# Supplementary material for: A new generic circumscription of Hydrochorea (Leguminosae, Caesalpinioideae, mimosoid clade) with an amphi-Atlantic distribution
Source: PhytoKeys. 2022 Aug 22;205:401–37. doi: 10.3897/phytokeys.205.82775 (PMC9849043; doi:10.3897/phytokeys.205.82775)
Supplement: Supplementary material 1 — Supplementary data file S1 [file phytokeys-205-401_article-82775__-s001.zip › RBH3_m38740_comp36828_c0_seq1_exon03.aln-cln]

>Acacia_rostellifera_Murphy_466@NODE_1_length_1779_cov_167.801998
aatatgactct--ctagtcaaataattgtctattagttcctttgcctatttagattgtttctcatctgtagagctgtatcttaagttatcttggttagtgcaggttttttatttcatcaatttggttgcgtgcaagttttacgcgacttgctcacagaatgctttatttttctgattacatgacaactacagattgttccttgatatcatatatgtttatcaagc-------------attgccatctgact-----ttttttttttataacct---ttttaataaagtttgcttggttaaccattctactcttctagtgcaggagtttgatgttcgctgtgctctcccattggggttttataatacagctctgaaccttgggatttctgctggtgtggtttttccatgggggtgtggttttctgaacaagccctcccccctgccagaaaggtttttcctgggtggtgatttctctccggtttgcaccttaggagggccaacaacattatgggggttcaaaactcggggattaggccccactgaaccacaaaggcggagtagagatggagttactgatgataatgctgattcctatagaatggacttcattggag---gagatcttgctgttactgcttttgcaaacctctcttttgatcttccaattggatggttgagagaacgtggaatccatgggcatgtttttgctggtgctgggaatgttgctaaattaactgagaatgaatacaggcatttctctcctcgaaagttcttggaatcatttcgatcatcagtcggatgtggaattgttgttcctacttcacttttccgcctagaggtcagctcctgttttactttctctataatgaaatacgtggctggttgaactaaccaaaagcataatactttcttaattaaagtagtaatgtaattcagagaaactacgatctgttagactaagtaatggtaaggctgccattgtttcttaagaagtcatctt-----tccctctactccaccaatgcctaatttggcgtgttgctttttgtaaatctgaacaatttcattccttcacaagtttctcattgtttcagggtaacttctattacatactcaggcagcatgagcacgatcgtgcaaagactggatttagatatagaggcgaggcaaatgacacaatttcaaggcaactgtgattttccccacttt
>Afrocalliandra_redacta_Germishuizen_5585@NODE_2_length_825_cov_52.894385
--------------------------------------------------------------------------------------------------------------------------agagagagggtgagccattcataagggagtaaagctgtatacatttattcc-----------------------tccccaaacctaacctattggtag----------------------ttttgtgcattag-accgctctttttatatatatatatatatatatatatttcgattaacacttctcctcatctaatgcaggagtttgatgttcgatgtgccattccttttgggttttttaatgccgctgtcaaccttgggatctctgctggtgtcatttttccatgggggcatggattcttaaacaagccttctcccctgccagaaaggtttttcttgggtggtgatttctctccagtttgcagcctaggagggccaacaacattatggggattcagaacaagggcattaggcccgactgaaccacgaagacaaaatagagatgcaaaagatgatgacaatgtcaattcctctacaagggacttcattggag---gagatcttgcggttaccgcatttgcagacctctcttttgatcttccaatcagctggttaagagaacgaggaatccatggacatgtttttactggggctgggaatattgccaagttatctgagaatgagtatcggaagttctctcctaaaaattttttggattcatttcgagcatctgtgggatgtggaattgttattccaactaaagttattcgccttgaggttagtttctgttattttatttatataattatatgaatc---------------------------------------------------------------------------------aagtactgatcag------------------------------------------------------------------------------------------------------------------------------------------------agtgagactaaccaaaagttggtggagattagatgtggat-------------gatggacgaaatcctgtggagactgtgggataac----tat
>Albizia_adinocephala_FHO33_88@NODE_1_length_1550_cov_100.475900
catatggctctcactaatcaaaaaattgtgtagcagttcctttacctatttagattgtttctcctctgtagagctgtatcttaagttaccttggttag-------ttttcatttcatcaatttggttgtgtgcaagttttatgcgacctgctcacagaatgctttatttttctgattacatgacaactacagagtgttccttgatagcatatatgttaagcaagctggtactttaaaaatcgccatctgacttcaattttttttcttttttcct---ctttaataaagtttgcttggttaaccattctactcttctagtgcaggagtttgatgttcgctatgctctcccgttggggttttataatacagctctgaactttgggatttctgctggtgtagtttttccatgggggtgtggttttctgaacaagccatcccccctgccagaaaggtttttcctgggtggtgatttctctccggtttgcaccttaggaggaccaacaacattatgggggttcaaaactcgaggattaggccccactgaaccacaaaggcagaatagagatggagttactgatgatgatgctgattcctatagaatggacttcattggag---gagatcttgctgttactgcttttgcagacctctcctttgatcttccaattggatggttgagagaacgtggaatccatgggcatgtttttgctggtgctgggaatgttgctaaattaactgagaatgaatacaggcatttctctcctcgaaagttcttggaatcatttcgaacatcagtcggatgtggaattgttcttcctacttcacttttccgcctagaggtcagctcctgtcttactttctctatgatgaaataattggctggttaaactaaccaaaagcatgatactttctgaattaaagtagtgatgtaattcagagaaacaacgatctgttagactaagtaatggtaaggctgcgattgtttcttaggaagtcatcttttttctctctctactccttcaatgcctaatttggcgtattgctttttgtaaatctggacaatttcattccttcacaagtttctcattgtttcagggtaacttctattacatactcaggcagcatgagcacgatcgtgcaaagactggatttagatatagaggcgaggcaattgacactattttaaggcaactgtgattttcgccacttt
>Albizia_burkartiana_StivalSantos_678@NODE_1_length_616_cov_8.222816
------------------------------------------------------------------------------------------------------------------------------------------------------------------------------------------------------------------------------------------------------------------------------------------------------------------------------------------atgttcgctatgctctcccgttggggttttataatacagctctgaactttgggatttctgctggtgtagtttttccatgggggtgtggttttctgaacaagccatcccccctgccagaaaggtttttcctgggtggtgatttctctcctgtttgcaccttaggagggccaacaacattatgggggttcaaaactcggggattaggccccactgaaccacaaaggcggaatagagatggagttactgatgatgatgctgattcctatagaatggacttcattggag---gagatcttgctgttactgcttttgcagacctctcttttgatcttccaattgggtggttgagagaacgtggaatccatgggcatgtttttgctggtgctgggaatgttgctaaattaactgagaatgaatacaggcatttctctcctcgaaagttcttggaatcatttcgaacatcagtcggatgtggaattgttcttcctacttcacttttccgcctagaggtcagctcccgtcttactttctctataatgaaataattggctggttaaactaaccaaaagcatgatactttctgaattaaagtagtgatgtaattcagagaaacaacgat---------------------------------------------------------------------------------------------------------------------------------------------------------------------------------------------------------------------------------------------------------------------
>Albizia_glabripetala_Lewis_1652@NODE_1_length_1160_cov_33.533703
----------------------------------------tttacctatttagattgtttctcttctgtagagctgtatctcaagttatcttggttag-------ttttcatttcatcaatttggttgtgtgcaagttttacgtgacctgctcacagaatgctttatttttctgattacatgacaactacagagtgttccttgatagcatatatgttaagcaagcttgtactttaaaaatctccatctgacttcaattttttttcttttttcct---ctttaataaagtttgcttggttaaccattctactcttctagtgcaggagtttgatgttcgctatgttctcccgttggggttttataatacagctctgaactttgggatttctgctggtgtagtttttccatgggggtgtggttttctgaacaagccatcccccttgccagaaaggtttttcctgggtggtgatttctctccggtttgcaccttaggagggccaacaacattatgggggttcaaaactcggggattaggccccactgaaccacaaaggcggaatagagatcgtgttgctgatgatgatgctgattcctatagaatggacttcattggag---gagatcttgctgttactgcttttgcagacctctcgtttgatcttccaattgggtggttgagagaacgtggaatccatgggcatgtttttgctggtgctgggaatgttgctaaattaactgagaatgaatacaggcatttctctcctcgaaagttcttggaatcatttcgaacatcagtcggatgtggaattgttcttcctacttcacttttccgcctagaggtcagctcctgtcttactttctctataatgaaataattggctggttaaactaaccaaaagcatgatactttctgaattaaagtagtgatgtaattaagagaaacaacgatctgttacactaagtaatggtaaggctgccattgtttcttaagaagtcatcttttttctctctctactcctccaatgcctaatttggcgtattgctttttgtaaatctggacaatttcattccttcacaagtttctcattgtttcagggtaacttctattacatactcaggcagcatgagcacgatcgtgcaaagactggatttagatatagaggcgag-------------------------------------------
>Albizia_inundata_Wood_26530@NODE_1_length_668_cov_113.024470
--------------------------------------------------------------------------------------------------------------------------------------------------------------------------------------------------------------------------------------------------------------------ttttcttttttcct---ctttaataaagtttgcttggttaaccattctactcttctagtgcaggagtttgatgttcgctatgctctcccgttggggttttataatacagctctgaactttgggatttctgctggtgtagtttttccatgggggtgtggttttctgaacaagccatcccccttgccagaaaggtttttcctgggtggtgatttctctccggtttgcaccttaggagggccaacaacattatgggggttcaaaactcggggattaggccccactgaaccacaaaggcagaatagagatcgtgttgctgatgatgatgctgattcctatagaatggacttcattggag---gagatcttgctgttactgcttttgcagacctctcttttgatcttccaattgggtggttgagagaacgtggaatccatgggcatgtttttgctggtgctgggaatgttgctaaattaactgagaatgaatacaggcatttctctcctcgaaagttcttggaatcatttcgaacatcagtcggatgtggaattgttcttcctacttcacttttccgcctagaggtcagctcctgtcttactttctccataatgaaataattggctggttaaactaaccaaaagcatgatactttctgaattaaagtagtgatgtaatt------------------------------------------------------------------------------------------------------------------------------------------------------------------------------------------------------------------------------------------------------------------------------------
>Albizia_multiflora_Hughes_3090@NODE_1_length_1352_cov_122.618039
catatggctctcactagtcaaataattgtgtagcagttcctttacctatttagattgtttctcctctgtagagccgtatcttaagttatcttggttag-------ttttcatttcatcaatttggttgtgtgcaagttttacgtgacctgctcacagaatgctttatttttctgattacatgacaactacagagtgttccttgatagcatatacgttaagcaagcttgtactttaaaaatcgccatctgacttcaattttttttcttttttcct---ctttaataaagtttgcttggttaaccattctactcttctagtgcaggagtttgatgttcgctatgctctcccgttggggttttataatacagctctgaactttgggatttctgctggtgtagtttttccatgggggtgtggttttctgaacaagccatcccccttgccagaaagttttttcctgggtggtgatttctctccggtttgcaccttgggagggccaacaacattatgggggttcaaaactcggggattaggccccactgaaccacaaaggcggaatagagatcgagttgctgatgatgatgctgattcctatagaatggacttcattggag---gagatcttgccgttactgcttttgcagacctctcttttgatcttccaattgggtggttgagagaacgtggaatccatgggcatgtttttgctggtgctgggaatgttgctaaattaactgagaatgaatacaggcatttctctcctcgaaagttcttggaatcatttcgaacatcagtcggatgtggaattgttcttcctacttcacttttccgcctagaggtcagctcctgtcttactttctccataatgaaataattggctggttgaactaaccaaaagcatgatactttcttaattaaagtagtgatgtaattaagagaaacaacgatctgttagactaagtaatggtaaggctgccattgtttcttaagaagtcatctttattctctctctactcccccaatgcctaatttggcgtattgctttttgtaaatctggacaatttcattccttcacaagtttctcattgtttcagggtaacttctattacatactcaggcagcatgagcacgatcgtgcaaagactggatttagatatagaggcgaggcaactgacacaattttaaggcaactgtgattttcgccacttt
>Albizia_niopoides_Simon_1601@NODE_1_length_1213_cov_127.204225
catatggctctcactagtcaactaattgtgtagcagttcctttacctatttagattgtttctcctctgtagagctgtatcttaagttatcttggttat-------ttttcatttcatcaatttggttgtgtgcaagttttacgcgacctgctcacagaatgctttatttttctgattacatgacaactacagagtgttccttgatagcatatatgttaagcaagcttgtactttaaaaatcgctatctgacttcaattttttttcttttttcct---ctttaataaagtttgctttgttaaccattctactcttctagtgcaggagtttgatgttcgctatgctctcccgttggggttttataatacagctctgaactttgggatttctgctggtgtagtttttccatgggggtgtggttttctgaacaagccatcccccctaccagataggtttttcctgggtggtgatttctctccagtttgcaccttaggagggccaacaacattatgggggttcaaaactcgaggattaggccccactgaaccgcaaaggcagaatagagatggagttactgatgatgatactgattcctatagaatggacttcattggag---gagatcttgctgttactgcttttgcagacctctcatttgatcttccaattgggtggttgagagaacgtggaatccatgggcatgtttttgctggtgctgggaatgttgctaaattaactgagaatgaatacaggcatttctctcctcgaaagttcttggaatcatttcgaacatcagtcggatgtggaattgttcttcctacttcacttttccgcctagaggtcagctcctgtcttactttctctataatgaaataattggctggttaaactaaccaaaagcatgatactttctgaattaaagtagtgatgtaattcagagaaacaacgatctgttagactaagtaatggtaaggctgccattgtttcttaagaggtcatcttttttctctctctactcctccaatgcctaatttggcgtattgctttttgtaagtctggacaatttcattccttcacaagtttctcattgtttcagggtaacttctattacatactcaggcagcatgagcacgatcgtgccaagactggatttagatatagaggcgag-------------------------------------------
>Albizia_sinaloensis_Hughes_1576@NODE_1_length_1222_cov_70.785153
-----------------------aattgtgtagcagttcctttacctatttagattgtttctcctctgtagagctgcatgttaagttatcttggttag-------ttttcatttcatcaatttggttgtgtgcaagttatatgcgacctgctcacagaatgctttatttttctgattacatgacaactacagagtgttccttgatagcatatatgttaagcaagcttgtactttaataatcgccatctgacttcaattttttttcttttttcct---ctttaataaagtttgcttggttaaccattctactcttctagtgcaggagtttgatgttcgctatgctctcccgttggggttttataatacagctctgaactttgggatttctgctggtgtagtttttccatgggggtgtggttttctgaacaagccatcccccctgccagaaaggtttttcctgggtggtgatttctctcctgtttgcaccttaggaggaccaacaacattatgggggttcaaaactcgaggattaggccccactgaaccacaaaggcggaatagagatggagttactgatgatgatgctgattcctatagaatggacttcattggag---gagatcttgctgttactgcttttgcagacctctcctttgatcttccaattgggtggttgagagaacgtggaatccatgggcatgtttttgctggcgctgggaatgttgctaaattaactgagaatgaatacaggcatttctctcctcgaaagttcttggaatcatttcgaacatcagtcggatgtggaattgttcttcctacttcacttttccgcctagaggtcagctcctgtcttactttctctatcatgaaataattggctgggtaaactaaccaaaagcatgatactttctgaattaaagtagtgatgtaattcagagaaacaacgatctgttagactaagtaatggtaaggctgcgattgtttcttaagaagtcatcttttctctctctctactcctccaatgcctaatttggcgtattgctttttgtaaatctggacaatttcattccttcacaagtttctcattgtttcagggtaacttctattacatactcaggcagcatgagcacgatcgtgcaaagactggatttagatatagaggcgaggcaattgacacaattttaaggcaa-------------------
>Albizia_sinaloensis_Hughes_1576@NODE_2_length_774_cov_21.915352
-----------------------------------------------------------------------------------------------------------------------------------------------------------------------tgttac-----------------------ttccttggtaaaatatatttgaaacaaactgccgctgtaatacccctcgtgcatattaatttttctttctttttaattgtacatgtatgcatatatttcgagtaactcttctcctcacctattgcaggagtttgatgttcgatatgctattcctcttgggttttttcatactgcactcaaccttgggatctctggtggtgtcatttttccatggggacatgggttcttgaacaagccatctcccctgccagaaaggtttttcttgggtggtgatttctctccagtttgcagcctaggagggccaacaacattatggggattcaggacaagggcattaggccctaccgaaccacgaagacaaaatagagatgcaacaaatgatgacaatgttaattcctccagaagagacttcgttggag---gagatcttgccgttgctgcttttgcagacctctcttttgatcttccaatccgctggttaagagaacgtggaatccatggacatgtttttgctggtgctgggaatattgccaagttagctgagcatgagtataggaagttctctcctaaaaattttttggattcatttcgaacatctgtgggatgcggcattgttattccaactaaagttattcgcctagaggttagtttctgttattttatttatataattatatgaatc---------------------------------------------------------------------------------aagcactggtcag------------------------------------------------------------------------------------------------------------------------------------------------agggagactaaccaaaagttggtggagattggatgttgat-------------gatggacgatatcctgcggggactttgggataa--------
>Albizia_subdimidiata_var_minor_Gorts_341@NODE_1_length_894_cov_30.695226
--------------------------------------------------------------cctctgtagagctgtatctcaagttatcttggttag-------ttttcatttcatcaatttggttgtgtgcaagttttacgtgacctgctcacagaatgctttatttttctgattacatgacaactacagagtgttccttgatagcatatatgttaagcaagcttgtactttaaaaatctccatctgacttcaattttttttcttttttcct---ctttaataaagtttgcttggttaaccattctactcttctagtgcaggagtttgatgttcgctatgttctcccgttggggttttataatacagctctgaactttgggatttctgctggtgtagtttttccatgggggtgtggttttctgaacaagccatcccccttgccagaaaggtttttcctgggtggtgatttctctccggtttgcaccttaggagggccaacaacattatgggggttcaaaactcggggattaggccccactgaaccacaaaggcggaatagagatcgtgttgctgatgatgatgctgattcctatagaatggacttcattggag---gagatcttgctgttactgcttttgcagacctctcttttgatcttccaattgggtggttgagagaacgtggaatccatgggcatgtttttgctggtgctgggaatgttgctaaattaactgagaatgaatacaggcatttctctcctcgaaagttcttggaatcatttcgaacatcagtcggatgtggaattgttcttcctacttcacttttccgcctagaggtcagctcctgtcttactttctccataatgaaataattggctggttaaactaaccaaaagcatgatactttctgaattaaagtagtgatgtaattaagagaaacaacgatttgttagactaagtaatggt-------------------------------------------------------------------------------------------------------------------------------------------------------------------------------------------------------------------------------------------------
>Albizia_subdimidiata_var_subdimidiata_Ferreira_210@NODE_2_length_605_cov_14.393939
-----------------------------------------------------------------------------------------------------------------------------------------------------------------------------------------------------------gtaacatatatgtttatcaagtttgtgctttaataatcccctcctcgcttcaa-tttttttcttctttctt---tttgaataaagtttgcttgattaaccattttactcttttagtgtaggagcttgacgttcgtaatgctctcttgttggtgttttataatac--------accttgggatttctgctggtgtagtttttccatg-gggtgtggttttttgaacaaggcctc-ctcatgccagaaaggttttttctaggtggcaa-ttatcttcggttttcactttaggaaggccaacaatgttataggggttcaaaatttggggattaggtcccagtaaaccacaaaggcagaatagagatggagttaatgatgataatgctgattcatatggaatgaaaacagtgataaatagagttatttcttccacgttttttctacatgccacatatattagttaagctaaggttatatgaaaattaatgattaatgaccatggattgcttatgaaat-gcatatggttagaggggctaa-ataaaaaccactgttctcaaa-----------cccagatcaa--------------------------------------------------------------------ggttggcattttttaaaaaaaacaactt-----------------------------ttttc----------------------------------------------------------------------------------------------------------------------------------------------------------------------------------------------------------------------------------------------------------------------------------------------------------
>Albizia_tomentosa_Hughes_648@NODE_1_length_1120_cov_112.742090
------------------------------------ttcctttacctatttagattgtttctcctctgtagagctgtatgttaagttatcttggttag-------ttttcatttcatcaatttggttgtgtgcaagttatatgcgacctgctcacagaatgctttatttttctgattacatgacaactacagagtgttccttgatagcatatatgttaagcaagcttgtactttaataatcgccatctgacttcaa---tttttttttttccct---ctttaataaagtttgtttggttaaccattctactcttctagtgcaggagtttgatgttcgctatgctctcccgttggggttttataatacaactctgaactttgggatttctgctggtgtagtttttccatgggggtgtggttttcttaacaagccatcccccctgccagaaaggtttttcctgggtggtgatttctctcctgtttgcaccttaggaggaccaacaacattatgggggttcaaaactcgaggattaggccccactgaaccacaaaggcggaatagagatggagttactgatgatgatgctgattcctatagaatggacttcattggag---gagatcttgctgttactgcttttgcagacctctcctttgatcttccaattgggtggttgagagaacgtggaatccatgggcatgtttttgctggtgctgggaatgttgctaaattaactgagaatgaatacaggcatttctctcctcgaaagttcttggaatcatttcgaacatcagtcggatgtggaattgttcttcctacttcacttttccgcctagaggtcagctcctgtcttactttctctatcatgaaataattggctgggtaaactaaccaaaagcatgatactttctgaattaaagtagtgatgtaattcagagaaacaacgatctgttagactaagtaatggtaaggctgcgattgtttcttaagaagtaatcttttctctctctctactccttcaatgcctaatttggcgtattgctttttgtaaatctggacaatttcattccttcacaagtttctcattgtttcagggtaacttctattacatactcaggcagcatgagcacgatcgtgcaaagactggatttagat------------------------------------------------------
>Albizia_xerophytica_Hughes_1435@NODE_1_length_1102_cov_88.581463
---------ctcactagtcaaataattgtgtagcagttcctttacctatttagattgtttctcctctgtagagctgtatcttaagttatcttggttag-------ttttcatttcatcaatttggttgtgtgcaagttttatgcgacctgctcacagaatgctttatttttctgattacatgacaactacagagtgttccttgatagcatatatgttaagcaagcttgtactttaaaattcgccatctgacttcaattttttttcttttttcct---ctttaataaagtttgcttggttaaccattctactcttctagtgcaggagtttgatgttcgctatgctctcccgttggggttttataatacagctctgaactttgggatttctgctggtgtagtttttccatgggggtgtggttttctgaacaagccatcccccctgccagaaaggtttttcctgggtggtgatttctctccggtttgcaccttaggaggaccaacaacattatgggggttcaaaactcgaggattaggccccactgaaccacaaaggcagaatagagatggagttactgatgatgatgctgattcctatagaatggactttataggag---gagatcttgctgttactgcttttgcagacctctcctttgatcttccaattgggtggttgagagaacgtggaatccatgggcatgtttttgctggtgctgggaatgttgctaaattaactgagaatgaatacaggcatttctctcctcgaaagttcttggaatcatttcgaacatcagtcggatgtggaattgttcttcctacttcacttttccgcctagaggtcagctcctgtcttactttatctatgatgaaataattggctggttaaactaaccaaaagcatgatactttctgaattaaagtagtgatgtaattcagagaaacaacgatctgttagactaagtaatggtaaggctgcgattgtttcttaagaagtcatcttttttctctctctactcctccaatgcctaatttggcgtattgctttttgtaaatctggac------------------------------------------------------------------------------------------------------------------------------------------------------
>Archidendron_clypearia_Wieringa_1849@NODE_1_length_1246_cov_213.022241
catatggctctcactagtcagataattgtctggcagttcttttacctatttagattgtttctcatctgtagagctgtatcttaagttattttggttagtgcaggttatttatttcatcaatttggttttgtgtaagttttacacgacctgctcacaaaatgcttcatttttctgattacatgacaactacagagtgttccttgatatcatatatgtttagcaagcttgtgctttaaaaatcgccatctgacttcaa-tttttttcttttttcct---tattaataaagtttgcttggttaaccattctactcttctagtgcaggagtttgatgttcgctgtgctctcccattggggttttataacacagctctgaaccttgggatttctgctggtgtagtttttccatgggggtgtggttttctgaacaagccctcccccctgccagaaaggtttttcgtgggtggtgatttctctccagtttgcaccttaggagggccaacaacattatgggggttcaaaactcggggattaggccccactgaaccacaaaggcagaatagagatggagttactgatgataatgctgattcctataaaatggacttcattggag---gagatcttgctgttactgcttttgcaaacctctcttttgatcttccaattggatggttgagagaacgtggaatccatgggcatgtttttgctggtgctgggaatgttgctaaattaactgagaatgaatacaggcatttctctcctcgaaagttcttggaatcgtttcgatcgtcagtcggatgtggaattgttgttcctacttcacttttccgcctagaggtcagctcccgttttac-ttctctataatgaaataagtggctggttaaactaaccaaaagc------cccactgaattaaag-----------------------------------------------------tgccattgtttcttaagaagtcatctttattctctctctactccaccaatgcctaatttggcgtgttgctttttgtaaatctgaacaatttcattccttcacaagtttctcattgtttcagggtaacttctattacatactcaggcagcatgaacacgatcgtgcaaagactggatttagatatagaggcgaggcaattgacagaattttaaggcaactgtgattttccccacttt
>Archidendron_clypearia_Wieringa_1849@NODE_3_length_782_cov_53.998582
-----------------------------------------------------------------------------------------------------------------------------taaattgttagttaatcataacctgctaaggaaatatgtacatattac-----------------------ttccttggtaaaatatatttgaaacaaactgttgctgtaataccgctcatgcatattactttttctttctttttaattatatgtgtgtgtgtgtattttgagtaactcttctcctcgtctattgcaggagtttgatgttcgatatgccattcctcttgcgttttttcatactgcactcaaccttgggatctctgctggtgtcatttttccatggggacatgggttcttgaacaagccttctcccctgccagaaaggtttttcttgggtggtgatttctctccagtttgcagcctaggagggccaacaacattatggggattcaggacaagggcattaggccctactgaaccacgaagacaaaatagagatgcaacagatgatgacaatgtcaattcctctagaagggacttcgttggag---gagatcttgccgttactgcttttgcagacctctcttttgatcttccaatcggctggttaagagaacgcggaatccatggacatgtttttgctggtgttgggaatattgccaagttagccgagaatgagtacaggaagttctctcctaaaaaatttttggattcatttcgaacttctgtaggatgtggaattgttattccaactaaagtcattcgcctagaggttagtttctgttattttatttatataattatatgaatc---------------------------------------------------------------------------------aaggactggtcag------------------------------------------------------------------------------------------------------------------------------------------------agggagactaaccaaaag----------------------------------------------------------------------------
>Archidendron_clypearia_Wieringa_1849@NODE_4_length_529_cov_28.090708
----------------------------------------------------------------------------------------------------------------------------------------------------------------------------------------------------ttccttggtagcatatatgtttatcaagcttatgctttcataatctccacctagcttcaa-attttttcatttttcct---ttttaataaagcttgcttggttaaccattctactcttctagtgtaggagtttgatgttcgctatgctctcctgttggggttttataatacagcttagaacattgggaattttgttggtgtagtttttccatgggggtgtggttttttgaacaagccctc-cccctgccatataggtttttcctgggtggcga-ttctctccagtttgcactttaggaaggccaacaacattat---ggttcaaaactcagggattaggccctactgaaccacaaaggtagaatagagatggagttaatgatgataatgctgatttttgtagaatggaaacaatgataaatagagttatttcttctacgtttttagtacatgcagtttatggtagttatactgtagttatgcgggaattagtgattcatgactatgggttgtccatagaat-gtatatggt---------------------------------------------------------------------------------------------------------------------------------------------------------------------------------------------------------------------------------------------------------------------------------------------------------------------------------------------------------------------------------------------------------------------------------------------------------------------------------------------------
>Balizia_elegans_Iganci_870@NODE_1_length_1542_cov_104.533788
catatggctctcactagtcaaataattgtctaggggttcctttacctatttcgattgtttctcatctgtagagctgtatcttaagttatcttggttagtgcaggttttttatttcatcaatttggttgtgtgcaagttttacgcaacctgctcacagaatgctttatttttctgattacatgacaactacagagtgttccttgatagcatatatgtgtagcaagcgtgtgctttaaaaatcgccatctgacttcaa-tttttttcttttttcct---ttaaaataaagtttgtttgtttaaccattctactcttctggtgcaggagtttgatgttcgctgtgctctcccattggagttttataatacagctctgaaccttgggatttctgctggtgtagttttcccatgggggtgtggttttctgaacaagccctcccctctgccagaaaggtttttcctaggtggtgatttctctccggtttgcaccttaggagggccaacaacattatgggggttcaaaactcggggattaggccccactgaaccacaaaggcggaatagagatggagttactgatgataatgctgattcctatagaatggacttcattggag---gagatcttgctgttactgcttttgcagacctctcttttgatcttccaattggatggttgagagaacgtggaatccatgggcatgtttttgctggtgctgggaatgttgctaaattaactgagaatgagtacaggcatttctctcctcgaaagttcttggaatcaattcgatcatcagtgggatgtggaattgttgttcctacttcacttttccgcctagaggtcagctcctgttttactttcttcataatgaaataagtggctggttaaacgaaccaaaagcataatactttctgaattaaagtagtaatgtaattcagagaaacaacgatctgttagactaagtaatggcaaggctgccattgtttcttaagaagtcatctttattctctctctacttcagcaatgcctaatttggcgtgttgctttttgtaaatctggacaatttcattccttcacaagtttctcattgtttcagggtaacttctattacatactcaggcagcatgagcacgatcgtgcaaagactggatttagatatagaggcgaggcaattgacacaattttaaggcaactgtgattttccccacttt
>Balizia_elegans_Iganci_870@NODE_3_length_713_cov_13.633648
-----------------------------------------------------------------------------------------------------------------------------------------------------------------------------------------------------tccttggtaacatatatgtttatcaagcttgtgctttaataatccccacctggtttcaattttttttcttttttcct---ttttaataaagtttgcttggttaaccattctactcttttagtgtaggagtttgatgttcgctatgctctcttgttggtgttttataatacaactcaaaaccttgggatttttgccggagtagtttttctacgagggtgtggttttatgaacaacccctc-ctcatgccaaaaaggtttttcctaggtgacaa-ttatctctagtttgcaccttaggagggccaacaacattatggggttttaaaactcggtgattgggccccattaaaccacatatgtaaaatagagatggagttaatgataataatgttgattcatataaaatggaaataattataaatagagtt-tttttttcacgtttttactacaagcaatctatggtagttaagccatggttatgcgggaattaatgacttataaccatgagttacccataaaat-gcatacgattagaggggctaa-agtgaaaacacgagcgtttaaat---aatatctttaaaataattttgaacaggg-------acaaaaatgtt--------------------tttt-agctcattttcc-tattcattttcttttaactaaataaaaa-----------------------------ttttcctatgtacat----------------------------ttttttttccagtgccaactaa------acacttt---------------------------------------------------------------------------------------------------------------------------------------------------------------------------------------------------------------------------------
>Balizia_leucocalyx_Aguilar_1939@NODE_1_length_1261_cov_120.802365
catttggctctcactagtcaaataattgtctagcagttcctttacctatttagattgtttctcatctgtagagctgtatcttaagttatcttggttagtgcaggttttttatttcatcaatttggttgtctgcaagttttacgcaacctgctcacagaacgctttatttttctgatcacatgacaactacagagtgttccttgatagcatatatgtttagcaagcgtgtgctttaaaaatcgccatctgacttcaa-tttttttcttttttcct---ttaaaataaagttttcttggttaaccattctactcttctggtgcaggagtttgatgttcgctgtgctctcccattggagttttataatacagctctgaaccttgggatttc-------------------tgggggtgtggttttctgaacaagccctcctctctgccagaaaggtttttcctaggtggtgatttctctccggtttgcaccttaggagggccaacaacattatgggggttcaaaactcggggattaggccccactgaaccacaaaggcggaatagagatggagttactgatgataatgctgattcctatagaatggacttcattggag---gagatcttgctgttactgcttttgcagacctctcttttgatcttccaattggatggttgagagaacgtggaatccatgggcatgtttttgctggtgctgggaatgttgctaaattaactgagaatgagtacaggcatttctctcctcgaaagttcttggaatcatttcgatcatcagtgggatgtggaattgttgttcctacttcacttttccgcctagaggtcagcttctgttttactttctccataatgaaataagtggttggttaaacgaaccaaaagcataatactttctgaattaaagtagtaatgtaattcagagaaacaacgatctgttagactaagtaatgacaaggctgccattgtttcttaagaagtcatctttattctctctctactccacc-atgcctaatttggcgtgtttctttttgtaaatctggacaatttcattccttcacaagtttctcattgtttcagggtaacttctattacatactcaggcagcatgagcacgatcgtgcaaagactggatttagatatagaggcgaggcaatcgacacaat-----------------------------
>Balizia_pedicellaris_Queiroz_15529@NODE_2_length_684_cov_48.190779
--------------------------------------------------------------------------------------------------------------------------------------------------------------------------------------------------------------------------------------------taccccttgtgcatattaatttttctttctttttaattatatatgtatatatatatttcgcgtaactcttctcctcgtctattgcaggagtttgatgttcgatatgccattcctcttgggttttttcatactgcactcaaccttgggatctctgctggtgtcatttttccatggggacatgggttcttgaacaagccatctcccctgccagaaaggtttttcttgggtggtgatttctctccagtttgcagcctaggagggccaacaacattatggggattcaggacaagggcattaggccctactgaaccacgaagacaaaatagagatgcaacaaatgatgacaatgttaattcctctagaagggacttcgttggag---gagatcttgccgttactgcttttgcagacctctcttttgatcttccaatcggctggttaagagaacgtggaatccatggacatgtttttgctggtgctgggaatattgctcagttagctgagaatgagtacaggaagttctctcctaaaaaatttttggattcatttcgaacatctgtgggatgcggaattgttattccaactaaagtcattcgcctagaggttagtttctgttatgttatttatataattatatgaatc---------------------------------------------------------------------------------aaggactggtcgg------------------------------------------------------------------------------------------------------------------------------------------------agggagactaaccaaaagttggtggagat-----------------------------------------------------------------
>Balizia_pedicellaris_Queiroz_15529@NODE_3_length_588_cov_76.506567
--------------------------------------------------------------------------------------------------------------------------------------------------------------------------------------------------------------------------------------ctttaataattcccacctggcttcaattttttttcttttttcct---ttttaataaagtttgcttggttaaccattctactctt-tagtgtaggagtttgatgttcgctatgctctcctgttggtgttttataatacaactcaaaaccttgggatttctgccggtgtagtttttccacgagggagtggttttctgaacaagccctc-cttatgccagaaaggtttttcctaagtgacga-ttatctctgatttgcaccttaggagggccaacaacattatggggttttaaaattcggtgattgggccccactgaaccacatatgcaaaatagagatggagttaatgatgatactgttgattcatatagaatggaaaaaatgataaatagagttctttttttcatgtttttactataaacaacctatggtagttaagtcatggttatgcgggaattagtgactcatgaccatgagttgcccatagaatcacatatggttagaggggttat-agtgaaaaca-------------------------------cttttgaaaaggg-------acaaaaatggt--------------------tttt-agctcattttcc-tat---------------------------------------------------------------------------------------------------------------------------------------------------------------------------------------------------------------------------------------------------------------------------------------------------------------------------------------------------------------------
>Cathormion_rhombifolium_Deighton_3618@NODE_2_length_878_cov_10.393258
-----------------------------------------------tattgcttcccttttcatatgttgggcagtgttttgtggttgcatgggt-------atatcatatttaatcagtgtgataaattgttagttaatcataacctgctaaggaaatatgttcatatcac-----------------------ttccttggtaaaatatatttgaaacaaactgttgctgtaataccccttgtgcatattaatttttctttctttttaattatatatgtatatatatatttcacgtaactcttctcctcgtctattgcaggagtttgatgttcgatatgccattcctcttgggttttttcatactgcactcaaccttgggatctctgctggtgtcatttttccatggggacatgggttcttgaacaagccatctcccctgccagaaaggtttttcttgggtggtgacttctctccagtttgcagcctaggagggccaacaacattatggggattcaggacaagggcattaggccctactgaaccccgaagacaaaatagagatgcaacaaatgatgacaatgttaattcctctagaagggacttcgttggag---gagatcttgccgttactgcttttgcagacctctcttttgatcttccaatcggctggttaagagaacgtggaatccatggacatgtttttgctggtgctgggaatattgctcagttagctgagaatgagtacaggaagttctctcccaaaaaatttttggattcatttcgaacatctgtgggatgcggaattgttattccaactaaagttattcgcctagaggttagtttctgttattttatttgtataattatgtgaatc---------------------------------------------------------------------------------aagcactggtcag------------------------------------------------------------------------------------------------------------------------------------------------agggagactaaccaaaagttggtggagattggatgttgat-------------gatggacgaaatcctgcggggac------------------
>Enterolobium_cyclocarpum_MWC9020@NODE_1_length_1270_cov_234.868399
aatttggttctcactagtcaaataattgtctagcagttcctttacctatttagattgtttctcatctgtagagctgtatcttaagttatcttggttagtgcaggtgttttatttcatcaatttggttctgtgcaagttttacacgacctactcatagaatgctttatttttctgattacatgacaactatggagtgttccttgatagcttatatgtttagcaaccttgtgctttaaaaatcgccatctgacttcaatcttttttcttttttcct---ttttcataaagtttgcttggttaactattctactcttctagtgcaggagtttgatgttcgctgtgctctcccattggggttttataatacagctctgaatcttgggatttctgctggtgtagtttttccatgggggtgtggttttctgaacaagccctcccccctgccagaaaggtttttcctgggtggtgatttctctccggtttgcaccttaggagggccaacaacattatggggatttaaaactcggggattaggccccactgaaccacaaaggcggaatagagatggagttactgatgataatgctgattcttatagaatggacttcattggag---gagatcttgctgttactgcttttgcagacctctcttttgatcttccaattggatggttgagggaacgtggaatccatgggcatgtttttgctggtgctgggaatgttgctaaattaactgagaatgaatacagtcatttctctcctcgaaagttcttgggatcatttcgatcatcggtaggatgtggaattgttgttcctacttcacttttccgcctagaggtcagctcctgttttactttctctataatgaaataagtggctggttaaactaaccaaaagcataatactttttgaattaaagtagtaatgtaattcagagaaacaacgatctgtcagaccaagtaatggtaaggctgccattgtttcttaagaagtcttctttattctctctccagtccaccaatgcctaatttggcgtgttgctttttgtaaatc-----aatttcattccttcataagtttctccttgtttcagggtaacttctattacatactcaggcagcatgagcacgatcgtgcaaagactggatttagatgtagaggcgaggcaattgacacaattctaaggcaactgtgattttccccacttt
>Enterolobium_cyclocarpum_MWC9020@NODE_2_length_861_cov_37.221939
---------------------------------------------------------------------------------------tgcatggat-------atatcatatttaatcaatgtgataaattgttagttaatcataacctgctaaagaaatatgtgcatattac-----------------------ttccttggtaaaatatatttgaaacaaactattgctgtaatacccc-cgtgcatattaatttttctttctttttaattatatatgtatatatattttttgagtaactcttctcctcatctattgcaggagtttgatgttcgatatgccattcctcttgggttttttcatactgccctcaaccttgggatctctgctggtgtcatttttccatggggacatggattcttgaacaagccttctcacctgacagaaaggtttttcttgggtggtgatttctctccagtctgcagcctaggagggccaacaacattatggggattcaggacaagggcattaggccctacagaaccacgaagacaacatagagatgcaacaaatgatgacaatgtcaattcctctagaagggacttcgttggag---gagatcttgctgttactgcttttgcagacctctcttttgatcttccaatcggctggttaagagaacgtggaatccatggacatgtttttgctggtgctgggaatattgccaagttagctgagaatgagtacaggaagttctcttctaaaagatttttggattcatttcgaacatctgtgggatgtggaattgttattccaactaaagtcattcgcctagaggttagtttctgttattttatttatatcattatatgaatc---------------------------------------------------------------------------------cagcactggtcag------------------------------------------------------------------------------------------------------------------------------------------------agggagactaaccaaaagttggtggagatcggatgttgat-------------gatggacgaaatcctgcggggactttgggataacttgatat
>Enterolobium_cyclocarpum_MWC9020@NODE_3_length_705_cov_52.737261
------------------------------------------------------------------------------------------------------------------------------------------------aacctactcacaaaatactttattttttt-attacgtgataactacggagtattccttggtagcatatatgtttatcaagcttgtgcttttataatccccatcaggcttcaa-tttttttcttttttact---ttttaataaagtttgcttagttaatcattctact------gtgtaggagtttgatgttcgctatgctctcctgttggggttttataatacaacagagaaccttgggaattctattagagtagtttttccatgggggtgtggttttctgaacaagccctc-cccctaccatttaggtttttcatgggtgacaa-ttctctctgatttgcaccttagaagggccaacaacattatgagggttcaaaacttaaggattaggccacactaaactacaaaggcaaagtagagatggaattaatgatgataatactgattcttatagaatgg-aacaatgataaatagagtcatttttttcatatttttactacatacaacctatgatagttaaactgtggttatgtgggaattagtaattcatgattatagattgcctatagagt-gcatatggttaaaggagataa-agtgaaaataagggttttcaaat---aatatttttaaaataa----gactagga-------gcaaaaatgtc--------------------tttt-gattattttcctatattcattttcttctagccaagaaaaaa-----------------------------attttctatcaat--------------------------------------------------------------------------------------------------------------------------------------------------------------------------------------------------------------------------------------------------------------------------------------------------
>Hydrochorea_gonggrijpii_Tillett_45696@NODE_1_length_1271_cov_134.381910
catatggctctcactagtcaaataattgtctagcggttcctttacctatttcgattgtttctcatctgtagagctgtatcttaagttatcttggttagtgcaggttttttatttcatcaatttggttgtgtgcaagttttacgcaacctgctcacagaatgctttatttttctgattacatgacaactacagagtgttccttgatagcatatatgtgtagcaagcgtgtgctttaaaaatcgccatctgacttcaa-tttttttcttttttcct---ttaaaataaagtttgtttggttaaccattctactcttctggtgcaggagtttgatgttcgctgtgctctcccattggagttttataatacagctctgaaccttgggatttctgctggtgtagttttcccatgggggtgtggttttctgaacaagccctcccctctgccagaaaggtttttcctaggtggtgatttctctccggtttgcaccttaggagggccaacaacattatgggggttcaaaactcggggattaggccccactgaaccacaaaggcggaatagagatggagttactgatgataatgctgattcctataggatggacttcattggag---gagatcttgctgttactgcttttgcagacctctcttttgatcttccaattggatggttgagagaacgtggaatccatgggcatgtttttgctggtgctgggaatgttgctaaattaactgagaatgagtacaggcatttctctcctcgaaagttcttggaatcatttcgatcatcagtgggatgtggaattgttgttcctacttcacttttccgcctagaggtcagctcctgttttactttcttcataatgaaataagtggctggttaaacgaaccaaaagcataatactttctgaattaaagtagtaatgtaattcagagaatcaacgatctgttagactaagtaatggcaaggctgccattgtttcttaagaagtcatctttattctccctctactccaccaatgcctaatttggcgtgttgctttttgtaaatctggacaatttcattccttcacaagtttctcattgtttcagggtaacttctattacatactcaggcagcatgagcacgatcgtgcaaagactggatttagatatagaggcgag-------------------------------------------
>Hydrochorea_marginata_Morim_563@NODE_1_length_1736_cov_139.072936
catatggctctcactagtcaaataattgtctagcggttcctttacctatttcgattgtttctcatctgtagagctgtatcttaagttatcttggttagtgcaggttttttatttcatcaatttggttgtgtgcaagttttacgcaacctgctcacagaatgctttatttttctgattacatgacaactacagagtgttccttgatagcatatatgtgtagcaagcgtgtgctttaaaaatcgccatctgacttcaa-tttttttcttttttcct---ttaaaataaagtttgtttggttaaccattctactcttctggtgcaggagtttgatgttcgctgtgctctcccattggagttttataatacagctctgaaccttgggatttctgctggtgtagttttcccatgggggtgtggttttctgaacaagccctcccctctgccagaaaggtttttcctaggtggtgatttctctccggtttgcaccttaggagggccaacaacattatgggggttcaaaactcggggattaggccccactgaaccacagaggcggaatagagatggagttactgatgataatgctgattcctatagaatggacttcattggag---gagatcttgctgttactgcttttgcagacctctcttttgatcttccaattggatggttgagagaacgtggaatccatggacatgtttttgctggtgctgggaatgttgctaaattaactgagaatgagtacaggcatttctctcctcgaaagttcttggaatcatttcgatcatcagtgggatgtggaattgttgttcctacttcacttttccgcctagaggtcagctcctgttttactttcttcataatgaaataagtggctggttaaacgaaccaaaagcataatactttctgaattaaagtagtaatgtaattcagagaaacaacgatctgttagactaagtaatggcaaggctgccattgtctcttaagaagtcatctttattctctctctactccaccagtgcctaatttggcgtgttgctttttgtaaatctggacaatttcattccttcacaagtttctcattgtttcagggtaacttctattacatactcaggcagcatgagcacgatcgtgcaaagactggatttagatatagaggcgaggcaattgacacaattttaaggcaactgtgattttccccacttt
>Jupunba_abbottii_Zanoni_21220@NODE_1_length_1197_cov_124.683929
---------------------------------cagttcctttacctatttagattgtttctcatctgtagagctgtatcttaagttatcttggttagtgcaggttttttatttcatcaatttggttgtgtgcaagttttacgcaacctgctcacagaacgctttatttttctgattacatgacaactacagagtgttccttgatagcatatatgtttagcaagcgtgtgctttaaaaatcgcaatctgacttcaa-tttttttcttttttcct---ttaaaataaagttttcttggttaaccattctactcttctggtgcaggagtttgatgttcgctgtgctctcccattggagttttataatacagctctgaaccttgggatttctgctggtgtagtttttccatgggggtgtggttttctgaacaagccctcccctctgccagaaaggtttttcctaggtggtgatttctctccggtttgcaccttaggagggccaacaacattatgggggttcaaaactcggggattaggccccactgaaccacaaaggcggaatagagatggagttactgatgataatgctgattcctatagaatggacttcattggag---gagatcttgctgttactgcttttgcagacctctcttttgatcttccaattggatggttgagagaacgtggaatccatgggcatgtttttgctggtgctgggaatgttgctagattaactgagaatgagtacaggcatttctctcctcgaaagttcttggaatcatttcgatcatcagtgggatgtggaattgttgttcctacttcacttttccgcctagaggtcagctcctgttttactttctccataatgaaataaatggctggttaaacgaaccaaaagcataatactttctgaattaaagtagtaatgtaattcagagaaacaacgatctgttagactaagtaatggcaaggctgccattgtttcttaagaagtcatctttattctctctctactccaccgatgcctaatttggcgtgttgctttttgtaaatctggacaatttcattccttcacaagtttctcattgtttcagggtaacttctattacatactcaggcagcatgagcacgatcgtgcaaagactggatttagatatagaggcgaggcaat--------------------------------------
>Jupunba_abbottii_Zanoni_21220@NODE_3_length_725_cov_28.631173
-----------------------------------------------------------tttcat---------caaatagaagtgaagaaagtaaattctaaatgggttatttcatcaatttggttgtgtgcaagttttacacaccctactcagaaaatgctttatttttctgattacatgataactacagagtgttccttagcaacatatatgtttatcaggcttgtgctttaataatccccacatggcttcaa-tttttttcttttttcct---tttaaataaagtttgcttggttaaccattctactcttctagtgtaggagtttgatgtgcgtgatgctctcctgttagtgttttataatacaactcaaaaccttgggatttctgctggtgtagtttttccacaagggtgtggttttctgaacaagccctc-cccatgccagaaaggtttttcctaggtaacga-ttatttccggtttgcaccttaggagggccaacaacattatgggggttcaaaactcggtgattgggccccactgaaccacaaatacgaaataaatatggagttaatagtatgattgtaaattcatatagaatggaaaaaatcataagcagagttttttttttcacgtttt-------------------------------------------------------------------------------------------------------------------------------------------------------------------------------------------------------------------------------------------------------------------------------------------------------------------------------------------------------------------------------------------------------------------------------------------------------------------------------------------------------------------------------------------------------------------------------------------
>Jupunba_asplenifolia_Ekman_6383@NODE_1_length_1021_cov_39.805085
-----------------------------------------------------------------------------------------cttggttagtgcaggttttttatttcatcaatttggttgtgtgcaagttttacgcaacctgctcacagaacgctttatttttctgattacatgacaactacagagtgttccttgatagcatatatgtttagcaagcgtgtgctttaaaaatcgccatctgacttcaa-tttttttcttttttcct---ttaaaataaagttttcttggttaaccattctactcttctggtgcaggagtttgatgttcgctgtgctctcccattggagttttataatacagctctgaaccttgggatttctgctggtgtagtttttccatgggggtgtggttttctgaacaagccctcccctctgccagaaaggtttttcctaggtggtgatttctctccggtttgcaccttaggagggccaacaacattatggggtttcaaaactcggggattaggccccactgaaccacaaaggcggaatagagatggagttactgatgataatgctgattcctatagaatggacttcgttggag---gagatcttgctgttactgcttttgcagacctctcttttgatcttccaattggatggttgagagaacgtggaatccatgggcatgtttttgctggtgctgggaatgtcgctaaattaactgagaatgagtacaggcatttctctcctcgaaagttcttggaatcatttcgatcatcagtgggatgtggaattgttgttcctacttcacttttccgcctagaggtcagctcctgttttactttctccataatgaaataaatggctggttaaacggaccaaaagcataatactttctgaattaaagtagtaatgtaattcagagaaacaacgatctgttagactaagtaatggcaaggctgccattgtttcttaagaagtcatctttattctctctctactccaccgatgcctaatttggcgtgttgctttttgtaaatctggacaatttcattccttcacaagtttctcattgtttcagggtaacttcta--------------------------------------------------------------------------------------------------------
>Jupunba_barbouriana_Iganci_847@NODE_3_length_914_cov_34.189964
--aagagttcaaactaattaaattatcccttaatccgtttttgctgctattgcttcccttttcatatgttgggcagtgttttgtggttgcatgggt-------ataccatatttaaccagtgtgataaattgttagttaatcataacctgctaaggaaatatgtgcatattac-----------------------ttccttggtaaaatatatttgaaacaaactgttgctgtaatacccctcgtgcatattaatttttctttctttttaattatatatgtatatatatatttcgcgtaactcttctcctcgtctattgcaggagtttgatgttcgatatgccattcctcttgggttttttcatactgcactcaaccttgggatctctgctggtgtcatttttccatggggacatgggttcttgaacaagccatctcccctgccagaaaggtttttcttgggtggtgatttctctccagtttgtagcctaggagggccaacaacattatggggattcaggacaagggcattaggccctactgaaccacgaagacaaaatagagatgcaacaaatgatgacaacgttaattcctctagaagggacttcattggag---gagatcttgccgttactgcttttgcagacctctcttttgatcttccaatcggctggttaagagaacgtggaatccatggacatgtttttgctggtgctgggaatattgccaagttagctgagaatgagtacaggaagttctctcctaagaaatttttggattcatttcgaacatctgtgggatgcggaattgttattccaactaaagtcattcgcctagaggttagtttctgttattttatttatataattatatgaatc---------------------------------------------------------------------------------aagcactggtcag------------------------------------------------------------------------------------------------------------------------------------------------agggagactaaccaaaagttggtggagattggatgtcgat-------------gatggacgaaatc----------------------------
>Jupunba_brachystachya_Lima_7438@NODE_1_length_1450_cov_118.437728
catacggctctcacgagtcaaataattgtctagcagttcctttacctatttagattgttgctcatctgcagagctgtatcttaagttatcttggttagtgcaggttttttatttcatcactttggttgtgtgcaagttttacgcaacctgctcacagaatgctttatttttctgattacatgacaactacagagtgttccttgatagcatatatgtttagcaagcgtgtgctttaaaaatcgtcatctgacttcaa-tttttttcttttttcct---tttaaataaagtttgcttggttaaccattctactcttctagtgcaggagtttgatgttcgctgtgctctcccattggagttttataatacagctctgaaccttgggatttctgctggtgtagtttttccatgggggtgtggttttctgaacaagccctcccctctgccagaaaggtttttcctaggtggtgatttctctccggtttgcaccttaggagggccaacaacattatgggggttcaaaactcggggattgggccccactgaaccacaaaggcggaatagagatggagttactgatgataatgctgattcctatagaatggacttcattggag---gagatcttgccgttactgcttttgcagacctctcttttgatcttccaattggatggttgagagaacgtggaatccatgggcatgtttttgccggtgctgggaatgttgctaaattaactgagaatgagtacaggcatttctctcctcgaaagttcttggaatcatttcgatcatcagtcggatgtggaattgttgttcctacttcacttttccgcctagaggtcagctcctgttttactttctccataatgaaataagtggctggttaaacgaaccaaaagcataatactttctgaattaaagtagtaatgtaattcagagaaacaacgatctgttagactaagt-atggcaaggctgccattgtttcttaagaagtcatctttattctctctctactccaccaatgcctaatttggcgtgttgctttttgtgaatctggacaatttcattccttcacaagtttctcattgtttcagggtaacttctattacatactcaggcagcatgagcacgatcgtgcaaagactggatttagatatagaggcgaggcaattgacacaattttaaggcaactgtgattttccccacttt
>Jupunba_brachystachya_Lima_7438@NODE_4_length_850_cov_43.401035
---------------------------------------------------------------------------------aagtgaagaaagtaagttccaaataggttatttcatcaattttgttgtgtgcaagttttacgcaccctactcacaaaatgttttatttttctgattacatgataactacagagtgttcctttgtaacatatatgtttatcaagcttgtgctttaataatccccacctggcttcaattttttttctttttttct---ttttaataaagcttgcttggttaaccattctactcttctagtgtaggagtttgatgtttgctatgctctcctgttggtgttttataatacaactcaaaaccttgggatttctgctggtgtagtttttccacgagggcgtggttttctaaacaagccctc-cccatgctagaaagaattttcctaggtgacga-ttatctccggtttgcaccttaggagggccaacaacatcatgagggttcaaaactcggtgattgggcccaactaaaccacaaatgcgaaatagagatggagttaatgatgatactgctgattcatatagaatggaaacaatgataaatagggttcttttttccacatttttactataagcagcctacagaagttaagcagtggttatgcgggaattagtgatttatgattatgagttgtctatgaaat-atatatgattagagaggataa-agtgcaaacaagggtcttcaaat---aatatttttaaaacaatcttgaataggg-------ataaaaatgtt--------------------tttt-agctcattttcc-tattcattttctttcaactaaataaaaa-----------------------------ttttcctatcaacat-----------------------------ttttttttcaatgcctactaa------acacttttgtagtaaaatattttcc---------------------------------------------------------------------------------------------------------------------------------------------------------------------------------------------------------------
>Jupunba_cochleata_Bonadeu_673@NODE_2_length_895_cov_10.678484
tgaagagttcaaactaattaaattatcccttaatccgtttttgctgctattgcttcccttttcatacgttgggcagtgttttgtggttgcatgggt-------atatcatatttaaccagcgtgataaattgttagttaatcataacctgctaaggaaatatgtgcatattac-----------------------ttccttggtaaaatatatttgaaacaaactgttgctgtaatacccctcgtgcatattaatttttctttctttttaattatatatgtgtatatatatttcacgtaactcttctcctcgtctattgcaggagtttgatgttcgatatgccattcctcttgggttttttcatactgcactcaaccttgggatctctgctggtgtcatttttccatggggacatgggttcttgaacaagccatctcccctgccagaaaggtttttcttgggtggtgatttctctccagtttgcagcctaggagggccaacaacattatggggattcaggacaagggcattaggccctactgaaccacgaagacaaaatagagatgcaacaaatgatgacaatgttaattcctctagaagggacttcgttggag---gagatcttgccgttactgcttttgcagacctctcttttgatcttccaatcggctggttaagagaacgtggaatccatggacatgtttttgctggtgctgggaatattgccaagttagctgagaacgagtacaggaagttctctcctaaaaaatttgtggattcatttcgaacatctgtgggatgcggaattgttattccaactaaagtcattcgcctagaggttagtttctgttattttatttatataattatatgaatc---------------------------------------------------------------------------------aagcactggtcag------------------------------------------------------------------------------------------------------------------------------------------------agggaga---------------------------------------------------------------------------------------
>Jupunba_cochleata_Bonadeu_673@NODE_4_length_717_cov_22.804688
---------------------------------------------------------------------------------------------------------------------------------------------------------------------------------------------------------------------------------------------------------------------------ttttcct---ttttaataaagtttgcttggttaaccattctactcttctagtgtaggagtttgatgtttgctatgctctcctgttggtgttttat--tacaactcaaaaccttgggatttctgttgctgtagtttttccatgagggcgcggttttctgaacaagccctc-cccatgccagaaaggtttttcttaggtgacga-ttatctccggtttgcaccttaggagggccaacaacattatgagggttcaaaactcgatgattagacccaactaaaccacaaatgcgtaatagagatggagttaatgatgatattgctgattcttataaaatgaaaacaatgataaatagaattttttttttcacgtttttactacaagcagcctataatagtcaagccatggttatacgggaattagtgattcatgattatgagttgcccataaaat-gtatatagttagaggggctaa-agtgaaaacaaggaccttcaaat---aatatttttaaaacaattttgaataaag-------gtaaaaatgtt--------------------tttttagctcattttcc-tattcattttctttcaactaaataaaaa-----------------------------tttccctatcaacat-----------------------------ttttttttcagtgccaactaa------acacttttgtagcaaaatattttccattcttttc------------------------------------------------catttcattcctttataactttttatttgatccaaacagacctt----------------------------acttc-------------------------------------------------------------------------
>Jupunba_commutata_Maguire_46145@NODE_1_length_1377_cov_120.779231
catatggctctcactagtcaaataattgtctagcagttcctttacctatttagattgtttctcatctgtagagctgtatcttaagttatcttggttagtgcaggttttttatttcatcaatttggttgtgtgcaagttttacgcaacctgctcacagaatgcttaatttttctgattacatgacaactacagagtgttccttgatagcatatatgtttagcaagcgtgtgctttaaaaattgccatctgacttcaa-tttgtttcttttttcct---tttaaatgaagtttgcttggttaaccattctactcttctagtgcaggagtttgatgttcgctgtgctctcccattggagttttataatacagctctgaaccttgggatttctgctggtgtagtttttccatgggggtgtggttttctgaacaagccctcccctctgccagaaaggtttttcctaggtggtgatttctctccggtttgcaccttaggagggccaacaacattatgggggttcaaaactcggggattaggccccactgaaccacaaaggcggaatcgagatggagttactgatgataatgctgattcctatagaatggacttcattggag---gagatcttgctgttactgcttttgcagacctctcttttgatcttccaattggatggttgagagaacgtggaatccatgggcatgtttttgctggtgctgggaatgttgctaaattaactgagaatgagtacaggcatttctctcctcgaaagttcttggaatcatttcgatcatcagtcggatgtggaattgttgttcctacttcacttttccgcctagaggtcagctcctgttttactttctccataatgaaataagtggctggttaaacgaaccaaaagcataatactttctgaattaaagtagtaatgtaattcagagaaacaacgatctgttagactaagtaatggcaaggctgccattgtttcttaagaagtcatctttattctctctctactccaccaatgcctaatttggtgtgttgctttttgtaaatctgaacaatttcattccttcacaagtttctcattgtttcagggtaacttctattacatactcaggcaacatgagcacgatcgtgcaaagactggatttagatatagaggcgaggcaattgacacaattttaaggcaactgtgattttccccacttt
>Jupunba_commutata_Maguire_46145@NODE_3_length_866_cov_20.911280
----------------------------------------------------------------------------------------------------------------------------------------ttaatcataacctgctaaggaaatatgtgcatattac-----------------------ttccttggtaaaatatatttgaaacaaactgttgctgtaatacccctcgtgcatattaatttttctttctttttaattatatatgtatatatatatttcgtgtaactcttctcctcatctattgcaggagtttgatgttcgatatgccattcctcttgggttttttcatactgcactcaaccttgggatctctgctggtgttatttttccatggggacatgggttcttgaacaagccatctcccctgccagaaaggtttttcttgggtggtgatttctctccagtttgtagcctaggagggccaacaacattatggggattcaggacaagggcattaggccctactgaaccacgaagacaaaatagagatgcaacaaatgatgacaatgttaattcctctagaagggacttcgttggag---gagatcttgccgttactgcttttgcagacctctcttttgatcttccaatcagctggttaagagaacgtggaatccatggacatgtttttgctggtgctgggaatattgccaagttagctgagaatgagtacaggaagttctctcctaagaaatttttggattcatttcgaacatctgtgggatgcggaattgttattccaactaaagtcattcgcctagaggttagtttctgttattttatttatataattatatgaatc---------------------------------------------------------------------------------aagcactggtcag------------------------------------------------------------------------------------------------------------------------------------------------agggagactaaccaaaagttggtggagattggatgttgat-------------gatggacgaaatcctgcggggactttgggataacgtgatat
>Jupunba_floribunda_Iganci_883@NODE_2_length_894_cov_25.696450
------------------------------------------gctgctattgcttcccttttcatatgttgggcagtgttttgtggttgcatgggt-------atatcatatttaactattgtgataaattgttagttaatcataacctgctaaggaaatatgtgcatattac-----------------------ttccttggtaaaatatatttgaaacaaactgttgttgtaatacccctcgtgcttattaatttttctttctttttaattatatatgtgtgtatatatttcacgtaactcttctcctcgtctattgcaggagtttgatgttcgatatgccattcctcttgggttttttcatactgcactcaactttgggatctctactggtgttatttttccatggggacatgggttcttgaacaagccttctcccctgccagagaggtttttcttgggtggtgatttctctccagtttgcagcctaggagggccaacaacattatggggattcaggacaagggcgttaggccctactgaaccacgaagacaaaatagagatgcaacaaatgatgacaatgttaattcctctagaagggacttcgttggag---gagatcttgccgttactgcttttgcagacctctcttttgatcttccaatctgctggttaagagaacgtggaatccatggacatgtttttgctggtgctgggaatattgccaagttagctgagaatgagtacaggaagttctctcctaaaaaatttttggattcatttcgaacatctgtgggatgcggaattgttattccaactaaagtaattcgcctggaggttagtttctgttattttatttatataattatatgaatc---------------------------------------------------------------------------------aagcactggtcag------------------------------------------------------------------------------------------------------------------------------------------------agggagactaaccaaaagttggtggagattggatgttgat-------------gatggacgaaatcctgcggggacattgggataac-------
>Jupunba_floribunda_Iganci_883@NODE_4_length_760_cov_25.992679
--------------------------------------------------------------------------------------------------------------------------------------------------------------------------------------------------tgttccttggtagcatatatgtttatcaagctcatgctttaataatccccacctggcttcaa-tttttttcttttttcct---ttttaataaagtttgcttggttaaccattctactcttctagtgtaggagtttgatgttcgctatgctctcctattggggttttataatacagctcataatcttgggaattctgttggtgtggtttttccatgaggtcatggttttctaaa-aagccctc-cccctatcatataggctttt-ttaggtggcga-ttccctccggtttgcaccttaggagggccaacaacattatgggtgttcaaaactcagggattaggccccattgaaccacaaaggtggaatagagatggggttaatgatgataatgcttattccaatagaattgaaacaatgataaataaagttatttcttccacatttttactatatgtaacctatggtagttaagccgtggttatgtgggaattaatgatttatgaccttgagttgcctatagaat-gcatatggttagaaaggttaa-agtgaaaataagggccttcaaat---aatatt----------tttttaataggg-------gcaaaaatgtc--------------------tttt-agttcattttct-tattcattttcttttcaccaaacaaaaa-----------------------------ttttcttatcaacat----------------------------tttcttttccagtgccaaccaa------acactttc-taacaaaatattttct----------------------------------------------------------attcaattcctttccaacattttctttgattcaaacggaccct-------------------taaaagaatgatt--------------------------------------------------------------------------
>Jupunba_idiopoda_Quesada_1718@NODE_1_length_953_cov_78.517123
----------------------------------------------------------------------------tatcttaagttatcttggttagtgcaggttttttatttcatcaatttggttgtgtgcaagttttacgcaacctgctcacagaatgcttaatttttctgattacatgacaactacagagtgttccttgatagcatatatgtttagcaagcttgtgcttttaaaatcgccatctgacttcaa-tttttttcttttttcct---tttaaataaagtttgcttggttaaccattctactcttctagtgcaggagtttgatgttcgctgtgctctcccattggagttttataatacagctctgaacattgggatttctgctggtgtagtttttccatgggggtgtggttttctgaacaagccctcccctctgccagaaaggtttttcctaggtggtgatttctctccggtttgcaccttaggagggccaacaacattatgggggttcaaaactcggggattaggccccactgaaccacaaaggcggaatagagatggagttactgatgataatgctgattcctatagaatggacttcattggag---gagatcttgctgttactgcttttgcagacctctcttttgatcttccaattggatggctgaaagaacgtggaatccatgggcatgtttttgctggtgctgggaatgttgctaaattaactgagaatgagtacaggcatttctctcctcgaaagttcttggaatcatttcgatcatcagtcggatgtggaattgttgttcctacttcacttttccgcctagaggtcagctcctgttttactttctccataatgaaataagtggctggttaaacgaaccaaaagcataatactttctgaattaaagtagtaatgtaattcagagaaacaacgatctgttg--------------------------------------------------------------------------------------------tgtatgtttggat-----------------------tagcttttagagaatagcttttacgatttatgaggtaagtatgtg-----------------------------------agaggc-----------------------------------------
>Jupunba_idiopoda_Quesada_1718@NODE_2_length_740_cov_28.116139
----------------------------------------------------------------------------------------gaaaataagttccaaataggttatttcatcaatttggttgtgtgcaagttatacgcacccaactcacaaaatgctttatttttctgattacatgataactacagagtgttccttggtaacatatatgtttatcaagtttgtgctttaataatccccacctggcttcaa-tttttttcttttttcct---ttttaataaagtttgcttagttaaccattctactcttctagtgtaggagtttgatgttcgctatgctctcctgttgctgttttataatacaactcaaaaccttgggatttctgctagtgtagtttttccacgagggtgtggttttctgaacaagccctc-cccatgccagaaaggtttttcctaagtaacga-ttatttccggtttgcaccttaggagggccaacaacattatgggggttcaaaactcggtgattgggccccactgaaccacaaatgcgaaatagagatggagttaatgatgatactgctaattcatatagaagggaaacaatgataaatagagttcttctttccacgtttttattacaagcaacttacgatagttaaatcgtggttatacaggaattagtaactcgtgatcatgagttgtccatgaaat-acatatagttggaggggttaa-agtgaaaataaaggccttcaaat---aatgtttttaaaacaattttgaacagag-------gcaaaaaaatt--------------------tttt--------------tat---------------------------------------------------------------------------------------------------------------------------------------------------------------------------------------------------------------------------------------------------------------------------------------------------------------------------------------------------------------------
>Jupunba_idiopoda_Quesada_1718@NODE_3_length_679_cov_21.405316
----------------------------------------------------------------------------------------------------------------------------------------------------------ggaaatatgtgcatattac-----------------------ttccttggtaaaatatatttgaaacaaactgttgctgtaatacccctcgtgcatattaatttttctttctttttaattatatatgtatgtatatatttcgcgtaactcttctcctcgtctattgcaggagtttgatgttcgatatgccattcctcttgggttttttcatactgcactcaaccttgggatctctgctggtgtcatttttccatggggacatgggttcttgaacaagccatctcccctgccagaaaggtttttcttgggtggtgatttctctccagtttgcggtctaggagggccaacaacattatggggattcaggacaagggcattaggccctactgaaccacgaaggcaaaatagagatgcaacaaatgatgacaatgttaattcctctagaagggacttcgttggag---gagatcttgccgttactgcttttgcagacctctcttttgatcttccaatcggctggttaagagaacgtggaatccatggacatgtttttgctggtgctgggaatattgccaagttagctgagaatgagtacaggaagttctctcctaagaaatttttggattcatttcgaacatctgtgggatgcggaattgttattccaactaaagtcattcgcctagaggttagtttctgttattt------------------------------------------------------------------------------------------------------------------------------------------------------------------------------------------------------------------------------------------------------------------------------------------------------------------------------------------------------------------
>Jupunba_laeta_Mori_25147@NODE_1_length_1052_cov_52.099487
catatggctctcactagtcaaataattgtctagctgttcctttacctatttagattgtttctcatctgcagagctgtatcttaagttatcttagttagtgcaggttttttatttcatcactttggttgtgtgcaagttttacgcaacctgctcacagaatgctttatttttctgattacatgacaactacagagtgttcattgatagcatatatgtttagcaagcgtgtgctttaaaaatcgtcatctgacttcaa-tttgtttcttttttcct---tttaaataaagtttgcttgattaaccattctactcttctagtgcaggagtttgatgttcgctgtgctctcccattggagttttataatacagctctgaaccttgggatttctgctggtgtagtttttccatgggggtgtggttttctgaacaagccctcccctctgccagaaaggtttttcctaggtggtgatttctctccggtttgcaccttaggagggccaacaacattatgggggttcaaaactcggggattgggccccactgaaccacaaaggcggaatagagatggagttactgatgataatgctgattcctatagaatggacttcattggag---gagatcttgccgttactgcttttgcagacctctcttttgatcttccaattggatggttgagagaacgtggaatccatgggcatgtttttgccggtgctgggaatgttgctaaattaactgagaatgagtacaggcatttctctcctcgaaagttcttggaatcatttcgatcatcagtcggatgtggaattgttgttcctacttcacttttccgcctagaggtcagctcctgttttactttctccataatgaaataagtggctggttaaacgaaccaaaagcataatactttctgaattaaagtagtaatgtaattcagagaaacaacgatgtgttagactaagt-atggcaaggctgccattgtttcttaagaagtcatctttattctctctctgctccaccaatgcctaatttggcgtgttgctttttgtaaatctggac------------------------------------------------------------------------------------------------------------------------------------------------------
>Jupunba_langsdorfii_Ribeiro_728@NODE_1_length_1489_cov_100.956091
catatggctctcactagtcaaataattgtctagcagttcctttacctatttagattgtttctcatctgcagagatgtatcttaagttatcttggttagtgcaggttttttatttcatcactttggttgtgtgcaagttttacgcaacctgctcacagaatgctttatttttctgattacatgacaactacagagtgttccttgatagcatatatgtttagcaagcgtgtgctttaaaaatcgtcatctgacttcaa-tttttttcttttttcct---tttaaataaagtttgcttggttaaccattctacttttctagtgcaggagtttgatgttcgctgtgctctcccattggagttttataatacagctctgaaccttgggatttctgctggtgtagtttttccatgggggtgtggttttctgaacaagccctcccctctgccagaaaggtttttcctaggtggtgatttctctccggtttgtaccttaggagggccaacaacattatgggggttcaaaactcggggattgggccccactgaaccacaaaggcggaatagagatggagttactgatgataatgctgattcctatagaatggacttcattggag---gagatcttgctgttactgcttttgcagacctctcttttgatcttccaattggatggttgagagaacgtggaatccatgggcatgtttttgccggtgctgggaatgttgctaaattaactgagaatgagtacaggcatttctctcctcgaaagttcttggaatcatttcgatcatcagtcggatgtggaattgttgttcctacttcacttttccgcctagaggtcagctcctgttttactttctccataatgaaata----------------aaccaaaagcataatactttctgaattaaagtagtaatgtaattcagagaaacaacgatctgttagactaagt-atggcaaggctgccattgtttcttaagaagtcatctttattctctctctactccaccagtgcctaatttggcgtgttgctttttgtaaatctggacaatttcattccttcacaagtttctcattgtttcagggtaacttctattacatactcaggcagcatgagcacgatcgtgcaaagactggatttagatatagaggcgaggcaattgacacaattttaaggcaactgtgattttccccacttt
>Jupunba_langsdorfii_Ribeiro_728@NODE_2_length_1137_cov_20.280189
tgaagagttcaaactaattaaattatcccttaatccgtttttgctgttattgcttcccttttcatatgttgggcagtgttttgtggttgcatgggt-------atatcatatttaaccagggtgataaattgttagttaatcataacctgctaaggaaatatgtgcatattac-----------------------ttccttggtaaaatatatttgaaacaaactgttgctgtaatacccctcgtgcatattaatttttctttctttttaattatatatgtatatatatatttcacgtaactcttctcctcgtctattgcaggagtttgatgttcgatatgccattcctcttgggtcttttcatactgcactcaaccttgggatctctgctggtgtcatttttccatggggacatgtgttcttgaacaagccatctcccctgccagaaaggtttttcttgggtggtgatttctctccagtttgcagcctaggagggccaacaacattatggggattcaggacaagggcattaggccctactgaaccacgaagacaaaatagagatgcaacatatgatgacaatgttaattcctctagaagggacttcgttggag---gagatcttgccgttactgcttttgcagacctctcttttgatcttccaatcggctggttaagagaacgtggaatccatggacatgtttttgctggtgctgggaatattgccaagttggctgagaatgagtacaggaagttctctcctaaaaaatttttggattcatttcgaacatctgtgggatgcggaattgttattccaactaaagtcattcgcctagaggttagtttctgttattttatttatataattatatgaatc---------------------------------------------------------------------------------aagcactggtcag------------------------------------------------------------------------------------------------------------------------------------------------agggagactaaccaaaagttggtggagattggatgttgat-------------gatggacgaaatcctgcggggactttgggatagcgtgatat
>Jupunba_langsdorfii_Ribeiro_728@NODE_3_length_842_cov_17.686275
------------------------------------------------------------------------------------------------------------------------------------------------------------------------------------------------------------------------------------------------------------------------cttttttcct---ttttaataaaatttgcttggttaaccattctactcttctagtgtaggagtttgatgttcgctatgctttcctattggggttttataatacagctcatgatcttgggaattctgttggcatggtttttccatgggggcatggttttctaaacaagccctc-cccctgccatataggtttttcctgggtggcga-ttatctccggtttgaaccttaggagggccaacaacattatgggagttcaaaagtcggagattaggccccattgaaccacaaaggtggagtagagatggggttaatgatgataatgttgattccaatagaatggaaacaatgataaacaaagttattttttccaca-ttttactacatgcaacctatggtagttaagccgtggttatgcgggaatta-------atgaccttgggttgcctatagagt-gcatatggttaaaaagactaa-agtgaaaataggggccttcaaat---aatatttttaaaacaattttgaataggt-------gcaaaaatgtc--------------------tttt-ggctcattttcc-tattcattttctttcaaccaaataaata-----------------------------ttttcctttcaaca----------------------------------tttctagtgccaagcaa------acacttccatag--------tttcc----------------------------------------------------------attcaattcctttccaaccttttctttgatgcaaacgg-ccct-------------------taaaagaatgattggtatgaagaaagttaagatgggaaagtggaatgtttcacaaaaccatag------------ctttagtaattt
>Jupunba_leucophylla_Iganci_839@NODE_1_length_1705_cov_201.805283
catatggctctcactagtcaaataattgtctagcagttcctttacctatttagattgtttctcatctgtagagctgtatcttaagttatcttggttagtgcaggttttttatttcatcaatttggttgtgtgcaagttttacgcaacctgctcacagaatgctttatttttctgattacatgacaactacagagtgttccttgatagcatatatgtttagcaagcgtgtgctttaaaaatcgccatctgacttcaa-tttttttcttttttcct---tttaaataaagtttgcttggttaaccattctactcttctggtgcaggagtttgatgttcgctgtgctctcccattggagttttataatacagctctgaaccttgggatttctgctggtgtagtttttccatgggggtgtggttttctgaacaagccctcccctctgccagaaaggtttttcctaggtggtgatttctctccggtttgcaccttaggagggccaacaacattatgggggttcaaaactcggggattaggccccactgaaccacaaaggcggaatagagacggcgttactgatgataatgctgattcctgtagaatggacttcattggag---gagatcttgctgttactgcttttgcagacctctcttttgatcttccaattggatggttgagagaacgtggaatccatgggcatgttttcgctggtgctgggaatgttgctaaattaactgagaatgagtacaggcatttctctcctcgaaagttcttggaatcatttcgatcatcagtcggatgtggaattgttgttcctacttcacttttccgcctagaggtcagctcctgttttactttctccataatgaaataagtggctggttaaacgaaccaaaagcataatactttctgaattaaagtagtaatgtaattcagagaaacaacgatctgttagactaagtaatggcaaggctgccattgtttcttaagaagtcatctttattctctctctactccaccaatgcctaatttggcgtgttgctttttgtaaatctgaacaatttcattccttcacgagtttctcattgtttcagggtaacttctattacatactcaggcagcatgagcacgatcgtgcaaagactggatttagatatagaggcgaggcaattgacacaattttaaggcaactgtgattttccccacttt
>Jupunba_limae_Iganci_261@NODE_1_length_1316_cov_118.394673
catatggctctcacgagtcaaataattgtctagcagttcctgtacctatttagattgtttctcatctgcagggctgtatcttaagttatcttggttagtgcaggttttttatttcatcactttggttgtgtgcaagttttacgcaacctgctcacagaatgctttatttttctgattacatgacaactacagagtgttccttgatagcatatatgtttagcaagcgtgtgctttaaaaatcgtcatctgacctcaa-tttttttcttttttcct---tttaaatgaagtttgcttggttaaccattctactcttctagtgcaggagtttgatgttcgctgtgctctcccattggagttttataatacagctctgaaccttgggatttctgctggtgtagtttttccatgggggtgtggttttctgaacaagccctcccctctgccagaaaggtttttcctaggtggtgatttctctccggtttgcaccttaggagggccaacaacattatgggggttcaaaactcggggattgggccccactgaaccacaaaggcggaatagagatggagttactgatgataatgctgattcctatagaatggacttcattggag---gagatcttgccgttactgcttttgcagacctctcttttgatcttccaattggatggttgagagaacgtggaatccatgggcatgtttttgccggtgctgggaatgttgctaaattaactgagaatgagtacaggcatttctctcctcgaaagttcttggaatcatttcgatcatcagtcggatgtggaattgttgttcctacttcacttttccgcctagaggtcagctcctgttttactttctccataatgaaataagtggctggttaaacgaaccaaaagcataatactttctgaattaaagtagtaatgtaattcagagaaacaacgatctgttagactaagt-atggcaaggctgccattgtttcttaagaagtcatctttattctctctctactccaccaatgcctaatttggcgtgttgctttttgtaaatctggacaatttcattccttcacaagtttctcattgtttcagggtaacttctattacatcctcaggcagcatgagcacgatcgtgcaaagactggatttagatatagaggcgaggcaattgacacaattttaaggcaactgtgattttccccacttt
>Jupunba_limae_Iganci_261@NODE_2_length_1111_cov_34.220503
-gggtatttgatttaactataaaaattttgtcttgaa---gcattgcgttaagactt--tttggattaatgcaaataggggggctgaaaaggaaaatcgctaaagacccaagtgcccttatgtgatggtg----gatttgatataaaatagtgaaggagttgagggcaattcacatggcaggacagaggacgagtagttttttctagcaattatgcctatcaagctcgtgctttaataatccccacctggcttcaa-tttttttcttttttcct---ttttaataaagtttgcttggttaaccattctactcttctagtataggagtttgatgttcgctatgctctcctattggggttttataatacagctcataatcttgggaattctgttggcgtggtttttccatgggggcatggttttctgaacaaaccctc-cccctaccatataggtttttcctgggtggcaa-ttctctccggtttgcaccttaggagggccaacaacattatgggagttcaaaactcgaggattaggccccattgaaccacaaaggtggaatagagatggggttaatgatgataatgttgattccaatagaatggaaacaatgataaataaaattatttcttccacatttttactacatgcaacttatggtagttaaaccgtggttatgtgggaattaatgatttatgaccttgggttgcctatagaat-gcatatggttaaaaaagctaa-aatgaaaataggggccttcaaat---aatatttttaaaacaattttgaataggg-------gcaaaaatgtc--------------------ttct-ggcacattttcc-tattcattttctttcaatcaaacaaaaa-----------------------------tttttctatcaactt-----------------------------tttttttccagtgtcaaccaa------acacttccatagcaaaatactttcc----------------------------------------------------------atttaatttctttccaaccttttctttgattcaaacgggccct-------------------taaaagaatgattggtacgaagaaagttaagatggggaagtggaacgtttcacaaaaccatag------------------------
>Jupunba_limae_Iganci_261@NODE_3_length_1078_cov_18.165834
-----------------------------------------------------------tttcat---------caaatagaagtgaagaaagtaagttccaaatgggttatttcatcaatttggttgggtgcaagttttaggcaccctactcacaaaatgttttatttttctgattacatgataactacagagtgttcctttgtaacatatatgtttatcaagcttgtgctttaataatccccacctggcttcaatttgttttcttttttttt---ttttaataaagtttgcttggttaaccattctactcttctagtgtaggagtttgatgtttgctatgctctcctgttggtgttttataatacaactcaaaaccttgggatttctgctggtgtagtttttccacgagggtgtggttttctgaacaagccctc-cccatgctagaaagaattttcctaggtgatga-ttatctccggtttgcaccttaggagggccaacaacatcatgagggttcaaaactcagtgattgggcccaactaaaccacatatgcgaaatagagatggagttaatga-gataatgttgattcatatagaatagaaataatgataaatagagttcgttttttcacctttttactgcaagcagcctacagtagttaagtagtggttatgggggaattagtgactcatgaccatgagttgcccatagaat-gtgtgtcgctaaagtaatcaa-ttaaactaggaccaactacaaatg-caatatagtggcaacctaaatgaacctag-------actaaaatgtaactactacctaa-------atgctagatgcaaatgac-tctaccctatatgagaataaaacaaatc-----------------------------tatatgaatgaagtttatgggg--------------------gtttttttatgaaagaagaatt------aaaattccta-agcaaaagat-----------------------------------------------------------------------------------------------------------------------------taaaagaaaaccaggcaatagcacggatttgacatgatgatgaaacgattcacatggagttca------------ctttcttagcct
>Jupunba_macradenia_Lourteig_3021@NODE_1_length_1312_cov_88.652632
catatggctctcactagtcaaataattgtctagcagttcctttacctatttagattgtttctcatctgcagagctgtatcttaagttatcttggttagtgcaggttttttatttcatcactttggttgtgtgcaagttttacgcaacctgctcacagaatgctttatttttctgattacatgacaactacagagtgttccttgatagcatatatgtttagcaagcgtgtgctttaaaaatcgtcatctgacttcaa-tttttttctgttttcct---tttaaataaagtttgcttggttaaccattctactcttctagtgcaggagtttgatgttcgttgtgctctcccattggagttttataatacagctctgaaccttgggatttctgctggtgtagtttttccatgggggtgtggttttctgaacaagccctcccctctgccagaaaggtttttcctaggtggtgatttctctccggtttgcaccttaggagggccaacaacattatgggggttcaaaactcggggattgggccccactgaaccacaaaggcggaatagagatggagttactgatgataatgctgattccgatagaatggacttcattggag---gagatcttgctgttactgcttttgcagacctctcttttgatcttccaattggatggttgagagaacgtggaatccatgggcatgtttttgccggtgctgggaatgttgctaaattaactgagaatgagtacaggcatttctctcctcgaaagttcttggaatcatttcgatcatcagtcggatgtggaattgttgttcctacttcacttttccgcctagaggtcagctcctgttttactttctccataatgaaataagtggctggttaaacgaaccaaaagcataatactttctgaattaaagtagtaatgtaattcagagaaacaacgatctgttagactaagtaatggcaaggctgccattgtttcttaagaagtcatctttat--tctctctactccaccaatgcctaatttggcgtgttgctttttgtaaatctggacaatttcattccttcacaagtttctcattgtttcagggtaacttctattacatactcaggcagcatgagcacgatcgtgcaaagactggctttagatatagaggcgaggcaattgacacaattttaaggcaactgtgattttccccacttt
>Jupunba_macradenia_Lourteig_3021@NODE_2_length_725_cov_48.981481
-------------------------------------------------------------------------------------------------------------------------------------------------------tcacagaatgctttatttttctgattacatgataactatagagtgttccttggtaaga-atatatttatcaagcttgtgctttaataatccccacctggcttcaa-tttttttcttttttcct---ttttaataaagtttgcttggttaaccattctactcttctagtgtaggagtttgatgttcgctatgctctcctgttggtgttttataatacaactcaaaaccttggaatttctgccggtgtagtttttccacgagggcgtggttttctgaacaagccctc-cccatgccaaaaaggtttttcctaggtgacga-ttatctccggtttgcaccttaggagggccaacaacattatgagggttcaaaactcggtggttgggccccactaaaccacaaatgcaaaatagagatggagttaatgatgatactgctgattcatataaaatggaaacaatgataaatagagttcttttttccatgtttttactacaagcaccgtacaatagttaagctgtggttatgtgggaattagtgactcatgaccataagttgcccatggaat-gcatatagttagaagggctaa-agtaaaaacaagggccttcaaat---aatatttttaaaataattttgaacaggg-------gcaaaaatgtt--------------------tttt-cactcattttcc-tatttattttctttcaactaaataaaaa-----------------------------ttttcctatcaac--------------------------------------------------------------------------------------------------------------------------------------------------------------------------------------------------------------------------------------------------------------------------------------------------
>Jupunba_macradenia_Lourteig_3021@NODE_3_length_669_cov_25.103041
-------------------------------------------------------------------------------------------tgggt-------atatcttatttaaccagtgtgataaattgttagttaatcataacctgttaaggaaacatgtgcatattac-----------------------ttccttggtaaaatatatttgaaacaaactgttgctgtaatacccatcgtgcatattaatttttctttctttttaattatatatatatatatatatttcacgtaactcttctccttgtctattgcaggagtttgatgttcgatatgccattcctcttgggttttttcatactgcactcaaccttgggatctctgctggtgtcatttttccatggggacatgggttcttgaacaagccatctcccctgccagaaaggtttttcttgggtggtgatttctctccagtttgcagcctaggagggccaacaacattatggggattcaggacaagggcattaggccctactgaaccacgaagacaaaatagggatgcaacaaatgatgacaatgttaattcctctagaagggacttcgttggag---gagatcttgccgttactgcttttgcagacctctcttttgatcttccaatcggctggttaagagaacgtggaatccatggacatgtttttgccggtgctgggaatattgccaagttagctgagaatgagtacaggaagttctctcctaaaaaatttttggattcatttcga--------------------------------------------------------------------------------------------------------------------------------------------------------------------------------------------------------------------------------------------------------------------------------------------------------------------------------------------------------------------------------------------------------------------------------------
>Jupunba_microcalyx_Iganci_855@NODE_2_length_1129_cov_29.294677
tgaagagttcaaactaattaaattatcccttaatccgattttgctgctattgcttcccttttcatatgttgggcagtgttttgtggttgcatgggt-------atatcatatttaaccagtgtgataaattgttagttaatcataacctgctaaggaaatatgtgcatattac-----------------------ttccttggtaaaatatatttgaaacaaactgttgctgtaattcccctcgtgcatattaatttttctttctttttaattatatatgtatatatatatttcgcgtaactcttctcctcgtctattgcaggagtttgatgttcgatatgccattcctcttgggttttttgatactgcactcaaccttgggatctctgctggtgttatttttccatggggacatgggttcttgaacaagccatctcccctgccagaaaggtttttcttgggtggtgatttctctccagtttgcagcctaggagggccaacaacattatggggattcaggacaagggcattaggccctactgaaccacgaagacaaaatagagatgcaacaaatgatgacaatgttaattcctctagaagggacttcgttggag---gagatcttgccgttactgcttttgcagacctctcttttgatcttccaatcggctggttaagagaacgtggaatccatggacatgtttttgctggtgctgggaatattgcccagttagctgagaatgagtacaggaagttctctcctaagaaatttttggattcatttcgaacatctgtgggatgcggaattgttattccaactaaagtcattcgcctagaggttagtttctgttattttatttatataattatatgaatc---------------------------------------------------------------------------------aagcactggtcag------------------------------------------------------------------------------------------------------------------------------------------------agggagactaaccaaaagttggtggagattggatgttgat-------------gatggacgaaatcctgcggggactttgggataacgtgatat
>Jupunba_nipensis_Mayo_19662@NODE_2_length_662_cov_18.610256
-----------------------------------------------------------tctcatctgcagagctgtatcttaagttatcttggttagtgcaggttttttatttcatcaatttggttgtgtgcaagttttacgcaccctactcacaaaatgctttatttttctggttacatgataactacatagtgttccttagcaacatatatgtttattaagcttgtgctttaataattcccgcctggcttcaa-tttttttcttttttcct---ttttaataaaatttgcttggttaaccattgtactcttctagtgtaggagtttgatgttcgctatgctctcctgttggtgttttataatacaactcaaaaccttgggatttctgctggtgtagtttttccacaagggtgtggttttctgagcaagccctc-cccatgccagaaaggtttttcctaggtaacga-ttatttccggtttgcaccttaggagggccaacaacattatgggggttcaaaactcggtgattgggccccactgaaccacaaatacgaaatagagatggagttaataatgatgatactgattcatatagaatggaaacaatcacaagcataattctttttttcacgtttttactgcaagcattctatgataattaagttgtggtcacgtgggaattagtgacttataattatgagttgcccatgaaat-a-----------------------------------------------------------------------------------------------------------------------------------------------------------------------------------------------------------------------------------------------------------------------------------------------------------------------------------------------------------------------------------------------------------------------------------------------------------------------------------------------------------
>Jupunba_oppositifolia_Liegier_16014@NODE_1_length_1036_cov_136.708029
catatggctctcacttgtcaaataattgtctagcagttcctttacctatttagattgtttctcatctgtagagctgtatcttaagttatcttggttagtgcaggttttttatttcatcaatttggttgtgtgcaagttttacgcaacctgctcacagaacgctttatttttctgattacatgacaactacagagtgttccttgatagcatatatgtttagcaagcgtgtgctttaaaaatcgccatctgacttcaa-tttttttcttttttcct---ttaaaataaagttttattggttaaccattctactcttctggtgcaggagtttgatgttcgctgtgctctcccattggagttttataatacagctctgaaccttgggatttctgctggtgtagtttttccatgggggtgtggttttctgaacaagccctcccctctgccagaaaggtttttcctaggtggtgatttctctccggtttgcaccttaggagggccaacaacattatgggggttcaaaactcggggattaggccccactgaaccacaaaggcggaatagagatggagttactgatgataatgctgattcctatagaatggacttcattggag---gagatcttgctgttactgcttttgcagacctctcttttgatcttccaattggatggttgagagaacgtggaatccatgggcatgtttttgctggtgctgggaatgttgctaaattaactgagaatgagtacaggcatttctctcctcgaaagttcttggaatcatttcgatcatcagtgggatgtggaattgttgttcctacttcacttttccgcctagaggtcagctcctgttttactttctccataatgaaataaatggctggttaaacgaaccaaaagcataatactttctgaattaaagtagtaatgtaattcagagaaacaacgatctgttagactaagtaatggcaaggctgccattatttcttaagaagtcgtctttattctctctctactccaccgatgcctaatttggcgtgttgc-----------------------------------------------------------------------------------------------------------------------------------------------------------------------
>Jupunba_oppositifolia_Liegier_16014@NODE_2_length_719_cov_29.848910
-------------------------------------------------------------------------------------------------------------------------------------------------ccctactcacaaaatgctttatttttctgattacatgataactacagagtgttccttggcaacatatatgtttatcaggcttgtgctttaataatccccacatggcttcaa-tttttttcttttttcct---tttaaataaagtttgcttggttaaccattctactcttctagtgtaggagtttgatgtgcgtgatgctctcctgttagtgttttataatacaactcaaaaccttgggatttctgctggtgtagtttttccacaagggtgtggttttctgaacaagccctc-cccatgccagaaaggtttttcctaggtaacga-ttatttccgatttgcaccttaggagggccaacaacattatgggggttcaaaactccgtgattgggccccactgaaccacaaatacgaaataaagatagagttaatagcatctttgtaaattcatatagaatggaaaaaatcataagcagagttttttttttcacgtttttactgtaagcagcctatgataattaagatgtggttatgc-ggaattagtgactcatgattatgagttatc---------------------------------------------------------------------------------------------------------------------------------------------------------------------------------------------------------------------------------------------------------------------------------------------------------------------------------------------------------------------------------------------------------------------------------------------------------------------------------------------------------------------
>Jupunba_oppositifolia_Liegier_16014@NODE_4_length_610_cov_12.414634
------------------------------------------------------------------------------------------------gtttaaaatgggttattttatcaatttggttgtgtacaagttttacgcaacttgctcacaaaatgttttatttttctgattacatgataactacggagtgttctttggtagcatatatgtttatcaagcttgagctttaataatccccacctggcttcaa-tttttttctttttccct---ttttaataaagtttgcttagttaaccattctactcttctagtataggagtttgatgttcactatgctctcttgttggggttttataatacaactcagaaccttgggaattctgttggtgtagtttttccatgggggtgtggttttctgaacaagccctc-cccttaccatacaggtttttcctgggtggcga-ttctctcctatttgcaccttaagggggctaataacattatgggggttcaaaactaggggattagaccccattgaaccacaaaggtggaatagagatggagttaatgatgataatgctaattcctatagaatggaaacaatgataaataaagttatttcttccacgtatttaccatatgcagcctatagtagttaagttgtggttatgcgggaattagtgattcatgaccatgggt-------------------------------------------------------------------------------------------------------------------------------------------------------------------------------------------------------------------------------------------------------------------------------------------------------------------------------------------------------------------------------------------------------------------------------------------------------------------------------------------------------------------------
>Jupunba_oxyphyllidia_Yonker_6157@NODE_1_length_1103_cov_117.798246
catatggctctcactagtcaaataattgtctagcagttcctttacctatttagattgtttctcatctgtagagctgtatcttaagttatcttggttagtgcaggttttttatttcatcaatttggttgtgtgcaagttttacgcaacctgctcacagaatgcttaatttttctgattacatgacaactacagagtgttccttgatagcatatatgtttagcaagcgtgtgctttaaaaatccccatctgacttcaa-tttttttcttttttcct---tttaaataaagtttgcttggttaaccattctactcttctagtgcaggagtttgatgttcgctgtgctctcccattggagttttataatacagctctgaacattgggatttctgctggtgtagtttttccatgggggtgtggttttctgaacaagccctcccctctgccagaaaggtttttcctaggtggtgatttttctccggtttgcaccttaggagggccaacaacattatgggggttcaaaactcggggattaggccccactgaaccacaaaggcggaatagagatggagttactgatgataatgctgattcctatagaatggacttcattggag---gagatcttgctgttactgcttttgcagacctctcttttgatcttccaattggatggttgaaagaacgtggaatccatgggcatgtttttgctggtgctgggagtgttgctaaattaactgagaatgagtacaggcatttctctgctcgaaagttcttggaatcatttcgatcatcagtcggatgtggaattgttgttcctacttcacttttccgcctagaggtcagctcctgttttactttctccataatgaaataagtggctggttaaacgaaccaaaagcataatactttctgaattaaagtagtaatgtaattcagagaaacaacgatctgttg--------------------------------------------------------------------------------------------tgtgtgtttggat-----------------------tagcttttagagaatagtttttacgatttatgaggtaagtatgtg-----------------------------------agaggc----ggaaaagtgtttctgaaaccatggttttaatagttgc
>Jupunba_trapezifolia_Simon_1600@NODE_1_length_1001_cov_82.610994
------------------------------------------------------------------------------------------------------------------------------------------ttacgcaacctgctcacagaatgcttaatttttctgattacatgacaactacagagtgttccttgatagcatatatgtttagcaagcgtgtgctttaaaaattgccatctgacttcaa-tttttttcttttttcct---tttaaataaagtttgcttggttaaccattctactcttctagtgcaggagtttgatgttcgctgtgctctcccattggagttttataatgcagctctgaaccttgggatttctgctggtgtagtttttccatgggggtgtggttttctgaacaagccctcccctctgccagaaaggtttttcctaggtggtgatttctctccggtttgcaccttaggagggccaacaacattatgggggttcaaaactcggggattaggccccactgaaccacaaaggcggaatcgagatggagttactgatgataatgctgattcctatagaatggacttcattggag---gagatcttgctgttactgcttttgcagacctctcttttgatcttccaattggatggttgagagaacgtggaatccatgggcatgtttttgctggtgctgggaatgttgctaaattaactgagaatgagtacaggcatttctctcctcgaaagttcttggaatcatttcgatcatcagtcggatgtggaattgttgttcctacttcacttttccgcctagaggtcagctcctgttttactttctccataatgaaataagtggctggttaaacgaaccaaaagcataatactttctgaattaaagtagtaatgtaattcagagaaacaacgatctgttagactaagtaatggcaaggctgccgttgtttcttaagaagtcatctttattctctctctactccaccaatgcctaatttggtgtgttgctttttgtaaatctgaacaatttcattccttcacaagtttctcattgtttcagggtaacttctattacatactcaggcaacatgagcacgatc---------------------------------------------------------------------------
>Jupunba_trapezifolia_Simon_1600@NODE_2_length_558_cov_3.586481
----------------------------------------------------------------------------------------------------------------------------------------------------------------------------------------------------------------------ttgaaacaaactgttgctgtaatacccctcgtgcatattaatttttctttctttttaattatgtatgtatatatatatttcgcgtaactcttctcctcgtctattgcaggagtttgatgttcgatatgccattcctcttgggttttttcatgctgcactcaaccttgggatctctgctggtgtcatttttccatggggacatgggttcttgaacaagccatctcccctgccagaaaggtttttcttgggtggtgatttctctccagtttgtagcctaggagggccaacaacattatggggattcaggacaagagcattaggccctactgaaccacgaagacaaaatagagatgcaacaaatgatgacaatgttaattcctctagaagggacttcgttggag---gagatcttgccgttactgcttttgcagacttctcttttgatcttccaatcggctggttaagagaacgtggaatccatgggcatgtttttgctggtgctgggaatattgccaagttagctgagaatgagtacaggaagttctctcctaagaaatt------------------------------------------------------------------------------------------------------------------------------------------------------------------------------------------------------------------------------------------------------------------------------------------------------------------------------------------------------------------------------------------------------------------------------------------------------
>Jupunba_villosa_Borges_423@NODE_4_length_728_cov_22.374808
----------------------------------------------------------------------------------------------------------------------------------------------------------------------------------------------------------------------------------------------ggcttcaatttttttttc-tttttttctttttttct---ttttaataaagtttgcttggttaaccattctactcttctagtgtaggagtttgatgtttgctatgctctcctcttggtgctttataatacaactcaaaaccttgggatttctgctggtgtagtttttccacgagggcgtggttttctaaacaagccctc-cccatgctataaagaattttcctaggtgacga-ttatctccggtttgcaccttaggagggccaacaacatcatgagggttcaaaactcgatgattgggcccaactaaaccacaaataggaaatagagatggagttaatgatgatactgctgattcatatagaatggaaacaatgataaatagagttcttttttccatgtttttactacaagcagcctaca-tagttaagcagtggttatgcgggaattagtgactcatgatcatgagttgcccataaaat-atatatggttagagggactaa-agtgaaaacaagaactttcaaat---aatatttttaaaacaatcttgaacaggg-------gcaaaaatgtt--------------------tttt---------------agtcattttctttcaactaaataaaaa-----------------------------ttttcctatcaacat-----------------------------tttttttccaatgcctactaa------acacttttgtagcaaaatattttccatgcttttc------------------------------------------------catttcattcctttgtaactttttctttgatccaaacagac-------------------------------------------------------------------------------------------------------------
>Punjuba_callejasii_Daly_5935@NODE_1_length_912_cov_35.089820
-----------------------------------------------------------------------------atcttaagttatcttggttagtgcaggttttttatttcatcaatttggt--tgtgcaagttttacgcgacctgctcacagaatgctttatttttctgattgcatgacaactacagagtgttccttgatagcatatatgtttagcaagcttgtgctttaaaaatcgccatctgacttcaa-tttttttcttttttcct---tttaaataaagtttgcttggttaaccattctactcttctagtgcaggagtttgatgttcgctgtgctctcccattggagttttataatacagctctgaaccttgggatttctgctggtgtagtttttccatgggggtgtggttttctgaacaagccctcccccctgccagaaaggtttttcctaggtggtgatttctctccagtttgcaccttaggagggccaacaacattatgggggttcaaaactcagggattaggccccactgaaccacaaaggcggaatagagatggagttactgatgataatgctgattcctatagaatggacttcattggag---gagatcttgctgttactgcttttgcagacctctcttttgatcttccaattggatggttgagagaacgtggaatccatgggcatgtttttgctggtgctgggaatgttgctaaattaactgagaatgagtataggcatttctctcctcgaaagttcctggaatcatttcgatcatcagtcggatgtggaattgttgttcctacttcacttttccgcctagaggtcagctcctgttttactttctccataatgaaataagtggctggttaaacgaaccaaaagcataatactttctgaattaaagtagtaatgtaattcagagaaacaacgatctgttagactaagtaattgcaaggctgccattgtttcttaagaagtcat--------------------------------------------------------------------------------------------------------------------------------------------------------------------------------------------------------------------
>Punjuba_callejasii_Daly_5935@NODE_2_length_820_cov_13.469717
tcgatatctcatggtttagtactaatttcttattagc---tatactcattaaaaca---tttcatcaaaagttccaaa-------tggaagtgtaagttccaaatgggttatttcatcaatttggttgtgtgcaagttttacgcaacctactcactaaatgctttattttctt-attacatgataactat-gagtgttccttggtagcatatatgtttatcaagcttgtgctttaataatccccacctggcttcaattttttttcttttttcct---ttttaataaagtttgcttggttaaccattccactcttatggtgtaggagtttgatgttcgttatgctctcctgttggtgttttataatacagctcagaaccttgggatttctgctgatgtagtttttccatgagggcgtggttttctgaacaagccctc-cccatgctagaaaggtttttcctaagtggcaa-ttatctccggtttgcgccttaggagggccaacaacattatggcggttcaaaactcggggattaggccccactgaactgcaaaggcggaatagagatggagttaatgatgatactgctgatttatatagaatggaaacagtgataaatagagtttttttttccacgtttttactacatgcagcctacggtagttaagccgtggttatgcggg-attagtgatttatgaccatgggttgcctatggagg-acatatggttagaggggttaa-agtgaaaacagagatcttcaaat---aatatttttaaaacaa--------------------------------------------------------------------------------------------------------------------------------------------------------------------------------------------------------------------------------------------------------------------------------------------------------------------------------------------------------------------------------------------------------------------------------------------
>Punjuba_callejasii_Daly_5935@NODE_3_length_627_cov_21.494545
--------------------------------------------------------------------------------------------------------------------------------------------------------------------------------------------------------------------atgtttatcaagcttgtgctttaataatccctacctactttcaa-tttttttcttttttcct---ttttaataaagtttgcttggttaaccattctactcttctagtgta-gagcttgatgttcattatgctctcctattagggttttataatacaactcataaccttgggatttctgctgatgtaatttttccatgggggcgtggttttctgaacaagccctc-cccctaccaaaaagatttttcctgggtggtga-ttctctctagtttgaaccttaggagggccaacaacattatgggggttcaaaactcggggatt-agccccgttgaatcacaaaggtagaatagagatggagttaatgatgataatgctgattcctatagaatggaaacagtgataaatagagttctttcttccacatttttaccacatgcagcctatgatagttaagccgtggttatgcgggaattagtgattcatgaccatgggttgcccatggagt-gtatatggttagaggggctaa-agtgaaaata-aggccttcaaat---aatatttttaaaacaattttgaacaggg-------gaaaaaatgtc--------------------tttt-agctcattttcc-tattcatt----------------------------------------------------------------------------------------------------------------------------------------------------------------------------------------------------------------------------------------------------------------------------------------------------------------------------------------------------------------
>Punjuba_lehmannii_Escobar_7465@NODE_1_length_1267_cov_109.700840
catatggctttcacgagccaaataattgtctagcagttcctttacctatttagattgtgtctcatctgtagagctgtatcttaagttatcttggttagtgcaggttttttatttcatcaatttggt--tgtgcaagttttacgcgacctgctcacagaatgctttatttttctgattgcatgacaactacagagtgttccttgatagcatatatgtttagcaagcttgtgctttaaaaatcgccatctgacttcac-tttttttcttttttcct---tttaaataaagtttgctcggttaaccattctactcttctagtgcaggagtttgatgttcgctgtgctctcccattggagttttataatacagctctgaaccttgggatttctgctggtgtagtttttccatgggggtgtggttttctgaacaagccctcccccctgccagaaaggtttttcctaggtggtgatttctctccagtttgcaccttaggagggccaacaacattatgggggttcaaaactcggggattaggccccactgaaccacaaaggcggaatagagatggagttactgatgataatgctgattcctatagaatggacttcattggag---gagatcttgctgttactgcttttgcagacctctcttttgatcttccaattggatggttgagagaacgtggaatccatgggcatgtttttgctggtgctgggaatgttgctaaattaactgagaatgagtatagacatttctctcctcgaaagttcctggaatcatttcgatcatcagtcggatgtggaattgttgttcctacttcacttttccgcctagaggtcagctcctgttttactttctccataatgaaataagtggctggttaaacgaaccaaaagcataatactttctgaattaaagtagtaatgtaattcagagaaacaacgatctgttagactaagtaattgcaaggctgccattgtttcttaagaagtcatctttattctctctctactccaccaatgcctaatttggcgtgttgctttttgtaaatctagacaatttcattccttcacaagtttctcattgtttcagggtaacttctattacatactcaggcagcatgagcacgatcgtgcaaagactggatttagatatagaggcgaggc-----------------------------------------
>Punjuba_lehmannii_Escobar_7465@NODE_3_length_824_cov_21.223561
------------actaattaaattatcccttaatccctttttgctgtcattgcttcccttttcatatgttgggcagtgttttgtggttgcatgggt-------atatcatatttaaccaatgtgataaattgttagttaatcataacctgctaaggaaatatgtgcatattac-----------------------ttccttggtaaaatatatttgaaacaaactgttgctgtaatacccctcgtgcatgttaatttttctttctttttaattatatatgtatatatatatttcgagtaactcttctcctcgtctagtgcaggagtttgatgttcgatatgccattcctcttgggttttttcatactgcactcaaccttgggatctctgctggtgtcatttttccatggggacatgggttcttgaacaagccatctcccctgccagaaaggtttttcttgggtggtgatttctctccagtttgcagcctaggagggccaacaacattatggggattcaggacaagggcattaggccctactgaaccacgaagacaaaatagagatgcaacaaatgatgacaatgttaattcctctagaagggacttcgttggag---gagatcttgccgttactgcttttgcagacctctcttttgatcttccaatcggctggttaagagaacgtggaatccatggacatgtttttgttggtgctgggaatattgccaagttagctgagaatgagtacaggaagttctctcctaaaaaatttttggattcatttcgaacatctgtgggatgcggaattgttattccaactaaagtcattcgcctagaggttagtttctgttattttatttata----------------------------------------------------------------------------------------------------------------------------------------------------------------------------------------------------------------------------------------------------------------------------------------------------------------------------------------------------------
>Punjuba_lehmannii_Escobar_7465@NODE_5_length_671_cov_11.151515
--------------------------------------------------------------------------------------------gtaagtttcaaatgggttatttcatcattttgattgtgtgcaagttttacgcaccctactcacaaaatgctt---ttttctgattacatgataactacaaagtgtttcttggtaacatatatgtttatcaagcttgtgctttaataatccccacctggcttcaattttttttcttttttcct---ttttaacaaagtttgcttggttaaccattccactcttctggtgtaggagtttgatgttcactatgctctcctgttgatgttttataatacagctcagaaccttgggatttctgctgatatagtttttccatgatggtgtggttttctgaacaagccctc-cccatgctataaaggtttttcctaagtggcaa-ttatcttcggtttgcaccttaggagggcaaacaacattacgggggttcaaaactcg--ggttaagccccactaaaccacaaaggcggaatagagatggagttaatgacgatactgttgatttatttagaatggaaatagtgataaatagagtttttttgtccacgtttttactacatgcagcctacagtagttaagccgtggttatgcgggaattagtgactcatgaccataggttgcctgtggagt-acatatggttagaagggttaa-agtgaaaacaggggccttcaaat---aatatt------------------------------------------------------------------------------------------------------------------------------------------------------------------------------------------------------------------------------------------------------------------------------------------------------------------------------------------------------------------------------------------------------------------------------------------------------
>Punjuba_racemiflora_Jimenez_Soares_3626@NODE_1_length_1283_cov_130.130182
catatggctttcacgagccaaataattgtctagcagttcctttacctatttagattgtgtctcatctgtagagctgtatcttaagttatcttggttagtgcaggttttttatttcatcaatttggt--tgtgcaagttttacgcgacctgctcacagaatgctttatttttctgattgcatgacaactacagagtgttccttgatagcatatatgtttagcaagcttgtgctttaaaaatcgccatctgacttca----cttttcttttttcct---tttaaataaagttttcttggttaaccattctactcttctagtgcaggagtttgatgttcgctgtgctctcccattggagttttataatacagctctgaaccttgggatttctgctggtgtagtttttccatgggggtgtggttttctgaacaagccctcccccctgccagaaaggtttttcctaggtggtgatttctctccagtttgcaccttaggagggccaacaacattatgggggttcaaaactcggggattaggccccactgaaccacaaaggcagaatagagatggagttactgatgataatgctgattcctatagaatggacttcattggag---gagatcttgctgttactgcttttgcagacctctcttttgatcttccaattggatggttgagagaacgtggaatccatgggcatgtttttgctggtgctgggaatgttgctaaattaactgagaatgagtataggcatttctctcctcgaaagttcctggaatcatttcgatcatcagtcggatgtggaattgttgttcctacttcacttttccgcctagaggtcagctcctgttttactttctccataatgaaataagtggctggttaaacgaaccaaaagcataatactttctgaattaaagtagtaatctaattcagagaaacaacgatctgttagactaagtaattgcaaggctgccattgtttcttaagaagtcatctttattctctctctactccaccaatgcctaatttggtgtgttgctttttgtaaatctggacaatttcattccttcacaagtttctcattgtttcagggtaacttctattacatactcaggcagcatgagcacgatcgtgcaaagactggatttagatatagaggcgaggcaattgacacaattttaaggcaactgtgattttccccacttt
>Punjuba_racemiflora_Jimenez_Soares_3626@NODE_2_length_1024_cov_39.354805
----taacttatggttatgtgctgatttcttattagc---tccactcattaaaact---tttcat---------caaatggaagagaagtaagtaagttccaaatgggttatttcatcattttggttgtgtgcaagttttacgcaccctactcacaaaatgctttatttttctgattacatgataactacatagtgttccttggtaacatatatgtttatcaagctcgtgctttaataatccccacctggtttcaatt-------tttttttct---ttttaataaagtttgcttagttaaccattcccctcttctggtgtaggagtttgatgtttgttatgctctcctattagtgttttataatacagctcagaaccttgggatttctgctgatgtagtttttccataagggcgtggttttctgaataagccctc-cctatactagaaaggtttttcctaagtggcaa-ttatctctggtttgcgccttaagagggccaacaacattatggcggtttaaaattcggggattaggccccactgaaccacaaaggcggaatagagatggagttactgatgatactgctgatttatatagaatggaaacagtgataaatagagtttttttttccacgtttttactacatgcagcctacggtagttaagccgtggttatgcgggaattagtgattcatgaccataggttgtctatagagt-acatatggttagaggggttaa-agtgaaaatagaggttttcaaat---aatatttttaaaacaattttgaataggg-------gtaaaaatgtt--------------------tttt-gtctcattttcc-tgttcatttttttcc-actaaattaaaa-----------------------------ttttcctattaatat-----------------------------tttttttctggtgccaactaa------acactttcata-caaaatattttct----------------------------------------------------------atttcattcctttctaactttttctttgatccaaaccgacctt----------------------------acttcat------------------------taatgcaattaa-----------------------------------
>_R_Afrocalliandra_redacta_Germishuizen_5585@NODE_1_length_1113_cov_277.782819
--------------------------------------------cctatttagattgtttatcatctatagagcagtatcttaaggtttcttggttagtgcaggctttctatttcctcaattgggttgtgtgcaagttttatgcaacctgttcacaaaatgctttatttttctgattacatgacaacgatagagtgttctttggtagcatataggtttagcaagcttgtgcttttataatccccatctggc---------tttcgtttttccct---ttttaataaagtttgcttggctaaccattgtactctt-tagtgcaggagtttgatgttcgctatgctctcccattggggttttataatacagctctgaaccttgggatttctgctggtgtagtttttccatgggggtgtggttttctgaacaagccctcccccctgccagaaaggtttttcctgggtggtgatttctctccggtttgcaacttaggagggccaacaacattatgggggttcaaaactcggggattaggccccactgaaccacaaaggcggaatagagatggagttaatgatgataatgctgactcctatagaatggacttcattggag---gagatcttgctgttactgcttttgcagacctctcttttgatcttccaattggatggttgagagaacgtggaatccatgggcatgtttttactggtgctgggaatgttgctaaattaactgagaatgaatacaggcatttctctcctcagaagttcttggaatcatttcgatcatcagtcggatgtggaattgttgttcctacttcacttttccgcctagaggtcagtttatgtttttctttctctataatgaaataagtagatggctaaacctaaccaaagcatagtactttctgaattaaagtagtagtgt-atacagagtaacatagagctgtaagactaagtaatggtaaggctgccattgtatgttaagatgtcatctt-----tctctctactccaccaatgcctaatttggcatgttgctttttgtaaaactgaacaatttcactccttcacaagcttctcattgtttcagggtaacttctattacatcctcaggcagcatgaacacgatcgtgcaaagactggatttagat------------------------------------------------------
>_R_Albizia_adinocephala_FHO33_88@NODE_2_length_947_cov_33.483908
tgaagaattcaaactaattaaattatcccttaatccctttttcctgttattgcttcccttttcatatgttgggcagtgttttgtggttgcgtgggt-------atatcatatttaaccaatgtgataaattgttagttaatca------gctaaggaaatatgtgcatattac-----------------------ttccttggtaaaatatatttgaaacaaactgccgctgtaa-acccctcgtgcatattaatttttctttctttttaattatatatgtatgcatatatttcgagtaactcttctcctcacctattgcaggagtttgatgttcgatatgctattcctcttgggttttttcatactgcactcaaccttgggatctctggtggtgtcatttttccatggggacatgggttcttgaacaagccatctcccctgccagaaaggtttttcttgggtggtgatttctctccagtttgcagcctaggagggccaacaacattatggggattcaggacaagggcattaggccctaccgaaccacgaagacaaaatagagatgcaacaaatgatgacaatgttaattcctccagaagagacttcgttggag---gagatcttgccgttactgcttttgcagacctctcttttgatcttccaatcggctggttaagagaacgtggaatccatggacatttttttgctggtgctgggaatattgccaagttagctgagcatgagtataggaagttctctcctaaaaattttttggattcatttcgaacatctgtgggatgcggcattgttattccaactaaagttattcgcctagaggttagtttctgttattttatttatataattatatgaatc---------------------------------------------------------------------------------aagcactggtcag------------------------------------------------------------------------------------------------------------------------------------------------agggagactaaccaaaagttggtggagattggatgttgat-------------gatggacgaaatcctgcggggactttgggataacctgata-
>_R_Albizia_coripatensis_Hughes_2433@NODE_1_length_1612_cov_176.359609
catatggctctcagtagtcaaataaatgtgtatccgttcctttacctatttagattgtttctcctctgtagagctgtatcttaagttatcttggttag-------ttttcatttcatcaatttggttgtgtgcaagttttacgcgacatgctcacagaatgctttatttttttgattacatgacaactacagagtgttccttgatagcatatatgttaagcaagcttgtactttaaaaatcgccatctgacttcaatttttttctttttttcct---ttttaataaagtttgcttggttaaccattctactcttctagtgcaggagtttgatgttcgctatgctttcccattggggttttataatacagctctgaactttgggatttctgctggtgtagtttttccatgggggtgtggttttctgaacaagccatcccccctgccagaaaggtttttcctgggtggtgatttctctccggtttgcaccttaggagggccaacaacattatgggggttcaaaactcggggattaggccccactgaaccacaaaggcgaaatagagatggagttactgatgatgatgctgattcctatagaatggacttcattggag---gagatcttgctgttactgcttttgcagacctctcttttgatcttccaattgggtggttgagagaacgtggaatccatgggcatgtttttgctggtgctgggaatgttgctaaattaactgagaatgaatacaggcatttctctcctcgaaagttcttggaaacatttcgaacatcagtcggatgtggaattgttcttcccacttcacttttccgcctagaggtcagctcctgtcttactttctctataatgaaataattggctggttaaactaaccaaaagcatgatactttctgaattaaagtagtaatgtaattcagagaaacaacgatctgttagactaagtaatggcaaggctgccattgtttcttaagaagtcatctttattctctctctactcccccaatgcctaatttggcttattgctttttgcaaaactggacaatttcattccttcacaagtttctcattgtttcagggtaacttctattacatactcaggcagcatgagcacgatcgtgcaaagactggatttagatatagaggcgaggcaattgacacaattttaaggcaactgtgattttcgccacttt
>_R_Albizia_coripatensis_Hughes_2433@NODE_2_length_997_cov_42.663043
----------------------ttatcccttaatccctttttcctattattgcttctcttttcatatgttgggcagtgttttgtggttgcatgggt-------atatcatatttaaccaatgtgataaattgttagttaatcataacctgccaaggaaatatgtgcttattgc-----------------------ttccttggtaaaatatatttgaaacaaactgctgctgtaataaccctcgtgcatattaatttttctttctttttaattatatatgtatgcatatatttcgagtaactcttctcctcgtctattgcaggagtttgatgttcgatatgctattcctcttgggttttttcatactgcactcaaccttgggatctctggtggtgtcatttttccatggggacatgggttcttgaacaagccatctcccctgccagaaaggtttttcttgggtggtgatttctctccagtttgcagcctaggagggccaacaacattatggggattcaggacaagggcattaggccctaccgaaccacgaagacaaaatagagatgcaacaaatgatgacaatgttaattcctctagaagagacttcgttggag---gagatcttgctgttactgcttttgcagacctctcttttgatcttccaatccgctggttaagagaacgtggaatccatggacatgtttttgctggtgctgggaatattgccaagttagctgagaacgagtacaggaagttctctcctaaaaaatttttggattcatttcgaacatctgtgggatgcggaattgttattccaactaaagttattcgcctagaggttagtttctgttattttatttatataattatatgaatc---------------------------------------------------------------------------------aatcactggtcag------------------------------------------------------------------------------------------------------------------------------------------------agggagactgaccaaaagttggtggagattggatgttgat-------------gatggacgaaatcctgcggggactttgggataacctgatat
>_R_Albizia_decandra_Vilhena_231@NODE_1_length_718_cov_23.747270
---------------------------------------------------------------------------------------------------------------------------------------------------------------------------------------------------------------------------gcaagcttgtactttaaaaatcgccatctgacttcaa--ttttttcttttctcct---ctttaataaagtttgcttggttaaccattctactcttctagtgcaggagtttgatgttcgctatgctctcccgttggggttttataatacagctctgaactttgggatttctgctggtgtagtttttccatgggggtgtggttttctgaacaagccatcccccttgccagaaaggtttttcctgggtggtgatttctctccggtttgcaccttaggagggccaacaacattatgggggttcaaaactcggggattaggccccactgaaccacaaaggcggaatagagatggagttactgatgatgatgctgattcctatagaatggacttcattggag---gagatcttgctgttactgcttttgcagacctctcttttgatcttccaattgggtggttgagagaacgtggaatccatgggcatgtttttgctggtgctgggaatgttgctaaattaactgagaatgaatacaggcatttctctcctcgaaagtttttggaatcatttcgaacatcattcggatgtggaattgttcttcctacttcacttttccgcctagaggtcagctcctgtcttactttctccataatgaaataattggctggttaaactaaccaaaagcatgatactttctgaattaaagtagtgatgtaattaagagaaacaa-------------------------------------------------------------------------------------------------------------------------------------------------------------------------------------------------------------------------------------------------------------------------
>_R_Albizia_edwallii_Dalmaso_272@NODE_1_length_706_cov_5.047619
-------------------------------------------------------------------------------------------------------------------------------------------------------------aatgctttatttttttgattacatgacaactacagagtgttccttgatagcatatatgttaagcaagcttgtactttaaaaatcgccatctgacttcaatttttttctttttttcct---ttttaataaagtttgcttggttaaccattctactcttctagtgcaggagtttgatgttcgctatgctctcccattggggttttataatacagctctgaactttgggatttctgctggtgtagtttttccatgggggtgtggttttctgaacaagccatcccccctgccagaaaggtttttcctgggtggtgatttctctccggtttgcaccttaggagggccaacaacattatgggggttcaaaactcggggattaggccccactgaaccacaaaggcgaaatagagatggggttactgatgatgatgctgattcctatagaatggacttcattggag---gagatcttgctgttactgcttttgcagacctctcttttgatcttccaattgggtggttgagagaacgtggaatccatgggcatgtttttgctggtgctgggaatgttgctaaattaactgagaatgaatacaggcatttctctcctcgaaagttcttggaatcatttcgaacatcagtcggatgtggaattgttcttcctacttcacttttccgcctagaggtcagctcctgtcttactttctctataatg-----------------------------------------------------------------------------------------------------------------------------------------------------------------------------------------------------------------------------------------------------------------------------------------------------------------------------------------------------
>_R_Albizia_glabripetala_Lewis_1652@NODE_2_length_654_cov_5.693241
----------------------------------------------------------------------------------------------------------------------------------------------------agctaaggaaatatgtgtatattac-----------------------ttccttggtaaaatatattcgaaacaaactgccgctgtaatacccctcgtgcatattaatttttctttctttttaattatatatgtatgcatatatttcgagtaactcttctcttcgtctattgcaggagtttgatgttcgatatgctattcctattgggttttttcatactgcactcaaccttgggatctctggtggtgtcatttttccatggggacatgggttcttggacaagccatctcccctgccagaaaggtttttcttgggtggtgatttctctccagtttgcagcctaggagggccaacaacattatggggattcagtacaagggcattaggccctaccgaaccacgaagacaaaatagagatgcagcaaatgatgacaatgttaattcctctagaagagacttcgttggag---gagatcttgccgttactgcttttgcagacctctcttttgatcttccgttcggctggttaagagaacgtggaatccatggacatgtttttgctggtgctgggaatattgccaagttagctgagcatgagtataggaagttctctcctaaaaattttttggattcatttcgaacatctgtgggatgcggaattgttattccaactaaag-------------------------------------------------------------------------------------------------------------------------------------------------------------------------------------------------------------------------------------------------------------------------------------------------------------------------------------------------------------------------------------------------
>_R_Albizia_multiflora_Hughes_3090@NODE_2_length_838_cov_27.360053
-------------------aaattatcccttaatccctttttcctgttattgcttcccttttcatacgttgggcagtgttttgtggttgcatgggt-------atattatatttaaccaatgtgataaattgttagttaatca------gctaaggaaatatttgtatattac-----------------------ttccttggt---atatatttgaaacaaactgccgctgtaatacccctcgtgcatattaatttttctttctttttaattatatatgtatgcatatatttcgagtaactcttctcctcgtttattgcaggagtttgatgttcgatatgctattcctcttgggtttttcaataccgcactcaaccttgggatctctggtggtgtcatttttccatggggacatgggttcttgaacaagccatctcccctgccagaaaggtttttcttgggtggtgatttctctccagtttgcagcctaggagggccaacaacattatggggattcaggacaagggcattaggccctaccgaaccacgaagacaaaatagagatgcaacaaatgatgacaatgttaattcctctggaagagatttcgttggag---gagatcttgccgttactgcttttgcagacctctcttttgatcttccattcggctggttaagagaacgtggaatccatggacatgtttttgctggtgctgggaatattgccaagttagctgagcatgagtataggaagttctctcctaaaaattttttggattcatttcgaacatctgtgggatgcggaattgttattccaactaaagttattcgcctagaggttagtttctgttattttatttatatagttatatgaatc---------------------------------------------------------------------------------aagcactggtcag------------------------------------------------------------------------------------------------------------------------------------------------aggg------------------------------------------------------------------------------------------
>_R_Albizia_niopoides_Simon_1601@NODE_2_length_878_cov_32.042447
----------------------------------------------------------------------------------------------------------------ttaaccaatgtgataaattgttagttaatca------gctaaggaaatatgtgtatattac-----------------------ttccttggtaaaatatatttgaaacaaactgtcgctgtaatacccctcgtgcatattaatttttctttctttttaattatatatgtatgcatatattttgagtaactcttctcctcgtctattacaggagtttgatgttcgatatgctattcctcttgggttttttcatactgcactcaaccttgggatctctggtggtgtcatttttccatggggacatgggttcttgaacaagccatctcccctgccagaaaggtttttcttgggtggtgatttctctccagtttgcagcctaggagggccaacaacattatggggattcaggacaagggcattaggccctaccgaaccaagaagacaaaatagagatgcaacaaatgatgacaatgttaattcctctagaagagacttcgttggag---gagatcttgccgttactgcttttgcagacctctcttttgatcttccaatcggctggttaagagaacgtggaatccatggacatgtttttgctggtgctgggaatattgccaagttagctgagcatgagtttaggaagttctctcctaaaaattttttggattcatttcgaacatctgtgggatgcggaattgttattccaactaaagttattcgcctagaggttagtttctgttattttatttatataattatatgaatc---------------------------------------------------------------------------------aagcactggtcag------------------------------------------------------------------------------------------------------------------------------------------------agggagactaaccaaaagttggtagagactggatgttgat-------------gatggacgaaatcctgcggggactttgggataacctgatat
>_R_Albizia_subdimidiata_var_subdimidiata_Ferreira_210@NODE_1_length_1100_cov_126.012708
------------actgttcaaataattgtgcagcagttcctttacctatttagattgtttctcctctgtagagctgtatctcaagttatcttggttag-------ttttcatttcatcaatttggttgtgtgcaagttttacgtgacctgctcacagaatgctttatttttctgattacat---aactacagagtgttccttgatagcatatatgttaagcaagcttgtactttaaaaatcgccatctgacttctattttttttcttttttcct---ctttaataaagtttgcttggttaaccattctactcttctagtgcaggagtttgatgttcgctatgctctcccgttggggttttataatacagctctgaactttgggatttctgctggtgtagtttttccatgggggtgtggttttctgaacaagccatcccccttgccagaaaggtttttcctgggtggtgatttctctccggtttgcaccttaggagggccaacaacattatgggggttcaaaactcggggattaggccccactgaaccacaaaggcggaatagagatggtgttgctgatgatgatgctgattcctatagaatggacttcattggag---gagatcttgctgttactgcttttgcagacctctcttttgatcttccaattgggtggttgagagaacgtggaatccatgggcatgtttttgctggtgctgggaatgttgctaaattaactgagaatgaatacaggcatttctctcctcgaaagttcttggaatcatttcgaacatcagttggatgtggaattgttcttcctacttcacttttccgcctagaggtcagctcctgtcttactttctccataatgaaataattggctggttaaactaaccaaaagcatgatactttctgaattaaagtagtgatgtaattaagagaaacaacgatctgttagactaagtaatggtaaggctgccattgtttcttaagaagtcatctttattctctctctactcccccaatgcctaatttggcgtattgctttttgtaaatctggacaatttcattccttcacaagtttctcattgtttcagggtaacttctattacatactca---------------------------------------------------------------------------------------------
>_R_Albizia_tomentella_Leach_Dunlop_3801@NODE_1_length_1461_cov_154.413295
aatttggctcttactagtcaaataattgtctagcagttcctttacctatttagattgtttctcatctgtagagctgtatcttaagttatcttggttagtgcaggttttttatttcatcaatttggttgtgtgcaagttttacgcgacctactcatagaatgctttatttttctgattacatgacaactgtagagtgttccttgatagcatatatgtttagcaagtctgtactttaaaaatctacatctgacttcaattttttttcttttttccg---ttttaataaagtctgcttggttaactattctactcttctagtgcaggagtttgatgttcgctgtgctctcccattggggttttataatacagctctgaatcttgggatttctgctggtgtagtttttccatgggggtgtggttttctgaacaagccctcccccctgccagaaaggtttttcctgggtggtgatttctctccggtttgcaccttaggagggccaacaacattatggggatttaaaactcggggattaggccccactgaaccacaaaggcgggatagagatggagttactgatgacaatgctgattcctatagaatggacttcattggag---gagatcttgctgttactgcttttgcagaactctcttttgatcttccaattggatggttgagagaacgtggaatccatgggcatgtttttactggtgctgggaatgttgctaaattaactgagaatggatacaggcatttctctcctcgaaagttcttggaatcatttcgatcatcagtcggatgtggaattgttgttcctacttcacttttccgcctagaggtcagctcctgttttactttctctatgatgaaataagtggctggttaaactaaccaaaagcataatactttctgaattaaagtagtaatgtaattcagagaaacaacgatctgttagactaagtaatggtaaggctgccattggttcttaagaagtcatctttattctctctctactccaccaatgcctactctggcatgttgctttttgtaaatc-----aatttcattccttcacaagtttgtcattgtttcagggcaacttctattacatactcaggcagcatgagcacgatcgtgcaaagactggatttagatatagaggggaggcaattgacacaattttaaggcaactgtgattttccccacttt
>_R_Albizia_tomentosa_Hughes_648@NODE_2_length_746_cov_23.651719
-----------------------------------------------------------------------------------------------------------------------atgtgataaattgttagttaatca------gctaaggaaatatgtgcatgttac-----------------------ttccttggtaaaatatatttgaaacaaactgccactgtaatacccctcgtgcatattaatttttctttctttttaattgtacatgtatgcatatatttcgagtaactcttctcctcacctattgcaggagtttgatgttcgatatgctattcctcttgggttttttcatactgcactcaaccttgggatctctggtggtgtcatttttccatggggacatgggttcttgaacaagccatctcccctgccagaaaggtttttcttgggtggtgatttctctccagtttgcagcctaggagggccaacaacattatggggattcaggacaagggcattaggccctaccgaaccacgaagacaaaatagagatgcaacaaatgatgacaatgttaattcctccagaagagacttcgttggag---gagatcttgccgttactgcttttgcagacctctcttttgatcttccaatccgctggttaagagaacgtggaatccatggacatgtttttgctggtgctgggaatattgccaagttagctgagcatgagtataggaagttctctcctaaaaattttttggattcatttcgaacatctgtgggatgcggcattgttattccaactaaagttattcgcctagaggttagtttctgttattttatttatataattatatgaatc---------------------------------------------------------------------------------aagcactggtcag------------------------------------------------------------------------------------------------------------------------------------------------ag--------------------------------------------------------------------------------------------
>_R_Albizia_xerophytica_Hughes_1435@NODE_2_length_800_cov_21.077455
-------------------------------------------------------------------------------------------------------------------------------aattgttagttaatca------gctaaggaaatatgtgcatattac-----------------------ttccttggtaaaatatatttgaaacaaactgccgctgtaatacccctcgtgcatattaatttttctttctttttaattatatatgtatgcatatacttcgagtaactcttctactcacctattgcaggagtttgatgttcgatatgctattcctcttgggttttttcatactgcactcaaccttgggatctctggtggtgtcatttttccatggggacatgggttcttgaacaagccatctcccctgccagaaaggtttttcttgggtggtgatttctctccagtttgcagcctaggagggccaacaacattatggggattcaggacaagggcattaggccctaccgaaccacgaagacaaaatagagatgcaacaaatgatgacaatgttaattcctctagaagagacttcgttggag---gagatcttgccgttactgcttttgcagacctctcttttgatcttccaatcggctggttaagagaacgtggaatccatggacatgtttttgctggtgctgggaatattgccaagttagctgagcatgagtataggaagttctctcctaaaaattttttggattcatttcgaacatctgtgggatgcggcattgttattccaactaaagttattcgcctagaggttagtttctgttattttatttatataattatatgaatc---------------------------------------------------------------------------------aagcactggtcag------------------------------------------------------------------------------------------------------------------------------------------------agggagactaaccaaaagttggtggagattggatgttgat-------------ggtggacgaaatcctgcggggactt----------------
>_R_Archidendron_clypearia_Wieringa_1849@NODE_2_length_1000_cov_36.716143
------------------gtacttatttcttattagc---tccactcattaaaactt--tttcatcaa--------------------------aagttccagatgggttatttcatcaatttggttgtgtgaaagttttaagcaccctgctcacataatgctttatttttctgattacatgataattacaaagtgttcattggtaacatttatgtttatcaagcttgtgctttaataatccccgcatggcttcaa-ttttt---tttccccct---ttttaataaagtttgcttagttaaccattctactcttctagtgtaggagtttgatattcgctatgctctcctgttggtgttttataatacagcttcgagccttaggattaccgttggtgtagtttttccacgggggcatggttttctgaaaaatccctc-ctcatgctagaaaggtttttcctgggtggttg-ttatctctaatttgcaccttaggaaggccaacaaaatcatgggggttcaaaactcggggattaggccccactgaaccacaaagatggaatagagatgcagttaatgatgataatgttgattcatatagaataaacacagtgataaatagagttatttcatccacctttttattacatgcatactataataattaaaccgtggttatacagaaattagtaattcatgatcataagttgtctatagagt-atatataattaaaagggttaa-aatgaaaatagaggtttttaaat-------------------ttttttaatggg-------gtaaaaatatt--------------------ttcc-agctaatttttt-tatttatttt-tttcaactaaacaacaa-----------------------------attttctattaatat------------------------------ttttttaaaaaaccaactaa---ataatatcttcatgataaaatattt--------------------------------------------------------------tttcatttctttccaactttttctttaatccaaacattgcttgctt-----cgcttgtcgttgagggagttccgtataatataagcattattatgtataaatcaaactgatgggatgg------------------------------
>_R_Balizia_elegans_Iganci_870@NODE_2_length_1000_cov_20.631636
tgaagagttcaaactaattaaattatcccttaatccgtttttgctgctattgcttcccttttcatatgttgggcagtgttttgtggttgcatgggt-------atatcatatttaaccagtgtgataaattgttagttaatcataacctgctaaggaaatatgtgcatattac-----------------------ttccttggtaaaatatatttgaaacaaactgttgctgtaataccccttgtgcatattaatttttctttctttttaattatatatgtatatatatattttgcgtaactcttctcctcgtctattgcaggagtttgatgttcgatatgccattcctcttgggttttttcattctgcactcaaccttgggatctctgctggtgtcatttttccatggggacatgggttcttgaacaagccatctcccctgccagaaaggtttttcttgggtggtgatttctctccagtttgcagcctaggagggccaacaacattatggggattcaggacaagggcattaggccctactgaaccacgaagacaaaatagagatgcaacaaatgatgacaatgttaattcctctagaagggacttcgttggag---gagatctcgccgttactgcttttgctgacctctcttttgatcttccaatcggctggttaagagaacgtggaatccatggacatgtttttgctggtgctgggaatattgctcagttagctgcgaatgagtacaggaagttctctcctaaaaaatttttggattcatttcgaacatctgtgggatgcggaattgttattccaactaaagtcattcgcctagaggttagtttctgttatgttatttatataattatatgaatc---------------------------------------------------------------------------------aagcactggtcgg------------------------------------------------------------------------------------------------------------------------------------------------agggagactaaccaaaagttggtggagattggatgttgat-------------gatggacgaaatcctgcggggactttgggata---------
>_R_Balizia_leucocalyx_Aguilar_1939@NODE_2_length_990_cov_36.334064
tgaagagttcaaactaattaaattatcccttaatccgtttttgctgctattgcttcccttttcatatgttgggcagtgttttgtggttgcatgggt-------atatcatatttaaccagtgtgataaattgttagttaatcataacctgctaaggaaatatgtgcatattac-----------------------ttccttggtaaaatatatttgaaacaaactgttattgtaataccccttgtgcatattaatttttctttctttttaattatatatgtatatgtatatttcgcgtaactc--ctcctcacctattgcaggagtttgatgttcgatatgccattcctcttgggttttttcatactgcactcaaccttgggatctctgctggtgtcatttttccatggggacatgggttcttgaacaagccatctcccctgccagaaaggtttttcttgggtggtgatttctctccagtttgcagcctaggagggccaacaacattatggggattcaggacaagggcattaggccctactgaaccacgaagacaaaatagagatgcaacaaatgatgacaatgttaattcctctagaagggacttcgttggag---gagatcttgccgttactgcttttgcagacctctcttttgatcttccaatcggctggttaagagaacgtggaatccatggacatgtttttgctggtgctgggaatattgctcagttagctgagaatgagtacaggaagttctctcctaaaaaatttttggattcatttcgaacatctgtgggatgcggaattgttattccaactaaagtcattcgcctagaggttagtttctgttatgttatttatataattatatgaatc---------------------------------------------------------------------------------aagcactggtcag------------------------------------------------------------------------------------------------------------------------------------------------agggagactaaccaaaagttggtggagattggacgttgat-------------gatggacgaaatcctgcggggactttgggataacgtgataa
>_R_Balizia_pedicellaris_Queiroz_15529@NODE_1_length_1193_cov_169.166960
--------------------------------------------------------------------------------------------------------------atttcatcaatttggttgtgtgcaagttttacgcaacctgctcacagaatgctttatttttctgattacatgacaactacagagtgttccttgatagcatatatatgtagcaagcgtgtgctttaaaaatcgccatctgacttcaa-tttttttcttttttcct---ttaaaataaagtttgtttggttaaccattctactcttctggtgcaggagtttgatgttcgctgtgctctcccattggagttttataatacagctctgaaccttgggatttctgctggtgtagttttcccatgggggtgtggttttctgaacaagccctcccctctgccagaaaggtttttcctaggtggtgatttctctccggtttgcaccttaggagggccaacaacattatgggggttcaaaactcggggattaggccccactgaaccacaaaggcggaatagagatggagttactgatgataatgctgattcctatagaatggacttcattggag---gagatcttgctgttactgcttttgcagacctctcttttgatcttccaattggatggttgagagaacgtggaatccatgggcatgtttttgctggtgctgggaatgttgctaaattaactgagaatgagtacaggcatttctctcctcgaaagttcttggaatcatttcgatcatcagtgggatgtggaattgttgttcctacttcacttttccgcctagaggtcagctcctgttttactttctccataatgaaacaagtggctggttaaacgaaccaaaagcataatactttctgaattaaagtagtaatgtaattcagagaaacaacgatctgttagactaagtaatggcaaggctgccattgtttcttaagaagtcatctttattctctctctactccaccaatgcctaatttggcgtgttgctttttgtaaatctggacaatttcattccttcacaagtttctcattgtttcagggtaacttctattacatactcaggcagcatgagcacgatcgtgcaaagactggatttagatatagaggcgaggcaattgacacaattttaaggcaactgtgatcttccccacttt
>_R_Calliandra_bella_LPQ15696@NODE_1_length_1327_cov_268.657600
aatatggcctacactaatcaaataattgtctagcagttcctttacctatttagattgtttatcatctgtagaggtgtatcttaaggtttcttggttagtgcaggctttctatttcatcaattgggttgtgtgcaagtgttttgcaacctgctcacagaatgctttctctttctgattacatgacaactacagagtgttccttggtagcatatttgtttagcaagcttgtgctctaataatcaccatctggc---------cttctttttttctg---ttttaataaagtttgcttggttaaccattttactctt-tagtgcaggagtttgatgttcgctatgctctcccgttggggttttataatacagctctgaaccttgggatttctgctggtgtagtttttccatgggggtgtggttttctgaacaagccctcccccctgccagaaaggtttttcctgggtggtgatttctctccggtttgcaccttaggagggccaacaacattatgggggttcaaaactcggggattaggccccactgaaccacaaaggcggaatagagatggagttaatggtgatgatgctggcacccatagaatggacttcattggag---gagatcttgctgttactgcttttgcagacctctcttttgatcttccacttgggtggttgagagaacgtggaatccatgggcatgtttttgctggtgctgggaatgttgctaaattaactgagaatgaatacaggcatttctctcctcgaaagttcttggaatcatttagatcatcagttggatgtggaattgttgttcctactgcacttttccgcctagaggtcagttcctgtttttctttctctataatgaaataagttgctggctaaacttaaccaaagcgtagaattttctgaattaaagtagtgatg-aattcagagtaacatagagctgtaagactaagtaatggtaaggctgccattgtttcttaaga---------------------actccaccaaggcctaatttggcatgttgctttttgtaaatctggacagtttcattccttcataagcttctcattgtttcagggtaacttctattacatactcaggcagcatgaacacgatcgtgcaaagactggatttagatatagaggcgaggcaattgacacaacttcaaggcagctgtgatttcccccaagtt
>_R_Cathormion_obliquifoliolatum_Wieringa_6519@NODE_1_length_1132_cov_140.587744
------------------------------------------------------ttgtttctcatctgtagagctgtatcttaagttctcttggttagtgcaggttttttacttcatcaatttggttgtgtgcaagttttacgcaacctgctcacagaatgctttatttttctgattacatgacaactaaagagtgttccttgatagcatatatgtgtagcaagcgtgtgctttaaaaattgccatctgacttcaa-tttttttcttttttcct---ttaaaataaagtttgtttggttaaccattctactcttctggtgcaggagtttgatgttcactgtgctatcccattggagttttataatacagctctgaaccttgggatttctgctggtgtagttttcccatgggggtgtggttttctgaacaagccctcccctctgccagaaaggtttttcctaggtggtgatttctctccggtttgcaccttaggagggccaacaacattatgggggttcaaaactcggggattaggccccactgaaccacaaaggcggaatagagatggagttactgatgataatgctgattcctatagaatggacttcattggag---gagatcttgctgttactgcttttgcagacctctcttttgatcttccaattggatggttgagagaacgtggaatccatgggcatgtttttgctggtgctgggaatgttgctaaattaactgagaacgagtacacgcatttctctcctcgaaagttcttggaatcatttcgatcatcagtgggatgtggaattgttgttcctacttcacttttccgcctagaggtcagctcctgttttactttcttcataatgaaataagtggctggttaaacgaaccaaaagcataatactttctgaattaaagtagtaatgtaattcagagaaacaacgatctgttagactaagtaatggtaaggctgccattgtttcttaagaagtcatctttattctctctctactccaccaatgcctaatttggcgtgttgctttttgtaaatcgggacaatttcattccttcacaagtttctcattgtttcagggtaacttctattacatactcaggcagcatgagcacgatcgtgcaaagactggatttagatatagagg-----------------------------------------------
>_R_Cathormion_rhombifolium_Deighton_3618@NODE_1_length_1292_cov_74.204938
catatgg-tctcactattcaaataattgtctagcggttcctttacctatttcgatcgtttctcatctgtagagctgtatcttaagttatcttggttagtgcaggttttttatttcatcaatttggttgtgtgcaagttttacgcaacctgctcacagaatgctttatttttctgattacatgacaactacagagtgttccttgatagcatatatgtgtagcaagcgtgtgctttaaaaatcgccatctgacttcaa-tttttttcttttttcct---ttgaaataaagtttgtttggttaaccattctactcttctggtgcaggagtttgatgttcactgtgctctcccattggagttttataatacagctctgaaccttgggatttctgctggtgtagttttcccatgggggtgtggttttctgaacaagccctcccctctgccagaaaggtttttcctaggtggtgatttctctccggtttgcaccttaggagggccaacaacattatgggggttcaaaactcggggattaggccccactgaaccacaaaggcggaatagagatggagttactgatgataatgctgattcctatagaatggacttcattggag---gagatcttgctgttactgcttttgcagacctctcttttgatcttccaattggatggttgagagaacgtggaatccatgggcatgtttttgctggtgctgggaatgttgctaaattaactgagaacgagtacacgcatttctctcctcgaaagttcttggaatcatttcgatcatcagtgggatgtggaattgttgttcctacttcacttttccgcctagaggtcagctcctgttttactttcttcataatgaaataagtggctggttaaacgaaccaaaagcataatactttctgaattaaagtagtaatgtaattcagagaaacaacgatctgttagactaagtaatggctaggctgccattgtttcttaagaagtcatctttattctctctctactccaccaatgcctaatttggcgtgttgctttttgtaaatctggacaatttcattccttcacaagtttctcattgtttcagggtaacttctattacatactcaggcagcatgagcacgatcgtgcaaagactggatttagatatagaggcgaggcaattgacacaattttaaggcaactgtgattttccccacttt
>_R_Hydrochorea_corymbosa1_Bonadeu_655@NODE_1_length_719_cov_118.022590
---------------------------------------------------------------------------------------------------------------------------------------------------------------------------------------------------------------------------------------------------------------------------------g---ttttaataaagtctgcttggttaactattctactctgctagtgcaggagtttgatgttcgctgtgctctcccattggagttttataatacagctctgaaccttgggatttctgctggtgtagttttcccatgggggtgtggttttctgaacaagccctcccctctgccagaaaggtttttcctaggtggtgatttctctccggtttgcaccttaggagggccaacaacattatgggggttcaaaactcggggattaggccccactgaaccacaaaggcggaatagagatggagttactgatgataatgctgattcctatagaatggacttcattggag---gagatcttgctgttactgcttttgcagacctctcttttgatcttccaattggatggttgagagaacgtggaatccatgggcatgtttttgctggtgctgggaatgttgctaaattaactgagaatgagtacaggcatttctctcctcgaaagttcttggaatcatttcgatcatcagtgggatgtggaattgttgttcctacttcacttttccgcttagaggtcagctcctgttttactttcttcataatgaaataagtggctggttaaacgaaccaaaagcataatactttctgaattaaagtagtaatgtaattcagagaaacaacgatctgttagactaagtaatggcaaggctgccattgtttcttaagaagtcat--------------------------------------------------------------------------------------------------------------------------------------------------------------------------------------------------------------------
>_R_Hydrochorea_corymbosa2_Iganci_862@NODE_1_length_1130_cov_118.545116
------------------------------------------------------------ctcatctgtagagctgtatcttaagttatcttggttagtgcaggttttttatttcatcaatttggttgtgtgcaagttttacgcaacctgctcacagaatgctttatttttctgattacatgacaactacagagtgttccttgatagcatatatgtgtagcaagcgtgtgctttaaaaatcgccatctgacttcaa-tttttttcttttttcct---ttaaaataaagtttgtttggttaaccattctactcttctggtgcaggagtttgatgttcgctgtgctctcccattggagttttataatacagctctgaaccttgggatttctgctggtgtagttttcccatgggggtgtggttttctgaacaagccctcccctctgccagaaaggtttttcctaggtggtgatttctctccggtttgcaccttaggagggccaacaacattatgggggttcaaaactcggggattaggccccactgaaccacaaaggcggaatagagatggagttactgatgataatgctgattcctatagaatggacttcattggag---gagatcttgctgttactgcttttgcagacctctcttttgatcttccaattggatggttgagagaacgtggaatccatgggcatgtttttgctggtgctgggaatgttgctaaattaactgagaatgagtacaggcatttctctcctcgaaagttcttggaatcatttcgatcatcagtgggatgtggaattgttgttcctacttcacttttccgcttagaggtcagctcctgttttactttcttcataatgaaataagtggctggttaaacgaaccaaaagcatactactttctgaattaaagtagtaatgtaattcagagaaacaacgatctgttagactaagtaatggcaaggctgccattgtttcttaagaagtcatctttattctctctctactccaccagtgcctaatttggcgtgttgctttttgtaaatctggacaatttcattccttcacaagtttctcattgtttcagggtaacttctattacatactcaggcagcatgagcacgatcgtgcaaagactggatttagatatagaggcgag-------------------------------------------
>_R_Hydrochorea_gonggrijpii_Tillett_45696@NODE_2_length_677_cov_38.670000
-------------------------------------------------------------------------------------------------------------------------------------------------------------aatatgtgcatattac-----------------------ttccttggtaaaatatatttgaaacaaactgttgctgtaataccccttgtgcatattaatttttctttctttttaattatatatgtatatatatatttcgcgtaactcttctcctcgtctattgcaggagtttgatgttcgatatgccattcctcttgggttttttcatactgcactcaaccttgggatctctgctggtgtcatttttccatggggacatgggttcttgaacaagccatctcccctgccagaaaggtttttcttgggtggtgatttctctccagtttgcagcctaggagggccaacaacattatggggattcacgacaagggcattaggccctactgaaccacgacgacaaaatagagatgcaacaaatgatgacaatgttaattcctctagaagggacttcgttggag---gggatcttgccattactgcttttgcagacctctcttttgatcttccaatcggctggttaagagaacgtggaatccatggacatgtttttgctggtgctgggaatattgctcagttagctgagaatgagtacaggaagttctctcctaaaaaatttttggattcatttcgaacatctgtgggatgcggaattgttattccaactaaagtcattcgcctagaggttagtttctgttat--------------------------------------------------------------------------------------------------------------------------------------------------------------------------------------------------------------------------------------------------------------------------------------------------------------------------------------------------------------------
>_R_Hydrochorea_gonggrijpii_Tillett_45696@NODE_3_length_628_cov_43.161525
-----------------------------------------------------------------------------------------------------------------------------------------------------------------------------------------------gagtgttccttagtaacatatatgtttatcaagcttgtgctttaataatccccacctggcttcaa-tttttttcttttttcct---ttttaataaagtttgcttggttaaccattctactcttctaatgtaggagtttgatgtttgctatgctctcctgtttgtgttttataatacaactcaaaacctcaggatttctgccggtgtagtttttccacgagggcgtggttttctgaacaagccctc-ctcatgccataaaggtttttcctaagtgacta-ttatctctggtttacaccttaggagggccaacaacattatggggtttcaaaacttggtgattgggccccactgaaccacatatgcaaaatagagatagagttagtgatgatactgttgattcatataggatggaaataatgataaatagggttcttttttctacgtttttactataagcaatctatgatagttaagtcattgttatataggaattaatgactcatgatcatgagttacccatagaat-gcatatagtcagaggggctaa-agtgaaaacacaagcctttaaat---aatatttttaaaataattttgaataggg-------ataaaaatgtt--------------------------------------------------------------------------------------------------------------------------------------------------------------------------------------------------------------------------------------------------------------------------------------------------------------------------------------------------------------------------------------------------------------
>_R_Hydrochorea_marginata_Morim_563@NODE_2_length_1071_cov_39.909457
-------------ctaattaaattatcccttaatccgtttttgctgctattgcttcccttttcatatgtcgggcagtgttttgtggttgcatgggt-------atatcatatttaaccagtgtgataaattgttagttaatcataacctgccaaggaaatatgtgcatattac-----------------------ttccttggtaaaatatatttgaaacaaactgttgctgtaataccccttgtgcatattaa-ttttctttctttttaattatatatgtatatatatatttcgcgtaactcttctcctcgtctattgcaggagtttgatgttcgatatgccattcctcttgggttttttcatactgcactcaaccttgggatctctgctggtgtcatttttccatggggacatgggttcttgaacaagccatctcccctgccagaaaggtttttcttgggtggtgatttctctccagtttgcagcctaggagggccaacaacattatggggattcaggacaagggcattaggccctactgaaccacgaagacaaaatagagatgcaacaaatgatgacaatgttaattcctctagaagggacttcgttggag---gggatcttgccattactgcttttgcagacctctcttttgatcttccaatcggctggttaagagaacgtggaatccatggacatgtttttgctggtgctgggaatattgctcagttagctgagaatgagtacaggaagttctctcctaacaaatttttggattcatttcgaacatctgtgggatgcggaattgttattccaactaaagtcattcgcctagaggttagtttctgttatgttatttatataattatatgaatc---------------------------------------------------------------------------------aagcactggtcag------------------------------------------------------------------------------------------------------------------------------------------------agggagactaaccaaaagttggtggagattggatcttgat-------------gatggacgaaatcctgcggggactttgggataacgtgatat
>_R_Jupunba_abbottii_Zanoni_21220@NODE_2_length_796_cov_24.805285
-------------------------tcccttaatccgtttttgctgttattgcttcccttttcatatgttgggcagtgttttgtggttgcatgggt-------atatcgtatttaaccagtgtgataaattgttagttaatcataacctgctaaggaaatatgtacatattac-----------------------ttccttggtaaaatatttttgaaacaaactgttgctgtaatacccctcgtgcatgttaatttttctttctttttaattatatatgtatatatatattttgcgtaactcttctcctcatctattgcaggagtttgatgttcgatatgccattcctcttgggttttttcatactgcactcaaccttgggatctctgctggtgtcatttttccatggggacatgggttcttgaacaagccatctcccctgccagaaaggtttttcttgggtggtgatttctctccagtttgcagcctaggagggccaacaacattatggggattcaggacaagggcattaggccctactgaaccacgaagacaaaatagagatgcaacaaatgatgacaatgttaattcctctagaagggacttcgttggag---gagatcttgccgttactgcttttgcagacctctcttttgatcttccaatcggctggttaagagaacgtggaatccatggacatgtttttgctggtgctgggaatattgcccagttagctgagaatgagtaccggaagttctctcctaaaaaatttttggattcatttcgaacatctgtggggtgcggaattgttattccaactaaagtcattcgcctagaggttagtttctgt-----------------------------------------------------------------------------------------------------------------------------------------------------------------------------------------------------------------------------------------------------------------------------------------------------------------------------------------------------------------------
>_R_Jupunba_asplenifolia_Ekman_6383@NODE_2_length_571_cov_7.232794
----------------------------------------------------------------------------------------------------------------------------------------------------------------------------------------------------------------------------------------------------------cttcaa-tttttttcttttttcct---ttttaataaaatttgcttggttaaccattgtactcttctagtgtaggagtttgatgttcgcaatgctctcctgttggtgttttataatacaactcaaaaccttgggatttctgctggtgtagtttttccacaagggtgtggttttctgagcaagccctc-cccatgccagaaaggtttttcctaggtaacga-ttatttccggtttgcaccttaggagggccaacaacattatgggggttcaaaactcggcgattgggccccactgaaccacaaatacgaaatagagttggagttaatgatgatactgcttattcatatagaatggaaacaatcacaagcataattctttttttcacgtttttactgcaagcattctatgataattaagttgtggtcacgtgggaattagtgacttatgattatgagttgcccatgaaat-atatatggttagagaggttaa-agtaaaaataagaacctttaaat---aatatttttaaaacaattttgaataagg-------ataaaaatgtt--------------------------------------------------------------------------------------------------------------------------------------------------------------------------------------------------------------------------------------------------------------------------------------------------------------------------------------------------------------------------------------------------------------
>_R_Jupunba_asplenifolia_Ekman_6383@NODE_3_length_548_cov_14.840764
--------------------------------------------------------------------------------------------------------------------------------------------------------------------------------------------------------------------------aacaaactgttgctgtaatacccctcgtgcatgttaatttttctttctttttaattatatatatatatatatattttgcgtaactcttctcctcatctattgcaggagtttgatgttcaatatgccattcctcttgggttttttcatactgcactcaaccttgggatctctgctggtgtcatttttccatggggacatgggttcttgaacaagccatctcccctgccagaaaggtttttcttgggtggtgatttctctccagtttgcagcctaggagggccaacaacattatggggattcaggacaagggcattaggccctactgaaccacgaagacaaaatagagatgcaacaaatgatgacaatgttaattcctctagaagggacttcgttggag---gagatcttgccgttactgcttttgcagacctctcttttgatcttccaaacggctggttaagagaacgtggaatccatgggcatgtttttgctggtgctgggaatattgcccagttagctgagaatgagtaccggaagttctctcc---------------------------------------------------------------------------------------------------------------------------------------------------------------------------------------------------------------------------------------------------------------------------------------------------------------------------------------------------------------------------------------------------------------------------------------------------------------
>_R_Jupunba_barbouriana_Iganci_847@NODE_1_length_1432_cov_171.755720
catatggctctcactagtcaaataattgtctagcagttcctttacctatttagattgtttctcatctgtagagctgtatcttaagctatcttggttagtgcaggttttttatttcatcaatttggttgtgtgcaagttttacgcaacctgctcacagaatgcttaatttttctgattacatgacaactacagagtgttccttgatagcatatatgtttagcaagcgtgtgctttaaaaattgccatctgacttcaa-tttttttcttttttcct---tttaaataaagtttgcttggttaaccattcttctcttctagtgcaggagtttgatgttcgctgtgctctcccattggagttttataatacagctctgaaccttgggatttctgctggtgtagtttttccatgggggtgtggttttctgaacaagccctcccctctgccagaaaggtttttcctaggtggtgatttctctccggtttgcaccttaggagggccaacaacattatgggggttcaaaactcggggattaggccccactgaaccacaaaggcggaatcgagatggagttactgatgataatgctgattcctatagaatggacttcattggag---gagatcttgctgttactgcttttgcagacctctcttttgatcttccaattggatggttgagagaacgtggaatccatgggcatgtttttgctggtgctgggaatgttgctaaattaactgagaatgagtacaggcatttctctcctcgaaagttcttggaatcatttcgatcatcagtcggatgtggaattgttgttcctacttcacttttccgcctagaggtcagctcctgttttactttctccataatgaaataagtggctggttaaacgaaccaaaagcataatactttctgaattaaagtagtaatgtaattcagagaaacaacgatctgttagactaagtaatggcaaggctgccgttgtttcttaagaagtcgtctttattctctctctactccaccaatgcctaatttggtgtgttgcttttttaaaatctgaacaatttcattccttcacaagtttctcattgtttcagggtaacttctattacatactcaggcagcatgagcacgatcgtgcaaagactggatttagatatagaggcgaggcaattgacacaattttaaggcaactgtgattttcccca----
>_R_Jupunba_barbouriana_Iganci_847@NODE_2_length_948_cov_56.711825
------------------------------------------------------------------------------------------------------------------tattaatttggttgtgtgcaagttttacgcaccctactcacaaaatgctttatttttctgattacatgataactacagagtgttccttggtaacatatatgtttatcaagcttgtgctttaataattcctacctggcttcaa-tttttttcttttttcct---ttttaataaagtttgtttggttaaccattctactcttctagtgtaggagtttgatgttcgctatgctctcctgttggtgttttataatacaactcaaaaccttgggatttctgctggtgtagtttttccatgagggcgtggttttctgaacaagccctc-ctcatgccagaaaggtttttcctaagtgacga-ttatcttcggtttgcaccttaggagggccaacaacattatgagggttcaaaactcggtgattgggccccactaaaccacaaatgcgaaatagagatggagtaaatgatgatactgctgattcatatagaatggaaacaataataaatagagttcttttttccattttttcactacaagcagcctacaatagttaagccgtggttatgtaggaattagtgactcatgactatgagttgcccatggaat-gtgtatggttaaaggggctaa-agtgaaaacaagggccttcaaat---aatatttttaaaacaattttgaataggg-------gcaaaaatgtt--------------------tttt-agctcattttcc-tattcattttctttcaactaaataaaaa-----------------------------ttttcctatcaacat-----------------------------tttttttccaatgccaactaa------acacttttg-------------------------------------------------------------------------------------------------------------------------------------------------------------------------------------------------------------------------------
>_R_Jupunba_brachystachya_Lima_7438@NODE_2_length_870_cov_21.158890
-----------------------------------------------------------tttcatcaaaagttccaaatggaagtgaagaaaataagttccaaatgggttattttatcaatttggttgtgtacaagttttatgcaacctgctcacaaaatgctttatttttctgattacatgataactacagagtgttccttggtagcatacatgtttatcaagctcgtgctttaataatccccacctggcttcaa-tttttttcttttttcct---ttttaataaagtttgcttggttaaccattctactcttctagtataggagtttgatgttcgctatgctctcctattggggttttataatacagctcataatcttgggaattctgttggcgtggtttttccatgggggcatggttttctgaacaaaccctc-cccctgccatataggtttttcctgggtggcga-ttctctccggtttgcaccttaggagggccaacaacattatgggagttcaaaactcgaggattaggctgcattgaaccacaaaggtggaatagagatggggttaatgatgataatggtgattccaatagaatggaaacaatgataaataaagttatttcttccacatttttactatatgcaacctatggtagttaagccatggttatgtgggaattaatgatttatgaccttgagttgcctatagagt-gcatatggttagaaaggctaa-aatgaaaataggggccttcaaat---aatatttttaaaacaattttgaataggg-------ataaaaatgtc--------------------ttct-gtctcattttcc-tattcattttctttcaatcaaacaaaaa-----------------------------ttttcctatcaacat----------------------------ttttttttccagtgccaaccaa------acacttccacatca--------------------------------------------------------------------------------------------------------------------------------------------------------------------------------------------------------------------------
>_R_Jupunba_brachystachya_Lima_7438@NODE_3_length_870_cov_20.185372
------------------------ataccttaatcagtttatgatgttattgcttcacatatcatatgatgatcactggtttgtggttgcatgggt-------atatcatatttaaccagtgtgataaattgttagttaatcataacctgctaaggaaatatgtgcatattac-----------------------ttccttggtaaaatatatttgaaacaaactgttgctgtaatacccctcgtgcatattaatttttctttctttttaattatatatgtatatatatatttcacgtaactcttctcctcgtctattgcaggagtttgatgttcgatatgccattcctcttgggttttttcatactgcactcaaccttgggatctctgctggtgtcatttttccatggggacatgggttcttgaacaagccatctcccctgccagaaaggtttttcttgggtggtgatttctctccagttggcagcctaggagggccaacaacattatggggattcaggacaagggcattgggccctactgaaccacgaagacaaaatagagatgcaacaaatgatggcaatgttaattcctctagaagggacttcgttggag---gagatcttgccattactgcttttgcagacctctcttttgatcttccaatcggctggttaagagaacgtggaatccatggacatgtttttgctggtgctgggaatattgccaagttggctgagaatgagtacaggaagttctctcctaaaaaatttttggattcatttcgaacatctttgggatgcggaattgttattccaactaaagtcattcgcctagaggttagtttctgttattttatttatataattatatgaatc---------------------------------------------------------------------------------aagcactggtcag------------------------------------------------------------------------------------------------------------------------------------------------agggtgactaaccaaaagttggtggagattgga-------------------------------------------------------------
>_R_Jupunba_cochleata_Bonadeu_673@NODE_1_length_1397_cov_124.159848
catatggctctcacgagtcaaataattgtctagcagttcctttacctatttagattgtttctcatctgcagagctgtatcttaagttatcttggttagtgcaggttttttatttcatcactttggttgtgtgcaagttttacgcaacctgctcacagaatgctttatttttctgattacatgacaact--agagtgttccttgatagcatatatgtttagcaagcgtgtgctttaaaaatcgtcatctgacttcaattttttttcttttttcct---tttaaataaagtttgcttggttaaccattctactcttctagtgcaggagtttgatgttcgctgtgctctcccattggagttttataatacagctctgaaccttgggatttctgctggtgtagtttttccatgggggtgtgcttttctgaacaagccctcccctctgccagaaaggtttttcctaggtggtgatttctctccggtttgcaccttaggagggccaacaacattatgggggttcaaaactcggggattgggccccactgaaccacaaaggcggaatagagatggagttactgatgataatgctgattcctatagaatggactccattggag---gagatcttgccgttactgcttttgcagacctctcttttgatcttccaattggatggttgagagaacgtggaatccatgggcatgtttttgccggtgctgggaatgttgctaaattaactgagaatgagtacaggcatttctctcctcgaaagttcttggaatcatttcgatcatcagtcggatgtggaattgttgttcctacttcacttttccgcctagaggtcagctcctgttttactttctccataatgaaataagtggctggttaaacgaaccaaaagcataatactttctgaattaaagtagtaatgtaattcagagaaacaacgatctgttagactaagt-atggcaaggctgccattgtttcttaagaagtcatctttattctctctctactccaccaatgcctaatttggcgtgttgctttttgtaaatctggacaatttcattccttcacaagtttctcattgtttcagggtaacttctattacatactcaggcagcatgagcacgatcgtgcaaagactggatttagatatagaggcaaggcaattgacacatttttaaggcaactgtgattttccccacttt
>_R_Jupunba_cochleata_Bonadeu_673@NODE_3_length_718_cov_14.230889
---------------------------------------------------------------------------------------------------------------------------------------------------------------------------------------------------------------------------------------------------------------------------ttttcct---ttttaataaagtttgcttggttaaccattctactcttctagtgtaggagtttgatgtttgctatgctctcttgttggtgttttata--acaactcaaaaccttgggatttctgctggtgtaatttttccgcgaggatgtggttttctgaacaagccctc-cccatgccagaaaggtttttcctaggtgacga-ttatctccggtttgcaccttaggagggccaacaacattatgagggttcaaaactcggtgattgggcacaacaaaaccacaagtgcgaaatagagatggagttaatgatgatactgctgattcatataaaatggaaacaatgataaatagagttatttttttcacgtttttactacaagcagcctacagtagttaagccgtggttatgcgcgaattaataactcatgatcatgagttgcccataaaat-gtatatggttagatcggctaa-agtgaaaagaaggaccttcaaat---aatattttcaaaacaattttgaacaaag-------gtaaaaatgtt--------------------ttttaagctcattttcc-tattcattttctttcaactaaataaaaa-----------------------------tttccctatcaacat----------------------------atttttttccggtgccaactaa------acactcttgtagcaaaatattttccattcttttc------------------------------------------------catttcattcctttataactttttatttgatccaaacagacctt----------------------------acttc-------------------------------------------------------------------------
>_R_Jupunba_commutata_Maguire_46145@NODE_2_length_975_cov_35.491091
------------------ttaattgttcattattatttt-tacaactttcaaaacttatttcaat-------------ttggaccttaacccctaaatactacataaaatatataatattattcttaatatgtaattatcacgtaatttgaccatgaaaaaagcta---ttctgaccacaatataaacactctcactttcttaaaatcatttttttcccataatttattctactcataatctattctccaaaatca-cttttttcactttttct---ccaaaaattattttcaaaagctaatccaaacacactt------taggagtttgatgttcgctatgctctcctgtcggtgttttataatacaactcaaaaccttgggatttctgctggtgtagtttttccacgagggcgtggttttttgaacaagccctc-ctcatgctagaaaggtttttcctaagtgacga-ttatctccggtttgcaccttaggagggccaacaacattatgagggttcaaaactcggtgattggaccccactaaaccacaaatgcgaaatagagatagagttaatgatgatactgcttattcatatagaatggaaataataataaatagagttcttttttccatttttttactacaagcagcatacagtagttaagctgtggttatacaggaattagtgactcatcaccataagttgcccataaaat-atatatggttaaaggagctaa-ggtgaaaataagggccttcaaat---aatatttttaaaacaattttgaataggg-------gcaaaaatgtt--------------------tttt-agctcattttcc-tattcattttctttcaattaaataaaaa-----------------------------tttttctatcaacat-----------------------------ttttttttcagtgccaactaa------acacttttgtagcaaaatatttttcattcttttc------------------------------------------------catttcattcc-------------------------------------------------------------------------------------------------------------------------------------------
>_R_Jupunba_filamentosa_Lima_7487@NODE_1_length_1545_cov_88.444823
catatggctctcacgagtcaaataattgtctagcagttcctttacctatttagattgtttctcatctgcagagctgtatcttaagttatcttggttagtgcaggttttttatttcatcactttggttgtgtgcaagttttacgcaacctgctcacagaaggctttatttttctgattacatgacaactacagagtgttccttgatagcatatatgtttagcaagcgtgtgctttaaaaatcgtcatctgacttcaa-tttttttcttttttcct---tttaaataaagtttgcttggttgaccattctactcttctagtgcaggagtttgatgttcgctgtgccctcccattggagttttataatacagctctgaaccttgggatttctgctggtgtagtttttccttgggggtgtggttttctgaacaagccctcccctctgccagaaaggtttttcctaggtggtgatttctctccggtttgcaccttaggagggccaacaacattatgggggttcaaaactcggggattgggccccactgaaccacaaaggcggaatagagatggagttactgatgataatgctgattcctatagaatggacttcattggag---gagatcttgccgttactgcttttgcagacctctcttttgatcttccaattggatggttgagagaacgtggaatccatgggcatgtttttgccggtgctgggaatgttgctaaattaactgagaatgagtacaggcatttctctcctcgaaagttcttggaatcatttcgatcatcagtcggatgtggaattgttgttcctacttcacttttccgcctagaggtcagctcctgttttactttctccataatgaaataagtggctggttaaacgaaccaagagcataatactttctgaattaaagtagtaatgtaattcagagaaacaacgatctgttagactaagt-atggcaaggctgccattgtttcttaagaagtcatctttattctctctctactccaccaatgcctaatttggcttgttgctttttgtaaatctggacaatttcattccttcacaagtttctcattgtttcagggtaacttctattacatactcaggcagcatgagcacgatcgtgcaaagactggatttagatatagaggcgaggcaattgacacaattttaaggcaactgtgattttccccacttt
>_R_Jupunba_filamentosa_Lima_7487@NODE_2_length_1004_cov_22.104639
------------------taaattatcccttaatccgtttttgctgttattgcttcccttttcatatgttgggcagtgttttgtggttgcatgggt-------atatcatatttaaccagtgtgataaattgttagttaatcataacctgctaaggaaatatgtgcatattac-----------------------ttccttggtaaaatatatttgaaacaaactgttgctgtaatacccctcgtgcatattaatttttctttctttttaattatatatgtatatatatatttcacgtaactcttctcctcgtctattgcaggagtttgatgttcgatatgccattcctcttgggttttttcatactgcactcaaccttgggatctctgctggtgtcatttttccatggggacatgggttcttgaacaagccatctcccctgccagaaaggtttttcttgggtggtgatttctctccagttggcagcctaggagggccaacaacattatggggattcaggacaagggcattaggccctactgaaccacgaagacaaaatagagatgcaacaaatgatggcaatgttaattcctctagaagggacttcgttggag---gagatcttgccattactgcttttgcagacctctcttttgatcttccaatcggctggttaagagaacgtggaatccatggacatgtttttgctggtgctgggaatattgccaagttggctgagaatgagtacaggaagttctctcctaaaaaatttttggattcatttcgaacatctttcggatgcggaattgttattccaactaaagtcattcgcctagaggttagtttctgttattttatttatataattatctgaatc---------------------------------------------------------------------------------aagcactggtcag------------------------------------------------------------------------------------------------------------------------------------------------agggtgactaaccaaaagttggtggagattggatgttgat-------------gatggacgaaatcctgcggggactttgggataacgtgatat
>_R_Jupunba_floribunda_Iganci_883@NODE_1_length_1454_cov_102.047930
catatggctctcactagtcaaataattgtctagcagttcctttacctatttagattgtttctcatctgtagagctgtatcttaagttatcttggttagtgcaggttttttatttcatcaatttggttgtgtgcaagttttacgcaacctgctcacagaatgcttaatttttctgattacatgacaactacagagtgttccttgatagcagatatgtttagcaagcgtgtgctttaaaaatcgccatctgacttcaa--ttttttcttttttcct---tttaaataaagtttgcttggttaaccattctactcttctagtgcaggagtttgatgttcgctgtgctctcccattggagttttataatacagctctgaaccttgggatttctgctggtgtagtttttccatgggggtgtggttttctgaacaagccctcccctctgccagaaaggtttttcctaggtggtgatttctctccggtttgcaccttaggagggccaacaacattatgggggttcaaaactcggggattaggccccactgaaccacaaaggcggaatagagatggagttactgatgataatgctgattcctatagaatggacttcattggag---gagatcttgctgttactgcttttgcagacctctcttttgatcttccaattggatggttgagagaacgtggaatccatgggcatgtttttgctggtgctgggaatgttgctaaattaactgagaatgagtacaagcatttctctcctcgaaagttcttggaatcatttcgatcatcagtcggatgtggaattgttgttcctacttcacttttccgcctagaggtcagctcctgttttactttctccataatgaaataagtggctggttaaacgaaccaaaagcataatactttctgaattaaagtagtaatgtaattcagagaaacaacgatctgttagactaagtaatggcaaggctgccattgcttcttaagaagtcatctttattctctctctactccaccaatgcctaatttggcgtgttgctttttgtaaatctgaacaatttcattccttcacaagtttctcattgtttcagggtaacttctattacatactcaggcagcatgagcacgatcgtgcaaagactggatttagatatagaggcgaggcaattgacacaattttaaggcaactgtgattttccccacttt
>_R_Jupunba_floribunda_Iganci_883@NODE_3_length_862_cov_19.755414
-------------------------------------------------------------------------------------------------------------------------------------------------------------------------------------------------------------aacatatatgtttatcaagtatgtgctttaataatccccacctggcttcaa-ttttgttcttttttcct---ttttaataacgtttgtttagttaactattctactcttccagtgtaggagtttgatgttcgctatgctctcctgttggtgttttataatacaactcaaaaccttgggatttctgctggtgtagtttttccacaagggtgtggttttctgaacaagccctc-cccatgccaaaaaggtttttcctaggtgacga-ttatctccggtttgcaccttgggagggccaacaacattataagggttcaaaactcggtgattggaccccactaaaccacaaatacgaaatagaaatggagttaatgatgataatgccgattcatatagaatggaaacaatgataaatagagttcttttttccatgtttttgctacaagcagcctacagtagttcagttgtggttatgcgggaattagtgactcatggccatgaattgcccatggaat-gcatatggttaaaggggctaa-agtgaaaaca-aggccttaaaat---aatatttttaaaacaattttgaacggga-------gcaaaaatgtt--------------------tttt-agctcattttcc-tattcattttctttcaactaaataaaaa-----------------------------ttttcctatcaacat-----------------------------tttttttctagtgccaactaa------acacttttgtagcaaaatattttccatttttttc------------------------------------------------aatttcattcctttgtaactttttctttgatgcaaacagacctt----------------------------gcttcat------------------------tagtatgattagcgg--------------------------------
>_R_Jupunba_laeta_Mori_25147@NODE_2_length_740_cov_21.203620
-----------------------------------------------------------------------------------------------------------------------------ccgttgatacgctttac-------aggcacgagcttcaagcttgttatgattacatgataactacagagtgttctttggtaacatatatatttatcaagcttgtgctttaataatccccacctggcttcaa-tttttttcttttttcct---tttcaataaagtttgcttggttaaccattctactcttctaatgtaggagtttgatgtttgctatgctctcttgttggtgttttataatacaactcaaaaccttgggatttctgctggtgtagtttttccacgagggcgtggttttttgaacaagtcctc-cccatgccagaaaggtttttcctaggtgacga-ttatctccggtttgcaccttaggagggccaacaacattatgggggtccaaaactcggtgattgggccccactgaaccacaaatgcgaaatagagatggagttagtgatgatactgctgattcatatagaatggaaataatgataaatagagttttttttttcacttttttactacaagcaacctatggtagttatgccgtggttatgcgggaattagtgactcatgaccatgagttggccatggaat-gcatatggttagaggggctaa-agtgaaaacaaaggccttcaaag---aatatttttaaaacaattttgaacaagg-------acaaagatatt--------------------ttttaagctcattttcc-tattcattttctttcaactaaataaaaa-----------------------------tttttc---------------------------------------------------------------------------------------------------------------------------------------------------------------------------------------------------------------------------------------------------------------------------------------------------------
>_R_Jupunba_laeta_Mori_25147@NODE_3_length_679_cov_8.973422
------------------------------------------------------------------------------------------------------------------------------------------------------------------------------------------------------ccttggtaaaatatatttgaaactaactgttgctgtaatacccctcgtgcatattaatttttctttccttttaattatatatgtatatatatatttcacgtaactcttctcctcgtctattgcaggagtttgatgttcgatatgccattcctcttgggttttttcatactgcactcaaccttgggatctctgctggtgtcatttttccatggggacatgggttcttgaacaagccatctcccctgccagaaatgtttttcttgggtggtgatttctctccagtttgcagcctaggagggccaacaacattatggggattcaggacaagggcattaggccctactgaaccacgaagacaaaatagagatgcaacaaatgatgtcaatgttaattcctctagaagggacttcgttggag---gagatcttgccattactgcttttgcagacctctcttttgatcttccaatcggctggttaagagaacgtggaatccatggacatgtttttgctggtgctgggaatattgccaagttagctgagaatgagtacaggaagttctctcctaaaaaatttttggattcatttcgaacatctgtgggatgcggaattgttattccaactaaagtcattcgcctagaggttagtttctgttattttatttttataattatatga-----------------------------------------------------------------------------------------------------------------------------------------------------------------------------------------------------------------------------------------------------------------------------------------------------------------------------------------------
>_R_Jupunba_langsdorfii_Ribeiro_728@NODE_4_length_604_cov_11.878558
------------------------------------------------------------------------------------------------------------------------------------------------------------------------------------------------------------------------------------------------------------------------cttttttcct---ttttaataaaatttgcttggttaaccattctactcttctagtgtaggagtttgatgttcgctatgctctcctgttggtgttttataatacaactcaaaaccatgggatttctgctggtgtagtttttccacgagggcgtggctttctgaacaagccctc-cccatgccataaaggcttttcctaggtgacga-ttatctcctgtttgcaacttaggagggccaaca--attatggggtttcaaaactcggtgattgggccccactgaaccacaaatacgaaatagagatggagttaatgatgacaatactgattcatatagaatggaaacaatgataaatag-ttctttttttttatgtttttactacaaacagcctacagtggttaagtcgtggttatacgaaaattagtgactcatgatcataaattacccatagaat-acatttggttagagtggctaa-aatgaaaacaagggccttcaaat---aatatttttaaaataattttgaacaggg-------acaaatatgtt--------------------ttta-agctcattttcc-tattcattttctttcaactaaataaaaa-----------------------------tttttct--------------------------------------------------------------------------------------------------------------------------------------------------------------------------------------------------------------------------------------------------------------------------------------------------------
>_R_Jupunba_langsdorfii_Ribeiro_728@NODE_5_length_540_cov_2.259179
tggatatctcatggttatgtactaatttcttattagc---tccactcattaaaact---tttcatcaaaagttccaaatggaagtgaagaaagtaagttccaaatgggttattttatcaatttggttgtgtacaagttttatgcaacttgctcacaaaatgctttatttttctgattacatgataactacatagtgttccttggtagcatatatgtttatcaagctcgtgctttaataatccccacttggcttcaa-tttttttcttttttcct---ttttaataaaatttgcttggttaaccattctactcttctagtgtaggagtttgatgttcgctatgct--------------------------------------------------------------------------------------------------------------------------------------------------------------------------------------------------------------------------------------------------------------------------------------------------------------------------------------------------------------------------------------------------------------------------------------------------------------------------------------------------------------------------------------------------------------------------------------------------------------------------------------------------------------------------------------------------------------------------------------------------------------------------------------------------------------------------------------------------------------------------------------------------
>_R_Jupunba_leucophylla_Iganci_839@NODE_2_length_1459_cov_36.179450
tgaagagttcaaactaattaaattatgtcttaatccgtttttgctgctattgcttcccttttcatatgttgggcagtgttttgtggttgcatgggt-------atatcatatttaaccagtgtgataaattgttagttaatcataacctgctaaggaaatatgtgcatattac-----------------------ttccttggtaaaatatatttgaaacaaactgttgctgtaattcccctcgtgcatattaatttttctttctttttaattatatatgtatatatatatttcgcgtaactcttctcctcgtctattgcaggagtttgatgttcgatatgccattcctcttgggttttttcatactgcactcaaccttgggatctctgctggtgtcatttttccatggggacatgggttcttgaacaagccatctcccctgccagaaaggtttttcttgggtggtgatttctctccagtttgcagcctaggagggccaacaacattatggggattcaggacaagggcattaggccctactgaaccacgaagacaaaatagagatgcaacaaatgatgacaatgttaattcctctagaagggacttcgttggag---gagatcttgccgttactgcttttgcagacctctcttttgatcttccaatcggctggttaagagaacgtggaatccatggacatgtttttgctggtgctgggaatattgccaagttagctgagaatgagtacaggaagttctctcctaagaaatttttggattcatttcgaacatctgtgggatgcggaattgttattccaactaaagtcattcgcctagaggttagtttctgttattttatttatataattatatgaatc---------------------------------------------------------------------------------aagcactggtcag------------------------------------------------------------------------------------------------------------------------------------------------agggagactaaccaaaagttggtggagattggatgttgat-------------gatggacgaaatcctgcggggactttgggataacgtgatat
>_R_Jupunba_leucophylla_Iganci_839@NODE_3_length_1166_cov_18.776860
tgaatatctcatggttatgaaataatttcttattagc---tccactcattaaaact---tttcatccaaagttccaaatggaagtaaagaaggtaagtttcaaatgggttgttttatcaatttaattgtgtacaagttttacacaacttgctcacaaaatgttttatttttctgattacatgataactacagagtgttccttggtagcatatatgtttatcaagcttgcgctttaataatccccacttggcttcaa-tttttttcgtttttcct---ttttaataaagtttgcttagttaaccattcgactcttctagtgtaggagtttgatgttcactatgctctcttgttaggattttataatacaacttagaactttggaaattctgttggtgtagtttttccatgggggtgtggttttctgaacaagccctc-cctctgccatataggtttttcgtgggtggcga-ttctctcctgttggcaccttaag-gggccaacaacattatgggggttcaaaactcggggattagaccccactgaaccacaaaggtggaatagagatggagttaatgatgataatgttgattcctatagaatggaaacaatgataaatggagttatttcttccacatttttaccacatgcagcctatggtagttaagccatggtcatacgggaattagtgattcatgactatg-gttgcctatagagt-gcatatag---------ctaa-agtgaaaataagggccttcaaat---aatattttt-aaacaattttgaataggg-------gcaaaaatgtc--------------------tttt-ggctc-ttttcc-tattcattttcttccatccaaacaaaa------------------------------ttttcctctcaatat----------------------------tttcttttccaatgccaaccaa------acacctctgtgacaaaatattttccattcctttc------------------------------------------------aattctttttcttttcaaccttttcttttatctaaatgggccct-------------------taaagaaatgcttggtatgaagaaaattaagatggggaagtggaacgtttcacaaaaccatag------------ttttaatacttt
>_R_Jupunba_leucophylla_Iganci_839@NODE_4_length_1029_cov_34.109244
tatgtactccatgattgggtactgatttcttattaac---tccactcattaaaact---tttcat---------caaatagaagtgaagaaagtaagttccaaatgggttatttcatcaatttggttgtgtgcaagttttacgcaccctactcacaacatgctttgtttttctgattacatgataactacagagtgttccttggtaacatatatgtttatcaagcttgtgctttaataatccctacctgacttcaattttttttctttttttct---ttttaataaagtttgcttggttaaccattctactcttctagtgtaggagtttgatgttcgctatgctctcctgttggtgttttataatacaactcaaaaccttgggatttctgctagtgtaatttttccatgagggcgtggttttctgaacaagccctc-cccatgccggaaaggtttttcctaggtgacga-ttatctccggtttgcaccttaggagggccaacaacattatgagggttcaaaacttggtgattgggccccactgaaccacaaatgctaaatagagatggagttaatgatgatactgctgagtcatatagaatggaagcaatgagaaatagagttttttgttctacgtttttactacaaacagcctataatagttaagtcgtggttatacaggaattcgtgactcatgatcatgagttgtctatagaat-gtatatgattagaggggctaa-agtgaaaataaaggccttt-----------------------ttttgaacagag-------gcaaaaatgat--------------------tttt-agtttattttcc-tattcattttcttttaattaaataaaaa-----------------------------tttttctatcaacat-----------------------------tttttttccagtgccaactaa------acacttttgtagtaaaatattttccattcttttc------------------------------------------------cattttatacctttctaactttttctttgatccaaacagacctt----------------------------acttcat------------------------tagtgtgattaacaa--------------------------------
>_R_Jupunba_limae_Iganci_261@NODE_4_length_910_cov_18.768307
-----------------------------------------------------------------------------------------catgggt-------atatcatatttaaccagtgtgataaattgttagttaatcataacctgctatggaaatatgtgcatattac-----------------------ttctttggtaaaatatatttgaaacaaactgttgctgtaatacccctcgtgcatattaatttttctttctttttaattatatatgtatatatatatttcacgtaactcttctcctcgtctattgcaggagtttgatgttcgatatgccattcctcttgggttttttcatactgcactcaaccttgggatctctgctggtgtcatttttccatggggacatgggttcttgaacaagccatctcccctgccagaaaggtttttcttgggtggtgatttctctccagttggcagcctaggagggccaacaacattatggggattcaggacaagggcattaggccctaatgaaccacgaagacaaaatagagatgcaacaaatgatggcaatgttaattcctctagaagggacttcgttggag---gagatcttgccattactgcttttgcagacctctcttttgatcttccaataggctggttaagagaacgtggaatccatggacatgtttttgctggtgctgggaatattgccaagttggctgagaatgagtacaggaagttctctcctaaaaaatttttggattcatttcgaacatctttgggatgcggaattgttattccaactaaagtcattcgcctagaggttagtttctgttattttatttatataattatatgaatc---------------------------------------------------------------------------------aagcgctggtcag------------------------------------------------------------------------------------------------------------------------------------------------agggagactaaccaaaagttggtggagattggatgttgat-------------gatggacgaaatcctgcggggactttgggataacgtgatat
>_R_Jupunba_longipedunculata_Cardona_2682@NODE_1_length_1264_cov_121.649537
catatggctctcactagtcaaataattgtctagcagttcctttacctatttagattgtttctcatctgtagagctgtatcttaagttatcttggttagtgcaggttttttatttcatcaatttggttgtgtgcaagttttacgcaacctgctcacagaatgcttaatttttctgattacatgacaactacagagtgttccttgatagcatatatgtttagcaagcgtgtgctttaaaaatcgccatctgacttcaa-tttttctcttttttcct---tttaaataaagttttcttggttaaccattctactcttctagtgcaggagtttgatgttcgctgtgctctcccattggagttttataatacagctctgaaccttgggatttctgctggtgtagtttttccatgggggtgtggttatctgaacaagccctcccctctgccagaaaggtttttcctaggtggtgatttctctccggtttgcaccttaggagggccaacaacattatgggggttcaaaactcggggattaggccccactgaaccacaaaggcggaatagagatggagttactgatgataatgctgattcctatagaatggacttcattggag---gagatcttgctgttactgcttttgcagacctctcttttgatcttccaattggatggttgagagaacgtggaatccatgggcatgtttttgctggtgctgggaatgttgctaaattaactgagaatgagtacaggcatttctctcctcgaaagttcttggaatcatttcgatcatcggtcggatgtggaattgttgttcctacttcacttttccgcctagaggtcagctcctgttttactttctccataatgaaataagtggctggttaaacgaaccaaaagcataatactttctgaattaaagtagtaatgtaattcagagaaacaacgatctgttagactaagtaatggcaaggctgccattgcttcttaagaagtcatctttattctctctctactccaccaatgcctaatttggcgtgttgctttttgtaaatctgaacaatttcattccttcacaagtttctcattgtttcagggtaacttctattacatactcaggcagcatgagcacgatcgtgcaaagactggatttagatatagaggcgaggcaattgacacaattttaaggcaactgtgattttcccca----
>_R_Jupunba_longipedunculata_Cardona_2682@NODE_2_length_722_cov_18.891473
--------------------------------------------------------------------------------------------------------------------------------------------------------------------------------------------------------------aaatatatttgaaacaaactgttgctgtaatacccctcgtgcatattaatttttctttctttttaattatatgtatatatatatatttcacgtaactcttctcctcgtctattgcaggagtttgatgttcgatatgccattcctcttgggttttttcatactgcactcaaccttgggatctctgctggtgtcatttttccatggggacatgggttcttgaacaagccatctcccctgccagaaaggtttttcttgggtggtgatttctctccagtttgcagcctaggagggccaacaacattatggggattcaggacaagggcattaggccctactgaaccacgaagacaaaatagagatgcaacaaatgatgacaatgttaattcctctagaagggacttcgttggag---gagatcttgccgttactgcttttgcagacctctcttttgatcttccaatcgactggttaagagaacgtggaatccatggacatgtttttgctggtgctgggaatattgccaagttagctgagaatgagtacaggaagttctctcctaaaaaatttttggattcatttcgaacatctgtgggatgcggaattgttattccaactaaagtcattcgcctagaggttagtttctgttattttatttatataattatatgaatc---------------------------------------------------------------------------------aagcactggtcag------------------------------------------------------------------------------------------------------------------------------------------------agggagactaaccaaaagttggtggagattggatg-----------------------------------------------------------
>_R_Jupunba_macradenia_Lourteig_3021@NODE_4_length_659_cov_41.458763
------------------------------------------------------------------------------------------------------------------------------------------------------------------------------attacatgataactacagagtgttcgttggtagcatatatgtttatcaagcttgtgctttaataatccccacatggcttcaattttttttctttttccct---ttttaataaagtttgcttggttaaccattctaatcttctagtgtaggagtttgatgttcactatgctctcctgttggggcttcataatacagctcataatcttgggaattctattggtgtagtttttccatgggggcatggttttcttaacaagtcctc-cccctaccatatagttttttcctgggtggcga-ttctctccagtttgcaccttaggagggccaacaacattatgggagttcaaaactcggggattaagccccattgaactacaaaggtggaatagagatggagttaatgatgataatgccgattcctatagaatggaaacagtgataaataaagttatttcttccatgtttttactacatgcaaccaataatagttaagccgtggttatgcgagaattagtgattcatgactatgggttgctcatagaat-gcatatggttagaggggctaa-agtgaaaatagaggccttcaaat---aatatttttaaaacaattttgaataggg-------gcaaaaatgtc--------------------tttt-agctcatttt---------------------------------------------------------------------------------------------------------------------------------------------------------------------------------------------------------------------------------------------------------------------------------------------------------------------------------------------------------------------------
>_R_Jupunba_microcalyx_Iganci_855@NODE_1_length_1412_cov_166.131086
-------------------------------------------------------------------------------------------------------gtcttttgtttcatcaatttggttgtgtgcaagttttacgcaacctgctcacagaatgctttatttttctgattacatgacaactacagagtgttccttgatagcatatatgtttagcaagcgtgtgctttaaaaatcgccatctgacttcaa-tttttttcttttttcct---tttaaataaagtttgcttggttaaccattctactcttctggcgcaggagtttgatgttcgctgtgctctcccattggagttttataatacagctctgaatcttgggatttctgctggtgtagtttttccatgggggtgtggttttctgaacaagccctcccctctgccagaaaggtttttcctaggtggtgatttctctccggtttgcaccttaggagggccaacaacattatgggggttcaaaactcggggattaggccccactgaaccacaaaggcggaatagagacggagttactgatgataatgctgattcctgtagaatggacttcattggag---gagatcttgctgttactgcttttgcagacctctcttttgatcttccaattggatggttgagagaacgtggaatccatgggcatgtttttgctggtgctgggaatgttgctaaattaactgagaatgagtacaggcatttctctcctcgaaagttcttggaatcatttcgatcatcagtcggatgtggaattgttgttcctacttcacttttccgcctagaggtcagctcctgttttactttctccataatgaaataagtggctggttaaacgaaccaaaagcataatactttctgaattaaagtagtaatgtaattcagagaaacaacgatctgttagactaagtaatggcaaggctgccattgtttcttaagaagtcatctttattctctctccactccaccaatgcctaatttgccgtgttgctttttgtaaatctgaacaatttcattccttcacaagtttctcattgtttcagggtaacttctattacatactcaggcagcatgagcacgatcgtgcaaagactggatttagatatagaggcgaggcaattgacacaattttaaggcaactgtgattttccccacttt
>_R_Jupunba_nipensis_Mayo_19662@NODE_1_length_816_cov_47.071719
---------------------------------------------------------------------------------------------------------------------------------------------------------------------------------------------------------------catatatgtttagcaagcgtgtgctttaaaaatcgccatctgacttcaa-tttttttcttttttcct---ttaaaataaagttttcttggttaaccattctactcttctggtgcaggagtttgatgttcgctgtgctctcccattggagttttataatacagctctgaaccttgggatttctgctggtgtagtttttccatgggggtgtggttttctgaacaagccctcccctctgccagaaaggtttttcctaggtggtgatttctctccggtttgcaccttaggagggccaacaacattatggggtttcaaaactcggggattaggccccactgaaccacaaaggcggaatagagatggagttactgatgataatgctgattcctatagaatggacttcgttggag---gagatcttgctgttactgcttttgcagacctctcttttgatcttccaattggatggttgagagaacgtggaatccatgggcatgtttttgctggtgctgggaatgtcgctaaattaactgagaatgagtacaggcatttctctcctcgaaagttcttggaatcatttcgatcatcagtgggatgtggaattgttgttcctacttcacttttccgcctagaggtcagctcctgttttactttctccataatgaaataagtggctggttaaacgaaccaaaagcataatactttctgaattaaagtagtaatgtaattcagagaaacaacgatctgttagactaagtaatggcaaggctgccattgtttcttaagaagtcatctttattctctctctactccaccgaggcctaa------------------------------------------------------------------------------------------------------------------------------------------------------------------------------------
>_R_Jupunba_oppositifolia_Liegier_16014@NODE_3_length_683_cov_25.881188
-------------------------------------------------------------------------------------------------------------tatttaaccagtgtgataaattgttagttaatcataacctgctaaggaaatatgtgcatattac-----------------------ttccttggtaa-----------------------------------------atgttaatttttctttctttttaattatatatgtatatatatattttgcgtaactcttctcctcatctattgcaggagtttgatgttcgatatgccattcctcttgggttttttcatactgcactcaaccttgggatctctgctggtgtcatttttccatggggacatgggttcttgaacaagccatctcccctgccagaaaggtttttcttgggtggtgatttctctccagtttgcagcctaggagggccaacaacattatggggattcaggacaagggcattaggccctactgaaccacgaagacaaaatagatatgcaacaaatgatgacaatgttaattcctctagaagggacttcgttggag---gagatcttgccgttactgcttttgcagacctctcttttgatcttccaatcagctggttaagagaacgtggaatccatggacatgtttttgctggtgctgggaatattgcccagttagctgagaatgagtaccggaagttctctcctaaaaaatttttggattcatttcgaacatctgtggggtgcggaattgttattccaactaaagtcattcgcctagaggttagtttctgttattt------------------------------------------------------------------------------------------------------------------------------------------------------------------------------------------------------------------------------------------------------------------------------------------------------------------------------------------------------------------
>_R_Jupunba_oxyphyllidia_Yonker_6157@NODE_2_length_850_cov_33.382924
----------------------ttatcccttaatccgtttttgctgctattgcttcccttttcatatgttgggcagtgttttgtggttgcatgggt-------atatcatatttaaccagtgtgataaattgttagttaatcataacctgctaaggaaatatgtgcatattac-----------------------ttcgttggtaaaatatatttgaaacaaactgttgctgtaatacccctcgtgcatattaatttttctttctttttaattatatatgtatatatatatttcgcgtaactcttctcctcgtctattgcaggagtttgatgttcgatatgccattcctcttgggttttttcatactgcactcaaccttgggatctctgctggtgtcatttttccatggggacatgggttcttgaacaagccatctcccctgccagaaaggtttttcttgggtggtgatttctctccagtttgcggcctaggagggccaacaacattatggggattcaggacaagggcattaggccctactgaaccacgaaggcaaaatagagatgcaacaaatgatgacaatgttaattcctctagaagggacttcgttggag---gagatcttgccgttactgcttttgcagacctctcttttgatcttccaatcggctggttaagagaacgtggaatccatggacatgtttttgctggtgctgggaatattgccaagttagctgagaatgagtacaggaagttctctcctaagaaatttttggattcatttcgaacatctgtgggatgcggaattgttattccaactaaagtcattcgcctagaggttagtttctgttattttatttatgtaattatatgaatc---------------------------------------------------------------------------------aagcactggtcag------------------------------------------------------------------------------------------------------------------------------------------------agggagactaa-----------------------------------------------------------------------------------
>_R_Jupunba_oxyphyllidia_Yonker_6157@NODE_3_length_757_cov_27.277941
-----------------------------------------------------------tttcat---------caaatagaagtgaagaaaataagttccaaataagttatttcatcaatttggttgtgtgcaagttttacgcaccctactcacaaaatgctttatttttctgattacatgataactacagagtgttccttggtaacatatatgtttatcaagtttgtgctttaataatccccacctggcttcaa-tttttttcttttttcct---ttttaataaagtttgcttagtcaaccattctactcttctagtgtaggagtttgatgttcgctatgctctactgttgctgttttataatacaactcaaaaccttgggatttctgctagtgtagtttttccacgagggtgtggatttctgaacaagccctc-cccatgccagaaaggtttttcctaagtaacga-ttatttccggtttgcaccttaggagggccaacaacattatgggggttcaaaactcggtgattgggccccactgaaccacaaatgcgaaatagagatggagttaatgatgatactgctaattcatattgaagggaaac------agacagagttcttctttccacgtttttattacaagcagcctacgatagt---------------------ttagtgactcatgatcatgagttgtctaagaaat-acatatagttggaggggttaa-agtaaaaataagggccttcaaat---aatgtttttaaaacaattttgaataagg-------gcaaaaatgtt--------------------tttt-agctcatttttt-tat---------------------------------------------------------------------------------------------------------------------------------------------------------------------------------------------------------------------------------------------------------------------------------------------------------------------------------------------------------------------
>_R_Jupunba_villosa_Borges_423@NODE_1_length_1599_cov_124.868594
catatggctctcacgagtcaaataattgtctagcagttcctttacctatttagattgtttctcatctgcagagctgtatcttaagttatcttggttagtgcaggttttttatttcatcactttggttgtgtgcaagttttacgcaacctgctcacagaatgctttatttttctgattacatgacaactacagagtgttccttgatagcatatatgtttagcaagcgtgtgctttaaaaatcgtcatctgacttcaa-tttttttcttttttcct---tttaaataaagtttgcttggttaaccattctactcttctagtgcaggagtttgatgttcgctgtgcttttccattggagttttataatacagctctgaaccttgggatttctgctggtgtagtttttccatgggggtgtggttttctgaacaagccctcccctctgccagaaaggtttttcctaggtggtgatttctctccggtttgcaccttaggagggccaacaacattatgggggttcaaaactcggggattgggccccactgaaccacaaaggcggaatagagatggagttactgatgataatgctgattcctatagaatggacttcattggag---gagatcttgccgttactgcttttgcagacctctcttttgatcttccaattggatggttgagagaacgtggaatccatgggcatgtttttgccggtgctgggaatgttgctaaattaactgagaatgagtacaggcatttctctcctcgaaagttcttggaatcatttcgatcatcagtcggatgtggaattgttgttcctacttcacttttccgcctagaggtcagctcctgttttactttctccataatgaaataagtggctggttaaacgaaccaaaagcataatactttctgaattaaagtagtaatgtaattcagagaaacaacgatctgttagactaagt-atggcaaggctgccattgtttcttaagaagtcatctttattctctctctactccaccaatgcctaatttggcgtgttgctttttgtaaatctggacaatttcattccttcacaagtttctcattgtttcagggtaacttctattacatactcaggcagcatgagcacgatcgtgcaaagactggatttagatatagaggcgaggcaattgacacaattttaaggcaactgtgattttccccacttt
>_R_Jupunba_villosa_Borges_423@NODE_2_length_1039_cov_23.056133
tgaagagttcaaactaattaaattatcccttaatccgtttttgctgttattgcttcccttttcatatgttgggcagtgttttgtggttgcatgggt-------atatcatatttaaccagtgtgataaattgttagttaatcataacctgctaaggaaatatgtgcatattac-----------------------ttccttggtaaaatatatttgaaacaaactgttgctgtaatacccctcgtgcatattaatttttctttctttttaattataaatgtatatatatatttcacgtaactcttctcctcgtctattgcaggagtttgatgttcgatatgccattcctcttcggttttttcatactgcactcaacctcgggatctctgctggtgtcatttttccatggggacatgggttcttgaacaagccatctcccctgccagaaaggtttttcttgggtggtgatttctctccagttggcagcctaggagggccaacaacattatggggattcaggacaagggcattaggccctactgaaccacgaagacaaaatagagatgcaacaaatgatggcaatgttaattcctctagaagggacttcgttggag---gagatcttgccattactgcttttgcagacctctcttttgatcttccaattggctggttaagagaacgtggaatccatggacatgtttttgctggtgctgggaatattgccaagttggctgagaatgagtacaggaagttctctcctaaaaaatttttggattcatttcgaacatctttgggatgcggaattgttattccaactaaagtcattcgcctagaggttggtttctggtattttatttatataattatatgaatc---------------------------------------------------------------------------------aagcactggtcag------------------------------------------------------------------------------------------------------------------------------------------------agggagactaaccaaaagttggtggagattggatgttgat-------------gatggacgaaatcctgcggggaccttgggataacgtgatat
>_R_Jupunba_villosa_Borges_423@NODE_3_length_796_cov_33.189152
----------------------------------------------------------------------------------------------------------------------------------------------------------------------------------------------------------------------------------------------ggcttcaatttttttttc-tttttttctttttttct---ttttaataaagtttgcttggttaaccattctactcttctagtataggagtttgatgttcgctatgctctcctattggggttttataatacagctcataatcttgggaattctgttggcgtggtttttccatgggggcatggttttctgaacaaacccac-cccctaccatataggtttttcctgggtggcaa-ttctctccggtttgcaccttaggagggccaacaacattatgggagttcaaaactcgaggattaggccccattgaaccacaaaggtggaatagagatggagttaatgatgacaatgctgattccaatagaatggaaacaatgaaaaataaagttatttcttccacatttttactacatgcaacctatggtagttaaaccgtggttatgtgagaattaatgatttatgaccttgggttgcctatagaat-gcatatggttagaaaggctaa-aatgaaaataggggccttcaaat---aatatttttaaaacaattttgaataggg-------gcaaaaatgtc--------------------ttct-ggctcattttcc-tattcattttctttcaactaaacaaaaa-----------------------------ttttcctatcaacat----------------------------tttcttttccaatgccaagcaa------acacttccatagcaaaatattttcc----------------------------------------------------------attcaatttctttccaaccttttctttaattcaaacgagtcct-------------------taaaagaatgattggtatgaagaaagttaagatggggaagtggaacgtttcacaaa-------------------------------
>_R_Punjuba_callejasii_Daly_5935@NODE_4_length_593_cov_9.337209
-------------------------------------------------------------------------------------------------------------------------------------------------------------------------------------------------------------------------------------------------------cattttaatttttctttctttttaattatatctgtatatatatattttgagtaactcttctcctcgtctattgcaggagtttgatgttcgatatgccattcctcttgggttttttcatactgcactcaaccttgggatctctgctggtgtcatttttccatggggacatgggttcttgaacaagccatctcccctgccagaaaggtttttcttgggtggtgatttctctccggtttgcagcctaggagggccaacaacattatggggattcaggacaagggcattaggccctactgaaccacgaagacaaaatagagatgcaacaaatgatgacaatgttaattcctctagaagggacttcgttggag---gagatcttgccgttactgcttttgcagacctctcttttgatcttccaatcggctggttaagagaacgtggaatccatgggcatgtttttgctggtgctgggaatattgccaagttagctgagaatgagtacaggaagttctctcctaaaaaatttttggattcatttcgaacatctgtgggatgcggaattgttattccaactaaagtcattcgcctagagg----------------------------------------------------------------------------------------------------------------------------------------------------------------------------------------------------------------------------------------------------------------------------------------------------------------------------------------------------------------------------------
>_R_Punjuba_killipii_Palodorios_6252@NODE_1_length_1014_cov_61.411953
catatggctttcacgagccaaataattgtctagcagttcctttacctatttagattgtgtctcatctgtagagctgtatcttaagttatcttggttagtgcaggttttttatttcatcaatttggt--tgtgcaagttttacgcgacctgctcacagaatgctttatttttctgattgcatgacaactacagagtgttccttgatagcatatatgtttagcaagcttgtgctttaaaaatcgccatctgacttcaa-tttttttcttttttcct---tttaaataaagtttgcctggttaaccattctactcttctagtgcaggagtttgatgttcgctgtgctctcccattggagttttataatacagctctgaaccttgggatttctgctggtgtagtttttccatgggggtgtggttttctgaacaagccctcccccctgccagaaaggtttttcctaggtggtgatttctctccagtttgcaccttaggagggccaacaacattatgggggttcaaaactcggggattaggccccactgaaccacaaaggcggaatagagatggagttactgatgataatgctgattcctataaaatggacttcattggag---gagatcttgctgttactgcttttgcagacctctcttttgatcttccaattggatggttgagagaacgtggaatccatgggcatgtttttgctggtgctgggaatgttgctaaattaactgagaatgagtataggcatttctctcctcgaaagttcctggaatcatttcgatcatcagtcggatgtggaattgttgttcctacttcacttttccgcctagaggtcagctcctgttttactttctccataatgaaataagtggctggttaaacgaaccaaaagcataatactttctgaattaaagtaataatgtaattcagagaaacaacgatctgttagactaagtaattgcaaggctgccattgtttcttaagaagtca---------------------------------------------------------------------------------------------------------------------------------------------------------------------------------------------------------------------
>_R_Punjuba_lehmannii_Escobar_7465@NODE_2_length_952_cov_36.865143
tagatatctcatggtttagtactaatttcttattagc---tacactcattaaaact---tttcatcaaaagttccaaa-------tggaagtgtaagttctaaatgggttatttcatcaatttggttgtgtgcaagttttacgcaacctactcactaaatgctttattttctt-attacatgataactac-aagtgttccttagtagcatatatgtttatcaagcttgtgctttaataatcctcacatgccttcaa-t-------ttttttcct---ttttaataaagtttgcttggttaaccattctactcttctagtgta-gagcttgatgttcgttatgctctcctgttagggttttataatacaactcaaaaccttgggatttctgctgatgtaatttttccataggggcgtggttttctgaacaagccctc-cctttaccaaaaaggtttttcctgggtggcga-ttctctctagtttgaaccttaggagggccaacaacattatgggggttcaaaactcagggatt-agccccactgaaccacaaaggcagaatagagatagagttaatgatgataatgctgattcctatagaatggaaacagtgataaatagagttctttcttccacatttttaccacatgcagcctatgatagttaagccgtggttatgtgggaattagtgattcatgaccttgagttgcccatggagt-gcatatggttagaggggctaa-agtgaaaaca-aagctttcaaat---aatatttttaaaacaattttgaataggg-------gcaaaaatgtc--------------------tttt-agctcattttcc-tattcattttcttccaacaaaagaaaaa-----------------------------ttttcctaacaatat----------------------------ttacatttccagtgctacccca------cccc------------------------------------------------------------------------------------------------------------------------------------------------------------------------------------------------------------------------------------
>_R_Punjuba_lehmannii_Escobar_7465@NODE_4_length_780_cov_35.567568
-----------------------------------------------------------tagaatagaaaggaacgaa-----------------------aaatatgttgtcacat--------aggtgtttgatttgcacaaaatgggtttataggaaa---tttttgtttggtttgaagaaaactagataggaaatttggccaaatgatatttt-----tgcccatgtcttaaaca------------------tttatgtcacatcgacgacaatccagagacttttgtgtctttagcccattt--tactatacatcggaaaattgattcccaccattttttcccatt----ttcaattatgcagctgaaattt----gattccgacgggaacacattttcaactagaaaatg---------------------------tgaactaaatgtcggtcggctggaa-cccattcaattatgcaccttaggagggccaacaacatcatgggggttcaaaactcggggattaggccccactgaaccataaaggcagaatagatatggagttaatgatgataatgttgattcctatagaatggaaacagtgataaatagagttttttcttttacgtttttactatatgcagcctatggtagttaagtagtagttatgaaggaattagtgattcatgcgcatggattgcccatgaaat-atatatggttataggggctaa-agtgaaaacaagggatttcaaat---aatatttttaaaataattttgaacaagg-------acaaaaacgtc--------------------tttt-cgctcatttttc-tattcatcttcttccaaccaaacaaaaa-----------------------------ttttcctattaattt----------------------------ttttt---------------------------------------------------------------------------------------------------------------------------------------------------------------------------------------------------------------------------------------------------------------
>_R_Punjuba_racemiflora_Jimenez_Soares_3626@NODE_3_length_775_cov_60.297994
-----------------------------------------------------------------------------------------------------------------------------------------------------------------------------------atgctaactat-gagtgttccttggtagcatatatgtttatcaagcttgtgctttaataatccccacctaccttcaa-tttttttcctttttcc----ttttaataaagtttgcttggttaaccattctactctgctagtgta-gagcttgatgttcgttacgctctcctgttggggttttataatacaacttagaaccttgggatttctgctgatgtaatttttccatggaggcatggttttctaaacaagccctc-cccctaccaaaaaggtttttcctgggtggtga-ttctctttggtttgaaccttaggagggccaacaacattatgggggttcaaaactcagggatt-agccccattgaaccacaaaggtagaatagagatggagttaatgatgataatgctgattcctatagaatggaaacagtgataaatagagttctttcttccacatttttaccacatgcagcctatgatagttaagccgtggttatgcgggaattagtgattcatgaccatgggttgcccatggagt-gcatatggttagaggggctaa-agtaaaaata-aggccttcaaat---aatatttttaaaacaattttgaacaggg-------gaaaaaatgtc--------------------tttt-agctcattttcc-tattcattttcttccaacaaaacaaaaa-----------------------------ttttcctatcaacat----------------------------tttcttttctagtgctaaccaa------acac-cctgtggcaaaatattttccattcctttc------------------------------------------------cattcttttactttctaacctt--------------------------------------------------------------------------------------------------------------------------------
>_R_Punjuba_racemiflora_Jimenez_Soares_3626@NODE_4_length_753_cov_14.786982
-----------------------------------------------------------tagaattgaaagaaacgaa-----------------------aaatattttgccatat--------aggtgtttggtttatacaaaattggttgataggaaa---tttttgtttgatttgaagaaaactagataggaaatttggccaaatgacatttt-----tgcccatgtcttaaaca------------------tttatgtcacatcgactacaatctaaaggcttttgtgtctttaacccattt--tcctagacgtccgaaaattgatttccaccattttttcccatt----ttcaattatgcagctgaaattt----ggttccgacgggaacccattttcaactagaaaatg---------------------------tgaactaaatgtccgtaagccggaa-cccattcaattatgcaccttaggagggccaacaacatcatgggagttcaaaactcggggattaggccccactgaaccataaaggtagaatagatgtggagttaatgatgataatgctaattcctatagaatggaaacagtgataaacagagttcttccttttatgtttttactatatatagcctatggtagttaagcaatggttataagggaattagtgattcatgagcatgggttggccatagaat-acatatagttataggggctaa-agtgaaaacagaggatttcaaat---aatatttttaaaacaattttgaacaaggacaaaa-acaaaaacgcc--------------------tttt-cactcattttct-tattcattttcttccaatcaaacaaaaa-----------------------------ttttc----------------------------------------------------------------------------------------------------------------------------------------------------------------------------------------------------------------------------------------------------------------------------------------------------------
