# Supplementary material for: A new generic circumscription of Hydrochorea (Leguminosae, Caesalpinioideae, mimosoid clade) with an amphi-Atlantic distribution
Source: PhytoKeys. 2022 Aug 22;205:401–37. doi: 10.3897/phytokeys.205.82775 (PMC9849043; doi:10.3897/phytokeys.205.82775)
Supplement: Supplementary material 1 — Supplementary data file S1 [file phytokeys-205-401_article-82775__-s001.zip › RBH3_m39837_comp36982_c0_seq1_exon01.aln-cln]

>Acacia_rostellifera_Murphy_466@NODE_1_length_2801_cov_334.595081
gcaacgtcccaatttaaataaattggttattcgaatttcaactaataaaattttagaaaaagccaacgttataaaaagaacacgtgagttatgaga-------------------------------cctctccctccttttttgttgggtctttgctcagtttccattatttttttttttttttgggccaatccaactcccaatttcaaaactcaaacttttaattatttcccgccaacatctaagccgcgtaggtaatacatttcaattttcgagtttcatcattccctactgttctgagaaaaatcggccactttcttcttcctgttcaccacaaaaatctctcccatagtaattta---cttactttttacctcaacttcttcccatgtccacttcatccactcgccggatgaaagaccgcgacggaggcgatggcggcgcctccgccgtcaaagttgccgctcaccgatcttccagatctctaacccctgcttcaagctccgacaaaatccctagcgccaatgctctccgtaaactgtctgctgagaaagagaatcgcagatccacttcccgtggagctgttacggccgcgacccagaggcctactattcgacccatgccccgcgttgacaaggcgtcgctggtaggcgtaggaagcggcagtgacagtcgtgagcggaagtctacgtcgtcggtccctcgaggtaggagctctagcccttctgactttactagggtgctctcggatacccgaaaagataggcgggtttcagtggatcgggttgttaaggggtcggtcgcagaacctaatcgttctgctttcagtgggagtaggggcgtgagagttggcaatcaggcaaaaggctatagagatttaagcatcaaaggaagcgcgcaggttggtagtagagcaaaacttagaggtcatgctgacgaaagcgcaacaaagagcttaaattcagagattaaaagtagaaatgacggggtaatggaaaacaaagtcggggaaagtgaaaataataaatcttttgtgaaatcaagttcagttcatgataggggagatctgcagatttaccgtgagaaggttgattctgaatctgagctaaaaaatccgatcgatatcggtattggtgcgcatcgagggccatgttctactggtttagaaaatactggtaaacatattaattcatgttttacagaggttgttggaaaatctgccggtaaggctaaggttttggaaattccaaaag---aggagtcgggggatgattgttccagtagtggggtgacatgtaaatatcccagcaggcttcatgaaaagcttgctttcctagaaggaaaggtcaagagaatagcgtctgatattaggaggactaaggagatgctggatttgaataaccctgatcaatcaaaggtcatactttcagacatccaagacaaaatatcaggtattgagaaggcaatggatcacgtagctagtgattcaaatgataaaatagggttcctgaaaagcaatgctaatgatgataaggaacctaatatggttgttgatagtcaaaataagaaagttgacaagggtaaacgtggggccaaagagttaagcagtgaggaattggaagctagactatttcctcatcgcaagttacttcagaatctgacgtcgaataaagcatcattggaaaactgtccaagcaatgaatccacggaaaagcaagatgacattgaagaaacgacggaagaaaaggtgctgagccctattgaagagaccacgatagcacaagagttcttggctaaccttaataaagaggcaggtaacgtcaaatctagagacggagaagctgatatgaagtattgtagagttaaagaaacaggcggtggtgtatctgctaaaacaaaagacgactcctctgccttcaatcaaaagtgtgatgttgagctccttcttacaactgatgagaagcttgaagagtttgatgaccaagaaaacagacaagggctctatattgatgaagagacagaagatgatcttatttattcgctgaatgatttaggaaataagacagccgtgggaggatggtttgtgtctgaaggggaggctgtcctcattgctcatgatgatggttcgtgttcatattatgatatcgcgaatcgtgaggtatgttagccgttacaaattaccagtgattaaatctaagcagtagactagactctatgctgatgctccgtaactgagctcagaaa--------ctttacttgctttatacttacaagccgttctccattctaaggaaatactagtaattcatatttccgttaggtgattttgttgcaccatattcttcattaaatctaagtaataaactagactctaatgctaatgctccgtaattgaggtcagaaagtttacttctttacttgctttatacttacaagccgttctccattctaaggaaattggaaatattagta----attcatatttcagttaggttattttgttgcaccatatttttcattaaatcaaatgatatatgatattcatgtttgcactgaaaccaatttgtctctttgattacattttcataacgaattatgcatatagatccgtattctttctgtagaaagcttaaacaagcaatgtgcctgc
>Albizia_adinocephala_FHO33_88@NODE_1_length_2997_cov_216.628425
gttctacttttacaaaagtcacttatttaatcgccaatccaaacataaatcacattacacaatctgacttttatctaaagtaag---attataaaaaatcaaaaagtcactttta----------------tatcgctgttccaaacacactaatagtcacttttcattatgttttttttttttttggtcaatccaggtcccaatttcaaaactcaaaattttaattatttcccgcctacaacagagccgcgtaggtaatccctttcaattttcgggtttcatcattgcctcctgttttgagaaaaatcggccactttcttcttcctgtttgccacaaaaatctctcccatagtaatttagttcttactttttacctcaacttcttcccatgtccacttcatccactcgccggatgaaagaccgcgacggaggcgacggcggcgtctccgccgtcaaagttgccgctcaccgatcttccagatctctaacccctgcttcaagct------------ctagcgccaattctttccgtaaactgtctgctgagaaagagaatcggagatccacgtcccgtggagctgctacggccgcgacccagagacctactattcgacccatgccccgcgttgacaaggcgtcggtggtagatgtagggagcggcagtgacagtcgtttgcggaagtccacgtcgtcggtccctcgaggtaggagctctagcccttctgactttactagggtgctttcggatacccgaaaagataggcgggtttcagtggatcgggttgttaaggggtcggtcgcagaacctgatcgttctgctttcagtgggagtaggggcgtgagagttggcaatcaggcaaaaggttatagggatttaagcatcaaaggaagcgcgcaggttggtagaagagcaagacttagaggtcatgctgacgaaagcgcaacaaagagcttgaattcagagattaaaagtagaaatggcggggtaatggaaaacaaagtcggggaaagtgaaaataataaatcttttgtgaaatcaagttcggttcatgatcggggagacctgcagatttaccgtgagaaggttgattctgaatctgagctaaaaaatgggatcgatatcggtgttggggggcatcaagggcaatgttctactggtttagaaaagactggcaaagatattaattcatgttttacagaggttgttggaaaatcttctggtgaggctaaggttttggaaattccaaaag---aggagtcgagggatgattgttccagtagtggggtgacatgtaaatatcccagcaggcttcatgaaaagcttgctttcctagaaggaaaggtcaagagaatagcgtctgatattaggaggactaaggagatgctggatttgaataaccctgatcaatcaaaggaggtactttcggacatccaagacaaaatatcaggtattgagaaggcaatagatcacgtagctagtgattcaaatgctaaaacagggttcatgaaaagcaatgctaatgatgataaggaacgaaatatggttgctgatagtcaaaataagaaagtggacaagggtaaacgcggggccaaagagttaagcagtgaggaattggaagctagactatttcctcatcgcaagttacttcagaatcgaacgtcgaataaggcatcattggaaaactgtccaagcaatgaatccacggaaaagcaagatgacattgaagaaacggcggaagaaaaggtgcagagccctattgaagagatcaagatagcacaagagttcttggctaaccttaataaagaggcaggtaacgtcaaatctagagacggagaagctgatatgaagtattgtggagttaaagaaacaggcggtggtgcatctgctaaaacaaaagactcctcctctgccttcaatccaaagtgtgatgttgagcttcttcttacaactgatgagaagcttgaagagtttgatgatcaagaaaacaggcaagggctctatgttgatgaagagacagaagatgatttcatttattcgctgaatgatataggaaataatacagccgtgggaggatggtttgtgtctgaaggggaggctgtcctcattgcccatgatgatggctcgtgttcatattatgatatcgcaaatcgtgaggtatgtaagccgttacaaattaccagtcattata--taagcagtagactagactctatgctgatgctctgtaattgagctcagaaagcttacttctttacttgctttatacttacaagcggttgt-cattctaaggaaacactagtaatt-----------------------------catattcttcattaaatctaagtaagaaactagactctaatgctaatgctccgtaattgatctcagaaagtctacttcttta------------------------ctccattctaaggaaaatggaaatattagtaattcattcatatttcagttcggtggttttgttgcaccatatttttcattaaatcaaatgatatatgatattcatatttgtactcaaaccaatttgtatcattgatttcattttcataacgaattatgcacatagatccgtattctttctgtaaaaagcttaaacaagcaatgggcctgc
>Albizia_burkartiana_StivalSantos_678@NODE_1_length_2154_cov_15.705098
--------------------------------------------------------------------------------------------------------------------------------------------------------------------------------------------------------------------------------------------ctacatcaaagccgcgtaggtaatccctttcaattttcgggtttcatcattccctcctgttctgagaaaaatcggccactttcttcttcctgtttgccacaaaaatctctcccatagtaatttagttcttactttttacctcaacttcttcccatgtccacttcatccactcgccggatgaaagaccgcgacggaggcgacggcggcgcctccgccgtcaaagttgccgctcaccgatcttccagatctctaacccctgcttcaagctccaacagaatccctagcgccaattctttccgtaaaccgtctgctgagaaagagaatcggagatccacgtcccgtggagctgctacggccgcgacccagagacctactattcgacccatgccccgcgttgacaaggcgtcgctggcagatgtagggagcggcagtgacagtcgtttgcggaagtccacgtcgtcggtccctcgaggtaggagctctagcccttctgactttactagggtgctttcggatacccgaaaagataggcgggtttcagtggatcgggttgttaaggggtcggtcgcggaacctgatcgttctgctttcagtgggagtaggggcgtgagagttggcaatcaggcaaaaggttatagggatttaagcatcaaaggaagcgcgcaggttggtagtagagcaagacttagaggtcatgctgacgaaagcgcaacaaagagcttgaattcagagattgaaagtagaaatggcggggtaatggaaaacaaagtcggggaaagtgaaaataataaatcttttgtgaaatcaagttctgttcatgataggggagacctgaagatttaccgtgagaaggttgattctgaatctgagctaaaaaatcggatcgatatcggtgttggggggcatcaagggcaatgttctactggtttagaaaagactgggaaagatattaattcatgttttacagaggttgttggaaaatcttctggtaaggctaaggttttggaaattccaaaag---aggagtcgggggatgattgttccagtagtggggtgacatgtaaatatcccagcaggcttcatgaaaagcttgctttcctagaaggaaaggtcaagagaatcgcgtctgatattaggaggactaaggagatactggatttgaataatcctgatcaatcaaaggtcatactttcggacatccaagacaaaatatcaggtattgagaaggcaatagatcacgtagctagtgattcaaatgctaaaatagggttcctgaaaagcaatgctaatgatgataaggaaccaaatatggttgttgatagtcaaaataagaaactggacaagggtaaacgtggggccaaagagttaagcactgaggaattggaagctagactatttcctcatcgcaagttacttcagaatcgaacgtcgaataaggcatcattggaaaactgtccaagcaatgaatccacggaaaagcaagatgacattgaagaaacggcgcaagaaaaggtgctgagccctattgaagagaccaagatagcacaagagttcttggctaaccttaataaagaggcaggtaacgtcaaatctagagacggagaagctgatatgaagtattgtggagttaaagaaacaggcggtggtgcatctgctaaaacaaaagactcttcctctgccttcaatcaaaagtgtgatgttgagctcctccttacaactgatgagaagcttgaagagtttgatgatcaagaaaacaggcaagggctctatattgatgaagtgacagaagatgatttcatttattcgctgaatgatataggaaataagacagccgtgggaggatggtttgtgtctgaaggggaggctgtcctcattgcgcatgatgatggttcgtgttcatattatgatatcgcaaatcgtgaggtatgtaagccgttacaaattaccagtcattaaa--taagcagtagactagactctatgctgatgctctgtaatcgagctcagaaagtttacgtctttacttgctttatacttacaagcggtt-gccattctaaggaaacactagtaatt-----------------------------catattcttcattaaatctaagtgagaaactagactctaatgctaatgctccgtaattgcgctcagaaagtctacttcttta------------------------ct----------------------------------------------------------------------------------------------------------------------------------------------------------------------------------------------------------------
>Albizia_decandra_Vilhena_231@NODE_1_length_2151_cov_48.732401
--------------------------------------------------------------------------------------------------------------------------------------------------------------------ccattatgttttttttttttttggcccatccaggtcctaatttcaaaactcaaaattttaattatttcccgcccacatcaaagccgcgttggcaatctccttcaactttcggggttcgtcattccctcctgttctgagaaaaatcggtcactttctttctcctgtttgccacaaaaatctctcccatagtaatttaattcttactttttacctcaacttcttcccatgtccacttcatccactcgccggatgaaagaccgcgacggaagcgacgttggcgtctccgccgtcacagttgccgctcaccgaccttccagatctctaacccctgcttcaagctccaaaagaatccctagcgccaatgctttccgtaaactgtctgctgagaaagagaatcggagatccacgtcccgtggagctactacggccgcgacccagagacctactattcgatccatgccccgcgttgacaaggcgtcgctggtaggcgtagggagcgtcagtgacagtcgtgagcggaagtccacgtcgtcggtccctcgaggcaggagctctagcccttacgacttttctagggtgccttcggagacccgaaaagataggcgggtttcagtggatcgggtggttaaggggtcggtcgcagaacctgatcgttctgctttcagtgggagtaggggcgtgagagttggcagtcaggcaaaaggttatagggatttaagcatcaaaggaagcgcgcaggttggtagtagagcaaaacttagaggtcatgctgacgaaagcgcaacaaagagcttgaattcagagattaaaagtagaaatgacggggtaatggaaaacaaagtcggggaaagtgaaaataataaatcttttgtgaaatcaagttcagttcatgataggggtgacctgcagatttaccgtgagaaggttgattctgaatctgagctaaaaaatcggatcgatatcggtgttggtgggcatcaagggcaatgttctactggtttagaaaagactggcaaagatattaattcatgctttacagaggttgttggaaaatctgctcgtaaggctaaggttttggaaattccaaaagagaaggagtcgggggatgattgttccagtagtggggtgacaagtaaatatcccagcaggcttcatgaaaagcttgctttcctagaaggaaaggtcaaaagaatagcgtctgatattaggaggactaaggagatgctggatttgaataaccctgatcaatcaaaggtcatactttcagacatccaagacaaaatatcaggtattgagaaggcaatcgatcacgtagctagtgattcaaatgctaaaatagggttcctgaaaagcgatgctaatgatgataaggaaccaaatatggctgttgatggtcaaaataagaaagttgacaagggtaaacgtggggccaaagagttaagcagtgaggaattggaagctagactatttcctcatcgcaagttacttcagaatcgaacgtcgaataaggcatcattggaaaactgtccaagtaatgaatccacggaaaagcaagattacattgaagaaatggcggaagaaaaggtgctgagccctattgaagagaccaagatagcacaggagttcttggctaaccttaataaagaggcaggtgacgtcaaatccagagacggagaagctgctatgaagtattgtggagttaaagaaacaggcggtggtgcatctgctaaaacaaaagactcctcctctgccttcaatcaaaagtgtgatgttgagctccttcttacaactgatgagaagcttgaagagtttgatgatcaagaaaacaggcaagggctctatattgatgaagagacagaagatgatttcatttattcgctgaatgatataggaaataagacggccgtgggaggatggtttgtgtctgaaggggaggctgtcctcattgctcatgatgatggttcgtgttcatattatgatatcgcaaatcgtgaggtatgtaagccgttacaaattatcagtcattaaa--taagcagtagactagactctatgttaatgctccctaattgagctcagaaagtttacttctttacttgctttgtacttgcaagcggttgtccattctaaggaaacactagtaatt---------------------------------------------------------------------------------------------------------------------------------------------------------------------------------------------------------------------------------------------------------------------------------------------------------------------------------------------------------
>Albizia_multiflora_Hughes_3090@NODE_1_length_2417_cov_221.830342
-------------------------------------------------------------------------------------------------------------------------------------------------------------tcagtttccattatgttttttttttttttggcccatccaggtcctaatttcaaaactcaaaattttaattatttcccgcctacatcaaagccgcgttggtaatctctttcaattttcgggtttcatcattccctcctgttctaagaaaaatcggccactttctttctcctgtttgccacaaaaatctctcccatagtaatttaattcttactttttacctcaacttcttcctatgtccacttcatccactcgccggatgaaagaccgcgacggaggcgacgggggcgtctccgccgtcacagttgccgctcaccgaccttccagatctctaacccctgcttcaagctccaaaagaatccctagcgccaatgctttccgtaaatcgtctgctgagaaagagaatcggagatccacgtcccgtggagctgctacggccgcgacccagagacctactattcgatccatgccccgcgttgacaaggcgtcgctggtaggcgtagggagcggcagtgacattcgtgagcggaagtccacgtcgtcggtccctcgaggtaggagctctagcccttccgacttttctagagtgctttcggatacccgaaaagatagacgggtttcagtggatcgggtggttaaggggtcggtcgcagaacctgatcgttctgctttcagtgggagtaggggcgtgagagttggcaatcacgcaaaaggttatagggatttaagcatcaaaggaaccgcgcaggttggcagtagagcaaaacttagaggtcatgctgacgaaagcgcaacaaagagcttgaattcagagattaaaagtagaaatggcggggtaatggaaaacaaagtcggggaaagtgaaaataataaatcttttgtgaaatcaagttcagttcatgataggggagacctgcagatttaccgtgagaaggttgattctgaatctgagctaaaaaatcggatcgatatcggtgttggcgggcatcaagagcaatgttctactggtttagaaaagactggcaaagatattaattcatgttttccagaggttgttggaaaatctgctcgtacggctaaggttttggaaattccaaaagagaaggagtcgggggatgattgttccagtagtggggtgacatgtaaatatcccagcaggcttcatgaaaagcttgctttcctagaaggaaaggtcaagagaatagcgtctgatattaggaggactaaggagatgctggatttgaataaccctgatcaatcaaaggtcatactttcagacatccaagacaaaatatcaggtattgagaaggcaatcgatcacgtagctagtgattcaaatgctaaaatagggttcctgaaaagcgatgctaatgatgataagggaccaaatatggttgttgatggtcaaaataagaaagttgacaagggtaaacgtggggccaaagagttaagcagtgaggaattggaagctagactatttcctcatcgcaagttacttcagaatcgaacgtcgaataaggcatcattggaaaactgtccaagtaatgaatccacgaaaaagcaagattacattgaagaaacggcggaagaaaaggtgctgagccctattgaagagaccaagatagcacaagagttcttggctaacctcaataaagaggcaggtgacgtcaaatctagagacggagaagctgatatgaagtattgtggagttaaagaaacaggcggtggtgcatctgctaaaacaaaagactcctcctccgccttcaatcaaaagtgtgatgttgagctccttcttacaactgatgagaagcttgaagagtttgatgatcaagaaaacaggcaagggctctatattgatgaagagacagaagatgatttcatttattcgctgaatgatatgggaaataagacagccgtgggaggatggtttgtgtctgaaggggaggctgtcctcattgctcatgatgatggttcgtgttcatattatgatattgcaaatcgtgaggtatgtaagccgttacaaattatcagtcattaaa--taagcagtggacgagactctatgttgatgctctctaattgagctcagaaagtttacttctttacttgttttatacttgcaagcggttgtccattctaaggaaacactagtaattcatatttctgttaggtgattttgttgcaccatattcttcattaaatctaagtaagaaactggactccaatgctaatgccccgtaattgagctcagaaagtctacttcttta------------------------ctccattctaaggaaaatggaaatattagtaattcattcatatttcagttcggtggttttgttgcaccatatttttcattaaatcaaatgatatatgatattcatatttgtactcaaaccaatttgtatctttgattacattttcatagcgaatta------------------------------------------------------
>Albizia_niopoides_Simon_1601@NODE_1_length_2572_cov_240.147094
-------------------------------------------------attttaaagaaggccagcgttataaaaacaacacgcgagttgtgagggatttcaagctcctttttatttttaatcctctcctctccctctttcttgttggctctttgctcaatttccattatgttttttttttttttggcccatccaggtccgaagttcaaaactcaaaattttaattatttcccgcctacatcaaagccgcgttggtaatccatttcaattttcgggtttcatcattccctcctgctctgagaaaaatcggccactttctttctcctgtttgccacaaaaatctctcccatagtaatttaattcttgctttttacctcaacttcttcccatgtccacttcatccactcgccggatgaaagaccgcgacgg------cggcggcgtctccgccgtcacagttgccactcaccgaccttccagatctctaacccctgcttcaagctccaaaagaatccctagcgccaatgctttccgtaaactgtctgctgagaaagagaatcggagatccacgtcccgtggagctgctacggccgcgacccagagacctactattcgatccatgccccgcgttgacaaggcgtcgctggtagacgcagggagcggcagtgacagtcgtgagcggaagtccacgtcgtcggtccctcgaggtaggagctctagcccttccgacttttctagggtgctttcggatacccgaaaagataggcgggtttcagtggatcgggtggttaaggggtcggtcgcagaacctgatcgttctgctttcagtgggagtaggggcgtgagagttggcaatcacgcaaaaggttatagggatttaagcatcaaaggaagcgcgcaggttggtagtagagcaaaacttagaggtcatgctgacgaaagcgcaacaaagagcttgaattcagagattaaaagtagaaatggcggggtaatggaaaacaaagtcggggaaagtgaaaataataaatcttttgtgaaattaagttcagttcatgataggggagacctgcagatttaccgtgagaaggttgattctgaatctgagctaaaaaatcggatcgatatcggtgttggtgggcatcaagggcaatattctactggtttagaaaagaccggaaaagatattaattcctgttttacagaggttgttggaaaatctgctcgtaaggctaaggttttggaaattccaaaag---aggagtcgggggatcattgttccagtagtggggtgacatgtaaatatcccagcaggcttcatgaaaagcttgctttcctagaaggaaaggtcaagagaatagcgtctgatattaggaggactaaggagatgctggatttgaataatcctgatcaatcaaaggtcatactttcagacatccaagacaaaatatcaggtattgagaaggcaatcgatcacgtagctagtgattcaaatgctaaaatggggttcctgaaaagcaatgctaatgatgataaggaaccaaatatggttgttgatggtcaaaataagaatgttgacaagggtaaacgtggggccaaagagttaagcagtgaggaattggaagctagactatttcctcatcgcaagctacttcagaatcgaacgtcgaataaggcatcattggaaaactgcccaagcaatgaatccacggaaaagcaagattacgttgaagaaacggcggaagaaaaggtgctgagccctattgaagagaccaagatagcacaagagttcttggctaaccttaataaagaggcaggtaacgtcaaatctagagacggagaagctgatatgaagtattgtggagttaaagaaacaggcggtggtgcatctgctaaaacaaaaaactcctcctctgccttcaatcaaaagtgtgatgttgagctccttcttacaactgatgagaagcttgaagagtttgatgatcaagaaaacaggcaagggctctatatggatgaagagacagaagatgatttcatttattcgctaaatgatataggaaataagacagccgtgggaggatggtttgtgtctgaaggggaggctgtcctcattgctcatgatgatggctcgtgttcatattatgatatcgcaaatcgtgaggtatgtaagccgttacaaattatcagtcattaaa--taagcagtagcctagactctatgctgattctctctaattgagctcagaaagtttacttctttacttgctttatccttgcaagcggttgtccattataagcaaacactagcaattcatatttcagttaggtgattttgttgcaccatattcttcattaaatctaagtaagaaactagactccaatgctaatgctccgtaattgagctcagaaagtctacttcttta------------------------ctccattctaaggaaaatggaaatattagtaattcattcatatttcagttcggtggttttgttgcaccatatttttcattaaatcaaatgatatatgatattcatatttgtactcaaaccaatttgtatctttgattgcattttcataacgaattatgcatatagatccgtattctttctgtaaaaagcttgaacaagcaatgta-----
>Albizia_sinaloensis_Hughes_1576@NODE_1_length_2378_cov_149.293785
-----------------------------------------------------------------------------------------------------------------------------------------------------------------attccattatgttttttttttttttggccaatccaggtcccaatttcaaaactcaaaattttgattatttcccgcctacatcagagccgcgtaggtaatccctttcaattttcgggtttcatcattccctcctgttttgagaaaagtcggccactttcttcttcctgtttgccacaaaaatctctcccatagtaatttagttcttactttttacctcaacttcttcccatgtccacttcatccactcgccggatgaaagaccgcgacggaggcgacggcggcgtctccgccgtcaaagttgccgctcaccgatcttccagatctctaacccctgcttcaagctccaacagaatccctagcgccaattctttccgtaaactgtctgctgagaaagagaatcggagatccacgtcccgtggagctgctacggccgcgacccagagacctactattcgacccatgccccgcgttgacaaggcgtcgctggtagatgtaggaagcggtagtgacagtcgtttacggaagtccacgtcgtcggtccctcgaggtaggagctctagcccttctgactttactagggtgcttttggatacccgaaaagataggcgggtttcagtggatcgagttgttaaggggtcggtcgcagaacctgatcgttctgctttcagtgggagtaggggcgtgagagttggcaatcaggcaaaaggttatagggatttaatcatcaaaggaagcgcgcaggttggtagtagagcaagacttagaggtcatgctgacgaaagcgcaacaaagagcttgaattcagagattaaaagtagaaatggcggggtaatggaaaacaaagtcggggaaagtgaaaataataaatcttttgtgaaatcaagttcggttcatgatagcggagacctgcagatttaccgtgagaaggttgattctgaatctgagctaaaaaatcggatcgttatcggtgttggggggaatcaagagcaatgttctactggtttagaaaagactggaaaagatattgattcatgttttacagacgttgttggaaaatcttctggtgaggctaaggttttggaaattcgaaaag---aggagtcgagggttgattgttccagtcgtggggtgacatgtaaatatcccagcaggcttcatgaaaagcttgctttcctagaaggaaaggtcaagagaatagcgtctgatattaggaggactaaggagatgctggatttgaataacccagatcaatcaaaggtcatactttcggacatccaagacaaaatatcaggtattgagaaggcaatagatcacgtagctagtgattcaaatgctaaaatagggttcctgaaaagcaatgctaatgatgataaggaacaaaatatggttgttgatagtcaaaataagaaagtgga------------------caaagagttaagcagtgaggaattggaagctagactatttcctcatcgcaagttacttcagaatcgaacgtcgaataaggcatcattggaaaactgtccaagcaatgaatccacggaaaagcaagatgacattgaagaaacggcggaagaaaaggtgctgagccctattgaagagaccaagatagcacaagagttcttgtctaaccttaataaagaggcaggtaacgtcaaatctagagacggagaagctgatatgaagtattgtggagttaaagaaacaggcggtggtgcatctgctaaaacaaaagactcctcctctgccttcaatccaaagtgtgatgttgagctccttcttacaactgatgagaagcttgaagagtttgatgatcaagaaaacaggcaagggctctatattgatgaagagacagaagatgatttcatttattcgctgaatgatatgggaaataagacagccgtgggaggatggtttgtgtctgaaggggaggctgtcctcattgctcatgatgatggttcgtgttcatattatgatatcgcaaatcgtgaggtatgtaagccgttacaaattaccagtcattata--taagcagtagactagactctatgctgatgctctgtaattgagctcagaaagtttacttctttacttgctttatacttacaagcggtt-gccattctaaggaaacactagtaatt-----------------------------catattcttcattaaatctaagtaagaaactagactctaatgctaatgctccgtaattgagctcagaaagtctacttcttta------------------------ctccattctaaggaaaatggaaatattagtaattcattcatatttcagttcggtggttttgttgcaccatatttttcattaaatcaaatgatatatgatattcatatttgtactcaaaccaa--tgtgtcattgatttcattttcataacgaattatgcatatagatccgtat-------------------------------------
>Albizia_subdimidiata_var_minor_Gorts_341@NODE_1_length_2270_cov_61.372093
---------------------------------------------------------------------------------------------------------------------------------------------------------------------------------------------------------------------------------------------------------gcgttggtaatctctttcaattttcgggtttcatcattccctcctgttctgagaaaaatcggccaccttctttctcctgtttgccacaaaaatctctcccagagtaatttaattcttactttttacctcaacttcttcccatgtccacttcatccactcgccggatgaaagaccgcgacggaggcgacggcggcgtctccgccgtcacagttgccgctcaccgaccttccagatctctaacccctgcttcaagctccaaaagaatccctaacgccaatgctttccgtaaatcgtctgctgagaaagagaatcggagatccacgtcccgtggagctgctactgccgcgacccagagacctactattcgatccatgccccgcgttgacaaggcgtcgctggtaggcgtagggagcggcagtgacagtcgtgagcggaagtccacgtcgtcggtccctcgaggtaggagctctagcccttccgacttctctagggtgctttcggatacccgaaaagatagacgggtttcagtggatcgggtggttaaggggtctgtcgcagaacctgatcgttctgctttcagtgggagtaggggcgtgagagttggcaatcacgcaaaaggttatagggacttaagcatcaaaggaagtgcgcaggttggtagtagagcaaaacttagaggtcatgctgacgaaagcgcaacaaagagcttgaattcagagattaaaagtagaaatggcggggtaatggaaaacaaagtcgggcaaagtgaaaataataaatcttttgtgaaatcaagttcagttcatgataggggagacctgcagatttaccgtgagaaggttgattctgaatctgagctaaaaaatcggatcgatatcggtgttggtgggcatcaagggcaatgttctactggtttagaaaagactggcaaagatattaattcatgttttacagaggttgttggaaaatctgctcgtaaggctaaggttttggaaattccaaaagagaagcagtggggggatgattgttccagtagtggggtgacatgtaaatatcccagcaggcttcatgaaaagcttgctttcctagaaggaaaggtcaagagaatagcgtctgatattaggaggactaaggagatgctggatttgaataaccctgatcaatcaaaggtcatactttcagacatccaagacaaaatatcaggtattgagaaggcaatcgatcacgtagctagtgattcaaatgctaaaatagggttcctgaaaagcgatgctaatgatgataaggaaccaaatatggctgttgatggtcaaaataagaaagttgacaagggtaaacgtggggccaaagagttaagcagtgaggaattggaagctagactatttcctcatcgcaagttacttcagaatcgaacgttgaataaggcagcattggaaaactgtccaagtaatgaatccacggaaaagcaagatttcattgaagaaatggcggaagaaaaggtgctgagccctattgaagagaccaagatagcacaagagttcttggctaaccttaataaagaggcaggtgacgtcaaatctagagacggagaagctgatatgaagtattgtggggttaaagaaacaggcggtggtgcatctgctaaaacaaaagactcctcctctgccttcaatcaaaagtgtgatgttgagctccttcttacaactgatgagaagcttgaagagtttgatgatcaagaaaacaggcaagggctctatattgatgaagagacagaagatgatttcatttattcgctgaatgatataggaaataagacggccgtgggaggatggtttgtgtctgaaggggaggctgtcctcattgctcatgatgatggttcgtgttcatattatgatatcgcaaatcgtgaggtatgtaagccgttacaaattatcagtcattaaa--aaagcagtagactaaactctatgttaatgctctctaattgagctcagaaagtttacttctttacttgctttatacttgcaagcggttgtccattctaaggaaacactagtaattcatatttcagttaggtgattttgttgcaccatattcttcattaaatctaagtaagaaactggactccaatgctaatgccccgtaattgagctcagaaagtctacttcttta------------------------ctccaatctaaggaaaatggaaatattggcaattcagtcatatttcagttaggtggttttgtaggaccatatttttcattaaatcaaatgatatatgatat-------------------------------------------------------------------------------------------------------------
>Albizia_subdimidiata_var_subdimidiata_Ferreira_210@NODE_1_length_2388_cov_220.791432
----------------------------------------------------------------------------------------------------------------------------------------------------------------------------gtttttttttttttggcccatccaggtcctaatttcaaaactcaaaattttaattatttcccgcctacatcaaagcggcgttggtaatctctttcaattttcgggtttcatcattccctcctgttctgagaaaaatcggccactttctttctcctgtttgccacaaaaatctcttccatagtaatttaattcttactttttacctcaacttcttcccatgtccacttcatccactcgccggatgaaagaccgcgacggaggtgaaggcggcgtctccgccgtcacagttgccgctcaccgaccttccagatctctaacccctgcttcaagctccaaaagaatccctagcgtcaatgctttccgtaaatcgtctgctgagaaagagaatcggagatccacgtcccgtggagctgctacggccgcgacccagagacctactattcgatccatgccccgcgttgacaaggcgtcgctggtaggcgtagggagcggcagtgacagtcgtgagcggaagtccacgtcgtcggtccctcgaggtaggagctctagcccttccgacttttctagggtgctttcggatacccgaaaagatagacgggtttcagtggatcgggtggttaaggggtctgtcgcagaacctgatcgttctgctttcagtgggagtaggggcgtgagagttggcaatcacgcaaaaggttatagggatttaagcatcaaaggaagcgcgcaggttggtagtagagcaaaacttagaggtcatgctgacgaaagcgcaacaaagagcttgaattcagagattaaaagtagaaatggcggggtaatggaaaacaaagtcgggcaaagtgaaaataataaatcttttgtgaaatcaagttcagttcatgatacgggagacctgcagatttaccgtgagaaggttgattctgaatctgagctaaaaaatcggatcgatatcggtgttggtgggcatcaagggcaatgttctactggtttagaaaagactggcaaagatattaattcatgttttacagaggttgttggaaaatctgttcgtaaggctaaggttttggaaattccaaaagagaagcagtggggggatgattgttccagtagtggggtgacatgtaaatatcccagcaggcttcatgaaaagcttgctttcctagaaggaaaggtcaagagaatagcgtctgatattaggaggactaaggagatgctggatttgaataaccctgatcaatcaaaggtcatactttcagacatccaagacaaaatatcaggtattgagaaggcaatcgatcatgtagctagtgattcaaatgctaaaatagggttcctgaaaagcgatgctaatgatgataaggaaccaaatatggctgttgatggtcaaaataagaaagttgacaagggtaaacgtggggccaaagagttaagcagtgaggaattggaagctagactatttcctcatcgcaagttacttcagaatcgaacgttgaataaggcatcattggaaaactgtccaagtaatgaatccacggaaaagcaagatttcattgaagaaatggcggaagaaaaggtgctgagccctattgaagagaccaagatagcacaagagttcttggctaaccttaataaagaggcaggtgacgtcaaatctagagacgaagaagctgatatgaagtattgtggggttaaagaaacaggcggtggtgcatctgctaaaacaaaagactcctcctctgccttcaatcaaaagtgtgatgttgagctccttcttacagctgatgagaagcttgaagagtttgatgatcaagaaaacaggcaagggctctatattgatgaagagacagaagatgatttcatttattcgctgaatgatataggaaataagacggccgtgggaggatggtttgtgtctgaaggggaggctgtcctcattgctcatgatgatggttcgtgttcatattatgatatcgcaaatcgtgaggtatgtaagccgttacaaattatcagtcattaaa--aaagcagtagactaaactctatgttaatgctctctaattgagctctgaaagtttacttctttacttgctttatacttgcaagcggttgtccattctaaggaaacactagtaattcatatttcagttaggtgattttgttgcaccatattcttcattaaatctaagtaagaaactggactccaatgctaatgccccgtaattgagctcagaaagtctacttcttta------------------------ctccaatctaaggaaaatggaaatattggcaattcattcatatttcagttaggtggttttgtaggaccatatttttcattaaatcaaatgatatatgatatttgtatttgtactcaaaccaatttgtatctttgattaaat---------------------------------------------------------------------
>Albizia_tomentella_Leach_Dunlop_3801@NODE_1_length_2641_cov_316.723089
------------------------------------------------aattagaaaaaaatccagccttataaaaagaacacgtgagttgtgag--------------ttgtgacttgtgatagatttgaagctcctttttattttgggtctttgctcagtttccattatgttttttctttttggggccaatgcagcttccaatttcaaaactcaaaattttaattatttcccgcctacgtcaaagccgcgtaggtaatccttttcaattttcgggtttcatcgctccctcctgttctgagaaaaatcggccactttcttcttcctgttagccgcaaaaatctctcccatagtaatttaattcttactttttacctcaacttcttcccatgtccacttcatccactcgccggatgaaagaccgcgacggaggcgacgg---------cgccatcaaagttgccgctcaccgatcttccagatctctaacccctgcttcaagctccgagaaaatccctagcgccaatgctctccgtaaactgtctggcgagaaagagaatcggagatccacatcccgtggagctgctacggtgtcgacccagagacccactattcgacccatgccccgcgttgacaaggcgtcgctggtaggcgtaggaagcggcggtgacagtcgtgagcggaagtccacgtcgtcggttcatcgaggtaggagctctagcccttctgactttactagggtgctttcggatacccgaaaagatgggcgggtttcagtggatcgggttgttaagggatcggtcgcagaacctgatcgttctgctttcagtgggagtaggggcgtgagagttggcaatcaggcaaaaagttatagagatttaagcattaaaggaagcgcgcaggttggtagtagagcaaaacttagaggtcatgctgacgaaagtgctacaaagagcttgaattcagatgttaaaagtagaaatggcggggtaatggaaaacaaagtcggggaaagtgaaaataataaatcttttgtgaaatcaaattcagctcatgataggggagatctgcagatttaccgtgagaaggttgattctgaatctgagctaaaaaatcggatcgatatcggtattggtgggcatcgagggcaatgttctactggtttagaaaagaccggcaaagatattaattcatgttttacagaggttgttggaaagtctgctggtaaggctaaggttttggaaattccaaaagagaaggagtcaggtgatgattgttccagcagtggggtgacatgtaaatatcccagcaggcttcatgaaaagcttgctttcctagaagggaaggtcaagagaatagcgtctgatattaggaggaccaaggagatgctggatttgaataaccctgatcaatcaaaggtcatactttcagacatccaggacaaaatatcaggtattgagaaggcaatagatcacgtagctagtgattcaaatgctaaaatagggtacctgaaaaacaatgctaatgatgataaggagccaaatatggttgttggtagtcaaaataagaaaattgacaagggtaaacgtggggccaaagagttaagcagtgaggaattggaagctagactatttcctcatcgcaagttactccagaatcgaacgtcgaataaagcatcatcggaaaactgtccaagcaatgaatccaaggaaaagcaagatgacattgaagaaacggcggaagaaaaggtgctgagccctattgaagagaccaagatagcacaagagttcttggctaaccttaataaagaggcaggtaaagtcaaatctagagatggagaagctgatatgaggtattgtggagttaaagaaacaggcggtggtgcatctgctaaaacaaaagacgactcctctgccttcaatcaaaagtgtgatgttgagttccttcttacaactgatgagaagcttgaagagtttgatgatcaggaaaacaggcaagggctctatattgatgaagagacagaagatgatttcatttattcgctgaatgatataggaaataagacagccgtgggaggatggtttgtgtctgaaggggaggctgtcctcattgctcatgatgatggttcgtgttcatattatgatatcgcgaatcgtgaggtatgtaagtcggtacaaattaccagtcattaaatctaagcagtagactagactctacgctgatgctccttaactgagcttagaaagtttacttctttacttgctttatacttacaagccgttctccatgctaaggaaatactagtaattcatatttctgttgggtgattttgttgcaccatattcttcattaaatctaagtaataaactagactctaatgctaatgatccataattgagctcagaaagtttacttctttacttgctttttacttacaagccgttctcaattctaaggaaattggaaatattagta----attcatatttcagttaggtgattttgttgcaccatatttttcattaaaccaaatgatatatgatattcatagttgtactcaaactaatttgtatctttgattacattttcataacgaattatgtatatagatccctattctttctgtaaaaagcttaaacaagcaatgtgcctgc
>Archidendron_clypearia_Wieringa_1849@NODE_1_length_2446_cov_369.074293
-----------------------------------------------------------------gggttataaaaataacacgtgagttgtgagagatttcaagctcctttttatttttaatc----cctctccctctttcttgttgggtctttgctcagtttccattatg----tttttttttgggccagtccaattcccaaattcaaaactcaaaattttaattatttcccgcctacatcaaagccgcgtgggtaatccctttcaattttcgggtttcatcgttccctcctgttctgtgaaaaatcggccact---ttcttcctgttagccacaaaaatctctcccataataattta---cttactttttacctcaacttcttcccatgtccacttcatccactcgccggatgaaagaccgcgacggaggcgacggccgcgcctccgccgtcaaagttgccgctcaccgatcttccagatctctaacccctgcttcaagctccgacaaaatccctagcgctaatgctctccgtaaactgtctgctgagaaagagaatcggagatccacgtcctgtggagctgctacggccgcaacccatagacctactattcgacccatgccccgcgttgacaaggcgtcgctggtaggcgtaggaaggggcagtgacagtcgtgagcggaagtccacgtcgtcggtccctcgaggtaggagctctagcccttctgactttactagggtgctttcggatacccgaaaagaatggcgggtttcagtggatcgggttgttaaggggtcggtcgcagaacctgatcgttttgctttcagtggaagtaggggagtgagagttggcaatcaggcaaaaggttatagagatttaagcatcaaaggaagcgcgcaggttggtagtagagcaaaacttagacgtcatgctgacgaaagcgcaacaaagagcttaaattcagagactaaaagtagaaatggcggggtaatggaaaacaaagtcggggaaagtgaaaataagaaatcttttgtgaaatcaagttcagttcatgataggggagatctgcagatttacagtgagaaggttgattctgaatctgagctaaaaaatcggatcgatatcggtattggtgcgcatcgagggccatgttctactggtttagaaaagactggcaaagatatta------gttttacagaggttgttggaaaatctgctggtaaggctaaggtgttggaaattccaaaag---aggagtcgggggatgattgttccagtagtggggtgacatgtaaatatcccagcaggcttcatgaaaagcttgctttcctagaaggaaaggtcaagagaatagcgtctgatattaggaggactaaggacatgctggatttgaataaccctcatcaatcaaaggtcatactttcagacatccaagacaaaatatcaggtattgagaaggcaatagatcacgtagctagtgattcaaatgctaaaatagtgttcctgaacaacaatgtcaatgatgataaggaacctaatatggttgttgatagtcaaaataagaaagttgacaagggtaaacgtggggccaaagagttaagcagtgacgaattggaagctagactatttcctcatcgcaagttacttcagaatcgaacgtcgaataaggcatcattggaaaactgtccaggcaatgaatccacggaaaagcaagatgacattgaagaaacgatggaagaaaaggtgctgagccctattgaagagaccaagatagcacaagagttcttggctaaccttaataaagaggcaggtaacgtcaaatctagagacggagaagctgatatgaagtattgcagagttaaagaaacaggcggtgatgcatctgctaaaacaaaagactcctcctctgctttgaatcaaaagtgtgatgttgagctccttcttacaactgatgagaagcttgaagagtttgatgatcaagaaaacaggcaagggctctatattgatgaagagacagaagatgatttcatttattcgctgaatgatataggaaataagacagccgtgggaggatggtttgtgtctgaaggggaggctgtcctcattgctcatgatgatggttcgtgttcatattatgatatcgcgaatcgtgaggtatgtaagcagttacaaattaccagtcattaaatctaagcagtagactagactctatgctgatgctccgtaactgagctcagaaattttacttctttacttgctttatacttacaagccgttctccattctaaagaaatactagtaattcatatttcagttaggtgattttgttgcaccatattcttcattaaatctaattaataaactagactctaatgctaatgctccgtaattgagctcagaaagtttacttctttacttgctttatacttacaagctgttctccattctaaggaaattggaaatgtttgta----attcatatttcagttaggtgattttgttgcaccatatttttcattaaatcaaatga-----------------------------------------------------------------------------------------------------------------------
>Balizia_elegans_Iganci_870@NODE_1_length_2960_cov_204.603538
gcaatgtcttaatttaaattaattggctattcacatacttgctaataaaattttttaaaaagccagcgttataaaaagaacacgtgagttgtgagagatttcaagctcctttttatttttaatcctctcctctccctctttcttgttgggtctttgctcagtttccattacgtttt-tttttttttggccaatccagctcccaatttcaaaactcaaaattttaattatttcccgcctacatcaaagccgcgtaggtaatccctttcaattttcgggtttcatcattccctccttttctgagaaaaatcggcccctttcttcttcctgtttgccacaaaaatctctcccatagtaatttaattcttactttttacctcaacttcttcccatgtccacttcatccactcgccggatgaaagacc---------gcgacggcggcgtctccgccgtcaaagttgctgctcaccgatcttccagatctctaacccctgcttcaagctccgacaaaatccctagcgccaatgctttccgtaaactgtctgctgagaaagagaatcggagatccacgtcccgtggagctgctacggccgcgacccagagacctactattcgacccatgccccgcgttgacaaggcgtcgctaatgggcgtaggaagcggcagtgatagtcgtgagcggaagtccacggcgtcggtccctcgcggtaggagctctagcccttctgactttactagggtgctttcggatacccgaaaagataggcgggtttcagtggatcgggttgttaaggagtcggtcgcagaacctgatcgttctgctttcagtgggagtagggccgtgagagttggcaatcaggcaaaaggttatagggatttaagcattaaaggaagcgcgcaggttggtagtagagcaaaacttagaggtcatgcttacgaaagcgcaacaaagagcttgaattcagagattaaaagtagaaatggcggggtaatggagaacaaagtcggggaaagtgaaaataataaatcttttgtgaaatcaagttcagttcatgataggggagatctgcatattcaccgtgagaagtttgattctgaatctgagctgaaaaatcggatcgatatcggtgttggtgggcatcgaggacaatgttctactggtttagaaaagactggcaaagatattaattcatgttttacagaggttgttggaaaatcttctggtaaggctaaggttttggaaattccaaaagagaaggagtcggaggatgattgttccagtagtggggtgacatgtaaatatcccagcaggcttcatgaaaagcttgctttcctagaaggaaaggtcaagagaatagcgtctgatattaggaggactaaggagatgctggatttgaataaccctgatcaatcaaaggtcatactttcagacatccaagacaaaatatcaggtattgagaaggcaatagatcacgtagctagtgattcaaatgctaaaatagggttcctgaaaagcaatgctaatgatgataaggaaccaaatatggttgttgatagtcaaaataagaaagttgacaagggtaaacgtggggccaaagagttaagcagtgaggaattggaagctagactatttcctcatcgcaagttacttcagaatcgaacgtcgaataaagaatcattggaaaactgtccaagcaatgaatccacggataagcaagatgacattgaagaaacggcggaagaaaaggtgctaagccctattgaagagaccaagatagcacaagagttcttggctaaccttaataaagaggcaggtaacgtcaaatccagtgacggagaagctgatatgaagtattgtggagttaaagaaacaggcggtggtgcatctgctaaaacaaaagactcctcctctgccttcaatcaaaagtgtgatgttgagctccttcttacaactgatgagaagcttgaagagtttgatgatcaagaaaacaggcaagggctctatgttgatgaagagacggaagatgatttcatttattcgctgcatgatataggaaataagacagcagtgggaggatggtttgtgtctgaaggggaggctgtcctcattgctcatgatgatggttcgtgttcatattatgatatcgcgaatcgtgaggtatgtaagccgttacaaataaccagtcattaaatctaagcagtagactagactctatgctgatgctccgtaattgagctcaaaaagtttacttctttacttgctttatacttacaagcggttctccattctaaggaaacactagtaagtcatatttcagttaggtgattttgttgcaccatattcttcattaaatctaagtaataaaccagactctgatgctaatgctccgtaattgagctcagaaagtttacttctttacttgctttatacttacaagccgttctccattctaaggaaattggaaatattagtaattcattcatatttcagttaggtggttttgttgcaccatatttttcattaaatcaaatgataaatgatattcatatttgtactcaaaccaatttgtatctttgataacattttcataatgaattatgcatatagatccgtattctttctgtaaaaagcttaaacaagcaatgtgcctgc
>Balizia_pedicellaris_Queiroz_15529@NODE_2_length_645_cov_174.147458
gcaatgtcttaatttaaattaattggctattcacatacttgctaataaaatttttaaaaaagccagcgttataaaaagaacacgtgagttgtgagagatttcaagctcctttttattttcagtcctctcctctccctgtgtcttgttgggtctttgctcagtttccattatg-------tttttttggccaatccagctcccaatttcaaaactcaaaattttaattatttcccgcctacatcaaagccgcgtaggtaatccctttcaattttcgggtttcatcattccctcctgttctgagaaaaatcggccactttcttcttcctgtttgccacaaaaatctctcccatagtaatttaattcttactttttacctcaacttcttcccatgtccatttcatccactcgccggatgaaagaccgcgacggaggcgacggcggcgtctccgccgtcaaagttgctgctcaccgatcttccagatctctaacccctgcttcaagctccgacaaaatccctagcgccaatgctctccgtaaactgtctgctgagaaagagaatcggagatccacgtcccgtggagctgc----------------------------------------------------------------------------------------------------------------------------------------------------------------------------------------------------------------------------------------------------------------------------------------------------------------------------------------------------------------------------------------------------------------------------------------------------------------------------------------------------------------------------------------------------------------------------------------------------------------------------------------------------------------------------------------------------------------------------------------------------------------------------------------------------------------------------------------------------------------------------------------------------------------------------------------------------------------------------------------------------------------------------------------------------------------------------------------------------------------------------------------------------------------------------------------------------------------------------------------------------------------------------------------------------------------------------------------------------------------------------------------------------------------------------------------------------------------------------------------------------------------------------------------------------------------------------------------------------------------------------------------------------------------------------------------------------------------------------------------------------------------------------------------------------------------------------------------------------------------------------------------------------------------------------------------------------------------------------------------------------------------------------------------------------------------------------------------------------------------------------------------------------
>Calliandra_bella_LPQ15696@NODE_1_length_2803_cov_215.997799
----------------------------------------------------------aaaaacggtgttacaaaaagaacacgtgagctctgagagatttcaagctcccttcactttgtaatcctctcctcttcttgtcgggtacttggtcactgctcagtttccattatg----tgtttttttgggccaatccagctcccaatttcaaaactcaaaattttaataatttcccgcccaaatcaaagccgcgtagctaatccatttcaattttcgggtttcatcattccctcctgttctggg-aaaatcgccccctttcttcttcctgtcaaccac-aaaatctctcctacagtaatttaattctcac-ttttacctcaa---cctcccatgtccacttcatccactcgctggttgaaagaccgcgacggaggtgatggcggcgattccgccttcaaagttgccg---------cttcccgatctctaacttctgcttcgagctccgacaagatccctagcaccaatgctctccgtaaagtgtctgctgagaaagagaatcggagatccacgtcccgtggagctgctacggccgcaacccagagacctgctattcgatccatgccccgtgtcgacaaggcgtcgctggcaggcgtaggaagccgcagcgacagtcgtgagcggaagtccacgtcatcggtcccccgaggtaggagctctagcccttctgactttactagggtgctttcggatacccgaaaagataggcgggtttcagtggatcgggtcgttaagcggcctgtcacagagcctgatcgttctgcttttagtggaagtaggggtccgagggttggtaatcaggcaaaaggctatagagatttgagcatcaaaggaagcgcgccagttgttagtagagcaaaacttcgaggtcatactgacgaaagcgtaacaaagagtttggattcagatactaagtgtagaaatgtcggagtaatggaaaataaagttggggaaattgaaaagaataaatcatttgttaaatcaactgtatctcatgataggggagatctccaaatttaccgcgatcaggttgattctgaatctgagttgaaaaatcgaattgatgttggtactggtggtcatcgagggcaatgttctactggtataggaaagaccgtcaaagacagaagttcatgttttaccgaggctgttggaaaatctgccggtaagtctaaggtgttggaaattccaaaagagaaggagtcgggggatgattgttccagtagtggggtggcatgtaaatatcccagcaggcttcatgaaaagcttgccttcctagaaggtaaggtgaagaggattgcgtctgatattaggaggacgaaggagatgcttgattcgaataacactgatcaatcaaaggtcatactttcggacattcaagacaaaatctcaggtatcgaaaaggcaatagaccacgtagctagtgattcaaatactaaaatagggttgctgaaaagcaatactaatgatgataaggaaccaaatatggttattgacagtcaagataagaaagttgacaagggtaaacgtggggccaaggaattaagcagtgaggaattggaagctagattatttcctcatcgcaagttacttcagaatcgaccgtcgaataaagcatcattggaaagctgtccaagcgatgaatccatggaaaatcaagatgacattgaagaaagtgtgacggaaaaggtgctgagccccattgaagagaccaaaatagcacaagaatttttggctaaccttaataaagaggcaggtaaagtcaaatctagagatggcgaagctgatatgaagtattgtggagtaaaagaaacaggcgctggtgcatctgctaaaacaaaaga---ctcatctgacttaaatcaaaagtgtgatgttgagatccttcttacaactgatgagaagcttgaagagtttgatgatcaagagaacaggcaagggctctatattgatgaagagacagaagacgatttcatttattcactgaacgatataggaaacaagacagccgtgggaggatggtttgtgtctgaaggggaggctgtcctcattgcttatgatgatggttcatgttcatattatgatattgcgaatcgtgaggtatgtgagctgttacaaattaccagtcattaattct----agctgactagactc--tgctagtgctctgtaattgagctcaaaaagttcacttctgtacttgctcaatacctacgagccattctccattctagaggagtacaagtaattca----tcaattaggcgattttgttgcaccatatacttcattaaatctaagtagtagacaagactct-atgctaatgctcc--aattaagctaagaaagtttacttctttacttgctctatacttgccagcggttctttattctaaggaaataggaaatactagtg----attcacctttaaatttggcgatttcgttgtgccatattcttcatatagtcaaatgatatatgatatatata---------------gattatatttttg-------cttcataatgaaatatgtatgtagacctgtcttctttctataaataacttaaaccagcaacgtgcctgc
>Cathormion_obliquifoliolatum_Wieringa_6519@NODE_1_length_2446_cov_327.189042
--------------------------------------------------------------------------aaagaacacgtgagttgtgagagatttcaagctcctttttatttttaatcctctcctctccctctttcttgttgtgtctttgctcaggctccattatgtttt-tttttttttggccaatccagctcccaatttcaaaactcaaaattttaattatttcccgcctacatcaaagccgcgtgggtaatccctttcaattttcgggtttcatcattccctcctgttctgagaaaaatcggccactttcttcttcctgtttgccacaaaaatctctcccatagtaatttaattcttactttttacctcaacttcttcccatgtccacttcatccactcgccggatgaaagaccgcgacggaggcgacggcggcgtctccgccgtcaaagttgctgctcaccgatcttccagatctctaacccctgctccaagctccgacaaaatccctagcgccaatgctttccgtaaactgtctgctgagaaagagaatcggagatccacgtcccgtggagctgctacggctgcgacccagagacctactattcgacccatgccccgcgttgacaaggcgtcgctaatgggcgtaggaagcggcagtgacagtcgtgagcggaagtccacggcgtcggtccctcgcggtaggagctctagcccttctgactttactagggtgctttcggatacccgaaaagataggcgggtttcagtggatcgggttgttaaggggtcggtcgcagaaccttatcgttctgctttcagtgggagtagggccgtgagagttggcaatcaggcaaaaggttatagggatttaagcattaaaggaagcacgcaggttggtagtagagcaaaacttagaggtcatgctgacgaaagcgcaacaaagagcttaaattcagagattaaaagtagaaatggcggggtaatggagaacaaagtcggggaaagtgaaaataataaatcttttgtgaaatcaagttcagttcatgataggggagatctgcatattcaccgtgagaagtttgattctgaatctgagctgcaaaatcggatcgatatcggtgttggtgggcatcgaggacaatgttctactggtttagaaaagactggcaaagatattaattcatgttttacagaggttgttggaaaatcttctggtaaggctaaggttttggaaattccaaaagagaaggagtcgggggatgattgttccagtagtggggtgacatgtaaatatcccagcaggcttcatgaaaagcttgctttcctagaaggaaaggtcaagagaatagcgtctgatattaggaggactaaggagatgctggatttgaataaccctgatcaatcaaaggtcatactttcagacatccaagacaaaatatcaggtattgagaaggcaatagatcacgtagctagtgattcaaatgctaaaatagggttcctgaaaagcaatgctaatgatgataaggaaccaaatatggttgttgatagtcaaaataagaaagttgacaagggtaaacgtggggccaaagagttaagcagtgaggaattggaagctagactatatcctcatcgcaagttacttcagaatcgaacgtcgaatcaagaatcattggaaaactgtccaagcaatgaatccacggaaaagcaagatgacattgaagaaacggcggaagaaaaggtgctaagccctattgaagagaccaagatagcacaagagttcttggctaaccttaataaagaggcaggtaacgtcaaatccagagacggagaagctgatatgaagtattgtggagttaaagaaacaggcggtggtgcatctgctaaaacaaaagactcctcctctgccttcaatcaaaagtgtgatgtcgagctccttcttacaactgatgagaagcttgaagagtttgatgatcaagaaaacaggcaagggctctatgttgatgaagagacggaagatgatttcatttattcgctgcatgatataggaaataagacagcagtgggaggatggtttgtgtctgaaggggaggctgtcctcattgctcatgatgatggttcgtgttcatattatgatatcgcgaatcgtgaggtatgtaagccgttacaaataaccagtcattaaatataagcagtagactagactctatgctgatgctccgtaattgagctcaaaaagtttacttctttacttgctttagacttacaagcggttctccattctaaggaaacactagtaattcatatttcagttaggtgattttgttgcaccatattcttcattaaatctaagtaataaaccagactctaatgctaatgctccgtaattgagctcagaaagtttacttctttacttgctttatacttgcaagccgttctccattctaaggaaatgggaaatattagtaattcattcatatttcagttaggtgattttgttgcaccatattt----------------------------------------------------------------------------------------------------------------------------------------
>Cathormion_rhombifolium_Deighton_3618@NODE_1_length_2631_cov_136.362177
gcaatgtcttaatttaaattaattggctattcacatacttgctaataaaatttttaaaaaagccagcgttataaaaagaacacgtgagttgtgagagatttcaagctcctttttatttttaatcctctcctctgcctctttcttgttgggtctttgctcagtttccattatgttttttttttttttggccaatccagctcccaatttcaaaactcaaaattttaattatttcccgcctacattaaagccgcgtaggtaatccctttcaattttcgggtttcatcattccctcctgttctgagaaaaatcggccactttcttcttcctgtttgccacaaaaatctctcccatagtaatttaattcttactttttacctcaacttcttcccatgtccacttcatccactcgccggatgaaagaccgcgaccgaggcgacggcggcgtctccgccgtcaaagttgctgctcaccgatcttccagatctctaacccctgctccaagctccgacaaaatccctagcgccaatgctttccgtaaactgtctgctgagaaagagaatcggagatccacgtcccgtggagctgctacggccgcgacccagagacctactattcgacccatgccccgcgttgacaaggcgtcgctaatgggcgtaggaagcggcagtgacagtcgtgagcggaagtccacggcgtcggtccctcgcggtaggagctctagcccttctgactttactagggtgctttcggatacccgaaaagataggcgggtttcagtggatcgggttgttaaggggtcggtcgcagaaccttatcgttctgctttcagtgggagtagggccgtgagagttggcaatcaggcaaaaggttatagggatttaagcattaaaggaagcgcgcaggttggtagtagagcaaaacttagaggtcatgctgacgaaagcgcaacaaagagcttgaattcagagattaaaagtagaaatggcggggtaatggagaacaaagtcggggaaagtgaaaataataaatcttatgtgaaatcaagttcagttcatgataggggagatctgcatattcaccgtgagaagtttgattctgaatctgagctgcaaaatcggatcgatatcggtgttggtgggcatcgaggacaatgttctaccggtttagaaaagactggcaaagatattaattcatgttttacagaggttgttggaaaatcttctggtaaggctaaggttttggaaattccaaaagagaaggagtcgggggatgattgttccagtagtggggtgacatgtaaatatcccagcaggcttcatgaaaagcttgctttcctagaaggaaaggtcaagagaatagcgtctgatattaggaggactaaggagatgctggatttgaataaccctgatcaatcaaaggtcatactttcagacatccaagacaaaatatcaggtattgagaaggcaatagatcacgtagctactgattcaaatgctaaaatagggttcctgaaaagcaatgctaatgatgataaggaaccaaatatggttgttgatagtcaaaataagaaagttgacaagggtaaacgtggggccaaagagttaagcagtgaggaattggaagctagactatttcctcatcgcaagttacttcagaatcgaacgtcgaatcaagaatcattggaaaactgtccaagcaatgaatccacggaaaagcaagatgacattgaagaaacggcggaagaaaaggtgctaagccctattgaagagaccaagatagcacaagagttcttggctaaccttaataaagaggcaggtaacgtcaaatccagagacggagaagctgatatgaagtattgtggagttaaagaaacaggcggtggtgcatctgctaaaacaaaagactcctcctctgccttcaatcaaaagtgtgatgtcgagctccttcttacaactgatgagaagcttgaagagtttgatgatcaagaaaacaggcaagggctctatgttgatgaagagacggaagatgatttcatttattcgctgcatgatataggaaataagacagcagtgggaggatggtttgtgtctgaaggggaggctgttctcattgctcatgatgatggttcgtgttcatattatgatatcgcgaatcgtgaggtatgtaagccgttacaaataaccagtcattaaatataagcagtagactagactctatgctgatgatccgtaattgagctcagaaagtttacttctttacttgctttagacttacaagcggttctccattctaaggaaacactagtaattcatatttcagttaggtgattttgttgcaccatattcttcattaaatctaagtaataaaccagactctaatgctaatgctccgtaattgagctcagaaagtttacttctttacttgctttatacttgcaagccgttctccattctaaggaaattggaaatattagtaattcattcatatttcagttaggtggttttgttgcaccatatttttta------------------------------------------------------------------------------------------------------------------------------------
>Enterolobium_cyclocarpum_MWC9020@NODE_1_length_2534_cov_430.435490
-------------------------------------------------------------------------------------------------------agttgccgctca----------------gatcttccagatctctaacccctgcttcaagctccgacaaa--------ccctagcgccaattccatgtcaattttcaaaactcaaaattttaattatttcccgcctccatcaaagccgcgtaggtaatccctttcaattttcgggtttcatcattccctcctgttctgagaaaaatcggccactttcttcttcctgttaaccacaaaaacctctcccatagtaatttaattcttactttttacctcaacttcttctcatgtccacttcatccactcgccggatgaaagagcgcgacggaggcgaaggcggcgcctccgccgtcaaagttgccgctcaccgatcttccagatctctaacccctgcttcaagctccgacaaaatccctagcgccaatgctctccgtaaactgtgtgctgagaaagagaatcggagatccacgtcccgtggagctgctactgccgcgacccagagacccactattcgacccatgccccgcgttgacaaggcgtcgctgggaggcgtaggaagcggcagtgacagtcgtgagcggaagtccacgtcgtctgtccctcgaggtaggagttctagcccttctgactttactagggtgctttcggatacccgaaaagataggcgggtttcagtggatcgggttgttaaggggtcggtcgcagaacctgatcgttctgctttcagtgggagtaggggcgtgagagttggcaatcaggcaaaaggttatagagatttaagcatcaaaggaagcgcgcaggttggtagtagagcaaaacttagaggtcatgctgacgaaagcgcaacaaagagcttgaattcagatacaaaaagtagaaatggcggggtaatggaaaacaatgtcggggaaagtgaaaataataaatattttgtgaaatcaagttcagttcatgttaggggagatctgcagatttaccgtgagaaggatgattctgaatctgagctgaaaaatgggatcgatatcggtattggtgggcatcgaggacaatgttctactggtttagaaaagactggcaaagatactaattcatgttttacagaggttgtcggaaaatctgctggtaaggctaaggttttggaaatttcaaaagagaatgagtcggggcatgatggttccagtagtggggtgacctgtaaatatcccagcaggcttcatgaaaagcttgctttcctagaaggaaaggtcaagagaatagcgtctgatattaggaggactaaggagatgctggatttgaataaccctgatcaatcaaaggtcatactttcagatatccaaggcaaaatatcaggtattgagaaggcaatagatcacgtagctagtgattcaaatgcgaaaatagggttcctgaaaagcaatgctaatgatgacaaggaaccaaatatggttgttgatagtcaaaataagaaagttgacaagggtaaacgtggggccaaagagttaagcagtgaggagttggaagcaagactatttcctcatcgcaagttacttcagaa---aacgtcgaataaagcatcattggaaaactgtcctagcaatgaatccacggaaaagcaagatgacattgaagaaacggcggaagaaaaggtgctgagccctattgaagagaccaagatagctcaagagttcttggctaaccttaataaagaggcaggtaacgtcaaatctagagacggagaagctgatatgaagtattgcggagttaaagaaacaggcggtggtgcatctgctaaaacaaaagactcctcatctgccttaaatcaaaagtgtgatgttgagctccttcttacaactgatgagaagcttgaagagtttgatgatcaagaaaacaggcaagggctctatattgatgaagagacagaagatgatttcatttattcgctgaatgatataggaaataagacagccgtgggaggatggtttgtgtctgaaggggaggctgtcctcattgctcatgatgatggttcgtgctcatattatgatatcgcgaatcgtgaggtatgtaagccgttacaaattaccagtcattaaatctaagcagtagactagactctatgccgatgcttcttaactgagctcagaaagtttacttctttacttgctttatacttacaagccgttctccattctaaggaaatactagtaattcatatttcagttgcgtgattttgttgcaccatattcttcattaaatctaagtaataaactagactttaatgctaatgctccgtaattgagctcagaaactttacttctttacttgctttatgcttaaaagccgttctccattctaaggaaattggaaatattagca----attcatatttcagttaggtgattttgttgcaccatatttttcattaaaccaaatgatatataatattcatatttgtactcaa------------------------------aaagaattatgcatatagatccgtattctttctgtaaaaagcttaaacaagcaatgtgcctgc
>Hydrochorea_corymbosa1_Bonadeu_655@NODE_1_length_2201_cov_358.476701
--------------------------------------------------------------------------------------------------------------------------------------------------------------------------------------------ccaatccagctcccaatttcaaaactcaaaattttaattatttcccgcctacatcaaagccgcgtaggtaatccctttcaattttcgggtttcatcattccctcctgttctgagaaaaatcggccactttcttcttcctgtctgccacaaaaatctctcccatagtaatttaattcttactttttacctcaacttcttcccatgtccacttcatccactcgccggatgaaagaccgcgacggaggcgacggcggcgtctccgccgtcaaagttgctgctcaccgatcttccagatctctaacccctgcttcaagctccgacaaaatccctagcgccaatgctttccgtaaactgtctgctgagaaagagaatcggagatccatgtcccgtggagctgctacggcctcgacccagagacctactattcgacccatgccccgcgttgacaaggcgtcgctaatgggcgtaggaagcggcagtgacagtcgtgagcggaagtccacggcgtcggtccctcgcggtaggagctctagcccttctgactttactagggtgctttcggatacccgaaaagataggcgggtttcagtggatcgggttgttaaggggtcggtcgcagaaccttatcgttctgctttcagtgggagtagggccgtgagagttggcaatcaggcaaaaggttatagggatttaagcattaaaggaagcgcgcaggttggtagtagagcaaaacttagaggtcatgctgacgaaagcgcaacaaagagcttgaattcagaaattaaaagtagaaatggcggggtaatggagaacaaagtcggggaaagtgaaaataataaatctttcgtgaaatcaagttcagttcatgataggggagatctgcatattcaccgtgagaagtttgattctgaatctgagctgcaaaatcgaatcgatatcggtgttggtgggcatcgaggacaatgttctactggtttagaaaagactggcaaagatattaattcatgttttacagaggttgttggaaaatcttctggtaaggctaaggttttggaaattccaaaagagaaggagtcgggggatcattgttccagtagtggggtgacatgtaaatatcccagcaggcttcatgaaaagcttgctttcctagaaggaaaggtcaagagaatagcgtctgatattaggaggactaaggagatgctggatttgaataaccctgatcaatcaaaggtcatactttcagacatccaagacaaaatatcaggtattgagaaggcaatagatcacgtagctagtgattcaaatgctaaaatagggttcctgaaaagcaatgctaatgatgataaggaaccaaatatggttgttgatagtcaaaataagaaagttgacaagggtaaacgtggggccaaagagttaagcagtgaggaattggaagctagactatttcctcatcgcaagttacttcagaatcgaacgtcgaatcaagaatcattggaaaactgtccaagcaatgaatccacggaaaagcaagatgacattgaagaaacggcggaagaaaaggtgctaagccctattgaagagaccaagatagcacaagagttcttggctaaccttaataaagaggcaggtaacgtcgaatccagagacggagaagctgatatgaagtattgtggagttaaagaaacaggcggtggtgcatctgctaaaacaaaagactcctcctctgccttcaatcaaaagtgtgatgtcgagctccttcttacaactgatgagaagcttgaagagtttgatgatcaagaaaacaggcaagggctctatgttgatgaagagacggaagatgatttcatttattcgctgcatgatataggaaataagacagcagtgggaggatggtttgtgtctgaaggggaggctgtcctcattgctcatgatgatggttcgtgttcatattatgatatcgcgaatcgtgaggtatgtaagccgttacaaataaccagtcattaaatataagcagtagactagactctatgctgatgctccgtaattgagctcagaaagtttacttctttacttgctttatacgtacaagcggttctccattctaaggaaacactagtaattcatatttcagttaggtgattttgttgcaccatattcttcattaaatctaagtaataaaccagactctaatgctaatgctc-------------------------------------------------------------------------------------------------------------------------------------------------------------------------------------------------------------------------------------------------------------------------
>Hydrochorea_corymbosa2_Iganci_862@NODE_1_length_2475_cov_565.609504
-------------------------------------------------atttttaaaaaagccagcgttataaaaagaacacgtgagttgtgagagatttcaagctcctttttatttttaatcctctcctctccctctttcttgttgggtctttgctcagtttccattatgtttt-tttttttttggccaatccagctcccaatttcaaaactcaaaattttaattatttcccgcctacatcaaagccgcgtaggtaatccctttcaattttcgggtttcatcattccctcctgttctgagaaaaatcggccactttcttcttcctgtctgccacaaaaatctttcccatagtaatttaattcttactttttacctcaacttcttcccatgtccacttcatccactcgccggatgaaagaccgcgacggaggcgacggcggcgtctccgccgtcaaagttgctgctcaccgatcttccagatctctaacccctgcttcaagctccgacaaaatccctcgcgccaatgctttccgtaaactgtctgctgagaaagagaatcggagatccatgtcccgtggagctgctacggccgcgacccagagacctactattcgacccatgccccgcgttgacaaggcgtcgctaatgggcgtaggaagtggcagtgacagtcgtgagcggaagtccacggcgtcggtccctcgcggtaggagctctagcccttctgactttactagggtgctttcggatacccgaaaagataggcgggtttcagtggatcgggttgttaaggggtcggtcgcagaaccttatcgttctgctttcagtgggagcagggccgtgagagttggcaatcaggcaaaaggttatagggatttaagcattaaaggaagcgcgcaggttggtagtagagcaaaacttagaggtcatgctgacgaaagcgcaacaaagagcttgaattcagaaattaaaagtagaaatggcggggtaatggagaacaaagtctgggaaagtgaaaataataaatcttttgtgaaatcaagttcagttcatgataggggagatctgcatattcaccgtgagaagtttgattctgaatctgagctgcaaaatcggatcgatatcggtgttggtgggcatcgaggacaatgttctactggtttagaaaagactggcaaagatattgattcatgtttttcagaggttgttggaaaatcttctggtaaggctaaggttttggaaattccaaaagagaaggagtcgggggatcattgttccagtagtggggtgacatgtaaatatcccagcaggcttcatgaaaagcttgctttcctagaaggaaaggtcaagagaatagcgtctgatattaggaggactaaggagatgctggatttgaataaccctgatcaatcaaaggtcatactttcagacatccaagacaaaatatcaggtattgagaaggcaatagatcacgtagcttgtgattcaaatgctaaaatagggttcctgaaaagcaatgctaatgatgataaggaaccaaatatggttgttgatagtcaaaataagaaagttgacaagggtaaacgtggggccaaagagttaagcagtgaggaattggaagctagactatttcctcatcgcaagttacttcagaatcgaacgtcgaatcaagaatcattggaaaactgtccgagcaatgaatccacggaaaagcaagatgacattgaagaaacggcggaagaaaaggtgctaagccctattgaagagaccaagatagcacaagagttcttggctaaccttaataaagaggcaggtaacgtcgaatccagagacggagaagctgatatgaagtattgtggagttaaagaaacaggcggtggtgcatctgctaaaacaaaagactcctcctctgccttcaatcaaaagtgtgatgtcgagctccttcttacaactgatgagaagcttgaagagtttgatgatcaagaaaacaggcaagggctctatgttgatgaagagacggaagatgatttcatttattcgctgcatgatataggaaataagacagcagtgggaggatggtttgtgtctgaaggggaggctgtcctcattgctcatgatgatggttcgtgttcatattatgatatcgcgaatcgtgaggtatgtaagccgttacaaataaccagtcattaaatataagcagtagactagactctatgctgatgctccgtaattgagctcggaaagtttacttctttacttgctttatacttacaagcggttctccattctaaggaagcactagtaattcatatttcagttaggtgattttgttgcaccatattcttcattaaatctaagtaataaaccaaactctaatgctaatgctccgtaattgagcccagaaagtttacttctttacttgctttatacttacaagccgttctccattctaaggaaattggaaatattagtaattcattcatatttcagttaggtgattttgttgcaccatatt-----------------------------------------------------------------------------------------------------------------------------------------
>Hydrochorea_gonggrijpii_Tillett_45696@NODE_1_length_2259_cov_290.480752
--------------------------------------------------------------------------------------------------------------------------------------cctctttcttgttgggtctttgctcagtttccattatgtttt-tttttttttggccaatccagctcccaatttcaaaactcaaaattttaattatttcccgcctacatcaaagccgcgtaggtaatccctttcaattttcgggtttcttcattccctcctgttctgagaaaaatcggcaactttcttcttcctgtctgccacaaaaatctctcccatagtaatttaattcttactttttacctcaacttcttcccatgtccacttcatccactcgccggatgaaagaccgcgacggaggcgacggcggcgtctccgccgtcaaagttgctgctcaccgatcttccagatctctaacccctgcttcaagctccgacaaaatccctagcgccaatgctttccgtaaactgtctgctgagaaagagaatcggagatccacgtcccgtggagctgctacggccgcgacccagagacctactattcgacccatgccccgcgttgacaaggcgtcgctaatgggcgtaggaagcggcagtgacagtcgtgagcggaagtccacggcgtcggtccctcgcggtaggagctctagcccttctgactttactagggtgctttcggatacccgaaaagataggcgggtttcagtggatcgggttgttaaggggtcggtcgcagaaccttatcgttctgctttcagtgggagtagggccgtgagagttggcaatcaggcaaaaggttatagggatttaagcattaaaggaagcgcgcaggttggtagtagagcaaaacttagaggtcatgctgacgaaagcgcaacaaagagcttgaattcagaaattaaaagtagaaatggcggggtaatggagaacaaagtcggggaaagtgaaaataataaatcttttgtgaaatcaagttcagttcatgataggatagatctgcatattcaccgtgagaagtttgattctgaatctgagctgcaaaatcggatcgatatcggtgttggtgggcatcgaggacaatgttctactggtttagaaaagactggcaaagatattaattcatgttttacagaggttgttggaaaatcttctggtaaggctaaggttttggaaattccaaaagagaaggagtcgggggatgattgttccagtagtggggtgacatgtaaatatcctagcaggcttcatgaaaagcttgctttcctagaaggaaaggtcaagagaatagcgtctgatattaggaggactaaggagatgctggatttgaataaccctgatcaatcaaaggtcatactttcagacatccaagacaaaatatcaggtattgagaaggcaatagatcacgtagctagtgattcaaatgctaaaatagggttcctgaaaagcaatgctaatgatgataaggaaccaaatatggttgttgacagtcaaaataagaaagttgacaagggtaaacgtggggccaaagagttaagcagtgaggaattggaagctagactatttcctcatcgcaagttacttcagaatcgaacgtcgaatcaagaatcattggaaaactgtccaagcaatgaatccacggaaaagcaagatgacattgaagaaacggcggaagaaaaggtgctaagccctattgaagagaccaagatagcacaagagttcttggctaaccttaataaagaggcaggtaacgtcgaatccagagacggagaagctgatatgaagtattgtggagttaaagaaacaggcggtggtgcatctgctaaaacaaaagactcctcctctgccttcaatcaaaagtgtgatgtcgagctccttcttacaactgatgagaagcttgaagagtttgatgatcaagaaaacaggcaagggctctatgttgatgaagagacggaagatgatttcatttattcgctgcatgatataggaaataagacagcagtgggaggatggtttgtgtctgaaggggaggctgtcctcattgctcatgatgatggttcgtgttcatattatgatatcgcgaatcgtgaggtatgtaagccgttacaaataaccagtcattaaatataagcagtagactagactctatgctgatgctccgtaattgagctcagaaagtttacttctttacttgctttatacttacaagcggttctccattctaaggaaacactagtaattcatatttcggttaggtgattttgttgcaccatattcttcattaaatctaagtaataaaccagactctaatgctaatgct--------------------------------------------------------------------------------------------------------------------------------------------------------------------------------------------------------------------------------------------------------------------------
>Hydrochorea_marginata_Morim_563@NODE_1_length_2917_cov_318.355986
gcaatgtcttaatttaaattaattggctatttacatacttgctaataaaatttttaaaaaagccagcgttataaaaagaacacgagagttgtgatagatttcaagctcctttttatttttaatcctctcctctccctctttcttgttgggtctttgctcagtttccattatgttttttttttttttggccaatccagctcccaatttcaaaactcaaaattttaattatttcccgcctacatcaaagccgcgtaggtaatccctttcaattttcgggtttcatcattccctcctgttctgagaaaaatcggccactttcttcttcctgtctgccacaaaaatctctcccatagtaatttaattcttactttttacctcaacttcttcccatgtccacttcatccactcgccggatgaaagaccgcgacggaggcgacggcggcgtctccgccgtcaaagtttctgctcaccgatctgccagatctctaacccctgcttcaagctccgacaaaatccctagcgcgaatgctttccgtaaactgtctgctgagaaagagaatcggagatccatgtcccgtggagctgctacggccgcgacccagagacctactattcgacccatgccccgcgttgacaaggcgtcgctaatgggcgtaggaagcggcagtgacagtcgtgagcggaagtccacggcgtcggtccctcgcggcaggagctctagcccttctgactttactagggtgctttcggatacccgaaaagataggcgggtttcagtggatcgggttgttaaggggtcggtcgcagaaccttatcgttctgctttcagtgggagtagggccgtgagagttggcaatcaggcaaaaggttatagggatttaagcattaaaggaagcgcgcaggttggtagtagagcaaaacttagaggtcatgctgacgaaagcgcaacaaagagcttgaattcagaaattaaaagtagaaatggcggggtaatggagaacaaagtcggggaaagtgaaaataataaatcttttgtgaaatcaagttcagttcatgataggggagatctgcatattcaccgtgagaagtttgattctgaatctgagctgcaaaatcggatcgatatcggtgttggtgggcatcgaggacaatgttctactggtttagaaaagactggcaaagatattaattcatgttttacagaggttgttggaaaatcttctggtaaggctaaggttttggaaattccaaaagagaaggagtcgggggatcattgttccagtagcggggtgacatgtaaatatcccagcaggcttcatgaaaagcttgctttcctagaaggaaaggtcaagagaatagcgtctgatattaggaggactaaggagatgctggatttgaataaccctgatcaatcaaaggtcatactttcagacatccaagacaaaatatcaggtattgagaaggcaatagatcacgtagctagtgattcaaatgctaaaatagggttcctgaaaagcaatgctaatgatgataaggaaccaaatatggttgttgatagtcaaactaagaaagttgacaagggtaaacgtggggccaaagagttaagcagtgaggaattggaagctagactatttcctcatcgcaagttacttcagaatcgaacgtcgaatcaagaatcattggaaaactgtccaagcaatgaatccacggaaaagcaagatgacattgaagaaacggcggaagaaaaggtgctaagccctattgaagagaccaagatagcacaagagttcttggctaaccttaataaagaggcaggtaacgtcgaatccagagacggagaagctgatatgaagtattgtggagttaaagaaacaggcggtggtgcatctgctaaaacaaaagactcctcctctgccttcaatcaaaagtgtgatgtcgagctccttcttacaactgatgagaagcttgaagagtttgatgatcaagaaaacaggcaagggctctatgttgatgaagagacggaagatgatttcatttattcgctgcatgatataggaaataagacagcagtgggaggatggtttgtgtctgaaggggaggctgtcctcattgctcatgatgatggttcgtgttcatattatgatatcgcgaatcgtgaggtatgtaagccgttacaaataaccagtcattaaatataagcagtagactagactctatgctgatgctccgtaattgagctcagaaagtttacttctttacttgctttatacttacaagcggttctccattctaaggaaacactagtaattcatatttcagttaggtgattttgttgcaccatattcttcattaaatctacgtaataaaccagactctaatgctaatgctccgtaattgagctcagaaagtttacttctttacttgctttatacttacaagccgttctccattctaaggaaattggaaatattagtaattcattcatatttcagttaggtggttttgttgcaccatattttttattaaatcaaatgatatatgatattcatatttgtactcaaaccaatttgtatctttgattacattttcataatgaattatgcatatagatccgtattctttctgtaaaaagcttaaacaagcaatgtgcctgc
>Jupunba_abbottii_Zanoni_21220@NODE_1_length_981_cov_139.195796
---------------------------------------------------------------------------------------------------------------------------------------------------------------------------------------------------------------------------------------------------------------------------------------------------------------------------------------------------------------------------------------------------------------------------------------------------------------------------------------------------------------------------------------------------------------------------------------------------------------------------------------------------------------------------------------------------------------------------------------------------------------------------------------------------------------------------------------------------------------------------------------------------------------------------------------------------------------------------------------------------------------------------------------------------------------------------------------------------------------------------------------------------------------------------------------------------------------------------------------------------------------------------------------------------------------------------------------------------------------------------------------------------------------------------------------------------------------------------------------------------------------------------------------ctagtgattcaaatgctaaaatagggttcctgaaaagcaatgctaatgatgataaggaaccaaatatggttgttgatagtcacaataagaaagttgacaagggtaaacgtggggccaaagagttaagcagtgaggaattggaagctagactatttcctcatcgcaagttacttcagaatcgaacgtcgaataaggcatcattggaaaactgtccaagcaatgaatccacagaaaagcaagatgacattgaagaaacggcggaagaaaaggtgctgagccctattgaagagaccaagatagcacaagagttcttggctaaccttaataaagaggcaggtaacgtcaaatccagagacggagaagctgatatgaagtattgtggagttaaagaaacaggcggtggtgcatctgctaaaacaaaagactcctcctccgccttcaatcaaaagtgtgatgttgagctccttcttacaactgatgagaagcttgaagagtttgatgatcaagaaaacaggcaagggctctatgttgatgaagagacagaagatgatttcatttattcgctgaatgatataggaaataagacagcagtgggaggatggtttgtgtctgaaggggaggctgtcctcattgctcatgatgatggttcgtgttcatattatgatatcgcgaatcgtgaggtatgtaagccgttacaaattaccagtcattaaatctaagcagtagactagactctatgctgatgctccgtaattgagctcagaaagtttacttctttacttgctttatacttacaagccgttctccattctaaggaaacactagtaattcatatttcagttagttgattttgttgcaccatattcttcattaaatctaagtaataaactaggctctaatgctaatgctccgtaattgagctcagaaagtttacttctttacttgctttatacttacaagccgttctccattctaaggaaa--------------------------------------------------------------------------------------------------------------------------------------------------------------------------------------------------
>Jupunba_abbottii_Zanoni_21220@NODE_2_length_884_cov_305.864932
------------------------------------------------------------------------------------------------------------------------------------------------------------------------------------------------------------------------------------------------------------------------------------------------------------------------------------------------------------------------------------------------------------------------------------------------------------------------------------------------------------------------------------------------------------------------------------------------------------------------------------------------------------------------------------------------gtcgtgagcggaagtccacgtcgtcggtccctcgcggtaggagctctagcccttctgactttactagggtgctttcggatacccgaaaagataggcgggtttcagcggatcaggttgttaaggggtcggtcgcagaacctgatcgttctgctttcagtgggagtaggggcgtgagagttggcaatcaggcaaaaggttatagggacttaagcatcaaaggaagcgcgcaggttggtagtagagcaaaacttagaggtcatgccgacgaaagcgcaacaaagagcttgaattcagagattaaaagtagaaatggcggggtaatggaaaacaaagtcggggaaagtgaaaataataaatcttttgtgaaatcaagttcagttcatgataggggagatctgcatatttaccgtgagaaggttgattctgaatctgagctaaaaaatcggatcgatatcggtgttggtgggcatcgagggcaatgttctactggtttagaaaagactggcaaagatattaattcatgttttacagaggttgttggaaaatctgctggtaaggctaaggttttggaaattccaaaagagaaggagtcgggggatgattgttccagtagtggggtgacatgtaaatatcccagcaggcttcatgaaaagcttgctttcctagaaggaaaggtcaagagaatagcgtctgatattaggaggactaaggagatgctggatttgaataaccctgatcaatcaaaggtcatactttcagacatccaagacaaaatatcaggtattgagaaggcaatagatcacgtagctagtgattcaaatgctaaaatagggttcctgaaaagcaatgctaatgatgataaggaaccaaatatggttgttgat------------------------------------------------------------------------------------------------------------------------------------------------------------------------------------------------------------------------------------------------------------------------------------------------------------------------------------------------------------------------------------------------------------------------------------------------------------------------------------------------------------------------------------------------------------------------------------------------------------------------------------------------------------------------------------------------------------------------------------------------------------------------------------------------------------------------------------------------------------------------------------------------------------------------------------------------------------------------------------------------------------------------------------------------------------------------------------------------------------------------------------------
>Jupunba_abbottii_Zanoni_21220@NODE_3_length_635_cov_93.354839
-------------------------------------------------------------------------------------------------------------------tttttaatcctctcctctccgtctttctcgttgggtctttgctcagtttccattatgttttttttttttttggccaatccagctcccaatttcaaaactcaaaattttaattatttcccgcctgcatcaaagccgcgtaggtaatccctttcaatttccgggtttcatcattccctcctgttctgagaaaaatcggccactttcttcttcctgtttgccacaaaaatctctcccatagcaatttaattcttactttttacctcaacttcttcccatgtccacttcatccactcgccggatgaaagaccgcgacggaggcgacggaggcgtctccgccgtcaaagtggccgctcaccgatcttccagatctctaacccctgcttcaagctccgacaaaatccctagcgccaatgctttccgtaaactgtctgctgagaaggagaatcggagatccacgtcccgtggagctgctacggctgcgacccagagacctaccattcgacctatgccccgcgtcgacaaggcgtcgctaataggcgtaggaagcggcagtgacggtcgtgagcggaagtccacgtcgtcggtccctcgcggtaggagctctagcccttctgactttactagggtgctttcg---------------------------------------------------------------------------------------------------------------------------------------------------------------------------------------------------------------------------------------------------------------------------------------------------------------------------------------------------------------------------------------------------------------------------------------------------------------------------------------------------------------------------------------------------------------------------------------------------------------------------------------------------------------------------------------------------------------------------------------------------------------------------------------------------------------------------------------------------------------------------------------------------------------------------------------------------------------------------------------------------------------------------------------------------------------------------------------------------------------------------------------------------------------------------------------------------------------------------------------------------------------------------------------------------------------------------------------------------------------------------------------------------------------------------------------------------------------------------------------------------------------------------------------------------------------------------------------------------------------------------------------------------------------------------------------------------------------------------------------------------------------------------------------------------------------------------------------------------------------------------------------------------------------------------------------------------------------------------------
>Jupunba_barbouriana_Iganci_847@NODE_1_length_1188_cov_481.395140
-------------------------------------------------------------------------------------------------------------------------------------------------------------------------------------------------------------------------------------------------------------------------------------------------------------------------------------------------------------atagtaatttaattcttactttttacctcaacttcttcccatgtccacttcatccactcgccggacgaaagaccgcgacggaggcgacggcggcgtctccgccgtcaaagtggccgctcaccgatcttccagatctctaacccctgcttcaagctccgacaaaatccctagcgccaatgctttccgtaaactgtctgctgagaaagagaatcggagatccacgtcccgtggagctgctacggctgcgacccagagacctactattcgacctatgccccgcgttgacaaggcgtcgctaataggcgtaggaagcggcagtgacagtcgtgagcggaagtccacgtcgtcggtccctcgcggtaggagctctagcccttctgactttactagggtgctttcggatacccgaaaagataggcgggtttcagcggatcgggttgttaaggggtcggtcgcagaacctgatcgttctgctttcagtgggagtaggggcgtgagagttggcaatcaggcaaaaggttatagggacttaagcatcaaaggaagcgcgcaggttggtagtagagcaaaacttagaggtcatgccgacgaaagcgcaacaaagagcttgaattcagagattaaaagtagaaatggcggggtaatggaaaacaaagtcggggaaagtgaaaataataaaacttttgtgaaatcaagttcagttcatgataggggagatctgcatatttaccgtgagaaggttgattctgaatctgagctaaaaaatcggatcgatatcggtgttggtgggcatcgagggcaatgttctactggtttagaaaagactggcaaagatattaattcatgttttacagaggttgttggaaaatctgctggtaacgctaaggttttggaaattccaaaagagaaggagtcgggggatgattgttccagtggtggggtgacatgtaaatatcccagcaggcttcatgaaaagcttgctttcctagaaggaaaggtcaagagaatagcgtctgatattaggaggactaaggagatgctggatttgaataaccctgatcaatcaaaggtcatactttcagacatccaagacaaaatatcaggtattgagaaggcaatagatcacgtagctagtgattcaaatgctaaaatagggttcctgaaaagcaatgctaatgatgataagga-------------------------------------------------------------------------------------------------------------------------------------------------------------------------------------------------------------------------------------------------------------------------------------------------------------------------------------------------------------------------------------------------------------------------------------------------------------------------------------------------------------------------------------------------------------------------------------------------------------------------------------------------------------------------------------------------------------------------------------------------------------------------------------------------------------------------------------------------------------------------------------------------------------------------------------------------------------------------------------------------------------------------------------------------------------------------------------------------------------------------------------------------------------
>Jupunba_barbouriana_Iganci_847@NODE_2_length_730_cov_388.874426
--------------------------------------------------------------------------------------------------------------------------------------------------------------------------------------------------------------------------------------------------------------------------------------------------------------------------------------------------------------------------------------------------------------------------------------------------------------------------------------------------------------------------------------------------------------------------------------------------------------------------------------------------------------------------------------------------------------------------------------------------------------------------------------------------------------------------------------------------------------------------------------------------------------------------------------------------------------------------------------------------------------------------------------------------------------------------------------------------------------------------------------------------------------------------------------------------------------------------------------------------------------------------------------------------------------------------------------------------------------------------------------------------------------------------------------------------------------------------------------------------------------------aaggcaatagatcacgtagctagtgattcaaatgctaaaatagggttcctgaaaagcaatgctaatgatgataaggaaccaaacatggttgttgatagtcaaaataagaaagttgacaggggtaaacgtggggccaaagagttaagcagtgaggaattggaagctagactatttcctcatcgcaagttacttcagaatcgaacgtcgaataaggcatcattggaaaactgtccaagcaatgaatccacggaaaagcaagatgacattgaagaaacggcggaagaaaaggtgctgagccccattgaagagaccaagatagcacaagagttcttggctaaccttaataaagaggcaggtaacgtcaaatccagagacggagaagctgatatgaagtattgtggagttaaagaaacaggcggtggtgcatctgctaaaacaaaagactcctcctctgccttcaatcaaaagtgtgatgttgagctccttcttacaactgatgagaagcttgaagagtttgatgatcaagaaaacaggcaagggctctatgttgatgaagagacagaagatgatttcatttattcgctgaatgatataggaaataagacagcagtgggaggatggtttgtgtctgaaggggaggctgtcctcattgctcatgatgatggttcgtgttcatattatgatatcgcgaatcgtgaggtatgtaagccgttacaaattaccagtcatt--------------------------------------------------------------------------------------------------------------------------------------------------------------------------------------------------------------------------------------------------------------------------------------------------------------------------------------------------------------------------------------------------------------------------------------------------------------------------------
>Jupunba_filamentosa_Lima_7487@NODE_1_length_2560_cov_223.871124
---------------------------------------------------------------------------------------------------------------------------------------------------------------------------------------------caatccagctcccaatttcaaaactcaaaattttaattatttcccgcctacatcaaagccgcgtaggtaatccctttcaattttcgggtttcatcattccctcctgttctgagaaaaatcggccactttcttcttcctgtttgccacaaaaatctctcccatagtaatttaattcttactttttacctcaacttcttcccatgtccacttcatccactcgccggatgaaagaccgcgacggagccgacggcggcgtctccgccgtcaaagtggccgctcaccgatcttccagatctctaacccctgcttcaagctccgacaaaatccctagcgccaatgctttccgtaaactgtctgctgagaaagagaatcggagatccacgtcccgtggagctgctacggctgcgacccagagacctactattcgacctatgccccgcgttgacaaggcgtcgctaataggcgtaggaagcggcagtgacagtcgtgagcggaagtccacgtcgtcggtccctcgcggtaggagctctagcccttctgactttactagggtgctttcggatacccgaaaagataggcgggtttcagcggatcgggttgttaaggagtcggtcgcagaacctgatcgttctgctttcagtgggagtaggggcgtgagagttggcaatcaggcaaaaggttatagggacttaagcatcaaaggaagcgcgcaggttggtagtagagcaaaacttagaggtcatgccgacgaaagagcaacaaagagcttgaattcagagattaaaagtagaaatggcggggtaatggaaaacaaagtctgggaaagtgaaaataataaatcttttgtgaaatcaagttcaattcatgataggggagatctgcatatttaccgtgagaaggttgattctgaatctgagctaaaaaatcggatcgatatcggtgttggtgggcatcgagggcaatgttctactggtttagaaaagactggcaaagatattaattcatgttttacagaggttgttggaaaatctgctggtaaggctaaggttttggaaattccaaaagagaaggagtcgggggatgattgttccagtagtggggtgacatgtaaatatcccagcaggcttcatgaaaagcttgctttcctagaaggaaaggtcaagagaatagcgtctgatattaggaggactaaggagatgctggatttgaataaccctgatcaatcaaaggtcatactttcagacatccaagacaaaatatcaggtattgagaaggcaatagatcacgtagctagtgattcaaatgctaaaatagggttcctgaaaagcaatgctaatgatgataaggaaccaaacatggttgttgatagtcaaaataagaaagttgacaggggtaaacgtggggccaaagagttaaccagtgaggaattggaagctagactatttcctcatcgcaagttacttcagaatcgaacgtcgaataaggcatcattggaaaactgtccaagcaatgaatccacggaaaaacaagatgacattgaagaaacggcggaagaaaaggtgctgagccctattgaagagaccaagatagcacaagagttcttggctaaccttaataaagaggcaggtaacgtcaaatccagagacggagaagctgatatgaagtattgtggagttaaagaaacaggcggtggtgcatctgctaaaacaaaagactcctcctctgccttcaatcaaaagtgtgatgttgagctccttcttacaactgatgagaagcttgaagagtttgatgatcaagaaaacaggcaagggctctatgttgatgaagagacagaagatgatttcatttattcgctgaatgatataggaaataagacagcagtgggaggatggtttgtgtctgaaggggaggctgtcctcattgctcatgatgatggttcgtgttcatattatgatatcgcgaatcgtgaggtatgtaagccgttacaaattaccagtcattaaatctaagcagtagactagactcaatgctgatgctccgtaattgagctcagaaagtttacttctttacttgctttatacttacaagcggttctccgttctaaggaaacgctagtaattcatatttcagttagttgattttgttgcaccatattcttcattaaatctaagtaataaactagacgctaatgctaatgctccgtaattgagctcagaaagtttacttctttacttgctttatacttacaagccgttctccattctaaggaaattggaaatattagtgattcattcatatttcagttaggtggttttgttgcaccatatttttcattaaatcaaatgatatatgatattcatatttgtacttaaaccaatttgtatctttgattacattttcataacgaattatgcatatagatccgtattctttctgtaaaaagcttaaacaagcaatgtgcctgc
>Jupunba_idiopoda_Quesada_1718@NODE_1_length_2384_cov_131.491114
-------------------------------------------------------------------------------------------------------------------tttttaatcctctcctctccctctttcttgttgggtctctgctcagtttccattatgttat--ttttttttggccaatccagctccaaatttcaaaactcaaaattttaattatttcccgcctacatcaaagccgcgtaggtaatccctttcaattttcgggtttcatcattccctcctgttctgagaaaaatcgaccactttcttcttcctgtttgccacaaaaatctctcccatagtaatttaattcttactttttacctcaacttcttcccatgtccacttcatccactcgccggacgaaagacc---------tcgacggcggcgtctccgccgtcaaagttgccgttcaccgatcttccagatctctaacccctgcttcaagttccgacaaaatccctagcgccaatgctttccgtaaactgtctgctgagaaagagaatcggagatccacgtcccgtggagatgctacggctgcgacccagagacctactattcgacctatgccccgcgttgacaaggcgtcgctaataggcgtaggaagcggcagtgacagtcgtgagcggaagtccacgtcgtcggtccctcgcggtaggagctctagcccttctgactttactagggtgctttcggatacccgaaaagataggcgggtttcagcggatcgggttgttaaggggtcggtcgcagaacctgatcgttctgctttcagtgggagtaggggcgtgagagttggcaatcaggcaaaaggttatagggacttaagcatcaaaggaagcgcgcaggttggtagtagagcaaaacttagagctcatgccgacgaaagcgcaacaaagagcttgaattcagagattaaaagtagaaatggcggggtaatggaaaacaaagtcggggaaagtgaaaataataaatcttttgtgaaatcaagttcagttcatgataggggagatctgcatatttaccgtgagaaggttgattctgaatctgagctaaaaaatcggatcgatatcggtgttggtgggcatcgagggcaatgttctactggtttagaaaagactggcaaagatattaattcatgttttacagaggttgttggaaaatctgctggtaaggctaaggttttggaaattccaaaagagaaggagtcgggggatgattgttccagtagtggggtgacatgtaaatatcccagcagacttcatgaaaagcttgctttcctagaaggaaaggtcaagagaatagcgtctgatattaggaggactaaggagatgctggatttgaataaccctgatcaatcaaaggtcatactttcagacatccaagacaaaatatcaggtattgagaaggcaatagatcacgtagctagtgattcaaatgctaaaatagggttcctgaaaagcaatgctaatgatgataaggaaccaaatatggttgttgatagtcaaaataagaaagttgacaagggtaaacgtggggccaaagagttaagcagtgaggaattggaagctagactatttcctcatcgcaagttacttcagaatcgaacgtcgaataaggcatcattggaaaactgtccaagcaatgaatccacggaaaagcaagatgacattgaagaaacggcggaagaaaaggtgctgagccctattgaagagaccaagatagcacaagagttcttggctaaccttaataaagaggcaggtaacgtcaaatccagagacggagaagctgatatgaagtattgtggagttaaagaaacaggcggtggtgcatctgctaaaacaaaagactcctcctctgccttcaatcaaaagtgtgatgttgagctccttcttacaactgatgagaagcttgaagagtttgatgatcaagaaaacaggcaagggctctatgttgatgaagagacagaagatgatttcatttattcgctgaatgatataggaaataagacagcagtgggaggatggtttgtgtctgaaggggaggctgtcctcattgctcatgatgatggttcgtgttcatattatgatatcgcgaatcgtgaggtatgtaagccgttacaaattaccagtcattaaatctaagcagtagactagactctat-ctgatgctccgtaattgagctcagaaagtttacttctttacttgctttatacttacaagcggttctccattctaaggaaacactagtaattcatatttcagttagttgattttgttgcaccatattcttcattaaatctaagtaataaactaggctctaatgctaatgctccgtaattgagctcagaaagtttacttctttacttgctttatacttacaagccgttctccattctaaggaaattggaaatattagtaattcattcatatttcagttaggtggttttgttgcac-----------------------------------------------------------------------------------------------------------------------------------------------
>Jupunba_laeta_Mori_25147@NODE_1_length_2472_cov_87.082255
gcaatgtcttaatttaaattaattggctattcacatggtaat-----aaatttttaaaaaagccaacgttataaaaagaacacgtgagttgtgagagatttcaagctcctttttatttttaatcctctcctcaccctctttcttgctgggtctttgctcagtttccattatccttt-gttttttttggtcaatccagttcccaatttcaaaactcaaaattttaattatttcccgcctacatcaaagccgcgtaggtaatccctttcaattttcgggtttcatcattccctcctgttctgagaaaaatcggccactttcttcttcctgtttgccacaaaaatctctcccatagtaatttaattcttactttttacctcaacttcttcccatgtccacttcatccactcgccggatgaaaggccgcgacggaggcgacggcggcgtctccgccgtcaaagtttccgctcaccgatcttccagatctctaacccctgcttcaagctccgacaaaatccctagcgccaattctttccgtaaactgtctgctgagaaagagaatcggagatccacgtcccgtggagctgctacggccgcgacccagagacctactattcgacccatgccccgcgttgacaaggcgtcgctaataggcgtaggaagcggcagtgacagtcgtgagcggaagtccacggcgtcggtccctcgcggtaggagctctagcccttctgactttactagggtgctttcggatacccgaaaagataggcgggttacagtggatcgggttgttaaagggtcggtcgcagaacctgatcgttctgctttcagtgggagtaggggcgtgagagttggcaatcaggcaaaaggttatagggatttaagcattaaaggaagcgcgcaggttggtagtagagcaaaacttagaggtcatgctgacgaaagcgcaacaaagagcttgaattcagagattaaaagtagaaatggcggggtaatggagaacaaagtcggggaaagtgaaaataataaatcttttgagaaatcaagttcagttcatgataggggagatctgcatatttaccgtcagaagtttgattctgaatctgagctaaaaaatcggatcgatatcggtgttggtgggcatcgagggcaatgttctactggtttagaaaagactggcaaagatattaattcatgttttacagaggttgttggaaaatctgctggaaaggctaaggttttggaaattccaaaagagaaggagtcgggggatgattgttccagtaatggggtgacatgtaaatatcccagcaggcttcatgaaaagcttgctttcctagaaggaaaggtcaagagaatagcgtctgatattaggaggactaaggagatgctggatttgaataaccctgatcaatcaaaggtcatactttcagacatccaagacaaaatatcaggtattgagaaggcaatagatcacgtagctagtgattcaaatgctaaaatagggtttctgaaaagcaatgctaatgatgataaggagccaaatatggttgttgatagtcaaaataagaaagttgacaagggtaaacgtggggccaaagagttaagcagtgaggaattggaagctagactatttcctcatcgcaagttacttcagaatcgaacgtcgaataaagcatcattggaaaactgtccaagcaatgaatccacggaaaagcaagatgacattgaagaaacgggggaagaaaaggtgctgagccctattgaagagaccaagatagcacacgagttcttggctaaccttaataaagaggcaagtaacgtcaaatccagagacggagaagctgatatgaagtattgtggagttaaagaaacaggcggtggtgcatctgctaaaacaaaagactcctcctctgccttcaatcaaaagtgtgatgttgagctccttcttacaactgatgagaagcttgaagagtttgatgatcaagaaaacaggcaagggctctatgttgatgaagagacggaagatgatttcatttattcgctgcatgatataggaaataagacagcagtgggaggatggtttgtctctgaaggggaggctgtcctcattgctcatgatgatggttcgtgttcatattatgatatcgcgaatcatgaggtatgtaagccgttacaaataaccagtcattaaatctaagcagcagactagactctatgctgatgctccgtaattgagctcagaaagtttacttctttacttgctttatacttacaagcggttctccattctaaggaaacactagtaattcatatttcagttaggtgattttgttgcaccatattcttcattaaatctaagtaataaactagactctaatgctaatgctccgtaattgagctcagaaagtttacttctttacttgctctagacttacaagccgttctcca-------------------------------------------------------------------------------------------------------------------------------------------------------------------------------------------------------------
>Jupunba_langsdorfii_Ribeiro_728@NODE_1_length_3011_cov_198.149625
gcaatgtcttaatataaattaattggctattcacatacctgctaataaaatttttaacaaagccagcgttataaaaagaacacgtgagttgtgagagatttcaagctcctttttatttttaatcctctcctcgccctctttcttgctgggtctttgctcagttcccattatgttttgttttttttgggccaatccagctcccaatttcaaaactcaaaattttaattatttcccgcctacatcaaagccgcgtaggtaatccctttcaattttcgggtttcatcattccctcctgttctgagaaaaatcggccacttttttcttcctgtttgccacaaaaatctctcccatagtaatttaattcctacattttacctcaacttcttcccatgtccacttcatccactcgccggatgaaagaccgcgacggaggcgacggcggcgtctccgccgtcaaagttgccgctcaccgatcttccagatctctaacccctgcttcaagctccgacaaaatccctagcgccaatgctttccgtaaactgtctgctgagaaagagaatcggagatccacgtcccgtggagctgctacggctgcgacccagagacctactattcgacctatgccccgcgttgacaaggcgtcgctaataggcgtaggaagcggcagtgacagtcgtgagcggaagtccacgtcgttggtccctcgcggtaggagctctagcccttctgactttactagggtgctttcggatacccgaaaagataggcgggtttcagcggatccggttgttaaggggtcggtcgcagaacctgatcgttctgctttcagtgggagtaggggcgtgagagttggcaatcaggcaaaaggttatagggacttaagcatcaaaggaagcgcacaggttggtagtagagcaaaacttagaggtcatgccgacgaaagcgcaacaaagagcttgaattcagagattaaaagtagaaatggcggggtaatggaaaacaaagtcggggaaagtgaaaataataaatcttttgtgaaatcaagttcagttcatgataggggagatctgcatatttaccgtgagaaggttgattctgaatctgagctaaaaaatcggatcgatatcggtgttgatgggcatcgagggcaatgttctactggtttagaaaagactggcaaagatattaattcatgttttacagaggttgttggaaaatctgctggtaaggctaaggttttggaaattccaaaagagaatgagtcgggggatgattgttccagtagtggggtgacatgtaaatatcccagcaggcttcatgaaaagcttgctttcctagaaggaaaggtcaagagaatagcgtctgatattaggaggactaaggagatgctggatttgaataacccggatcaatcaaaggtcatactttcagacatccaagacaaaatatcaggtattgagaaggcaatagatcacgtagctagtgattcaaatgctaaaatagggttcctgaaaagcaatgctaatgatgacaaggaaccaaatatggttgttgatagtcaaaataagaaagttgacaagggtaaacgtggggccaaagagttaagcagtgaggaattggaagctagactatttcctcatcgcaagttacttcagaaacgaacgtcgaataaggcatcattggaaaactgtccaagcaatgaatccacggaaaagcaagatgacattgaagaaacggcggaagaaaaggtgctgagccctattgaagagaccaagatagcacaagagttcttggctaaccttaataaagaggcaggtaacgtcaaatccagagacggagaagctgatatgaagtattgtggagttaaagaaacaggcggtggtgcatctgctaaaacaaaagactcctcctctgccttcaatcaaaagtgtgatgttgagctccttcttacaactgatgagaagcttgaagagtttgatgatcaagaaaataggcaagggctctatgttgatgaagagacagaagatgatttcatttattcgctgaatgatataggaaataagacagcagtgggaggatggtttgtgtctgaagaggaggctgtcctcattgctcatgatgatggttcgtgttcatattatgatatcgcgaatcgtgaggtatgtaagccgttacaaattaccagtcattaaatctaagcagtagactagactctattctgatgctccgtaattgagctcagaaagtttacttctttacttgctttatacttacaagcggttctccattctaaggaaacactagtaattcatatttcagttagttgattttgttgcaccatattcttcattaaatctaagtaataaactagactctaatgctaatgctccgtaattgagctcagaaagtttacttctttacttgctttatacttacaagccgttctccattctaaggaaattggaaatattagtaattcattcatatttcagttaggtggttttgttgcaccatatttttcattaaatcaaatgatatatgatattcatatttgtactcaaaccaatttgtatctttgattacattttcataacgaattatgcatatagatccgtgttctttctgtaaaaagcttaaacaagcaatgtgcctgc
>Jupunba_limae_Iganci_261@NODE_1_length_2920_cov_193.631375
gcaatgtctaaatttaaattaattggctattcacatacttgctaataaaatttttaaaaaagccagcgttataaaaagaacac-------gtgagaggtttcaagctcctttttatttttaatcctctcctctccctctttcttgttgggtctttgctcagtttccattgtgtttt-gttttttttggccaatccagctcccaatttcaaaactcaaaattttaattgtttcccgcctacatcaaagccgcgtaggtaatccctttcaatattcgggtttcatcgttccctcctgttctgagaaaaatcagccactttcttcttcctgtttgccaaaaaaatctctcccatagtaatttaattcttactttttacctcaacttcttcccatgtccacttcatccactcgccggatgaaagaccgcgacggagccgacggcggcgtctccgccgtcaaagtggccgctcaccgatcttccagatctctaacccctgcttcaagctccgacaaaatccctagcgccaatgctttccgtaaactgtctgctgagaaagagaatcggagatccacgtcccgtggagctgctacggctgcgacccagagacctactattcgacctatgccccgcgttgacaaggcgtcgctaataggcgtaggaagcggcagtgacagtcgtgagcggaagtccacgtcgtcggtccctcgcggtaggagctctagcccttctgactttactagggtgctttcggatacccgaaaagataggcgggtttcagcggatcaggttgttaaggggtcggtcgcagaacctgatcgttctgctttcagtgggagtaggggcgtgagagttggcaatcaggcaaaaggttatagggacttaagcatcaaaggaagcgcgcaggttggtagtagagcaaaacttagaggtcatgccgacgaaagagcaacaaagagcttgaattcagagattaaaagtagaaatggcggggtaatggaaaacaaagtcggggaaagtgaaaataataaatcttttgtgaaatcaagttcagttcatgataggggagatctgcatatttaccgtgagaaggttgattctgaatctgagctaaaaaatcggatcgatatcggtgttggtgggcatcgagggcaatgttctactggtttagaaaagactggcaaagatattaattcatgttttacagaggttgttggaaaatctgctggtaagggtaaggttttggaaattccaaaagagaaggagtcgggggatgattgttccagtagtggggtgacatgtaaatatcccagcaggcttcatgaaaagcttgctttcctagaaggaaaggtcaagagaatagcgtctgatattaggaggactaaggagatgctggatttgaataaccctgatcaatcaaaggtcatactttcagacatccaagacaaaatatcaggtattgagaaggcaatagatcacgtagctagtgattcaaatgctaaaatagggttcctgaaaagcaatgctaatgatgataaggaaccaaacatggttgttgatagtcaaaataagaaagttgacagcggtaaacgtggggccaaagagttaaccagtgaggaattggaagctagactatttcctcatcgcaagttacttcagaatcgaacgtcgaataaggcatcattggaaaactgtccaagcaatgaatccacggaaaagcaagatgacattgaagaaacggcggaagaaaaggtgctgagccctattgaagagaccaagatagcacaagagttcttggctaaccttaataaagaggcaggtaacgtcaaatccagagacggagaagctgatatgaagtattgtggagttaaagaaacaggcggtggtgcatctgctaaaacaaaagactcctcctctgccttcaatcaaaagtgtgatgttgagctccttcttacaactgatgagaagcttgaagagtttgatgatcaagaaaacaggcaagggctctatgttgatgaagagacagaagatgatttcatttattcgctgaatgatataggaaataagacagcagtgggaggatggtttgtgtctgaaggggaggctgtcctcattgctcatgatgatggttcgtgttcatattatgatgttgcgaatcgtgaggtatgtaagccgttacaaattaccagtcattaaatctaagcagtagactagactctatgctgatgctccgtaattgagctcagaaagtttacttctttacttgctttatacttacaagcggttctccattctaaggaaacactagtaattcatatttcagttagttgattttgttgcaccatattcttcattaaatctaagtaataaactagactctaatgctaatgctccgtaattgagctcagaaagtatacttctttacttgctttatacttacaagccgttctccattctaaggaaattggaaatattagtaattcattcatatttcagttaggtggttttgttgcaccatatttttcattaaatcaaatgatatatgatattcatatttgtactcaaaccaatttgtatctttgattacattttcataatgaattatgcaaatagatccgtattctttctgtaaaaagcttaaacaagcaatgtgcctgc
>Jupunba_macradenia_Lourteig_3021@NODE_1_length_2407_cov_216.082833
----------------------------------------------------------aaagacagcgttataaaaagaacacgtgagttgtgagagatttcaagctcctttttatttttaatcctctcctctccctctttcttgttgggcctttgctcagtttccattatgtttatttattttttggccaatccagctcccaatttcaaaactcaaaattttaattatttcccgcctacatcaaagccgcgtaggtaatccctttcaattttcgggtttcatcattccctcctgttctgagaaaaatcggccactttcttcttcctgtttgccacaaaaatttctcccatagtaatttaattcttactttttacctcaacttcttcccatgtccacttcatccactcgccggacgaaagaccgcgacggaggggacggcggcgtctccgccgtcaaagtggccgctcaccgatcttccagatctctaacccctgcttcaagctccgacaaaatccctagcgccaatgctttccgtaaactgtctgctgagaaagagaatcggagatccacgtcccgtggagctgctgcggctgcgacccagagacctactattcgacctatgccccgcgttgacaaggcgtcgctaataggcgtaggaagcggcagtgacagtcgtgagcggaagtccacgtcgtcggtccctcgaggtaggagctctagcccttctgactttactagggtgctttcggatacccgaaaagataggcgggtttcagcggatcgggttgttaaggggtcggtcgcagaacctgatcgttctgctttcagtgggagtaggggcgtgagagttggcaatcaggcaaaaggttatagggacttaagcatcaaaggaagcgcgcaggttggtagtagagcaaaacttagaggtcatgccgacgaaagagcaacaaagaacttgaattcagagattaaaggtagaaatggcggggtaatggaaaacaaagtcggggaaagtgaaaataataaatcttttgtgaaatcaagttcagttcatgataggggagatctgcatatttaccgtgagaaggttgattctgaatctgagctaaaaaatcggatcgatatcggtgttggtgggcatcgagggcaatgttctactggtttagaaaagactggcaaagatattaattcatgttttacagaggttgttggaaaatctgctggtaaggctaaggttttggaaattccaaaagagaaggagtcgggggatgattgttccagtagtggggtgacatgtaaatatcccagcaggcttcatgaaaagcttgctttcctagaaggaaaggtcaagagaatagcgtctgatattaggaggactaaggagatgctggatttgaataaccctgatcaatcaaaggtcatactttcagacatccaagacaaaatatcaggtattgaggaggcaatagatcacgtagctagtgattcaaatgctaaaatagggttcctgcaaaacaatgctaatgatgataaggaaccaaacatggttgttgatagtcaaaataagaaagttgacaggggtaaacgtgcggccaaagagttaaccagtgaggaattggaagctagactatttcctcatcgcaagttacttcagaatcgaacgttgaataaggcatcattggaaaactgtccaagcaatgaatccacggaaaagcaagatgacattgaagaaacggcggaagaaaaggtgctgagccctattgaagagaccaagatagcacaagagttcttggctaaccttaataaagaggcaggtaacgtcaaatccagagacggagaagctgatatgaagtattgtggagttaaagaaacaggcggtggtgcatctgctaaaacaaaagactcctcctctgccttcaatcaaaagtgtgatgttgagctccttcttacaactgatgagaagcttgaagagtttgatgatcaagaaaacaggcaagggctctatgttgatgaagagacagaagatgatttcatttattcgctgaatgatataggaaataagacagcagtgggaggatggtttgtgtctgaaggggaggctgtcctcattgctcatgatgatggttcgtgttcatattatgatatcgcgaatcgtgaggtatgtaagccgttacaaattaccagtcattaaatctaagcagtagactagactctatgctgatgctccttaattgagctcagaaagtttacttctttacttgctttatacttacaagcggttctccattctaaggaaacactagtaattcatatttcagttagttgattttgttgcaccatattcttcattaaatctaagtaataaactagactctaatgctaatgctccgtaattgagctcagaaagtttacttctttacttgcttta---------------------------------------------------------------------------------------------------------------------------------------------------------------------------------------------------------------------------------
>Jupunba_nipensis_Mayo_19662@NODE_1_length_2196_cov_63.902784
------------------------------------------------------------------------------------------------------------------------------------------------------------ctcagtttccattatgtttt--tgttttttggccaatccagctcccaatttcaaatctcaaaattttaattatttcccgcctacatcaaagccgcgtaggtaatccctttcaattttcgggtttcatcattccctcctgttctgagaaaaatcggccactttcttcttcctgtttgccacaaaaatctatcccatagtaatttaattcttgc-ttttacctcaacttcttcccatgtccacttcatccactcgccggacgaaagaccgtgacggaggcgacggcggcgtctccgccgtcaaagtggccgctcaccgatcttccagatctctaacccctgcttcaagctccgacaaaatccctagcgccaatgctttccgtaaactgtctgctgagaaggagaatcggagatccacgtcccgtggagctgctacggctgcgacccagagacctactattcgacctatgccccgcgttgacaaggcgtcgctaataggcgtaggaagcggcagtgacagtcgtgagcggaagtccaagtcgtcggtccctcgcggtaggagctctagcccttctgactttactagggtgctttcggatacccgaaaagataggcgggtttcagcggatcgggttgttaaggagtcggtcgcagaacctgatcgttcttctttcagtgggagtaggggcgtgagagttggcaatcaggcaaaaggttatagggacttgagcatccaaggaagcgcgcaggttggtagtagagcaaaacttagaggtcatgccgacgaaagcgcaacaaagagcttgaattcagagattaaaagtagaaatgacggggtaatggaaaacaaagtcggggaaagtgaaaataataaatcttttgtgaaatcaagttcagttcatgataggagagatctgcatatttactgtgagaaggttgattctgaatctgagctaaaaaatcggatcgatatcggtgttggtgggcatcgagggcaatgttccactggtttagaaaagactggcaaagatattaattcatgttttacagaggttgttggaaaatctgctggtaaggctaaggttttggaaattccaaaagagaaagagtcgggggatgattgttccagtagtgcggtgacatgtaaatatcccagcaggcttcatgaaaagcttgctttcctagaaggaaaggtcaagagaatagcgtctgatattaggaggactaaggagatgctggatttgaataaccctgatcaatcaaaggtcatactttcagacatccaagacaaaatatcaggtattgagaaggcaataggtcacgtagctagtgattcaaatgctaaaatagggttcctgaaaagcaatgctaatgatgataaggaaccaaatatggttgttgatggtcaaaataagaaagttgacaagggtaaacgtggggccaaagagttaagcagtgaggaattggaagctagactatttcctcatcgcaagttacttcagaatcgaacgtcgaataaggcatcattggaaaactgtccaagcaatgaatccacggaaaagcaagatgacattgaagaaacggcggaagaaaaggtgctgagccctattgaagagaccaagatagcacaagagttcttggctaaccttaataaagaggcaggtaacgtcaaatccagagacggagaagctgatatgaagtattgtggagttaaagaaacaggcggtggtgcatctgctaaaacaaaagactcctcctccgccttcaatcaaaagtgtgatgttgagctccttcttacaactgatgagaagcttgaagagtttgatgatcaagaaaacaggcaagggctctatgttgatgaagagacagaagatgatttcatttattcgctgaatgatataggaaataagacagcagtgggaggatggtttgtgtctgaaggggaggctgtcctcattgctcatgatgatggttcgtgttcatattatgatatcgcgaatcgtgaggtatgtaagccgttataaattaccagtcattaaatctaagcagtagactagactctatgctgatgctccgtaattgagctcagaaagtttacttctttacttgctttatacttacaagcggttctccattctaaggaaacactagtaattcatatttcagttagttgattttgttgcaccatattcttcattaaat-----------------------------------------------------------------------------------------------------------------------------------------------------------------------------------------------------------------------------------------------------------------------------------------------------------
>Jupunba_oxyphyllidia_Yonker_6157@NODE_1_length_2391_cov_213.329300
-------------------------------------------------atttttaaaaaagccagcgttataaaaagaacacgtgagttgtgagagatttcaagctcctttttatttttaatcctcttctctccctctttcttgttgggtctctgctcagtttccattatgtttt--ttttttttggccaatccagctcccaatttcaaaactcaaaattttaattatttcccgcctacatcaaagccgcgtaggtaatccctttcaattttcgggtttcatcattccctcctgttctgagaaaaatcgaccactttcttcttcctgtttgccacaaaaatctctcccatagtaatttaattcttactttttacctcaacttcttcccatgtccacttcatccactcgccggacgaaagacc---------tcgacggcggcgtctccgccgtcaaagttgccgttcaccgatcttccagatctctaacccctgcttcaagctccgacaaaatccctagcgccattgctttccgtaaactgtctgctgagaaagagaatcggagatccacgtcccgtggagctgctacggctgcgacccagagacctactattcgacctatgccccgcgttgacaaggcgtcgctaataggcgtaggaagcggcagtgacagtcgtgagcggaagtccacgtcgtcggtccctcgcggtaggagctctagcccttctgactttactagggtgctttcggatacccgaaaagataggcgggtttcagcggatcgggttgttaaggggtcggtcgcagaacctgatcgttctgctttcagtgggagtaggggcgtgagagttggcaatcaggcaaaaggttatagggacttaagcatcaaaggaagcgcgcaggttggtagtagagcaaaacttagaggtcatgccgacgaaagcgcaacaaagagcttgaattcagagattaaaagtagaaatggcggggtaatggaaaacaaagtcggggaaagtgaaaataataaatcttttgtgaaatcaagttcagttcatgataggggagatctgcatatttaccttgagaaggttgattctgaatctgagctaaaaaatcggatcgatatcggtgttggtgggcatcgagggcaatgttctactggtttagaaaagactggcaaagatattaattcatgttttacagaggttgttggaaaatctgctggtaaggctaaggttttggaaattccaaaagagaaggagtcgggggatgattgttccagtagtggggtgacatgtaaatatcccagcaggcttcatgaaaagcttgctttcctagaaggaaaggtcaagagaatagcgtctgatattaggaggactaaggagatgctggatttgaataaccctgatcaatcaaaggtcatactttcagacatccaagacaaaatatcaggcattgagaaggcaatagatcacgtagctagtgattcaaatgctaaaatagggttcctgaaaagcaatgctaatgatgataaggaaccaaatatggttgttgatagtcaaaataagaaagttgacaagggtaaacgtggggccaaagagttaagcagtgaggaattggaagctagactatttcctcatcgcaagttacttcagaatcgaacgtcgaataaggcatcattggaaaactgtccaagcaatgaatccacggaaaagcaagatgacattgaagaaacggcggaaggaaaggtgctgagccctattgaagagaccaagatagcacaagagttcttggctaaccttaataaagaggcaggtaacgtcaaatccagagacggagaagctgatatgaagtattgtggagttaaagaaacaggcggtggtgcatctgctaaaacaaaagactcctcctctgccttcaatcaaaagtgtgatgttgagctccttcttacaactgatgagaagcttgaagagtttgatgatcaagaaaacaggcaagggctctatgttgatgaagagacagaagatgatttcatttattcgctgaatgatataggaaataagacagcagtgggaggatggtttgtgtctgaaggggaggctgtcctcattgctcatgatgatggttcgtgttcatattatgatatcgcgaatcgtgaggtatgtaagccgttacaaattaccagttattaaatctaagcagtagactagactctatgctgatgctccgtaattgagctcagaaagtttacttctttacttgctttatacgtacaagcggttctccattctaaggaaacactagtaattcatatttcagttggttgattttgttgcaccatattcttcattaaatctaagtaataaactaggctctaatgctaatgctccgt-attgagctcagaaagtttacttctttacttgctttatacttacaagccgtccttcattc----------------------------------------------------------------------------------------------------------------------------------------------------------------------------------------------------------
>Punjuba_killipii_Palodorios_6252@NODE_1_length_2333_cov_98.998670
----------------------------------------------------------------------------------cgtgagttgtgagagatttcaagctcctttttatttttaatcctctcctctccctctttcttgttgggtctttgctcagtttccattatgtttt--ttttttttggccaatccagctcccaagttcaaaactc--aattttaattatttcccgcctacatcaaagccgcgaaggtaatccctttcaattttcggatttcatcattccctcctgttctgagaaaaatcggccactttcttcttcctgcttgccacaaaaatctctcccatagtaatttaattcttactttttacctcaacttcttcccatgtccacttcatccactcgccggatgaaagaccgagacggaggcgacggcggcgtctccgccgtcaaagttgccgctcaccgatcttccagatctctaacccctgcttcaagctccgacaaaatccctagcgccaatgctttccttaaactgtctgctgagaaagagaatcggagatccacgtcccgtggagctgctacggccgcgacccagagacctactattcgacccatgccccgcgttgacaaggcgtcgctggtaggcgtaggaagcggcagtgacagtcgtgagcggaagtccacgtcgtcggtccctcgcggtaggagctctagcccttctgactttactagggtgctttcggatacccgaaaagataggcgggtttcagtggatcgggttgttaaggggtcggtcgcagaacctgctcgttctgctttcagtgggagtaggggcgtgagagttggcaatcaggcaaaaggttatagggatttaagcatcaaaggaagcgcgcaggttggtagtagagcaaaatttagaggtcatgctgacgaaagcgcaacaaagagcttgaattcagagattaaaagtagaaatggcggggtaatggaaaacaaagtcggggaaagtgaaaataataaatcttttgtgaaatcaagttcagttcatgataggggagatctgcatatttaccgtgagaaggttgattctgaatctgagctaaaaaatcggatcgatatcggtgttggtgggcatcgagggcaatgttctactggtttagaaaagactggggaagatattaattcatgttttacagaggttgttggaaaatctgccggtaaggctaaggttttggaaattccaaaagagaaggagtcgggggatgattgttccagtagtggggtgacatataaatatcccagcaggcttcatgaaaagcttgctttcctagaaggaaaggtcaagagaatagcgtctgatattaggaggactaaggagatgctggatttgaataaccctgatcaatcaaaggtcatactttcagacatccaagacaaaatatcaggtattgagaaggcaatagatcacgtagctagtgattcaaatgctaaaatagggttccagaaaagcaatgctaatgatgataaggaaccaaatatggttgttgatagtcaaaataagaaagttgacaagggtaaacgtggggccaaagagttaagcagtgaggaattggaagctagactatttcctcatcgcaagttacttcagaatcgaacgtcgaataaagcatcattggaaaactgtccaagcaatgaatccacggaaaagcaagatgacattgaagaaacggcggaagaaaaggtgctgagccctattgaagagaccaagatagcacaagagttcttggctaaccttaataaagaggcaggtaacgtcaaatctagagacggagaagctgatatgacgtattgtggagttaaagaaacaggcggtggtgcatctgctaaaacaaaagactcctcctctgccttcaatcaaaagtgtgatgttgagctccttcttacaactgatgagaagcttgaagagtttgatgatgaagaaaacaggcaagggctctatgttgacgaagagacagaagatgacttcatttattcgctgaatgaaataggaaataagacagccgtgggaggatggtttgtgtctgaaggggaggctgtcctcattgctcatgatgatggttcgtgttcatattatgatatcgcgaatcgtgaggtatgtaagccgttacaaattaccagtcattaaatctaagcagtagactagactctatgctgatgctccgtaattgagctcagaaaggttagttctttacttgctttatacttacaagcggttctccattctaaggaaacactagtaattcatatttcagttaggtga-tttgttgcaccatattcttcattaaatctaagtaataaactaaactctaatgctaatgctccgtaattgagctcagaaagtttacttcttta------------------------------------------------------------------------------------------------------------------------------------------------------------------------------------------------------------------------------------------
>_R_Afrocalliandra_redacta_Germishuizen_5585@NODE_1_length_2415_cov_256.221129
-----------------------------------------------------------------------------------------------atattttattttatttttttatttaaataatttattttatttttacaccatttaataatcgcatatttttaaccatctatgttgtttttggggccaatcctgctccaaatttcaaaactcaaaattttaataatttcccgcctacatcaaagccgcgtaggtaatccatttcaactttcgggtttcatcattccctcctattctgag-aaaatcgttccctttctccttcctgttcaccac-aaaatcgctcccacagtaatttaattcttacctttacctcga----cttcccatgtccacttcatccactcgccggatgaaagaccgcgatggaggcgacggcggcgcctccgcagtcaaagttgccgcttcccgatcttccagatctctaactcccgcttcaagctccgacaagatccctagcgccaatgctctccgtaaagtgtctgctgagaaagagaatcgaagatccacgtcccgtggagctgccacggccgcgacccagagacctactattcgacccatgccccgtgttgacaaggcgtcgctggtaggcgtaggaagcggtagtgacagtcgtgagcggaagtccacgtcgtcggtccctcgaggtaggagctctagcccttctgattttactagggtgctttcggatacccgaaaagataggcgggtgtctgtggatc------------ggtctgtcacagaacctgatcgttctgctttcagtggaagtagagacctgcggattggtaatcaggcaaaaggctatagagatttgagcatcaaaggaagtgcgcaaattggtagtagagcaaaacttcgagggcatactgacgaaagcgcaacagagagtttgaattcagatattaagagtagtaatttcggagtaatggaaaataaagttggggaaattgtagagaataaatcttttgttaaatcagttgtatctcatgataggggagatctgcagatttacagagagaaggttgattccgaatctgagttgaaaaatcgaatcgatgttggtattggtggtcatcgagggcgatgttctactggcatagaaaaaactgtcaaagacagaaattcatgttctactgaggttgttggaaaatcttccggcaagtctaaggtgttggaaattccaatagagaaggaatcgggggatgattgttccagtagtggggttacatgtaaatatcccagcaggcttcatgaaaagcttgctttcctagagggaaaggtgaagagaatagcatctgatattaggaggacgaaggagatgcttgattcgaataaccctgatcagtcgaaggtcatactttcagacattcaagataaaatctcaggtattgaaaaggcaatagaccacgtagctagtgattcaaatactaaaataggctttctgaaaagcaatgctaatgttgataaggaatcaaatatggttgttgatattgaaaataagaaagttgacaagggtaaacgtggtgctaaagaattaagcagtgaggaattggaagctagattatttcctcatcgcaagttacttcagaatcgaacgttgaataaagcatcattggaaaactgtccaaggtatgaatccacggaaaagcaagatgacattgaaggaacggtggaagaaaaggtgctgagccctattgaagagaccaaaatagcacaagagttcttggctaaccttaataaagaggcaggcaacgtcaaatctagagatggagaagctgatatgaagtattgtggagttaaagaaactggcgctggtgcatctgctaaaacaaaaga---ctcctctgacttaaatcaaaagtgtgatgtggagctccttcttactactgatgagaagcttgaagagtttgatgatcaagaaaacaggcaaggaccctatattgatgaagagacagacgatgatttcatctattcgctgaatgatataggaaataagacagccgtgggaggttggtttgtgtctgaaggggaggctgtcctcattgctcatgatgatggttcttgttcatattatgatattgcgaatcgtgaggtatgcacaccgttacaaattaccagtcattaaatctaagcagtagactagactctatgctaatgatccgtaattgagctca------tcatttctttacttgctttatacttacaacccgttctccattctaaggaaataatagtaattcatatttcagttaggtgattttggtgcgccatattcttcatttaatctaagcagtaagcctagaccttatgctaatgcaccctaattgaactcagaaagcttacttctttacttgcattttacatacatgccgttctccattctaaggaaa-------tactagta----actcatatttcagttaggtgattttgtt----------cttcaataaat------------------------------------------------------------------------------------------------------------------------------
>_R_Albizia_coripatensis_Hughes_2433@NODE_1_length_2761_cov_351.810358
-----------------ataaattagctattcagacacctgctaataaaattttaaaaaaagccagcgttataaaaagaacacgcgagttgtgagagatttcaagctcctttttatttttaatcctctcctctcactctttcttgttgggtctttgctcagtttccattatgttttttttttttttgggcaatccaggtcccaatttcaaaactcaaaattttaattatttcccgcctacatcaaagccgcgtaggtaatccctttcaattttcgggtttcatcattccctcctgttctgagaaaaatcggccactttcttcttcctgtttgccacaaaaatctctcccatagtaatttaattcttactttttacctcaacttcttcccatgtccacttcatccactcgccggataaaagaccgcgacggaggcgacggcggcgtctccgccgtcaaagttgccgctcaccgatcttccagatctctaacacctgcttcaagctccaacagaatccctagtgccaattctttccgtaaactgtctgctgagaaagagaatcggagatccacatcccgtggagctgttacggccgcgacccagagacctactattcgacccatgccccgcgttgacaaggcgtcgctggtagatgtagggagcggcagtgacagtcgtgagcggaagtccacgtcgtcggtccctcgaggtaggagctctagcccttctgactttactagggtgctttcggatacccgaaaagataggcgggtttcagtggatcggggtgttaaggggtcagtcgcagaacctgatcgttctgctttcagtgggagtagggtcgtgagagttggcaatcaggcaaaaggttatagggatttaagcatcaaaggaagcgcgcaggttggtagtagagcaagacttagaggtcatgctgacgaaagcgcaacaaagagcttgaattcagagattaaaagtagaaatggcggggtaatggaaaacaaagttggggaaagtgaaaataataaatcttttgtgaaatcaagttcagttcatgataggggagacctgcagatttaccgtgagaaggttgattctgaatctgagctaaaaaatcggatcgatatcggttttggggggcatcaagggcaatgttctactggtttagaaaagactggcaaagatattaattcatgttttacagaggttgttggaaaatctgctgctaaggctaaggttttggaaattccaaaagagaaggagtcgggggatgattgttccattagtggggtgacatgtaaatatcccagcaggcttcatgaaaagcttgctttcctagaaggaaaggtcaagagaatagcgtctgatattaggaggactaaggagatgctggatttgaataaccctgatcaatcaaaggtcatactttcagacatccaagacaaaatatcaggtattgagaaggcaatagatcacgtagctagtgattcaaatgctaaaatagggttcctgaaaagcaatgctaatgatgataaggaaccaaatatggttgttgatagtcaaaataagaaagtggacaagggtaaacgtggagccaaagagttaagcagtgaggaattggaagctagactatttcctcatcgcaagttacttcagaatcgaacgtcgaataaggcatcattggaacactgtccaagcaatgaatccacggaaaagcaagatgacattgaagaaacggcggaagaaaaggtgctgagccctattgaagagaccaagatagcacaagagttcttggctaaccttaataaagaggcaggtaacgtcaaatctagagacggagaagctgatatgaagtattgtggagttaaagagacaggcggtggtgcatctgctaaaacaaaaga---ctcctctgccttcaatcaaaagtgtgatgttgagctccttcttacaacggatgagaagcttgaagagtttgatgatcaagaaaacaggcaagggctctatattgatgaagagacagaagatgatttcatttattcgctgaatgatataggaaataagacagccgtgggaggatggtttgtgtctgaaggggaggctgtcctcattgctcatgatgatggttcgtgttcatattatgatatcgcaaatcgtgaggtatgtaagccgttacaaattaccagtcattaaa--taagcagtagactagacta---gactggactatgtaattgagctcagaaagtttatttctttacttgctttatacttacaagcggttgtccattctaaggaaacactagtaattcatatttcagttaggtgattttgttgcaccatattcttcattaaatctaagtaagaaactagattctaatgctagtgctccgtaattgacctcagaaattctccttcttta------------------------ctccattctaaggaaattggaaatattagtaattcattcatatttcagttaggtggtcttgttgcaccatatttttcattaaatcaaatgatatatgatattcatttttgtactcaaaccaatttgtatctttgattacattttcatgacgaattatgcatatagatccgtaatctgtctgtaaaaagcttaaacaagcaatgtgcctgc
>_R_Albizia_edwallii_Dalmaso_272@NODE_1_length_2261_cov_11.417498
--------------------------------------------------------------------------------------------------------------------------------------------------------------------------------------------------------------------------------------tcccgcctacatcaaagccgcgtaggtaatccctttcaattttcgggtttcatcattccctcctgttctgagaaaaatcggccactttcttcttcctgtttgccacaaaaatctctcccatagtaatttaattcttactttttacctcaacttcttcccatgtccacttcatccactcgccggataaaagaccgcgacggaggcgacggcggcgtctccgccgtcaaagttgccgctcaccgatcttccagatctctaacccctgcttcaagctccaacagaatccctagcgccaattctttccgtaaactgtctgctgagaaagagaatcggagatccacgtcccgtggagctgctacggccgcgacccagagacctactattcgacccatgccccgcgttgacaaggcgtcgctggtagatgtagggagcggcagtgacagtcgtgagcggaagtccacgtcgtcggtccctcgaggtaggagctctagcccttctgactttactagggtgctttcggatacccgaaaagataggcgggtttcagtggatcggggtgttaaggggtcagtcgcagaacctgatcgttctgctttcagtgggagtaggggcgtgagagttggcaatcaggcaaaaggttatagggatttaagcatcaaaggaagcgcgcaggttggtagtagagcaagacttagaggtcatgctgacgaaagcgcaacaaagagcttgaattcagagattaaaagtagaaatggcggggtaatggaaaacaaagtcggggaaagtgaaaataataaatcttttgtgaaatcaagttcagttcatgataggggagacctgcagatttaccctgagaaggttgattctgaatctgagctaaaaaatcggatcgatatcggtgttggggggcatcaagcgcaatgttctactggtttagaaaagactggcaaagatattaattcatgttttacagaggttgttggaaaatctgctggtaaggctaaggttttggaaattccaaaagagaaggagtcgggggatgattgttccattagtggggtgacatgtaaatatcccagcaggcttcatgaaaagcttgctttcctagaaggaaaggtcaagagaatagcgtctgatattaggaggactaaggagatgctggatttgaataaccctgatcaatcaaaggtcatactttcagacatccaagacaaaatatcaggtattgagaaggcaatggatcacgtagctagtgattcaaatgctaaaatagggttcctgaaaagcaatgctaatgatgataaggaaccaaatatggttgttgatagtcaaaataagaaagtggacaagggtaaacgtggggccaaagagttaagcagtgaggaattggaagctagactaattcctcatcgcaagttacttcagaatcgaacgtcgaataaggcatcattggaacactgtccaagcaatgaatccacggaaaagcaagatgacattgaagaaacggcggaagaaaaggtgctgagccctattgaagagaccaagatagcacaagagttcttggctaaccttaataaagaggcaggtaacgtcaaatctagagacggagaagctgatatgaagtattgtggagttaaagagacaggcggtggtgcatctgctaaaacaaaagactcctctt---ccttcaatcaaaagtgtgatgttgagctccttcttacaacggatgagaagcttgaagagtttgatgatcaagaaaacaggcaagggctctatattgatgaagagacagaagatgatttcatttattcgctgaatgatataggaaataagacagccgtgggaggatggtttgtgtctgaaggggaggctgtcctcattgctcatgatgatggttcgtgttcatattatgatatcgcaaatcgtgaggtatgtaagccgttacaaattaccagtcattaaa--taagcagtagactagact--------agactatgtaattgagctcagaaagtttatttctttacttgctttatacttacaagcggttgtccattctaagggaacactagtaattcatatttcagttaggtgattttgttgcaccatattcttcattaaatgtaagtaagaaactagactctaatgctagtgctccgtaattgagctcagaaattctacttcttta------------------------ctccattctaaggaaattggaaatattagtaattcattcatatttcagtttggtggtcttgttgcaccatatttttcattaaat------------------------------------------------------------------------------------------------------------------------------
>_R_Albizia_glabripetala_Lewis_1652@NODE_1_length_2453_cov_86.760101
----------------------------------------------------------------agcgttataaaaagaacacgcgagttgtgagagatttcaagctcctttttatttctaatcctctcctctccctctttcttgtttgctctttgctcagtttccactatg----ttttttttttggcccatccaggtcctaattttaaaactcaaaattttaattatttcccgcccacatcaaagccgcgttggtaatctctttcaattttcgggtttcatcattccctcctgttctgagaaaaatcggccactttctttctcctgtttgccacaaaaatctctccgatagtaatttaattcttactttttacctcaacttcttcccatgtccacttcatccactcgccggatgaaagaccgcgacggaggcgacggcggcgtctccgccgtcacagttgccgctcaccgaccttccagatctctaacccctgcttcaagctccaaaagaatccctaacgccaatgctttccgtaaatcgtctgctgagaaagagaatcggagatccacgtcccgtggagctgctactgccgcgacccagagacctactattcgatccatgccccgcgttgacaaggcgtcgctggtaggcgtagggagcggcagtgacagtcgtgagcggaagtccacgtcgtcggtccctcgaggtaggagctctagcccttccgacttctctaggttgctttcggatacccgaaaagatagacgggtttcagtggatcgggtggttaaggggtctgtcgcagaacctgatcgttctgctttcagtgggagtaggggcgtgagagttggcaatcacgcaaaaggttatagggacttaagcatcaaaggaagtgcgcaggttggtagtagagcaaaacttagaggtcatgctgacgaaagcgcaacaaagagcttgaattcagagattaaaagtagaaatggcggggtaatggaaaacaaagtcgggcaaagtgaaaataataaatcttttgtgaaatcaagttcagttcatgataggggagacctgcagatttaccgtgagaaggttgattctgaatctgagctaaaaaatcggatcgatatcggtgttggtgggcatcaagggcaatgttctactggtttagaaaagactggcaaagatattaattcatgttttacagaggttgttggaaaatctgctcgtaaggctaaggttttggaaattccaaaagagaagcagtggggggatgattgttccagtagtggggtgacatgtaaatatcccagcaggcttcatgaaaagcttgctttcctagaaggaaaggtcaagagaatagcgtctgatattaggaggactaaggagatgctggatttgaataaccctgatcaatcaaaggtcatactttcagacatccaagacaaaatatcaggtattgagaaggcaatcgatcacgtagctagtgattcaaatgctaaaatagggttcctgaaaagcgatgctaatgatgacaaggaaccaaatatggctgttgatggtccaaataagaaagttgacaagggtaaacgtggggccaaagagttaagcagtgaggaattggaagctagactatttcctcatcgcaagttacttcagaatcgaacgtccaataaggcatcattggaaaactgtccaagtaatgaatccacggaaaagcaagattacattgaagaaatggcggaagaaaaggtgctgagccctattgaagagaccaagatagcacaagagttcttggctaaccttaataaagaggcaggtgacgtcaaatctagagacggagaagctgatatgaagtattgtggggttaaagaaacaggcggtggtgcatctgctaaaacaaaagactcctcctctgccttcaatcaaaagtgtgatgttgagctccttcttacaactgatgagaagcttgaagagtttgatgatcaagaaaacaggcaagggctctatattgatgaagagacagaagatgatttcatttattcgctgaatgatataggaaataagacggccgtgggaggatggtttgtgtctgaaggggaggctgtcctcattgctcatgatgatggttcgtgttcatattatgatatcgcaaatcgtgaggtatgtaagccgttacaaattatcagccattaaa--taagcagtagactagactctatgttaatgctctctaattgagctcagaaagtttacttcttcacttgctttgtacttgcaagcggttgtccattctaaggaaacactagtaattcatatttcagttaggtgattttgttgcaccatattcttcattaaatctaagtaagaaactggactccaatgctaatgc-ccgtaattgagctcagaaagtctacttcttta------------------------ctccaatctaaggaaaatggaaatattggcaattcagtcatatttcagttaggtggttttgtaggaccatatttttcattaaatcaaatgatatatgata--------------------------------------------------------------------------------------------------------------
>_R_Albizia_inundata_Wood_26530@NODE_1_length_2087_cov_341.410433
----------------------------------------------------------------------------------------------------------------------------------------------------------------------------------------------------------------------------------------------------aagcggtgttggtaatctctttcaattttcgggtttcatcattccctcctgttctgagaaaaatcggccactttctttctcctgtttgccacaaaaatctcttccatagtaatttaattcttactttttacctcaacttcttcccatgtccacttcatccactcgccggatgaaagaccgcgacgga---------ggcgtctccgccgtcacagttgccgctcaccgaccttccagatctctaacccctgcttcaagctccaaaagaatccctagcgccaatgctttccgtaaatcgtctgctgagaaagagaatcggagatccacgtcccgtggagctgctacggccgcgacccagagacctactattcgatccatgccccgcgttgacaaggcgtcgctggtaggcgtagggagcggcagtgacagtcgtgagcggaagtccacgtcgtcggtccctcgaggtaggagctctagcccttccgacttttctagggtgctttcggatacccgaaaagatagacgggtttcagtggatcgggtggttaaggggtctgtcgtagaacctgatcgttctgctttcagtgggagtaggggcgtgagagttggcaatcacgcaaaaggttatagggatttaagcatcaaaggaagcgcgcaggttggtagtagagcaaaacttagaggtcatgctgacgaaagcgcaacaaagagcttgaattcagagattaaaagtagaaatggcggggtaatggaaaacaaagtcgggcaaagtgaaaataataaatcttttgtgaaatcaagttcagttcatgataggggagacctgcagatttaccgtgagaaggttgattctgaatctgagctaaaaaatcggatcgatatcggtgttggtgagcatcaagggcaatgttctactggtttagaaaagactggcaaagatattaattcatgttttacagaggttgttggaaaatctgctcgtaaggctaaggttttggaaattccaaaagagaagcagtgggcggatgattgttccagtagtggggtgacatgtaaatatcccagcaggcttcatgaaaagcttgctttcctagaaggaaaggtcaagagaatagcgtctgatattaggaggactaaggagatgctggatttgaataaccctgatcaatcaaaggtcatactttcagacatccaagacaaaatatcaggtattgagaaggcaatcgatcacgtagctagtgattcaaatgctaaaatagggttcctgaaaagcgatgctaatgatgataaggaaccaaatatggctgttgatggtcaaaataagaaagttgacaagggtaaacgtggggccaacgagttaagcagtgaggaattggaagctagactatttcctcatcgcaagttacttcagaatcgagcgttgaataaggcatcattggaaaactgtccaagtaatgaatccacggaaaagcaagatttcattgaagaaatggcggaagaaaaggtgctgagccctattgaagagaccaagatagcacaagagttcttggctaaccttaataaagaggcaggtgacgtcaaatctagagacggagaagctgatatgaagtattgtggggttaaagaaacaggcggtggtgcatctgctaaaacaaaagactcctcctctgccttcaatcaaaagtgtgatgttgagctccttcttacaactgatgagaagcttgaagagtttgatgatcaagaaaacaggcaagggctctatatcgatgaagagacagaagatgatttcatttattcgctgaatgatataggaaataagacggccgtgggaggatggtttgtgtctgaaggggaggctgtcctcattgctcatgatgatggttcgtgttcatattatgatatcgcaaatcgtgaggtatgtaagccgttacaaattatcagtcattaaa--aaagcagtagactaaactctatgttaatgctctctaattgagctcagaaagttttcttctttacttgctttatacttgcaagcggttgtccattctaaggaaacactagtaattcatatttcagttaggtgattttgttgcaccata------------------------------------------------------------------------------------------------------------------------------------------------------------------------------------------------------------------------------------------------------------------------------------------------------------------------
>_R_Albizia_tomentosa_Hughes_648@NODE_1_length_2377_cov_168.036522
-----------------------------------------------------------------------------------------------------------------------------------------------------------------tttccattatgttttttttttttttggccaatccaggtcccaatttcaaaacgcaaaattttgattatttcccgcctacatcagagccgcgtaggtaatccctttcaattttcgggtttcatcattccctcctgttttgagaaaaatcggccactttcttcttcctgtttgccacaaaaatctctcccatagtaatttagttcttactttttacctcaacttcttcccatgtccacttcatccactcgccggatgaaagaccgcgacggaggagacggcggcgtctccgccgtcaaagttgccgctcaccgatcttccagatctctaacccctgcttcaagctccaacagaatccctagcgccaattctttccgtaaactgtctgctgagaaagagaatcggagatccacgtcccgtggagctgctacggccgcgacccagagacctactattcgacccatgccccgcgttgacaaggcgtcgctggtagatgtaggaagcggcagtgacagtcgtttgcggaagtccacgtcgtcggtccctcgaggtaggagctctagcccttctgactttactagggtgctttcggatacccgaaaagataggcgggtttcagtggatcgggttgttaaggggtcggtcgcagaacctgatcgttctgctttcagtgggagtaggggcgtgagagttggcaatcaggcaaaaggttatagggatttaatcatcaaaggaagcgcgcaggttggtagtagagcaagacttcgaggtcatgctgacgaaagcgcaacaaagagcttgaattcagagattaaaagtagaaatggcggggtaatggaaaacaaagtcggggaaagtgaaaataataaatcttttgtgaaatcaagttcggttcatgatagcggagacctgcagatttaccgtgagaaggttgattctgaatctgagctaaaaaatcggatcattatcggtgttggggggcatcaagggcaattttctactggtttagaaaagactggaaaagatattaattcatgttttacagacgttgttggaaaatcttctggtgaggctaaggttttggaaattcgaaaag---aggagtcgagggttgattgttccagtcgtggggtgacatgtaaatatcccagcaggcttcatgaaaagcttgctttcctagaaggaaaggtcaagagaatagcgtctgatattaggaggactaaggagatgctggatttgaataaccctgatcaatcaaaggtcatactttcggacatccaagacaaaatatcaggtattgagaaggcaatagatcacgtagctagtgattcaaatgctaaaatagggttcctgaagagcaatgctaatgatgataaggaacaaaatatggttgttgatagtcaaaataagaaagtggacaagggtaaacgcggggccaaagagttaagcagtgaggaattggaagctagactatttcctcatcgcaagttacttcagaatcgaacgtcgaataaggcatcattggaaaactgtccaagcaatgaatccacggaaaagcaagatgacattgaagaaacggcggaagaaaaggtgctgagccctattgaagagaccaagatagcacaagagttcttgtctaaccttaataaagaggcaggtaacgtcaaatctagagacggagaagctgatatgaagtattgtggagttaaagaaacaggcggtggtgcatctgctaaaacaaaagactcctcctctgccttcaatccaaagtgtgatgttgagctccttcttacaactgatgagaagcttgaagagtttgatgatcaagaaaacaggcaagggctctatattgatgaagagacagaagatgatttcatttattcgctgaatgatataggaaataagacagccgtgggaggatggtttgtgtctgaaggggaggctgtcctcattgctcatgatgatggttcgtgttcatattatgatatcgcaaatcgtgaggtatgtaagccgttacaaattaccagtcattata--taagcagtagactagactctatgctgatgctctgtaattgagctcagaaagtttacttctttacttgctttatacttacaagcggtt-gccattctaaggaaacactagtaatt-----------------------------catattcttcattaaatctaagtaagaaactagactctaatgccaatgctccgtaattgagctcagaaagtctacttattta------------------------ctccattctaaggaaaatggaaatattagtaattcattcatatttcagttcggtggttttgttgcaccatatttttcattaaatcaaatgatatatgatattcatatttgtactcaaaccaatttgtgtcattgatttcattttcataacg-----------------------------------------------------------
>_R_Albizia_xerophytica_Hughes_1435@NODE_1_length_2712_cov_131.181025
gctagttattaatctaaattaattagctattccgacccctgctaataaaatttaaaaaaaagccagcgttataaaaagaacatgcgagttgtgagagatttcaagctcctttttatttttaatcctctcctctccctctttcttgttggctatttgctcagtttccattatgttttttttttttttgcccagtccaggtcccaatttcaaaactcaaaattttaattatttcccgcctacatcagagccgcgtaggtaatcgctttcaattttcgggtttcatcattccctcctgttttgagaaaaatcggccactttcttcttcctgtttgccacaaaaatctctcccatagtaatttagttcttactttttacctcaacttcttcccatgtccacttcatccacacgccggatgaaagaccgcgacgga---------ggcgtctccgccgtcaaagttgccgctcaccgatcttccagatctctaacccctgcttcaagct------------ctagcgccgattctttccgtaaactgtctgctgagaaagagaatcggagatccaggtcccgtggagctgctacggccgcgacccagagacctactattcgacccatgccccgcgttgacaaggcgtcgctggtagatgtagggagcggcagtgacagtcgtttgcggaagtccacgtcgtcggtccctcgaggtaggagctctagcccttctgactttactagggtgctttcggatacccgaaaagataggcgggtttcagtggatcgggttgttaaggggtcggtcgcagaacctgatcgttctgctttcagtgggagtaggggcgtgagagttggcaatcaggcaaaaggttatagggatttaagcatcaaaggaagcgcgcaggttggtagtagagcaagacttagaggtcatgctgacgaaagcgcaacaaagagcttgaattcagagattaaaagtataaatggcggggtaatggaaaacaaagtcggggaaagtgaaaataataaatcttttgtgaaatcaagttcggttcatgatcggggagacctgcagatttaccgtgagaaggttgattctgaatctgagctaaaaaatcggatcgatatcggtgttggggggcatcaagggcaatgttctactggtttagaaaagactggcaaagatattaattcatgttttacagaggttgttggaaaatcttctggtgaggctaaggttttggaaattccaaaag---aggagtcgagggatgattgttccagtagtggggtgacatgtaaatatcccagcaggcttcatgaaaagcttgctttcctagaaggaaaggtcaagagaatagcgtctgatattaggaggactaaggagatgctggatttgaataaccctgatcaatcaaaggaggtactttcggacatccaagacaaaatatcaggtattgagaaggcaatagatcacgtagctagtgattcaaatgctaaaatagggttcatgaaaagcaatgctaatgatgataaggaacgaaatatggttgttgatagtcaaaataagaaagtggacaagggtaaacgcggggccaaagagttaagcagtgaggaattggaagctagactatttcctcatcgcaagttacttcagaatcgaacgtcgaataaggcatcattggaaaactgtccaagcaatgaatccacggaaaagcaagatgacattgaagaaacggcggaagaaaaggtgcagagccctattgaagagatcaagatagcacaagagttcttggctaaccttaataaagaggcaggtaacgtcaaatctagagacggagaagctgatatgaagtattgtggagttaaagaaacaggcggtggtgcatctgctaaaacaaaagactcctcctctgccttcaatccaaagtgtgatgttgagcttcttcttacaactgatgagaagcttgaagagtttgatgatcaagaaaacaggcaagggctctatgttgatgaagagacagaagatgatttcatttattcgctgaatgatataggaaataagacagccgtgggaggatggtttgtgtctgaaggggaggctgtcctcattgcccatgatgatggctcgtgttcatattatgatatcgcaaatcgtgaggtatgtaagccgttacaaattaccagtcattata--taagcagtagactagactctatgctgatgctctgtaattgagctcagaaagcttacttctttacttgctttatacttacaagcggtt-gccattctaaggaaacactagtaatt-----------------------------catattcttcattaaatctaagtaagaaactagactctaatgctaatgctccgtaattgagctcagaaagtctacttcttta------------------------ctccattctaaggaaaatggaaatattagtaattcattcatatttcagttcggtggtttttttgcaccatatttttcattaaatcaaatgatatatgatattcatatttgtactcaaaccaatttgtatcattgatttcattttcataacgaattatgcatatagatccgtattctttctgtaaaaagcttaaacaagcaatgggcttgc
>_R_Balizia_leucocalyx_Aguilar_1939@NODE_1_length_2797_cov_231.941544
gcaatgtcgtaatttaaattaattggctattcacatacctgctaataaaatttttaacaaagccagcgttataaaaagaacacgtgagttgtgagagatttcaagctcctttttatttttagtcctctcctctccctctttcttgttgggtctttgctcagtttccattatgttttttttttttgggggcaatccagctcccaatttcaaaactcaaaattttaattatttcccgcctacattaaagccgcgtaggtaatccctttcaattttcgggtttcatcattccctcctgttctgagaaaaatcggccactttcttcttcctgtttgccacaaaaatctctcccatagtaatttaattcttactttttacctcaacttcttcccatgtccacttcatccactcgccggttgaaagacctcgacggaggcgacggcggcgtttccaccgtcaaagttgccgctcaccgatcttccagatctctaacccctgcttcaagctccgacaaaatccctagcgccaatgctttccgtaaactgtctgctgagaaagagaatcggagatccacgtcccgtggagctgctacggcggcgacccagagacctactattcgacccatgccccgtgttgacaaggcgtcgctaataggcgtaggaagcggcagtgacagtcgtgagcggaagtccacggcgtcggtccctcgcggtaggagctctagcccttctgactttactagggtgctttcagatacccgaaaagataggcgggtttcagtggatcgggctgttaaggggtcggtcgcagaacctgatcgttctgctttcagtgggagtaggggcgtgagagttggcaatcaggcaaaaggttatagggatttaaacattaaaggaagggcgcaggttggcggtagagcaaaacttagaggtcatgctgacgaaagcgcaacaaagagcttgaattcagagattaaaagtagaaatggcggggtaatggagaacaaagtcggggaaagtgaaaataataaatcttttgtgaaatcaagttcagttcatgataggggagatctgcatattcaccgtgagaagtttgattctgaatctgagctaaaaaatcggatcgatatcggtgttggtgggcatcgaggacaatgttctactggtttagaaaagactggcaaagagattaattcatgttttacagaggttgttggaaaatctgttggtcaggctaaggttttggaaattccaaaagagaaggagtcgggggatgattgttccagtagtggggtgacatgtaaatatcccagcaggcttcatgaaaagcttgctttcctagaaggaaaggtcaagagaatagcgtctgatattaggaggactaaggagatgctggatttgaataaccctgatcaatcaaaggtcatactttcagacatccaagacaaaatatcaggtattgagaaggcaatagatcacgtagctagtgattcaaatgctaaaatagggttcctgaaaagcaatgctaatgatgataaggaaccaaatgtggttgttgatagtcaaaaaaagaaagttgacaagggtaaacgtggggccaaagagttaagcagtgaggaattggaagctagactatttcctcatcgcaagttacttcagaatcgaaagtcgaataaagcatcattggaaaactgtccaagcaatgaatccacggaaaagcaagatgacattgaagaaatggcggaagaaagggtgctaagccctattgaagagaccaaggtagcacaagagttcttggctaaccttaataaagaggcaggtaacgtcaaatccagagacggagaagctgatatgaagtattgtggagttaaagaaacaggcggtggtgcatctgctaaaacaaaagactcctcctctgccttcaatcaaaagtgtgatgttgagctccttcttacaactgatgagaagcttgaagagtttgatgatcaagaaaacaggcaagggctctatgtcgatgaagagacggaagatgatttcatttattcgctgcatgatataggaaataagacagcagtgggaggatggtttgtctctgaaggggaggctgtcctcattgctcatgatgatggttcgtgttcatattatgatatcgcgaatcgtgaggtatgcaagccgttacaaataaccagtcattaaatctaagcagtagactagactctatgctgatgctccgtaattgagctcagaaagtttacttctttacttgctttatacttacaagcggttctccattctaaggaaacactagtaattcatatttcagttaggtgattttgttgcaccattttcttcattaaatctaagtaataaactagactctaatgctaatgctccataattgagctcagaaagtttacttctttacttgctttatacttacaagccgttctccattctaaggaaattggaaatattagtaattcattcatatttcagttaggtggttttgttgcaccaaatttttcattaaatcaaatgatatatgatattcatatttgtactcaaaccaatatgtatctttgattacattttcataatgaattatgcatatagatccgtattctttccgtaaaaagcttaaacaagcaatgtgcctgc
>_R_Balizia_pedicellaris_Queiroz_15529@NODE_1_length_2022_cov_857.843416
---------------------------------------------------------------------------------------------------------------------------------------------------------------------------------------------------------------------------------------------------------------------------------------------------------------------------------------------------------------------------------------------------------------------------------------------------------------------------------------------------------------------------------------------------tccgtaaactgtctgctgagaaagagaatcggagatccacgtcccgtggagctgctacggccgcgacccagagacctactattcgacccatgccccgcgttgacaaggcgtcgctaatgggcgtaggaagcggcagtgacagtcgtgagcggaagtccacggcgtcggtccctcgcggtaggagctctagcccttctgactttactggggtgctttcggatacccgaaaagataggcgggtttcagtggatcgggttgttaaggggtcggtcgcagaacctgatcgttctgctttcagtgggagtagggccgtgagagttggcaatcaggcaaaaggttatagggatttaagcattaaaggaagcgcgcaggttggtagtagagcaaaacttataggtcatgctgacgaaagcgcaacaaagagcttgaattcagagattaaaagtagaaatggcggggtaatggagaacaaagtcggggaaagtgaaaataataaatcttttgtgaaatcaagttcagttcatgataggggagatctgcatattcaccgtgagaagtttgattctgaatctgagctgaaaaatcggatcgatatcggtgttggtgggcatcgaggacaatgttctactggtttagaaaagactggcaaagatattaattcatgttttacagaggttgttggaaaatcttctggtaaggccaaggttttggaaattccaaaagagaaggagtcgggggatgattgttccagtagtggggtgacatgtaaatatcccagcaggcttcatgaaaagcttgctttcctagaaggaaaggtcaagagaatagcgtctgatattaggaggactaaggagatgctggatttgaataaccctgatcaatcaaaggtcatactttcagacatccaagacaaaatatcaggtattgagaaggcaatagatcacgtagctagtgattcaaatgctaaaatagggttcctgaaaagcaatgctaatgatgctaaggaacccaatatggttgttgatagtcaaaataagaaagttgacaagggtaaacgtggggccaaagagttaagcagtgaggaattggaagctagactatttcctcatcgcaagttacttcagaatcgaacgtcgaataaagaatcattggaaaactgtccaagcaatgaatccagggaaaagcaagatgacattgaagaaacggcggaagaaaaggtgctaagccctattgaagagaccaagatagcacaagagttcttggctaaccttaataaagaggcaggtaacgtcaaatccactgacggagaagctgatatgaagtattgtggagttaaagaaacaggcggtggtgcatctgctaaaacaaaagactcctcctctgccttcaatcaaaagtgtgatgttgagctccttcttacaactgatgagaagcttgaagagtttgatgatcaagaaaacaggcaagggctctatgttgatgaagagacggaagatgatttcatttattcgctgcatgatataggaaataagacagcagtgggaggatggtttgtgtctgaaggggaggctgtcctcattgctcatgatgatggttcgtgttcatattatgatatcgcgaatcgtgaggtatgtaagccgttacaaataaccagtcattaaatctaagcagtagactagactctatgctggtgctccgtaattgagctcggaaagtttacttctttacttgctttatacttacaagcggttctccattctaaggaaacactagtaattcatatttcagttaggtgattttgttgcaccatattcttcattaaatctaagtaataaaccagactctaatgctaatgctccgtaattgagctcagaaagtttacttccttacttgctttatacttacaagccgttctctattctaaggaaattggaaatattagtaattcattcatatttcagttaggtgattttgttgcaccatatttttcattaaatcaaatgatatatgatattcatattt-----------------------------------------------------------------------------------------------------
>_R_Balizia_spnov_Morim_577@NODE_1_length_2572_cov_508.393723
---------------------attcgctattcacatacttgctaataaaatttttaaaaaagccagcgttataaaaagaacacgtgagatgtgagagatttcaagctcctttttgtttttaatcctctcctctccctctttcttgttgggactttgctcagtttccattatgtttt-tttttttttggccaatccagctcccaatttcaaaactcaaaattttaattatttcccgcctacatcaatgccgcgtaggtaatccctttcaattttcgggtttcatcattccctcctgttctgagaaaaatcggccactttcttcttcctgtttgccacaaaaatctctcccatagtaatttaattcttactttttacctcaacttcttcccatgtccacttcatccactcgccggatgaaagaccgcgacggaggcgacggcggcgtctccgccgtcaaagttgctgctcaccgatcttccagatctctaacccctgcttcaagctccgacaaaatccctagcgccaatgctttccgtaaactgtctgctgagaaagagaatcggagatccacgtcccgtggagctgctacggccgcgacccagagacctactattcgacccatgccccgcgttgacaaggcgtcgctaatgggcgtaggaagcggcagtgacagtcgtgagcggaagtccacggcgtcggtccctcgcggtaggagctctagcccttctgactttactagggtgctttcggatacccgaaaagataggcgggtttcagtggatcgggttgttaaggggtcggtcgcagaaccttatcgttctgctttcagtgggagtagggccgtgagagttggcaatcaggcaaaaggttatagggatttaagcattaaaggaagcgcgcaggttggtagtagagcaaaacttagaggtcatgctgacgaaagcgcaacaaagagcttgaattcagagattaaaagtagaaatggcggggtaatggagaacaaagtcggggaaagtgaaaataataaatctttagtgaaatcaagttcagttcatgataggggagatctgcatattcaccgtgagaagtttgattctgaatctgagctgcaaaattggatcgatatcggtgttggtgggcatcgaggacaatgttctactggtttagaaaagactggcaaagatattaattcatgttttacagaggttgttggaaaatcttctggtaaggctaaggttttggaaattccaaaagagaaggagtcggaggatgattgttccagtggtggggtgacatgtaaatatcccagcaggcttcatgaaaagcttgctttcctagaaggaaaggtcaagagaatagcgtctgatattaggaggactaaggagatgctggatttgaataaccctgatcaatcaaaggtcatactttcagacatccaagacaaaatatcaggtattgagaaggcaatagatcacgtagctagtgattcaaatgctaaaatagggctcctgaaaagcaatgctaatgatgataaggaaccaaatatggttgttgatagtcaaaataagaaagttgacaacggtaaacgtggggccaaagagttaagcagtgaggaattggaagctagactatttcctcatcgcaagttacttcagaatcgaacgtctaatcaagaatcattggaaaactgtccaagcaatgaatccaaggaaaagcaagatggcattgaagaaacggcggaagaaaaggtgctaagccctattgaagagaccaagatagcacaagagttcttggctaaccttaataaagaggcaggtaacgtcaaatccagagacggagaagctgatatgaagtattgtggagttaaagaaacaggcggtggtgcatctgctaaaacaaaagactcctcctctgccttcaatcaaaagtgtgatgtcgagctccttcttacaactgatgagaagcttgaagagtttgatgatcaagaaaacaggcaagggctctatgttgatgaagagacggaagatgatttcatttattcgctgcatgatataggaaataagacagcagtgggaggatggtttgtgtctgaaggggaggctgtcctcattgctcatgatgatggttcgtgttcatattatgatatcgcgaatcgtgaggtatgtaagccgttacaaataaccagtcattaaatataagcagtagactagactctatgctgattctccgtaattgagctcagaaagtttacttctttacttgctttatacttacaagcggttctccattctaaggaaacactagtaattcatatttcggttaggtgat----ttgcaccatattcttcattaaatctaagtaataaaccagactctaatgctaatgctccgtaattgagctcagaaagtttacttctttacttgctttatacttacaagccgttctccattctaaggaaattggaaatattagtaattcattcatatttcagttaggtggttttgttgcaccatattttttattaaatcaaatgatatatgatattcatatttgtactcaaaccaatttgtatctttgattagattttcata--------------------------------------------------------------
>_R_Jupunba_asplenifolia_Ekman_6383@NODE_1_length_2129_cov_75.067251
------------------------------------------------------------------------------------------------------------------------------------------------------------------------------------------------tccagctcccaatttcaaaactcaaaattttaattatttcccgcctgcatcaaagtcgcgtaggtaatccctttcaattttcgggtttcatcattccctcctgttctgagaaaaatcggccactttcttcttcctgtttgccacaaaaatctctcccatagtaatttaattcttactttttacctcaacttcttcccatgtccacttcatccacttgccggacgaaagaccgcgacgga---------ggcgtctccgccgtcaaagtggccgctcaccgatcttccagatctctaacccctgcttcaagctccgacaaaatccctagcgccaatgctttccgtaaactgtctgctgagaaggagaatcggagatccacgtcccgtggagctgctacggctgcgacccagagacctaccattcgacctatgccccgcgttgacaaggcgtcgctaataggtgtaggaagcggcagtgacagtcgtgagcggaagtccacgtcgtcggtccctcgcggtaggagctctagcccttctgactttactagggtgctttcggatacccgaaaagataggcgggtttcagcggatcgggttgttaaggagtcggtcgcagaacctgatcgttcttctttcagtgggagtaggggcgtgagagttggcaatcaggcaaaaggttatagggacttgagcatccaaggaagcgcgcaggttggtagtagagcaaaacttagaggtcatgccgacgaaagcgcaacaaagagcttgaattcagagattaaaagtagaaatggcggggtaatggaaaacaaagtcggggaaagtgaaaataataaatcttttgtgaaatcaagttcagttcaagataggggagatctgcatatttaccgtgagaaggttgattctgaatctgagctaaaaaatcggatcgatatcggcgttggtgggcatcgagggcaatgttctactggtttagaaaagactggcaaagatattaattcatgttttacagaggttgttggaaaatctgctggtaaggctaaggttttggaaattccaaaagagaaggagtcgggggatgattgttccagtagtggggtgacatgtaaatatcccagcaggcttcatgaaaagcttgctttcctagaaggaaaggtcaagagaatagcgtctgatattaggaggactaaggagatgctggatttgaataaccctgatcaatcaaaggtcatactttcagacatccaagacaaaatatcaggtattgagaaggcaataggtcacgtagctagtgattcaaatgctaaaatagggttcctgaaaagcaatgctaatgatgataaggaaccaaatatggttgttgatggtcaaaataagaaagttgacaagggtaaacgtggggccaaagagttaagcagtgaggaattggaagctagactatttcctcatcgcaagttacttcagaatcgaacgtcgaataaggcatcattggaaaactgtccaagcaatgaatccacggaaaagcaagatgacattgaagaaacggcagaagaaaaggtgctgagccctattgaagagaccaagatagcacaagagttcttggctaaccttaatgaagaggcaggtaacgtcaaatccagagacggagaagctgatatgaagtattgtggagttaaagaaacaggcggtggtgcatctgctaaaacaaaagactcctcctccgccttcaatcaaaagtgtgatgttgagctccttcttacaactgatgagaagcttgaagagtttgatgatcaagaaaacaggcaagggctctatgttgatgaagagacagaagatgatttcatttattcgctgaatgatataggaaataagacagcagtgggaggatggtttgtgtctgaaggggaggctgtcctcattgctcatgatgatggttcgtgttcatattatgatatcgcgaatcgtgaggtatgtaagccgttataaattaccagtcattaaatctaagcagtagactagactctatgctgatgctccgtaattgagctcagaaagtttacttctttacttgctttatacttacaagcggttctccattctaaggaaacactagtaattcatatttcagttagttgattt------------------------------------------------------------------------------------------------------------------------------------------------------------------------------------------------------------------------------------------------------------------------------------------------------------------------------------
>_R_Jupunba_brachystachya_Lima_7438@NODE_1_length_2632_cov_237.933855
gcaatgtcttaatttaaattaattggctattcacatacttgctaataaaattttttaaaaagccaccgttataaaaagaacacgtgagttgtgagagatttcaagctcctttttgtttttaatcctctcctctccctctttcttgttgggtctttgctcagtttccattatgttttgtttttttttggccaatccagctcccaatttcaaaactcaaaattttaattatttcccgcctacatcaaagccgcgtaggtaatccctttcaattttcgggtttcatcattccctcctgttctgagaaaaatcggccactttcttcttcctgtttgccacaaaaatctctcccatagtaatttaattcttactttttacctcaacttcttcccatgtccacttcatccacgcgccggatgaaagacagcgacggagccgacggcggcgtctccgcggtcaaagtggccgctcaccgatcttccagatctctaacccctgcttcaagctccgacaaaatccctagcgccaatgctttccgtaaactgtctgctgagaaagagaatcggagatccacgtcccgtggagctgctacggctgcgacccagagacctactattcgacctatgccccgcgttgacaaggcgtcgctaataggcgtaggaagcggcagtgacagtcgtgagcggaagtccacgtcgtcagtccctcgcggtaggagctctagcccttctgactttactagggtgctttcggatacccgaaaagataggcgggtttcagcggatcgggttgttaaggggtcggtcgcagaacctgatcgttctgctttcagtgggagtaggggcgtgagagttggcaatcaggcaaaaggtcatagggacttaagcatcaaaggaagcgcgcaggttggtagtagagcaaaacttagaggtcatgccgacgaaagagcaacaaagagcttgaattcagagattaaaagtagaaatggcggggtaatggaaaacaaagtcggggaaagtgaaaataacaaatcttttgtgaaatcaagttcagttcatgataggggagatctgcatatttaccgtgagaaggttgattctgaatctgagctaaaaaatcggatcgatatcggtattggtgggcatcgagggcaatgttctactggtttagaaaagactggcaaagatattaattcatgttttacagaggttgttggaaaatctgctggtaaggctaaggttttggaaattccaaaag---aggagtcgggggatgattgttccagtagtggggtgacatgtaaacatcccagcaggctccatgaaaagcttgctttcctagaaggaaaggtcaagagaatagcgtctgatattaggaggactaaggagatgctggatttgaataaccctgatcaatcaaaggtcatactctcagacatccaagacaaaatatcaggtattgagaaggcaatagatcacgtagctagtgattcaaatgctaaaatagggttcctgaaaagcaatgctaatgatgataaggaaccaaacatggttgttgatagtcaaaataagaaagttgacaggggtaaacgtggggccaaagagttaaccagtgaggaattggaagctagactatttcctcatcgcaagttacttcagaatcgaacgtcgaataaggcatcattggaaaactgtccaagcaatgaatccacggaaaagcaagatgacattgaagaaacggcggaagaaaaggtgctgagccctattgaagagaccaagatagcacaagagttcttggctaaccttaataaagaggcaggtaacgtcaaatccagagacggagaagctgatatgaagtattgtggagttaaagaaacaggcggtggtgcatctgctaaaacaaaagactcctcctctgccttcaatcaaaagtgtgatgttgagctccttcttacaactgatgagaagcttgaagagtttgatgatcaagaaaacaggcaagggctctatgttgatgaagagacagaagatgatttcatttattcgctgaatgatataggaaataagacagcagtgggaggatggtttgtgtctgaaggggaggctgtccttattgctcatgatgatggttcgtgttcatattatgatatggcgaatcgtgaggtatgtaagccgttacaaattaccagtccttaaatctaagcagtagactagactctatgctgatgctccgtaattgagctcagaaagtttacttctttacttgctttatacttacaagcggttctccattgtaaggaaacactagtaattcatatttcagttagttgattttgttgcaccatattcttcattaaatctaagtaataaactagactctaatgctaatgctccgtaattgagctcagaaagtttacttctttacttgctttatacttacaagccgttctccattctaaggaaattggaaatattagtaattcattcatatttcagttaggtggttttgttgcaccatatttttcattaaatcaaatgatatatgatattcatatttgtactcaaaccaatttgtatctttgattacattttcataatgaattatgcatatagatccgtattctttctgt----------------------------
>_R_Jupunba_cochleata_Bonadeu_673@NODE_1_length_2481_cov_222.775374
----------------------------------------------------------------------------------------------------------------------------------------------------------------------------------------------------------------------------------------------------------------------------------gggtttcatcattccctcctgttctgagaaaaatcggccactttcttcttcctgtttgccacaaaaatctctcccatagtaatttaattcttactttttacctcaacttcttcccatgtccacttcatccactcgccggacgaaagaccgcgacggaggcgacggcggcggctccgccgtcaaagtggccgctcaccgatcttccagatctctaacccctgcttcaagctccgacaaaatccctagcgccaatgctttccgtaaactgtctgctgagaaagagaatcggagatccaggtcccgtggagctgctacggctgcgacccagagacctactattcgacctatgccccgcgttgacaaggcgtcgctaataggcgtaggaagcggcagtgacagtcgtgagcggaagtccacgtcgtcggtccctcgcggtaggagctctagcccttctgactttactagggtgctttcggatacccgaaaagataggcgggtttcagcggatcgggttgttaaggggtcggtcgcagaacctgatcgttctgctttcagtgggagtaggggcgtgagagttggcaatcaggcaaaaggttatagggacttaagcatcaaaggaagcgcgcaggttggtagcagagcaaaacttagaggtcatgccgacgaaagcgcaacaaagagcttgaattcagagattaaaagtagaaatggcggggtaatggaaaacaaagtcggggaaagtgaaaataataaatcttttgtgaaatcaagttcagttcatgataggggagatctgcatatttaccgtgagaaggttgattctgaatctgagctaaaaaatcggatcgatatcggtgctggtgggcatcgagggcaatgttctactggtttagaaaagactggcaaagatattaattcatgttttacagaggttgttggaaaatctgctggtaacgctaaggttttggaaattccaaaagagaaggagtcgggggatgattgttccagtagtggggtgacatgtaaatatcccagcaggcttcatgaaaagcttgctttcctagaaggaaaggtcaagagaatagcgtctgatattaggaggactaaggagatgctggatttgaataaccctgatcaatcaaaggtcatactttcagacatccaagacaaaatatcaggtattgagaaggcaatagatcacgtagctagtgattcaaatgctaaaatagggctcctgaaaagcaatgctaatgatgataaggaaccaaatatggttgttgatagtcaaaataagaaagttgacaagggtaaacgtggggccaaagagttaagcagtgaggaattggaagctagactatttcctcatcgcaagttactgcagaatcgaacgtcgaataaggcatcattggaatactgtccaagcaatgaatccacggaaaagcaagatgacattgaagaaacggcggaagaaaaggtgctgagccctattgaagagaccaagatagcacaagagttcttggctaaccttaataaagaggcaggtaacgtcaaatccagagacggagaagctgatatgaagtattgtggagttaaagaaacaggcggtggtgcatctgctaaaacaaaagactcctcctctgccttcaatcaaaagtgtgatgttgagctcattcttacaactgatgagaagcttgaagagtttgatgatcaagaaaacaggcaagggctctatgttgatgaagagacagaagatgatttcatttattcgctgaatgatataggaaataagacagcagtgggaggatggtttgtgtctgaaggggaggctgtcctcattgctcatgatgatggttcgtgttcatattatgatatcgcgaatcgtgaggtatgtaagccgttacaaattacctgtcattaaatctaagcagtagactagactctatgctgatgctccgtaattgagctcagaaagtttacttctttacttgctttatacttacaagcggttctccattctaaggaaacactagtaattcatatttcagttagttgattttgttgcaccatattcttcatgaaatctaagtaataaactagactctaacgctaatgctccgaaattgagctcagaaagtttacttctttacttgctttatacttacaagccgttctccattctaaggaaattggaaatattagtaattcattcatatttcagttaggtggttttgttgcaccatatttttcattaaatcaaatgatatatgatattcatatttgtact------------tgttaggaatattattaatattattagtaatgtaaataga--------------------ataccagagaatcagggattatga
>_R_Jupunba_cochleata_Bonadeu_673@NODE_2_length_550_cov_9.693446
gcaatgtcttaatttaaattaattggctattcacattcctgctaat-aaatttttaaaaaagccagcgttataaaaagaacacgtgagttgtgagagatttcaagctcctttgtatttttaatcctctcctctccctctttcttgttgggtctttgctcagtttccattgtg---tttttttttttggccaatccagctcccaatttcaaaactctaaattttaattatttcccgcctacatcaaagccgcgtaggtaatccctttcaattttcgggtttcatcattccctcctgttctgagaaaaatcggccactttcttcttcctgtttgccacaaaaatctctcccat-----------------------------------------------------------------------------------------------------------------------------------------------------------------------------------------------------------------------------------------------------------------------------------------------------------------------------------------------------------------------------------------------------------------------------------------------------------------------------------------------------------------------------------------------------------------------------------------------------------------------------------------------------------------------------------------------------------------------------------------------------------------------------------------------------------------------------------------------------------------------------------------------------------------------------------------------------------------------------------------------------------------------------------------------------------------------------------------------------------------------------------------------------------------------------------------------------------------------------------------------------------------------------------------------------------------------------------------------------------------------------------------------------------------------------------------------------------------------------------------------------------------------------------------------------------------------------------------------------------------------------------------------------------------------------------------------------------------------------------------------------------------------------------------------------------------------------------------------------------------------------------------------------------------------------------------------------------------------------------------------------------------------------------------------------------------------------------------------------------------------------------------------------------------------------------------------------------------------------------------------------------------------------------------------------------------------------------------------------------------------------------------------
>_R_Jupunba_commutata_Maguire_46145@NODE_1_length_2712_cov_230.669829
gcaatgtcttaatttaaattaattggctattcacatgcttgctaataaaatttttaaaaaagccagcgttataaaaagaacacgtgagttgtgagagatttcaagctccgttttatttttaatcctctcctctccctctttcttgttgggtctttgctcagtttccattatgtttt-gttttttctggccaatccagctcccaatttcaaaactcaaaattttaattatttcccgcctacatcaaagccgcgtaggtaatccctttcaattttcgggtttcatcattccctcctgttctgagaaaaatcggccactttcttcttcctgtttgccacaaaaatctctcccatagtaatttaattcttactttttacctcaacttcttcccatgtccacttcatccactcgccggatgaaagaccgcgacggagccgacggcggcgtctccgccgtcaaagtggccgctcaccgatcttccagatctctaacccctgcttcaagctccgacaaaatccctagcgccaatgctttccgtaaactgtctgctgagaaagagaatcggagatccacgtcccgtggagctgctacggctgcgacccagaggcctactattcgacctatgccccgcgttgacaaggcgtcgctaataggcgtaggaagcggcagtgacagtcgtgagcggaagtccacgtcgtcggtccctcgcggtaggagctctagcccttctgactttactagggtgctttcggatacccgaaaagataggcgggtttcagcggatcgggttgttaagggatcggtcgcagaacctgatcgttctgctttcagtgggagtaggggcgtgagagttggcaatcaggcaaaaggttatagggacttaagcatcaaaggaagcgcgcaggttggtagtagagcaaaacttagaggtcatgccgacgaaagcgcaacaaagagcttgaattcagagattacaagtagaaatggcggggtaatggaaaacaaagtcggggaaagtgaaaataacaaatcttttgtgaaatcaagttcagttcatgataggggagatctgcaaatttaccgtgagaaggttgattctgaatctgagctaaaaaatcggatcgatatcggtgttggtgggcatcgagggcaatgttctactggtttagaaaagactggcaaagatattaattcatgttttacagaggttgttggaaaatctgctggtaacgctaaggttttggaaattccaaaagagaaggagtcgggggatgattgttccagtggtggggtgacatgtaaatatcccagcaggcttcatgaaaagcttgctttcctagaaggaaaggtcaagagaatagcgtctgatattaggaggactaaggagatgctggatttgaataaccctgatcaatcaaaggtcatactttcagacatccaagacaaaatatcaggtattgagaaggcaatagatcacgtagctagtgattcaaatgctaaagtagggttcctgaaaagcaatgctaatgatgataaggaaccaaatatggttgttgatagtcaaaataagaaagttgacaagggtaaacgtggggccaaagagttaagcagtgacgaattggaagctagactatttcctcatcgcaagttacttcagaatcgaacgtcgaataaggcatcgttggaaaactgtccaagcaatgaatccacggaaaagcaagatgacattgaagaaacggcggaagaaaaggtgctgagccctattgaagagaccaagatagcacaagagttcttggctaaccttaataaagaggcaggtaacgtcaaatccagagacggagaagctgatatgaagtattgtggagttaaagaaacaggcggtggtgcatctgctaaaacaaaagactcctcctctgccttcaatcaaaagtgtgatgttgagctccttcttacaactgatgagaagcttgaagagtttgatgatcaagaaaacaggcaagggctctatgttgatgaagagacagaagatgatttcatttattcgctgaatgatataggaagtaagacggcagtgggaggatggtttgtgtctgaaggggaggctgtcctcattgctcatgatgatggttcgtgttcatattatgatatcgcgaatcgtgaggtatgtaagccgttacaaattaccagtcattaaatctaagcagtagactagactctatgttgatgctccgtaattgagctcagaaagtttacttctttacttgctttatacttgcaagcggttctccattctaaggaaacactagtaattcatatttcagttagttgattttgttgcaccatattcttcattaaatctaagtaataaactagactctaatgctaatgctccgtaattgagctcagaaagtttacttctttacttgctttatacttacaagccgttctccattctaaggaaattggaaatattagtaattcattcatatttcagttaggtggttttgttgcaccatatttttcattaaatcaaatgagatatgatattcatatttgtactcagaccaatttgtatctttgattaca----------------------------------------------------------------------
>_R_Jupunba_floribunda_Iganci_883@NODE_1_length_2705_cov_175.668950
gcaatgtcttaatttaaattaattggctattcacatacttgctaataaaatttttaaacaagccagcgttataaaaagaacacgtgagttgtgagagattttaagctcctttttatttttaatcctctcctctccctctttcttgttgggtctttgctcagtttccattacgtt----ttttttttggccaatccatctcccaatttcaaaactcaaaattttaattatttcccgcctacatcaaagccgcgtaggtaatccctttcaattttcgggtttcatcattccctcctgttctgagaaaaatcggccactttcttcttcctgtttgccacaaaaatctctcccatagtaatttaattcttactttttacctcaacttcttcccatgtccacttcatccactcgccggacgaaagaccgcgacggaggcgacggcggcgtctccgccatcaaagtggccgctcaccgatcttccagatctctaacccctgcttcaagctccgacaaaatccctagcgccaatgctttccgtaaactgtctgctgagaaagagaatcggagatccacgtcccgtggagctgctacggctgcgacccagagacctactattcgacctatgccccgcgttgacaaggcgtcgctaataggcgtaggaagcggcagtgacagtcgtgagcggaagtccacgtcgtcggtccctcgcggtaggagctctagcccttctgactttaccagggtgctttcggatacccgaaaagataggcaggtttcagcggatcgggttgttaaggggtcggtcgcagaacctgatcgttctgctttcagtgggagtaggggcgtgagagttggcaatcaggcaaaaggttatagggacttaagcatcaaaggaagcgcgcaggttggtagtagagcaaaacttagaggtcgtgccgacgaaagagcaacaaagagcttcaattcggagattaaaagtagaaatggcggggtaatggaaaacaaagtcggggaaagtgaaaataataaatcttttgtgaaatcaagttcagttcatgataggggagatctgcatatttaccgtgagaaggttgattctgaatctgagctaaaaaatcggatcgatatcggtgatggtgggcatcgagggctatgttctactggtttagaaaagactggcaaagatattaattcatgttttacagaggttgttggaaaatctgctggtaaggctaaggttttggaaattccaaaagagaaggagtcgggggatgattgttccagtagtggggtgacatgtaaatatcccagcaggcttcatgaaaagcttgctttcctagaaggaaaggtcaagagaatagcgtctgatattaggaggactaaggagatgctggatttgaataaccctgatcaatcaaaggtcatactttcagacatccaagacaaaatatcaggtattgagaaggcaatagatcacgtagctagtgattcaaatgctaaaatagggttcctgaaaagcaatgctaatgatgataaggaaccaaacatggttgttgatagtcaaaataagaaagttgacaggggtaaacgtggggccaaagagttaaccagtgaggaattggaagctagactatttcctcatcgcaagttacttcagaatcgaacgtcgaataaggcatcattggaaaactgtccaagcaatgaatccacggaaaagcaagatgacattgaagaaacggcggaagaaaaagtgctgagccctattgaagagaccaagatagcacaagagttcttggctaaccttaataaagaggcaggtaacgtcaaatccagagacggagaagctgatatgaagtattgtggagttaaagaaacaggcggtggtgcatctgctaaaacaaaagactcctcctctgccttcaatcaaaagtgtgatgttgagctccttcttacaactgatgagaagcttgaagagtttgatgatcaagaaaacaggcaagggctctatgttgatgaagagacggaagatgatttcagttattcgctgcatgatataggaaataagacagcagtgggaggatggtttgtgtctgaaggggaggctgtcctcattgctcatgatgatggttcgtgttcatattatgatatcgcgaatcgtgaggtatgtaagccgttacaaataaccagtcattaaatctaagcagtagactagactctatgctgatgctccgtaattgagctcagaaagtttacttctttacttgctttatacttacaagcggttctccattctaaggaaacactagtaattcatatttcagttaggtgattttgttgcaccatattcttcattaaatctaagtaataaactagactctaatgctaatgctccgtaattgagctcagaaagtttacttctttacttgctttatacttacaagccgttctccattctaaggaaattggaaatattagtaattcattcatatttcagttaggtggttttgttgcaccatatttttcattaaatcaaatgatatatgatattcatatttgtactcaaaccaatttgtatctttgattacattttcataatgaattatgcatatagatctgtattctttctgtaaaaagcttaaacaagcaatgtgcctac
>_R_Jupunba_leucophylla_Iganci_839@NODE_1_length_2665_cov_446.185471
gcgatgtcttaatttaaattaattgtctattcacatacctgctaataaaatttttaaaaaagccagcgttataaaaagaacacgtgagttgtgagagattttaagctcctttttatttttaatcctctcctctccctctttcttgttgggtctttgctcagtttccattacgtttt----ttttttggccaatccagctcccaatttcaaaactcaaaattttaattatttcccgcctacatcaaagccgcgtaggtaatccttttcaattttcgggtttcatcattccctcctgttctgagaaaaattggccactttcttcttcctgtttgccacaaaaatctctcccatagtaatttaattcttactttttacctcaacttgttcccatgtccacttcatccgctcgccggacgaaagaccgcgacggaggcgacggcggcgtctcagccgtcaaagtggccgctcaccgatcttccagatctctaacccctgcttcaagctccgacaaaatccctagcgccaatgctttccgtaaactgtctgctgagaaagagaatcggagatccacgtcccgtggagctgctacggctgcgacccagagacctgctattcgacctatgccccgagttgacaaggcgtcgctaataggcgtaggaagcggcagtgacagtcgtgagcggaagtccacgtcgtcggtccctcgcggtaggagctctagcccttctgactttactagggtgctttcggatacccgaacagataggcgggtttcagcggatcgggttgttaaggggtcggtcgcagaacctgatcgttctgctttcagtgggagtaggggcgtgagagttggcaatcaggcaaaaggttatagggacttaagcatcaaaggaagcgcgcaggttagtagtagagcaaaacttagaggtcatgccgacgaaagagcaacaaagagcttgaattcagagattaaaagtagaaatggcggggtaatggaaaacaaagtcggggaaagtgaaaataataaatcttttgtgaaatcaagttcagttcatgataggggagatctgcatatttaccgtgagaaggttgattctgaatctgagctaaaaaatcggatcgatatcggtgttggtgggcatcgagggcaatgttctactggtttagaaaagactggcaaagatattaattcatgttttacagaggttgatggaaaatctgctggtaaggctaaggttttggaaattccaaaagagaaggagtcgggggatgattgttccagtagtgggttgacatgtaaatatcccagcaggcttcatgaaaagcttgctttcctagaaggaaaggtcaagagaatagcgtctgatattaggaggactaaggagatgctggatttgaataaccctgatcaatcaaaggtcatactttcagacatccaagacaaaatatcaggtattgagaaggcaatagatcacgtagctagtgattcaaatgctaaaatagggttcctgaaaagcaatgctaatgatgataaggaaccaaacatggttgttgatagtcaaaataagaaagttgacaggggtaaacgtggggccaaagagttaaccggtgaggaattggaagctagactatttcctcatcgcaagttacttcagaatcgaacgtcgaataaggcatcattggaaaactgtccaagcaatgaatccacggaaaagcaagatgacattgaagaaacggcggaagaaaaggtgctgagccctattgaagagaccaagatagcacaagagttcttggctaaccttaataaagaggcaggtaacgtcaaatccagagacggagaagctgatatgaagtattgtggagttaaagaaacaggcggtggtgcatctgctaaaacaaaagactcctcctctgccttcaatcaaaagtgtgatgttgagctccttcttacaactgatgagaagcttgaagagtttgatgatcaagaaaacaggcaagggctctatgttgatgaagagacggaagatgatttcatttattcgctgcatgatataggaaataaggcagcagtgggaggatggtttgtgtctgaaggggaggctgtcctcattgctcatgatgatggttcgtgttcatattatgatatcgcgaatcgtgaggtatgtaagccgttacaaataaccagtcattaaatctaagcagtagactagactctatgctgatgctccgtaattgagctcagaaagtttacttctttacttgctttatacttacaagcggttctccattctaaggaaacactagtaattcatatttcagttaggtgattttgttgcaccatattcttcattaaatctaagtaataaactagactctaatgctaatgctccgtaattgagctcagaaagtttacttctttacttgctttatacttacaagccgttctccattctaaggaaa--------------------------------------------------------------------------------------------------------------------------------------------------------------------------------------------------
>_R_Jupunba_longipedunculata_Cardona_2682@NODE_1_length_2416_cov_247.964515
-------------------------------------------------------------gccagcgttataaaaagaacacgtgagttgtgagagatttcaagctcctttttatttttaatcctctcctctccctctttcttgttgggtctttgctcagtttccattacgttgt--ttttttttggccaatccagctcccaatttcaaaactcaaaattttaattatttcccgcctacatcaaagccgcgtaggtaatccctttcaattttcgggtttcatcattccctcctgttctgagaaaaatcggccactttcttcttcctgtttgccacaaaaatatctcccgtagtaatttaattcttactttttacctcaactccttcccatgtccacttcatccactcgccggacgaaagacc---------gcgacggcggcgtctccgccgtcaaagtggccgctcaccgatcttccagatctctaacccctgcttcaagctccgacaaaatccctagcgccaatgctttccgtaaactgtctgctgagaaagagaatcggagatccacgtcccgtggagctgctacggctgcgacccagagacctactattcgacctatgccccgcgttgacaaggcgtcgctaataggcgtaggaagcggcagtgacagtcgtgagcggaagtccacgtcgtcggtccctcgcggtaggagctctagcccttctgactttactagggtgctttcggatacccgaaaagataggcgggtttcagcggatcgggttgttaaggggtcggtcgcagaacctgatcgttctgctttcagtgggagtaggggcgtgagagttggcaatcaggcaaaaggttatagggacttaagcatcaaaggaagcgcgcaggttggtagtagagcaacactaagaggtcatgccgacgaaagagcaacaaagagcttgaattcagagattaaaagtagaaatggcggggtaatggaaaacaaagtcggggaaagtgaaaataataaatcttttgtgaaatcaagttcagttcatgataggggagatctgcatatttaccgtgagaaggttgattctgaatctgagctaaaaaatcggatcgatatcggtgttggtgggcatcgagggcaatgttctactggtttagaaaagactggcaaagatattaattcatgttttacagaggttgttggaaaatctgctggtaaggctaaggttttggaaattccaaaagagaaggagtcgggggatgattgttccagtagtggggtgacatgtaaatatcccagcaggcttcatgaaaagcttgctttcctagaaggaaaggtcaagagaatagcgtctgatattaggaggactaaggagatgctggatttgaataaccctgatcaatcaaaggtcatactttcagacatccaagacaaaatatcaggtattgagaaggcaatagatcacgtagctagtgattcaaatgctaaaatagggttcctgaaaagcaatgctaatgatgataaggaaccaaacatggttgttgatagtcaaaataagaaagttgacaggggtaaacgtggggccaaagagttaaccagtgaggaattggaagctagactatttcctcatcgcaagttacttcagaatcgaacgtcgaataaggcatcattggaaaactgtccaagcaatgaatccacggaaaagcaagatgacattgaagaaacggcggaagaaaaggtgctgagccctattgaagagaccgagatagcacaagagttcttggctaaccttaataaagaggcaggtaacgtcaaatccagagacggagaagctgatatgaagtattgtggagttaaagaaacaggcggtggtgcatctgctaaaacaaaagactcctcctctgccttcaatcaaaagtgtgatgttgagctccttcttacaactgatgagaagcttgaagagtttgatgatcaagaaaacaggcaagggctctatgttgatgaagagacggaagatgatttcatttattcgctgcatgatataggaaataagacagcagtgggaggatggtttgtgtctgaaggggaggctgtcctcattgctcatgatgatggttcgtgttcatattatgatatcgcgaatcgtgaggtatgtaagccgttacaaataaccagtcattaaatctaagcagtagactagactctatgctgatgctccgtaattgagctcagaaagtttgcttctttacttgctttatacttacaagcggttctccattctaaggaaacactagtaattcatatttcagttaggtgattttgttgcaccatattcttcattaaatctaagtaataaactagactctaatgctaatgctccgtaattgagctcagaaagtttacttctttacttgctttatacttacaagccgttctccattctaaggaagttggaaatattagtaattcattcatatt----------------------------------------------------------------------------------------------------------------------------------------------------------------------
>_R_Jupunba_microcalyx_Iganci_855@NODE_1_length_2802_cov_269.416881
gcgatgtcttaatttaaattaattgtctattcacatacctgctaataaaatttttaaaaaagccagcgttataaaaagaacacgtgagttgtgagagattttaagctcctttttatttttaatcctctcctctccctctttcttgttgggtctttgctcagtttccattacgtt----ttttttttggccaatccagctcccaatttcaaaactcaaaattttaattatttcccgcctacatcaaagccgcgtaggtaatccttttcaattttcgggtttcatcattccctcctgttctgagaaaaattggccactttcttcttcctgtttgccacaaaaatctctcccatagtaatttaattcttactttttacctcaacttgttcccatgtccacttcatccgctcgccggacgaaagaccgcgacggaggcgacggcggcgtctcagccgtcaaagtggccgctcaccgatcttccagatctctaacccctgcttcaagctccgacaaaatccctagcgccaatgctttccgtaaactgtctgctgagaaagagaatcggagatccacgtcccgtggagctgctacggctgcgacccagagacctgctattcgacctatgccccgagttgacaaggcgtcgctaataggcgtaggaagcggcagtgacagtcgtgagcggaagtccacgtcgtcggtccctcgcggtaggagctctagcccttctgactttactagggtgctttcggatacccgaacagataggcgggtttcagcggatcgggttgttaaggggtcggtcgcagaacctgatcgttctgctttcagtgggagtaggggcgtgagagttggcaatcaggcaaaaggttatagggacttaagcatcaaaggaagcgcgcaggttagtagtagagcaaaacttagaggtcatgccgacgaaagagcaacaaagagcttgaattcagagattaaaagtagaaatggcggggtaatggaaaacaaagtcggggaaagtgaaaataataaatcttttgtgaaatcaagttcagttcatgataggggagatctgcatatttaccgtgagaaggttgattctgaatctgagctaaaaaatcggatcgatatcggtgttggtgggcatcgagggcaatgttctactggtttagaaaagactggcaaagatattaattcatgttttacagaggttgatggaaaatctgctggtaaggctaaggttttggaaattccaaaagagaaggagtcgggggatgattgttccagtagtgggttgacatgtaaatatcccagcaggcttcatgaaaagcttgctttcctagaaggaaaggtcaagagaatagcgtctgatattaggaggactaaggagatgctggatttgaataaccctgatcaatcaaaggtcatactttcagacatccaagacaaaatatcaggtattgagaaggcaatagatcacgtagctagtgattcaaatgctaaaatagggttcctgaaaagcaatgctaatgatgataaggaaccaaacatggttgttgatagtcaaaataagaaagttgacaggggtaaacgtggggccaaagagttaaccggtgaggaattggaagctagactatttcctcatcgcaagttacttcagaatcgaacgtcgaataaggcatcattggaaaactgtccaagcaatgaatccacggaaaagcaagatgacattgaagaaacggcggaagaaaaggtgctgagccctattgaagagaccaagatagcacaagagttcttggctaaccttaataaagaggcaggtaacgtcaaatccagagacggagaagctgatatgaagtattgtggagttaaagaaacaggcggtggtgcatctgctaaaacaaaagactcctcctctgccttcaatcaaaagtgtgatgttgagctccttcttacaactgatgagaagcttgaagagtttgatgatcaagaaaacaggcaagggctctatgttgatgaagagacggaagatgatttcatttattcgctgcatgatataggaaataaggcagcagtgggaggatggtttgtgtctgaaggggaggctgtcctcattgctcatgatgatggttcgtgttcatattatgatatcgcgaatcgtgaggtatgtaagccgttacaaataaccagtcattaaatctaagcagtagactagactctatgctgatgctccgtaattgagctcagaaagtttacttctttacttgctttatacttacaagcggttctccattctaaggaaacactagtaattcatatttcagttaggtgattttgttgcaccatattcttcattaaatctaagtaataaactagactctaatgctaatgctccgtaattgagctcagaaagtttacttctttacttgctttatacttacaagccgttctccattctaaggaaattggaaatattagtaattcattcatatttcagttaggtggttttgttgcaccatatttttcattaaatcaaatgatatatgatattcatatttgtactcaaaccaatttgtatctttgattacattttcataatgaattatgcatacagatccgtattctttctgtaaaaagcttaaacaagcaatgtgcctgc
>_R_Jupunba_oppositifolia_Liegier_16014@NODE_1_length_2151_cov_216.618611
------------------------------------------------------------------------aaaaagaacacgtgaattgtgagagatttcaagctccttttaatttttaatcctctcctctccgtctttctcgttgggtctttgctcagtttccattatg-tttttttttttttggccaatccagctcccaatttcaaaactcaaaattttaattatttcccgcctgcatcaaagccgcgtaggtaatccctttcaattttcgggtttcatcattccctcctgttctgagaaaaatcggccactttcttcttcctgtttgccacaaaaatctctcccatagtaatttaattcttactttttacctcaacttcttcccatgtccacttcatccactcgccggacgaaagaccgcgacggaggcgacggaggcgtctccgccgtcaaagtggccgctcaccgatcttccagatctctaacccctgcttcaagctccgacaaaatccctagcgccaatgctttccgtaaactgtctgctgagaaggagaatcggagatccacgtcccgtggagctgctacggctgcgacccagagacctaccattcgacctatgccccgcgttgacaaggcgtcgctaataggcgtaggaagcggcagtgacagtcgtgagcggaagtccacgtcgtcggtccctcgcggtaggagctctagcccttctgactttactagggtgctttcggatacccgaaaagataggcgggtttcagcggatcaggttgttaaggggtcggtcgcagaacctgatcgttctgctttcagtgggagtaggggcgtgagagttggcaatcaggcaaaaggttatagggacttaagcatcaaaggaagcgcgcaggttggtagtagagcaaaacttagaggtcatgccgacgaaagcgcaacaaagagcttgaattcagagattaaaagtagaaatggcggggtaatggaaaacaaagtcggggaaagtgaaaataataaatcttttgtgaaatcaagttcagctcatgataggggagatcagcatatttaccgtgagaaggttgattctgaatctgagctaaaaaatcggatcgatatcggtgttggtgggcatcgagggcaatgttctactggtttagaaaagactggcaaagatattaattcatgttttacagaggttgttggaaaatctgctggtaaggctaaggttttggaaattccaaaagagaaggagtcgggggatgattgttccagtagtggggtgacatgtaaatatcccagcaggcttcatgaaaagcttgctttcctagaaggaaaggtcaagagaatagcgtctgatattaagaggactaaggagatgctggatttgaataaccctgatcaatcaaaggtcatactttcagacatccaagacaaaatatcaggtactgagaaggcaatagatcacgtagctagtgattcaaatgctaaaatagggttcctgaaaagcaatgctaatgatgataaggaaccaaatatggttgttgatagtcacaataagaaagttgacaagggtaaacgtggggccaaagagttaagcagtgaggaattggaagctagactatttcctcatcgcaagttacttcagaatcgaacgtcgaataaggcatcattggaaaactgtccaagcaatgaatccacagaaaagcaagatgacattgaagaaacggcggaagaaaaggtgctgagccctattgaagagaccaagatagcacaagagttcttggctaaccttaataaagaggcaggtaacgtcaaatccagagacggagaagctgatatgaagtattgtggagttaaagaaacaggcggtggtgcatctgctaaaacaaaagactcctcctccgccttcaatcaaaagtgtgatgttgagctccttcttacaactgatgagaagcttgaagagtttgatgatcaagaaaacaggcaagggctctatgttgatgaagagacagaagatgatttcatttattcgctgaatgatataggaaataagacagcagtgggaggatggtttgtgtctgaaggggaggctgtcctcattgctcatgatgatggttcgtgttcatattatgatatcgcgaatcgtgaggtatgtaagccgttacaaattaccagtcattaaatctaagcagtagactagactctatgctgatg----------------------------------------------------------------------------------------------------------------------------------------------------------------------------------------------------------------------------------------------------------------------------------------------------------------------------------------------------------------------------------------------------------------------------------------------
>_R_Jupunba_trapezifolia_Simon_1600@NODE_1_length_2423_cov_368.273226
---------------------------------------------------------------------------------------gttttgagtgatttcaagctcctttttatttttaatcctctcctctccctctttcttgttgggtctttgctcagtttccattatgtttt-gttttttctggccaatccagctcccaatttcaaaactcaaaattttaattatttcccgcctacatcaaagccgcgtaggtaatccctttcaattttcgggtttcatcattccctcctgttctgagaaaaatcggccactttcttcttcctgtttgccacaaaaatctctcccatagtaatttaattcttactttttacctccacttcttcccatgttcacttcatccactcgccggatgaaagaccgcgacggagccgacggcggcgtctccgccgacaaagtggccgctcaccgatcctccagatctctaacccctgcttcaagctccgacaaaatccctagcgccaatgctttccgtaaactgtctgctgagaaagagaatcggagatccacgtcccgtggagctgctacggctgcgacccagagacctactattcgacctatgccccgcgttgataaggcgtcgctaataggcgtaggaagcggcagtgacagtcgtgagcggaagtccacgtcgtcggtccctcgcggtaggagctctagcccttctgactttactagggtgctttcggatacccgaaaagataggcgggtttcagcggatcgggttgttaaggggtcggtcgcagaacctgatcgttctgctttcagtgggagtaggggcgtgagagttggcaatcaggcaaaaggttatagggacttaagcatcaaaggaagcgcgcaggttggtagtagagcaaaacttagaggtcatgccgacgaaagagcaacaaagagcttgaattcagagattaaaagtagaaatggcggggtaatggaaaacaaagtcggggaaagtgaaaataataaatcttttgtgaaatcaagttcagttcatgataggggagatctgcatatttaccgtgagaaggttgattctgaatctgagctaaaaaatcggatcgatatcggtgttggtgggcatcgagggcaatgttctactggtttagaaaagactggcaaagatattaattcatgttttacagaggttgttggaaaatctgctggtaacgctaaggttttggaaattccaaaagagaaggagtcgggggctgatttttccagtggtggggtgacatgtaaatatcccagcaggcttcatgaaaagcttgctttcctagaaggaaaggtcaagagaatagcgtctgatattaggaggactaaggagatgctggatttgaataaccctgatcaatcaaaggtcatactttcagacatccaagacaaaatatcaggtattgagaaggcaatagatcacgtagctagtgattcaaatgctaaaatagggttcctgaaaagcaatgctaatgatgataaggaaccaaatatggttgttgatagtcaaaataagaaagttgacaagggtaaacgtggggccaaagagttaagcagtgaggaattggaagctagactatttcctcatcgcaagttacttcagaatcgaacgtcgaataaggcatcattggaaaactgtccaagcaatgaatccacggaaaagcaagatgacattgaagaaacggcggaagaaaaggtgctgagccctattgaagagaccaagatagcacaagagttcttggctaaccttaataaagaggcaggtaacgtcaaatccagagacggagaagctgatatgaagtattgtggagttaaagaaacaggcggtggtgcatctgctaaaacaaaagactcctcctctgccttcaatcaaaagtgtgatgttgagctccttcttacaactgatgagaagcttgaagagtttgatgatcaagaaaacaggcaagggccctatgttgatgaagaggcagaagatgatttcatttattcgctgaatgatgtaggaaataagacagcagtgggaggatggtttgtgtctgaaggggaggctgtcctcattgctcatgatgatggttcgtgttcatattatgatatcgcgaatcgtgaggtatgtaagccgttacaaattaccagtcattaaatctaagcagtagactagactctaagctgatgctccttaattgagctcagaaagtttacttctttacttgctttatacttacaagcggttctccattctaaggaaacactagtaattcatatttcagttagttgattttgttgcaccatattcttcatgaaatctaagtaataaactagactctaatgctaatgctccgtaattgagctcagaaagtttacttctttacttgctttatacttacaagccgttctccattctaaggaaattggaaatattagtaattcattcatatttcagttaggtggttttgttgcac-----------------------------------------------------------------------------------------------------------------------------------------------
>_R_Jupunba_villosa_Borges_423@NODE_1_length_2711_cov_243.285497
gcaatgtcttaatttaaattaattggctattcacatacttgctaataaatttttttaaaaagccaccgttataaaaagaacacgtgagttgtgagagatttcaagctcctttttgtttttaatcctctcctctccctctttcttgttgggtctttgctcagtttccattatgttttgtttttttatcgccaatccagctcccaatttcaaaactcaaaattttaattatttcccgcctacatcaaagccgcgtaggtaatccctttcaattttcgggtttcatcattccctcctgttctgagaaaaatcggccactttcttcttcctgtttgccacaaaaatctctcccatagtaatttaattcttactttttacctcaacttcttcccatatccacttcatccacgcgccggatgaaagaccgcgacggagccgacggcggcgtctccgccgtcaaagtggccgctcaccgatcttccagatctctaacccctgcttcaagctccgacaaaatccctagcgccaatgctttccgtaaaccgtctgctgagaaagagaatcggagatccacgtcccgtggagctgctacggctgcgacccagagacctactattcgacctatgccccgcgttgacaaggcgtcactaataggcgtaggaagcggcagtgacagtcgtgagcggaagtccacgtcgtcggtccctcgcggtaggagctctagcccttctgactttactagggtgctttcggatacccgaaaagataggcgggtttcagcggatcgggttgttaaggggtcggtcgcagaacctgatcgttctgctttcagtgggagtaggggcgtgagagttggcaatcaggcaaaaggttatagggacttaagcatcaaaggaagcgcgcaggttggtagtagagcaaaacttagaggtcatgccgacgaaagagcaacaaagagcttgaattcagagattaaaagtagaaatggcggggtaatggaaaacaaagtcggggaaagtgaaaataataaatcttttgtgaaatcaagttcagttcatgataggggagatctgcatatttaccgtgagaaggttgattctgaatctgagctaaaaaatgggatcgatatcggtgttggtgggcatcgagggcaatgttctactggtttagaaaagactggcaaagatattaattcatgttttacagaggttgttggaaaatctgctgctaaggctaaggttttggaaattccaaaagagaaggagtcgggggatgattgttccagtagtggggtgacatgtaaatatcccagcaggcttcatgaaaagcttgctttcctagaaggaaaggtcaagcgaatagcgtctgatattaggaggactaaggagatgctggatttgaataaccctgatcaatcaaaggtcatactttcagacatccaagacaaaatatcaggtattgagaaggcaatagatcacgtagctagtgattcaaatgctaaaatagggttcctgaaaagcaatgctaatgatgataaggaaccaaacatggttgttgacagtcaaaataagaaagttgacagcggtaaacgtggggccaaagaattaaccagtgaggaattggaagctagactatttcctcatcgcaagttacttcagaatcgaacgtcgaataaggcatcattggaaaactgtccaagcaatgaatccacggaaaagcaagatgacattgaagaaacggcggaagaaaaggtgctgagccctattgaagagaccaagatagcacaagagttcttggctaaccttaataaagaggcaggtaacgtcaaatccagagacggagaagctgatatgaagtattgtggagttaaagaaacaggcggtggtgcatctgctaaaacaaaagactcctcctctgccttcaatcaaaagtgtgatgttgagctccttcttacaactgatgagaagcttgaagagtttgatgatcaagaaaacaggcaagggctctatgttgatgaagagacagaagatgatttcatttattcgctgaatgatataggaaataagacagcagtgggaggatggtttgtgtctgaaggggaggctgtcctcattgctcatgatgatggttcgtgttcatattatgatgttgcgaatcgtgaggtatgtaagccgttacaaattaccagtcattaaatctaagcagtagactagactctatgctgatgctccgtaattgagctcagaaagttta---ctttacttgctttatacttacaagcggttctccattctaaggaaacactagtaattcatatttcagttagttgattttgttgcaccatattcttcattaaatcttagtaataaactagactctaatgctaatgctccgtaattgagctcagaaagtatacttctttacttgctttatacttacaagccgttctccattctaaggaaattggaaatattagtaattcattcatatttcagttaggtggttttgttgcaccatatttttcattaaatcaaatgatatatgatattcatatttgtactcaaaccaatttgtatctttgattacattttcataatgaattatgcaaatagatccgtattctttctgtaaaaagcttaaacaagcaatgtgcctgc
>_R_Punjuba_callejasii_Daly_5935@NODE_1_length_2183_cov_93.284900
---------------------------------------------------------------------------------------------------------------------------------------------------------------------cattatgtttt--ttttttttggccaatccagctcccaatttcaaaactcaaaattttaattatttcccgcctacatcgaagccgcgaaggtaatccctttcaattttcgagtttcatcattccctcctgttctgagaaaaatcggccactttcttcttcctgcctgccacaaaaatctctcccatagtaatttaattcttacttttcacctcaacttcttcccatgtccacttcatccactcgccggatgaaagaccgagacggaggcgacggcggcatctccgccgtcaaagttgccgctcaccgatcttccagatctctaacccctgcttcaagctccgacaaaatccctagcgccaatgctttccgtaaactgtctgctgagaaagagaatcggagatccacgtcccgtggagctgctacggccgcgacccagagacctactattcgacccatgccccgcgttgacaaggcgtcgctggtaggcgtaggaagcggcagtgacagtagtgagcggaagtccacgtcgtcggtccctcgcggtaggagctctagcccttctgactttactagggtgctttcggatacccgaaaagataggcgggtttcagtggatcgggttgttaaggggtcggtcgcagaacctgctcgttctgctttcagtgggagtaggggcgtaagagttggcaatcaggcaaaaggttatagggaattaagcatcaaaggaagcgcgcaggttggtagtagagcaaaaattagaggtcatgctgacgaaagcgcaacaaagagcttgaattcagagattaaaagtagaaatggcggggtaatggaaaacaaagtaggggaaagtgaaaataataaatcttttgtgaaatcaagttcagttcatgataggggagatctgcatatttaccgtgagaaggttgattctgaatctgagctaaaaaatcggatcgatatcggtgttggtgggcatcgagggcaatgttctactggtttagaaaagactggggaagatattaattcatgttttacagaggttgttggaaaatctgctggtaaggctaaggttttggaaattccaaaagagaaggagtcgggggatgattgttccagtagtggggtgacatataaatatcccagcaggcttcatgaaaagcttgctttcctagaaggaaaggtcaagagaatagcgtctgatattaggaggactaaggagatgctggatttgaataaccctgatcaatcaaaggtcatactttcagacatccaagacaaaatatcaggtattgagaaggcaatagatcacgtagctagtgattcaaatgctaaaatagggttccagaaaagcaatgctaatgatgataaggaaccaaatatggttgttgatagtcaaaataagaaagttgacaagggtaaacgtggggccaaagagttaagcagtgaggaattggaagctagactatttcctcatcgcaagttacttcagaatcgaacgtcgaataaagcatcattggaaaactgtccaagcaatgaatccacggaaaagcaagatgacattgaagaaacggcggaagaaaaggtgctgagccctattgaagagaccaagatagcacaagagttcttggctaaccttaataaagaggcaggtaacgtcaaatctagagacggagaagctgatatgaagtattgtggagttaaagaaacaggcggtggtgcatctgctaaaacaaaagattcctcctctgccttcaatcaaaagtgtgatgttgagctccttcttacaactgatgagaagcttgaagagtttgatgatgaagaaaacaggcaagggctctatgttgacgaagagacagaagatgatttcatttattcgctgaatgatataggaaataagacagcagtgggaggatggtttgtgtctgaaggggaggctgtcctcattgctcatgatgatggttcgtgttcatattatgatatcgcgaatcgtgaggtatgtaagccgttacaaattaccagtcattaaatctaagcagtagactagactctatgctgatgctccgtaattgagctcagaaagtttagttctttacttgctttatacttacaagcggttctccattctgaggaaacactagtaattcatatttcagttaggtgattttgttgcaccatattcttcat----------------------------------------------------------------------------------------------------------------------------------------------------------------------------------------------------------------------------------------------------------------------------------------------------------------
>_R_Punjuba_lehmannii_Escobar_7465@NODE_1_length_2583_cov_192.447326
----------------------------------------------------------------------------------cgtgagttgtgagagatttcaagctcctttttatttttaatcctctcctctccctctttcttgttgggtctttgctcagtttccattatgtt----ttttttttggccaatccagctcccaatttcaaaactcaaaattttaattatttcccgcctacatcatagccgcgaaggtaatccttgtcaattttcgggtttcat-attccctcctgttctgagaaaaatcggccactttcttcttcctgcttgccacaaaaatctctcccatagtaatttaattcttactttttacctcaacttcttcccatgtccacttcatccactcgccggatgaaagaccgagacggaggcgacggcggcgtctccgccgtcaaagttgccgctcaccgatcttccagatctctaacccctgcttcaagctccgacaaaatccctagcgccaatgctttccgtaaactgtctgctgagaaagagaatcggagatccacgtcccgtggagctgctacggccgcgacccagagacctactattcgacccatgccccgcgttgacaaggcgtcgctggtaggcgtaggaagcggcagtgacagtcgtgagcggaagtccacgtcgtcggtccctcgcggtaggagctctagcccttctgactttactagggtgctttcggatacccgaaaagataggcgggtttcagtggatcgggttgttaaggggtcggtcgcagaacctgctcgttctgctttcagtgggagtaggggcgtgagagttggcaatcaggcaaaaggttatagggatttaagcatcaaaggaagcgcgcaggttggtagtagagcaaaacttagaggtcatgctgacgaaagcgcaacaaagagcttgaattcagagattaaaagtagaaatggcggggtaatggaaaacaaagtcggggaaagtgaaaataataaatcttttgtgaaatcaagttcagttcatgataggggagatctgcatatttaccgtgagaaggttgattctgaatctgagctaaaaaatcggatcgatatcggtgttggtgggcatcgagggcaatgttctactggtttagaaaagactggcgaagatattaattcatgttttacagaggttgttggaaaatctgctggtaaggctaaggttttggaaattccaaaagagaaggagtcgggggatgattgttccggtagtggggtgacatataaatatcccagcaggcttcatgaaaagcttgctttcctagaaggaaaggtcaagagaatagcgtctgatattaggaggactaaggagatgctggatttgaataaccctgatcaatcaaaggtcatactttcagacatccaagacaaaatatcaggtattgagaaggcaatagatcacgtagctagtgattcaaatgctaaaatagggttccagaaaagcaatgctaatgatgataaggaaccacatatggttgttgatagtcaaaataagaaagttgacaagggtaaacgtggggccaaagagttaagcagtgaggaattggaagctagactatttcctcatcgcaagttacttcagaatcgaacgtcgaataaagcatcattggaaaactgtccaagcaatgaatccacggaaaagcaagatgacatggaagaaacggcggaagaaaaggtgctgagccctattgaagagaccaagatagcacaagagttcttggctaaccttaataaagaggcaggtaacgtcaaatctagagacggagaagctgatatgaagtattgtggcgttaaagaaacaggcggtggtgcatctgctaaaacaaaagactcctcctctgccttcaatcaaaagtgtgatgttgagctccttcttacaactgatgagaagcttgaagagtttgatgatgaagaaaacaggcaagggctctatgttgacgaagagacagaagatgatttcatttattcgctgaatgatataggaaataagacagccgtgggaggatggtttgtgtctgaaggggaggctgtcctcattgctcatgatgatggttcgtgttcatattatgatatcgcgaatcgtgaggtatgtaagccgttacaaattaccagtcattaaatctaagcagtagactagactctatgctgatgctccgtaattgagctcagaaagtttagttctttacttgctttatacttacaagcggttctccattctaaggaaacactagtaattcatatttcagttaggtgattttgttgcaccatattcttcattaaatctaagcaataaactagactctaatgctaatgctccgtaattgagctcagaaagtttacttctttacttgctttatacttacaagccgttctccattctaaggaaattggaaatattagtaattcattcatttttcagttaggtggttttgttgcaccatatttttcattaaatcaaatgatatatgatattcatatttgtactcaaaccaatttgtgtctttgattacattttcataacgaattatgcatatagatccgtattctttctgtaaaaagcttaaacaagcaatgtgcctgc
>_R_Punjuba_racemiflora_Jimenez_Soares_3626@NODE_1_length_2502_cov_231.009485
-------cataatttaaattaattggctatt--catacctgctaataaaatttttaaaaaagtcagcgttataaaaagaacacgtgagttgtgagagatttcaagctcctttttatttttaatcctctcctctctctctttcttgttgggtctctgctcagtttccattatgtttt--tttttttgggccaatccagctcccaatttcaaaactcaaaattttaattatttcccgcctacatcaaagccgcgaaggtaatccgtttcaatttttgggtttcatcattccctcctgttcggagaaaaatcggccactttcttcttcctgcttgccacaaaaatctctcccatagtaatttaattcttactttttacctcaacttgttcccatgtccacttcatccactcgccggatgaaagaccgagacggaggcgacagcggcgtctccgccgtcaaagttgccgctcaccgatcttccagatctctaacccctgcttcaagctccgacaaaatccctagcgccaatgctttccgtaaacagtctgctgagaaagagaatcggggatccacttcccgtggagctgctacggccgcgacccagagacctactattcgacccatgccccgcgttgacaaggcgtcgctggtaggcgtaggaagcggcagtgacagtcgtgagcggaagtccacgtcgtcggtccctcgcggtaggagctctagcccttctgactttaccagggtgcttttggatacccgaaaagataggcgggtttcagtggatcgggttgttaaggggtcggtcgcagaatctgctcgttctgctttcaatgggagtaggggcgtgagagttggcaatcaggcaaaaggttatagggatttaagcatcaaaggaagcgaacaggttgtttgtagagcaaaacttagaggtcatgctgacgaaagcgcaacaaagagcttgaattcagagattaaaagtagaaatggcgggctaatggaaaacaaagtcggggaaagtgaaaataataaatcttttgtgaaatcaagttcagttcatgataggggagatctgcatatttaccgtgagaaggttgattctgaatctgagctaaaaaatcggatcgatatcggtgttggtgggcatcgagggcaatgttctactggtttagaaaagactggggaagatattaattcatgttttacagaggttgttggaaaatctgctggtaaggctaaggttttggaaattccaaaagagaaggagtcgggggatgattgttccagtagtggggtgacatataaatatcccagcaggcttcatgaaaagcttgctttcctagaaggaaaggtcaagagaatagcgtctgatattaggaggactaaggagatgctggatttgaataaccctgatcaatcaaaggtcatactttcagacatccaagacaaaatatcaggtattgagaaggcaatagatcacgtagctagtgattcaaatgctaaaatagggttccagaaaagcaatgctaatgatgataaggaaccaaatatggttgttgatagtcaaaataagaaagttgacaagggtaaacgtggggccaaagagttaagcagtgaggaattggaagctagactatttcctcatcgcaagttacttcagaatcgaacgtcgaataaagcatcattggaaaactgtccaagcaatgaatccacggaaaagcaagatgacattgaagaaacggcggaagaaaaggtgctgagccctattgaagagaccaagatagcacaagagttcttggctaaccttaataaagaggcaggtaacgtgaaatctagagacggagaagctgatatgaagtattgtggagttaaagaaacaggcggtggtgcatctgctaaaacaaaagactcctcctctgccttcaatcaaaagtgtgatgttgagctccttcttacaactgatgagaagcttgaagagtttgatgatgaagaaaacaggcaagggctctatgttgacgaagagacagaagattatttcatttattcgctgaatgatataggaaataagacagccgtgggaggatggtttgtgtctgaaggggaggctgtcctcattgctcatgatgatggttcgtgttcatattatgatatcgcgaatcgtgaggtatgtaagccgttacaaattaccagtcattaaatctaagcagtagactagactctatgctgatgctccgtaattgagctcagaaagtttagttctttacttgctttatacttacaagcggttctccattctaaggaaacactagtaattcatatttcagttaggtgattttgttgcaccatattcttcattaaatctaagtaataaactagactctaatgctaatgctccgtaattgagctcagaaagtttacttttttacttgctttatacttacaagctgttctccattctaaagaaattggaaatattagtaattcattcatatttcagttaggtggttttgt----------------------------------------------------------------------------------------------------------------------------------------------------
