# Supplementary material for: A new generic circumscription of Hydrochorea (Leguminosae, Caesalpinioideae, mimosoid clade) with an amphi-Atlantic distribution
Source: PhytoKeys. 2022 Aug 22;205:401–37. doi: 10.3897/phytokeys.205.82775 (PMC9849043; doi:10.3897/phytokeys.205.82775)
Supplement: Supplementary material 1 — Supplementary data file S1 [file phytokeys-205-401_article-82775__-s001.zip › RBH3_m39837_comp36982_c0_seq1_exon03.aln-cln]

>Acacia_rostellifera_Murphy_466@NODE_1_length_1738_cov_217.402769
gctccgtaactgagctcagaaa--------ctttacttgctttatacttacaagccgttctccattctaaggaaatactagtaattcatatttccgttaggtgattttgttgcaccatattcttcattaaatctaagtaataaactagactctaatgctaatgctccgtaattgaggtcagaaagtttacttctttacttgctttatacttacaagccgttctccattctaaggaaattggaaatattagta----attcatatttcagttaggttattttgttgcaccatatttttcattaaatcaaatgatatatgatattcatgtttgcactgaaaccaatttgtctctttgattacattttcataacgaattatgcatatagatccgtattctttctgtagaaagcttaaacaagcaatgtgcctgctcacagttccctatctttccaggaaaaggctttatatatgccaccatctggagtttcacctaatatgtggagggattgttggataattcgtgctcctggttctgacggttgctcaggaaggtttgtagtagctgcatctgctggcaacactatggattcaggattttgttcatgggatttttacaccaaggatctccgcgctttccaactagagtttggaacagccacttctaggacagcacttcgacccttgtccaataacatagggcaaagaaattctggatctggcagtctggctactgaaactagccaatggtggtatagaccttgtggacctctgatcatctctactgcgagctcccaaagagctgtaaaagtttttgatattcgtgatggagagcaagtcatgaaatgggaggtacagaagcctgttcttacaatggactattccagtcctttgcaatggagaaacagaggaaaggttgtgttagctgaagcagaaacgatttccttgtgggatgtgaactcacttagtcctcaagccttgctgtctattccttcatctgggcaaaaaatttctgctcttcacgtgagtaatacagatgcagagctgggtggaggggttcggcaaaggtgagcttgaaccttagacatt-----cttgtgatttgtctcagcatctcttggtcacctacttgtttgtgaaagtccctatattcgttcatatattggcgttaatgctcttgtcattggccaatgaaattgtttgcctcttggtttgaattgtactttaaccattttaatttgtttgcctccaaacatttcgttcctgttgttttgatgttatcatcaaccatattgttcatgacatagatgttttgtttcttccacataatatcagggtgagcttatcagaagctgaaggaaacgatggggtgttctgcacttcagacgctattaatctcttggacttccgccagccaactggtgtgggtcttcggataccaaaacatggagtgaatgttcaatcagttttctcacgtggagactccatctttcttggttgctcaacttcaagttccattggcaagaagcagtcctcatcaatggtgcaacaattctcattgcgcaaacaagggctcttcaccagctatgttctgccagaatctaatgcacatccccaccactcagcaataacacaggtttggggtaactctaactttgtgatgt
>Albizia_coripatensis_Hughes_2433@NODE_1_length_1515_cov_297.054937
actatgtaattgagctcagaaagtttatttctttacttgctttatacttacaagcggttgtccattctaaggaaacactagtaattcatatttcagttaggtgattttgttgcaccatattcttcattaaatctaagtaagaaactagattctaatgctagtgctccgtaattgacctcagaaattctccttcttta------------------------ctccattctaaggaaattggaaatattagtaattcattcatatttcagttaggtggtcttgttgcaccatatttttcattaaatcaaatgatatatgatattcatttttgtactcaaaccaatttgtatctttgattacattttcatgacgaattatgcatatagatccgtaatctgtctgtaaaaagcttaaacaagcaatgtgcctgctcacagttcactatctttccaggaaaaggctttatatatgccaccatctggagtttcacctaatatgtggagggactgttggttaattcgtgctcctggttccgacggttgctctggaaggtttgtagtagctgcatctgctggcaatactatggattcaggattttgttcatgggatttttacactaaggatctccgcgctttccaactagagtttggaacagccacttctaggacagcacttcgacccttgtccaataacatagtgcaaagaacttctggatctggcagtgtggctactgaaactagccaatggtggtatagaccttgtggacctctgatcatctctactgctagctcccaaagagctgtaaaaatttttgatattcgtgatggagaacaagtcatgaaatgggaggcacagaagcttgttcttacaatggactattccagtcctttgcaatggagaaacagaggaaaggttgtgttagccgaagcagaaacgatttccttgtgggatgtgaactcacttaatcctcaagccttgctgtctattccttcatctgggcaaaaaatttctgctcttcatgtgagtaatacagatgcagagttgggtggaggggttcggcaaaggtgaggttgaaacttagacattcttaccttgtgatttgtcttagcatctcttggtcacctacttgtttgtgaaagtccccatattcgttcatatattggcgttaatactattgtcattcttcaatgagattgtttgccccttggtttgaattttaccttaagcatttaaatttgtttgcctcctaacatttcgttcctgttgttttgatgttatcatcaatcaaattgttcatgacatagatgttttgttccttccacataatatcagggtgagctcatcagaagctgaaggaaacgatggggtgttctgcacttcagacgccattaatgtcttggacttccgccagccaactggtgtgggtcttcggataccaaaacatggggtgaatgttcaatcagttttttcacgtggagactccatctttcttggttgctcaacttcaagttccactggcaagaagcagt------------------------------------------------------------------------------------------------------------------------------------
>Albizia_edwallii_Dalmaso_272@NODE_1_length_1564_cov_8.214049
----------------------------------------------------------------------------------------------------------------------------------------------------------------------------------------------------------------------------------------------------------------------------------------------------------------------------------------ttgtactcaaaccaatttgtatctttgattacatttccataacgaattatgcatatagatccgtattctttctgtaaaaagcttaaacaagcaatgtgcctgctcacagttcactatctttccaggaaaaggctttatatatgccaccatctggagtttcacctaatatgtggagggactgttggttaattcgtgctcctggttccgacggttgctctggaaggtttgtagtagctgcatctgctggcaatactatggattcaggattttgttcatgggatttttacactaaggatctccgcgctttccaactagagtttggaacagccacttctaggacagcacttcgacccttgtccaataacatagtgcaaagaacttctggatctggcagtgtggctactgaaactagccaatggtggtatagaccttgtggacctctgatcatctctactgcgagctcccaaagagctgtaaaaatttttgatattcgtgatggagaacaagtcatgaaatgggaggcacagaagcctgttcttacaatggactattccagtcctttgcaatggagaaacagaggaaaggttgtgttaggcgaagcagaaacgatttccttgtgggatgtgaactcacttaatcctcaagccttgctgtctattccttcatctgggcaaaaaatttctgctcttcatgtgagtaatacagatgcagagttgggtggaggggttcggcaaaggtgaggttgaaacttagacattcttaccttgtgatttgtcttagcatctcttggtcacctacttgtttgtggaagtccccatattcgttcatatattggcgttaatactattgtcattcttcaatgagattgtttgccccttggtttgaattttaccttaaccatttaaatttgtttgcctcctaacatttcgttcctgttgttttgatgttatcatcaatcaaattgttcatgacatagatgttttcttccttccacataatatcagggtgagctcatcagaagctgaaggaaacgatggggtgttctgcacttcagacgccattaatgtcttggacttccgccagccaactggtgtgggtcttcggataccaaaacatggggtgaatgttcaatcagttttctcacgtggagactccatctttcttggttgctcaacttcaagttccactggcaagaagcagtcctcatcaatggtgcaacaattctcattgcgcaaacaagggctcttcaccagctatgctctgccagaatctaatgcacatccccaccactctgcaataacacaggtttggggtaactctaactttgtgatgt
>Albizia_glabripetala_Lewis_1652@NODE_1_length_1114_cov_64.582449
----------------------------------------------------------------------------------------------------------------------------------atctaagtaagaaactggactccaatgctaatgc-ccgtaattgagctcagaaagtctactt---------------------------tactccaatctaaggaaaatggaaatattagtaattcattcatatttcagttcggtggttttgttgcaccatatttttcattaaatcaaatgatatatgatatttatatttgtactcaaaccaa-ttgtatctttgattacattttcataacgaattatgcatatagatccgtattctttctgtaaaaaccttaaacaagcaatgtacctgctcacagttcactatctttccaggaaaaggctttatatatgccaccatctggagtttcacctaatatgtggagggactgttggttaattcgtgctcctggttccgacggttgctctggaaggtttgtagtagctgcatctgctggcaatactatggattcaggattttgttcatgggatttttacactaaggatctccgcgctttccaactagagtttggaacagccacttctaggacagcacttcgacccttgtccaataacatagtgcaaagaaattctgggtctggcagtctgcctactgaaactagccagtggtggtatagaccttgtggacctctgatcatctctactgcgagctcccaaagagctgtaaaagtttttgatattcgtgatggagaacaagtcatgaaatgggatgcacagaagcctgttcttacaatggacaattccagtcctttgcaatggagaaacagaggaaaggttgtgttagccgaagcagaaacgatttccttctgggatgtgaactcacttagtcctcaagctttgctgtctattccttcatcggggcaaaaaatttctgctcttcatgtgagtaacacagatgcagagttgggtggaggggttcggcaaaggtgaggttgaaacttagacattcttaccttgtgatttgtctcaacatctcttggtcacctacttgtttgtgaaagtccctatattcgttcatatattggccttaatactatggtcattcttcaatgagattgtttgcctcttggtttgaattgtaccttaaccatttaaatttgtttgcctcctaacatgtcgttcctgttgttttgat----------------------------------------------------------------------------------------------------------------------------------------------------------------------------------------------------------------------------------------------------------------------------------------------------------------------------------------------------------------------------------------------------
>Albizia_inundata_Wood_26530@NODE_1_length_1470_cov_196.694700
-----------------------------------------------------------------------------------------------------------------------------------------------------------------------------------------------------------------------------------------------------------------------------------------------------------------------------------tatatttgtactcaaaccaatttgtatctttgattaaattttcgtaacgaattatgcatatagatccgtattctttctgtaaaaagcttaaacaagcaatgtacctgctcacagttcactatctttccaggaaaaggctttatatatgccaccatctggagtttcacctaatatgtggagggactgttggttaattcgtgctcctggttccgacggttgctctggaaggtttgtagtagctgcatctgctggcaatactatggattcaggattttgttcatgggatttttacactaaggatctccgcgctttccaactagagtttggaacagccacttctaggacagcacttcgacccttgtccaataacatagtgcaaagaaattctgggtctggcagtctgcctactgaaactagccagtggtggtatagaccttgtggacctctgatcatctctactgcgagctcccaaagagctgtaaaagtttttgatattcgtgatggagaacaagtcatgaaatgggaggcacagaagcctgttcttacaatggacaattccagtcctttgcaatggagaaacagaggaaaggttgtgttagccgaagcagaaacgatttccttctgggatgtgaactcacttagtcctcaagctttgctgtctattccttcatcggggcaaaaaatttctgctcttcatgtgagtaacacagatgcagagttgggtggaggcgttcggcaaaggtgaggttgaaacttagacattcttaccttgtgattcgtctcaacatctcttggtcacctacttgtttgtgaaagtccctatattcgttcatatattggccttaatgctattgtcattcttcaatgagattgtttgcctcttggtttgaattgtaccttaaccatttaaatttgtttgcctcctaacatttcgttcctgttgttttgatgttatcatcaatcatattgttcatgacatagatgttttgttccttccacataatatcagggtgagctcatcagaggctgaaggaaacgatggtgtgttctgcacttcagacgccatcaatgtcttggacttccgccagccaactggtgtgggtcttcggataccaaaacatggggtgaatgttcaatcagttttctcacgtggagactccatctttcttggttgctcaacttcaagttccactggcaagaagcagtcgtcatcaacggtgcaacaattctcattgcgcaaacaagggctcttcagcagctttgctctgccagaatctaatgcacatccacaccactctgcaataacacaggtttggggtaactctaactttgtgatg-
>Albizia_multiflora_Hughes_3090@NODE_1_length_1350_cov_171.904163
-------------------------------------------------------ggttgtccattctaaggaaacactagtaattcatatttctgttaggtgattttgttgcaccatattcttcattaaatctaagtaagaaactggactccaatgctaatgccccgtaattgagctcagaaagtctacttcttta------------------------ctccattctaaggaaaatggaaatattagtaattcattcatatttcagttcggtggttttgttgcaccatatttttcattaaatcaaatgatatatgatattcatatttgtactcaaaccaatttgtatctttgattacattttcatagcgaattatgcatatagatccgtattctttctgtaaaaagcttacacaagcaatgtacctgctcacagttccctatctttccaggaaaaggctttatatatgccaccatctggagtttcacctaatatgtggagggactgttggttaattcgtgctcctggttccgacggttgctctggaaggtttgtagtagctgcatctgctggcaatactatggattcaggattttgttcatgggatttttacactaaggatctccgcgctttccaactagagtttggaacagccacttctaggacagcacttcgacccttgtccaataacatagtgcaaagaaattctgggtctggcagtctgcctactgaaactagccagtggtggtatagaccgtgtggacctctgatcatctctactgcgagctcccaaagagctgtaaaagtttttgatattcgtgatggagaacaagtcatgaaatgggaggcacagaagcctgttcttacaatggacaattccagtcctttgcaatggagaaacagaggaaaggttgtgttagccgaagcagaaacgatttccttctgggatgtgaactcacttagtcctcaagctttgatgtctattccttcatcggggcaaaaaatttctgctcttcatgtgagtaacacagatgcagagttgggtggaggggttcggcaaaggtgaggttgaaacttagacattcttaccttgtgatttgtctcaacatctcttggtcacctacttgtttgtgaaagtccctatattcgttgatatattggccttaatactatcgtcattcttcaatgagattgtttgcctcttggtttgaattgtaccttaaccatttaaatttgtttgcctcctaacatttcgttcctgttgttttgatgttatcatcaatcaaattgttcatgacatagatgttttgttccttccacataatatcaggttgagctcatcagaggctgaaggaaacgatggtgtgttctgcacttcagacgccatcaatgtcttggacttccgccagccaactggtgtgggtctt----------------------------------------------------------------------------------------------------------------------------------------------------------------------------------------------------------------------------------------
>Albizia_subdimidiata_var_subdimidiata_Ferreira_210@NODE_1_length_1219_cov_190.039405
-------------------------------------------------------------------------------------------------------------------------------------------------------------------------aattgagctcagaaagtctacttcttta------------------------ctccaatctaaggaaaatggaaatattggcaattcattcatatttcagttaggtggttttgtaggaccatatttttcattaaatcaaatgatatatgatatttgtatttgtactcaaaccaatttgtatctttgattaaattttcgtaacgaattatgcatatagatccgtattctttctgtaaaaagcttaaacaagcaatgtacctgctcacagttcactatctttccaggaaaaggctttatatatgccaccatctggagtttcacctaatatgtggagggactgttggttaattcgtgctcctggttccgacggttgctctggaaggtttgtagttgctgcatctgctggcaatactatggattcaggattttgttcatgggatttttacactaaggatctccgcgctttccaactagagtttggaacagccacttctaggacagcacttcgacccttgtccaataacatagtgcaaagaaattctgggtctggcagtctgcctactgaaactagccagtggtggtatagaccttgtggacctctgatcatctctactgcgagctcccaaagagctgtaaaagtttttgatattcgtgatggagaacaagtcatgaaatgggaggcacagaagcctgttcttacaatggacaattccagtcctttgcaatggagaaacagaggaaaggttgtgttagccgaagcagaaacgatttccttctgggatgtgaactcacttagtcctcaagctttgctgtctattccttcatcggggcaaaaaatttctgctcttcatgtgagtaacacagatgcagagttgggtggaggcgttcggcaaaggtgaggttgaaacttagacattcttaccttgtgatttgtctcaacatctcttggtcacctacttgtttgtgaaagtccctatattcgttcatatattggccttaatgctattgtcattcttcaatgagattgtttgcctcttggtttgaattgtaccttaaccatttaaatttgtttgcctcctaacatttcgttcctgttgttttgatgttatcatcaatcatattgttcatgacatagatgttttgttccttccacataatatcagggtgagctcatcagaggctgaaggaaacgatggtgtgttctgcacttcagacgccatcaatgtcttggacttccgccagc---------------------------------------------------------------------------------------------------------------------------------------------------------------------------------------------------------------------------------------------------------
>Albizia_tomentella_Leach_Dunlop_3801@NODE_1_length_1460_cov_191.030369
gctccttaactgagcttagaaagtttacttctttacttgctttatacttacaagccgttctccatgctaaggaaatactagtaattcatatttctgttgggtgagtttgttgcaccatattcttcattaaatctaagtaataaactagactctaatgctaatgatccataattgagctcagaaagtttacttctttgcttgctttttacttacaagccgttctccattctaaggaaattggaaatattagta----attcatatttcagttaggtgattttgttgcaccatatttttcattaaaccaaatgatatatgatattcatagttgtactcaaactaatttgtatctttgattacattttcataacgaattatgtatatagatccctattctttctgtaaaaagcttaaacaagcaatgtgcctgctcacagttcactatctttccaggaaaaggctttatatatgccaccatctggagtttcacctaatatgtggagggattgttggttaattcgtgctcctggttccgacggttgctcaggaaggtttgtagtagctgcatctgctggcaataccatggattcaggattttgttcatgggatttttacaccaaggatctccgcgctttccaactagagtttggaacagccacttctaggacagcacttcgacccttgtccaataacatagtgcaaagaaattctggatctggaagtctggctgctgaaactagccaatggtggtatagaccttgtggacctctgatcatctctactgcgagctcccaaagagctgtaaaagtttttgatattcgtgatggagagcaagtcatgaaatgggaggtacagaagcctgttcttacaatggactattccagtcctttgcaatggagaaacagaggaaaggttgtgttagccgaagcagaaatgatttccttgtgggatgtgaactcacttaatcctcaagccttgctgtctattccttcatctgggcaaaaaatttctgctcttcatgtgagtaatacagacgcagagctgggtggaggggttcggcaaaggtgagtttgaaccttagacattcttacctcgtgatttgtctcagcatctcttggtcacatacttgtttgtggaagtccctatattcgttcgtatattggcgttaatactattgtcattctccaatgaaattgtttgccttttggtttaaattgcaccttaaccattttaatttgtttgcctcctaacatttcgttcctgttgttttgatgttaccatcaatcaaattgttcatcacatagatgttttgttacttccacataatatcagggtgagcttatcagaaactgaaggaaacgatggtgtgttctgcactttagacgccattaatgtcgtggacttccgccagccaactg---------------------------------------------------------------------------------------------------------------------------------------------------------------------------------------------------------------------------------------------------
>Albizia_tomentosa_Hughes_648@NODE_1_length_1309_cov_136.095779
---------------------------------------------------------------attctaaggaaacactagtaatt-----------------------------catattcttcattaaatctaagtaagaaactagactctaatgccaatgctccgtaattgagctcagaaagtctacttatttt------------------------ctccattctaaggaaaatggaaatattagtaattcattcatatttcagttcggtggttttgttgcaccatatttttcattaaatcaaatgatatatgatattcatatttgtactcaaaccaatttgtgtcattgatttcattttcataacgaattatgcatatagatccgtattctttctgtaaaaagcttaaacaagcaatgtgcctgctcacagttcactatctttccaggaaaaggctttatatatgccaccatctggagtttcacctaatatgtggagggactgttggctaattcgtgctcctggttccgacggttgctctggaaggtttgtagtagctgcatctgctggcaatactatggattcaggattttgttcatgggatttttacactaaggatctccgcgctttccaactagagtttggaacagccactactaggacagcacttcgacccttgtccaataacatagtgcaaagaaattctggatctggcagtctggctactgaaactagccaatggtggtatagaccttgtggacctctgatcatctctactgcgagctcccaaagagctgtaaaagtttttgatattcgtgatggagaacaagtcatgaaatgggaggcacagaagcctgttcttacaatggacaattccagtcctttgcaatggagaaacagaggaaaggttgtgttagccgaagcagaaacgatttccttgtgggatgtgaactcacttagtcctcaagctttgctgtctattccttcatctgggcaaaaaatttctgctcttcatgtgagtaacacagatgcagagttgggtggaggggttcggcaaaggtgaggttgaaacttagacattcttaccttgtgatttgtctcagcatctcttggtcacctacttgtttgtgaaagttcgtatattcgttcatatattggccttaatactattgtcattcttcaatgagattttttgcctcttggtttggattgtaccttaaccatttaaatttgtttgcctcctaacatttcgttcctgttgttttgatgttatcatcaatcaaattgttcatgacatagatgtttttttccttccacataatatcagggtgagctcatcagaggctgaaggaaacgatggtgtgttctgcacttcagacgctatcaatgtcttggacttccgccagccaactggtgtggg--------------------------------------------------------------------------------------------------------------------------------------------------------------------------------------------------------------------------------------------
>Albizia_xerophytica_Hughes_1435@NODE_1_length_1525_cov_109.321133
-------------------------------------------------------------------------aacactagtaatt-----------------------------catattcttcattaaatctaagtaagaaactagactctaatgctaatgctccgtaattgagctcagaaagtctacttcttta------------------------ctccattctaaggaaaatggaaatattagtaattcattcatatttcagttcggtggttttgttgcaccatatttttcattaaatcaaatgatatatgatattcatatttgtactcaaaccaatttgtatcattgatttcattttcataacgaattatgcatatagatccgtattctttctgtaaaaagcttaaacaagcaatgggcctgctcacagttcactatctttccaggaaaaggctttatatatgccaccatctggagtttcacctaatatgtggagggactgttggctaattcgtgctcctggttccgacggttgctctggaaggtttgtagtagctgcatctgctggcaatactatggattcaggattttgttcatgggatttttacactaaggatctccgcgctttccaactagagtttggaacagccacttctaggacagcactacgacccttgtccaataacatagtgcaaagaaattctggatctggcagtctggctactgaaactagccaatggtggtatagaccttgtggacctctgatcatctctactgcgagctcccaaagagctgtaaaagtttttgatattcgtgatggagaacaagtcatgaaatgggaggcacagaagcctgttcttacaatggacaattccagtcctttgcaatggagaaacagaggaaaggttgtgttagccgaagcagaaacgatctccttgtgggatgtgaactcacttagtcctcaagctttgctgtctattccttcatctgggcaaaaaatttctgctcttcatgtgagtaacacagatgcagagttgggtggaggggttcggcaaaggtgaggttgaaacttagacattcttaccttgtgatttgtctcagcatctcttggtcacctacttgtttgtgaaagttcttatattcgttcatatattggccttaatactattgtcattcttcaatgagattgtttgcctcttggtttggattgtaccttaaccatttaaatttgtttgcctcctaacatttcgtttctgttgttttgatgttatcatcaatcaaattgttcatgacatagatgttttgttccttccacataatatcagggtgagctcatcagaggctgaaggaaacgatggtgtgttctgcacgtcagacgccatcaatgtcttggacttccgccagccaactggtgtgggtcttcggataccaaaacatggggtgaatgttcaatcagttttctcacgtggagactccatctttcttggttgctcaacttcaagttccactggcaagaagcagtcctcatcaacggtgcaacaattctcattgcgcaaacaagggctcttcaccagctatgctctgccagaatctaatgcacatccccaccactctgcaataacacaggtttggggtaactctaa----------c
>Archidendron_clypearia_Wieringa_1849@NODE_1_length_768_cov_493.972504
--------------------------------------------------------------------------------------------------------------------------------------------------------------------------------------------------------------------------------------------------------------------------------------------------------------------------tatgatattcatatttgtactgaaaccaatttgtatctttgattacattttcataacgaattatgtatatagatccgtattctttttgtaaaaagcttaaacaagcaatgtgccggctcacagttccctatctttccaggaaaaggctttatatatgccaccatctggagtttcacctaatatgtggagggattgttggttaattcgtgctcctggttccgacggttgctcaggaaggtttgtagtagctgcatctgctggcaatactatggattcaggattctgttcatgggatttttacaccaaggatctccgcgctttccaactagagtttggaacagccacttctaggacagcacttcgacccttgtccaataacatagggcaaagaaattctggatctggcagtctggctgctgaaactagccaatggtggtatagaccttgtggacctctgatcatctctactgcgagctcccaaagagctgtaaaagtttttgatattcgtgatggagaacaagtcatgaaatgggaggtacagaagcctgttcttacaatggactattccagtcctttgcaatggagaaacagaggaaaggttgtgttagccgaagcagaaacgatttccttgtgggatgtgaactcacttagtcctcaagccttgctgtctattccttcatctgggcaaaaaatttctgctcttcatgtgagtaatacagatgcagagctgggtggaggggttcggcaaaggtgatcttgaatcttag----------------------------------------------------------------------------------------------------------------------------------------------------------------------------------------------------------------------------------------------------------------------------------------------------------------------------------------------------------------------------------------------------------------------------------------------------------------------------------------------------------------------------------------------------------------------------------------------------
>Balizia_elegans_Iganci_870@NODE_1_length_1636_cov_140.092367
----------------------gtttacttctttacttgctttatacttacaagcggttctccattctaaggaaacactagtaagtcatatttcagttaggtgattttgttgcaccatattcttcattaaatctaagtaataaaccagactctgatgctaatgctccgtaattgagctcagaaagtttacttctttacttgctttatacttacaagccgttctccattctaaggaaattggaaatattagtaattcattcatatttcagttaggtggttttgttgcaccatatttttcattaaatcaaatgataaatgatattcatatttgtactcaaaccaatttgtatctttgataacattttcataatgaattatgcatatagatccgtattctttctgtaaaaagcttaaacaagcaatgtgcctgctcacagttcactatctttccaggaaaaggctttatatacgccaccatctggagtttcacctaatatgtggagggattgttggttaattcgtgctcctggttccgacggttgctcaggaaggtttgtagtagctgcatctgctggcaatactatggattcaggattttgttcatgggatttttacaccaaggatctccgcgctttccaactagagtttggaacagccacttctaggacagcacttcgacccctgtccaataacattgtgcaaagaaattctggatctggcagtctggctactgaaactagccaatggtggtatagaccttgtggacctctgatcatctctactgcgagctcccaaagaactgtaaaagtttttgatattcgtgatggagaacaagtcatgaaatgggaggtacagaagcctgttcttacaatggactattccagtcctttgcaatggagaaacagaggaaaggttgtgttagccgaagcagaaacgatttccttgtgggatgtgaactcacttagtgctcaagccttgctgtctattccttcatctgggcaaaaaatttctgctcttcatgtgagtaatacagatgcagagctgggtggaggggttcgccaacggtgagcttgaaccttggacatt-ttaccttgtgatttgtctcagcatctcttggtcacctacttgtttgt-aaagtccccatattcgttcatatattggcgttaatactattgtcattctccaatgaaattgtttgcctcttggttggaattgtaccttaaccattttaatttgtttgcctcctaacgtttcgttcctgctgttttgatgttatcatcaatcaaattgttcatgacatagatgttttgttccttccacataatatcagggtgagctcatcagaagctgaaggaaacgatggtgtattctccacttcagacgccattaatgtcttggacttccgccagccaactggtgtgggtcttcggataccaaaacatggggtgaatgttcaatcagatgtctcacgtggagactccctcttacttggttgctcaacttcgagatcccttggcaagaagcagtcctcatcgatgctgcaacaattctcattgcgcaaacaagggctcttcaccagctatgctctgccagaatctaatgcacatccccaccactctgcaataacacaggcttggggtaactctaactttgtgatg-
>Balizia_leucocalyx_Aguilar_1939@NODE_1_length_1619_cov_161.299611
gctccgtaattgagctcagaaagtttacttctttacttgctttatacttacaagcggttctccattctaaggaaacactagtaattcatatttcagttaggtgattttgttgcaccatattcttcattaaatctaagtaataaactagactctaacgctaatgctccgtaattgagctcagaaagtttacttctttacttgctttatacttacaagccgttctccattctaaggaaattggaaatattagtaattcattcatatttcagttaggtggttttgttgcaccatatttttcattaaatcaaatgatatatggtattcatatttgtactcaaaccaatatgtatctttgattacattttcataatgaattatgcatatagatccgtattctttccgtaaaaagcttaaacaagcaatgtgcctgctcacagttcactatctttccaggaaaaggctttatatatgccaccatctggagtttcacctaatatgtggagggattgttggttaattcgtgctcctggttcagacggttgctcaggaaggtttgtagtagctgcatctgctggcaatactatggattcaggattttgttcgtgggatttttacaccaaggatctccgcgctttccaactagagtttggaacagctacttctaggacagcacttcgacccttgtccaataacattgtgcaaagaaattctggatctggcagtctggctactgaaactagccaatggtggtatagaccttgtggacctctgatcatctctactgcgagctcccaaagaactgtaaaagtttttgatattcgtgatggagaacaagtcatgaaatgggaggtacagaagcctgttcttacaatggactattccagtcctttgcaatggagaaacagaggaaaggttgtgttagccgaagcagaaacgatttccttgtgggatgtgaactcacttagtcctcaagtcttgctgtctattccttcatctgggcaaaaaatttctgctcttcatgtgagtaatacagatgcagagctgggtggaggggttcggcaacggtgagcttgaaccttggacattcttaccttgtgatttgtctcagcatctcttggtcacctacttgtttgt-gaagtccccatattcgttcatatattggcgttaatactattgtcattctccaatgaaattgtttgcctcttggttggaattgtacctcaaccattttaatttgtttgcctcctaacatttcgttcctgctgttttgatgttatcatcaatcaaattgttcatgacatagatgttttgttccttccacataatatcagggtgagctcatcagaagctgaaggaaacgatggtgtgttctgcacttcagacgtcattaatgtcttggacttccgccagccaactggtgtgggtcttcggataccaaaacatggggtgaatgttcaatcagttttctcacgtggagactccatctttcttggttgctcaacttcgagttccattggcaagaagcagtcctcatcaatggtgcaacaattctcattgcgcaaacaagggctcttcaccagctatgct------------------------------------------------------------------------c
>Balizia_pedicellaris_Queiroz_15529@NODE_1_length_1022_cov_284.637022
------------------------------------------------------------------------------------------------------------------------tcttcattaaatctaagtaataaaccatactctaatgctaatgctccgtaattgagctcagaaagtttacttccttacttgctttatacttacaagcggttctccattctaa-------ggaaacactagta----attcatatttcagttaggtggttttgttgcaccatatttttcattaaatcaaatgatatatgatattcatatttgtactcaaaccaatttgtatctttgattacattttcataatgaattatgcatatagatccgtattctttctgtaaaaggcttaaacaagcaatgtgcctgctcacagttcactatctttccaggaaaaggctttatatatgccaccatctggagtttcacctaatatgtggaaggattgttggttaattcgtgctcctggttccgacggttgctcaggaaggtttgtagtagctgcatctgctggcaatactatggattcaggattttgttcatgggatttttacaccaaggatctccgcgctttccaactagagtttggaacagccacttctaggacagcacttcgacccctgtccaataacattgtgcaaagaagttctggatctggcagtctggctactgaaactagccaatggtggtatagaccttgtggacctctgatcatctctactgcgagctcccaaagaactgtaaaagtttttgatattcgtgatggagaacaagtcatgaaatgggaggtacagaagcctgttcttacaatggactattccagtcctttgcaatggagaaacagaggaaaggttgtgttagccgaagcagaaacgatttccttgtgggatgtgaactcacttagtcctcaagccttgctgtctattccttcatctgggcaaaaaatttctgctcttcatgtgagcaatacagatgcagagctgggtggaggggttcgtcaacggtgagcttgaaccttggacattcttaccttgtgatttgtctcagcatctcttggtcacctacttgtttgt-aaagtccccatattcgttc---------------------------------------------------------------------------------------------------------------------------------------------------------------------------------------------------------------------------------------------------------------------------------------------------------------------------------------------------------------------------------------------------------------------------------------------------------------------------------------------------------------------------
>Balizia_pedicellaris_Queiroz_15529@NODE_2_length_886_cov_270.664260
------------------------------------------------------------------------------------------------------------------------------------------------------------------------------------------------------------------------------------------------------------------------------------------------------------------------------------------------------------------------------------------------------------------------------------------------------------------------------------------------------------------------------------------------------------------------------------------------------------------------------------------------------------------------------------------------------------------------------------------------------------------------------------------------------------------------------------------------------------------------------------------------------------------------------------------------------------------------------------------------------------------------------------------------------------------------------------------------------------------------------------------tttgtctcagcatctcttggtcacctacttgtttgt-aaagtccccatattcgttcatatattggcgttaatactattgtcattctccaatgaaattgtttgcctcttggttggaattgtaccttaaccattttaatttgtttgcctcctaacatttcgttcctgctgttttgatgttatcatcaatcaaattgttcatgacatagatgttttgttccttccacataatatcagggtgagctcatcagaagctgaaggaaacgatggtgtgttctccacttcagacgccattaatgtcttggacttccgccagccaactggtgtgggtcttcggataccaaaacatggggtgaatgttcaatcagttttctcacgtggagactccatctttcttggttgctcaacttcgagttccattggcaagaagcagtcctcatcaatggtgcaacaattctcactgcgcaaacaagggctcttcaccagctatgctctgccagaatctaatgcacatccccaccactctgcaataacacaggtttggggtaactccaactttgtgatgt
>Balizia_spnov_Morim_577@NODE_1_length_1743_cov_210.384479
----------------------------------------------------------------------------------------------------------------------------------------------------------------------------------------------------------------cttacaagccgttctccattctaaggaaattggaaatattagtacttcattcatatttcagttaggtggttttgttgcaccatattttttattaaatcaaatgatatatgatattcatatttgtactcaaaccaatttgtatctttgattacattttcataatgaattatgcatatagatccgtattctttctgtaaaaagcttaaacaagcaatgtgcctgctcacagttcactatctttccaggaaaaggctttatatatgccaccatctggagtttcacctaatgtgtggagggattgttggttaattcgtgctcctggttccgacggttgctcaggaaggtttgtagtagctgcatctgctggcaatactatggattcaggattttgttcatgggatttttacaccaaggatctccgcgctttccaactagagtttggaacagccacttctaggacagcacttcgacccctgtccaataacattgtgcaaagaaattctggatctggcagtctggctactgaaactagccaatggtggtatagaccttgtggacctctgatcatctctactgcgagctcccaaagaactgtaaaagtttttgatattcgtgatggagaacaagtcatgaaatgggaggtacagaagcctgttcttacaatggactattccagtcctttgcaatggagaaacagaggaaaggttgtgttagccgaagcagaagcgatttccttgtgggatgtgagctcacttagtcctcaagccttgctttctattccttcatctgggcaaaaaatttctgctcttcatgtgagtaatacagatgcagagctgggtggaggggttcggcaacggtgagcttgaaccttggacattcttaccttgtgatttgtctcagcatctcttggtcacctacttgtttgt-aaagtccccatattcgttcatatagtggcgttaatactattgtcattctcgaatgaaattgtttgcctcttggttggaattgtaccttaaccattttaatttgtttgcctcctaacatttcgttcctgctgttttgatgttatcatcaatcaaattgttcatgacatagatgttttgttccttccacataatatcagggtgagctcatcagaagctgaaggaaacgatggtgtgttctccacttcagacgccattaatgtcttggacttccgccagccaactggtgtgggtcttcggataccaaaacatggggtgaatgttcaatcagttttctcacgtggagactccatctttcttggttgctcaacttcgagttccattggcaagaagcagtcctcatcaatggtgcagcaattctcattgcgcaaacaagggctcttcaccagctatgctttgccagaatctaatgcacatccccaccactctgcaataacacaggtttggggtaactctaactttgtgatg-
>Calliandra_bella_LPQ15696@NODE_1_length_1440_cov_301.336023
gctctgtaattgagctcaaaaagttcacttctgtacttgctcaatacctacgagccattctccattctagaggagtacaagtaattca----tcaattaggcgattttgttgcaccatatacttcattaaatctaagtagtagacaagactct-atgctaatgctcc--aattaagctaagaaagtttacttctttacttgctctatacttgccagcggttctttattctaaggaaataggaaatactagtg----attcacctttaaatttggcgatttcgttgtgccatattcttcatatagtcaaatgatatatgatatatata---------------gattatatttttg-------cttcataatgaaatatgtatgtagacctgtcttctttctataaataacttaaacaagcaacgtgcctgctcacagttaactatattttcaggaaaaggccttgtatatgccaccatctggagtttcacctaatatgtggagggattgttggataattcgtgctcctggttctgacggctgctcaggaaggtttgtagtagctgcatctgctggcaatactatggattcaggattttgttcatgggacttttacaccaaggatatccgtgctttccaactagaatttggaacagccacctctaggacagcacttggacccttgcccaataacatagtgcaaagaaattctggatctggcagtttgggtactgaaacaagccaatggtggtatagaccatgtggacctttgatcatctctactgcaagctctcagagagctgtaaaagtttttgatattcgtgatggtgaacaagtcatgaaatgggaggctcaaaagcctattcttacgatggactattccagtcctttgcaatggagaaatagaggaaaagttgtgttagctgaagcagaatcgatttccttgtgggatgtgaactcacttagtcctcaagccttgatgtctatttcttcatctggacaaaaagttgctgctcttcatgtgaataatacagatgcagaactgggtggaggagttcggcaaaggtaaatttgaatcttaggcatccttaatttgtgacatggcttggcatctcttggccactaaaatgtttgtgaaagtccctcttttcgttcatataattgtctatatgcttttttcagtctctaatataattaattcattatctcctttaattccatcctttcctttccttcttgattattgtttagaa------------aacatcaatataggtaaattaggaaaatattaacaaatatgaaaactatatattatattttgaattaagatcaactcctcaaa-------------------------------------------------------------------------------------------------------------------------------------------------------------------------------------------------------------------------------------------------------------------------------------------------------------------------t
>Cathormion_obliquifoliolatum_Wieringa_6519@NODE_1_length_1618_cov_190.843890
---------------------------------------------------------------------------------------------------------------------------------------------------------------------------------------------------------------------------------------------------------------------------------------------------------------------------------------------------ccaatttgtatctttgattgcattttcataatgaattatgcatatagatccgtattctttctgtaaaaagcttaaacaagcaatgtgcctgctcacagttcactatctttccaggaaaaggctttatatatgccaccatctggagtttcacctaatatgtggagggattgttggttaattcgtgctcctggttccgacggttgctcaggaaggtttgtagtagctgcatctgctggcaatactatggattcaggattttgttcatgggatttttacaccaaggatctccgcgctttccaactagagtttggaacagccacttctaggacagcacttcgacccctgtccaataacattgtgcaaggaaattctggatctggcagtctggctactgaaattagccaatggtggtatagaccttgtggacctctgatcatctctactgcgagctcccaaagaactgtaaaagtttttgatattcgtgatggagaacaagtcatgaaatgggaggtacagaagcctattcttacaatggactattccagtcctttgcaatggagaaacagaggaaaggttgtgttagccgaagcagaaacgatttccttgtgggatgtgaactcacttagtcctcaagccttgctttctattccttcatctgggcaaaaaatttctgctcttcatgtgagtaatacggatgcagagctgggtggaggggttcggcaacggtgagcttgaaccttggacattcttaccttgtgatttgtctcagcatctcttggtcacctacttgtttgt-aaagtccccatattcgttcatatattggcgttaatactattgtcattctccaatgaaattgtttgcctcttggttggaattgtaccttaaccattttaatttgtttgcctcctaacatttcgttcctgctgttttgatgttatcatcaatcaaattgttcatgacatagatgttttgttgcttccacataatatcagggtgagctcatcagaagctgaaggaaacgatggtgtgttctccacttcagacgccattaatgtcttggacttccgccagccaactggtgtgggtcttcggataccaaaacatggggtgaatgttcaatcagttttctcacgtggagactccatctttcttggttgctcaacttcgagttccattggcaagaagcagtcctcatcaatggtgcaacaattctcattgcgcaaacaagggctcttcaccagctatgctttgccagaatctaatgcacatccccaccactctgcaataacacaggtttggggtaactctaactttgtgatgt
>Cathormion_rhombifolium_Deighton_3618@NODE_1_length_1292_cov_111.419753
--------------------------------------------------------------------------------gtaattcatatttcagttaggtgattttgttgcaccatattcttcattaaatctaagtaataaaccagactctaatgctaatgctccgtaattgagctcagaaagtttacttctttacttgctttatacttgcaagccgttctccattctaaggaaattggaaatattagtaattcattcatatttcagttaggtggttttgttgcaccatattttttattaaatcaaatgatatatgatattcatatttgtactcaaaccaatttgtatctttgattacattttcataatgaattatgcatatagatccgtattctttctgtaaaaagcttaaacaagcaatgtgcctgctcacagttcactatctttccaggaaaaggctttatatatgccaccatctggagtttcacctaatatgtggagggattgttggttaattcgtgctcctggttccgacggttgctcaggaaggtttgtagtagctgcatctgctggcaatactatggattcaggattttgttcatgggatttttacaccaaggatctccgcgctttccaactagagtttggaacagccacttctaggacagcacttcgacccctgtccaataacattgtgcaaagaaattctggatctggcagtctggctactgaaattagccaatggtggtatagaccttgtggacctctgatcatctctactgcgagctcccaaagaactgtaaaagtttttgatattcgtgatggagaacaagtcatgaaatgggaggtacagaagcctattcttacaatggactattccagtcctttgcaatggagaaacagaggaaaggttgtgttagccgaagcagaaacgatttccttgtgggatgtgaactcacttagtcctcaagccttgctttctattccttcacctgggcaaaaaatttctgctcttcatgtgagtaatacagatgcagagctgggtggaggggttcggcaacggtgagctt--accttggacattcttaccttgtgatttgtctcagcatctcttggtcatctacttgtttgt-aaagtccccatattcgttcatatattggcgttaatactattgtcattctccaatgaaattgtttgcctcttggttggaattgtaccttaaccattttaatttgtttgcctcctaacatttcgttcctgctgttttgatgttatcatcaatcaaattgttcatgacatagatgttttgttgcttccacataatatcagggtgagctcatcagaagctgaaggaaacgatggtgtgttctcc----------------------------------------------------------------------------------------------------------------------------------------------------------------------------------------------------------------------------------------------------------------------------------------------
>Jupunba_abbottii_Zanoni_21220@NODE_1_length_1219_cov_148.844133
-----------------------------------------------------------------------------------------------------------------------ttcttcattaaatctaagtaataaactaggctctaatgctaatgctccgtaattgagctcagaaagtttacttctttacttgctttatacttacaagccgttctccattctaaggaaattggaaatattagtaattcattcatatttcagttaggtggttttgttgcaccatatttttcattaaatcaaatgatatatgatattcatatttgtactcaaaccaatttgtatctttgattacattttcataacgaattatgcatatagatccgtattctttctgtaaaaagcttaaacaagccatgtgcctgctcacagttcactatctttccaggaaaaggctttatatatgccaccatctggagtttcacctaatatgtggagggattgttggttaattcgtgctcctggttccgacggttgctcaggaaggtttgtagtagctgcgtctgctggcaatactatggattcaggattttgttcatgggatttttacacaaaggatctccgcgctttccaactagagtttggaacagccacttctaggacagcacttcgaccattgtccaataacattgtgcaaagaaattctggatctggcagtctggctactgaaactagccaatggtggtatagaccttgtggacctctgatcatctctactgcgagctcccaaagagctgtgaaagtttttgatattcgtgatggagaacaagtcatgaaatgggaggcacagaagcctgttcttacaatggactattccagtcctttgcaatggagaaacaggggaaaggttgtgttagctgaagcagaaacgatttccttgtgggatgtgaactcacttagtcctcaagccttgctgtctattccttcatctgggcaaaaaatttctgctcttcatgtgagtaatacagatgcggagctgggtggaggggttcggcaaaggtgagcctgaaccttagacattcttaccttgtgatttgtctcagcatctcttggtcgcccacttgtttgtgaaagtccctatattcgttcatatattggcgttaatactattgtcattctccaacgaaattgtttgcctcttggtttgaattttaccttaaccattttaatttgtttgcctcctaacatttcgttcctgttgttttgatgttatcatcaatcaaattgttcatgacatagatgttttgttccttccacataatatcagggtgag-----------------------------------------------------------------------------------------------------------------------------------------------------------------------------------------------------------------------------------------------------------------------------------------------------------------------------------
>Jupunba_asplenifolia_Ekman_6383@NODE_1_length_907_cov_72.671084
--------------------------------------------------------------------------------------------------------------------------------------------------------------------------------------------------------------------------------------------------------------------------------------------------------------------------------------------------------------------ttacattttcataacgaattatgcatatagatccgtattctttctgtaaaaagcttaaacaagcaatgtgcctgctcacagttcactatctttccaggaaaaggctttatatatgccaccatctggagtttcacctaatatgtggagggattgttggttaattcgtgctcctggttccgacggttgctcaggaaggtttgtagtagctgcatctgctggcaatactatggattcaggattttgttcatgggatttttacacaaaggatctccgcgctttccaactagagtttggaacagccacttctaggacagcacttcgacccttgtccaataacattgtgcaaagaaattctggatctggcagtctggctactgaaactagccaatggtggtatagaccttgtggacctctgatcatctctactgcgagctcccaaagagctgtgaaagtttttgatattcgtgatggagaacaagtcatgaaatgggaggtacagaagcctgttcttacaatggactattccagtcctttgcaatggagaaacagaggaaaggttgtgttagctgaagcagaaacgatttccttgtgggatgtgaactcacttagtcctcaagccttgctgtctattccttcatctgggcaaaaaatttctgctcttcatgtgagtaatacagatgcggagctgggtggaggggttcggcaaaggtgagcctgaaccttagacattcttaccttgtgatttgtctcagcatctcttggtcgcccacttgtttgtgaaagtccctatattcgttcatatattggcgttaatactattgtcattctccaacgaaattgtttgcctcttggtttgaattgtaccttaaccattttaatttgtttgcctcctaacatttcgttcctg--------------------------------------------------------------------------------------------------------------------------------------------------------------------------------------------------------------------------------------------------------------------------------------------------------------------------------------------------------------------------------------------------------------
>Jupunba_cochleata_Bonadeu_673@NODE_1_length_1901_cov_128.995066
gtttcatgaacgtacgaaacatattgagatccattgtcactttgtacgcgcaaggagaattttatttctacaggacatgtgcgatctagtgatcagttgggtgatcttct--gactaaagccttaactgaacctttgtaacaagttgggttttaacatctacgctccgggggagtgttaggaatattattaatattattagtaatgtaattatgattagggattgattgctagaaatcagggattattagttattaatgggcctatcaattctaaggcccttttcccttgtgtatatgaataagacatataattgatagcatatttatttgtactcaaaccaatttgtatctttgattacattttcataacgaattatgcatatagatccgtattctttctgtaaaaagcttaaacaagcaatgtgcctgctcacagttcagtatctttccaggaaaaggctttatatatgccaccatctggagtttcacctaatatgtggagggattgttggttaattcgtgctcctggttctgacggttgctcaggaaggtttgtagtagctgcatctgctggcaatactatggattcaggattttgttcatgggatttttacacaaaggatctccgcgctttccaactagagtttggaacagccacttctaggacagcacttcgacccttgtccaataacattgtgcaaagaaattctggatctggcagtctggctactgaaactagccaatggtggtatagaccttgtggacctctgatcatctctactgcgagctcccaaagagctgtgaaagtttttgatattcgtgatggagaacaagtcatgaaatgggaggtacagaagcctgttcttacaatggactattccagccctttgcaatggagaaacagaggaaaggttgtgttagccgaagcagaaacgatttccttgtgggatgtgaactcacttagtcctcaagccttgctgtctattccttcatctgggcaaaaaatttctgctcttcatgtgagtaatacagatgcagagctgggtggaggggttcggcaaaggtgagcctgaaccttagacattctcaccttgtgatttgtctcagcatctcttggtcgcctacttgtttgtgaaagtccctatattcgttcatatattggcgttaatactattgtcattctccaacgaaattgtttgcctcttggtttgaattgtaccttaaccattctaatttgtttgcgtcctaacatttcgttcctgttgctttgatgttatcatcaatcaagttgttcatgacatagatgttttgttccttccacataatatcagggtgagttcttcagaagctgaaggaaacgatggtgtgttctgcacttcagacgccattaatgtcttggacttccgccagccaactggtgtgggtcttcggataccaaaacatggggtgaatgttcagtcagttttctcacgtggagactccatctttcttggttgctcaacttcgagttccattggcaagaagcagtcctcatcaatggtgcaacaattctcattgcgcaaacaagggctcttcaccagctacgctctgccagaatctaatgcacatccccaccactctgcaataacacaggtttggggtaactctaactttgtgatg-
>Jupunba_commutata_Maguire_46145@NODE_1_length_1532_cov_165.608247
---------------------------------------------------------------------------------------------------------------------------------aatctaagcagtagactagactct-atgttgatgctccgtaattgagctcagaaagtttacttctttacttgctttatacttacaagccgttctccattctaaggaaattggaaatattagtaattcattcatatttcagttaggtggttttgttgcaccatatttttcattaaatcaaatgatatatgatattcatatttgtactcagaccaatttgtatctttgattacatgtttataacgaattatgcatatagatccgtattctttctgt-aaaagcttaaacaagcaatgtgcctgctcacagttcactatctttccaggaaaaggctttatatatgccaccatctggagtttcacctaatatgtggagggattgttggttaattcgtgctcctggttccgacggttgctcaggaaggtttgtagtagctgcatctgctggcaatactatggattcaggattttgttcatgggatttttacacaaaggatctccgcgctttccaactagagtttggaacagccacttctaggacagcacttcgacccttgtccaataacattgtgcaaagaaattctggatctggcagtctggctactgaaactagccaatggtggtatagaccttgtggacctctgatcatctctactgcgagctcccaaagagctgtgaaagtttttgatattcgtgatggagaacaagtcatgaaatgggaggtacagaagcctgttcttacaatggactattccagtcctttgcaatggagaaacagaggaaaggttgtgttagccgaagcagaaacgatttccttgtgggatgtgaactcacttagtcctcaagccttgctgtctattccttcatctgggcaaaaaatttctgctcttcatgtgagtaatacagatgcagagctgggtggaggggttcggcaaaggtgagcctgaaccttagacattctttccttgtgatttgtctcagcatctcttggtcgcctacttgtttgtgaaagtccctatattcgttcatatattggcgttaatactattgtcattctccaacgaaattgtttgcctcttggtttgaattgttccttaactattttaatttgtttgcctcctaacatttcgttcctgttgttttgatgttatcatcattcaaattgttcatgacatagatgttttgttccttccacataatatcagggtgagctcatcagaagccgaaggaaacgatggtgtgttctgcacttcagacgccattaatgtcttggacttccgccagccaactggtgtgggtcttcggataccaaaacatggagtgaatgttcagtcagttttctcacgtggagactccatctttcttggttgctcaacttcgagttccattggcaagaagcagtcctcatcaatggtgcaacaattctcattgcgcaaacaagggctcttcaccagctattctctgccagaatctaatgcacatccccaccactctgcaataacacaggtttggggtaactctaactttgtgatgc
>Jupunba_filamentosa_Lima_7487@NODE_1_length_1718_cov_128.639244
gctccgtaattgagctcagaaagtttacttctttacttgctttatacttacaagcggttctccgttctaaggaaacgctagtaattcatatttcagttagttgattttgttgcaccatattcttcattaaatctaagtaataaactagacgctaatgctaatgctccgtaattgagctcagaaagtttacttctttacttgctttatacttacaagccgttctccattctaaggaaattggaaatattagtgattcattcatatttcagttaggtggttttgttgcaccatatttttcattaaatcaaatgatatatgatattcatatttgtacttaaaccaatttgtatctttgattacattttcataacgaattatgcatatagatccgtattctttctgtaaaaagcttaaacaagcaatgtgcctgctcacagttcactatctttccaggaaaaggctttatatatgccaccatctggagtttcacctaatatgtggagggattgttggttaattcgtgctcctggttccgacggttgctcaggaaggtttgtagtagctgcatctgctggcaatactatggattcaggattttgttcatgggatttttacacaaaggatctccgcgctttccaactagagtttggaacagccacttctaggacagcacttcgacccttgtccaataacattgtgcaaagaaattctggatctggcagtctggctactgaaactagccaatggtggtatagaccttgtggacctctgatcatctctactgcgagctcccaaagagctgtgaaagtttttgatattcgtgatggagaacaagtcatgaaatgggaggtacagaagcctgttcttacaatggactattccagtcctttgcaatggagaaacagaggaaaggttgtgttagccgaagcagaaacgatttccttgtgggatgtgaactcacttagtcctcaagccttgctgtctattccttcatctgggcaaaaaatttctgctcttcatgtgagtaatacagatgcagagctgggtggaggggttcggcaaaggtgagcctgaaccttagacattcttaccttgtgatttgtctcagcatctcttggtcgcctacttgtttgtgaaagtccctatattcgttcatatattggcgttaatactattgtcattctccaacgaaattgtttgcctcttggtttgaattgtaccttaaccattttaatttgtttgcctcctaacatttcgttcctgttgttttgatgttatcatcaatcaaattgttcatgacatggatgttttgttccttccacataatatcagggtgagctcatcagaagctgaaggaaacgatggtgtgttctgcacttcagacgccattaatgtcttggacttccgccagccaactggtgtgggtcttcggataccaaaacatggggtgaatgttcagtcagttttctcacgtggagactccatctttcttggttgctcaacttcgagttccattggcaagaagcagtcctcatcaatggtgcaacaattctctgtgcgcacacaagggctcttcatcagctatgctctgccagaatctaatgcacatccccacca--------------------------------------------
>Jupunba_floribunda_Iganci_883@NODE_1_length_1723_cov_129.134265
gctccgtaattgagctcagaaagtttacttctttacttgctttatacttacaagcggttctccattctaaggaaacactagtaattcatatttcagttaggtgattttgtagcaccatattctttattaaatctaattaacaaactagactctaatgctaatgctccgtaattgagctcagaaagtttacttctttacttgctttatacttacaagccgttctccattctaaggaaattggaaatattagtaattcattcatatttcagttaggtggttttgttgcaccatatttttcattaaatcaaatgatatatgatattcatatttgtactcaaaccaatttgtatctttgattacattttcataatgaattatgcatatagatctgtattctttctgtaaaaagcttaaacaagcaatgtgcctgctcacagttcactatgtttccaggaaaaggctttatatatgccaccatctggagtttcacctaatatgtggagggattgttggttaattcgtgctcctggttccgacggttgctcaggaaggtttgtagtagctgcatctgctggcaatactatggattcaggattttgttcatgggatttttacaccaaggatctccgcgctttccaactagagtttggaacagccacttctaggacagcacttcgacccttgtccaataacattgtgcaaagaaattctggatctggcagtctggctactgaaactagccaatggtggtatagaccttgtggacctctgatcatctctactgcgagctcccaaagaactgtaaaagtttttgatattcgtgatggagaacaagtcatgaaatgggaggtacagaagcctgttctaacaatggactattccagtcctttgcaatggagaaacagaggaaaggttgtgttagccgaagcagaaacgatttccttgtgggatgtgaactcacttagtcctcaagccttgctgtctattccttcatctgggcaaaaaatttctgctcttcatgtgagtaatacagatgcagagctgggtggaggggttcggcaacggtgagcttgaaccttggacattcttaccttgtgatttgtctcagcatctcttggtcacctacttgtttgt-aaagtccccatattcgttcatatattggcgttcatactattgtcattctccaatgaaattgtttgcctcttggttggaattgtaccttaaccattttaatttgtttgcctcctaacatttcgttcctgctgttttgatgttatcatcaatcaaattgttcatgacatagatgttttgttccttccacataatatcagggtgagctcatcagaagctgaaggaaacgatggtgtgttctgcacttcagacgccattaatgtcttggacttccgccagccaactggtgtgggtcttcggataccaaaacatggggtgaatgttcagtcagttttctcacgtggagactccatctttcttggttgctcaacttcgagttccattggcaagaagcagtcctcatcaatggtgcaacaattctcattgcgcaaacaagggctcttcaccagctatgccctgccagaatctaatgcacatccccaccactctgcaataaca------------------------------c
>Jupunba_leucophylla_Iganci_839@NODE_1_length_1824_cov_261.078420
gctccgtaattgagctcagaaagtttacttctttacttgctttatacttacaagcggttctccattctaaggaaacactagtaattcatatttcagttaggtgattttgttgcaccatattcttcattaaatctaagtaataaactagactctaatgctaatgctccgtaattgagctcagaaagtttacttctttacttgctttatacttacaagccgttctccattctaaggaaattggaaatattagtaattcattcatatttcagttaggtggttttgttgcaccatatttttcattaaatcaaatgatatatgatattcatatttgtactcaaaccaatttgtatctttgattacattttcataatgaattatgcatacagatccgtattctttctgtaaaaagcttaaacaagcaatgtgcctgctcacagttcactctgtttccaggaaaaggctctatatatgccaccatctggagtttcacctaatatgtggagggattgttggttaattcgtgctcctggttccgacggttgctcaggaaggtttgtagtagctgcatctgctggcaatactatggattcaggattttgttcatgggatttttacaccaaggatctccgcgctttccaactagagtttggaacagccacttctaggacagcacttcgacccttgtccaataacattgtgcaaagaaattctggatctggcagtctggctactgaaactagccaatggtggtatagaccttgtggacctctgatcatctctactgcgagctcccaaagaactgtaaaagtttttgatattcgtgatggagaacaagtcatgaaatgggaggtacagaagcccgttctaacaatggactattccagtcctttgcaatggagaaacagaggaaaggttgtgttagccgaagcagaaacgatttccttgtgggatgtgaactcacttagtcctcaagccttgctgtctattccttcatctgggcaaaaaatttctgctcttcatgtgagtaatacagatgcagagctgggtggaggggttcggcaacggtgagcttgaaccttggacattcttaccttgtgatttgtctcagcatctcttggtcacctacttgtttgt-aaagtccccatattcgttcatatattggcgttcatactattgtcattctccaatgaaattgtttgcctcttggttggaattgtaccttaaccattttaatttgtttgcctcctaacatttcgttcctgctgttttgatgttatcatcaatcaaattgttcatgacatagatgttttgttccttccacataatatcagggtgagctcatcagaagctgaaggaaacgatggtgtgttctgcacttcagacgccattaatgtcttggacttccgccaggcaactggtgtgggtcttcggataccaaaacatggggtgaatgttcaatcagttttctcacgtggggactccatctttcttggttgctcaacttcgagttccattggcaagaagcagtcctcatcaatggtgcaacaattctcattgcgcaaacaagggctcttcaccagctatgatctgccagaatctaatgcacatccccaccactctgcaataacacaggtttggggtaactctaactttgtgatgc
>Jupunba_macradenia_Lourteig_3021@NODE_1_length_1339_cov_139.331220
--------------------------------------------------------------------------------gtaattcatatttcagttagttgattttgttgcaccatattcttcattaaatctaagtaataaactagactctaatgctaatgctccgtaattgagctcagaaagtttacttctttacttgctttatacttacaagccgttcttcattctaaggaaattggaaatattagtaattcattcatatttcagttaggtggttttgttgcaccatatttttcattaaatcaaatgatatatgatattcatatttgtactcaaaccaatttgtatctttgattacattttcataacgaattatgcatatagatccgtattctttctgtaaaaagcttaaacaagcaatgtgcctgctcacagttcactatctttccaggaaaaggctttatatatgccaccatctggagtttcacctaatatgtggagggattgttggttaattcgtgctcctggttccgacggttgctcaggaaggtttgtagtagctgcatctgctggcaatactatggattcaggattttgttcatgggatttttacacaaaggatctccgcgctttccaactagagtttggaacagccacttctaggacagcacttcgacccttgtccaataacattgtgcaaagaaattctggatctggcagtctggctactgaaactagccaatggtggtatagaccttgtggacctctgatcatctctactgcgagctcccaaagagctgtgaaagtttttgatattcgtgatggagaacaagtaatgaaatgggaggtacagaagcctgttcttacaatggactattccagtcctttgcaatggagaaacagaggaaaggttgtgttagccgaagcagaaacgatttccttgtgggatgtgaactcacttagtcctcaagccttgctgtctattccttcatctgggcaaaaaatttctgctcttcatgtgagtaatacagatgcagagctgggtggaggggttcggcaaaggtgagcctgaaccttagacattcttaccttgtgatttgtctcagcatctcttggtcgcctacttgtttgtgaaagtccctatattcgttcatatattggcgttaatactattgtcattctccaacgaaattgtttgcctcttggtttgaattgtaccttaaccattttaatttgtttgcctcctaacatttcgttcctgttgttttgatgttatcatcaatcaaattgttcatgacatagatgttttgttccttccacataatatcagggtgagctcatcagaagctgaaggaaacgatggtgtgttctgcacttcagacgccattaatgtcttggacttccgccagccaactgg--------------------------------------------------------------------------------------------------------------------------------------------------------------------------------------------------------------------------------------------------
>Jupunba_microcalyx_Iganci_855@NODE_1_length_1816_cov_167.409431
gctccgtaattgagctcagaaagtttacttctttacttgctttatacttacaagcggttctccattctaaggaaacactagtaattcatatttcagttaggtgattttgttgcaccatattcttcattaaatctaagtaataaactagactctaatgctaatgctccgtaattgagctcagaaagtttacttctttacttgctttatacttacaagccgttctccattctaaggaaattggaaatattagtaattcattcatatttcagttaggtggttttgttgcaccatatttttcattaaatcaaatgatatatgatattcatatttgtactcaaaccaatttgtatctttgattacattttcataatgaattatgcatacagatccgtattctttctgtaaaaagcttaaacaagcaatgtgcctgctcacagttcactatgtttccaggaaaaggctctatatatgccaccatctggagtttcacctaatatgtggagggattgttggttaattcgtgctcctggttccgacggttgctcaggaaggtttgtagtagctgcatctgctggcaatactatggattcaggattttgttcatgggatttttacaccaaggatctccgcgctttccaactagagtttggaacagccacttctaggacagcacttcgacccttgtccaataacattgtgcaaagaaattctggatctggcagtctggctactgaaactagccaatggtggtatagaccttgtggacctctgatcatctctactgcgagctcccaaagaactgtaaaagtttttgatattcgtgatggagaacaagtcatgaaatgggaggtacagaagcccgttctaacaatggactattccagtcctttgcaatggagaaacagaggaaaggttgtgttagccgaagcagaaacgatttccttgtgggatgtgaactcacttagtcctcaagccttgctgtctattccttcatctgggcaaaaaatttctgctcttcatgtgagtaatacagatgcagagctgggtggaggggttcggcaacggtgagcttgaaccttggacattcttaccttgtgatttgtctcagcatctcttggtcacctacttgtttgt-aaagtccccatattcgttcatatattggcgttcatactattgtcattctccaatgaaattgtttgcctcttggttggaattgtaccttaaccattttaatttgtttgcctcctaacatttcgttcctgctgttttgatgttatcatcaatcaaattgttcatgacatagatgttttgttccttccacataatatcagggtgagctcatcagaagctgaaggaaacgatggtgtgttctgcacttcagacgccattaatgtcttggacttccgccaggcaactggtgtgggtcttcggataccaaaacatggggtgaatgttcaatcagttttctcacgtggggactccatctttcttggttgctcaacttcgagttccattggcaagaagcagtcctcatcaatggtgcaacaattctcattgcgcaaacaagggctcttcaccagctatgatctgccagaatctaatgcacatccccaccactctgcaataacacaggtttggggtaactctaactttgtgatgc
>Jupunba_oxyphyllidia_Yonker_6157@NODE_1_length_1207_cov_177.739823
-----------------------------------------------------------------------------------------------------------------------------------------------actaggctctaatgctaatgctccgt-attgagctcagaaagtttacttctttacttgctttatacttacaagccgtccttcattctaaggaaattggaaatattagtaattcattcatatttcagttaggtggttttgttgcaccatatttttcattaaatcaaatgatatatgatattcatatttgtactcaaaccaatttgtatctttgattacattttcataacgaattatgcatatagatccgtattctttctgtaaaaagcttaaacaagcaatgtgcctgctcacagttcactatctttccaggaaaaggctttatatatgccaccatctggagtttcacctaatatgtggagggattgttggttaattcgtgctcctggttccgacggttgctcaggaaggtttgtagtagctgcatctgctggcaatactatggattcaggattttgttcatgggatttttacacaaaggatctccgcgctttccaactagagtttggaacagccacttctaggacagcacttcgacccttgtccaataacattgtgcaaagaaattctggatctggcagtctggctactgaaactagccaatggtggtatagaccttgtggacctctgatcatctctactgcgagctcccaaagagctgtgaaagtttttgatattcgtgatggagaacaagtcatgaaatgggaggtacagaagcctgttcttacaatggactattccagtcctttgcaatggagaaacagaggaaaggttgtgttagccgaagcagaaacgatttccttgtgggatgtgaactcacttagtcctcaagccttgctgtctattccttcatctgggcaaaaaatttctgctcttcatgtgagtaatacagatgcggagctgggtggaggggttcggcaaaggtgagcctgaaccttagacattcttaccttgtgatttgtctcagcatctcttggtcgcctacttgtttgtgaaagtccctatattcgttcatatattggcgttaatactattgtcattctccaacgaaattgtttgcctcttggtttgaattgtaccttaaccattttaatttgtttgcctcctaacatttcgttcctgttgttttgatgttatcatcaatcaaattgtttatgacatagatgttttgttccttccacaaaatatcagggtgagctcatcagaagct----------------------------------------------------------------------------------------------------------------------------------------------------------------------------------------------------------------------------------------------------------------------------------------------------------------------
>Jupunba_trapezifolia_Simon_1600@NODE_1_length_1753_cov_255.379270
----------------------------------------------------------------------------------------------------------------------------------------------------------------------------------------------------------------cttacaagccgttctccattctaaggaaattggaaatattagtaattcattcatatttcagttaggtggttttgttgcaccatatttttcattaaatcaaatgatatatgatattcatatttgtattcaaaccaacttgtatctttgattacattttcataacgaattgtgcatataggtccgtattctttctgt-aaaagcttaaacaagcaatgtgcctgctcacagttcagtacctttccaggaaaaggctttatatatgccaccatctggagtttcacctaatatgtggagggattgttggttaattcgtgctcctggttccgacggttgctcaggaaggtttgtagtagctgcatctgctggcaatactatggattcaggattttgttcatgggatttttacacaaaggatctccgcgctttccaactagagtttggaacagccacttctaggacagcacttcgacccttgtccaataacattgtgcaaagaaattctggatctggcagtctggctactgaaaccagccaatggtggtatagaccctgtggacctctgatcatctctactgcgagctcccaaagagctgtgaaagtttttgatattcgtgatggagaacaagtcatgaaatgggaggtacagaagcctgttcttacaatggactattccagtcctttgcaatggagaaacagaggaaaggttgtgttagccgaagcagaaacgatttccttgtgggatgtgaactcacttagtcctcaagccttgctgtctattccttcatctgggcaaaaaatttctgctcttcatgtgagtaatacagatgcagagctgggtggaggggttcggcaaaggtgagcctgaaccttagacattcttaccttgtgatttgtctcagcatctcttggtcgcctacttgtttgtgaaagtccctatattcgttcatatgttggcgttaatactattgtcattctccaacgaaattgtttgcctcttggtttgaattgtaccttaaccattttaatttgtttgcgtcctaacatttcgttcctgttgttttgatgttatcatcaaacaaattgttcatgacatagatgttttgttccttccacataatatcagggtgagctcatcagaagctgaaggaaacgatggtgtgttctgcacttcagacgccattaatgtcttggacttccgccagccaactggtgtgggtcttcggataccaaaacatggggtgaatgttcagtcagttttctcacgtggagactccatctttcttggttgctcaacttcgagttccattggcaagaagcagtcctcatcaatggtgcaacaattctcattgcgcaaacaagggctcttcaccagctatgatctgccagaatctaatgcacatccccaccactctgcaataacacaggtttggggtaactccaactttgtgatga
>Punjuba_lehmannii_Escobar_7465@NODE_1_length_1490_cov_127.000000
gctccgtaattgagctcagaaagtttagttctttacttgctttatacttacaagcggttctccattctaaggaaacactagtaattcatatttcagttaggtgattttgttgcaccatattcttcattaaatctaagcaataaactagactctaatgctaatgctccgtaattgagctcagaaagtttacttctttacttgctttatacttacaagccgttctccattccaaggaaattggaaatattagtaattcattcatttttcagttaggtggttttgttgcaccatatttttcattaaatcaaatgatatatgatattcatatttgtactcaaaccaatttgtgtctttgattacattttcataacgaattatgcatatagatccgtattctttctgtaaaaagcttaaacaagcaatgtgcctgctcacagttcactatctttccaggaaaaggccttatatatgccaccatctggagtttcacctaatatgtggagggattgttggttaattcgtgctcctggttccgacggttgctcaggaaggtttgtagtagctgcatctgctggcaatactatggattcaggattttgttcatgggatttttacaccaaggatctccgctctttccaactagagtttggaacagccacttctaggacagcacttcgacccttgtccaataacattgtgcaaagaaattctggatctggcagtctggctactgaaactagccaatggtggtatagaccttgtggacctctgatcatctctactgcgagctcccaaagagctgtaaaagtttttgatattcgtgatggagaacaagtcatgaaatgggaggtacagaagcctgttcttacaatggactattccagtcctttgcaatggagaaacagaggaaaggttgtgttagccgaagcagaatcgatttccttgtgggatgtgaactcacttagtcctcaagccttgctgtctattccttcgtctgggcaaaaaatttctgctcttcatgtgagtaatacagatgcagagctgggtggaggggttcggcaaaggtgagcttgaaccttggacattcttaccttgtgatttgtctcagcatctcttggtcacctacttgtttgtgaaagtccctatattcgttcatatattggcgttaatactattgtcattctccagtgaaattgtttgcctcttggtttgaattgtaccttaaccattttaatttgtttgcctcctaacatttcgttcctgttgttttgatgttatcatcaatcaaattgttcatgacatagatgttttgttccttccacataatatcagggtgagctcatcagaagctgaagcaaacgatggtgtgttctgcacttcagacgccattaatgtcttggacttccgccagccaactggtgtgggtcttcggataccaaaacatggggtgaatgttcaatcagttttctcacgt-------------------------------------------------------------------------------------------------------------------------------------------------------------------------------------------
>Punjuba_racemiflora_Jimenez_Soares_3626@NODE_1_length_1451_cov_170.109170
----------------------------------------tttatacttacaagcggttctccattctaaggaaacactagtaattcatatttcagttaggtgattttgttgcaccatattcttcattaaatctaagtaataaactagactctaatgctaatgctccgtaattgagctcagaaagtttacttttttacttgctttatacttacaagctgttctccattctaaagaaattggaaatattagtaattcattcatatttcagttaggtggttttgttgcaccatatttttcattaaatcaaatgatacacgatattcatatttgtactcaaaccaatttgtatctttgattgcattttcataacgaattatgcatatagatccgtattctttctgtaaaaagcttaaacaagcaatgtgcctgctcacagttcactatctttccaggaaaaggctttatatatgccaccatctggagtttcacctaatatgtggagggattgttggttaattcgtgctcctggttccgacggttgctcaggaaggtttgtagtagctgcatctgctggcaatactatggattcaggattttgttcatgggatttttacaccaaggatctccgcgctttccaactagagtttggaacagccacttctaggacagcacttcgacccttgtccaataacattgtgcaaagaaattctggatctggcagtctggctactgaaacaagccaatggtggtatagaccttgtggacctctgatcgtctctactgcgagctcccaaagagctgtaaaagtttttgatattcgtgatggagaacaagtcatgaaatgggaggtacagaagcctgttctttcaatggactattccagtcctttgcaatggagaaacagaggaaaggttgtgttagccgaagcagaaacgatttccttgtgggatgtgaactcacttagtcctcaagccttgctgtctattccttcgtctgggcaaaatatttctgctcttcatgtgagtaatacagatgcagagctgggtggaggggttcggcaaaggtgagcttgaaccttggacattcttaccttgtgatttgtctcagcatctcttggtcacctacttgtttgtgaaagtccctatattcgttcatatattggcgttaatacgattgtcattctccagtgaaa------------------------------------------ttgtttgcctcctaacatttcgttcctgttgttttgatgttatcatcaatcaaattgttcataacatagatgttttgttccttccacataatatcagggtgagctcatcagaagctgaaggaaacgatggtgtgttctgcacttcagacgccattaatgtcttggacttccgccagccaactggtgtgggtcttcggataccaaaacatggggtgaatgttcaatcagttttctcacgtggagactccatctttcttggttgctcaacttcgagttccattggcaagaagcagtcctc--------------------------------------------------------------------------------------------------------------------------------
>_R_Afrocalliandra_redacta_Germishuizen_5585@NODE_1_length_1306_cov_236.964199
------------------------------------------------------------------------------------------------------------------------------------gtaagcagtcgactagacctt-atgctaatgcaccctaattgaactcagaaagcttacttctttacttgcattttacatacatgccgttctccattctaa-------ggaaatactagta----actcatatttcagttaggtgattttg----------ttcttcaataaatcaaacaatatctgatttacatatttttacttaaaacaatttgtatctttgattgcattttcagaacaaattatgcatatagattagtatcccttctataaaaagcttaaacaagc-atgtgcttgctcacagttcattatctttccaggaaaaggctttgtatatgccaccatctggagtttcacctaatatgtggagggattgttggataattcgtgctcctggttctgatggttgctcaggaagatttgtagtggctgcatctgctggaaatactttggattcaggattttgttcatgggatttttacaccaaggatctccgtgctttccagctagaatttggaacagccacctctaggactgcacttcgacccttgtccaataacatagtgcaaagaaattctggatctggcagtttgggtactgaaactagccaatggtggtatagaccttgtggacctttaatcatctctactgcaagctctcagagtgctgtaaaagtttttgatattcgtgatggtgaacaagtcatgaaatgggaggctcagaagcctattcttacaatggactattccagtcctttgcaatggagaaatagaggaaaagtcgtgttagctgaagcagaatcgatttctttgtgggatgtgaactcgcttagtcctcaagctttgcagtctattccttcatctgggcaaaaattttctgctcttcatgtgaataatacagatgcagagctgggtggaggggttcggcaaaggtcagtttgaaccttaaacatccttaccttgtgatatgtctcggcatctcttggccacttatttgaataaaaatgtttgaatatttctttatatattatcttgaggaatattgtaattctcgaatggaattctttgcctcttggttttagttaaaacttaactattttaatttgtttatcttctaac------------ctgttctgatgttatcttcaatcaaattgttcatgacatagtccctttattccttccacataatatcagggcgagttcatcagaagc-----------------------------------------------------------------------------------------------------------------------------------------------------------------------------------------------------------------------------------------------------------------------------------------------------------------------
>_R_Albizia_adinocephala_FHO33_88@NODE_1_length_1777_cov_143.634706
gctctgtaattgagctcagaaagcttacttctttacttgctttatacttacaagcggtt-gccattctaaggaaacactagtaatt-----------------------------catattcttcattaaatctaagtaagaaactagactctaatgctaatgctccgtaattgatctcagaaagtctacttcttta------------------------ctccattctaaggaaaatggaaatattagtaattcattcatatttcagttcggtggttttgttgcaccatatttttcattaaatcaaatgatatatgatattcatatttatactccaaccaatttgtatcattgatttcattttcataacgaattatgcatatagatccgtattctttctgtaaaaagcttaaacaagcaatgggcctgctcacagttcactatctttccaggaaaaggctttatatatgccaccatctggagtttcacctaatatgtggagggactgttggctaattcgtgctcctggttccgacggttgctctggaaggtttgtagtagctgcatctgctggcaatactatggattcaggattttgttcatgggatttttacactaaggatctccgcgctttccaactagagtttggaacagccacttctaggacagcacttcgacccttgtccaataacatagtgcaaagaaattctggatctggcagtctggctactgaaactagccaatggtggtatagaccttgtggacctctgatcatctctactgcgagctcccaaagagctgtaaaagtttttgatattcgtgatggagaacaagtcatgaaatgggaggcacagaagcctgttcttaccatggacaattccagtcctttgcaatggagaaacagaggaaaggttgtgttagccgaagcagaaacgatctccttgtgggatgtgaactcacttagtcctcaagctttgctgtctattccttcatctgggcaaaaaatttctgctcttcatgtgagtaacacagatgcagagttgggtggaggggttcggcaaaggtgaggttgaaacttagacattcttaccttgtgatttgtctcagcatctcttggtcacctacttgtttgtgaaagttcttatattcgttcatatattggccttaatactattgtcattcttcaatgagattgtttgcctcttggtttggattgtaccttaaccatttaaatttgtttgcctcctaacatttcgtttctgttgttttgatgttatcatcaatcaaattgttcatgacatagatgttttgttccttccacataatatcagggtgggctcatcagaggctgaaggaaacgatggtgtgttctgcacgtcagacgccatcaatgtcttggacttccgccagccaactggtgtgggtcttcggataccaaaacatggggtgaatgttcaatcagttttctcacgtggagactccatctttcttggttgctcaacttcaagttccactggcaagaagcagtcctcatcaacggtgcaacaattctcattgcgcaaacaagggctcttcaccagctatgctctgc--------------------------------------------------------------------c
>_R_Albizia_burkartiana_StivalSantos_678@NODE_1_length_1557_cov_11.944740
---------------------------------------------------------------------------------------------------------------------------------------------------------------------------------------------------------------------------------------------------------------------------------------ttgttgcaccatatttttcattaaatcaaatgatatatgatattcatatttgtactcaaaccaatctgtatctttgatttcactttcataacgaattatgcatatagatccgtattctttctgtaaaaagcttaaacaagcaatgtgcctgctcatagttcactatctttccaggaaaaggctttatatatgccaccatctggagtttcacctaatatgtggagggactgttggttaattcgtgctcctggttccgacggttgctctggaaggtttgtagtagctgcatctgctggcaatactatggattcaggattttgttcatgggatttttacactaaggatctccgcgctttccaactagagtttggaacagccacttctaggacagcacttcgacccttgtccaataacatagtgcaaagaaattctggatctggcagtctggctactgaaactagccaatggtggtatagaccttgtggacctctgatcatctctactgcgagctcccaaagagctgtaaaagtttttgatattcgtgatggagaacaagtcatgaaatgggaggcacagaagcctgttcttacaatggacaattccagtcctttgcaatggagaaacagaggaaaggttgtgttagccgaagcagaaacgatttccttgtgggatgtgaactcacttagtcctcaagccttgttgtctattccttcatctgggcaaaaaatttctgctcttcatgtgagtaatacagatgcggagttgggtggaggggttcggcaaaggtgagcttgaaacttggacattcttaccttgtgatttgtctcagcatctcttggtcacctacttgtttgtgacagtccctatattcgttcatatattggccttaatactattgtcattcttcaatgagattatttgcctcttggtttgagttgtaccttaaccatttaaatttgtttgcctcctaacatttcgttcctgttgttttgatgttatcatcaatcaaattgttcatgacatagattttttgttctttccacataatatcagggtgagctcatcagaggctgaaggaaacgatggtgtgttctgcacttcagacgccatcaatgtcttggacttccgccagccaactggtgtgggtcttcggataccaaaacatggggtgaatgttcaatcagttttctcacgtggagactccatctttcttggttgctcaacttcaagttccactgccaagaagcagtcctcatcaacggtgcaacaattctcattgcgcaaacaagggctcttcaccagctatgctctgccagaatctaatgcacatccccaccactctgcaataacacaggtttggggtaactctaactttgtgatg-
>_R_Albizia_decandra_Vilhena_231@NODE_1_length_834_cov_48.340819
-------------------------------------------------------------------------------------------------------------------------------------------------------------------------------------------------------------------------------------------------------------------------------------------------------------------------------------------tactcaaaccaa-ttgtatctttgattacattttcataacgaattatgcatatagatccgtattctttctgtaaaaagcttaaacaagcaatgtacctgctcaaagttcactatctttccaggaaaaggctttatatatgccaccatctggagtttcacctaatatgtggagggactgttggttaattcgtgctcctggttccgacggttgctctggaaggtttgtagtagctgcatctgctggcaatactatggattcaggattttgttcatgggatttttacactaaggatctccgcgctttccaactagagtttggaacagccacttctaggacagcacttcgacccttgtccaataacatagtgcaaagaaattctgggtctggcagtctgcctactgaaactagccagtggtggtatagaccttgtggacctctgatcatctctactgcgagctcccaaagagctgtaaaagtttttgatattcgtgatggagaacaagtcatgaaatgggaggcacagaagcctgttcttacagtggacaattccagtcctttgcaatggagaaacagaggaaaggttgtgttagccgaagcagaaacgatttccttctgggatgtgaactcacttagtcctcaagctttgctgtctattccttcatcggggcaaaaaatttctgctcttcatgtgagtaacacagatgcagagttgggtggaggcgttcggcaaaggtgaggttgaaacttagacattcttaccttgtgatttgtctcaacatctcttggtcacctacttgtttgtgaaagtccctatattcgttcatatattggcct---------------------------------------------------------------------------------------------------------------------------------------------------------------------------------------------------------------------------------------------------------------------------------------------------------------------------------------------------------------------------------------------------------------------------------------------------------------------------------------------------------------
>_R_Albizia_niopoides_Simon_1601@NODE_1_length_1310_cov_199.969992
----------------------------------------------------------------------------------------------------------------------------------------gtaagaaactagactccaatgctaatgctccgtaattgagctcagaaagtctacttcttta------------------------ctccattctaaggaaaatggaaatattagtaattcattcatatttcagttcggtggttttgttgcaccatatttttcattaaatcaaatgatatatgatattcatatttgtactcaaaccaatttgtatctttgattgcattttcataacgaattatgcatatagatccgtattctttctgtaaaaagcttgaacaagcaatgtacctgctcacagttcactatctttccaggaaaaggctttatatatgccaccatctggagtttcacctaatatgtggagggactgttggttaattcgtgctcctggttccgacggttgctctggaaggtttgtagtagctgcatctgctggcaatactatggattcaggattttgttcatgggatttttacactaaggatctccgcgctttccaactagagtttggaacagccacttctaggacagcacttcgacccttgtccaataacatagtgcaaagaaattctgggtctggcagtctgcctactgaaactagccagtggtggtatagaccttgtggacctctgatcatctctactgcgagctcccaaaaagctgtaaaagtttttgatattcgtgatggagaacaagtcatgaaatgggaggcacagaagcctgttcttacaatggacaattccagtcctttgcaatggagaaacagaggaaaggttgtgttagccgaagcagaaacgatttccttgtgggatgtgaactcacttagtcctcaagctttgctgtctattccttcatctgggcaaaaaatttctgctcttcatgtgagtaacacagatgctgagttgggtggaggggttcggcaaaggtgaggttgaaacttagacattcttaccttgtgatttgtctcagcatctcttggtcacctacttgtttgtgaaagtccctatattcgttcatatattggccttaatactattgtctttcttcaatgagattgtttgcctcttggtttgaattgtaccttaa-catttaaatttgtttccctcctaacatctcgttcctgttgttttgatgttatcatcaatcaaatttttcatgacatagatgttttgttccttccacataatatcagggtgagctcatcagaagctgaaggaaacgatggtgtgttctgcacttcagacgccattaatgtcttggacttccgccagccagccggtgtgggtcttcggataccaaaacatggggtgaatgttcaatcagttttctca----------------------------------------------------------------------------------------------------------------------------------------------------------------------------------------------
>_R_Albizia_sinaloensis_Hughes_1576@NODE_1_length_1430_cov_103.869919
-----------------agaaagtttacttctttacttgctttatacttacaagcggtt-gccattctaaggaaacactagtaatt-----------------------------catattcttcattaaatctaagtaagaaactagactctaatgctaatgctccgtaattgagctcagaaagtctacttcttta------------------------ctccattctaaggaaaatggaaatattagtaattcattcatatttcagttcggtggttttgttgcaccatatttttcattaaatcaaatgatatatgatattcatatttgtactcaaaccaa--tgtgtcattgatttcattttcataacgaattatgcatatagatccgtattctttctgtaaaaagcttaaacaagcaatgtgcctgctcacagttcactatctttccaggaaaagactttatatatgccaccatctggagtttcacctaatatgtggagggactgttggctaattcgtgctcctggttccgacggttgctctggaaggtttgtagtagctgcatctgctggcaatactatggattcaggattttgttcatgggatttttacactaaggatctccgcgctttccaactagagtttggaacagccactactaggacagcacttcgacccttgtccaataacatagtgcaaagaaattctggatctggcagtctggctactgaaactagccaatggtggtatagaccctgtggacctctgatcatctctactgcgagctcccaaagagctgtaaaagtttttgatattcgtgatggagaacaagtcatgaaatgggaggcacagaagcctgttcttacaatggacaattccagtcctttgcaatggagaaacagaggaaaggttgtgttagccgaagcagaaacgatttccttgtgggatgtgaactcacttagtcctcaagctttgctgtctattccttcatctgggcaaaaaatttctgctcttcatgtgagtaacacagatgcagagttgggtggaggggttcggcaaaggtgaggttgaaacttagacattcttaccttgtgatttgtctcagcatctcttggtcacctacttgtttgtgaaagttcgtatattcgttcatatattggccttaatactattgtcattcttcaatgagattgtttgcctcttggtttggattgtaccttaaccatttaaatttgtttgccttctaacatttcgttcctgttgttttgatgttatcatcaatcaaattgttcatgacatagatgtttttttccttccacataatatcagggtgagctcatcagaggctgaaggaaacgatggtgtgttctgcacttcagacgccatcaatgtcttggacttccgccagccaactggtgtgggtcttcggataccaaaacatggggtgaatgttcaatcagttttctcacgtggagactccatctttcttggttgctcaa--------------------------------------------------------------------------------------------------------------------------------------------------------------c
>_R_Albizia_subdimidiata_var_minor_Gorts_341@NODE_1_length_1092_cov_44.165517
-----------------------------------------------------------------------------ctagtaattcatatttcagttaggtgattttgttgcaccatattcttcattaaatctaagtaagaaactggactccaatgctaatgccccgtaattgagctcagaaagtctacttcttta------------------------ctccaatctaaggaaaatggaaatattggcaattcagtcagatttcagttaggtggttttgtaggaccatatttttcattaaatcaaatgatatatgatatttatatttgtgctcaaaccaatttgtatctttgattaaattttcgtaacgaattatgcatatagatccgtattctttctgtaaaaagcttaaacaagcaatgtacctgctcacagttcactatctttccaggaaaaggctttatatatgccaacatctggagtttcacctaatatgtggagggactgttggttaattcgtgctcctggttccgacggttgctctggaaggtttgtagtagctgcatctgctggcaatactatggattcaggattttgttcatgggatttttacactaaggatctccgcgctttccaactagagtttggaacagccacttctaggacagcacttcgacccttgtccaataacatagtgcaaagaaattctgggtctggcagtctgcctactgaaactagccagtggtggtatagaccttgtggacctctgatcatctctactgcgagctcccaaagagctgtaaaagtttttgatattcgtgatggagaacaagtcatgaaatgggaggcacagaagcctgttcttacaatggacaattccagtcctttgcaatggagaaacagaggaaaggttgtgttagccgaagcagaaacgatttccttctgggatgtgaactcgcttagtcctcaagctttgctgtctattccttcatcggggcaaaaaatttctgctcttcatgtgagtaacacagatgcagagttgggtggaggcgttcggcaaaggtgaggttgaaacttagacattcttaccttgtgatttgtctcaacatctcttggtcacctacttgtttgtgaaagtccctatattcgttcatatattggccttaatgctattgtcatgcttcaatgaga------------------------------------------------------------------------------------------------------------------------------------------------------------------------------------------------------------------------------------------------------------------------------------------------------------------------------------------------------------------------------------------------------------------------------------------------------------------------------------
>_R_Enterolobium_cyclocarpum_MWC9020@NODE_1_length_1569_cov_284.350536
gcttcttaactgagctcagaaagtttacttctttacttgctttatacttacaagccgttctccattctaaggaaatactagtaattcatatttcagttgcgtgattttgttgcaccatattcttcattaaatctaagtaataaactagactttaatgctaatgctccgtaattgagctcagaaactttacttctttacttgctttatgcttaaaagccgttctccattctaaggaaattggaaatattagca----attcatatttcagttaggtgattttgttgcaccatatttttcattaaaccaaatgatatataatattcatatttgtactcaa------------------------------aaagaattatgcatatagatccgtattctttctgtaaaaagcttaaacaagcaatgtgcctgctcacagtccactatctttccaggaaaaggctttatatatgccaccatctggagtttcacctaatatgtggagagattgttggttaattcgtgctcctggttccgacggttgctcaggaaggtttgtagtagctgcgtctgctggcaatactatggattcaggattttgttcatgggatttttacaccaaggatctccgcgctttccaactagagtttggaacagccacttctaggacagcacttcgacccttgtccaataacatagtgcaaacaaattctggatctggcagtctggctactgaaactagccaatggtggtatagaccttgtggacctctcatcatctctactgcgagctcccaaagagctgtaaaagtttttgatattcgtgatggggaacaagtcatgaaatgggaggtacagaagcctgttcttacaatggactattccagtcctttgcaatggagaaacagaggaaaggttgtgttagccgaagtagaaacgatttccttgtgggatgtgaactcacttagtcctcaagccttgctgtctattccttcatctgggcaaaaaatttctgctcttcatgtgagtaatacagatgcagagctgggtggaggggttcggcaaaggtgagcttgaaccttagacattcttaccttgtgatttgtctcagcatctcttggtcacctacttgtttgtgaaagtctctagattcgttcatatattggcgttaatactattgtcattctccaatgaaattgtttgcctctcggtttgaattgtaattttaccatgttaatttgtttgcctcctaacatttcgttcctgttgttttgatgctatcatcaatcaaattattcatgacatagatgctttgttccttccacataatgttagggtgagcttatcagaagctgaaggaaacgatggtgtgttctgcacttcagacgccattaatgtcttggacttccgccagccaactggtgtgggtcttcggataccaaaacatggggtgaatgttcaatcagttttctcacgtggagactccatctttcttggttgctcaacttccagttccattggcaagaagcagtcctcatcaatggtgcaacaattctcactgcgcaaacaagggc------------------------------------------------------------------------------------------
>_R_Hydrochorea_corymbosa1_Bonadeu_655@NODE_1_length_1472_cov_220.960480
---------------------------------------------------------------------------------------------------------------------------------------------------------------------------------------------------------------------------------------------------------------------------------------------------------------------------atgatattcatatttgtactcaaaccaatttgtatctttgattacattttcataatgaattatgcatatagatccgtattctttctgtaaaaagcttaaacaagcaatgtgcctgctcacagttcactatctttccaggaaaaggctttatatatgccaccatctggagtttcacctaatatgtggagggattgttggttaattcgtgctcctggttccgacggttgctcaggaaggtttgtagtagctgcatctgctggcaatactatggattcaggattttgttcatgggatttttacaccaaggatctccgcgctttccaactagagtttggaacagccacttctaggacagcacttcgacccctgtccaataacattgtgcaaagaaattctggatctggcagtctggctactgaaactagccaatggtggtatagaccttgtggacctctgatcatctctactgcgagctctcaaagaactgtaaaagtttttgatattcgtgatggagaacaagtcatgaaatgggaggtacagaagcctattcttacaatggaccattccagtcctttgcaatggagaaacagaggaaaggttgtgttagccgaagcagaaacgatttccttgtgggatgtgaactcacttagtcctcaagccttgctttctattccttcatctgggcaaaaaatttctgctcttcatgtgagtaatacagatgcagagctgggtggaggcgttcggcaacggtgagcttgaaccttggacattcttaccttgtgatttgtctcagcatctcttggtcacctacttgtttgt-aaagtccccatattcgttcatatattggcgttaatactattgtcattctccaatgaaattgtttgcctcttggttggaattgtaccttaaccattttaatttgtttgcctcctaacatttcgttcctgctgttttgatgttatcatcaatcaaattgttcatgacatagatgttttgttccttccacataatatcagggtgagctcatcagaagctgaaggaaacgatggtgtgttctccacttcagacgccattaatgtcttggacttccgccagccaactggtgtgggtcttcggataccaaaacatggggtgaatgttcaatcagttttctcacgtggagactccatctttcttggttgctcaacttcgagttctattggcaagaagcagtcctcatcaacggtgcaacaattctcattgcgcaaacaagggctcttcaccagctatgctttgccagaatctaatgcacatccccaccactctgcaataacacaggtttggggtaactctaactttgtgatgg
>_R_Hydrochorea_corymbosa2_Iganci_862@NODE_1_length_1730_cov_268.346866
---------------------------------------------------------------------------------------------------------------------------------------------------------------------------------------------------------------------------------------------ttggaaatattagtaattcattcatatttcagttaggtggttttgttgcaccatattttttattaaatcaaatgatatatgatattcatatttgtactcaaaccaatttgtatctttgattacattttcataatgaattatgcatatagatccgtattctttctgtaaaaagcttaaacaagcaatgtgcctgctcacagttcactatctttccaggaaaaggctttatatatgccaccatctggagtttcacctaatatgtggagggattgttggttaattcgtgctcctggttccgacggttgctcaggaaggtttgtagtagctgcatctgctggcaatactatggattcaggattttgttcatgggatttttacaccaaggatctccgcgctttccaactagagtttggaacagccacttctaggacagcacttcgacccctgtccaataacattgtgcaaagaaattctggatctggcagtctggctactgaaactagccaatggtggtatagaccttgtggacctctgatcatctctactgcgagcacccaaagaactgtaaaagtttttgatattcgtgatggagaacaagtcatgaaatgggaggtacagaagcctattcttacaatggactattccagtcctttgcaatggagaaacagaggaaaggttgtgttagccgaagcagaaacgatttccttgtgggatgtgaactcacttagtcctcaagccttgctttctattccttcatctgggcaaaaaatttctgctcttcatgtgagtaatacagatgcagagctgggtggaggcgttcggcaacggtgagcttgaaccttggacattcttaccttgtgatttgtctcagcatctcttggtcacctacttgtttgt-aaagtccccatattcgttcatatattggcgttaatactattgtcattctccaatgaaattgtttgcctcttggttggaattgtaccttaaccattttaatttgtttgcctcctaacatttcgttcctgctgttttgatgttatcatcaatcaaattgttcatgacatagatgttttgttccttccacataatatcagggtgagctcatcagaagctgaaggaaacgatggtgtgttctccacttccgacgccattaatgtcttggacttccgccagccaactggtgtgggtcttcggataccaaaacatggggtgaatgttcaatcagttttctcacgtggagactccatctttcttggttgctcaacttcgagttctattggcaagaagcagtcctcatcaacggtgcaacaattctcattgcgcaaacaagggctcttcaccagctatgctttgccagaatctaatgcacatccccaccactctgcaataacacaggtttggggtaactctaactttgtgatga
>_R_Hydrochorea_gonggrijpii_Tillett_45696@NODE_1_length_1324_cov_216.644747
----------------------------------------------------------------------------------------------------------------------------------------------------------------atgctccgtaattgagctcagaaagtttacttctttacttgctttatacttacaagccgttctccattctaaggaaattggaaatattagtaattcattcatatttcagttaggtggttttgttgcaccatattttttattaaatcaaatgatatatgatattcatatttgtactcaaaccaatttgtatctttgattacattttcataatgaattatgcatatagatccgtattctttctgtaaaaagcttaaacaagcaatgtgcctgctcacagttcactatctttccaggaaaaggctttatatatgccaccatctggagtttcacctaatatgtggagggattgttggttaattcgtgctcctggttccgacggttgctcaggaaggtttgtagtagctgcatctgctggcaatactatggattcaggattttgttcatgggatttttacaccaaggatctccgcgctttccaactagagtttggaacagccacttctaggacagcacttcgacccctgtccaataacattgtgcaaagaaattctggatctggcagtctggctactgaaactagccaatggtggtatagaccttgtggacctctgatcatctctactgcgagctcccaaagaactgtaaaagtttttgatattcgtgatggagaacaagtcatgaaatgggaggtacagaagcctattcttacaatggactattccagtcctttgcaatggagaaacagaggaaaggttgtgatagccgaagcagaaacgatttccttgtgggatgtgaactcacttagtcctcaagccttgctttctattccttcatctgggcaaaaaatttctgctcttcatgtgagtaatacagatgcagagctgggtggaggcgttcggcaacggtgagcttgaaccttggacattcttaccttgtgatttgtctcagcatctcttggtcacctacttgtttgt-aaagtccccatattcgttcatatattggcgttaatactattgtcattctccaatgaaattgtttgcctcttggttggaattgtaccttaaccattttaatttgtttgcctcctaacatttcgttcctgttgttttgatgttatcatcaatcaaattgttcatgacatagatgttttgttccttccacataatatcagggtgagctcatcagaagctgaaggaaacgatggtgtgttctccacttcagacgccattaatgtcttggacttccgccagccaactggtgtgggtcttcggataccaaaacatggggtgaatgttcaatcagttttctcacgtggagactccat--------------------------------------------------------------------------------------------------------------------------------------------------------------------------------
>_R_Hydrochorea_marginata_Morim_563@NODE_1_length_1558_cov_249.096556
-------------gctcagaaagtttacttctttacttgctttatacttacaagcggttctccattctaaggaaacactagtaattcatatttcagttaggtgattttgttgcaccatattcttcattaaatctacgtaataaaccagactctaatgctaatgctccgtaattgagctcagaaagtttacttctttacttgctttatacttacaagccgttctccattctaaggaaattggaaatattagtaattcattcatatttcagttaggtggttttgttgcaccatattttttattaaatcaaatgatatatgatattcatatttgtactcaaaccaatttgtatctttgattacattttcataatgaattatgcatatagatccgtattctttctgtaaaaagcttaaacaagcaatgtgcctgctcacagttcactatctttccaggaaaaggctttatatatgccaccatcgggagtttcacctaatatgtggagggattgttggttaattcgtgctcctggttccgacggttgctcaggaaggtttgtagtagctgcatctgctggcaatactatggattcaggattttgttcatgggatttttacaccaaggatctccgcgctttccaactagagtttggaacagccacttctaggacagcacttcgacccctgtccaataacattgtgcaaagaaattctggatctggcagtctggctactgaaactagccaatggtggtatagaccttgtggacctctgatcatctctactgcgagctctcaaagaactgtaaaagtttttgatattcgtgatggagaacaagtcatgaaatgggaggtacagaagcctattcttacaatggactattccagtcctttgcaatggagaaacagaggaaaggttgtgttagccgaagcagaaacgatttccttgtgggatgtgaactcacttagtcctcaagccttgctttctattccttcatctgggcaaaaaatttctgctcttcatgtgagtaatacagatgcagagctgggtggaggcgttcggcaacggtgagcttgaaccttggacattcttaccttgtgatttgtctcagcatctcttggtcacctacttgtttgt-aaagtccccatattcgttcatatattggcgttaatactatcgtcattctccaatgaaattgtttgcctcttgattggaattgcaccttaaccattttaatttgtttgcctcctaacatttcgttcctgctgttttgatgttatcatcaatcaaattgttcatgacatagatgttttgttccttccacataatatcagggtgagctcatcagaagctgaaggaaacgatggtgtgttctccacttcagacgccattaatgtcttggacttccgccagccaactggtgtgggtcttcggataccaaaacatggggtgaatgttcaatcagttttctcacgtggagactccatctttcttggttgctcaacttcgagttctattggcaagaagcagtcctcatcaacggtgcaacaattctcattgcgcaaacaagggct-----------------------------------------------------------------------------------------
>_R_Jupunba_barbouriana_Iganci_847@NODE_1_length_1506_cov_238.606718
gctcggtaattgagctcagaaagtttacttctttgcttgctttatacttacaagcggttctccattctaaggaaacacgagtaattcatatttcagttagttgattttgttgcaccatattcttcatcaaatctaagtaataaactagactctaatgctaatgctccgtaattgagctcagaaagtttacttctttacttgctttatacttacaagccgttctccattctaaggaaattggaaatattagtaattcattcatatttcagttaggtggttttgttgcaccatatttttcattaaatcaaatgatatatgatattcatatttgtactcaaaccaattcgtatctttgattacattttcataacgaattatgcatatagatccgtattctttctgtaaaaagcttaaacaagcaatgtgcctgctcacagttcactatctttccaggaaaaggctttatatatgccaccatctggagtttcacctaatatgtggagggattgttggttaattcgtgctcctggttccgacggttgctcaggaaggtttgtagtagctgcatctgctggcaatactatggattcaggattttgttcatgggatttttacacaaaggatctccgcgctttccaactagagtttggaacagccacttctaggacagcacttcgacccttgtccaataacattgtgcaaagaaattctggatctggcagtctggctactgaaactagccaatggtggtatagaccttgtggacctctgatcatctctactgcgagctcccaaagagctgtgaaagtttttgatattcgtgatggagaacaagtcatgaaatgggaggtacagaagcctgttcttacaatggactattccagtcctttgcaatggagaaacagaggaaaggttgtgttagccgaagcagaaacgatttccttgtgggatgtgaactcacttagtcctcaagccttgctgtctattccttcatctgggcaaaaaatttctgctcttcatgtgagtaatacagatgcagagctgggtggaggggttcggcaaaggtgagcctgaaccttagacattcttaccttgtgatttgtctcagcatctcttggtcgcctacttgtttgtgaaagtccctatattcgttcatatattggcgttaatactattgtcattctccaacgaaattgtttgcctcttggtttgaattgtaccttaaccattttaatttgtttgcgtcctaacatttcgttcctgttgttttgatgttatcatcaatcaaattgttcatgacatagatgttttgttccttccacataatatcagggtgagctcatcagaagctgaaggaaacgatggtgtgttctgcacttcagacgccattaatgtcttggacttccgccagccaactggtgtgggtcttcggataccaaaacatggggtgaatgttcaatcagttttctcacgtggagactccatctttcttggttgc-------------------------------------------------------------------------------------------------------------------------------------------------------------------
>_R_Jupunba_brachystachya_Lima_7438@NODE_1_length_1543_cov_161.391542
gctccgtaattgagctcagaaagtttacttctttacttgctttatacttacaagcggttctccattgtaaggaaacactagtaattcatatttcagttagttgattttgttgcaccatattcttcattaaatctaagtaataaactagactctaatgctaatgctccgtaattgagctcagaaagtttacttctttacttgctttatacttacaagccgttctccattctaaggaaattggaaatattagtaattcattcatatttcagttaggtggttttgttgcaccatatttttcattaaatcaaatgatatatgatattcatatttgtactcaaaccaatttgtatctttgattacattttcataatgaattatgcatatagatccgtattctttctgtaaaaagcttaaacaagcaatgtgcctgctgacagttcactatctttccaggaaaaggctttatatatgccaccatctggagtttcacctaatatgtggagggattgttggttaattcgtgctcctggttccgacggttgctcaggaaggtttgtagtagctgcgtctgctggcaatactatggattcaggattttgttcatgggatttttacaccaaggatctccgcgctttccaactagagtttggaacagccacttctaggacagcacttcgacccttgtccaataacattgtgcaaagaaattctggatctggcagtctggctactgaaactagccaatggtggtatagaccttgtggacctctgatcatctctactgcgagctcccaaagaactgtaaaagtttttgatattcgtgatggagaacaagtcatgaaatgggaggtacagaagcctgttcttacaatggactattccagtcctttgcaatggagaaacagaggaaaggttgtgttagccgaagcagaaacgatttccttgtgggatgtgaactcacttagtcctcaagccttgctgtctattccttcatctgggcaaaaaatttctgctcttcatgtgagtaatacagatgcagagctgggtggaggggttcggcaacggtgagcttgaaccttggacattcttaccttgtgatttgtctcagcatctcttggtcacctacttgtttgt-aaagtccccatagtcgttcatatattggcgttcatactattgtcattctccaatgaaattgtttgcctcttggttggaattgtaccttaaccattttaatttgtttgcctcctaacatttcgttcctgctgttttgatgttatcatcaatcaaattgttcatgacatagatgttttgttccttccacataatatcagggtgagctcatcagaagctgaaggaaacgatggtgtgttctgcacttcagacgccattaatgtcttggacttccgccagccaactggtgtgggtcttcggataacaaaacatggggtgaatgttcaatcagttttctcacgtggagactccatctttcttggttgctcaacttcgagttccattggcaagaagcagtcctcatcaatg-------------------------------------------------------------------------------------------------------------------------
>_R_Jupunba_idiopoda_Quesada_1718@NODE_1_length_1105_cov_123.625486
-----------------------------------------------------------------------------------------------------------------------------------------------------------------------------------------------------------ttatacttacaagccgttctccattctaaggaaattggaaatattagtaattcattcatatttcagttaggtggttttgttgcaccatatttttcattaaatcaaatgatatatgatattcatatttgtactcaaaccaatttgtatctttgattacattttcataacgaattatgcatatagatccgtattctttctgtaaaaagcttaaacaagcaatgtgcctgttcacagttcactatctttccaggaaaaggctttatatatgccaccatctggagtttcacctaatatgtggagggattgttggttaattcgtgctcctggttccgacggttgctcaggaaggtttgtagtagctgcatctgctggcaatactatggattcaggattttgttcatgggatttttacacaaaggatctccgcgctttccaactagagtttggaacagccacttctaggacagcacttcgacccttgtccaataacattgtgcaaagaaattctggatctggcagtctggctactgaaactagccaatggtggtatagaccttgtggacctctgatcatctctactgcgagctcccaaagagctgtgaaagtttttgatattcgtgatggagaacaagtcatgaaatgggaggtacagaagcctgttcttacaatggactattccagtcctttgcaatggagaaacagaggaaaggttgtgttagccgaagcagaaacgatttccttgtgggatgtgaactcacttagtcctcaagccttgctgtctattccttcatctgggcaaaaaatttctgctcttcatgtgagtaatacagatgcggagctgggtggaggggttcggcaaaggtgagcctgaaccttagacattcttaccttgtgatttgtctcagcatctcttggtcgcctacttgtttgtgaaagtccctatattcgttcatatattggcgttaatactattgtcattctccaacgaaattgtttgcctcttgctttgaattgtaccttaaccattttaatttgtttgcctcctaacatttcgttcctgttgttttgatgttatcatcaatcaaattgttcatgacataggtgt-----------------------------------------------------------------------------------------------------------------------------------------------------------------------------------------------------------------------------------------------------------------------------------------------------------------------------------------------------------------
>_R_Jupunba_laeta_Mori_25147@NODE_1_length_1087_cov_68.964356
----------------------------------------------------------------------------------------------------------------------------------------------------------------------------------------------------------------------------------------------------tattagtaattcattcatatttcagttaggtggttttgttgcaccatatttttcattaaatcaaatgatatatgatattcatatttgtactcaaaccaatttgtatctttgattacattttcataatgtattatgcatatacatctgtattctttctgtaaaaagcttaaacaagcaatgtgcctgctcacagttcactatctttccaggaaaaggctttatatatgccaccatctggagtttcacctaatatgtggagggattgttggttaattcgtgctcctggttccgacggttgctcaggaaggtttgtagtagctgcatccgctggcaatactatggattcaggattttgttcatgggatttttacaccaaggatctccgcgctttccaactagagtttggaacagccacttctaggacagcacttcgacccttgtccaataacattgtgcaaagaaattctggatctggcagtctggctactgaaactagccaatggtggtatagaccttgtggacctcttatcatctctactgcgagctcccaaagaactgtaaaagtttttgatattcgcgatggagaacaagtcatgaaatgggaggtacagaagcctgttcttacaatggactattccagtcctttgcaatggagaaacagaggaaaggttgtgttagccgaagcagaaacgatttccttgtgggatgtgaactcacttagtcctcaagccttgctgtctattccttcatctgggcaaaaaatttctgctcttcatgtgagtaatacagatgcagagctgggtggaggggttcggcaacggtgagcttgaaccttggacattcttaccttgtgatttgtctcagcatctcttggtcgcctacttgtttgtgaaagtccctatattcgttcatatattggcgttaatactattgtcattctccaacgaaattgtttgcctcttggtttgaattgtaccttaaccattttaatttgtttgcctcctaacatttcgttcatgttgttttgatgatatcatcaatcaaattg-tcatgacatagatgttttgttccttccacataatatca------------------------------------------------------------------------------------------------------------------------------------------------------------------------------------------------------------------------------------------------------------------------------------------------------------------------------------------
>_R_Jupunba_langsdorfii_Ribeiro_728@NODE_1_length_1687_cov_145.039130
-ctccgtaattgagctcagaaagtttacttctttacttgctttatacttacaagcggttctccattctaaggaaacactagtaattcatatttcagttagttgattttgttgcaccatattcttcattaaatctaagtaataaactagactctaatgctaatgctccgtaattgagctcagaaagtttacttctttacttgctttatacttacaagccgttctccattctaaggaaattggaaatattagtaattcattcatatttcagttaggtggttttgttgcaccatatttttcattaaatcaaatgatatatgatattcatatttgtactcaaaccaatttgtatctttgattacattttcataacgaattatgcatatagatccgtgttctttctgtaaaaagcttaaacaagcaatgtgcctgcttaaagttcactatctttccaggaaaaggctttatatatgccaccatctggagtttcacctaatatgtggagggattgttggttaattcgtgctcctggttccgacggttgctcaggaaggtttgtagtagctgcatctgctggcaatactatggattcaggattttgttcatgggatttttacacaaaggatctccgcgctttccaactagagtttggaacagccacttctaggacagcacttcgacccttgtccaataacattgtgcaaagaaattctggatctggcagtctggctactgaaactagccaatggtggtatagaccttgtggacctctgatcatctctactgcgagctcccaaagagctgtgaaagtttttgatattcgtgatggagaacaagtcatgaaatgggaggtacagaagcctgttcttacaatggactattccagtcctttgcaatggagaaacagaggaaaggttgtgttagccgaagcagaaacgatttccttgtgggatgtgaactcacttagtcctcaagccttgctgtctattccttcatctgggcaaaaaatttctgctcttcatgtgagtaatacagatgcagagctgggtggaggggttcggcaaaggtgagcctgaaccttagacattcttaccttgtcatttgtctcagcatctcttggtcacctccttgtttgtgaaagtccctatattcgttcatatattggtgttaatactattgtcattctccaacgaaattgtttgcctcttggtttgaattgtaccttaaccattttaatttgtttgcctcctaacatttcgttcctgttgttttgatgttatcatcaatcaaattgttcatgacatagatgttttgttcctcccacataatatcagggtgagctcatcagaagctgaaggaaacgatggtgtgttctgcacttcagacgccattaatgtcttggacttccgccagccaactggtgtgggtcttcggataccaaaacatggggtgaatgttcagtcagttttctcacgtggagactccatctttcttggttgctcaacttcgagttccattggcaagaagcagtcctcatcaatggtgcaacaattctcattgcgcaaacaagggctcttcaccagctatgctctgccagaatctaatgcacatccccaccactctgcaataacacaggtttggggtaactctaactttgtgatgt
>_R_Jupunba_limae_Iganci_261@NODE_1_length_1882_cov_123.114681
gctccgtaattgagctcagaaagtttacttctttacttgctttatacttacaagcggttctccattctaaggaaacactagtaattcatatttcagttagttgattttgttgcaccatattcttcattaaatctaagtaataaactagactctaatgctaatgctccgtaattgagctcagaaagtatacttctttacttgctttatacttacaagccgttctccattctaaggaaattggaaatattagtaattcattcatatttcagttaggtggttttgttgcaccatatttttcattaaatcaaatgatatatgatattcatatttgtactcaaaccaatttgtatctttgattacattttcataatgaattatgcaaatagatccgtattctttctgtaaaaagcttaaacaagcaatgtgcctgctcacagttcactatctttccaggaaaaggctttatatatgccaccatctggagtttcacctaatatgtggagggattgttggttaattcgtgctcctggttccgacggttgctcaggaaggtttgtagtagctgcatctgctggcaatactatggattcaggattttgttcatgggatttttacaccaaggatctccgcgctttccaactagagtttggaacagccacttctaggacagcacttcgacccttgtccaataacattgtgcaaagaaattctggatctggcagtctggctactgaaactagccaatggtggtatagaccttgtggacctctgatcatctctactgcgagctcccaaagaactgtaaaagtttttgatattcgtgatggggaacaagtcatgaaatgggaggtacagaagcctgttcttacaatggactattccagtcctttgcaatggagaaacagaggaaaggttgtgttagccgaagcagaaacgatttccttgtgggatgtgaactcacttagtcctcaagccttgctgtctattccttcatctgggcaaaaaatttctgctcttcatgtgagtaatacagatgcagagctgggtggaggggttcggcaacggtgagcttgaaccttggacattcttaccttgtgatttgtctcagcatctcttggtcacctacttgtttgt-aaagtccccatatttgttcatatattggcgttcatactattgtcattctccaatgaaattgtttgcctcttggttggaattgtaccttaaccattttaatttgtttgcctcctaacatttcgttcctgctgttttgatgttatcatcaatcaaattgttcatgacatagatgttttgttccttccacataatatcagggtgagctcatcagaagctgaaggaaacgatggtgtgttctgcacttcagacgccattaatgtcttggacttccgccagccaactggtgtgggtcttcggataccaaaacatggggtgaatgttcaatcagttttctcacgtggagactccatctttcttggttgctcaacttcgagttccattggcaagaagcagtcctcatcaatggtgcaacaattctcattgcgcaaacaagggctcttcaccagctatgctctaccagaatctaatgcacatccccaccactctgcaataacacaggtttagggtaactctaactttgtgatgc
>_R_Jupunba_longipedunculata_Cardona_2682@NODE_1_length_1296_cov_167.441345
-----------------------------------------------------------------------------ctagtaattcatatttcagttaggtgattttgttgcaccatattcttcattaaatctaagtaataaactagactctaatgctaatgctccgtaattgagctcagaaagtttacttctttacttgctttatacttacaagccgttctccattctaaggaaattggaaatattagtaattcattcatatttcagttaggtggttttgttgcaccatatttttcattaaatcaaatgatatatgatattcatacttgtactcaaaccaatttgtatctttgattacattttcataatgaattatgcatatagatccgttttctttctgtaaaaagcttaaacaagcaatgtgcctgctcacagttcactatgtttccaggaaaaggctttatatatgccaccatctggagtttcacctaatatgtggagggattgttggttaattcgtgctcctggttccgacggttgctcaggaaggtttgtagtagctgcatctgctggcaatactatggattcaggattttgttcatgggatttttacaccaaggatctccgcgctttccaactagagtttggaacagccacttctaggacagcacttcgacccttgtccaataacattgtgcaaagaaattctggatctggcagtctggctactgaaactagccaatggtggtatagaccctgtggacctctgatcatctctactgcgagctcccaaagaactgtaaaagtttttgatattcgtgatggagaacaagtcatgaaatgggaggtacagaagcctgttctaacaatggactattccagtcctttgcaatggagaaacagaggaaaggttgtgttagccgaagcagaaacgatttccttgtgggatgtgaactcacttagtcctcaagccttgctgtctattccttcatctgggcaaaaaatttctgctcttcatgtgagtaatacagatgcagagttgggtggaggggttcggcaacggtgagcttgaaccttggacattcttaccttgtgatttgtctcagcatctcttggtcacctacttgtttgt-aaagtccccatattcgttcatatattggc-ttcatactattgtcattctccaatgaaattgtttgcctcttggttggaattgtaccttaaccattttaatttgtttg-ctcctaacatttcgttcctgctgttttgatgttatcatcaatcaaattgttcatgacatagatgttttgttccttccacataatatcagggtgagctcatcagaagctgaaggaaacgatggtgtgttctgca---------------------------------------------------------------------------------------------------------------------------------------------------------------------------------------------------------------------------------------------------------------------------------------------
>_R_Jupunba_nipensis_Mayo_19662@NODE_1_length_930_cov_59.433763
---------------------------------------------------------------------------------------------------------------------------------------------------------------------------------------------------------------------------------------------------------------------tatttcagttaggtggttttgttgcatcatatttttcattaaatcaaatgatatatgatattcatatttgtactcaaaccaatttgtatctttgattacattttcataacgaattatgcatatagatccgtattctttctgtaaaaagcttaaacaagcaatgtgcctgctcacagttcactatctttccaggaaaaggctttatatatgccaccatctggagtttcacctaatatgtggagggattgttggttaattcgtgctcctggttccgacggttgctcaggaaggtttgtagtagctgcatctgctggcaatactatggattcaggattttgttcatgggatttttacacaaaggatctccgcgctttccaactagagtttggaacagccacttctaggacagcacttcgacccttgtccaataacattgtgcaaagaaattctggatctggcagtctggctactgaaactagccaatggtggtatagaccttgtggacctctgatcatctctactgcgagctcccaaagagctgtgaaagtttttgatattcgtgatggagaacaagtcatgaaatgggaggtacagaagcctgttcttacaatggactattccagtcctttgcaatggagaaacagaggaaaggttgtgttagctgaagcagaaacgatttccttgtgggatgtgaactcacttagtcctcaagccttgctgtctattc--------------------------cttcatgtgagtaatacagatgcggagctgggtggaggggttcggcaaaggtgagcctgaaccttagacattcttaccttgtgatttgtctcagcatctcttggtcgcccacttgtttgtgaaagtccctatattcgttcatatattggcgttaatactattgtcattctccaacgaaattgtttgcctcttggtttgaattg------------------------------------------------------------------------------------------------------------------------------------------------------------------------------------------------------------------------------------------------------------------------------------------------------------------------------------------------------------------------------------------------------------------------------------------------------------
>_R_Jupunba_oppositifolia_Liegier_16014@NODE_1_length_1202_cov_166.637333
-----------------------------------------------------------------------------------------------------------------------------------------------------------------------------------------------------cttgctttatacttacaagccgttctccattctaaggaaattggaaatattagtaattcattcatatttcagttaggtggttttgttgcaccatatttttcattaaatcaaatgatatatgatattcatatttgtattcaaaccaatttgtatctttgattacattttcataacgaattatgcatatagatccgtattctttctgtaaaaagcttaaacaagccatgtgcctgctcacagttcactatctttccaggaaaaggctttatatatgccaccatctggagtttcacctaatatgtggagggattgttggttaattcgtgctcctggttccgacggttgctcaggaaggtttgtagtagctgcatctgctggcaatactatggattcaggattttgttcatgggatttttacacaaaggatctccgcgctttccaactagagtttggaacagccacttctaggacagcacttcgaccattgtccaataacattgtgcaaagaaattctggatctggcagtctggctactgaaactagccaatggtggtatagaccttgtggacctctgatcatctctactgcgagctcccaaagagctgtgaaagtttttgatattcgtgatggagaacaagtcatgaaatgggaggtacagaaacctgttcttacaatggactattccagtcctttgcaatggagaaacagaggaaaggttgtgttagctgaagcagaaacgatttccttgtgggatgtgaactcacttagtcctcaagccttgctgtctattccttcatctgggcaaaaaatttctgctcttcatgtgagtaatacagatgcggagctgggtggaggggttcggcaaaggtgggcctgaaccttagacattcttaccttgtgatttgtctcagcatctcttggtcgcctacttgtttgtgaaagtccctatattcgttcatatattggcgttaatactattgtcattctccaacgaaattgtttgtctcttggtttgaattgtaccttaaccattttaatttgtttgcctcctaacatttcgttcctgttgttttgatgttatcatcaatcaaattgttcatgacatagatgttttgttccttccacataatatcagggtgagttcatcagaagctgaaggaaacgatggtgtgttctgcacttcagacgccattaatgtcttg----------------------------------------------------------------------------------------------------------------------------------------------------------------------------------------------------------------------------------------------------------------------
>_R_Jupunba_villosa_Borges_423@NODE_1_length_1849_cov_153.716140
tctccgtaattgagctcagaaagttta---ctttacttgctttatacttacaagcggttctccattctaaggaaacactagtaattcatatttcagttagttgattttgttgcaccatattcttcattaaatcttagtaataaactagactctaatgctaatgctccgttattgagctcagaaagtatacttctttacttgctttatacttacaagccgttctccattctaaggaaattggaaatattagtaattcattcatatttcagttaggtggttttgttgcaccatatttttcattaaatcaaatgatatatgatattcatatttgtactcaaaccaatttgtatctttgattacattttcataatgaattatgcaaatagatccgtattctttctgtaaaaagcttaaacaagcaatgtgcctgctcacagttcactatctttccaggaaaaggctttatatatgccaccatctggagtttcacctaatatgtggagggattgttggttaattcgtgctcctggttccgacggttgctcaggaaggtttgtagtagctgcatctgctggcaatactatggattcaggattttgttcatgggatttttacaccaaggatctccgcgctttccaactagagtttggaacagccacttctaggacagcacttcgacccttgtccaataacattgtgcaaagaaattctggatctggcagtctggctactgaaactagccaatggtggtatagaccttgtggacctctgatcatctctactgcgagctcccaaagaactgtaaaagtttttgatattcgtgatggggaacaagtcatgaaatgggaggtacagaagcctgttcttacaatggactattccagtcctttgcaatggagaaacagaggaaaggttgtgttagccgaagcagaaacgatttccttgtgggatgtgaactcacttagtcctcaagccttgctgtctattccttcatctgggcaaaaaatttatgctcttcatgtgagtaatacagatgcagagctgggaggaggggttcggcaacggtgagcttgaaccttggacattcttaccttgtgatttgtctcagcatctcttggtcacctacttgtttgt-aaagtccccatatttgttcatatattggcgttcatactattgtcattctccaatgaaattgtttgcctattggttggaattgtaccttagccattttaatttgtttgcctcctaacatttcgttcctgctgttttgatgttatcatcaatcaaattgttcatgacatagatgttttgttccttccacataatatcagggtgagctcatcagaagctgaaggaaacgatggtgtgttctgcacttcagacgccattaatgtcttggacttccgccagccaactggtgtgggtcttcggataccaaaacatggggtgaatgttcaatcagttttctcacgtggagactccatctttcttggttgctcaacttcgagttccattggcaagaagcagtcctcatcaatggtgcaacaattctcattgcgcaaacaagggctcttcaccagctttgctctgccagaatctaatgca------------------------------------------------------c
>_R_Punjuba_callejasii_Daly_5935@NODE_1_length_1047_cov_42.262887
----------------------------------------------------------------------------------------------------------------------------------------------------------------------------------------------------------------cttacaagctgttctccattctaaagaaattggaaatattagtaattcattcatatttcagttaggtggttttgttgcaccatatttttcattaaatcaaatgatacatgatattcatatttgtactcaaaccaatttgtatctttgattacattttcataacgaattatgcatatagatccgtattctttctgtaaaaagcttaaacaagcaatgtgcctgctcacagttcactatctttccaggaaaaggctttatatatgccaccatctggagtttcacctaatatgtggagggattgttggttaattcgtgctcctggttccgacggttgctcaggaaggtttgtagtagctgcatctgctggcaatactatggattcaggattttgttcatgggatttttacaccaaggatctccgcgctttccaactagagtttggaacagccacttctaggacagcacttcgacccttgtccaataacattgtgcaaagaaattctggatctggcagtctggctactgaaacaagccaatggtggtatagaccttgtggacctctgatcgtctctactgcgagctcccaaagagctgtaaaagtttttgatattcgtgatggagaacaagtcatgaaatgggaggtacagaagcctgttctttcaatggactattccagtcctttgcaatggagaaacagaggaaaggttgtgttagccgaagcagaaacgatttccttgtgggatgtgaactcacttagtcctcaagccttgctgtctattccttcgtctgggcaaaaaatttctgctcttcatgtgagtaatacagatgcagagctgggtggaggggttcggcaaaggtgagcttgaaccttggacattcttaccttgtgatttgtctcagcatctcttggtcacctacttgtttgtgaaagtccctatattcgttcatatattggcgttaatactaatgtcattctccaatgaaa------------------------------------------ttgtttgcctcctaacatttcgttcctgttgttttgatgttatcatcaatcaaattgttcat----------------------------------------------------------------------------------------------------------------------------------------------------------------------------------------------------------------------------------------------------------------------------------------------------------------------------------------------------------------------------
>_R_Punjuba_killipii_Palodorios_6252@NODE_1_length_1108_cov_82.459748
------------------------------------------------------------------------------------------------------------------------------------------------------------------------------------------------------------------------------------------------------------------------------------------------------------taaataaaatgatacatgatattcatatttgtactcaaaccaatttgtatctttgattacattttcataacgaattatgcatatagatccgtattctttctgtaaaaagcttaaacaagcaatgtgcctgctcacagttcactatctttccaggaaaaggctttatatatgccaccatctggagtttcacctaatatgtggagggattgttggttaattcgtgctcctggttccgacggttgctcaggaaggtttgtagtagctgcatctgctggcaatactatggattcaggattttgttcatgggatttttacaccaaggatctccgcgctttccaactagagtttggaacagccacttctaggacagcacttcgacccttgtccaataacattgtgcaaagaaattctggatctggcagtctggctactgaaactagccaatggtggtatagaccttgtggacctctgatcgtctctactgcgagctcccaaagagctgtaaaagtttttgatattcgtgatggagaacaagtcatgaaatgggaggtacagaagcctgttctttcaatggactattccagtcctttgcaatggagaaacagaggaaaggttgtgttagccgaagcagaaacgatttccttgtgggatgtgaactcacttagtcctcaagccttgctgtctattccttcgtctgggcaaaaaatttctgctcttcatgtgagtaatacagatgcagagctgggtggaggggttcggcaaaggtgagcttgaaccttggacattcttaccttgtgatttgtctcagcatctcttggtcacctacttgtttgtgaaagtccctatattcgttcatatattggcgttaatactattgtcgttgtccagtgaaa------------------------------------------ttgtttgcctcctaacatttcgttcctgttgttttgatgttatcatcaatcaaattgttcatgacatagatgttttgttccttccacataatatcagggtgagctcatcagaagctgaaggaaacgatggtgtgttctgcacttcagacgccattaatgtcttggacttccgccagccaactggtgtgggtcttcggataccaaaacatggggtg-------------------------------------------------------------------------------------------------------------------------------------------------------------------------------------------------------------------
