# Supplementary material for: A new generic circumscription of Hydrochorea (Leguminosae, Caesalpinioideae, mimosoid clade) with an amphi-Atlantic distribution
Source: PhytoKeys. 2022 Aug 22;205:401–37. doi: 10.3897/phytokeys.205.82775 (PMC9849043; doi:10.3897/phytokeys.205.82775)
Supplement: Supplementary material 1 — Supplementary data file S1 [file phytokeys-205-401_article-82775__-s001.zip › RBH3_m41253_comp37246_c0_seq4_exon06.aln-cln]

>Albizia_adinocephala_FHO33_88@NODE_1_length_2480_cov_96.595506
atactatattgatgaaaatgtaattgtcctccatatatccctgtagaatttttggcaaggaatgtgtcctctggttagttgacagtaattgctgctttttttctagaattttttttgttggaggatgaacttgtatcttatgcaaaaccttttggttcatatcataagttaaattacaat-ttttctacatgtcaatagttttgtggacttatgtattgttacaaaatttggcagttagatccttttaaggttctcctatatgtgcttcatatcccaagttaatttgtatcctgctcaaaattatatgatttttacgctatttttgcatcattaattgttttcttaacaatcattttgtagcactaatcctgatgagctttgtcattgcgtaggcagttatttgcttggatggtgatggctgcaaaattcgaagcggatccgcaacaactgaaggtgatatgagccttgatacatcaattgcttgtgattcatgtgatatatggtaagcttggactatcaatttgtttacagctttgtcgcttatgatcggtttttaatatcctgttagcataaaacatgattaactggctgttggtatatgtctacccaatttgttgataacgcattatcatgatgcactaaaatttgactatcacactgcagtagaatggtctctgattattgcttgaattaaattgacaggtatcatgctttttgtgtgggatttgatcctgaaggtacatctgaagttacatggttatgccccaggtaaaccggtttctgtttattatgttggttttttgtttttttggctgctaattattactaacgtttgtagtctggagtc-tttttttagcattcatagaacatattggctac-aacttataaattgaaatcagacagtatataatttgaaaaattctagttaggatttatttatttgtttttg-aaaataagattggacttgtatgtttggaactcttcacaattaggtaactgataagctgaagtctgaatcatataatttcaagatatagtttactacaaaaaattgtctacatcttcaagagt---------------------aaaagcatgatacctgtcaattgaatcactgattgttttaaaagtaatctgttgagtgcggacaatatcatactctagtattctaattttggttttattttagatgtgtgccggataaagttactgacaacatggctgcaagttcattagagaagacaactacggaaattaacctagaaagtggtgacaaggaagatcaggctgaggaatctttttcaggcaaagtttctgtatctgttgctgatgctggggagacagctgttgttgtctctttggttgaaggaaaccaatggattccagtatcaagagagaagggattgtcacctcttgaagctagcaagaatccaatgactgaatcatgtgtttccatacctgacgcaaataatcaccaaagtaatatggagaagactattaattcaccggtgaagcgggaggagctggagctgtccttatcgcatggtgtgatctgtagcttgtcctctaacaccatagggcctgatgatttgaataaaggaactcatggagaaaagagtgatccaagtagcttaagcggaaccgatatattaaatgaatctcatgacagagctagtatatctagaaatggatctgacatgggtcttcatctcggtttgtcagttggctcctttttatgcggtaatctatgcatcttatcatcagcccctctgcccaagtagatttataagtctttgatcagaataggcatagatga-acacacacatatacacagaacctttgtcaattgctatctagcctaactatcagattttaatgcgcttctagttgatgacactgacatgaacgcaacaagagatgaagaaactaatctccagctgtcaaattccgaagaagttaaattgaaaggtacaagaatatttaggaatgacaat--tctctctctctgtctgtttattttaattttggttcactcttgactatggtaaaaaagtgatggatgaaattggcagctgagaatttgggcaagcctttcattctatgaccttgttaataaaatgctttcaggagatgaagtggaaccaaatgctcttaaggacaatgccagagtaatgggggaaaagag
>Albizia_burkartiana_StivalSantos_678@NODE_1_length_1000_cov_9.880423
------------------------------------------------------------------------------------------------------------------------------------------------------------------------------------------------------------------------------------------------------------------------------------------------------------------------------------------------------------------------------------------------------------------------------------------------------------------------------------------------------------------------------------------------------------------------------------------------------------------------------------------------------------------------------------------------------------------------------------------------------------------------------------------------------------------------------------------------------------------------------------------------------------------------------------------------------------------------------------------aaataagattggacttgtatgtttggaactcttgacatttaggtaaatgataagctgaagtctgaatcatataatatcaagatatagtttactacaaaaaattgtctacatcgtcaagagttataggatcaaatcgcacacaaagagcatgatacctgtcaattgaatcactgattgttttaaaagtaatc-gttgagtgtggacaatatcattctctagtattctaattttggttttattttagatgtgtgccggataaagttactgacaacatggctgcaagttcattagagaagacaactatggaaattaacccagaaaacggtgacaaggaagatcaggctgaggaatctttttcaggcaaagtttctgtatctgttgctgatgctggggagacagctgttgttgtatctttagttgaaggaaaccaatggattccagtatcaagagagaagggtttgtcaccccttgaaactagcaagaatccaatgactgaatcatgtgtttccgtatctgacgcaaataatcaccaaagtaacacggagaagactataaattcaccagggaagcagcaggagctggagctgtccttatcgcatggtgtgatccgtagcttgtcctctaacaccatagggcctgatgatttgaataaaggaactcatggagaaaggagtgatccaagtagcttaagtggaaccaatatagtaaatgaatctcatgacagggctagtatatctagaaatggatctgacatgggtcttcatctcggtttgtcagttggctcctttttatgtggtaatctatgcatcttatcatcagccactctgcccaagtagatttataagtctttgatcagaataggcatagatgacacacacacacacacacagagcctttgtcaattgctatctagcctaactatcagattttaatccgcttctagttgatgacactgacatgaacgcaacaagagatgaagaaactaatctccag--------------------------------------------------------------------------------------------------------------------------------------------------------------------------------------------------------------------------------------------------------
>Albizia_coripatensis_Hughes_2433@NODE_1_length_2367_cov_153.861135
atactatattgatgaaaatgtaattgtcctccataaatccctgtagaatttttggcaaggaatgtgtcctctggttagttgacagtaattgctgcttttgttctagaattttttttgttggaggatgaacttatatcttatgcaaaaccttttggttcatatcctcagttaaattagaatgttttctacacgccaatagttttgtggacctatgttttgttacaaaatttggcagttagatccttttaaggttctcctatttgtgcttcatatcccaagttaatttgtatcctgctcaatattatatgatttttacgctatttttgcatcattaattgttttcttaacaatcattttgtagcactaatccttatgagctttgcaattgcgtaggcagttatttgcttggatggtgatggctgcaaaattcgaagtggatccgcaacaactgaaggtgatatgagccttgatacatcgattgcttgtgattcatgtgatatatggtaagcttggactatcaatttgtttacacctttgtctcttatgatcggtttttaatatcctgttagcataaaacatgattaactggctgttggtatatgtctacccaatttgttgataatgcattatcatgatgcactaaaatttgactatcacactgcagtagaatggtctctgattattgcttgaattaaattgacaggtatcatgctttttgtgtgggatttgatcctgaaggtacatctgaagttacatggttatgcccaaggtaaactggtttctgtttattatgttgtttttttttttttttggctgctaatgattactaacgtttgtagtctggagtcttttttttagcattcatagaacatattggctac-aacttataaattgaaatcagacagtatataatttgaaaagttctagttaggatttatttatttgtttttgaaaaataagattggacttgtatgtttggaactcttcacaattaggtaactgataagctgaagtctgaataatataacatcaagatatagtttactacaaaaaattgtctacatcttcaagagttataggatcaaatcccacacaaaaagcatgatacctgtcaatggaatcactgattgttttaaaagtaatctgttgagtgcggacaatatcattctctagtattctaattttggttttattttagatgtgtgccggataaagttattgacaacatggctgcaagttcattagagaagacaactatggaaattaacccagaaaacggtgacaaggaagatcaggctgaggaatctttttcaggcaaagtttctgtatctgttgctgatgctggggagacagctgttgttgtctctttagttgaaggaaaccaatggattccagtatcaagagagaagggtttgtcaccccttgaagctagcaagaatccagtgactgaatcaagtgtttccatacctgacgcaaataatcaccaaagtaatacggagaagactattaattcaccagggaagcagcaggagctggagctgtccttatcgcatggtgtgatccgtaacttgtcctctaacaccatagggcctgatgatttgaataaaggaactcatggagaaaggagtgatccaagtagcttaagcggaactgatatattaaatgaatctcatgacagagctagtatatctagaaatggatctgacatggggcttcatctcagtttgtcagttggctcctttttatgtggtaatctatgcatcttatcatcagcccctctgtccaagtagatttataagtctttgatcagaataggcatagatga-acacacacacacacatagagcctttgtcaattgctatctagcctaactatcagattttaatgcgcttctagttgatgacactgacatgaacgcaacaagagatgaagaaactaatctccagctgtcaaattctgaagaatttaaattgaaaggtacgaaaatgtttaggaattacaat--tctctctctctgtctgcttattttaattttggttcactcttgactatggtaaagaagtgatggatgaaattggcagctgagaatttgggcaagcctttcattctatgaccttgttaataaaatgctttcaggagatgaagtggaaccaaatgctcctaaggacaatgccagagtaatgggggaaaagag
>Albizia_glabripetala_Lewis_1652@NODE_1_length_1053_cov_55.131148
------------------------------------------------------------------------------------------------------------------------------------------------------------------------------------------------------------------------------------------------------------------------------------------------------------------------------------------------------------------------------------------------------------------------------------------------------------------------------------------------------------------------------------------------------------------------------------------------------------------------------------------------------------------------------------------------------------------------------------------------------------------------------------------------------------------------------------------------------------------------------------------------------------------------------------------------------------------------------------------------------------------------------------------------ctggagtctgaatcatataatatcaagatatagtttactacaaaaaattgtctacatcttcaagagttataggatcaaatcccacagaaaaagcatgatacctgtcaattgaatcattgattgttttaaaagtaatccgttgagtgtgtacaatatcatactctagcattctaattttggttttattttagatgtgtgctggataaagttactgacaacatggctgcaagttcattagagaagacaactatggaaattagccccgaaagcgatgtcaaggaagatcaggctgaggaatctttttcagggaaagtttctgtatctgttgctgatgctggggagacagctgttgttgtctctttagttgaaggaaaccaatggattccagtatcaagagagaagggtttgtcacccctcgaagttagcaagaatccaatgactgaatcatgtgtttccatacctgacgcaaataatcaccaaagtaatatggagaagactattaattcaccagggaagcagcaggaactggagctgtccttatcgcatggtgtgatgtgtagcctgtactctaacaccatggggcctgatgatttgaataaaggaactcatggagaagggagtgatccaagtagcttatgcggaaccgatatattaaatgaatctcatgacagagctagtatatctagaaatggatctgacatgggtcttcatctcggtttatcagttggctcctttttatgtggtaatctatgcatcttatcatcagcccctatacccaagtagatttataagtctttgatcagaataggcgtagatgacacacacacacacacacagagcctttgtcaattgctatctagcctaactatcagattttaatgcgcttctagttgatgacactgacatgaacgcaacaagagatgaagaaagtaatctccagctgtcaaattctgaagaatttaaattgaaaggtacaaaaatgtttaggaattacaat--tctctctctctgtctgcttattttaattttggttcattcttgac-------------------------------------------------------------------------------------------------------------------------------------------------
>Albizia_multiflora_Hughes_3090@NODE_1_length_2262_cov_84.165675
-------------------------------------------------------caaggaatgtgtcctctggttagttgacagtaattgctgattttgttctagatttttttttgttggaggatgaacttatatcttatgcaaaaccttttggttcatatcctaagttaaattacaatgttttctacacgtcaatagttttgtggacttatgttttgttacaaaatttggcagttagatccttttaatgttctcctatatgtgcttcatatcccaagttaatttgtatcctgctcaaaattatatgatttttacgctatttttgcatcactaattgttttcttaacaatcattttgtagcactaatccttatgagctttgtcattgcgtaggcagttatttgcttggatggtgatggctgcaaaattcgaagtggatccgcaacaactgaaggtgatatgagccttgatacatcgattgcttgtgattcatgtgatatatggtaagcttggactatcaatttgtttacacctttgtctcttatgatcagttttcaatatcctgttagcataaaatatgattgactggctgttggtatatgtctacccaatttgttgacaacgcattatcatgatgcactaaaatttgactatcacactgcagtagaatggtctctgattattgcttgaattaaatcgacaggtatcatgccttttgtgtgggatttgatcctgaaggtacatccgaagttacatggttatgcccaaggtaaactggtttctgtttattatgttgcttttttttttttttggctgctaattattactaacgtttgtagtctggagtcttttttttagcattcatagaacatattggctac-aacttataaactgaaatcagacagtatataatttgaaaagttctagttaggatttattt-tttgtttttgaaaaataagattggacttgtatgtttggaactcttcacaattaggtaactgataagctggagtctgagtcatataatatcaagatatagtttactacaaaaaattgtctacatcttcaagagttataggatcaaatcccacagaaaaagcatgatacctgtcaattgaatcactgattgttttaaaagtaatccgttgagtgtggacaatatcatactctagcattctaattttggttttattttagatgtgtgccggataaagttactgacaacatggctgcaagttcattagagaagacaactatggaaattagcccagaaagcggtgacaaggaagatcaggctgaggaatctttttcaggcaaagtttctgtatctgttgctgatgctggggagacagctgttgttgtctctctagttgaaggaaaccaatggattccagtatcaagagagaagggtttgtcaccccttgaagctagcaagaatccaatgactgaatcatgtgtttccatacctgacgcaaataatcaccaaagtaatatggagaagactattaattcaccagggaagcagcaggagctggagctatccttatcgcatggtgtgatccgtagcttgtactctaacaccatagggcctgatgatttgaataaaggaactcatggagaagggagtgatccaagtagcttaagcagaaccgatatattaaatgaacctcatgacagagctagtatatctagaaatggatctgacatgggtcttcatctcggtttgtcagttcgctcctttttatgtggtaatctatgcatcttatcatcagcccctctgcccaagtagatttataagtctttgatcagaataggcatagatga-acacacacacacacagaga-cctttgtcaattgctatctagcttaactatcagattttaatgcgcttctagttgatgacactgacatgaacgcaacaagagatgaagaaagtaatctccagctgtcaaattctgaagaatttaaattgaaaggtacaaaaatgtttaggaattacaat--tctctctctctgtctgcttattttaattttggttcactcttgactatggtaaagaagtgatggatgaaattggcagctgagaatttgggcaagtctttcattctatgaccttgttaataaaatgctttcaggagatgaagtggaaccaaatgctcttaaggacaatgccagaataatgggggaaaagag
>Albizia_sinaloensis_Hughes_1576@NODE_2_length_756_cov_23.312224
----------------------------------------------aatttttggcaaggaatgtgtcctctggttagttaacagtaattgctgctttttttctggaattttttttgttggaggatgaacttatatcttatgcaaaaccttttggttcatatcctaagttaaattacaat-ttttctacatgtcaatagttttgtggacttatgtattgttacaaaatttggcagttagatccttttaaggttctcctatatgtgcttcatatcccaagttaatttgtatcctgctcaaaattatatgatttttacgctatttttgcatcattaattgttttcttaacaatcattttgtagcactaatccttatgagctttgtcattgcgtaggcagttatttgcttggatggtgatggctgcaaaattcgaagcggatccgcagcaattgaaggtgatatgagccttgatacatcgattgcttgtgattcatgtgatatatggtaagcttcgactatcaatttgtttacacctttgtcgcttatgatcggtttttaatatcctgttagtataaaacatgattaactggctgttggtatatgtctacccaatttgttgataacgcattatcatgatgcactaaaatttgactattacactgcagtagaatggtctctgattattgcttgaattaaattgacaggtatcatgctttttgtgtgggatttgatcctgaaggtacatctgaagttacatggttatgccccaggtaaaccggtttctgtttattatgttggtg--tt-------------------------------------------------------------------------------------------------------------------------------------------------------------------------------------------------------------------------------------------------------------------------------------------------------------------------------------------------------------------------------------------------------------------------------------------------------------------------------------------------------------------------------------------------------------------------------------------------------------------------------------------------------------------------------------------------------------------------------------------------------------------------------------------------------------------------------------------------------------------------------------------------------------------------------------------------------------------------------------------------------------------------------------------------------------------------------------------------------------------------------------------------------------------------------------------------------------------------------------------------------------------------------------------------------------------------------------------------------------------------------------------------------------------------------------------------
>Albizia_xerophytica_Hughes_1435@NODE_1_length_2098_cov_72.915388
atactatattgatgaaaatgtaattgtcctccatatatccctgtagaatttttggcaaggaatgtgtcctctggttagttgacagtaattgctgctttttttctagaattttttttgttggaggatgaacttatatcttatgcaaaaccttttggttcatatcataagttaaattacaat-ttttctacatgtcaatagttttgtggacttatgtattgttacaaaatttggcagttagatccttttaaggttctcctatatgtgcttcatatcccaagttaatttgtatcctgctcaaaattatatgatttttacgctatttttgcatcattaattgttttcttaacaatcattttgtagcactaatccttatgagctttgtcattgcgtaggcagttatttgcttggatggtgatggctgcaaaattcgaagcggatccgcaacaactgaaggtgatatgagccttgatacatcaattgcttgtgattcatgtgatatatggtaagcttggactatcaatttgtttacacctttgtcgcttatgatcggtttttaatatcctgttagcataaaacatgattaactggctgttggtatatgtctacccaatttgttgataacgcattatcatgatgcactaaaatttgactatcacactgcagtagaatggtctctgattattgcttgaattaaattgacaggtatcatgctttttgtgtgggatttgatcctgaaggtacatctgaagttacatggttatgccccaggtaaaccggtttctgtttattatgttggttttttttttttttggctgctaattattactaacgtttgtagtctggagtcttttttttagcattcatagaacatattggctac-aacttataaattgaaatcagacagtatataatttgaaaagttctagttaggatttatttatttgtttttg-aaaataagattggacttgtatgtttggaactcttcacaattaggtaactgataagctgaagtctgaatcatataatttcaagatatagtttactacaaaaaattgtctacatcttcaagagttataggatcaaatcccacacaaaaagcatgatacctgtcaattgaatcactgattgttttaaaagtaatctgttgagtgcggacaatatcatactctagtattctaattttggttttattttagatgtgtgccggataaagttactgacaacatggctgcaagttcattagagaagacaactatggaaattaacccagaaagtggtgacaaggaagatcaggctgaggaatctttttcaggcaaagtttctgtatctgttgctgatgctggggagacagccgttgttatctctttggttgaaggaaaccaatggattccagtatcaagagagaagggattgtcacctcttgaagctagcaagaatccaatgactgaatcatgtgtttccatacctgacgcaaataatcaccaaagtaatatggagaagactattaattcacctgcaaagcggcaggagctggagctgtccttatcgcatggtgtgatctgtagcttgtcctctaacaccatagggcctgatgatttgaataaaggaactcatggagaaaggagtgatccaagtagcttaagcagaaccgatatattaaatgaatctcatgacagagctagtatatctagaaatggatctgacatgggtcttcatctcggtttgtcagttggctcctttttatgtggtaatctatgcatcttgtcatcagcccctctgcccaagtagatttataagtctttgatcagaataggcatagatga-acacacacatatacacagagcctttgtcaattgctatctagcctaactatcagattttaatgcgcttctagttgatgacactgatatgaacgcaacaagagatgaagaaactaatctccagctgtcaaattccgaagaatttaaattgaaaggtacaaaaatatttaggaattacaat--tctctctctctgtctgtttattttaattttggttcagtcttgactatggtaaagaagtgatggatgaaattggcagctgagaatttg------------------------------------------------------------------------------------------------------
>Archidendron_clypearia_Wieringa_1849@NODE_2_length_968_cov_45.019080
atactatattgatgaaaatgtaattgtcctccatatatccctgtagaatttttggcaaggaatgtgtcctctggttagttgacagtaattgctgcttttgttctagaatattttttgttggaggatgaacttatatcttatgcaaaaccttttggttcatatcctaagttaaattacaatgttttctacacgccaatagttttgtggacttatgttttgttacaaaatttggctgttagatccttttaaggttctcctatatgtgcttcatatcccaagttaatttgtatcctgctcaaaattatatgatttttacgctatttttgcatcattagttgttttcttaacaatcattttgtagcactaatccttgtgagctttgtcattgcgtaggcagttaattgcttggatggtgctggctgcaaaattcgaagtggatcagcaacgactgagggtgatttgagccttgatacatcgattgcttgtgattcgtgtgatatatggtaagcttggactatcaatttttttacaccttcatctcttatgatcagcttttattatcctgttagcataaaacatgattaactggctattggtatatgtctacccaatttgttgataacgcattatcatgatgcactaaaatttgactatcacactgcagtagaatggtctctgattattgcttgaattaaattgacaggtatcatgctttttgtgtgggatttgatcctgaaggtacatctgaagttacatggttatgcccaaggtaaactggtttctgtttattatgttggg----tttttttttggctgctaattattactaaagtttgtcgtctggagtcctttttttagcat------------------------ttataaattgaaatcagacagcatataatttgaaaagttctagttaggattt-----------------------------------------------------------------------------------------------------------------------------------------------------------------------------------------------------------------------------------------------------------------------------------------------------------------------------------------------------------------------------------------------------------------------------------------------------------------------------------------------------------------------------------------------------------------------------------------------------------------------------------------------------------------------------------------------------------------------------------------------------------------------------------------------------------------------------------------------------------------------------------------------------------------------------------------------------------------------------------------------------------------------------------------------------------------------------------------------------------------------------------------------------------------------------------------------------------------------------------------------------------------------------------------------------------
>Balizia_pedicellaris_Queiroz_15529@NODE_2_length_683_cov_334.605096
-------------------------------------------------------------------------------------------------------------------------------------------------------------------------------------------------------------------------------------------------------------------------------------------------------------------------------------------------------------------------------------------------------------------------------------------------------------------------------------------------------------------------------------------------------------------------------------------------------------------------------------------------------------------------------------------------------------------------------------------------------------------------------------------------------------------------------------------------------------------------------------------------------------------------------------------------------------------------------------------------------------------------------------------------------------------------------------------------------------------------------------------------------------------------------------------------------------------------------------------------------------------------------------------------------------------------------------------------------------------------------------------------------------------------------------------------------------------------------------------------------ctgaatcatgtgtttccatacctgacgcaaataatcaccaaagcaatacggagaagactattaattcaccagggaagcagcaggagctggagctgtccttatcgcatggtgtgatccgtagcttgtcctctcacaccatagggcctgatgatttgaataaaggaactcatgtagaaaggagtgatccaagtagcttaagcagaaccaatatattaaatgaatctcatgacagagctagtatatctagaaatggatctgacatgggtcttcatcttggtttgtcagttggctcctttttatgtggtaatctacgcatcttgtcatccccccctccacccaagtagatttataagtctttgatcagaataagcatagatgacacacacacacacacacagagcctttgtcaattgctatctagcctaactatcagattttaatgcccttctagttgatgacactgacatgaacacaacaagagatgaagaaactaatctccagctgtcaatttctgaagaatttaaattgaaaggtacaaaaatgtttaggaattacaattctctctctctctctctgcttattttaattttggttcactcttgactatgggaaagaaatgatggatgaaattggcagctaagaatttgggcaagcctttaattctatgaccttgttaata----------------------------------------------------------------------
>Balizia_spnov_Morim_577@NODE_1_length_2008_cov_240.607783
----------------------------------------------------------------------------------cagtaattgctgcttttgttttggaattttttttgttgaaggatgaacttatatcttatgcaaaaccttttggttcatatcctaagttaaattacaatgttttctacacgccaatagtttcatgggcttatgttttgttacaaaatttggcagttagatccttttaaggttctcctatatgagcttcatatcccgagttaatttgtatcctgctcaaaattatatgatttttacgctatttttgcatcattaattgttttcttaacaataattttgtagcactaatc-----aagctttgtcattgcgtaggcagttatttgcttggatggtgatggttgcaaaattcgaagcagatcagcaacgactgaaggtgatttgagccttgatacatcgattgcttgtgattcatgtgatatatggtaagcttggactatctatttgtttacactttcgtctcttatgatcaggttttaatatcctgttagcataaaacatgattaactggctattggtatatgtctacccaatttgttgataacgcattatcatgatgcactaaaatttgactatcacactgcagtagaatggtctctgattattggttgaattaaattggcaggtatcatgctttttgtgtgggatttgatcctgaaggtacatctgaagttacatggttatgcccaaggtaaactggtttctgtttattatgttgggg--ttttttttttggctgctaattattactaacgtttgtagtctggagtcttttttttagcattcatagaacatattggctacgagcttataaattgaaatcagatagcatacaatttgaaaagttctagttaggatttgtttatttatttttgaaaaataagattggacttatatgtttggaacttttcacaattaggtagctgataagctgaagtctgaatcgtataatatcaagatatagtttactacaaaaaattgtctacatcttcaagagttgtaggatcaaatcccacacaaaaagcatgatacctgtcaattgaatcactga-tgttttaaaagtaatctgttgagtgctgacaatatcattctctagtatgctaattttggttttattttagatgtgtgcctgataaagttactgacaacatggctgcaagttcattagagaagacaactatggaaattaacccaggaaacggtgacaaggaagatcaggctgaggaatctttttcaggcaaagtttctgtatctgttgctgatgcgggggagacagctgttgttgtctctttagttgaaggaaacgaatggattccagtatcaagagagaagggtttgtcaccccttgaagctagcaagaatccaatgacagaatcatgtgtttccatacctgacgcaaataatcaccaaagtaatacggagaagactattaattcaccagggaagcagcaggagctggagctgtccttatcgcatggtgtgatccgtagcttgtcctctaacaccatagggcctgatgatttgaataaaggaactcatgtagaaaggagtgatccaagtagcttaagtggaaccaatatattaaatgaatctcatgacagagctagtatatctagaaatggatctgacatgggtcttcatctcggtttgtcagttggctcctttttatgtggtaatctacgcatcttgtcatccccctctccgcccaagtagatttataaatctttgatcagaataagcatagatga-----acacacacacaaaaagcctttgtcaattgctatctagcctaactatcagatttcaatgcccttctagttgatcacactggcatgaactcaacaagagatgaagaaactaatctccagctgtcaaattctaaagaatttaaattgaatggtac-aaaatgtttaggaattacaattctctctctctctctctgcttatttttattttggttcactcttgactatgggaaagaaatgatggatgaaattggcagctaagaatttgggcaag------------------------------------------------------------------------------------------------
>Cathormion_obliquifoliolatum_Wieringa_6519@NODE_1_length_1026_cov_205.754892
-------------------------------------------------------------------------------------------------------------------------------------------------------------------------------------------------------------------------------------------------------------------------------------------------------------------------------------------------------------------------------------------------------------------------------------------------------------------------------------------------------------------------------------------------------------------------------------------------------------------------------------------------------------------------------------------------------------------------------------------------------------------------------------------------------------------------------------------------------------------------------------------------------------------------------------------------------------------------------------------------------cttatatgtttggaacttttcacaattaggtagctgataagctgaagcctgaatcatataatatcaagatatagtttactacaaaaaattgtctacatcttcaagagttgtaggatcaaatcccacacaaaaagcatgatacctgtcaattgaatcactta-tgttttaaaagtaatctgttgactgctgacaatatcattctctagtattctaattttggttttattttagatgtgtgccggatatagttactgacaacatggctgcaagttcattagagaagacaactatggaaattaacccaggaaacggtgacaaggaagatcaggctgaggaatctttttcaggcaaagtttctgtatctgttgctgatgcgggggagacagctgttgttgtctctttagttgaaggaaaccaatggattccagtatcaagagagaagcgtttgtcaccccttgaagctagcaagaatccaatgactgaatcatgtgtttccatacctgacgcaaataatcaccaaagtaatacggagaagactattaattcaccagggaagcagcaggagctggagctgtccttatcgcatggtgtgatccatagcttgtcctctaacaccatagggcctgatgatttgaataaaggaactcatgtagaaaggagagatccaagtagcttaagtggaaccaatatattaaatgaatctcattacagagctagtatatctagaaatggatctcacatgggtcttcatctcggtttgtcagtcggctcctttttatgtggtaatctacgcatcttgtcatccccctctccgcccaagtagatttataagtctttgatcagaataagtatagatga-----acacacacacacagagcctttgtcaattgctatctagcctaactatcagatttcaatgcccttctagttgatgacactgacatgaactcaacaagagatgaagaaactaatctccagctgtcaaattctgaagaatttaaattgaaaggtac-aaaatatttaggaatt----------------------------------------------------------------------------------------------------------------------------------------------------------------------------------------------------
>Hydrochorea_corymbosa1_Bonadeu_655@NODE_2_length_593_cov_38.273234
---------------------------------------------------------------------------------------------------------------------------------------------------------------------------------------------------------------------------------------------agatccttttaaggttctcctatatgagcttcatatcccaagttaatttgtatcctgctcaaaattatatgatttttatgctatttttgcatcattagttgttttcttaacaatcattttgtagcactaatc-----aagctttgtcattgcgtaggcagttatttgcttggatggtgatggttgcaaaattcgaagcagatcagcaacgactgaaggtgatttgagccttgatacatcgattgcttgtgattcatgtgatatatggtaagcttggactatcaatttgtttacaccttcgtctcttgtgatcagcttttaatatcctgttagcataaaacatgattaactggcaattggtatatgtctacccaatttgttgataacgcattatcatgatgcactaaaatttgactatcacactgcagtagaatggtctctgattattggttgaattaaattggcaggtatcatgctttttgtgtgggatttgatcctgaaggtacatctgaagttacatggttatgcccaaggtaaactggtttctgtttattatgttggggttttttttttttggctgctaattattactaacgtt------------------------------------------------------------------------------------------------------------------------------------------------------------------------------------------------------------------------------------------------------------------------------------------------------------------------------------------------------------------------------------------------------------------------------------------------------------------------------------------------------------------------------------------------------------------------------------------------------------------------------------------------------------------------------------------------------------------------------------------------------------------------------------------------------------------------------------------------------------------------------------------------------------------------------------------------------------------------------------------------------------------------------------------------------------------------------------------------------------------------------------------------------------------------------------------------------------------------------------------------------------------------------------------------------------------------------------------------------------------------------------------------------------------
>Hydrochorea_gonggrijpii_Tillett_45696@NODE_1_length_1196_cov_124.836461
------------------------------------------------------------------------------------------------------------------------------------------------------------------------------------------------------------------------------------------------------------------------------------------------------------------------------------------------------------------------------------------------------------------------------------------------------------------------------------------------------------------------------------------------------------------------------------------------------------------------------------------------------------------------------------------------------------------------------------------------------------------------------------------------------------------------------------------------------------------------------------------------------------------------------------------------atttgaaaagttctagttaggatttgtttatttatttttgaaaaataagattggacttatatgtttggaacttttcacaattaggtagctgataagctgaagtctgaatcatataatatcaagatatagtttactacaaaaaattgtctacatcttcaagagttgtaggatcaaatcccacacaaaaagcatgatacctgtcaattgaatcactgat--ttttaaaagtaatctgttgagtgctgacaatatcattctctagtattctaattttggttttattttagatgtgtgccggataaagttactgacaacatggctgcaagttcattagagaagacaactatggaaattaacccaggaaacggtgacaaggaagatcaggctgaggaatctttttcaggcaaagtttctgtatctgttgctgatgcgggggagacagctgttgttgtctctttagttgaaggaaaccaatggattccagtatcaagagagaagggtttgtcaccccttgaagctagcaagaatccaatgactgaatcatgtgtttccatacctgacgcaaataatcaccaaagtaatacggagaagactattaattcaccagggaagcagcaggagctggagctgtccttatcgcatggtgtgatccatagtttgtcctctaacaccatagggcctgatgatttgaataaaggaactcatgtagaaaggagtgatccaagtagcttaagtggaaccaatatattaaatgaatctcatgacagagctagtatatctagaaatggatctcacatgggtcttcatctcggtttgtcagttggctcctttttatgtggtaatttacgcatcttgtcatccccctctccgcccaagtagatttataagtctttgatcagaataagcatagatga-----tcacacacacacagagcctttgtcaattgctatctagcctaactatcagatttcaatgcccttctagttgatgacactgacatgaactcaacaagagatgaagaaactaatctccagctgtcaaattctgaagaatttaaattgaaaggtac-aaaatatttaggaattacaattctctctctctctctctgcttatttttattttggttcactcttgactatgggaaagaaatgatgaatgaaattggcagctaagaatttgggcaagcc----------------------------------------------------------------------------------------------
>Hydrochorea_marginata_Morim_563@NODE_1_length_2536_cov_136.205775
atactatattgatgaaaatgtaattgtcctccatatatccctgtagaatttttggcaaggagtgtgtcctctggttaattgacagtaattgctgcttttgttttagaattttttttgttggaggataaacttatatcttatgcaaaacctgttggttcatatcctaagttaaattacaatgttttctccacgccaatagtttcgtgggcttatgttttgttacaaaatttggcagttagatccttttaaggttctcctatatgagcttcatatcccaagttaatttgtatcctgctcaaaattatatgatttttatgctatttttgcatcattagttgttttcttaacaatcattttgtagcactaatc-----aagctttgtcattgcgtaggcagttatttgcttggatggtgatggttgcaaaattcgaagcagatcagcaacgactgaaggtgatttgagccttgatacatcgattgcttgtgattcatgtgatatatggtaagcttggactatcaatttgtttacaccttcgtctcttgtgatcagcttttaatatcctgttagcataaaacatgattaactggcaattggtatatgtctacccaatttgttgataacgcattatcatgatgcactaaaatttgactatcacactgcagtagaatggtctctgattattggttgaattaaattggcaggtatcatgctttttgtgtgggatttgatcctgaaggtacatctgaagttacatggttatgcccaaggtaaactggtttctg-ttattatgttggggatttttttttttggctgctaattattactaacgtttgtagtctggagtcttttttttagcattcatagaacatattggctatgagcttataaattgaaatcagacagcatacaatttgaaaagttctagttaggatttgtttatttatttttgaaaaataagattggacttatatgtttggaacttttcacaattaggtagctgataagctgaagtctgaatcatataatatcaagatatagtttactacaaaaaattgtctacatcttcaagagttgtaggatcaaatcccacacaaaaagcatgatacctgtcaattgaatcactga-tgttttaaaagtaatctgttgactgctgacaatatcattctctagtattctaattttggttttattttagatgtgtgccggataaagttactgacaacatggctgcaagttcattagagaagacaactatggaaattaacccaggaaacggtgacaaggaagatcaggctgaggaatctttttcaggcaaagtttctgtatctgttgctgatgcgggggagacagctgttgttgtctctttagttgaaggaaaccaatggattccagtatcaagagagaagggtttgtcaccccttgaagctagcaagaatccaatgactgaatcatgtgtttccatacctgacgcaaataatcaccaaagtaatacggagaagactattaattcaccagggaagcagcaggagctggagctgtccttatcgcatggtgtgatccatagcttgtcctctaacaccatagggcctgatgatttgaataaaggaactcatgtagaaaggagagatccaagtagcttaagtggaaccaatatattaaatgaatctcatgacagagctagtatatctagaaatggatctcacatgggtcttcatctcggtttgtcagttggctcctttttatgtggtaatctacgcatcttgtcatccccctctccgcccaagtagatttacaagtctttgatcagaataagcatagatga-----acacacacacacagagcctttgtcaattgctatctagcctaactatcagatttcaatgcccttctagttgatgacactgacatgaactcaacaagagatgaagaaactaatctccagctgtcaaattctgaagaatttaaattgaaaggtac-aaaatatttaggaattacaattctctctctctctctctgcttgtttttattttggttcactcttgactatgggaaagaaatgatggatgaaattggcagctaagaatttgggcaagcctttcattctatgacattgttaataaaacgctttcaggagatgaagtggaaccaaatgatcttaaggacaatgccagagtaacgggggaaaagag
>Jupunba_abbottii_Zanoni_21220@NODE_1_length_1163_cov_122.147330
---------------------------------------------------------------------------------------------------------------------------------------------------------------------------------------------------------------------------------------------------------------------------------------------------------------------------------------------------------------------------------------------------------------------------------------------------------------------------------------------------------------------------------------------------------------------------------------------------------------------------------------------------------------------------------------------------------------------------------------------------------------------------------------------------------------------------------------------------------------------------------------------------------------------------------------------------------------------------------------------taagattggacttatatgtttggaactcttcactattaggtagctgataagctgaagtctgaatcatataatatcaagatatagtttactacaaaaaattgtctacatcttcaagagttgtaggatcaaatcccacacaaaaagcatgatacctgtcaattgaatcactga-tgttttaaaagtaatctgttgagtgctgacaatatcattctctagtattctaattttggttttattttagatgtgtgccggataaagttactgacaacatggctgcaagttcattagagaagacaactatggaaattaacacaggaaacggtgacaaggaagatcaggctgaggaatctttttcaggcaaagtttctgtatctgttgctgatgcgggggagacagctgttgttgtctctttagttgaaggaaaccaatggattccagtatcaagagagaagggtttgtcaccccttgaagctagcaagaatccaatgactgaatcatgtgtttccatacctgacgcaaataatcaccaaagtaatacggagaagactattaattcaccagggaagcagcaggagctggagctgtccttatcgcatggtgtgatccgtagcttgtcctctaacaccatagggcctgatgatttgaataaaggaactcatgtagaaaggagtgatccaagtagcttaagcggaaccaatatattaaatgaatctcatgacagagctagtatatctagaaatggatctgacatgggtcttcatctcggtttgtcagttggctcctttttatgtggtaatctacgcatcttgttatcctcccctccgcccaagtagatttataagtctttgatcagaataagtatagatgacacacacacacacacacacagcctttgtcaattgctatctagcctaactatcagattttaatgccgttctagttgatgacactgacatgaacgcaacaagagatgaagaacctaatctccagctgtcaaattctgaagaatttaaattgaaaggtacaaaaatgtttaggaattacatttctctctctctctctctgcttattttaattttggttcactcttgactatgggaaagaaatgatggatgaaattggctgctaagaatttgggcaagcctttcattctatgac--------------------------------------------------------------------------------
>Jupunba_brachystachya_Lima_7438@NODE_1_length_1790_cov_113.242849
--------------------------------------------------------------------------------------------------------------------------------------------------------------------------------------------------------------------------------------------------------------------------------------------------------------------------------------------------------------------------------------------------------------------------------------------------------------------------------------------------------------------------------------------------------------------------------------------------tgattaactggctattggcatatgtctacccaatttgttgataacgcattatcatgatgcactaaaatttgactatcacactgcagtagaatggtctctgattattggttgaattaaattggcaggtatcatgctttttgtgtgggatttgatcctgaaggtacatctgaagttacatggttatgcccaaggtaaactggcttctgtttattttgttgggttttttttttttgggctgctaattattgctaacgtttgtagtctggagtcgtttttttagcattcatagaac--attggctacgagcttataaattgaaatcagatagcatacaatttgaaaagttctagttaggatttatttatttatttttgaaaaataagattggacttatatgtttggaactcttcacaattaggtagctgataaggtgaagtctgaatcatataatatcaagatatagtttactacaaaaaattgtctacatcttcaagagttgtaggatcaaatcccacacaaaaagcatgatacctgtcaattgaatcactga-tgttttaaaagtaatctgttgagtgctgacaagatcattctctagtattctaattttggttttattttagatgtgtgccggataaagttactgacaacatggctgcaagttcattagagaagacaactatggaaattaacccaggaaacagtgacaaggaagatcaggctgaggaatctttttcaggcaaagtttctgtatctgttgctgatgcgggggagacagctgttgttgtctctttagttgaaggaaaccaatggattccagtatcaagagagaagggtttgtcaccccttgaagctagcaagaatccaatgactgaatcatgtgtttccatacctgacgcaaataatcaccaaagtaatacggagaagactattaattcaccagggaagcagcaggagctggagctgtccttatctcatggtgtgatccgtagcttgtcctctaacaccatagggcctgatgatttgaataaaggaactcacgtagaatggagtgatccaagtagcttaagcggaaccaatatattaaatgaatctcatgacagagctagtatatctagaaatggatctgacatgggtcttcatctcggtttgtcagttggctcctttttatgtggtaatcttcgcatcttgtcatccccccctccgcccaagtagatttataaatctttgatcagaataagcatagatgacacacacatacacacacagagcctttgtcaattgctatctagcctaactatcagattctaatgcccttctagttgatgacactgacatgaacgcaacaagagatgaagaaactaatctccagctgtcaatttctgaagaatttaaattgaaaggtacaaaaatgtttaggaattacaattctctctctttctctctgcttattttaattttggttcactcttgactatgggaaagaaatgatggatgaaattggcagctaagaatttgggcaagcttttcattctatgacctcgttaataaaatgctttcaggagatgaagtggaaccaaatgctcttaaggacaatgccagagtaatgggggaaaagag
>Jupunba_filamentosa_Lima_7487@NODE_1_length_2380_cov_100.569257
atactatattgatgaaaatgtaattgtcctccatatatccctgtagaatttttggcaaggagtgtgtcctctggttagttgacagtaattgctgcttttgttttagaattttttttgttggaggatgaacttatatcttatgcaaaaccttttggttcatatcctaagttaaattacaatgttttctacacgccaatagttttgtgggcttatgttttgttacaaaatttggcagttagatccctttaaggttctcctatatgtgcttcatatcccaagttaatttgtatcctgctcaaaattttatgacttttactctatttttacatcattaattgttttcttaacaataattttgtagcactaatccttatgagctttgtcattgcgtaggcagttatttgcttggatggtgatggctgcaaaattcgaagcagatcagcaacgactgaaggtgatttgagccttgatacatcgattgcttgtgattcatgtgatatatggtaagcttggactatcaatttgtttacaccttcgtctcttatgatcagcttttaatatcctgttagcataaaacatgattaactggctattggcatatgtctacccaattcgttgataacgcattatcatgatgcactaaaatttgactatcacactgcagtagaatggtctctgattattggttgaattaaattggcaggtatcatgctttttgtgtgggatttgatcctgaaggtacatctgaagttacatggttatgcccaaggtaaactggtttctatttattatgttgggtttttttttttttggctgctaattattactaacgtttgtagtctggagtcgtttttttagcattcatagaac--attggctacgagcttataaattgaaatcagatagcatacaatttgaaaagttctagttaggatttatttatttatttttgaaaaataagattggacttatatgtttggaactcttcacaattaggtagctgataaggtgaagtctgaatcatataatatcaagatatagtttactacaaaaaattgtctacatcttcaagagttgtaggatcaaatcccacacaaaaagcatgatacctgtcaattgaatcactga-tgttttaaaagtaatctgttgagtgctgacaagatcattctctagtattctaattttggttttattttagatgtgtgccagataaagttactgacaacatggctgcaagttcattagagaagacaactatggaaattaacccaggaaacggtgacaaggaagatcaggctgaggaatctttttcaggcaaagtttctgtatctgttgctgatgcgggggagacagctgttgttgtctctttagttgaaggaaaccaatggattccagtatcaagagagaagggtttgtcaccccttgaagctagcaagaatccaatgactgaatcatgtgtttccatacctgacgcaaataatcaccaaagtaatacggagaagactattaattcaccagggaagcagcaggagctggagctgtccttatctcatggtgtgatccgtagcttgtcctctaacaccatagggcctgatgatttgaataaaggaactcacgtagaatggagtgatccaagtagcttaagcggaaccaatatattaaatgaatctcatgacagagctagtatatctagaaatggatctgacatgggtcttcatctcggtttgtcagttggctcctttttatgtggtaatcttcgcatcttgtcatccccccctccgtccaagtagatttataaatctttgatcagaataagcatagatgacacacacatacacacacagagcctttgtcaattgctatctagcctaactatcagattttaatgcccttctagttgatgacactgacatgaacgcaacaagagatgaagaaactaatctccagctgtcaatttctgaagaatttaaattgaaaggtacaaaaatgtttaggaattacaattctctctctctctctctgcttattttaattttggttcactcttgactatgggaaagaaatgatggatgaaattggcagctaagaatttgggcaagcctttcattctatgaccttgttaataaaatgctttcaggagatgaagtggaaccaaatgctcttaaggacaatgccagagtaatgggggaaaagag
>Jupunba_floribunda_Iganci_883@NODE_1_length_2221_cov_104.557369
-------------------------gtcctccatatatccctgtagaatttttggcaaggagtgtgtcctctggttagttgacagtaattgttgcttttgttttagaattttttttgttggaggatgaacttctatcttatgcgaaaccttttggttcatatcctaagttaaattacaatgttttctacacgccaatagttttgtgggcttatgttttgttacaaaatttggcagttagatccttttaaggttctcctatatgtgcttcatatcccaagttaatttgtatcctgctcaaaattatatgacttttacgctatttttgcatcattaattgttttcttaacaatcattttgtagcactaatccttatgagctttgtcattgcgtaggcagttatttgcttggatggtgatggctgcaaaattcgaagcagatcagcaacgactgaaggtgatttgagccttgatacatcgattgcttgtgattcatgtgatatatggtaagcttggactatcaatttgtttacaccttcgtctcttatgatcagcttttaatatcctgttagcataaaacatgattaactggctattcgcatatgtctacccaatttgttgataacgcattatcatgatgcactaaaatttgactatcacactgcagtagaatggtctctgattattggttgaattaaattggcaggtatcatgctttttgtgtgggatttgatcctgaaggtacatctgaagttacatggttatgcccaaggtaaactggtttctgtttattatgttggg---ttttttttttggctgctaattattactaacgtttgtagtctggagtcttttttttagctttcatagaac--attggctacgagcttataaattgaaatcagatagcatacaatttgaaaagttctagttaggatttatttatttatttttgaaaaataagattggacttatatgtttggaactcttcacaattaggtagctgataaggtgaagtctgaatcatataatatcaagatataatttactacaaaaaattgtctacatcttcaagagttgtagtatcaagtcccacacaaaaagcatgatacctgtcaattgaatcactga-tgttttaaaagtaatctgttgagtgctgacaatatcattctctagtattctaattttggttttattttagatgtgtgccggataaagttactgacaacatggctgcaagttcattagagaagacaactatggaaattaacccaggaaacagtgacaaggaagatcaggctgaggaatctttttcaggcaaagtttctgtatctgttgctgatgcgggggagacagctgttgttgtctctttagttgaaggaaaccaatggattccagtatcaagagagaagggtttgtcaccccttgaagctagcaagaatccaatgactgaatcatgtgtttccatacctgacgcaaataatcaccaaagtaatacggagaagactattaattcaccagggaagcagcaggagctggagctgtccttatctcatggtgtgatccgtagcttgtcctctaacaccatagggcctgatgatttgaataaaggaactcatgtagaaaggagtgatccaagtagcttaagcggaaccaatatattaaatgaatctgatgacagagctagtatatctagaaatggatctgacatgggtcttcatctcggtttgtcagttggctcctttttatgtggtaatcttcgcatcttgtcatctccccctccgcccaagtagatttataagtctttgatcagaataagcatagatga-acacacacacacacacagagcctttgtcaattgctatctagcctaactatcagattttaatgcccttctagttgatgacactgacatgaacgcaacaagagatgaagaaactaatctccagccgtcaatttctgaagaatttaaattgcaaggtacaaaaatgtttaggaattacaattctctctctctctctctgcttattttaattttggtttactcttgactatgggaaagaaatgatggatgaaattggcagctaagaatttgggcaagcctttcattctatgaccttgttaataaaatgctttcaggagatgaagtggaaccaaatgctcttaaggacaatgccagagtaatgggggaaaagag
>Jupunba_idiopoda_Quesada_1718@NODE_2_length_712_cov_33.601575
----------------------------------------------------------------------------------------------cttttgttttagaattttttttgttggaggatgaacttatatcttatgcaaaaccttttgattcatatcctaagttaaattacaatgttttctacacgccaatagttttgtgggcttatgttttgttacaaaatttggcagttagatccttttaaggttctcgtatatgtgcttcatatcccaagttaatttgtatcctgctcaaaattatatgacttttacgctatttttgcatcattaattgttttcttaacaatcattttgtagcactaatccttatgagctttgtcatttcgtaggcagttatttgcttggatggtgatgactgcaaaattcgaagcagatcagcaacaactgaaggtgatttgagccttgatacatcgattgcttgtgattcatgtgatatatggtaagcttggactatcaatttgtttacaccttcgtctcttatgatcagcttttaatatcctgttagcataaaacatgattaactggctattggtgtatgtctacccaatttgttgataacgcattatcatgatgcactaaaatttgactatcacactgcagtagaatggtctctgattattggttgaattaaattggcaggtatcatgctttttgtgtgggatttgatcctgaaggtacatctgaagttacatggttatgcccaaggtaaactggtttctgtttattatgctgggt--ttttttt--------------------------------------------------------------------------------------------------------------------------------------------------------------------------------------------------------------------------------------------------------------------------------------------------------------------------------------------------------------------------------------------------------------------------------------------------------------------------------------------------------------------------------------------------------------------------------------------------------------------------------------------------------------------------------------------------------------------------------------------------------------------------------------------------------------------------------------------------------------------------------------------------------------------------------------------------------------------------------------------------------------------------------------------------------------------------------------------------------------------------------------------------------------------------------------------------------------------------------------------------------------------------------------------------------------------------------------------------------------------------------------------------------------------------------------------
>Jupunba_laeta_Mori_25147@NODE_1_length_1135_cov_48.639887
------------------------------------------------------------------------------------------------------------------------------------------------------------------------------------------------------------------------------------------------------------------------------------------------------------------------------------------------------------------------------------------------------------------------------------------------------------------------------------------------------------------------------------------------------------------------------------------------------------------------------------------------------------------------------------------------------------------------------------------------------------------------------------------------------------------------------------------------------------------------------------------------------------------------------------------------------------------------------------------aaataagattggacttatatgtttggaactcttcacaattaggtagctgataaggtgaagtctgaatcatataatatcaagatatagtttactacaaaaagttgtctacatcttcaagagttgtaggatcaaatcccacacaaaaagcatgatacctgtcaattgaatcactga-tgttttaaaagtaatctgttgagtgctgacaatatcattctctagtattctaattttggttttattttagatgtgtgccggataaagttactgacaacatggctgcaagttcattagagaagacaactatggaaattaacccaggaaacagagagaaggaagatcaggctgaggaatctttttcaggcaaagtttctgtatctgttgctgatgcgggggagacagctgttgttgtctctttagttgaaggaaaccaatggattccagtgtcaagagagaagggtttgtcaccccttgaagctagcaagaatccaatgactgaatcatgtgtttccatacctgacgcaaataatcaccagagtaatacggagaagactattaattcaccagggaagcagcaggagctggagctgtccttatcgcatggtgtgatctgtagcttgtcctctaacaccatagggcctgatgatttgaataaaggaactcatgtagaaaggagtgatccaagtagcttaagcggaaccaatatattaaatgaatctcatgacagagctagtatatctagaaatggatctgacatgggtcttcatctcggtttgtcagttggctcctttttatgtggtaatctacgcatcttgtcatc-cctcctctacccaagtagatttataagcctttgatcagaataagcatagatgacacacacacacacacacagagcctttgtcaattgctatctagcctaactatcagattttaatgcccttctagttgatgacattgacatgaacgcaacaagagatgaagaaactaatctccagctgtcaaattctgaagaatttaaattgaaaggtacaaaaatgtttaggaattacaat--tctctctctctctctgcttattttaattttggttcactcttgactatgggaaagaaatgatggatgaaattggcagc----------------------------------------------------------------------------------------------------------------
>Jupunba_laeta_Mori_25147@NODE_2_length_774_cov_19.436155
----------------------------------------------------------------tgtcctctggttagttgacagtaattgctgcttttgttttagaatttttgttgttggaggatgaacttatatcttatgcaaaaccttttggttcatatccgaagttaaattacaatgttttctacacgccaatagttttgtgggcttatgttttgttacaaaatttgacagttagatccttttaaggttctcctatctgtgcttcatatcccaagttaatttgtatcctgctcaaaattatatgacttttatgctatttttgaatcattaattgttttcttaacaatcattttgtagcactaatccttatgagctttgtcattgcgtaggcagttatttgcttggatggtgatggctgcagaattcgaagcagatcagcaacgactgaaggtgatttgagccttgatacatcgattgcttgtgattcatgtgatgtatggtaagcttggactaacaatttgtttacaccttcgtctcttatgatcagcttttaatatcctgttagcataaaacatgattaactggctattggtatatgtctacccaatttgttgataacgcattatcatgatgcactaaaatttgactatcacactgcagtagaatggtctctgattattggttgaattaaattggcaggtatcatgctttttgtgtgggatttgatcctgaaggtacatctgaagttacatggttatgcccaaggtaaactggtttctgtttattatgttgggtttttttttttttggctgctaattattactaacgtttg----------------------------------------------------------------------------------------------------------------------------------------------------------------------------------------------------------------------------------------------------------------------------------------------------------------------------------------------------------------------------------------------------------------------------------------------------------------------------------------------------------------------------------------------------------------------------------------------------------------------------------------------------------------------------------------------------------------------------------------------------------------------------------------------------------------------------------------------------------------------------------------------------------------------------------------------------------------------------------------------------------------------------------------------------------------------------------------------------------------------------------------------------------------------------------------------------------------------------------------------------------------------------------------------------------------------------------------------------------------------------------------------------------------
>Jupunba_langsdorfii_Ribeiro_728@NODE_1_length_2482_cov_88.107277
atactatattgatgaaaatgtaattgtcctccatatatccctgtagaatttttggcgaggagtgtgtcctctggttagttgacagtaattgctgcttttgttttagaattttttttgttggaggatgaacttatatcttatgaaaaaccttttggttcatatcctaagttaaattacaatgttttctacacgccaatagttttgtgggcttatgttttgttacaaaatttggcagttagatccttttaaggttctcctatatgtgcttcatatcccaagttaatttgtatcctgctcaaaattatatgatttttacgctatttttgcatcattaattgttttcttaacaatcattttgtagcactaatccttatgagctttgtcattgcgtaggcagttatttgcttggatggtgatggctgcaaaattcgaagcagatcagcaacgactgaaggtgatttgagccttgatacatcgattgcttgtgattcatgtgatatatggtaagcttggactatcaatttgtttacaccttcgtctcttatgatcagcttttaatatcctgttagcgtaaaacatgattaactggctattggtatatgtctacccaatttgttgataacgcattatcatgatgcactaaaatttgactatcaaactgcagtagtatggtctctgattattggttgaattaaattggcaggtatcatgctttttgtgtgggatttgatcctgaaggtacatctgaagttacatggttatgcccaaggtaaactggtttctgtttattatgttgggtttttttttttttggctgctaattattactaacgtttgtagtctggagtcttttttttagcattcatagaacatattggctacgagcttataaattgaaatcagatagcatacaatttgaaaagttctagttaggatttatttatttatttttgaaaaataagattggacttatatgtttggaactcttcacaattaggtagctgataagctgaagtctgaatcatataatatcaagatatagtttacgacaaaaaattgtctacatcttcaagagttgtaggatcaaatcccacacaaaaagcatgatacctgtcaattgaatcactga-tgttttaatagtaatctgttgagtgctgacaatatcattctctagtattctaattttggttttattttagatgtgtgccggataaagttactgacaacatggctgcaagttcattagagaagacaactatggaaattaacccaggaaacggtgacaaggaagatcaggctgaggaatctttttcaggcaaagtttctgtatctgttgctgatgcgggggagacagctgttgttgtctctttagttgaaggaaaccaatggattccagtatcaagagagaaggttttgtcaccccttgaagctagcaagaatccaatgactgaatcatgtgtttccttaccggacgcaaataatcaccaaagtaatacggagaagactattaattcaccagggaagcagcaggagctggagctgtccttatcgcatggtgtgatccgtagcttgtcctctaataccatagggcctgatgatttgaataaaggaactcatgtagaaaggagtgatccaagtagcttaagcggaaccattatattaaatgaatctcatgagagagctagtatatctagaaatggatctgacatgggtcttcatctcggtttgtcagttggctcctttttatgtggtaatctacacatcttgtcatccccccctccgcccaagtagatttataagcctttgatcagaataagcaaagatga-----acacacacacacagagcctttgtcaattgctatctagcctaactatcagattttaatgcccttctagttgatgacactgacatgaacgcaacaagagatgaagaaactaatctccagctgtcaaattctgaagaatttaaattgaaaggtacaaaaatgtttaggaattacaactctctctctctctctctgcttattttaattttggttcactcttgactatgggaaacaaatgatggatgaaattggcagctaagaatttgggcaagcctttcattctatgaccttgttaataaaatgctgtcaggagatgaagtggaaccaaatgctcttaaggacaatgccagagtaatgggggaaaagag
>Jupunba_leucophylla_Iganci_839@NODE_2_length_1129_cov_64.222433
atactatattgatgaaaatgtaattgtcctccatatatccctgtagaatttttggcaaggagtgtgtcctctggttagttgacagtaattgctgcttttgttttagaattttttttgttggaggatgaacttatatcttatgcaaaaccttttggttcatatcctaagttaaattacaatgttttctacacgccaatagttttgtgggcttatgttttgttacaaaatttggcagttagatccctttaaggttctcctatatgtgcttcatatcccaagttaatttgtatcctgctcaaaattatatgacttttatgctatttttgcatcattaattgttttcttaacaatcattttgtagcactaatccttatgagctttgtcattgcgtaggcagttatttgcttggatggtgatggctgcaaaattcgaagcagatcagcaacgactgaaggtgatttgagccttgatacatcgattgcttgtgattcatgtgatatatggtaagcttggactatcaatttgtttacaccttcgtctcttatgatcagcttttaatatcctgttagcataaaacatgattaactggcgattggcatatgtctacccaatttgttgataacgcattatcatgatgcactaaaatttgactatcacactgcagtagaatggtctctgattattggttgaattaaattggcaggtatcatgctttttgtgtgggatttgatcctgaaggtacatctgaagttacatggttatgcccaaggtaaactggtttctgtttattatgttgggt--ttttttttttggctgctaattattactaacgtttgtagtctggagtcgtttttttagcgttcatagaac--attggctacgagcttataaattgaaatcagatagcatacaatttgaaaagttctagttaggatttatttatttatttttgaaaaataagattggac----------------------------------------------------------------------------------------------------------------------------------------------------------------------------------------------------------------------------------------------------------------------------------------------------------------------------------------------------------------------------------------------------------------------------------------------------------------------------------------------------------------------------------------------------------------------------------------------------------------------------------------------------------------------------------------------------------------------------------------------------------------------------------------------------------------------------------------------------------------------------------------------------------------------------------------------------------------------------------------------------------------------------------------------------------------------------------------------------------------------------------------------------------------------------------------------------------------------------------------------------------------------------
>Jupunba_limae_Iganci_261@NODE_1_length_2483_cov_92.318786
atactatattgatgaaaatgtaattgtcctccatatatccctgtagaatttttggcaaggagtgtgtcctctggttagttgacagtaattgctgcttttgttttagaattttttttgttggaggatgaacttatatcttatgcaaaaccttttggttcatatcctaagttaaattacaatgttttctacacgccaatagttttgtgggcttatgttttgttacaaaatttggcagttagatccttttaaggttctcctatatgtgcttcatatcccgagttaatttgtatcctgctcaaaattatatgacttttacgctatttttgcatcattaattgttttcttaacaatcattttgtagcactaatccttatgagctttgtcattgcgtaggcagttatttgcttggatggtgatggatgcaaaattcgaagcagatcagcaacgactgaaggtgatttgagccttgatacatcgattgcttgtgattcatgtgatgtatggtaagcttggactatcaatttgtttacacctttgtctcttatgatcagcttttaatatcctgttagcataaaacatgattaactggctattgatatatgtctacccaatttgttgataatgcattatcatgatgcactaaaatttgactatcacactgcagtagaatggtctctgattattggttgaattaaattggcaggtatcatgctttttgtgtgggatttgatcctgaaggtacatctgaagttacatggttatgcccaaggtaaactggtttctgtttattatgttgggttttttttttttgggctgctaataattactaacgtttgtagtctggagtc-tttttttagcattcatagaacatattggctacgagtttataaattgaaatcagatagcatacaatttgaaaagttctagttaggatttatttatttatttttgaaaaataagattggacttgtatgtttggaactcttcacaattaggtagctgagaaggtgaagtctgaatcatataatatcaagatatagtttactacaaaaaattgtctacatcttcaagagttgtaggatcaaatcccacacaaaaagcatgatacctgtcaattgaatcactga-tgttttaaaagtaatctgttgagtgctgacaatatcattctctaatattctaattttggttttattttagatgtgtgccggataaagttactgacaacatggctgcaagttcattagagaagacaactatggaaattaacccaggaaacggtgacaaggaagatcaggctgaggaatctttttcaggcaaagtttctgtatctgttgctgatgcgggtgagacagctgttgttgtctctttagttgaaggaaaccaatggattccagtatcaagagagaagggtttgtcaccccttgaagctagcaagaatccaatgactgaatcatgtgtttccatacctgacgcaaataatcaccaaagtaatacggagaagactattaattcaccagggaagcagcaggagctggagctgtccttatcgcatggtgtgatccgtagcttgtcctctaacaccatagggcctgatgatttgaataaaggaactcatgtagaaaggagtgatccaagtagcttaagcggaaccaatatattaaatgaatctcatgacagagctagtatatctagaaatggatctgacatgggtcttcatctcggtttgtcagttggctcctttttatgtggtaatctacgcatcttgtcatccccccctccgcccaagtagatttataagtctttgatccgaataagcatagatgacacacacacacacacacacagcctttgtcaattgctatctagcctaactatcagattttaatgcccttctagttgatgacactgacatgaacgcaacaagagatgaagaaactaatctccagctgtcaaattctgaagaatttaaattgaaaggtacaaaaatgtttaggaattacaat--tctctctctctctctgcttattttaattttggttcactcttgactatgggaaagaaatgatggatgaaattggcagctaagaatttgggcaagcctttctttctatgaccttgttaataaaatgctttcaggagatgaagtggaaccaaatgctcttaaggacaatgccagagtaatgggggaaaagag
>Jupunba_longipedunculata_Cardona_2682@NODE_1_length_2227_cov_87.285581
atactatattgatgaaaatgtaattgtcctccatatatccctgtagaatttttggcaaggagtgtgtcctctggttagttgacagtaattgctgcttttgttttagaattttttttgttggaggatgaacttatatcttatgcgaaaccttttggttcatatcctaagttaaattacaatgttttctacacgccaatagttttgtgggcttatgttttgttacaaaatttggcagttagatccttttaaggttctcctatatgtgcttcatatcccaagttaatttgtatcctgctcaaaattatatgacttttacgctatttttgcatcattaattgttttcttaacaatcattttgtagcactaatccttatgagctttgtcattgcgtaggcagttatttgcttggatggtgatggctgcaaaattcgaagcagatcagcaacgactgaaggtgatttgagccttgatacatcgattgcttgtgattcatgtgatatatggtaagcttggactatcaatttgtttacaccttcgtctcttatgatcagcttttaatatcctgttagcataaaacatgattaactggctattcgcatatgtctacccaatttgttgataacgcattatcatgatgcactaaaatttgactatcacactgcagtagaatggtctctgattattggttgaattaaattggcaggtatcatgctttttgtgtgggatttgatcctgaaggtgcatctgaagttacatggttatgcccaaggtaaactggtttctgtttattatgttggg--tttttttttttggctgctaattattactaacgtttgtagtctggagtcttttttttagcattcatagaac--attggctacgagcttataaattgaaatcagatagcatacaatttgaaaagttctagttaggatttatttatttatttttgaaaaataagattggacttttatgtttggaactcttcacaattaggtagctgataaggtgaagtctgaatcatataatatcaagatatagtttactacaaaaaattgtctacatcttcaagagttgtaggatcaagtcccacacaaaaagcatgatacctgtcaattgaatcactga-tgttttaaaagtaatctgttgagtgctgacaatatcattctctagtattctaattttggttttattttagatgtgtgccggataaagttactgacaacatggctgcaagttcattagagaagacaactatggaaattaacccaggaaacggtgacaaggaagatcaggctgaggaatctttttcaggcaaagtttctgtatctgttgctgatgcgggggagacagctgttgttgtctctttagttgaaggaaaccaatggattccagtatcaagagagaagagtttgtcaccccttgaagctagcaagaatccaatgactgaatcatgtgtttccatacctgacgcaaataatcaccaaagtaatacggagaagactattaattcaccagggaagctgcaggagctggagctgtccttatctcatggtgtgatccgtagcttgtgctctaacaccatagggcctgatgatttgaataaaggaactcatgtagaaaggagtgatccaagtagcttaagcggaaccaatatattaaatgaatctcatgacagagctagtatatctagaaatggatctgacatgggtcttcatctcggtttgtcagttggctcctttttatgtagtaatcttcgcatcttgtcatctccccctccgcccaagtagatttataagtctttgatcagaataagcatagatga-acacacacacacacacagagcctttgtcaattgctatctagcctaactatcagattttaatgcccttctagttgatgacactgacatgaacgcaacaagagatgaagaaactaatctccagctgtcaatttctgaagaatttaaattgaaaggtacaaaaatgtttaggaattacaattctctctctctctctctgcttattttaattttggtttactcttgactatgggaaagaaatgatggatgaaattggcagctaagaatttgggcaagcctttcattctatgaccttgttaataaaatgctttcaggagatgaagtggaaccaaatgctcttaaggacaatgccagagtaatgggggaaaagag
>Jupunba_macradenia_Lourteig_3021@NODE_1_length_1277_cov_102.156667
------------------------------------------------------------------------------------------------------------------------------------------------------------------------------------------------------------------------------------------------------------------------------------------------------------------------------------------------------------------------------------------------------------------------------------------------------------------------------------------------------------------------------------------------------------------------------------------------------------------------------------------------------------------------------------------------------------------------------------------------------------------------------------------------------------------------------------------------------------------------------------------------------------------------taaattgaaatcagatagcatacaatttgaaaagttctagttaggatttatttatttatttttgaaaaataagattggacttatatgtttggaactcttcacaattaggtagctgataaggtgaagtctgaatcatataatatcaagatatagtttactacaaaaaattgtctacatcttcaagagttgtaggatcaaatcccacacaaaaagcatgatacctgtcaattgaatcactga-tgttttaaaagtaatctgttgagtgctgacaatatcattctctagtattctaattttggttttattttagatgtgtgccggataaagttactgacaacatggctgcaagttcattagagaagacaactatggaaattaacccaggaaacggtgacaaggaagatcaggctgaggaatctttttcaggcaaagtttctgtatctgttgctgatgcgggggagacagctgttgttgtctctttagttgaaggaaaccaatggattccagtatcaagagagaagggtttgtcaccccttgaagctagcaagaatccaatgactgaatcatgtgtttccatacctgacgcaaataatcaccaaagtaatacggagaagactattaattcaccagggaagcagcaggagctggagctgtccttatctcatggtgtgatccgtagcttgtcctctaacaccatagggcctgatgatttgaatgaaggaactcatgtagaaaggagtgatccaagtagcttaagcggaaccaatatattaaatgaatctcatgacagagctagtatatctagaaatggatctgacatgggtcttcatctcggtttgtcagttggctcctttttatgtggtaatcttcacatcttgtcatccccccctccgcccaagtagatttataagtctttgatcagaataagcatagatg----------atacacacagagcctttgtcaattgctatctagcctaactatcagattttaatgcccttctagttgatgacactgacacgaacgcaacaagagatgaagaaactaatctccagctgtcaatttctgaagaatttaaattgaaaggtacaaaaatgtttaggaattacaattctctctctctctctctgcttattttaattttggttcactcttgactatgggtaagaaatgatggatgaaattggcagctaagaatttgggcaagcctttcattgtatgaccttgttaataaaatgctttcaggagatgaagtggaaccaaatgctcttaagg----------------------------
>Jupunba_macradenia_Lourteig_3021@NODE_2_length_792_cov_30.316084
atactatattgatgaaaatgtaattgtcctccatatatccctgtagaatttttggcaaggagtgtgtcctctggttagttgacagtaattgctgcttttgttttagaattttttttgttggagggtgaacttatatcttatgcaaaaccttttggttcatatcctaagttaaatcacaatgttttctacacgccaatagttttgtgggcttatgttttgttacaaaatttggcagttagatccctttaaggttctcctatatgtgcttcatatcccaagttaatctgtatcctgctcaaaattatatgacttttacgctatttttgcatcattaattgttttcttaacaatcattttgtagcactaatccttatgagctttgtcattgtgtaggcagttatttgcttggatggtgatggctgcaaaattcgaagcagatcagcaacgactgaaggtgatttgagccttgatacatcgattgcttgtgattcatgtgatatatggtaagcttggactatcaatttgtttacaccttcgtctcttatgatcaacttttaatatcctgttagcataaaacatgattaactggctattggcatatgtctacccaatttgttgataacgcattatcatgatgcactaaaatttgactatcacactgcagtagaatggtctctgattattggttgaattaaattggcaggtatcatgctttttgtgtgggatttgatcctgaaggtacatctgaagttacatggttatgcccaaggtaaactggtttctg--------------------------------------------------------------------------------------------------------------------------------------------------------------------------------------------------------------------------------------------------------------------------------------------------------------------------------------------------------------------------------------------------------------------------------------------------------------------------------------------------------------------------------------------------------------------------------------------------------------------------------------------------------------------------------------------------------------------------------------------------------------------------------------------------------------------------------------------------------------------------------------------------------------------------------------------------------------------------------------------------------------------------------------------------------------------------------------------------------------------------------------------------------------------------------------------------------------------------------------------------------------------------------------------------------------------------------------------------------------------------------------------------------------------------------------------------------------------
>Jupunba_nipensis_Mayo_19662@NODE_1_length_922_cov_26.487574
---------------------------------------------------------------------------------------------------------------------------------------------------------------------------------------------------------------------------------------------------------------------------------------------------------------------------------------------------------------------------------------------------------------------------------------------------------------------------------------------------------------------------------------------------------------------------------------------------------------------------------------------------------------------------------------------------------------------------------------------------------------------------------------------------------------------------------------------------------------------------------------------------------------------------------------------------------------------------------------------------------------tttggaactcttcacaattaggtagct----agctgaagtctgaatcatataatatcaagatatagtttactactaaaaattgtctacatcttcaagagttgtaggatcaaatcccacacaaaaggcatgatacctgtcaattgaatcactga-tgttttaaaagtaatctgttgagtgctgacaatatcattctctagtattctaa-tttggttttattttagatgtgtgccggataaagttactgacaacatggctgcaagttcattagagaagacaactatggaaattaacacaggaaacggtgacaaggaagatcaggctgaggaatcttttgcaggcaaagtttctgtatctgttgctgatgcgggggagacagctgttgttgtctctttagttgaaagaaaccaatggattccagtatcaagaaagaagggtttgtcaccccttgaagctagcaagaatccaatgactgaatcatgtgtttccatacctgacgcaaataatcaccaaagtaatacggagaagactattaattcaccagggaagcagcaggagctggagctgtccttatcacatggtgtgatccgtagcttgtcctctaacaccatagggcctgatgatttgaataaaggaactcatgtagaaaggagtgatccaagtagcttaagcggaaccaatatattaaatgaatctcatgacagagctagtatatctagaaatggatctgacatgggtcttcatctcggtttgtcagttggctcctttttatgtggtaatctacgcatcttgtcatccccccctccgccgaagtagatttataagtctttgatcagaataagcatagatga---acacacacacacacacagcctttgtcaattgctatctagcctaactatcagattttaatgcccttctagttgatga---------------------------------------------------------------------------------------------------------------------------------------------------------------------------------------------------------------------------------------------------------------------------------------------------
>Punjuba_killipii_Palodorios_6252@NODE_1_length_1155_cov_77.423006
-----------------------------------------------------------------------------------------------------------------------------------------------------------------------------------------------------------------------------------------------------------------------------------------------------------------------------------------------------------------------------------------------------------------------------------------------------------------------------------------------------------------------------------------------------------------------------------------------------------------------------------------------------------------------------------------------------------------------------------------------------------------------------------------------------------------------------------------------------------------------------------------------------------------------------------------------------------------------------------------------------------------------------------------------gctgaagtctgaatcatatgatatcaagatatagtttactacaaaaaattgtctacatcttcaagagttgtaggatcaaatcccacacaaaaagcatgatacctgtcaattgaatcactgattgttttaaaagtaatctgttgagtgctgacaatatcattctctagtattctaattttgtttttattttagatgtgtgccggataaagttatggacaacatggctgcaagttcattagagaagacaactatggaaattaacccagaaaacagtgacaaggaagatcagactgaggaatctttttcaggcaaagtttctgtatctgttgctgatgcaggggagacagctgttgttgtctctttagttgaaggaaaccaatggattccagtatcaagagagaagggtttgtcaccccttgaagctagcaagaatccaatgactgaatcatgtgtttccatacctgacgcaaataatcaccaaagtaatacggagaagactattaattcaccagggaagcagcaggagctggagctgtccttatcgcatggtgtgatccgtagcttgtcctctaacaccatagggcctgatgatttgaataaaggaactcatgtagaaaggagtgatccaagtagcttaagtggaaccaatatattaaatgaatctcatgacagagctagtatatctagaaatggatctgacatgggtcttcatctcggtttgtcagttggctcctttttatgtggtaatctatgcatcttgtcatccccccctccgcccaagtagatttataagtctttgatcagaataagcatagatgacacacacacacaaacacagagcctttgtcaattgctatctagcctaactatcagattttaatgcccttctagttgatgacactgacatgaacgcaaccagagacgaagaaactaatcttcagctgtcaaattctgaagaatttaaattgaaaggtacaaaaatgtttaggaattacaattctctctctctctctcttcttattttaattttggttcactcttgactatgggaaagaaatgatggatgaaattggcagctaagaatttgggcaagcctttcattctatgaccttgttaataaattgctgtcaggagatgaagtggaac-------------------------------------------
>_R_Acacia_rostellifera_Murphy_466@NODE_1_length_2373_cov_149.780923
atactatattgacgaaaatgtaattgtcctccatatatccctgtagaatttttggcaaggaatgtatcctctggttagttgatagtaattgctgcttttgttctagatttttttttgttggaggatgaacttatatcttatgcaaaaccttttggttcatatcttaagttaaattacaatgttttctacacgccaatagttttgtggacttatgttttgttacaaaatttggcagttagatccttttaaggttctcctatatgtgcttcatatcccaagttaatgtgtatcctgctcaaaattatatgatttttatgctatttttgcatcattaattgttttcttaacaatcattttatagcactaatccttatgagctttgtcattgcgtaggcagttatttgcttggatggtgatggctgcaaaattcgaagcggatcagcaacgagtgaaggtgatttgagccttgatacatcgattgcttgtgattcatgtgatatatggtaagcttggactatcaattttcttacaccttcgtctcttatgatcagcttttagtatcctgttagcataaaacacgattaactggctattggtatatgtctacccaatttgttgataacgcattatcatgatgcactaaaatttgattatcacactgcagtagaatggtctctgattattgcttgaattaaattgacaggtatcatgctttttgtgtgggatttgatcctgaaggtacatctgaagttacatggttatgcccaaggtaaactggtttctgtttattatgttgg-----tttttttttggctgctgattattactaaagtttgtagtctgaagtc-tttttttagcattcatagaacatattggctacgagcttataaattgaaatcagacagcatataatttgaaaagttctagttaggattcatttatttattttttaaaaataagattggatttatatgtttgaaactcttcacaattaggtaactgataagctgaagtctgaatcatataatatcaagatttagtttactacaaaaaaaaatctgcattttcaagagttgtaggatcaaatcccacacaaaaagcatggtacctgtcaattgaatcactgattgttttaaaagtaatctgttaagtgctgacaatatcattctctagtattctaattttggttttattttagatgtgtgccggataaagttactgacaacatggctgcaagttcattagagaagacaactatggaaattaacccagaaaacgctgacaaggaagatcaggctgaggaatctttttcaggcaaagtttctgtgtctgttgctgatgctggggagacagctgttgttgtctctttagttgaaggaaaccaatggagtccagtatcaagagagaagggtttgtcaccccttgatgctagcaagaatccaatgactgaatcatgtgtttccatacctgacgcaaatgatcaccaaagtaatagggggaagactattaattcaccagggaagcagcaggagccggagctgtccttattgcatggtgtgatccgtagcttgtcctctaacaccatagggcctgatgatttgaataaaggaactcatggagaagggagtgatccaagtggcttaagcggaaccaatatattgaatgaatctcatgatagagctagtatatctagaaatggatccgacatgggtcttcatctcggtttgtcagttggctcctttttatgtggtaatctatgcatcttatcatc-ccccctccgcccaagtagattgataagtttttgatcagaataagcatagatgacaaacacacacacacgcagagcctttgtcaattgctatctagcctaactatcagattttaatgtgcttctagttgatgacactgacatgaatgcaacaagagatgaagaaactaatctccagctgtcaaattctgaagaacttaaattgaatggtacaaaaatgtttaggaattacaat--------tctctctctgcttattttaattttgattcactcttgactatgggaaagaaatgatggatgaaattggcagatcagaatttgggcaagcctttccttctatgaccttgttaataaaatgctttcaggagatgaagtggaaccaaatgctcttaaggacaatgccagagtaatgggggaaaagag
>_R_Afrocalliandra_redacta_Germishuizen_5585@NODE_1_length_1209_cov_225.869258
-----------------------------------------------------------------------------------------------------------------------------------------------------------------------------------------------------------------------------------------------------------------------------------------------------------------------------------------------------------------------------------------------------------------------------------------------------------------------------------------------------------------------------------------------------------------------------------------------------------------------------------------------------------------------------------------------------------------------------------------------------------------------------------------------------------------------------------------------------------------------------------------------------------------------------------------------------------------------------------------------------gatttctctgtttggaactcttcacaattaggtaactgataatctaaggtctgaatcatattacatcaagatatagtttactacaaaagtttgtctacatctttaagagttgaagaatcaaa-cccacacaaaaagcatgatacctgtgaattccatcactga-tgttgtaaaattaatctgttgagtgcatacaatgtcattctctagtattctaatttaggttttattttagatgtgtgccggataaagttactgacaacgtgtctgcaagttcattagagaaatcaactatggaaattaacccaggaaatggtgacaaggatggtcatgctgaggaatcattttcaggcaaagtttctgtatctgttgctgatgctggggagacagctgttgttgtctctttagttgaaggaaaccaatggattccagtatcaagagagaaggatttgtcaccctttgaagctagcaagaatccaatgattgaatcatgtgcttccataccagaagcaaataatctccaaagtaatacggagaacactattaattcaccagggaagcagcaggagctgaagctttccttatcacatggtgtgaactgtagcttgtcctctaacaccacatggcctgatgatttgaataaaggaactcatgtggaaaagagtgatccaagtagcttaagcagaaccgatatattaaaagaatctcacgacagagctagtacatctagaaatggatctgacatgggtcttcatcttggtttgtcagttggctcctttttatgtggtaatctacccctttc--------------------agcagattcataaatctttgatcagaatga-----------acacgcgcacacacacaaagcctgtatctgttgctttgtagcctaaataccaaattttaatttgcttctagttgatgtcactgacatgaacgcaacaagggatgaagaaacaggt---cagctgtcaaattctgaagaatttaatttgaaaggtacaaaaatgcctgggaattacaac--tctctctctttctctctctgctttaattttagttcactcttgactatggaaaggaaatgatggatgaaatgtggaactcagaattcttattattcgatcatt---------------aataatgatctcaa---------tggaagaggattttgttgtaacatatcctagattcattcaaaatttaaa
>_R_Afrocalliandra_redacta_Germishuizen_5585@NODE_2_length_793_cov_52.389665
------------------------------------------------tttttggcaaggaatgtttcctctggttagttgatactagttgatgcttttgttctagaatttcttctgttggaggatgaactgatatcttatgcaaaaccttttgcttcatatcctaatttaaaataagatgttttctactcaccaatagttttgtggccttatgttttgttacaaaatttggcagtcagatccttttaaggttctactatatgtggttcttatcccaagttaatttgtatcattctcaaaattatatgatttttattctatttttgcatcattgattgttttcttaactaatttttta-agcactaatcc-tatgcgctttgtcattatgtaggctgtcatttgcttggatggtgatggctgcaaaattcgatgcggatcagcaacgattcaagatgattcgagccttgatacgtcgattgcttgtgattcatgtgatatatggtaagccttgaccatcaatttgtttacaccttcatatcttacaatcagctttttatatcctgttagcataaagcatgattaactggctattggtatatgtatacccaatttgttgataacttgttatcatgatgcactaaaatttgactatca-----------aacagtatctgattattgtttgaattaaattgacaggtatcacgctttttgtgttggatttgatcctgaaggtacatctgaagttacatggttatgccctaggtaaactggttcctgtttattatgttggg------ttcttttggctgctaattattactagcgtttatagtctggagtcttattt----------------------------------------------------------------------------------------------------------------------------------------------------------------------------------------------------------------------------------------------------------------------------------------------------------------------------------------------------------------------------------------------------------------------------------------------------------------------------------------------------------------------------------------------------------------------------------------------------------------------------------------------------------------------------------------------------------------------------------------------------------------------------------------------------------------------------------------------------------------------------------------------------------------------------------------------------------------------------------------------------------------------------------------------------------------------------------------------------------------------------------------------------------------------------------------------------------------------------------------------------------------------------------------------------------------------------------------------------------------------------------------------
>_R_Albizia_decandra_Vilhena_231@NODE_1_length_824_cov_35.598394
-----------------------------------------------------------------------------------------------------------------------------------------------------------------------------------------------------------------------------------------------------------------------------------------------------------------------------------------------------------------------------------------------------------------------------------------------------------------------------------------------------------------------------------------------------------------------------------------------------------------------------------------------------------------------------------------------------------------------------------------------------------------------------------------------------------------------------------------------------------------------------------------------------------------------------------------------------------------------------------------------------------------------------------------------------------------------------------------------------------------ggtataggatcaaatcctacacaaaaagcatgatacctgtcaattgaatcactgattgttttaaaagtaatctgttgagtgcagacaatatcatactctagtattctaattttggttttattttagatgtgtgccggataaagttactggcaacatggctgcaagttcattagagaagacaactatggaaattaacccagaaagtggtgacaaggaagatcaggctgaggaatctttttcaggcaaagtttctgtatctgttgctgatgctggggagacagctgttgttgtctctttagttgaaggaaaccaatggattccagtatcaagagagaagggtttgtcacccctcgaagctagcaagaatccaatgactgaatcatgtgtttccatacctgacgcaaataatcaccaaagtaatatggagaagactattaattcaacagggaagcagcaggaactggagctgtccttatcgcatggtgtgatctgtagcctgtactctaacaccatagggcctgatgatttgaataaaggaactcatggagaagggagtgatccaagtagcttaagcggaaccgatatattaaatgaatctcatgacacagctagtatatctagaaatggatctgacatgggtcttcatctcggtttatcagttggctcctttttatgtggtaatctatacatcttatcatcagcccctctaaccaagtagatttataagtctttgatcagaataggcatagatgacacacacacacacacacagagcctttgtcaattgctatctagcctaactatcagattttaatgcg-----------------------------------------------------------------------------------------------------------------------------------------------------------------------------------------------------------------------------------------------------------------------------------------------------------------
>_R_Albizia_edwallii_Dalmaso_272@NODE_1_length_990_cov_7.336898
---------------------------------------------------------------------------------------------------------------------------------------------------------------------------------------------------------------------------------------------------------------------------------------------------------------------------------------------------------------------------------------------------------------------------------------------------------------------------------------------------------------------------------------------------------------------------------------------------------------------------------------------------------------------------------------------------------------------------------------------------------------------------------------------------------------------------------------------------------------------------------------------------------------------------------------------------------------------------------------gaaaaataagattggacttgtatgtttggaactcttcacaattaggtaactgataagctgaagtctgaataatataacatcaagatatagtttactacaaaaaattgtctacatcttcaagagttataggatcaaatcccacacaaaaagcatgatacctgtcaatggaatcactgattgttttaaaagtaatctgttgagtgcggacaatatcattctctagtattctaattttggttttattttagatgtgtgccggataaagttattgacaacatggctgcaagttcattagagaagacaactatggaaattaacccagaaaacggtgacaaggaagatcaggctgaggaatctttttcaggcaaagtttctgtatctgttgccgatgctggggagacagctgttgttgtctctttagttgaaggaaaccaatggattccagtatcaagagagaagggtttgtcaccccttgaagctagcaagaatccaatgactgaatcatgtgtttccatacctgacgcaaataatcaccaaagtaatacggagaagactattaattcaccagggaagcagcaggagctggagctatccttatcgcatggtgtgatccgtaacttgtcctctaacaccatagggcctgatgatttgaataaaggaactcatggagaaaggagtgatccaagtagcttaagcggaactgatatattaaatgaatctcatgacagagctagtatatctagaaatggatctgacatggggcttcatctcagtttgtcagttggctcctttttatgtggtaatctatgcatcttatcatcagcccctctgcccaagtagatttataagtctttgatcagaataggcatagatga-acacacacacacacacagagcctttggcaattgctatctagcctaactatcagattttaatgcgcttctagttgatgacactgacatgaacgcaacaagagatgaagaaact-----------------------------------------------------------------------------------------------------------------------------------------------------------------------------------------------------------------------------------------------------------------
>_R_Albizia_glabripetala_Lewis_1652@NODE_2_length_603_cov_21.699620
-------------------------------------------------------------------------------------taattgctgcttttgttctagaattttttttgttggaggatgaacttatatcttatgcaaaaccttttggttcatatcctaagttaaattacaatgttttctacacgtcaatagttttgtggacttatgttttgttacaaaatttggcagttagatccttttaatgttctcctatatgtgcttcatatcccaagttaatttgtgtcctgctcaaaattatatgatttttacgctatttttgcatcactaattgttttcttaacaatcattttgtatcactaatccttatgagctttgtcattgcgtaggcagttatttgcttggatggtgatggctgcaaaattcgaagcggatccgcaacaactgaaggtgatatgagccttgatacatcgattgcttgtgattcatgtgatatatggtaagcttggactatcaatttgtttacacctgtgtctcttatgatcggtttttaatatccttttagtataaaacatgattaactggctgttggtgtatgtctacccaatttgttgataacgcattatcatgatgcactaaaatttgactatcacactgcagtagaatggtctctgattattgctt--------------------------------------------------------------------------------------------------------------------------------------------------------------------------------------------------------------------------------------------------------------------------------------------------------------------------------------------------------------------------------------------------------------------------------------------------------------------------------------------------------------------------------------------------------------------------------------------------------------------------------------------------------------------------------------------------------------------------------------------------------------------------------------------------------------------------------------------------------------------------------------------------------------------------------------------------------------------------------------------------------------------------------------------------------------------------------------------------------------------------------------------------------------------------------------------------------------------------------------------------------------------------------------------------------------------------------------------------------------------------------------------------------------------------------------------------------------------------------------------------------------------------------------------------------------------
>_R_Albizia_inundata_Wood_26530@NODE_1_length_955_cov_163.621111
-----------------------------------------------------------------------------------------------------------------------------------------------------------------------------------------------------------------------------------------------------------------------------------------------------------------------------------------------------------------------------------------------------------------------------------------------------------------------------------------------------------------------------------------------------------------------------------------------------------------------------------------------------------------------------------------------------------------------------------------------------------------------------------------------------------------------------------------------------------------------------------------------------------------------------------------------------------------------------------------------------------tatgtttggatctcttcacaattaggtaactgataagctgaagtttgaatcatataatatcaagatatagtttactacaaaaaattgtctacatcttcaagagttataggatcaaatcccacagaaaaagcatgatacctgtcaattgaatcattgattgttttaaaagtaatccgttgagtgtgtacaatatcatactctagcattctaattttggttttattttagatgtgtgctggataaagttactgacaacatggctgcaagttcattagagaagacaactatggaaattagccccgaaagcgatgacaaggaagatcaggctgaggaatctttttcaggcaaagtttctgtatctgttgctgatgctggggagacagctgttgttgtctctttagttgaaggaaaccaatggattccagtatcaagagagaagggtttgtcaccccttgaagcttgcaagaatccaatgactgaatcatgtgtttccatacctgacgcaaataatcaccaaagtaatatggagaatactattaattcaccagggaagcagcaggagctggagctgtccttatcgcatggtgtgatccgtggcttgtactctaacaccatagggcctgatgatttgaatgaaggaactcatggagaatggagtgatccaagtagcttaagcggaaccaatatattaaatgaatctcatgacagagctagtatctctagaaatggatctgacatgggtcttcatctcagtttgtcagttggctcctttttatgtggtaatctatgcatcttatcatcagcccctctgcccaagtagatttataagtctttgatcagaataggcatagatga-acacacacacacacagaga-cctttgtcaattgctatctagcctaactatcagattttaatgcgcttctagttgatgacactgacatgaacgcaacaa-------------------------------------------------------------------------------------------------------------------------------------------------------------------------------------------------------------------------------------------------------------------------------
>_R_Albizia_niopoides_Simon_1601@NODE_1_length_2190_cov_99.022717
---------------------------------------------gaatttttggcaaggaatgtgtcctctggttagttgacagtaattgctgcttttgttctagaattttttttgttggaggatgaacttatatcttatgcaaaaccttttggttcatatcctaagttaaattacaatgttttctacacgtcaatagttttgtggacttatgttttgttacaaaatttggcagttagatccttttaatgttctcctatatgtgcttcatatcccaagttaatttgtatcctgctcaaaattatatgattttta-gctatttttgcatcactaattgttttcttaacaaccattttgtagcactaatccttatgagctttgtcattgcgtaggcagttatttgcttggatggtgatggctgcaaaattcgaagcggatccgcaacaactgaaggtgatatgaaccttgatacatcgattgcttgtgattcatgtgatatatggtaagcttggactatcaatttgtttacacctttgtctcttatgatcag-ttttaatatcctgttagcataaaatatgattaactggctgttggtatatgtctacccaatttggtgataacgcattatcatgatgcactaaaatttgactatcacactgcagaagaatggtctctgattattgctcgaattaaatcgacaggtatcatgctttttgtgtgggatttgatcctgaagatacatctgaagttacatggttatgcccaaggtaaactggtttctgtttattatgttgg--ttttttttttttggctgctaattattactaacg-ttgtagtctggagtctttttcttagcattcatagaacatattggctac-aacttataaattgaaatcagacagtatataatttgaaaagttctagttaggatttatttttttgtttttgaaaaataagattggccttgcaggtttggaactcttcacagttaggtaactgataagctggagtctgagtcatataatatcaagatatagtttactgcaaaaaattgtctaca--ttcaagagttatgggatcaaatcccacacaaaaagcatgatacctgtcaattgaatcactgattgttttaaaagtaatccgttgagtgcggacaatatcacactctagtattctaattttggttttattttagatgtgtgccggataaagttactgacaacatggctacaagttcattagagaagacaactatggaaattaacccagaaagcggtgacaaggaagatcaggctgaggaatctttttcaggcaaagtttctgtatctgttgctgatgctggggagacagctgttgttgtctcttttgttgaaggaaaccaatggattccagtatcaagagagaagggtttgtcaccccttgaagctagcaagaatccaatgactgaatcatgtgtttccatacctgacgcaaataatcaccaaagtaatatggagaagactattaattcaccagggaagcagcaggagctggagctgtccttatcgcatggtgtgatccatagcttgtactctaacaccatagggcctgatgatttgaataaaggaactcatggagaagggagtggtccaagtagcttaagcggaaccgatatattaaatgaatctcatgacagagctagtatatctagaaatggatctgacatgggtcttcatctcggtttgtcagttggctcctttttatgtggtaatctatgcatcttatcatcagcccctctgcccaagtagatttataagtctttgatcagaataggcatagatgacacacacacacacacacagagccattgtcaattgctatctagcctaactatcagattttaatgcgcttctagttgatgagactgacatgaacgcaacaagagatgaagaaagtaatctccagctgtcaaattctgaagaatttaaattgaaaggtacacaaatgtttaggaattacaat--tctctctctctgtctgcttattttaattttggttcactcttgactatggtaaagaagtgatggacgaaattggcagctgagaatttgggcaagcctttcattctatgaccttgttaataaaatgctttcaggagatgaagtggaaccaaatgctcttaaggacaatgccagagtaatgggggaaaagag
>_R_Albizia_sinaloensis_Hughes_1576@NODE_1_length_1369_cov_80.353715
----------------------------------------------------------------------------------------------------------------------------------------------------------------------------------------------------------------------------------------------------------------------------------------------------------------------------------------------------------------------------------------------------------------------------------------------------------------------------------------------------------------------------------------------------------------------------------------------------------------------------------------------------------------------------------------------------------------------------------------------------------------------------------------------------------------------------------------------------------------tttgtagtctggagtcttttttttagcattcatagaacatattggctac-aacttataaattgaaatcagacagtatataatttgaaaagttctagttaggatttatttatttgtttttgaaaaataagattggacttgtatgtttggaactcttcacaattaggtaactgataagctgaagtctgaatcatataatttcaagatatagtttactacaaaaaattgtctacatcttcaagagttataggatcaaatcccacacaaaaagcatgatacctgtcaattgaatcactgattgttttaaaagtaatctgttgagtgcggacaatatcatactctagtattctaattttggttttattttagatgtgtgccggataaagttactgacaacatgtctgcaagttcattagagaagacaactatggaaattaacccagaaagtggtgacaaggaagatcatgctgaggaatctttttcaggcaaagtttctgtatctgttgctgatgctggggagacagctgttgttgtctctttggttgaaggaaaccaatggattccagtatcaagagagaagggattgtcacctcttgaagctagcaagaatccaatgactgaatcatgtgtttccatacctgacgcaaataatcaccaaagtaatatggagaagactattaattcaccagcgaagcggcaggagctggagctgtccttatcgcatggtgtgatctgtagcttgtcctctaacaccatagggcctgatgatttgaataaaggaactcatggagaaaggagtgatccaagtagcttaagcggaaccaatatattaaatgaatctcatgacagagctagtatatctagaaatggatctgacatgggtcttcatctcggtttgtcagttggctcctttttatgtggtaatctatgcatcttaacatcagcccctctgcccatgtagttttataagtctttgatcagaataggcatagatga-acacacacatatacacagagcctttgtcaattgctatctagcctaactatcagattttaatgcgcttctagttgatgacactgacatgaacgcaacaggagatgaagaaactaatctccagctgtcaaattctgaagaatttaaattgaatggtacaaaaatgtttaggaattacaat--gctctctctctgtctgtttattttaattttgtttcactcttgactatggtaaagaagtgatggatgaaattggcagctgagaatttgggcaagcctttcattctatgaccttgttaataaaatgctttcaggagatgaagtggaaccaaatgctcttaaggacaatgccagagtactgggggaaaagag
>_R_Albizia_subdimidiata_var_minor_Gorts_341@NODE_1_length_1029_cov_35.284664
-----------------------------------------------------------------------------------------------------------------------------------------------------------------------------------------------------------------------------------------------------------------------------------------------------------------------------------------------------------------------------------------------------------------------------------------------------------------------------------------------------------------------------------------------------------------------------------------------------------------------------------------------------------------------------------------------------------------------------------------------------------------------------------------------------------------------------------------------------------------------------------------------------------------------------------------------------------------------------------------------------------------------------------------------------------gtcatataatatcaagatatagtttactacaaaaaattgtctacatcttcaagagttataggatcaaatcccacagaaaaagcatgatacctgtcaattgaatcattgattgttttaaaagtaatccgttgagtgtgtacaatatcatactctagcattctaattttggttttattttagatgtgtgctggataaagttactgacaacatggctgcaagttcattagagaagacaactatggaaattagccccgaaagcgatgtcaaggaagatcaggctgaggaatctttttcagggaaagtttctgtatctgttgctgatgctggggagacagctgttgttgtctctttagttgaaggaaaccaatggattccagtatcaagagagaagggtttgtcaccccttgaagcttgcaagaatccaatgactgaatcatgtgtttccatacctgacgcaaataatcaccaaagtaatatggagaagactattaattcaccagggaagcagcaggagctggagctgtccttatcgcatggtgtgatccatggcttgtactctaacaccatagggcctgatgatttgaataaaggaactcatggagaatggagtgatccaagtagcttaagcggaaccaatatattaaatgaatctcatgacagagctagtatctctagaaatggatctgacatgggtcttcatcttggtttgtcagttggctcctttttatgtggtaatctatgcatcttatcatcagcccctctgcccaagtagatttataagtctttgatcagaataggcatagatga-acacacacacacac----------------------------------------------tgttatggtattggaaggaaataggaaaaaaacagaaggaaagagagaagaacagaagagattgagagaaatcgaagag---aaacaggggagaatagaaaacagagagagaagaaat--tctgttttattgccttttggactcaattcagatcaaaagctgaatacaataggagtg------------------------------------------------------------------------------------------------------------------------------------
>_R_Albizia_subdimidiata_var_minor_Gorts_341@NODE_2_length_642_cov_19.428319
-----------------------------------------------------------------------------------------------------------------------------------------------aaaaccttttgtttcatatcctaagttaaattacaatgttttctacacgtcaatagttttgtggacttatgttttgttacaaaatttggcagttagatccttttaatgttctcctatatgtgcttcatatcccaagttaatttgtaccctgctcaaaattatatgatttttatactatttttgcatcactaattgttttcttaacaatcattttgtagcactaatccttatgagctttttcattgcgtaggcagttatttgcttggatggtgatggctgcaaaattcgaagcggatccgcaacaactgaaggtgatatgagccttgatacatcgattgcttgtgattcatgtgatatatggtaagcttggactatcaatttatttacacctttgtctcttatgatcagtttttaatatcctgttagcataaaatatgattaactggctgttggtatatgtctaccgaatttgttgataacgcattatcatgatgcactaaaatttgactatcacactgcagtagaatggtctctgattattgcttgaattaaatcgacaggtatcatgctttttgtgtgggctttgatcctgaaggtacatctgaagttacatggttatgcccaaggtaaactggtttct---------------------------------------------------------------------------------------------------------------------------------------------------------------------------------------------------------------------------------------------------------------------------------------------------------------------------------------------------------------------------------------------------------------------------------------------------------------------------------------------------------------------------------------------------------------------------------------------------------------------------------------------------------------------------------------------------------------------------------------------------------------------------------------------------------------------------------------------------------------------------------------------------------------------------------------------------------------------------------------------------------------------------------------------------------------------------------------------------------------------------------------------------------------------------------------------------------------------------------------------------------------------------------------------------------------------------------------------------------------------------------------------------------------------------------------------------------------------
>_R_Albizia_subdimidiata_var_subdimidiata_Ferreira_210@NODE_1_length_1976_cov_107.275408
------------------------------------------------------------------------------------gtaattgctgcgtttgttctagaattttatttgttggaggatgaacttatatcttatgcaaaaccttttggttcatatcctaagttaaattacaatgttttctacacgtcaatagttttgtggacttatgttttgttacaaaatttggcagttagatccttttaatgttctcctatatgtgcttcatatcccaagttatatgattt-----------ttatatgatttttatactatttttgcatcactaattgttttcttaacaatcattttgtagcactaatccttatgagctttgtcattgcgtaggcagttatttgcttggatggtgatggctgcaaaattcgaagcggatccgcaacaactgaaggtgatatgagccttgatacatcgattgcttgtgattcatgtgatatatggtaagcttggactatcaatttatttacacctttgtctcttatgatcagtttttaatatcctgttagcataaaatatgattaactggctgttggtatatgtctaccgaatttgttgataacgcattatcatgatgcactaaaatttgaccatcacactgcagtagaatggtctctgattattgcttgaattaaatcgacaggtatcatgctttttgtgtgggatttgatcctgaaggtacatctgaagttacatggttatgcccaaggtaaactggtttctgtttattatgttggtttttttcctttttggctgctaattattactaacgttggtagtctggagtccttttttaagcattcatagaacatattggctac-aacttataaactgaaatcagacagtatataatttgaaaagttctagttaggatttattt-tttgtttttgaaaaataagattggacttgtatgtttggaactcttcacaattaggtaactgataagctggagtctgagtcatataatatcaagatatagtttactacaaaaaattgtctacatcttcaagagttataggatcaaatcccacagaaaaagcatgatacctgtcaattgaatcattgattgttttaaaagtaatccgttgagtgtgtacaatatcatactctagcattctaattttggttttattttagatgtgtgctggataaagttactgacaacatggctgcaagttcattagagaagacaactatggaaattagccccgaaagcgatgacaaggaagatcaggctgaggaatctttttcaggcaaagtttctgtatctgttgctgatgctggggagacagctgttgttgtctctttagttgaaggaaaccaatggattccagtatcaagagagaagggtttgtcaccccttgaagcttgcaagaatccaatgactgaatcatgtgtttccatacctgacgcaaataatcaccaaagtaatatggagaagactattaattcaccagggaagcagcaggagctggagctgtccttatcgcatggtgtgatccgtggcttgtactctaacaccatagggcctgatgatttgaataaaggaactcatggagaatggagtgatccaagtagcttaagcggaaccaatatattaaatgaatctcatgacagagctagtatctctagaaatggatctgacatgggtcttcatctcggtttgtcagttggctcctttttatgtggtaatctatgcatcttatcatcagcccctctgcccaagtagatttataagtctttgatcagaataggcatagatga-acacacacacacacacagagcctttgtcaattgctatctagcctaactatcagattttaatgcgcttctagttgatgacactgacatgaacgcaacaagagatgaagaaagtaatctccagccgtcaaattctgaagaatttaaattgaaaggtacaaaaatgtttaggaattacaat--tctctctctcggtctgcttattttaattttggttcactcttgactatggtataga--------------------------------------------------------------------------------------------------------------------------------------
>_R_Albizia_tomentella_Leach_Dunlop_3801@NODE_1_length_2401_cov_102.286145
atactatattgatgaaaatgtaattgtcctccatatatccctgtagaatttttggcaaggaatgtgtcctctggttagttgacagtatttgctgcttttgttctagaattttttttgttggaggatgaacttatatcttattccaaaccttttggt--------taagttaaattagaatgttttctacacgccaatagttttgtggacttatgttttgttacaaaatttggcagttagatcctttgaaggttctcctatatgtacttcatatcccaagttaatttgtatcctgctcaaaattatatgattttaacgctatttttgcatcattaattgttttcttaacaatcgttttgtagcactaatccttatgagctttgtcattgcgtaggcagttatttgcttggatggtgatggctgcaaaattcgaagcgggtcagcaatgactgaaggtgatttgatccttgatacatcaattgcttgtgattcatgtgatatatggtaagcttggagtatcaatttgtttacacctttgtctcgtatgatcagcttttaacatcctgttagcataaagcatgattaactggctattggtatatgtctaaccaatttgttgataacgcattttcatgatgcactaaaatttgattatcacgctgctgtagaatggtctctgattattgcatgaattaaattgacaggtatcatgctttttgtgtgggatttgatcctgaaggtacatctgaagttacatggctatgcccaaggtaaactggtttctgtttattatgttggtttgctttttctttggctgctaattattactaatgtttgtagtctggagtc-tttttttagcattcatagaacatattggctacaagcttataaattgaaatcagacagcatataatttgaaaagttctagttaagatttatttatttatttttgaaaaatatgattggacttatatgtttggaactcttcacaattaggtaactgataagctgaagtctgaatcatataatatcaagatatagtttactacaaaaaattctctacatcttcaagagttgtaggatcaaatcccacacaaaaaacatgatacctgtcaattgaatcactgaacgttttaaaagtaa--tgttgagtgctgacaatatcattctctagtattctaattttgg-tttattttagatgtgtgccggataaagttactgagaacatggctgcaagttcattagagaagataactacagaaattaacccagaaaatggtgacaaggaagatcaggctgaggaatctttttcaggcaaagtttctgtgtctgttgctgatgctggggagacagctgttgttgtctctttagttgaaggaagccaatggattccagtatcaagagagaagtgtttgtcaccccttgaagctagcaagaatccaatgactgaatcatgtgtttccatgcctgatgcaaataatcaccaaagtgatacggagaaggctattaattcaccagggaagcagcaggagctggagctgtcgttatcacatggtgtgatctgtagcttgtcctctaacaccatatggcctgatgatttgaataaaggaactcatggagaaaggagtgatccaagtagcttaagcagaaccaatatattaaatgaatctcatgacagagctagtatatctagaaatggatctgacatgggtcttcaccttggtttgtcagttggctcctttttatgtggtaacctatgcatcttatcatccccccctctgcccaagtagatttataagtgtttgatcagaataagcatagataacacacacacacacacacagaacctttgtctattgctatctagcctaactatcagattttaatgcgcttctagttgatgacactgacatgaacgcaacaagaggtgaagaaactaatctccagtggtcaaattctgaagaatttaaattgaaaggtacaaaaatgtttaggaattataat--tctctctctctctctacttattttaattatggttcactctcgactatggaaaagaaatgatggctgaaattggcagctaagaatttcggcgagcctttcattttatgaccttgttaataaaatgctttcaggagatgaagtggaaccaaatgctcttaaggacaatgccagagtaaggggggaaaagag
>_R_Albizia_tomentosa_Hughes_648@NODE_1_length_1150_cov_126.972041
---------------------------------------------------------------------------------------------------------------------------------------------------------------------------------------------------------------------------------------------------------------------------------------------------------------------------------------------------------------------------------------------------------------------------------------------------------------------------------------------------------------------------------------------------------------------------------------------------------------------------------------------------------------------------------------------------------------------------------------------------------------------------------------------------------------------------------------------------------------------------------tttttttagcattcatagaacatattggctac-aacttataaattgaaatcggacagtatataatttgaaaagttctagttaggatttatttatttgcttttgaaaaataagattggacttgtatgtttggaactcttcacaattaggtaactgataagctgaagtctgaatcatataatttcaagatatagtttactacaaaaaattgtctacatattcaagagttataggatcaaatcccacacaaaaagcatgatacctgtcaattgaatcactgattgttttaaaagtaatctgttgagtgcggacaatatcatactctagtattctaattttggttttattttagatgtgtgccggataaagttactgacaacatggctgcaagttcattagagaagacaactatggaaattaacccagaaagtggtgacaaggaagatcaggctgaggaatctttttcaggcaaagtttctgtatctgttgctgatgctggggagacagctgttgttgtctctttggttgaaggaaaccaatggattccagtatcaagagagaagggattgtcacctcttgaagctagcaagaatccaatgactgaatcatgtgtttccatacctgacgcaaataatcaccaaagtaatatggagaagactattaattcaccagcgaagcggcaggagctggagctttccttatcgcatggtgtgatctgtagcttgtcctctaacaccatagggcctgatgatttgaataaaggaactcatggagaaaggagtgatccaagtagcttaagcggaaccaatatattaaatgaatctcatgacagagctagtatatctagaaatggatctgacatgggtcttcatctcggtttgtcagttggctcctttttatgtggtaatctatgcatcttatcatcagcccctctgcccaagtagttttataagtctttgatcagaataggcatagatga-acacacacatatacacagagcctttgtcaattgctatctagcctaactatcagattttaatgcgcttctagttgatgacactgacatgaacgcaacaggagatgaagaaactaatctccagctgtcaaattctgaagaatttaaattgaaaggtacaaaaatgtttaggaa------------------------------------------------------------------------------------------------------------------------------------------------------------------------------------------------------
>_R_Albizia_tomentosa_Hughes_648@NODE_2_length_966_cov_35.614173
atactatattgatgaaaatgtaattgtcctccatatatccctgtagaatttttggcaaggaatgtgtcctctggttagttaacagtaattgctgctttttttctagaattttttttgttggaggatgaacttatatcttatgcagaaccttttggttcatatcctaagttaaattacaat-ttttctacatgtcaatagttttgtggacttatgtattgttacaaaatttggcagttagatccttttaaggttctcctatatgtgcttcatatcccaagttaatttgtatcctgctcaaaattatatgatttttacgctatttttgcatcattaattgttttcttaacaatcattttgtagcactaatccttatgagctttgtcattgcgtaggcagttatttgcttggatggtgatggctgcaaaattcgaagcggatccgcaacaactgaaggtgatatgagccttgatacatcgattgcttgtgattcatgtgatatatggtaagcttggactatcaatttgtttacacctttgtcgcttatgatcggtttttaatatcctgttagcataaaacatgattaactggctgttggtatatgtctacccaattcgttgattacgcattatcatgatgcactaaaatttgactatcacactgcagtagaatggtctctgattattgcttgaattaaattgacaggtatcatgctttttgtgtgggatttgatcctgaaggtacatctgaagttacatggttatgccccaggtaaaccggtttctgtttattatgttggtt--tttttttttcggctgctaattattactaacgtttgtagtctggagtcttttttttagcattcatagaa-------------------------------------------------------------------------------------------------------------------------------------------------------------------------------------------------------------------------------------------------------------------------------------------------------------------------------------------------------------------------------------------------------------------------------------------------------------------------------------------------------------------------------------------------------------------------------------------------------------------------------------------------------------------------------------------------------------------------------------------------------------------------------------------------------------------------------------------------------------------------------------------------------------------------------------------------------------------------------------------------------------------------------------------------------------------------------------------------------------------------------------------------------------------------------------------------------------------------------------------------------------------------------------------------------------------------------------------------------------------------------
>_R_Archidendron_clypearia_Wieringa_1849@NODE_1_length_1571_cov_211.128514
-------------------------------------------------------------------------------------------------------------------------------------------------------------------------------------------------------------------------------------------------------------------------------------------------------------tcagacga--------------------------------------------------------------------------------------------------------------------------------------------------------------------------------------------------------------------------------------------------------------cggaactccgggaggcgcataaaggaccacgcgccggtgaaatgacaagcagccggtggggttccgccgatctggacctcccgatcacgatagggcggcaatgtaatgaggaacggcggtcactggcacgaactcact--ctctctctcccactgtgcagaacctga-actgaccggaaaaaaaaatttaagaggcagaacctaaa------------------------------ctgataccatgtagaagtagagagagagagacaaatatattctcaaatgtatctcttcatattcacaa-----------tagaggtatttatacacaagggaggggacaatagagttaatgactaattatgataattgatttcctaatctctataa-------------tccctgatttcctaatctttataatctctgatttgatgcgatactgattgattacaatatatttacattaatatatatttcctaaca--------atcttcaagagttgtaggatcaaatcccacacaaaaagcatgatacctgtcaattgaatcactgattgttttaaaagtaatctgttgagtgctgacaatagcattctctagtattctaattttggtttt-ttttagatgtgtgccggataaagttactgacaacatggctgcaagttcattagagaagacaactatggaaattaaccctgaaaacggtgacgaagaagatcaggctgaggaatctttttcaggcaaagtttctgtatctgttgctgatgctggggagacagctgttgttgtctctttagttgaaggaaaccaatggattccagtatcaagagagaagggtttgtcaccccttgaagctagcaagaatccaatgactgaatcatgtgtttccatacctgacgcaaataatcaccaaagtaatacggagaagactattaattcaccagggaagcagcaggagctggagctgtccttatcgcatggtgtgatccgtagcttgtcctctaacaccatagggcctgatgatttgaataaaggaactcatggagaaaggagtgatccaagtagcttaagtggaaccaatatattaaatgaatctcatgacagagctagtatagctagaaatggatctgacatgggtcttcatctcggtttgtcagttggctcctttttatgtggtaatctatgcatcttatcatccccccctccgcccaagtagatttataagtctttgatcagaataagcatagatga-acacacacacacacacagagcctttgtcgattgctatctagcctaactattagattttaatgcgcttctagttgatgacactgacatgaactcaacaagagatgaagaaactaaactccagctgtcaaattctgaagaatttaaattgaacggtacaaaaatgtttaggaattacaat----tttctctctctctgcttattttaattttggttcactcttgactatgggaaagaaatgatggatgaaattggcagctaagaatttgggcaagcctttcattctatgaccttgttaataaaatgctttcaggagatgaagtggaaccaaatgctcttaaggacaatgccagagtaatgggg--------
>_R_Balizia_elegans_Iganci_870@NODE_1_length_2553_cov_73.612278
atactatattgatgaaaatgtaattgtcctccatatatccctgtagaatttttggcaaggagtgtgtcctctggttaattgacagtaattgctgcttttgttttagaattttttttgttggaggatgaacttatatcttacgcaaaaccttttggttcatatcctaagttaaattacaatgttttctacacgccaatagtttcgtgggcttatgttttgctacaaaatttggcagttagatccttttaaggttctcctatatgagcttcatatcccaagttaatttgtatcctgctcaaaattatatgatttttaagctagttttgcatcattaattgttttcttaacaatcattttgtagcactaatc-----aagctttgtcattgtgtaggcagttatttgcttggatggtgatggttgcaaaattcgaagcagatcagcaacgactgaaggtgatttgagccttgatacatcgattgcttgtgattcatgtgatatatggtaagcttggactatcaatttgtttacaccttcgtctcttatgatcagcttttaatatcctgttagcataaaacatgattaactggctattggtatatgtctacccaatttgttgataacgcattatcatgatgctctaaaatttgactatcacactgcagtagaatggtctctgattattggttgaattaaattggcaggtatcatgctttttgtgtgggatttgatcctgaaggtacatctgaagttacatggttatgcccaaggtaaactggtttctgtttattatgttgggtttttttttttttggctgctaattattacgaacgtttgtagtctggagtcttttttttagcattcatagaacatattggctacgagcttataaattgaaatcagatagcatacaatttgaaaagttctagttaggatttgtttatttatttttgaaaaataagattggacttatatgtttggaacttttcacaattaggtagctgataagctgaagtctgaatcatataatatcaagatatagtttactacaaaaaattgtctacatcttcaagagttgtaggatcaaatcccacacaaaaagcatgatacctgtcaattgaattactga-tgttttaaaagtaatctgttgagtgctgacaatatcattctctagtattctaattttggttttattttagatgtgtgccagataaagttactgacaacatggctgcaagttcattagagaagacaactatggaaattaacccaggaaacggtgacaaggaagatcaagctgaggaatctttttcaggcaaagtttctgtatctgttgctgatgcgggggagacagctgttgttgtctctttagttgaaggaaaccaatggattccagtatcaagagagaagggtttgtcaccccttgaagctggcaagaatccgatgactgaatcatgtgtttgcatacctgacgcaaataatcaccaaagtaatacggagaagactattaattcaccagggaagcagcaggagctggagctgtccttatcgcatggtgtgatccgtagcttgtcctctaacaccatagggcctgatgatttgaataaaggaactcatgtagaaaggagtgatccaagtagcttaagtggaaccaatatattaaatgaatctcatgacagagttagtatatctagaaatggatctgacatgggtcttcatctcggtttgtcagttggctcctttttatgtggtaatctatgcatcttttcatccccctctccgcccaagtagatttataagtctttgatcagaataagcatagatga-----acacacacacacagagcctttgtcaattgctatctagcctaactatcagatttcaatgcccttctagttgatgacactgacatgaactcaacaagagatgaagaaactaatctccagctgtcaaattctgaagaatttaaattgaaaggtac-aaaatgtttaggaattacaattctctctctctctctctgcttatttttattttggtttactcttgactatgggaacgaaatgatggatgaaattggcagctaagaatttgggcaagcctttcattctatgaccttgttaataaaacgctttcaggagatgaagtggaaccaaatgctcttaaggacaatgccagagtaatgggggaaaagag
>_R_Balizia_leucocalyx_Aguilar_1939@NODE_1_length_2418_cov_104.436138
atactatattgatgaaaatgtaattgtcctccatatatccctgtagaatttttggcaaggagtgtgtcctctggttaattgacagtaattgctgcttttgttttagaattttttttgttggaggatgaacttatatcttatgcaaaaccttttggttcatatcctaagttaaattacaatgttttcaacacgccaatagttttgtgggcttatgttttgttacaaaatttggcagttagatccttttaaggttctcctatttgagtttcatatcccaagttaatttgtatcctgctcaaaaatatatgatttttacgctatttttgcatcattaattgttttcttaacaatcattttgtagcactaatc-----aagctttgtcattgcgtaggcagttatttgcttggatggtgatggttgcaaaattcgaagcagatcagcaacgactgaaggtgatttgagccttgatacatcgattgcttgtgattcatgtgatatatggtaagcttggtctatcaatttgtttacaccttcgtctcttatgatcagcttttaatatcctgttagcataaaacattattaactggctattggtatatgtctacccaatttgttgataacgcattatcatgatgcactaaaatttgactatcaacctgcagtagaatggtctctgattattggttgaattaaattggcaggtatcatgctttttgtgtgggatttgatcctgaaggtacatctgaagttacatggttatgcccaaggtaaactggcttctgtttattatgttgggg-tttttttttttggctgctaattattactaacgtttgtactctggagtcctttttttagcattcatagaacatattggctacgagcttataaattgaaatcagatagcatacaatttgaaaagttctagttaggatttgtttatttatttttgaaaaataagattggacttatatgtttggaacttttcacaattaggtagctgataagctgaagtctgaatcatataatatcaagatatagtttactacaaaaaattgtctacatcttcaagagttgtaggatcaaatcccacacaaaaagcatgatacctgtcaattgaatcaatga-tgttttaaaagtaatctgttgagtgctgacaatatcattctctagtattctaattttggttttattttagatgtgtgccagataaagttactgacaacatggctgcaagttcattagagaagacaactatggaaattaacccaggaaacggtgacaaggaagatcaggctgaggaatccttttcaggcaaagtttctgtatctgttgctgatgcgggggagacagctgttgttgtctctttagttgaaggaaaccaatggattccagtatcaagagagaagggtttgttaccccttgaagctagcaagaatccaatgactgaatcatgtgtttccatgcctgacgcaaataatcaccaaagtaatacggagaagactattaattcaccagggaagcagcaggagctggagctgtccttatcgcatggtgtgatctgtaccttgtcctctaacaccatagggcctgatgatttgaataaaggaactcatgtagaaaggagtgatccaagtagcttaagtggaaccaatatattaaatgaatctcatgacagagctagcatatctagaaatggatctgacatgggtctgcatctcggtttgtcagttggctcctttttatgtggtaatctacgcatcttgtcatccccctctccgcccaagtagatttataagtctttgatcagaataagcatagatga-----acacacacacacagagcctttgtcaattgctatctagcctaactatcagatttcaatgcccttctagttgatgacactggcatgaactcaacaagagatgaagaaactaatctccagctgtcaaattctgaagaatttaaattgaaaggtac-aaaatgtttaggaattacaattctctctctctctctctgcttatttttattttggttcactcttgactatgggaaagaaatgatggatgaaattggcagctaagaatttgggcaagcctttcattctatgaccttgttaataaaacgctttcaggagatgaagtggaaccaaatgctcttaaggacaatgccagagtaatgggggaaaagag
>_R_Balizia_pedicellaris_Queiroz_15529@NODE_1_length_1280_cov_137.493878
------------------------------------------------------------------------------------------------------------ttttttttgttggaggatgaacttatatcttatgcaaaaccttttggttcatatcctaagttaaattacaatgttttctacacgccaatagttttgtgggcttatgttttgttacaaaatttggcagttagatccttttaaggttctcctatatgtgcttcatatcccaagttaatttgtatcctgctcaaaattatatgacttttacgctatttttgcatcattaattgttttcttaacaatcattttgtagcactaatccttatgagctttgtcattgcgtaggcagttatttgcttggatggtgatggctgcaaaattcgaagcagatcagcaacgactgaaggtgatttgagccttgatacatcgattgcttgtgattcatgtgatatatggtaagcttggactatcaatttgtttacaccttcgtctc-tatgatcagctttttatatcctgttagcataaaacatgattaactggctattggtatatgtctacccaatttgttgataacgcattatcatgatgcactaaaatttgactatcacactgcagtagaatggt-tctgattattggttgaattaaattggcaggtatcatgctttttgtgtgggatttgatcctgaaggtacatctgaagttacgtggttatgcccaaggtaaactggttcctgtttattatgttgggtttttttttttttggctgctaattattactaacgtttgtagtctggagtcgtttttttagcattcatagaacatattggctacgagcttataaattgaaatcagatagcatacaatttgaaaagttctagttaggatttatttatttatttttgaaaaataagattggacttatatgtttggaactcttcacaattaggtagctgataaggtgaagtctgaatcatgtaatatcaagatatagtttactacaaaaaattgtctacatcttcaagagttgtaggatcaaatcccacacaaaaagcatgatacctgtcaattgaatcactga-tgttttaaaagtaatctgttaagtgctgacaatatcattctctagtattctaattttggttttattttagatgtgtgccggataaagttactgacaacatggctgcaagttcattagagaagacaactatggaaattaacccaggaaacggtgacaaggaagatcaggctgaggaatctttttcaggcaaagtttctgtatctgttgctgatgcgggggagacagctgttgtcgtctctttagttgaaggaa-----------------------------------------------------------------------------------------------------------------------------------------------------------------------------------------------------------------------------------------------------------------------------------------------------------------------------------------------------------------------------------------------------------------------------------------------------------------------------------------------------------------------------------------------------------------------------------------------------------------------------------------------------------------------------------------------------------------------------------------------------------------------------------------------------------------------------------------------
>_R_Calliandra_bella_LPQ15696@NODE_1_length_1254_cov_196.024639
----------------------------------------------------------------------------------------------------------------------------------------------------------------------------------------------------------------------------------------------------------------------------------------------------------------------------------------------------------------------------------------------------------------------------------------------------------------------------------------------------------------------------------------------------------------------------------------------------------------------------------------------------------------------------------------------------------------------------------------------------------------------------------------------------------------------------------------------------------------------------------------------------------------------------------------------------------gtctagttagaatttatttatttatttttgaaaaataagattggactttcatgtctggaactcttcacaattaagtaactgataatctaaagtttgaatcatactatatcaagacatagtttactacaaaaaactgtctacatcttcaagagttgcgggatcaaa-cctacacaaaaagcatgatacccatgaattaaatcactaattgttt---------actgttaagtgcttacactgtcattctctagtattctaatttagattttattttagatgtctgccggataaagttactgacaactggcctgaacgttcattagagaagacaaccatggaaattaacccagaaaatggtgacaaggatggtcgggctgaggaatctttttcaggcaaagtttctgtatctgttgctgatgatggggagacagctgttgttgtctctttagttgaaggaaaccaatggattcccgtatcaagagagaagggtttgtcaccccttgaagctagcaagaatccattgattgaatcatgtgcttccgtaccagacacaaataatctccaaagtaatatggagaagactattaattcaccagggaaccagcaggagctggagctgtccttatcacacagtgtgatccgtagcttttcctctaataccatagggcctggtgatttgaataaaggaactcatgtagaaaggagtgatccaagtagcttaagcagaaccgatgtattaaatgaatctcatggcagagccagtacatctagaaatggatctgatatgggtcttcatcttggtttgtcagttggctcctttttatgtggtaatctacccctttc--------------------agtagattcattagtctttgatcagaacacacacacacac-acacacacacacatatagagcctgtgtcaattgctttctagcctaactatcaaattttgatgtgcttctagttgatgacactgacatgaactcaataagagatgaagaaactgatcttcagctgtcaaattctgaagaatttaatttggaaggtacaaatgcgtacagagacagagag--cctgtgtcaattgctttctagcctaactat--------------------------------------------------caaattttaatgtgcttatagttgatgac------actgacatgaactcaacaagagatgaagaaactaat--------------cgtcagatttatgaaaggtataaa
>_R_Calliandra_bella_LPQ15696@NODE_2_length_948_cov_68.358209
-tactatattgatgaaaatgtaattgtcctccatatatccttgtagaatttttgacaaggaatgtttcctctggttagttgacactaattgctgcttttgttctagaatttcttgtgttggaggatgaacttatatcttgtgcaaaaccttttgcttcatatcctaatttaaattacgatgttttctactcaccaatagttttgtggacttatgttttgttacaaaatttgacagttagatccttttaaggttatcctatatgtggttcatat-ccaagttaatttgtatcatgctcaaaattatatgatttttattccatctttacatcattgattattttcttaacaataattttttagctctaatcc-tatgcgctttctcattgcataggctgttatttgcttggatggtgatggctgcaaaattcgaagcggatcagcaatgattgaagatgatttgaaccttgatacatcgattgcttgtgattcatgtgatatatggtaagcttggaccatcaattggtctacaccttcatctcttgcgatcagctttttatatcctgttagcataaagcataattagctggctattggtatatatgtatcccaatttatgataacttatcatcatgatgcactaaaatttgactatcaaactgcagtagaatggtctctgattattgttcgaattaaattgacaggtatcatgctttttgtgtgggatttgatcctgaaggtacatctgaagtttcatggttatgcccaaggtaaactggtttctgtttattatgttgggg-----tttttttggctgctaatcattaccaacgtctatggtctggagtcctatttttagcattcatagaacatattggctgcgagcttctaaattaaaattagacaaaatacaatttgaaaaggtctagttagaatttat---------------------------------------------------------------------------------------------------------------------------------------------------------------------------------------------------------------------------------------------------------------------------------------------------------------------------------------------------------------------------------------------------------------------------------------------------------------------------------------------------------------------------------------------------------------------------------------------------------------------------------------------------------------------------------------------------------------------------------------------------------------------------------------------------------------------------------------------------------------------------------------------------------------------------------------------------------------------------------------------------------------------------------------------------------------------------------------------------------------------------------------------------------------------------------------------------------------------------------------------------------------------------------------------------------
>_R_Cathormion_obliquifoliolatum_Wieringa_6519@NODE_2_length_526_cov_30.312102
--------------------------------------------------------------------------------------------------------------------------------------------------------------------------------------------------------------------------------------------------------------------------------tcccaagttaatttgtatcctgctcaaaattatatgatttttacgctatttttgcatcattaattgttttcttaacaatcattttgtagcactaatc-----aagctttgtcattgcgtaggcagttatttgcttggatggtgatggttgcaaaattcgaagtagatcagcaacgactgaaggtgatttgagccttgatacatcgattgcttgtgattcatgtgatatatggtaagcttggactatcaatttgtttacacctccgtctcttatgatcagcttttaatatcctgttagcataaaacatgattaactggcaattggtatatgtctacccaatttgttgataacgcattatcatgatgcactaaaatttgactatcacactgcagtagaatggtctctgattattggttgaattaaattggcaggtatcatgctttttgtgtgggatttgatcctgaaggtacatctgaagttacatggttatgcccaaggtaaactggtttctgtttattatgttgggg--tttt-----------------------------------------------------------------------------------------------------------------------------------------------------------------------------------------------------------------------------------------------------------------------------------------------------------------------------------------------------------------------------------------------------------------------------------------------------------------------------------------------------------------------------------------------------------------------------------------------------------------------------------------------------------------------------------------------------------------------------------------------------------------------------------------------------------------------------------------------------------------------------------------------------------------------------------------------------------------------------------------------------------------------------------------------------------------------------------------------------------------------------------------------------------------------------------------------------------------------------------------------------------------------------------------------------------------------------------------------------------------------------------------------------------------------------------------------
>_R_Cathormion_rhombifolium_Deighton_3618@NODE_1_length_2181_cov_54.368821
atactatattgatgaaaatgtaattgtcctccatatatccctgtagaatttttgtcaaggagtgtgtcctctggttaattgacagtaattgctgcttttgttttagaa--ttttttgttggaggatgaacttatatcttatgcaaaagctgttggttcatatcctaagttaaattacaatgttttctccacgccaatagtttcgtgggcttatgttttgttacaaaatttggcagttagatccttttaaggttctcctatatgagcttcatatcccaagttaatttgtatcctgctcaaaattatatgatttttacgctatttttgcatcattaattgtttccttaacaatcattttgtagcactaatc-----aagctttgtcactgcgtaggcagttatttgcttggatggtgatggttgcaaaattcgaagcagatcagcaacgactgaaggtgatttgagccttgatacatcgattgcttgtgattcatgtgatatatggtaagcttggactatcaatttgtttacatctccgtctcttatgatcagcttttaatatcctgttagcataaaacatgattaactggcaattggtatatgtctacccaatttgttgataacgcattatcatgatgcactaaaatttgactatcacactgcagtagaatggtctctgattattggttgaattaaattggcaggtatcatgctttttgtgtgggatttgatcctgaaggtacatctgaagttacatggttatgcccaaggtaaactggtttctgtttattatgttgggg---tttttttttggctgctaattattactaacgtttgtggtctggagtcttttttttagcattcatagaacatattggctatgagcttataaattgaaatcagatagcatacaatttgaaaagttctagttaggatttgtttatttatttttgaaaaataagattggacttatatgtttggaacttttcacaattaggtagctgataagctgaagcctgaatcatataatatcaagatatagtttactacaaaaaattgtctacatcttcaagagttgtaggatcaaatcccacacaaaaagcatgatacctgtcaattgaatcactta-tgttttaaaagtaatctgttgactgctgacaatatcattctctagtattctaattttggttttattttagatgtgtgccggatatagttgctgacaacatggctgcaagttcattagagaagacaactatggaaattaacccaggaaacggtgacaaggaagatcaggctgaggaatctttttcaggaaaagtttctgtatctgttgctgatgcgggggagacagctgttgttgtctctttagttgaaggaaaccaatggattccagtatcaagagagaagggtttgtcaccccttgaacctagcaagaatccaatgactgaatcatgtgtttccatacctgacgcaaataatcaccaaagtaatacggagaagactattaattcaccagggaagcagcaggagctggagctgtccttatcgcatggtgtgatccatagcatgtcctctaacaccatagggcctgatgatttgaataaaggaactcatgtagaaaggagagatccaagtagcttaagtggaaccaatatattaaatgaatctcattacagagctagtatatctagaaatggatctcacatgggtcttcatctcggtttgtcagtcggctcctttttatgtggtaatctacgcatcttgtcatccccctctccgcccaagtagatttataagtctttgatcagaataagtatagatga-----acacacacacacagagcctttgtcaattgctatctagcctaactatcagatttcaatgcccttctagttgatgacactgacatgaactcaacaagagatgaagaaactaatctccagctgtcaaattctgaagaatttaaattgaaaggtac-aaaatatttaggaattacaattctctctctctctctctgcttatttttattttggttcactcttgactatgggaaagaaatgatggatgaaattggcagctaagaatttgggcaagcctttcattctatgaccttgttaataaaacgctttcaggagatgaagtggaac-------------------------------------------
>_R_Enterolobium_cyclocarpum_MWC9020@NODE_1_length_2251_cov_211.055658
atactatattgatgaaaatgtaattgtcctccatatatccctgtagaatttttggcaaggaatgtgtcctctggttagttgacagtaattgctgcttttgttctagaattttttttgttggcggatgaacttatatcttatgcaaaaccttttggttcatatccttagttaaattacaatgttttctacacgccaatagttttctggacttatgttttgttataaaatttggcggtttgatccctttaaggttctc---------cttcatatcccaagttaatttgtaccccgctcaaaattatatgatttttacgctatttttgcatcattagttgttttcttaacaatcgttttgtagcactaatccttatgagctttgtcattgcgtaggcagttatttgcttggatggtgatggctgcaaaattcaaagcggatcagcaacggctgaaggtgatttgagccttgatacatcgattgcttgtgattcatgtgatatatggtaagcttggactatcaatttgtttacaccttcgtctcttatgatcagcttttaacatcctgt--------------------------------tatgtctaaccaatttgttgacaatgcattatcatgatgcactaaaatttgactatcacgtggcagtagaatggtctctgattattgcttgaattaaattgacaggtatcatgctttttgtgtggggtttgatcctgaaggtacatctgaagttacatggctatgcccacggtaaactggtttctgtttattatgttgggt-tttttgtttttggctgctaattattactaacgtttgtagtctggagtcttttttttagcattcatagaacatattggctacgagcttataagttgaaatcagacagcatataatttgaaaagttctagttaggatttgtttatttatttttgaaaaataagattggacttttatgttaggaactcttcacaattaggtaactgatcagctgaagtctgaatcatataatatcaggatatagtttactacaaaaaattgtctacatcttcaagagttgtaggatcaaattccacacaaaaagcatgatacctgtcaattgaatcactgattgttttaaaagtaatctgttgagttctgacaatatcattctctagtattctaattttggttttgttttagatgtgtgccggataaagttactgagaacatggctgcaagttcattagagaagacaactacggaaattaacccagaaaacggtgacaaggaagatcaggctgaggaatctttttccggcaaagtttctgtatctgttgctgatgctggggagacagctgttgttgtctctttagttgaaggaaaccaatggattccagcatcaagtgagaagtgtttgtcaccccttgaagctagcaagaatccaatgactgaatcatgtgtttccatgcctgacgcaaataatcgccaaagtaatacggagaagactattaattcaccagggaagcagcaggagctggagctgtccttatcgcatggtgtgatccatagcttgtcctctatcaccatagggcctgatgatttgaataaaggaactcatggagaaaggagtgatccaagtagcttgtgcggaaccaatatattaaatgaatctcatgacagagctagtatatctagaaatggatctgacatgggtcttcatcttggtttgtcagttggctcctttttatgtggtaatctatgcatcttatcatc----cccccgcccaagtagatttacaagtctttgatcagaaaaagcatagatga-acacacgcacacac----agcctttgtcagttgctatctagcctaactatcagatgttaatgcgcttctagttgatgacactgagatgaacgcaacaagagatgaagaaactaatctccagcggtcaaattctgaagaatttaaattgaaaggtacaaaaatgtttacgaattacatctctctctctctctctctgcttattttaattttggttcactcttgaatatggaaaagaaatgatggatgaaattggcagctaagaattt-ggcaagcctttcattctatgaccttgttaataaaatgctttcaggagatgaagtggaacctaattctcttaatgacaatgccagagtaatgggggaaaagag
>_R_Hydrochorea_corymbosa1_Bonadeu_655@NODE_1_length_940_cov_151.603390
-------------------------------------------------------------------------------------------------------------------------------------------------------------------------------------------------------------------------------------------------------------------------------------------------------------------------------------------------------------------------------------------------------------------------------------------------------------------------------------------------------------------------------------------------------------------------------------------------------------------------------------------------------------------------------------------------------------------------------------------------------------------------------------------------------------------------------------------------------------------------------------------------------------------------------------------------------------------------------------------------------------------------------------tagctgataagctgaagtctgaatcatataatatcaagatatagtttactacaaaaaattgtctacatcttcaagagttgtaggatcaaatcccacacaaaaagcatgatacctgtcaattgaatcactga-tgttttaaaagtaatctgttgactgctgacaatatcattctctagtattctaattttggttttattttagatgtgtgccggataaagttactgacaacatggctgcaagttcattagagaagacaactatggaaattaacccaggaaacggtgacaaggaagatcaggctgaggaatctttttcaggcaaagtttctgtatctgttgctgatgcgggggagacagctgttgttgtctctttagttgaaggaaaccaatggattccagtatcaagagagaagggtttgtcaccccttgaagctagcaagaatccaatgactgaatcatgtgtttccatacctgacgcaaataatcaccaaagtaatacggagaagactattaattcaccagggaagcagcaggagctggagctgtccttatcgcatggtgtgatccatagcttgtcctctaacaccatagggcctgatgatt----------------tgtagaaaggagagatccaagtagcttaagtggaaccaatatattaaatgaatctcatgacagagctagtatatctagaaatggatctcacatgggtcttcatctcggtttgtcagttggctcctttttatgtggtaatctacgcatcttgtcatccccctctccgcccaagtagatttacaagtctttgatcagaataagcatagatga-----acacacacacacagagcctttgtcaattgctatctagcctaactatcagatttcaatgcccttctagttgatgacactgacatgaactcaacaagagatgaagaaactaatctccagctgtcaaattc---------------------------------------------------------------------------------------------------------------------------------------------------------------------------------------------------------------------------------------------
>_R_Hydrochorea_corymbosa2_Iganci_862@NODE_1_length_2060_cov_160.272818
------------------tgtaattgtcctccatatatccctgtagaatttttggcaaggagtgtgtcctctggttaattgacagtaattgctgcttttgttttagaattttttttgttggaggataaacttatatcttatgcaaaacctgttggttcatatcctaagttaaattacgatgttttctccacgccaatagtttcgtgggcttatgttttgttacaaaatttggcagttagatccttttaaggttctcctatatgagcttcatatcccaagttaatttgtatcctgctcaaaattatatgatttttatgctatttttgcatcattagttgttttcttaactatcattttgtagcactaatc-----aagctttgtcattgcgtaggcagttatttgcttggatggggatggttgcaaaattcgaagcagatcagcaacgactgaaggtgatttgagccttgatacatcgattgcttgtgattcatgtgatatatggtaagcttggactatcaatttgtttacaccttcgtctcttgtgatcagcttttaatatcctgttggcataaaacatgattaactggcaattggtatatgtctacccaatttgttgataacgcattatcatgatgcactaaaatttgactatcacactgcagtagaatggtctctgattattggttgaattaaattggcaggtatcatgctttttgtgtgggatttgatcctgaaggtacatctgaagttacatggttatgcccaaggtaaactggtttctgtttattatgttgggg-tttttttttttggctgctaattattactaacgtttgtagtctggagtcttttttttagcattcatagaacatattggctatgagcttataaattgaaatcagatagcatacaatttgaaaagttctagttaggatttgtttgtttatttttgaaaaataagattggacttatatgtttggaacttttcacaattaggtagctgataagctgaagtctgaatcatataatatcaagatatagtttactacaaaaaattgtctacatcttcaagagttgtaggatcaaatcccacacaaaaagcatgatacctgtcaattgaatcactga-tgttttaaaagtaatctgttgactgctgacaatatcattctctagtattctaattttggttttattttagatgtgtgccggataaagttactgacaacatggctgcaagttcattagagaagacaactatggaaattaacccaggaaacggtgacaaggaagatcaggctgaggaatctttttcaggcaaagtttctgtatctgttgctgatgcgggggagacagctgttgttgtctctttagttgaaggaaaccaatggattccagtatcaagagagaagggtttgtcaccccttgaagctagcaagaatccaatgactgaatcatgtgtttccatacctgacgcaaataatcaccaaagtaatacggagaagactattaattcaccagggaagcagcaggagctggagctgtccttatcgcatggtgtgatccatagcttgtcctctgacaccatagggcctgatgatttgaataaaggaactcatgtagaaaggagagatccaagtagcttaagtggaaccaatatattaaatgaatctcatgacagagctagtatatctagaaatggatctcacatgggtcttcatctcggtttgtcagttggctcctttttatgtggtaatctacgcatcttgtcatccccctctccgcccaagtagatttacaagtctttgatcagaataagcatagatga-----acacacacacacagagcctttgtcaattgctatctagcctaactatcagatttcaatgcccttctagttgatgacactgacatgaactcaacaagagatgaagaaactaatctccagctgtcaaattctgaagaatttaaattgaaaggtac-aaaatatttgggaattacaattctctctctctctctctgcttatttttattttggttcactgttgactatgggaaagaaatgatggatgaaattggcagctaagaat---------------------------------------------------------------------------------------------------------
>_R_Hydrochorea_gonggrijpii_Tillett_45696@NODE_2_length_745_cov_37.505988
--------ttgatgaaaatgtaattgtcctccatatatgcctgtagaatttttcgcaaggagtgtgtcctctggttaattgacagtaattgctgcttttgttttagaatttttttggttggaggatgaacttatatcttatgcaaaaccttttggttcatatcctaagttaaattacaatgttttctccacgccaatagtttcgtgggcttatgttttgttacaaaatttggcagttagatccttttaaggttctcctatatgagcttcatatcccaagttaatttgtatcctgctcaaaattatatgatttttacgctagttttgcatcattaattgttttcttaacaatcattttgtagcactaatc-----aagctttgtcattgcgtaggcagttatttgcttggatggtgatggttgcaaaattcgaagcagatcagcaacgactgaaggtgatttgagccttgatacatcgattgcttgtgattcatgtgatatatggtaagcttggactatcaatttgtttacaccttcgtctcttatgatcagcttttaatatcctgttagcataaaacatgattaactggctattggtatatgtctacccaatttgttgataacgcattatcatgatgcactaaaatttgactatcacactgcagtagaatggtctctgattattggttgaattaaattggcaggtatcatgctttttgtgtgggatttgatcctgaaggtacatctgaagttacatgg----------------------------------------------------------------------------------------------------------------------------------------------------------------------------------------------------------------------------------------------------------------------------------------------------------------------------------------------------------------------------------------------------------------------------------------------------------------------------------------------------------------------------------------------------------------------------------------------------------------------------------------------------------------------------------------------------------------------------------------------------------------------------------------------------------------------------------------------------------------------------------------------------------------------------------------------------------------------------------------------------------------------------------------------------------------------------------------------------------------------------------------------------------------------------------------------------------------------------------------------------------------------------------------------------------------------------------------------------------------------------------------------------------------------------------------------------------------------------------------------
>_R_Jupunba_abbottii_Zanoni_21220@NODE_2_length_714_cov_32.189953
--------------------------------------------------------------------------ttagttgacagtaattgctgcttttgttttagaattttttttgttggaggatgaacttatatcttatgcaaaaccttttggttcatatcctaagttaaattacaatgttttctacacgccaatagttttgtgggcttatgttttgttacaaaatttggcagttagatccttttaaggttctcctatatgtgcttcatatcccaagttaatttgtatcctgctcaaaattatatgatttttacgctatttttgcatcattaattgttttcttaacaatcattttgtagcactaatccttatgagctttgtcattgcgtaggcagttatttgcttggatggtgatggctgcaaaattcgaagcagatcagcaacgactgaaggtgatttgagccttgatacatcgattgcttgtgattcgtgtgatatatggtaagcttggactatcaatttgtttacaccttcgtctcttatgatcagcttttaaaatcctgttagcataaaacatgattaactggctattggtatatgtctacccaatttgttgataacgcattatcatgatgcactaaaatttgactatcacactgcagtagaatggtctctgattattggttgaattaaattggcaggtatcatgctttttgtgtgggatttgatcctgaaggtacatctgaagttacatggttatgcccaaggtaaactggtttctgttta----------------------------------------------------------------------------------------------------------------------------------------------------------------------------------------------------------------------------------------------------------------------------------------------------------------------------------------------------------------------------------------------------------------------------------------------------------------------------------------------------------------------------------------------------------------------------------------------------------------------------------------------------------------------------------------------------------------------------------------------------------------------------------------------------------------------------------------------------------------------------------------------------------------------------------------------------------------------------------------------------------------------------------------------------------------------------------------------------------------------------------------------------------------------------------------------------------------------------------------------------------------------------------------------------------------------------------------------------------------------------------------------------------------------------------------------------------------
>_R_Jupunba_asplenifolia_Ekman_6383@NODE_1_length_840_cov_47.401048
------------------------------------------------------------------------------------------------------------------------------------------------------------------------------------------------------------------------------------------------------------------------------------------------------------------------------------------------------------------------------------------------------------------------------------------------------------------------------------------------------------------------------------------------------------------------------------------------------------------------------------------------------------------------------------------------------------------------------------------------------------------------------------------------------------------------------------------------------------------------------------------------------------------------------------------------------------------------------------------------------------------------------------------------------------------------------------------------------catcttcaagagttgtaggatcaaatcccacacaaaaggcatgatacctgtcaattgaatcactga-tgttttaaaagtaatctgttgagtgctgacaatatcattctctagtattctaattttggttttattttagatgtgtgccggataaagttactgacaacatggctgcaagttcattagagaagacaactatggaaattaacacaggaaacggtgacaaggaagatcaggctgaggaatcttttgcaggcaaagtttctgtatctgttgctgatgcgggggagacagctgttgttgtctctttagttgaaagaaaccaatggattccagtatcaagaaagaagggtttgtcaccccttgaagctagcaagaatccaatgactgaatcatgtgtttccatacctgacgcaaataatcaccaaagtaatacggagaagactattaattcaccagggaagcagcaggagctggagctgtccttatcacatggtgtgatccgtagcttgtcctctaacaccatagggcctgatgatttgaataaaggaactcatgtagaaaggagtgatccaagtagcttaagcagaaccaatatattaaatgaatctcattacagagctagtatatctagaaatggatctgacatgggtcttcatcttggtttgtcagttggctcctttttatgtggtaatctacgcatcttgttatcctcccctccgcccaagtagatttataagtctttgatcggaataagtatagatgacacacacacacacacacagagcctttgtcaattgctatctagcctaactatcagattttaatgccgttctagttga------------------------------------------------------------------------------------------------------------------------------------------------------------------------------------------------------------------------------------------------------------------------------------------------------
>_R_Jupunba_barbouriana_Iganci_847@NODE_1_length_2166_cov_118.138344
atactatattgatgaaaatgtaattgtcctccatatatccctgtagaatttttggcaaggagtgtgtcctctggttagttgacagtaattgctgcttttgttttagaattttttttgttggaggatgaacttatatcttttgcaaaaccttttggttcatgtcctaagttaaattacaatgttttctacacaaaaatagttttgtgggcttatgttttgttacaaaatttggcagttagatcctcttaaggttctcctatatgtgcttcatatcccaagttaatttgtatcctgctcaaaattatatgatttttacgctatttttgcatcattaattgttttcttaacaatcattttgtagcactaatccttatgagttttgtcactgcgtaggcagttatttgcttggatggtgatggctgcaaaattcgtagcagatcagcaacgactgaaggtgatttgagccttgatacatcgattgcttgtgattcatgtgatatatggtaagcttggactatcaatttgtttactccttcgtctcttatgatcagcttttaatatcctgttagcataaaacatgattaactggctattggtatatgtctacccaatttgttgataacgcattatcatgatacactaaaat-------------tgcagtagtatggtctctgattattggtcgaattaaattggcaggtatcatgctttttgtgtgggatttgatcctgaaggtacatctgaagttacatggttatgcccaaggtaaattggtttctgtttattatgttgggt-tttttttttttggctgctaattattactaacgtttgtagtccggagtcttttttttagcattcatagaacatattggctacgagcttataaattgaaatcagatagcatacaatttgaaaagttctagttaggatttatttatttatttttgaaaaataagattggacttatatgtttggaactcttcacaattaggtagctgataagctgaagtctgaatcatataatatcaaggtatagtttactacaaaaaattgtctacatcttcaagagttgtaggatcaaatcccacac-aaaagcatgatacctgtcaattgaatcactga-tgttttaaaagtaatctgttgagtgctgacaatatcattctctagtattctaattttggttttattttagatgtgtgccggataaagttactgacaacatggctgcaagttcattagagaagacaactatggaaattaacccaggaaacggtgacaacgaagatcaggctgaggaatctttttcaggcaaagtttctgtatctgttgctgatgcgggggagacagctgttgttgtctctttagttgaaggaaaccaatggattccagtatcaagagagaagggtttgtcaccccttgaagctagcaagaatccaatgactgaatcatgtgtgtccatacctgacgcaaataatcaccaaagtaatacggagaagactattaattcaccagggaagcagcaggagctggagctgtccttatcgcatggtgtgatccgtagcttgtcctctaacaccatagggcctgatgatttgaataaaggaactcatgtagaaaggagtgatccaagtagcttaagcggaaccaatatattaaatgaatctcatgacagagctagtatatctagaaatggatctgacatgggtcttcatctcggtttgtcagttggctcctttttatttggtaatctacgcatcttgtcatccccccctccgcccaagtagatttataagtctttgatcagaataagcatagatgacacacacaaacacacacagagcctttgtcaattgctatctagcctaactatcagattttaatgcccttctagttgatgacactgacatgaacacaacaagagatgaagaaactaatctccagctg-----------------------------------------------------------------------------------------------------------------------------------------------------------------------------------------------------------------------------------------------------
>_R_Jupunba_barbouriana_Iganci_847@NODE_2_length_535_cov_19.497817
----------------------------------------------------------------------------------------------------------------------------------------------caaaaccttttggttcatatcctaagttaaattacaatgttttctacacgccaatagttttgtgggcttatgttttgttacaaaatttggcagttagatccttttaaggttctcctatatgtgcttcatatcccaagttaatttgtatcctgctcaaaattatatgatttttatgctatttttgcatcattaattgttttcttaacaatcattttgtagcactaatccttatgagctttgtcattgcgtaggctgttatttgcttggatggtgatggctgcaagattcgaagcagatcagcaacgactgaaggtgatctgagccttgatacatcgattgcttgtgattcatgtgatatatggtaagcttggactatcaatttgtttacaccttcatctcttatgatcagcttttaatatccagttagcataaaacatgattaactggctattggtatatgtctacccaatttgttgataacgcattatcatgatgcactaaaatttgactatcacactgcagtagaatggtctct-------------------------------------------------------------------------------------------------------------------------------------------------------------------------------------------------------------------------------------------------------------------------------------------------------------------------------------------------------------------------------------------------------------------------------------------------------------------------------------------------------------------------------------------------------------------------------------------------------------------------------------------------------------------------------------------------------------------------------------------------------------------------------------------------------------------------------------------------------------------------------------------------------------------------------------------------------------------------------------------------------------------------------------------------------------------------------------------------------------------------------------------------------------------------------------------------------------------------------------------------------------------------------------------------------------------------------------------------------------------------------------------------------------------------------------------------------------------------------------------------------------------------------------------------------------------------------
>_R_Jupunba_brachystachya_Lima_7438@NODE_2_length_712_cov_56.017323
atactatattgatgaaaatgtaattgtcctccatatatccctgtagattttttggcaaggagtgtgtcctctggttagttgacagtaattgctgcttttgttttagaattttttttgttggaggatgaacttatatcttatgcaaaaccttttggttcatatcctaagttaaattacaatgttttctacacgccaatagttttgtgggcttatgttttgttacaaaatttggcagttagatccctttaaggttctcctatatgtgcttcatatcccaagttaatttgtatcctgctcaaaattttatgacttttactctatttttacatcattaattgttttcttaacaataattttgtagcactaatccttatgagctttgtcattgcgtaggcagttatttgcttggatggtgatggctgcaaaattcgaagcagatcagcaacgactgaaggtgatttgagccttgatacatcgattgcttgtgattcatgtgatatatggtaagcttggactatcaatttgtttacaccttcgtctcttatgatcagcttttaatatcctgt------------tgattaactggctattggcatatgtctacccaatttgttgataacgcattatcatgatgcactaaaatttgactatc-----------------------------------------------------------------------------------------------------------------------------------------------------------------------------------------------------------------------------------------------------------------------------------------------------------------------------------------------------------------------------------------------------------------------------------------------------------------------------------------------------------------------------------------------------------------------------------------------------------------------------------------------------------------------------------------------------------------------------------------------------------------------------------------------------------------------------------------------------------------------------------------------------------------------------------------------------------------------------------------------------------------------------------------------------------------------------------------------------------------------------------------------------------------------------------------------------------------------------------------------------------------------------------------------------------------------------------------------------------------------------------------------------------------------------------------------------------------------------------------------------------------------------------------------------------------------------------------------------
>_R_Jupunba_cochleata_Bonadeu_673@NODE_1_length_2356_cov_103.902150
atactatattgatgaaaatgtaattgtcctccatatatccctgtagaatttttggcaaggagtgtgtcctctggttagttgacagtaattgctgcttttgttttagaattttttttgttggaggatgaacttatatcttatgcaaaaccttttggttcatatcctaagttaaattacaatgttttctacacgccaatagttttgtgggcttattttttgttacaaaatttggcagttagatccctttaaggttctcctatatgtgctttatatcccaagttaatttgtatcctgctcaaaattatatgacttttacgctatttttgcatcattaattgttttcttaacaatcattttgtagcactaatccttatgagctttgtcattgcgtaggcagttatttgcttggatggtgatggctgcaaaattcgaagcagatcagcaacgactgaaggtgatttgagccttgatacatcgattgcttgtgattcatgtgatatatggtaagcttggactatcaatttgtttacaccttcgtctcttatgatcagcttttaatatcctgttagcataaaacatgattaactggctgttggcatatgtctacccaatttgttgataacgcattatcatgatgcactaaaatttgactatcacactgcagtagaatggtctctgattattggttgaattaaattggcaggtatcatgctttttgtgtgggatttgatcctgaaggtacatctgaagttacatggttatgcccaaggtaaactggtttctgtttattatgttgggtttttttttttttggctgctaattattactaacgtttgtagtctggagtcgtttttttagcattcatagaac--attggctacgagcttataaattgaaatcagatagcatacaatttgaaaagttctagttaggatttatttatttatttttgaaaaataagattggacttgtatgtttggaactcttcacaattaggtagctgataaggtgaagtctgaatcatataatatcaagatatagtttactacaaaaaattgtctacatcttcaagagttgtaagatcaaatcccacacaaaaagcatgatgcctgtcaattgaatcactga-tgttttaaaagtaatctgttgagtgctgacaatatcattctctagtattctaattttggttttattttagatgtgtgccggataaagttactgacaacatggctgcaagttcattagagaagacaactatggaaattaacccaggaaacggtgacaaggaagatcaggctgaggaatctttttcaggcaaagtttctgtagctgttgctgatgcgggggagacagctgttgttgtctctttagttgaaggaaatcaatggattccagtatcaagagagaagggtttgtcaccccctgaagctagcaagaatccaatgactgaatcatgtgtttccatacctgacgcaaataatcaccaaagtaatacggagaagactattaattcaccagggaagcagcaggagctggagctgtccttatctcatggtgtgatccgtagcttgtcctctaacaccatagggcctgatgatttgaataaaggaactcatgtagaaaggagtgatccaagtagcttaaacggaaccaatatattaaatgaatctcatgacagagctagtatatctagaaatggatctgacatgggtcttcatctcggtttgtcagttggctcctttttatgtggtaatcttcgcatcttgtcatccccccctccgcccaagtagatttataagtctttgatcagaataagcatagatgacacacacacacacacacacagcctttgtcaattgctatctagcctaactatcagattttaatgcccttctagttgatgacactgacatgaacgcaacaagagatgaagaaactaatctccagctgtcaatttctgaagaatttaaattgaaaggtacaaaaatgtttaggaattacaat--tctctctctctctctgcttattttaattttggttcactcttgactatgggaaagaaatgatggatggaattggcagctaagaatttgggcaagcctttcattctatgaccttgttaataaaatgctttcaggagatgaagtggaaccaaatgctcttaaggacaatgccagagtaatgggggaaaagag
>_R_Jupunba_commutata_Maguire_46145@NODE_1_length_1404_cov_139.242653
-------------------------------------------------------------------------------------------------------------------------------------------------------------------------------------------------------------------------------------------------------------------------------------------------------------------------------------------------------------------------------------------------------------------------------------------------------------------------------------------------------------------------------------------------------------------------------------------------------------------------------------------------------------------------------------------------------------------------------------------------------------------------------------------------------------------------------------------------------------------gtagtctggagtcttttttttagcattcatagaacatattggctacgagcttataaattgaaatcagatagcatgcaatttgaaaagttctagttaggatttgtttatttatttttgaaaaataagatcggacttatatgtttggaactcttcacaattaggtagctgataagctgaagtctgaatcatataatatcaagatatagtttaccacaaaaaattgtctacatcttcaagagttgtaggatcaaatcccacacaaaaagcatgatacctgtcaattgaatcactga-tgttttaatagtaatctgttgagtgctgacaatatcattctctagtattctaattttggttttattttagatgtgtgccggataaagttactgacaacatggctgcaagttcagtagagaagacaactatggaaattaacccaggaaacggtgacaaggaagatcaggctgaggaatctttttcaggcaaagtttctgtatctgttgctgatgcgggggagacagctgttgttgtctctttagttgaaggaaaccaatggattccagtatcaagagagaagggtttgtcaccccttgaagctagcaagaatccaatgactgaatcatgtgtttccatacctgacgcaaataatcaccaaagtaatacggagaagactattaattcaccagggaagcagcaggagctggagctgtccttatcacatggtgtgatcggtagcttgtcctctaaccccatagggcctgatgatttgaataaaggaactcatgtagaaaggagtgatccaagtagcttaagcggaaccaatagattaaatgaatctcatgacagagctagtatatctagaaatggatctgacatgggtcttcatctcggtttgtcagttggctcctttttatgtggtaatctatgcatcttgtcatccccccctccgcccaagtagatttataagtctttgatcagaataagcatagatgacacacacacacacacacagagcctttgtcaattgctatctagcctaactatcagattttaatgcccttctagttgatgacactgacatgaacacaacaagagatgaagaaactaatctccagctgtcaaattctgaagaatttaaattgaaaggtacaaaaatgtttaggaattacaattctctctctctctctctgcttattttaattttgattcactcttgactatgggaaagaaatgatggatgaaattggcagctaagaatttgggcaagcctttcattctatgaccttgttaataaagtgctttcaggagatgaagtggaaccaaatgctcttaaggacaatgccagagtaatgggggaaaagag
>_R_Jupunba_commutata_Maguire_46145@NODE_2_length_842_cov_38.878431
------tattgatgaaaatgtaattgtcctccatatatccctgtagaatttttggcaaggagtgtgtcctctggttagttgacagtaattgctgcttttgttttagaattttttttgttggaggatgaacttatatcttatgcaaaaccttttggttcatatcctaagttaaattacaatgttttctacacgccaatagttttgtgggcttatgttttgttacaaaatttggcagttagatccttttaaggttctcctatatgtgcttcatatcccaagttaatttgtatcctgctcaaaattatatgttttttacgctatttttgcatcattaattgttttcttaacaatcattttgtagcactaatccttatgagctttgtcattgcgtaggcagttatttgcttggatggtgatggctgcaagattcgaagcagatcagcaacgactgaaggtgatttgagccttgatacatcgattgcttgcgattcatgtgatatatggtaagcttggactatcaatttgtttacaccttcgtctcttatgatcagcttttaatatccagttagcataaaacatgattaactggctattggtatatgtctacccaatttgttgataacgcattatcatgatgcactaaaatttgactatcacactgcagtagaatggtctctgattattggttgaattaaattggcaggtatcatgctttttgtgtgggatttgatcctgaaggtacatctgaagttacatggttatgcccaaggtaaactggtttctgtttattatgttgggtttttttttttttggctgctaattattactaacgtttgtagtctggagt-----------------------------------------------------------------------------------------------------------------------------------------------------------------------------------------------------------------------------------------------------------------------------------------------------------------------------------------------------------------------------------------------------------------------------------------------------------------------------------------------------------------------------------------------------------------------------------------------------------------------------------------------------------------------------------------------------------------------------------------------------------------------------------------------------------------------------------------------------------------------------------------------------------------------------------------------------------------------------------------------------------------------------------------------------------------------------------------------------------------------------------------------------------------------------------------------------------------------------------------------------------------------------------------------------------------------------------------------------------------------------------------------------
>_R_Jupunba_idiopoda_Quesada_1718@NODE_1_length_1197_cov_90.687500
-----------------------------------------------------------------------------------------------------------------------------------------------------------------------------------------------------------------------------------------------------------------------------------------------------------------------------------------------------------------------------------------------------------------------------------------------------------------------------------------------------------------------------------------------------------------------------------------------------------------------------------------------------------------------------------------------------------------------------------------------------------------------------------------------------------------------------------------------------------------------------------------------------------------------------------------------------------------------------------------------------------tatgtttggaactcttcacaattaggtagctgataaggtgaagtctgaatcatataatatcaagatatagtttactacaaaaaattgtctacatcttcaagagttgtaggatcaaatcccacacaaaaagcatgatacctgtcaattgaatcactga-tgttttaaaagtaatctgttgagtgctgacaatatcattctctagtattctaattttggttttattttagatgtgtgccggataaagttactgacaacatggctgcaagttcattagagaagacaactatggaaattaacccaggaaacggtgacaaggaagatcaggctgaggaatctttttcaggcaaagtttctgtatctgttgctgatgcgggggagacagctgttgttgtctctttagtcgaaggaaaccaatggattccagtatcaagagaggagggtttgtcaccccttgaagctagcaagaatccaatgactgaatcatgtgtttccatacctgacgcaaataatcaccaaagtaatacggagaagactattaattcaccagggaagcagcaggagctggagctgtccttatcgcatggtgtgatccgtagcttgtcctctaacaccattgggcctgatgatttgaataaaggaactcatgtagaaaggagtgatccaagtagcttaagcggaaccaatatattaaatgaatctcatgacagagctagtatatctagaaatggatctgacatgggtcttcatctcggtttgtcagttagctcctttttatgtggtaatctacgcatcttgtcatccccccctccgcccaagtagatttataagtctttgatcagaataagcatagatgacacacacacacacacacagagcctttgtcaattgctatctagcctaactatcagattttaatgcccttctagttgatgacactgacatgaacgcaacaagagatgaagaaactaatctccagctgtcaatttctgaagaatttaaattgaaaggtacaaaaatgtttaggaattacaattctctctctctctctctgcttattttaattttggttcactcttgactatggcaaagaaatgatggatgaaattggcagctaagaatttgggcaagcctttcattctatgaccttgttaataaaatgctttcaggagatgaagtggaaccaaatgc------------------------------------
>_R_Jupunba_leucophylla_Iganci_839@NODE_1_length_1232_cov_269.767965
----------------------------------------------------------------------------------------------------------------------------------------------------------------------------------------------------------------------------------------------------------------------------------------------------------------------------------------------------------------------------------------------------------------------------------------------------------------------------------------------------------------------------------------------------------------------------------------------------------------------------------------------------------------------------------------------------------------------------------------------------------------------------------------------------------------------------------------------------------------------------------------------------------------------------------------------------------------------------------------------------------------------------------------------------------------------------------------------------------------------------------------------------------------------------------------------------------atcattctctagtattctaattttggttttattttagatgtgtgccggataaagttactgacaacatggctgcaagttcattagagaagacaactatggaaattaacccaggaaacggtgacaaggaagatcaggctggggaatctttttcaggcaaagtttctgtatctgttgctgatgcgggggagacagctgttgttgtctctttagttgaaggaaaccaatggattccagtatcaagagagaagggtttgtcaccccttgaagctagcaagaatccaatgactgaatcatgtgtttccatacctgacgcaaataatcaccaaagcaatacggagaagactattaattcaccagggaagcagcaggagctggagctgtccttatctcatggtgtgatccgtagcttgtcctctaacaccatagggcctgatgatttgaataaaggaactcatgtagaaaggagtgatccaagtagcttaagcggaaccaatatattaaatgaatctcatgacagagctagtatatctagaaatggatctgacatgggtcttcatctcggtttgtcagttggctcctttttatgtggtaatcttcgcatcttgtcatcccccccttcgcccaagtagatttataagtctttgatcagaaaaagcatagatga---gaacacacacacacagagcctttgtcaattgctatctagcctaactatcagattttaatgcccttctagttgatgacactgacatgaacgcaacaagagatgaagaaactaatctccagctgtcaatttctgaagaatttaaattgaaaggtacaaaaatgtttaggaattacaattctctctctctctctctgcttattttaattttggttcactcttgactatgggaaagaaatgatggatgaaattggcagctaagaatttgggcaagcctttcattctatgaccgtgttaataaaatgctttcaggagatgaagtggaaccaaatgctcttaaggacaacgccagagtaatgggggaaaagag
>_R_Jupunba_microcalyx_Iganci_855@NODE_1_length_2465_cov_115.365997
atactatattgatgaaaatgtaattgtcctccatatatccctgtagaatttttggcaaggagtgtgtcctctggttagttgacagtaattgctgcttttgttttagaattttttttgttggaggatgaacttatatcttatgcgaaaccttttggttcatatcctaagttaaattacaatgttttctacacgccaatagtgttgtgggcttatgttttgttacaaaatttggcagttaaatccttttaaggttctcctatatgtgcttcatatcccaagttaatttgtatcctgctcaaaattatatgacttttacgctatttttgcatcattaattgttttcttagcaatcatgttgtagcgctaatccttatgagctttgtcattgcgtaggcagttatttgcttggatggtgatggctgcaaaattcgaagcagatcagcaacgactgaaggtgatttgagccttgatacatctattgcttgtgattcatgtgatatatggtaagcttggactatcaatttgtttacaccttcgtctcttatgatcagcttttaatatcctgttagcataaaacatgattaactggctattcgcatatgtctacccaatttgttgataacgcattatcatgatgcactaaaatttgactatcacactgcagtagaatggtctctgattattggttgaattaaattggcaggtatcatgctttttgtgtgggatttgatcctgaaggtacatctgaagttacatggttatgcccaaggtaaactggtgtctgtttattatgtt-ggtttttttttttttggctgctaattattactaacgtttgtagtctggagtcatttttttagcattcatagaac--attggctacgagcttataaattgaaatcaaatagcatacaatttgaaaagttctagttaggatttatttatttatttttgaaagataagattggacttatatgtttggaactcttcacaattaggtagctgataaggtgaagtctgaatcatataatatcaagatatagtttactacaaaaaattgtctacatcttcaagagttgtaggatcaagtcccacacaaaaagcatgatacctgtcaattgaatcactga-tgttttaaaagtaatctgttgagtgctgacaacatcattctctagtattctaattttggttttattttagatgtgtgccggataaagttactgacaacatggctgcaagttcattagagaagacaactatggaaattaacccaggaaacggtgacaaggaagatcaggctgaggaatctttttcaggcaaagtttctgtatctgttgctgatgcgggggagacagctgttgttgtctctttagttgaaggaaaccaatggattccagtatcaagagagaagggtttgtcaccccttgaagctagcaagaatccaatgactgaatcatgtgtttccatacctgacgcaaataatcaccaaagtaatacggagaagactattaattcaccagggaagcagcaggagctggagctgtccttatctcatggtgtgatccgtagcttgtcctctaacaccatagggcctgatgatttgaataaaggaactcatgtagaaaggagtgatccaagtagcttaagcggaaccaatatattaaatgaatctcatgacagagctagtatatctagaaatggatctgacatgggtcttcatctcggtttgtcagttggctcctttttatgtggtaatcttcgcatcttgtcatctccccctccgcccaagtagatttataagtctttgatcagaataagcatagatgacacccacacacacacacagagcctttgtcaattgctatctagcctaactatcagattttaatgcccttctagttgatgacactgacatgaacgcaacaagagatgaagaaactaatctccagctgtcaatttctgaagaatttaaattgaaaggtacaaaaatgtttaggaattacaattctctctctctctctctgcttattttaattttggttcactcttgactatgggaaagaaatgatggatgaaattggcagctaagaatttgggcaagcctttcattctatgaccttgttaataaaatgctttcaggagatgaagtggaaccaaatgctcttaaggacaatgccagagtaatgggggaaaagag
>_R_Jupunba_oppositifolia_Liegier_16014@NODE_1_length_1022_cov_149.984127
-------------------------------------------------------------------------------------------------------------------------------------------------------------------------------------------------------------------------------------------------------------------------------------------------------------------------------------------------------------------------------------------------------------------------------------------------------------------------------------------------------------------------------------------------------------------------------------------------------------------------------------------------------------------------------------------------------------------------------------------------------------------------------------------------------------------------------------------------------------------------------------------------------------------------------------------------------------------------------------------------------------------------------------tagctgataagctgaagtctgaatcatataatatcgagatatagtttactacaaaaaattgtctacatcttcaagagttgtaggatcaaatcccacacaaaaagcatgatacctgtcaattgaatcactga-tgttttaaaagtaatctgttgagtgctgacaatatcattctctagtattctaattttggttttattttagatgtgtgccggataaagttactgacaacatggctgcaagttcattagagaagacaactatggaaattaacacaggaaacggtgacaaggaagatcaggctgaggaatctttttcaggcaaagtttctgtatctgttgctgatgcgggggagacagctgttgttgtctctttagttgaaggaaaccaatggattccagtatcaagagagaagggtttgtcaccccttgaagctagcaagaatccaatgactgaatcatgtgtttccatacctgacgcaaataatcaccaaagtaatacggagaagactattaattcaccagggaagcagcaggagctggagctgtccttatcgcatggtgtgatccgtagcttgtcctctaacaccatagggcctgatgatttgaataaaggaactcatgtagaaaggagtgatccaagtagcttaagcggaaccaatatattaaatgaatctcatgacagagctagtatatctagaaatggatctgacatgggtcttcatctcggtttgtcagttggctcctttttatgtggtaatctacgcatcttgttatcctcccctctgcccaagtagatttataagtctttgatcagaataagtatagatgacacacacacacacacacacagcctttgtcaattgctatctagcctaactatcagattttaatgccgttctagttgatgacactgacatgaacgcaacaagagatgaagaacctaatctccagctgtcaaattccgaagaatttaaattgaaaggtacaaaaatgtttaggaattacatttctctc-----------------------------------------------------------------------------------------------------------------------------------------------------------------------------------------
>_R_Jupunba_oppositifolia_Liegier_16014@NODE_2_length_752_cov_37.128889
---------------------------------------------------------aggagtgtgtcctctggttagttgacagtaattgctgcttttgttttagaattttttttgttggaggatgaacttatatcttatgcaaaaccttttggttcatatcctaagttaaattacaatgttttctacacgccaatagttttgtgggcttatgttttgttacgaaatttggcagttagatccttttaaggttctcctatatgtgcttcatatcccaagttaatttgtatcctgctcaaaattatatgatttttacgctatttttgcatcattaattgttttcttaacaatcattttgtagcactaatccttatgagctttgtcattgcgtaggcagttatttgcttggatggtgatggctgcaaaattcgaagcagatcagcaacgactgaaggtgatttgagccttgatacatcgattgcttgtgattcgtgtgatatatggtaagcttggactatcaatttgtttacaccttcgtctcttatgatcagcttataaaatcctgttagcataaaacatgattaactggctattggtatatgtctacccaatttgttgataacgcattatcatgatgcactaaaatttgactatcacactgcagtagaatggtctctgattattggttgaattaaattggcaggtatcatgctttttgtgtgggatttgatcctgaaggtacatctgaagttacatggttatgcccaaggtaaactggtttctgtttattatgttgggtttttttttt--------------------------------------------------------------------------------------------------------------------------------------------------------------------------------------------------------------------------------------------------------------------------------------------------------------------------------------------------------------------------------------------------------------------------------------------------------------------------------------------------------------------------------------------------------------------------------------------------------------------------------------------------------------------------------------------------------------------------------------------------------------------------------------------------------------------------------------------------------------------------------------------------------------------------------------------------------------------------------------------------------------------------------------------------------------------------------------------------------------------------------------------------------------------------------------------------------------------------------------------------------------------------------------------------------------------------------------------------------------------------------------------------------------------------------------------
>_R_Jupunba_oxyphyllidia_Yonker_6157@NODE_1_length_1249_cov_111.209044
-----------------------------------------------------------------------------------------------------------------------------------------------------------------------------------------------------------------------------------------------------------------------------------------------------------------------------------------------------------------------------------------------------------------------------------------------------------------------------------------------------------------------------------------------------------------------------------------------------------------------------------------------------------------------------------------------------------------------------------------------------------cttgagggggagtgtagaatctcataat---------------------------------------------------------cccatgattatagggattgataatcccatgat------------------------------tagggattgattaaatccaagattatagcaaataattaggattattttagttcctgattatatagtgatcttatagtatcatatctggatctgtatatatgtaattgttccctcttgaataatacacacgacaattattcactcatctg--attatcttcaagtttactacaaaaaattgtctacatcttcaagagttgtaggatcaaatccaacacaaaaagcatgatacctgtcaattgaatcactga-tgttttaaaagtaatctgttgagtgctgacaatatcattctctagtattctaattttggttttattttagatgtgtgccggataaagttactgacaacatggctgcaagttcattagagaagacaactatggaaattaacccaggaaacggtgacaaggaagatcaggctgaggaatcgttttcaggcaaagtttctgtatctgttgctgatgcgggggagacagctgttgttgtctctttagttgaaggaaaccaatggattccagtatcaagagaggagggtttgtcaccccttgaagctagcaagaatccaatgactgaatcatgtgtttccatacctgacgcaaataatcaccaaagtaatacggagaagactattaattcaccagggaagcagcaggagctggagctgtccttatcgcatggtgtgatccgtagcttgtcctctaacaccattgggcctgatgatttgaataaaggaactcatgtagaaaggagtgatccaggtagcttaagcggaaccaatatattaaatgaatctcatgacagagctagtatatctagaaatggatctgacatgggtcttcatctcggtttgtcagttagctcctttttatgtggtaatctacgcatcttgtcatccccccctccgccgaagtagatttataagtctttgatcagaataagcatagatgacacacacacacacacacagagcctttgtcaattgctatctagcctaactatcagattttaatgcccttctagttgatgacactgacatgaacgcaacaagagatgaagaaactaatctccagctgtcaatttctgaagaatttaaattgaaaggtacaaaaatgtttaggaattacaattctctctctctctctctctctctc-----------------------------------------------------------------------------------------------------------------------------------------------------------------------
>_R_Jupunba_oxyphyllidia_Yonker_6157@NODE_2_length_820_cov_40.759085
--------------------------tcctccatatatccctgtagaatttttggcaaggagtgtgtcctctggttagttgacagtaattgctgcttttgttttagaattttttttgttggaggatgaacttatatcttatgcaaaaccttttgattcatatcctaagttaaattacaatgttttctacacgccaataattttgtgggctcatgttttgttacaaaatttggcagttagatccttttaaggttctcctatatgtgcttcatatcccaagttaatttgtatcctgctcaaaattatatgacttttacgctatttttgcatcattaattgttttcttaacaatcattttgtagcactaatccttatgagctttgtcattgcataggcagttatttgcttggatggtgatggctgcaaaattcgaagcagatcagcaacaactgaaggtgatttgagccttgatacatcgattgcttgtgattcatgtgatatatggtaagcttggactatcaatttgtttaca-cttcgtctcttatgatcagcttttaatatcctgttagcataaaacatgattaactggctattggtatatgtctacccaatttgttgataacgcattatcatgatgcactaaaatttgactatcacactgcagtagaatggtctctgattattggttgaattaaattggcaggtatcatgctttttgtgtgggatttgatcctgaaggtacatctgaagttacatggttatgcccaaggtaaactggtttctgtttattatgttgggtttttttttttttggctgctaattattactaacgtttgtagtctggagt-----------------------------------------------------------------------------------------------------------------------------------------------------------------------------------------------------------------------------------------------------------------------------------------------------------------------------------------------------------------------------------------------------------------------------------------------------------------------------------------------------------------------------------------------------------------------------------------------------------------------------------------------------------------------------------------------------------------------------------------------------------------------------------------------------------------------------------------------------------------------------------------------------------------------------------------------------------------------------------------------------------------------------------------------------------------------------------------------------------------------------------------------------------------------------------------------------------------------------------------------------------------------------------------------------------------------------------------------------------------------------------------------------
>_R_Jupunba_trapezifolia_Simon_1600@NODE_1_length_1717_cov_182.060770
---------------------------------------------------------------------------------------------------------------------------gatgaacttatatcttatgcaaaaccttttggttcatatcctaagttaaattacaatgttttctacacgccaatagttttgtgggcttatgttttgttacaaaatttggcagttagatccttttaaggttctcctctatgtgcttcatatcccaagttaatttgtatcctgctcaaaattatatgatttttacgctatttttgcatcattaattgttttcttaacaatcattttgtagcactaatccttatgagctttgtcattgcgtaggcagttatttgcttggatggtgatggctgcaaaattcgaagcagatcagcaacgactgaaggtgatttgagccttgatacatcgattgcttgtgattcgtgtgatatatggtaagcttggactatcaatttgtttacaccttcgtctcttatgatcagcttttaaaatcctgttagcataaaacatgattaactggctattggtatatgtctacccaatttgttgattacgcattatcgtgatgcactaaaatttgactatcacactgcagtagaatggtctctgattattggttgaattaaattggcaggtatcatgctttttgtgtgggatttgatcctgaaggtacatctgaagttacatggttatgcccaaggtaaactggtttctgtttattatgttgggtttgtttttttttggctgctaattattactaacgtttgtagtctggagtc-tttttttagcattcatagaacatattggctacgagcttataaattgaaatcagatagcatacaatttgaaaagttctagttaggatttgtttatttatttttgaaaaataagattggacctatatgtttggaactcttcacaattaggtagctgataagctgaagtctgaatcatataatatcaagatatagtttactacaaaaaattgtctatatcttcaagagttgtaggatcaaatcccacacaaaaagcatgatacctgtcaattgaatcactga-tgttttaaaagtaatctgttgagtgctgacaatatcattctctaggattctaattttggttttattttagatgtgtgccggataaagttactgacaacatggctgcaagttcattagagaagacaactatggaaattaacacaagaaacggtgacaaggaagatgaggctgaggaatctttttcaggcaaagtttctgtatctgttgctgatgcgggggagacagctgttgttgtctctttagttgaaggaaaccaatggattccagtatcaagagagaagggtttgtcaccccttgaagctagcaagaatccaatgactgaatcatgtgtttccatacctgacgcaaataatcaccaaagtaatacggagaagactattaattcaccagggaagcagcaggagctggagctgtccttatcgcatggtgtgatccgtagcttgtcctctaacaccatagggcctgatgatttgaataaaggaactcatgtagaaaggagtgatccaagtagcttaagcggaaccaatatattaaatgaatgtcatgacagaagtagtatatctagaaatggatctgacatgggtcttcatctcggtttgtcagttggctcctttttatgtggtaatctacgcatcttgtcatccccccctccgcccaagtagatttataagtctttgatctgaataagcatagatga-acacacacacacaca------------------------------------------------------------------------------------------------------------------------------------------------------------------------------------------------------------------------------------------------------------------------------------------------------------------------------------------------------------------
>_R_Jupunba_villosa_Borges_423@NODE_1_length_2263_cov_121.579140
atactatattgatgaaaatgtaattgtcctccatatatccctgtagaatttttggcaaggagtgtgtcctctggttagttgacagtaattgctgcttttgttttagaattttttttgttggaggatgaacttatatcttatgcaaaaccttttggttcatatcctaagttaaattacaatgttttctacacgccaatagttttgtgggcttatgttttgttacaaaatttggcagttagatccctttaaggttctcctatatgtgcttcatatcccaagttaatttgtatcctgctcaaaattttatgacttttactctatttttacatcattaattgttttcttaacaataattttgtagcactaatccttatgagctttgtcattgcgtaggcagttatttgcttggatggtgatggctgcaaaattcgaagcagatcagcaacgactgaaggtgatttgagccttgatacatcgattgcttgtgattcatgtgatatatggtaagcttggactatcaatttgtttacaccttcgtctcttatgatcagcttttaatatcctgttagcataaaacatgattaactggctatttgcatatgtctacccaatttgttgataacgcattatcatgatgcactaaaatttgactatcacactgcagtagaatggtctctgattattggttgaattaaattggcaggtatcatgctttttgtgtgggatttgatcctgaaggtacatctgaagttacatggttatgcccaaggtaaactggtttctgtttattttgttgggtttttttttttttggctgctaattattgctaaagtttgcagtctggagtcgtttttttagcattcatagaac--attggctacgagcttataaattgaaatcagatagcatacaatttgaaaagttctagttaggatttatttatttatttttgaaaaataagattggacttatatgtttggaactcttcacaattaggtagctgataaggtgaagtctgaatcatataatatcaagatatagtttactacaaaaaattgtctacatcttcaagagttgtaggatcaaatcccacacaaaaagcatgatacctgtcaattgaatcactga-tgttttaaaagtaatctgttgagtgctgacaagatcattctctagtattctaattttggttttattttagatgtgtgccggataaagttactgacaacatggctgcaagttcattagagaagacaactatggaaattaacccaggaaacagtgacaaggaagatcaggctgaggaatctttttcaggcaaagtttctgtatctgttgctgatgcgggggagacagctgttgttgtctctttagttgaaggaaaccaatggattccagtatcaagagagaagggtttgtcaccccttgaagctagcaagaatccaatgactgaatcatgtgtttccatacctgacgcaaataatcaccaaagtaatatggagaagactattaattcaccacggaagcagcaggagctggagctgtccttatctcatggtgtgatccgtagcttgtcctctaacaccatagggcctgatgatttgaataaaggaactcacgtagaatggagtgatccaagtagcttaagcggaaccaatatattaaatgaatctcatgacagagctagtatatctagaaatggatctgacatgggtcttcatctcggtttgtcagttgtctcctttttatgtggtaatcttcgcatcttgtcatccccccctccgcccaagtagatttataaatctttgatcagaataagcatagatgacacacacatacacacacagagcctttgtcaattgctatctagcctaactatcagattttaatgcccttctagttgatgacactgacatgaacgcaacaagagatgaagaaactaatctccagctgtcaatttctgaagaatttaaattgaaaggtacaaaaatgtttaggaattacaattctctctctttctctctgcttattttaattttggttcactcttgactatgggaaagaaatgatggatgaaattggcagctaagaatttgggcaagcctttcattctatgaccttg----------------------------------------------------------------------------
>_R_Punjuba_callejasii_Daly_5935@NODE_1_length_1004_cov_31.761597
-------------------------------------------------------------------------------------------------------------------------------------------------------------------------------------------------------------------------------------------------------------------------------------------------------------------------------------------------------------------------------------------------------------------------------------------------------------------------------------------------------------------------------------------------------------------------------------------------------------------------------------------------------------------------------------------------------------------------------------------------------------------------------------------------------------------------------------------------------------------------------------------------------------------------------------------------------------------------------------------------------------------------------------------------------------------------------------------aaaattgtctacatcttcaagagttgtaggatcaaatcccacacaaaaagcatgatacctgtcaattgaatcactgattgttttaaaagtcatctgttgagtgctgacaatatcattctctagtattctcattttggttttattttagatgtgtgccggataaagttacggacaacatggctgcaagttcattagagaagacaactatggaaattaacccagaaaacggtgacaaggaagatcaggctgaggaatctttttcaggcaaagtttctgtatctgttgctgatgcaggggagacagctgttgttgtctctttagttgaaggaaaccaatggattccagtatcaagagagaagggtttgtcaccccttgaagctagcaagaatccaatgactgaatcatgtgtttccatacctgacgcaaataatcaccaaagtaatacggagaagactattaattcaccagggaagcagcaggagctggagctgtccttatcgcatggtgtgatccgtagcttgtcctctaacaccatagggcctgatgatttgaataaaggaactcatgtagaaaggagtgatccaagtagcttaagtggaaccaatatattaaatgaatctcatgacagagctagtatatctagaaatggatctgacatgggtcttcatctcggtttgtcagttggctcctttttatgtggtaatctgcgcatcttgtcatccccctctccgcccaagtagatttataagtctttgatcagaataagcatagatgacacacacacaaaaacacagagcctttgtcaattgctatctagcctaactatcagattttaatgcccttctagttgatgacactgacatgaacgcaacaagagatgaagaaactaatctccagctgtcaaattctgaagaatttaaattgaaaggtacaaaaatgtttaggaattacaattctctctctctctctctgcttattttaattttggttcactc------------------------------------------------------------------------------------------------------------------------------------------------------
>_R_Punjuba_callejasii_Daly_5935@NODE_2_length_532_cov_7.107692
------------------------------------------------------------------------------------------------------------------------------------------taggcaaaaccttttggttcatatcccaagttaaattacaatgttttctacacgccaatagttttgtgggcttatgttttgttacaaaatttggcagttagatccttttaaggttctcctatatgtgcttcatatcccaagttaatttgtatcctgctcaaaattatatgatttttacgctatttttgcatcattaattgttttcttaacaatcattttgtagttctaatccttatgagctttgtcattgcataggcagttatttgcttggatggtgatggctgcaaaattcaaagcagatcagcaacgactgaaggtgatttgagccttgatacatcgattgcttgtgattcatgtgatatatggtaagcttggactatcaatttgtttacaccttcgtctcttatgatcagcttttattatcctgttagcataaaacatgattaactggctattggtatatgtctacccaatttgttgataacgcattatcatgatgcactaaaatttgactatcacactgcagtagaat--------------------------------------------------------------------------------------------------------------------------------------------------------------------------------------------------------------------------------------------------------------------------------------------------------------------------------------------------------------------------------------------------------------------------------------------------------------------------------------------------------------------------------------------------------------------------------------------------------------------------------------------------------------------------------------------------------------------------------------------------------------------------------------------------------------------------------------------------------------------------------------------------------------------------------------------------------------------------------------------------------------------------------------------------------------------------------------------------------------------------------------------------------------------------------------------------------------------------------------------------------------------------------------------------------------------------------------------------------------------------------------------------------------------------------------------------------------------------------------------------------------------------------------------------------------------------------------
>_R_Punjuba_killipii_Palodorios_6252@NODE_2_length_654_cov_30.481802
---------------------------------------------------------------------------------------------------------------------------gatgaacttatatcttatgcaaaaccttttggttcatatcctcagttaaattacaatgttttctacacgccaatagttttgtgggcttatgttttgttacaaaatttggcagttagatccttttaaggttctcctatatgtgcttcatatcccaagttaatttgtatcctggtcaaaattatatgatttttacgctatttttgcatcattaattgttttcttaacaatcattttgtagcactaatccttatgagctttgtcattgcgtaggcagttatttgcttggatggtgatggctgcaaaattcgaagcagatcagcaacgactgaaggtgatttgagccttgatacatcgattgcttgtgattcatgtgatatatggtaagcttggactatcaatttgtttacaccttcgtctcttatgatcagcttttaatatcctgttagcataaaacatgattaactggctattggtatatgtctacccaatttgttgacaacgcattatcatgatgcactaaaatttgactatcacactgcagtagaatggtctctgattattgcttgaattaaattgacaggtatcatgctttttgtgtgggatttgatcctgaaggtacatctgaagttacatggttatgcccaaggtaaactg---------------------------------------------------------------------------------------------------------------------------------------------------------------------------------------------------------------------------------------------------------------------------------------------------------------------------------------------------------------------------------------------------------------------------------------------------------------------------------------------------------------------------------------------------------------------------------------------------------------------------------------------------------------------------------------------------------------------------------------------------------------------------------------------------------------------------------------------------------------------------------------------------------------------------------------------------------------------------------------------------------------------------------------------------------------------------------------------------------------------------------------------------------------------------------------------------------------------------------------------------------------------------------------------------------------------------------------------------------------------------------------------------------------------------------------------------------------------------
>_R_Punjuba_lehmannii_Escobar_7465@NODE_1_length_2279_cov_71.017257
atactatattgatgaaaatgtaattgttctccatatatccctgtagcatttttggcaaggagtgtgtcctctggttagttgacagtaattgctgcttttgttttagaa-tttttttgttggaggatgaacttatatcttatgcaaaaccttttggttcatatcctaagttaaattacaatgttttctacacgccaatagttttgtgggcttatgttttgttacaaaatttggcagttagatccttttaaggttctcctatatgtgcttcatatcccaagttaatttgtatcctgctcaaaattatatgatttttacgctatttttgcatcattaattgttttcttaacaatcattttgtagcactaatccttatgagctttgtcattgcgtaggcagttatttgcttggatggtgatggctgcaaaattcgaagcagatcagcaacgactgaaggtgatttgagccttgatacatcgattgcttgtgattcatgtgatatatggtaagcttggactatcaatttgtttacaccttcgtctcttatgatcagcttttaatatcctgttagcataaaacatgattaactggctattggtatatgtctacccaatttgttgacagcgcattatcatgatgcactaaaatttgactatcacactgcagtagaatggtctctgattattgcttgaattaaattgacaggtatcatgctttttgtgtgggatttgatcctgaaggtacatctgaagttacatggttatgcccaaggtaaactggtttctgttcattatgttgggttttttttttttttgctgctaattattacttacgtttgtagtctggagtcttttgtttagcattcatagaacatattggctatgagcttctaaattgaaatcagacagcatacaatttgaaaagttctagttagg--------atttatttttgaaaaataagattggacttatatgtttggaactcttcgcaattaggtagctgataagctgaagtctgaatcatatgatatcaagatatagtttactacaaaaaattgtctacatcttcaagagttgtaggatcaaatcccacacaaaaagcacgatacctgtcaattgaatcactgattgttttaaaagtaatctgttgagtgctgacaatatcattctctagtattctaattttgtttttattttagatgtgtgccggataaagttatggacaacatggctgcaagttcattagagaagacaactatggaaatcaacccagaaaacggtgacaaggaagatcagactgaggaatctttttcaggcaaagtttctgtatctgttgctgatgcaggggagacagctgttgttgtctctttagttgaaggaaaccaatggattccagtatcaagagagaagggtttgtcaccccttgaagctagcaagaatccaatgactgaatcatgtgtttccatacctgacgcaaataatcaccaaagtaatacggagaagactattaattcaccagggaagcagcaggagctggagctgtccttatcgcatggtgtgatccgtagcttgtcctctaacaccatagggcctgatgatttgaataaaggaactcatgtagaaaggagtgatccaagtagcttaagtggaaccaatatattaaatgaatctcatgacagagctagtatatctagaaatggatctgacatgggtcttcatctcggtttgtcagttggctcctttttatgtggtaatctatgcatcttgtcatccccccctccgcccaagtagatttataagtctttgatcagaataagcatagatgacacacacacacaaacacagagcctttgtcaattgctatctagcctaactatcagattttaatgcccttctagttgatgacactgacatgaacgcaacaagagacgaagaaactaatctccagctgtcaaattctgaagaatttaaattgaaaggtacaaaaatgtttaggaattacaactctctctctctctctctgcttattttaattttggttcactcttgactatgggaaagaaatgatggatgaaattggcagctaagaatttgggcaagcctttcattctatgaccttgttaataaaatgctgtcaggagatgaagtggaaccaaatgcccttaaggacgatgccagagtaatgggggaaaagag
>_R_Punjuba_racemiflora_Jimenez_Soares_3626@NODE_1_length_2143_cov_102.107938
----------------------------------------ctgtagaatttttggcaaggagtgtgtcctctggttagttgacagtaattgctgcttttgttttagaattttttttgatggaggatgaacttatatcttatgcaaaaccttttggttcatatcctaagttaaattacaatgttttctacacgccaatagtgttgtgggcttatgttttgtaacaaaatttggcagttagatccttttaaggttctcctatatgtgcttcatatcccaagttaatttgtatcctgctcaaaattatatgatttttacgctatttttgcatcattaattgttttcttaacaatcattttgtagcactaatccttatgagctttgtcattgcgtaggcagttatttgcttggatggtgatggctgcaaaattcgaagcagatcagcaacgactgaaggtgatttgagccttgatacatctattgcttgtgattcatgtgatatatggtaagcttggactatcaatttgtgtacaccttcgtctcttatgatcagcttttaatatcctgttagcataaaacatgattaactggctattggtatatgtctacccaatttgttgataacgcattatcatgatgcactaaaatttgactatcacactgcagtagaatggtctctgattattgcttgaattaaattgacaggtatcatgctttttgtgtgggatttgatcctgaaggtacatctgaagttacatggttatgcccaaggtaaactggtttctgttgattatgttgggttttttttttttttgctgctaattattactaacgtttgtagtctggagtcttttttttagcattcatagaacgtattggctatgagcttataaattgaaatcagacagcatacaatttgaaaagttctagttaggatttatttatttatttttgaaaaataagattggacttatatgtttggaactcttcgcaattaggtagctgataagctgaagtctgaatcatatgatatcaagatatagtttactacaaaaaattgtctacatcttcaagagttgtaggatcaaatcccacacaaaaagcatgatacctgtcaattgaatcactgattgttttaaaagtaatcatttgagtgctgacaatatcattctctagtattctaattttggttttattttagatgtgtgccggataaagttacggacaacatggctgcaagttcattagagaagacaactatggaaattaacccagaaaacggtgacaaggaagatcaggctgaggaatctttttcaggcaaagtttctgtatctgttgctgatgcaggggagacagctgttgttgtctctttagttgaaggaaaccaatggattccagtatcaagagagaagggtttgtcaccccttgaagctagcaagaatccaatgattgaatcatgtgtttccatacctgacgcaaataatcaccaaagtaataaggagaagactattaattcaccagggaagcagcaggagctggagctgtccttatcgcatggtgtgatccatagcttgtcctctaacatcatagggcctgatgatttgaataaaggaactcatgtagaaaggagtgatccaagtagcttaagtggaaccaatatattaaatgaatctcatgacagagctagtatatctagaaatggatctgatgtgggtcttcatctcggtttgtcagttggctcctttttatgtggtaatctacgcatcttgtcatccccccttccgcccaagtagatttataagtctttgatcagaataagcatagatgacacacacacacaaacacagagcctttgtcaattgctatctagcctaactatcagattttaatgcccttctagttgatgacactgacatgaacgcaacaagagatgaagaaactaatcttcagctgtcaaattctgaagaatttaaattgaaaggtacaaaaatgtttaggaattacaat--tctctctctctctctgcttattttaattttggttcactcttgactatgggaaagaaatgatggatgaaattggcagctaagaatttgggcaagcctttcattctatgaccttgttaataaaatgctttcaggagatgaagtggaaccaaatgctcttaaggaca-------------------------
