# Supplementary material for: A new generic circumscription of Hydrochorea (Leguminosae, Caesalpinioideae, mimosoid clade) with an amphi-Atlantic distribution
Source: PhytoKeys. 2022 Aug 22;205:401–37. doi: 10.3897/phytokeys.205.82775 (PMC9849043; doi:10.3897/phytokeys.205.82775)
Supplement: Supplementary material 1 — Supplementary data file S1 [file phytokeys-205-401_article-82775__-s001.zip › RBH3_m41253_comp37246_c0_seq4_exon09.aln-cln]

>Albizia_burkartiana_StivalSantos_678@NODE_1_length_1657_cov_10.765293
------------------------------------------------------------------------------------------------------------------------------------------------------------------------------------------------------------------------------------------------------------------------------------------------------------------------------------------------------tatcagctggcaattgggcctacacacaataacagaaagacgcaataacaaaccgtcataaacaatgtccaaaaccaaccctaaagtatcaaaaaacatgatatcatacaataaccagactataacatacaagtaaaggataatttcctccaataattgcattatctccctgactgtcatttgtcattttcttgccagcagcagctgtttttcttgcaagaacctccaaggcccattttcttttgtcactctttatacaatctgatttaacgcttgactcctttgagtcaactctggggccaccagggcaagaacctgttgccccttctgagtgtctgcttgaaggtactttaccagaagttgaattaccacaaacagagctatgtacaatcttcttatttactttattttcatatgagcaatctctgccctttggtaaaatattatttacctcttttgctttaataggactattatcaagagactgatttgatgcttttcctgaaaggttaggttttttattctgctctgagttagcatcagtttcaagaaaagaaattggcttgacatcatcttttcgtgggaaaacagatgtatctgctaaatacaacctggaaagaatagaatttttggcctgaccttcaggaccctctttcgattctgcactctctgaactctttcttagaagatccagaactgacttcaaagtttcaatcttttcaggctttgttgctctcatgcaacgatatttccaaaactcaatttcacagtccctatcccacgcacgctttcttcttccatttgaggtcccaaaaattttcctggttaaatgttcacgaacttttcctttctgcaacattgacttctttgtcttcaaagccatagggggcagcttatttagaggttcagttttaggccctgatacagctaccctgaatgctgcaagaagctttgtatcaaaaagattttcttcaaaatttttagaggacttgttgcggacagcttctctaatttcttccctcaggttttgaactaaggatgactccccatgatctggagctctcttcatgatcttttttaccctcaaacccgccaagttttcattgttttcagataacttgttactagagtttgaaccagaaatttcctttggaggcttccacttcgtgcctttaactatactcattatatctgatgtggcattctcctgtgttgtgcgatgttttacgccatcgtgtctggaaataggtgtagtagaagggcttgctttagtattatctgaaagaggagcacatgctacactctcatgattaatcagtcgactaccatcagttttaagtttcttttgtgacacttcaacttcaggtttgagttcggcatctctatcgacttctaaatgaacctcatcattactgaacatcaagagaaatgaagttaaaaaacacatgatgaaaagagagtaagcatattaagtcctcatgcaatggaccaaaaatgtaaaacaatcaaggaacaatggaatatgcacataaagacattaaaaaaccaaccaagtgtttgatgggtgacaaaagaacttgtaacaacacatagaagtaagaagagcatcaattcacagggctgacattcttcctgtctt---atgtatctttattcgaag---------------------------------------------------------------------------------------------------------------------------------------------------------------------------------------
>Albizia_coripatensis_Hughes_2433@NODE_1_length_2407_cov_282.597425
tttgaatacatcagagttaggctatatccttagtttccaagtcagcagaaagaaatatctgtaatgcggaatccattgcatttccatttgtcgtcttgacatatattgatgatataaaatcccaacttgcattcagtgtaaaaagagtgcattcattttgtaatctcaccacacatttaaaaaaaaaagcaaaacagagagaactaccaggtgactacagcatatccagcatattaactacaacggattattcctcccaaaggtggagagaaaaactgcagcatacctgcctaactgatataggaattttattgtggcgactggatgccaatactggtctcatatcagctggcaattgggcctacacacaataacagaaagaagcaataacgaaccgtcataaacaacgtccaaaaccaaccctaaagtatcaaaacacatgatatcatacaataaccagactataacatacaagtaaaggataatttcctccaataattgcattatctccctgactgtcatttgtcattttgttgccagcaggagctgtttttcttgcaagaacctccaaggcccattttcttttgtcactctttatacaatctgatttaacgcttgactcctttgagtcaactctggggccaccagggcaagaacctgttgccccttctgagtgtctgcttgaaggtactctaccggaagttgaattaccaccaacagagccatgtgcaatcttcttatttactttattttcagatgagcaatctctgccctttggtaaaatattatttacctcttttgctttaataggactattatcaagagaatgatttgatgcttttcctgaaaggttaggttttttattctgctctgagttagcatcagtttcaagaaaagaaagtggcttgacatcatcttttcgtgggaaaacagatgtatctgctaaatacaacctggaaagaatagaatttttggcctgaccttcaggaccctctttcaattctgcactctctgaactctttcttagaagatccagaactgacttcaaagtttcaatcttttcaggctttgttgctctcatgcaacgatatttccaaaactcaatttcacagtccctatcccacgcacgctttcttcttccatttgaggtcccaaaaattttcctggttaaatgttcacgaacttttcctttccgcaacatggacttctttgtcttcaaagccatagggggcagcttatttagaggttcagttttaggccctgatacagctgccctgaatgctgcaagaagctttgtatcaaaaagattttcttcaaaatttttagaggacttgttgtggacagcttctctaatttcttccctcaggttttgaactaaggatgactccccatgatctggagctgtcttcatgatcttttttaccctcaaacccgccaagttttcattgttttcagataacttgttactagagtttgaaccagaaattccctttggaggcttccactttgtgcctttaactatactcattatatctgatgcggcattctcctgtgttgtgtgatgttttacgccatcatgtctggaaataggtgtagtagaagggcttactttagtattatctgaaagaggagcacatgctacactctcatgattaatcagtcgactaccatcagttttaagtttcttttgtgacacttcaacttcaggtttgagttcggcatctctattgacttctaaatgaacctcatcattactgaacataaagagaaatgaagttaaaaaacacatgatgaaaagagagtaagcatattaagtcctcatgaaatggaccaaaaatgtaaaacaatcaaggaacaatggaatatgcacataaagacattaaaaaaccaaccaagtgtttgatgggtgacaaaagaacttgtaacaatacacagaagtaagaagagcatcaattcacagggctgacattctttctgtcttctcatgtatctttattcaaagtaagaaagaaagaaaacacatttcaaagttctctagttcatttaaatgtcttcacacccagcaataaacacaatttaaactaaaaagcacaaaaatcaaaaggagagcacaatatcaaaatcagctacaagatattcaaactaagatctcttagtgaggagggtgaataaatcatacgaaaaa
>Albizia_decandra_Vilhena_231@NODE_1_length_1472_cov_53.960573
--------------------------------------------------------------------------------------------------------------------------------------------------------------------------------------------------------------------------------------------------------------------------------------------------------------------------------------------------------tcagctggcaattgggcctacacacaataacagaaagaagcaataacgaaccgtcataaacaatgtccaaaaccaaccctaaagtatcaaaaaacatgatatcatacaataaccagactataacatacaagtaaaggataatttcctccaataattgaattatctccctgactgtcatttgtcattttcttgccagcagcagctttttttcttgcaagaacctccaaggcccattttcttttgtcactctttatacaatctgatttaacgctagactcctttgagtcaactctggggccaccagggcaagaacctgttgccccttctgagtgtctgcttgaaggtactttaccagaagttgaattaccaccaacagagctatgtacaatcttcttacttactttattttcagatgagcaatctctgccctttggtaaaatattattcacctcttttgctttaataggactattatcaagagattgatttgatgcttttcctgaaaggttaggttttttattctgctctgagttagcatcagtttcaagaaaagaaagtggcttgacatcatcttttcgtgggaaaacagatgtatctgctaaatacaacctggaaagaatagaatttttggcctgaccttcaggaccctctttcgattctgcaccctctgaactctttcttagaagatccagaactgacttcaaagtttcaatcttttcaggctttgttgctctcatgcaacgatatttccaaaactcaatttcacagtccctatcccaagcacgctttcttcttccatttgtggtcccaaaaattttcctggttaaatgttcacgaacttttcctttctgcaacattgacttctttgtcctcaaagccatagggggcagcttatttagaggttcagttttaggccctgatacagctgccctgaatgctgcaagaagctttggatcaaaaagattttcttcaaaatttttagaggacttgttgcggacagcttctctaatttcttccctcaggttttgaactaaggatgactccccttgatctggagctctcttcatgatcttttttaccctcaaacccgccaagttttcattgttttcagataacttgttactagagtttgaaccagaaattccctttggaggcttccacttcgtgcctttaactatactcattatatctgatgcggcattctcctgtgttgtgcgatgtttcacgccatcctgtctggaaataggtgcagtagaagggattgctttagtatcatctgaaagaggagcacatgctacactctcatgattaatcagtcgactaccatcagttttaagtttcttttgtgacacttcaacttcacgtttgagttcggtatctctatcgacttctaaatgaacctcatcattactgaacatcaagagaaatgaagttaaaaaa-acatgatgaaaagagagtaagcatattaagtc--------------------------------------------------------------------------------------------------------------------------------------------------------------------------------------------------------------------------------------------------------------------------------------------------------------------------------------------------------------------------------
>Albizia_glabripetala_Lewis_1652@NODE_1_length_1719_cov_93.341657
----------------------------------------------------aaatatctgtaatgcggaatccaccgcatttccatttgtcgtcttgacatatattgatgatataaaatcccaacttgcattcagtgtaaaaagagtgcattcattttgtaatctcacgacacatttaaacaaaaaagtaaaacagagagcactaccaggtgacta---------cagcatattgactacaacggattattcctcccaaagctggagagaaaagctgaagtatacctgcctaactgatataagaattttattgtggcgactgggtgccaatactggtctcatatcagctggcaattgggcctacacacaataacagaaagaagcaataacgaaccgtcataaacaatgtccaaagccaaccctaaagtatcaaaaaacatgacatcatacaataaccagactataacatacaagtaaaggataatttcctccaataattgcattatctccctgactgtcatttgtcattttcttgccagcagcagctgtttttcttgcaagaacctccaaggcccattttcttttgtcactctttatacaatctgttttaacgctagactcctttgagtcaactctggggccaccagggcaagaacctgttgccccttctgagtgtctgcttgaaggtactttaccagaagttgaattaccaccaacagagctatgtacaatcttcttattcactttattttcagatgagcaatctctgctctttggtaaaatattattcacctcttttgctttagtaggactattatcaagagactgatttgatgcttttcctgaaaggttaggttttttattctgctctgagttagcatcagtttcaagaaaagaaagtggcttgacatcatcttttcgtgggaaaacagatgtatctgctaaatacaacctggaaagaatagaagttttggcctgaccttcaggaccctctttcgattctgcaccctctgaactatttcttagaagatccagaactgacttcaaagtttcaatcttttcaggctttgttgctctcatgcaacgatatttccaaaactcaatttcacagtccctatcccacgcacgctttcttcttccatttgtggtcccaaaaattttcctggttaaatgttcacgaacttttcctttctgcaacattgacttctttgtcttcaaagccatagggggcagcttatttagaggttcagttttaggccctgatacagctgccctgaatgctgcaagaagctttgtatcaaaaagattttcttcaaaatttttagaggacttgtttcggacagcttctctaatttcttccctcaggttttgaactaaggatgactccccatgatctggagctctcttcatgatcttttttaccctcaaacccgccaagttttcattgttttcagataacttgttactagagtttgaaccagaaattccctttggaggcttccacttcgtgcctttaactatactcattatatctgatgcggcattctcctgtgttgtgcgatgtttcacgccatcctgtctggaaataggtgtagtagaaaggcttgctttagtattatctgaaagaggagcacatgctacactctcatgattaatcagtcgactaccatcagttttaagtttcttttgtgacacttcaacttcaggttt-------------------------------------------------------------------------------------------------------------------tgaactaaggatga------------------------------------------------------------------------------------------------------------------------------------------ctccccatg----------------------------------atctggagctctcttcatgatcttttttaccctcaaacccgccaa-----------------------------------------------------------------------------------------------------------------------
>Albizia_inundata_Wood_26530@NODE_1_length_1606_cov_174.225661
------------------------------------------------------------------------------------------------------------------------------------------------------------------------------------------------------------------------------------------------------------------------------------------atacctgcctaactgatataggaattttattgtggcgactgggtgccaatactggtctcatatcagctggcaattggacctgcacaaaataacagaaagaagcaataacgaaccgtcataaacaatgtccaaaaccaaccctaaagtatcaaaaaacatgatatcatacaataaccagactataacatacaagtaaaggataatttcctccaataattgcattatctccctgactgtcatttgtcattttcttgccagtagcagctgtttttcttgcaagaacctccaaggcccattttcttttgtcactctttatacaatctgatttaacgctagactcctttgaatcaactctggggccaccagggcaagaacctgttgccccttctgagtgtctgcttgaaggtactttaccagaagttgaattaccaccaacagagctatgtacaatcttcttattcactttattttcagatgagcaatctctgctctttggtaaaatattattcacctcttttgctttagtaggactattatcaagagactgatttgatgcttttcctgaaaggttaggttttttattctgctctgagttagcatcagtttcaagaaaagaaagtggcttgacatcatcttttcgtgggaaaacagatgtatctgctaaatacaacctggaaagaatagaagttttggcctgaccttcaggaccctctttcgattctgcaccctctgaactctttcctagaagatccagaactgacttcaaagtttcaatcttttcaggctttgttgctctcatgcaacgatatttccaaaactcaatttcacagtccctatcccacgcacgctttcttcttccatttgaggtcccaaaaattttcctggttaaatgttcacgaacttttcctttctgcaacattgacttctttgtcttcaaagccatagggggcagcttatttagaggttcagttttaggccctgatacagctgccctgaatgctgcaagaagctttgtatcaaaaagattttcttcaaaatttttagaggacttgttgcggacagcttctctaatttcttccctcaggttttgaactaaggatgactccccatgatctgaagctctcttcataatcttttttaccctcaaacccgccaagttttcattgttttcagataacttgttactagagtttgaaccagaaattccctttggaggcttccacttcgtgcctttaactatactcattatatccgatgcggcattctcctgtgttgtgcgatgtttcatgccatcctgtctggaaataggtgtagtagaagggcctgctttagtattatctgaaagaggagcacatgctacactctcatgattaatcagtcgactatcatcagttttaagttttttttgtgacacttcaacttcaggtttgagttcagcatctctatggacttctaaatgaacctcatcattactgaacatcaagagaaatgaagttaaaaaacacatgatgaaaagagagtaagcatattaagtcctcatgcaatggaccaaaaatgtaaaacaatcaaggaacaatggaatatgcacataaagacattaaaaaac---------------------------------------------------------------------------------------------------------------------------------------------------------------------------------------------------------------------------------------------------------------------------------------------------------
>Albizia_multiflora_Hughes_3090@NODE_1_length_1965_cov_210.135593
------------------------------------------------------atatctgtaatgcggaatccattgcatttccatttgtcgtcttgacatctattgatgatataaaatcccaacttgcattcagtgtaaaaagagtgcattcattttgtaatctcacgacacatttaaacaaaaaagtaaaacagagagaactaccaggtgacta---------cagcatattgactacaacggattattcctcccaaaggtggagagaaaagcagaagtatacctgcctaactgatataggaattttattgtggcgactgggtgccaatactggtctcatatcagctggcaattggacctacacaaaataacagaaagaagcaataacgaaccgtcataaacaatgtccaaaaccaaccctaaagtatcaaaaaacatgatatcatacaataaccagactataacatacaagtaaaggataatttcctccaataattgcattatctccctgactgtcatttgtcattttcttgccagcagcagctgtttttcttgcaagaacctccaaggcccattttcttttgtcactctttatacaatctgatttaacgctagactcctttgaatcaactctggggccaccagggcaagaacctgttgccccttctgagtgtctgcttgaaggtactttaccagaagttgaattaccaccaacagagctatgtacaatcttcttattcactttattttcagatgagcaatctctgccctttggtaaaatattattcacctcttttgctttagtaggactattatcaagagactgatttgatgcttttcctgaaaggttaggttttttattctgctccgagttggcatcagtttcaagaaaagaaagtggcttgacatcatcttttcgtgggaaaacagatgtatctgctaaatacaacctggaaagaatagaagttttggcctgaccttcaggaccctctttcgattctgcaccctctgaactctttcttagaagatccagaactgacttcaaagtttcaatcttttcaggctttgttgctctcatgcaacgatatttccaaaactcaatttcacagtccctatcccacgcacgctttcttcttccatttgaggtcccaaaaattttcctggttaaatgttcacgaacttttcctttctgcaacattgacttctttgtcttcaaagccatagggggcagcttatttagaggttcagttttaggccctgatacagctgccctgaatgctgcaagaagctttgtatcaaaaagattttcttcaaaatttttagaggacttgttgcggacagcttctctaatttcttccctcaggttttgaactaaggatgactccccatgatctggagctctcttcataatcttttttaccctcaaacccgccaagttttcattgttttcagataacttgttactagagtttgaaccagaaattccctttggaggcttccacttcgtgcctttaactatactcattatatccgatgcggcattctcctgtgttgggtgatgtttcacaccatcctgtctggaaataggtgtagtagaagggcctgctttagtattatctgaaagaggagcacatgctacactctcatgattaatcagtcgactatcattagttttaagtttcttttgtgacacttcaacttcaggtttgagttcagcatctctatggacttctaaatgaacctcatcattactgaacatcaagagaaatgaagttaaaaaacacatgatgaaaagagagtaagcatattaagtcctcatgcaatggaccaaaaatgtaaaacaatcaaggaacaatggaatatgcacataaagacattaaaaaaccaaccaagtgtttgatgggtgacaaaagaacttgtaacaacacatagaagtaagaaaagcatcaattcacaggattgacattctttctgtcttctcatgtgtctttattcaaagtcagaaagaaagaaaacacatttcaa-------------------------------------------------------------------------------------------------------------------------------------------------------------
>Albizia_sinaloensis_Hughes_1576@NODE_1_length_1888_cov_125.816124
----------------------------------------------------------------------------------------------------------------------------------------------------------------taatctcacgacacatttaaacaaaaaagtaaaacagagagaactactaggtgactacagcatatccagcatattgac---------ttattcctcccaaaggtggcgagaaaagctgaagtatacctgcctaactggtataggaattttattgtggcgactgggtgccaatactggtctcatatcagttggcaattgggcctacacacaataacagagagaagcaataacgaatcgtcataaaaaatgtccaaaaccaaccctgaagtatcaaaaaacatgatatcatacaataaccagactataacatacaagtaaaggataatttcctccaataattgcattatctccctgactgtcatttgtcattttcttgccagcagcagctgtttttcttgcaagaacctccaaggcccattttcttttgtcactctttatacaatctgatttaacgcttgactcctttgagtcaactctggggccaccagggcaagaacctgttgccccttctgattgtctgcttgaaggtactttaccagaagttgaattaccaccaacagagctatgtacaatcttcttatttattttattttcagatgagcaatctataatttttggtaaaatattatttacctcttttgctttaataggactattatcaagagactgatttgatgcttttcctgaaaggttaggttttttattctgctctgagttagcatcagtttcaacaaaagaaagtggcttgacatcatcttttcgtgggaaaacagatgtatctgctaaatacaacctggaaagaatagaatttttggcctgaccttcaggatcctctttcgattctgcactctctgaactctttcttagaagatccagaactgacttcaaagtttcaatcttttcaggctttgttgctctcatgcaacgatatttccaaaactcaatttcacagtccctatcccacgcacgctttcttcttccatttgaggtcccaaaaattttcctggttaaatgttcacgaacttttcctttctgcaacattgacttctttgtcttcaaggccatagggggcagcttatttagaggttcagttttaggccctgatacagctgccctgaatgctgcaagaagctttgtatcaaaaagattttcttcaaaatttttacaggacttgttgcggacagcttctctaatttcttccctcaggttttgaactaaggatgactccccatgatctggagctctcttcatgatcttttttaccctcaaacccgccaagttttcattgttatcagataacttgttaccagagtttgaaccagaaat---------aggcttccacttcgtgcctttaactatactcattatatctgatgcagcattctcctgtgttgtgcgatgttttatgccatcctgtcttgaaaaaggtgtagtagaagggcttgctttagtattatctgaaagaggagcacatgctacactctcatgattaatcagttgactaccatcagttttaagtttcttttgtgacacttcaacttcaggtttgagttcggcatctctatcaacttctaaatgaacctcatcattactgaacatcaagagaaatgaagttaaaaa------gatgaaaagagagtaagcatattaagtcctcatgcaatggaccaaaaatgtaaaacaatcaaggaacaatggaatatgcacataaagacattaaaaaaccaaccaagtgtttgatgggtgacaagaaa--ttgtaacaacacatagaagtaagaaaagcatcaattcacagggctgacattttttctgtcttctcatgaacctttattcaaagtaagaaagaaagaaaacacatttcaaagttctctagttcatttatttgtcttcacagccagcaataagcac----------------------------------------------------------------------------------------------------------------
>Albizia_tomentosa_Hughes_648@NODE_1_length_1864_cov_168.832121
-----------------------------------------------------------------------------------------------------------------------------------ttcattgtaaaaagagtgcattcattttgtaatctgacgacacatttaaacaaaaaagtaaaacagagagaactgctaggtgactacagcatatccagcatattgac---------ttattcctcccaaaggtggcgagaaaagctgaagtatacctgcctaactgatataggaattttattgtggcgactgggtgccaatactggtctcatatcagttggcaattgggcctacacacaataacagagagaagcaataacgaatcgtcataaaaaatgtccaaaaccaaccctaaagtatcaaaaaacatgatatcatacaataaccagactataacatacaagtaaaggataatttcctccaataattgcattatctccctgactgtcatttgtcattttcttgccagcagcagctgtttttcttgcaagaacctccaaggcccattttcttttgtcactctttatacaatctgatttaacgcttgactcctttgagtcaactctggggccaccagggcaagaacctgttgccccttctgagtgtctgcttgaaggtactttaccagaagttgaattaccaccaacagagctatgtacaatcttcttatttactttattttcagatgagcaatctatgctttttggtaaaatattatttacctcttttgctttaataggactattatcaagagactgatttgatgcttttcctgaaaggttaggttttttattctgctctgagttagcatcagtttcaacaaaagaaagtggcttgacatcatcttttcgtgggaaaacagatgtatctgctaaatacaacctggaaagaatagaatttttggcctgaccttcaggaccctctttcgattctgcactctctgaactctttcttagaagatccagaactgacttcaaagtttcaatcttttcaggctttgttgctctcatgcaacgatatttccaaaactcaatttcacagtccctatcccacgcacgctttcttcttccatttgaggtcccaaaaattttcctggttaaatgttcacgaacttttcctttctgcaacattgacttctttgtcttcaaagccatagggggcagcttatttagaggttcagttttaggccctgatacagctgccctgaatgctgcaagaagctttgtatcaaaaagattttcttcaaaatttttagaggacttgttgcggacagcttctctaatttcttccctcaggttttgaactaaggatgactccccatgatctggagctctcttcatgatcttttttaccctcaaacccgccaagttttcattgttatcagataacttgttaccagagtttgaaccagaaattccctttggaggcttccacttcgtgcctttaactatactcattatatctgatgcagcattctcctgtgttttgagatgttttacgccatcctgtcttgaaaaaggtgtagtagaagggcttgctttagtattatctgaaagaggagcacatgctacactctcatgattaatcagttgactaccatcagttttaagtttcttttgtgacacttcaacttcaggtttgagttcggcatctctatcaacttctaaatgaacctcatcattactgaacatcaagagaaatgaagttaaaaaacacatgatgaaaagagagtaagcatattaagtcctcatgcaatggaccaaaaatgtaaaacaatcaaggaacaatggaatatgcacataaagacattaaaaaaccaaccaagtgtttgatgggtgacaagaaa--ttgtaacaacacatagaagtaagaaaagcatcaattcacagggctgacattttttctgtcttctcatgtacctttattcaaagtaag-----------------------------------------------------------------------------------------------------------------------------------------------------------------------------------
>Balizia_elegans_Iganci_870@NODE_1_length_2097_cov_189.026733
ttcgaatacatcagacttaggctatatccttaatttccaagtcagcagaaagaaatatctgtaatgcggaatccattgcatttccatttgtcatcttgacctatattgatgatataaaatcccaacttgcattcagtgtaaaaagcgtgcattcattttgtaatctctcgacacatttaaacaaaaaagtaaaacagagagaactaccaggtgactacagcatatctagcatattgactacaagggattattcctcccaaaggtggagagaaaaactgcagcatacctgcctaactggtatcggaattttattgtggcgactgggtgccaatactggcctcatatcagctggcaattgggcctacattcaataatggaaagaagtaataacgaaccatcatgaacaatgtccaaaaccaaccctaaagtatcaaaaaacatgatatcatacaataaccagattataacataccaataaaggataatttcctccaagaattgcattatctccctgactgtcatttgtcattttcttgccagcagcagctgtttttcttgcaagaacctccaaggcccattttcttttgtcactatttatacaatctgatttacagcttgactcctttgagtcaactctggagccaccagggcaagagccagttgccccttctgagtgtctgcttgaaggtactttaccagaagttgaattaccaccaacagacctatgtacaatcttcttatttactttattttcagatgagcaatctctgccctttggtaaaatattatttatctcttttgctttaataggactataatcaagagaatgatttgatgcttttcctgaaaggttaggttttttattctgctctgagttagcatcagtttcaagaacagaaagtggcttgacatcatcttttcgtgggaaaacagatgtatctgctaaatacaacctggaaagaatagaatttttggcctgaccttcaggaacctctttcgactctgcactctctgaattctttcttagaagatccagaactgacttcaaagtttcaatcttttcaggcttcgttgctctcatgcaacgatatttccaaaactcaatttcacagtccctatcccacgcacgctttcttcttccatttgaggtcccaaaaattttcctggttaaatgttcacgaacttttcctttctgcaacattgacttctttgtcttcaaagccatagggggcagcttatttagaggttcagttttaggccctgctacagcagccctgaatgctgcaagaagctttgtatcaaaaagattttcttcaaaatttttagaggatttgttgctgacagcttctctaatttcttccctcaggttttgaactaaggatgactccccatgatctggagctctcttcatgatcttttttaccctcaaacccaccatgttttcattgtttttagataacttgttactagattttgagccagaaattccctttggaggcttccacttcgtgtctttaactatactcattatatctgatgcagcattctcctgtgttgtgccatgttttacaccatcgtgtctggaaatatgtgtagtagaagggcttgctttagtattatctgaaagaggagcacatgctacactctcatgattaatcagtcgactaccatcagttctaagtttcttttgcgacacttcaacttcaggtttgagttcggcatctctatcgacttctatatgaacctcatcattactgaacatcaagagaaatgaagttaaaaaacacatattgaaaagaaagtaagcataataagtccttatgcaatggaccaaaaatggaaaacaatcaaggaacaatggaatatgcacataaagacattaaacaaccgaccaagtgtttgatgggtgacaaaagaacttgtaacaacacatagaagtaagaaaagcatcaattcacagggctcac--------------------------------------------------------------------------------------------------------------------------------------------------------------------------------------------------------------------------
>Balizia_leucocalyx_Aguilar_1939@NODE_1_length_2236_cov_207.147754
---------------------ctatatccttaatttccaagtcagcagaaagaaatatctgtaatgcggaatccattgcatttccatttgtcatcttgacctatattgatgatataaaatcccaacttgcattcagtgtaaaaagagtgcattcattttgtaatctctcgacacatttagacaaaaaagtaaaacagagagaactaccaggtgactacagcatatctagcatattgactacaacggattattcctcccaaaggtggagagaaaaactgcagcatacctgcctaactggtataggaattttattgtggcgactgggtgccaatactggtctcatatcagcaggcaattgggcctacattcaataacggaaagaagtaataacgaaccatcatgaacaatgtccaaaaccaaccataaagtatcaaaaaacatgatatcatacaataaccagactataacataccaataaaggataatttcctccaagaattgcattatctccctgactgtcatttgtcattttcttgccagcagcagctgtttttcttgcaagaacctccaaggcccattttcttttgtcactatttatacaatctgatttacagcttgactcctttgagtcaactctggagccaccagggcaagagtcagttgccccttctgagtgtctgcttgaaggtactttaccagaagttgaattaccaccaacagagctatgtacaatcttcttatttactttattttcagatgagcaatctctgccctttggtaaaatattatttacctcttttgctttaataggactataatcaagagaatgatttgatgcttttcctgaaaggttaggttttttattctgctctgagttagcatcagtttcaagaacagaaagtggcttgacattatcttttcgtgggaaaacagatgtatctgctaaatacaacctggaaagaatagaatttttggcctgaccttcaggaacctctttcgattctgcactctctgaactctttcttagaagatctagaactgacttcaaagtttcaatcttttcaggctttgttgctctcatgcaacgatatttccagaactcaatttcacagtccctatcccacgcacgctttcttcttccatttgaggtcccaaaaattttcctggttaaatgttcacgaacttttcctttctgcaacattgacttctttgtcttcaaagccatagggggcagcttatttaaaggttcagttttaggccctgcaacagcagccctgaatgctgcaagaagctttgtatcaaaaagattttcttcaaaatttttagaggatttcttgctgacagcttctctaatttcttccctcaggttttgaactaaggatgactccccatgatctggagctctcttcatgatcttttttaccctcaaacccaccatgttttcattgtttttagataacttgttactagattttgagccagaaattccctttggaggcttccacttcgtgtttttaactatactcattatatctgatgcagcattctcctgtgttgtgcgatgttttacaccatcgtgtctggaaatacatgtagtagaagggcttgctttagtattatctgaaagaggagcacatgctacactctcatgattaatcagtcgactaccatcagttctaagtttcttttgcgacacttcaacttcaggtttgagttcagcatctctatcaacttctatatgaacctcatcattactgaacatcaagagaaatgaagttaaaaaacacatattgaaaagaaagcaagcataataagtcctcatgcaatggaccaaaaatggaaaacaatcaaggaacaatggaatatgcacataaagacattaaacaaccaaccaagtgtttgatgggtgacaaaagaacttgtaacaacacatagaagtaagaaaagccccaattcacagggctcacattcttcctgtcttctcatgtatctttatttgaagtaagaaagaaagaaaacacattccaaagttctctagttcatttatttgtcttcacacccggcaatgaacacaatttaaactaacaagcacaaaaatcaaaaggagagcacaatatcaaaatcagcaacaagacattcaaactaagatctcttagtgaggagggtgaataaatcatatgaaaaa
>Calliandra_bella_LPQ15696@NODE_1_length_2004_cov_304.021796
tttgaatacttcagagtta-gctatgtccttcgtctccaagtaggcagaaagaaacatcta----atggaatccatcaagttttcatctgtcatcttgacatatattgatgatatagaatcccaacttgaattcagtgtaaaaaaagtgcattcatt---------------------aaac------aaaaaacagagaatcctacaggaga---ctcgcttatccagcatattggctacaatgtatttctcctcccaaaggtggatagaaaagttgcagcatacctgcctaactgatataggaattttattgtggcggctgggtggtaatactggtctcatatcagctggcaattgggcctacgatcaatatcagaaagaag---------acgatcataaacaatgtacaaaaccaaccctaaagcgt-aaaaaacaaaatatcatacaatgattagactataacataccagtaaaggataatttgctccaagtattgcattatctccctgactgtcatttgtcattttcttgccagcagcagctgtttttcttgcaagaacctccaaggcccattttcttttatcactcttcatacaatctgatttaacgcttgactcctttgagtcaactctggagccaccagggcaagatcctgttgccccttctgagtgtttgcctgaaggtgctttaccagaagttgaattaccaccaactgagctttgtacaatcttcttattcactttactttcagatgaaccatctctggaatttggaaaaattttatttaattcttttgctttaataggaccattatcaagagactgatttgatgcttttcctgacaggttaggctttttattctgcttagagttagcatcagtttcaagaacagaaagtggcttgacatcatcttttcgtgggaaaacagacgtatctgctaaatacaacctggaaagaatagaatttccagcctgacctccagggcactctttcgattctgcactctctgaactgtttcttagaagatccagaactgacttcaaagtttcaatcttttcaggctttgttgctctcatgcaacgatgtttccaaaactcaatttcacagtccctgtcccatgcacgctttcttcttccatttgaagtcgcaaaaattttcctggtaagatgttcacgaacttttcctttttgcaacattgacttctttgccttcaatgccatagggggcggcttatttggagtttcagttttaggccctgctactgcagccctgaatgctgcaagaagctttgtatcaagag---tttcttcaaaatttttagaggatttattgcggacagcttctctaatttcttccctcaggttttgaactaaggatgactccccatgatctggagctctcttcatgatcttttttaccctcaaacctgccgtgttttcattgtttttagataaattgttagaagattttgtgccagaaattccctttggaggcttccgctttgtacccttaactatactcattatatctgatgcagcattctcttctgttgtatgaagttttacatcatcatgtctggaaataggtgcagtggaaggtcttgttttattattatctaaaagaggagcatctcctacattctcatgattcttcagtagactatcatcagttctaagtttcttttgcaatacttcaacttcaggtttgagttcagcatctctatcaacttctatatgagcctcattattactaaacatcaaaagaaattggagttaaaaaaacac-atgaaaacagaataagcatatcaagtccccatgcaatggaccataaatggaaaacaatcaaggaacaatggaatgaacacataaagatactaaa----caaccaagtgcttgatgggtgatgaaagaacttgtaacagcacatagaagtaagaagatcatcaattcacagggctcacattcttcctgtcttctcacgtatctttat---------------------------------------------------------------------------------------------------------------------------------------------------------------------------------------------
>Cathormion_rhombifolium_Deighton_3618@NODE_1_length_1953_cov_132.353412
--------------------------------------------------------------------------------------------------------------------------------------------------------------------ctctcgacacatttaaacaaaaaagtaaaacagagagaactaccaggtgactacagcatatctagcatattgactacaacggattattcctcccaaaggtggagagaaaaactgcagcatacctgcctaactggtataggaattttattgtggcgactggctgccaatactggtctcatatcagctggcaattgggcctacattcaataacggaaagaagtaataacgaaccatcatgaacaatgtccaaaaccaaccctaaagtatcaaaaaacatgatatcatacaataaccagactataacataccaataaagggtaatttcctccaagaattgcattatctccctgactgtcatttgtcattttcttgccagcagcagctgtttttcttgcaagaacctccaaggcccattttcttttgtcactatttatacaatctgatttacagcttgactcctttgagtcaactctggagccaccagggcaagagccagttgccccttctgagtgtctgcttgaaggtactttaccagaagttgaattaccaccaacagagctatgtacaatcttcttatttactttattttcagatgagcaatctctgccctttggtaaaatattatttacctcttttgctttaataggactataatcaagagaatgatttgatgcttttcctgaaaggttaggttttttattctgctccgagttagcatcagtttcaagaacagaaagtggcttgacatcatcttttcgtgggaaaacagatgtatctgctaaatacaacctggaaagaatagaatttttggcctgaccttcgggaacctctttcgattctgcactctctgaactctttcttagaagatccagaactgacttcaaagtttcaatcttttcaggcttcgttgctctcatgcaacgatatttccaaaactcaatttcacagtccctatcccacgcacgctttcttcttccatttgaggtcccaaaaattttcctggttaaatgttcacgaacttttcctttctgcaacattgacttttttgtcttcaaagccatagggggcagcttatttagaggttcagttttaggccctgctacagcagccctgaatgccgcaagaagctttgtatcaaaaagattttcttcaaaatttttagaggatttgttgctgacagcttctctaatttcttccctcaggttttgaactaaggatgactccccatgatctggagctctcttcatgatcttttttaccctcaaacccaccatgttttcattgtttttagataacttgttactagattttgagccagaaattccctttggaggcttccacttcgtgtctttaactatactcattatatctgatgcagcattctcctgtgttgtgcgatgttttacaccatcgtgtctggaaatacgtgtagtagaagggcttgccttagtattatctgaaagaggagcacatgctacactctcatgattaatcagtcgactaccatcagttctaagtttcttttgcgacacttcaacttcaggtttgagttcggcatctctattgacttctatatgaacctcatcattactgaacatcaagagaaatgaagttaaaaaacacatattgaaaagaaagtaagcataataagtcctcacgcaatggaccaaaaatggaaaacaatcaaggaacaatggaatatgcacataaagacattaaacaaccaaccaagtgtttgatgggtgacaaaagaacttgtaacaacacgtagaagtaagaaaagcatcaattcacagggctcacattcttcctgtcttctcatgtatctttatttgaagtaagaaagaaagaaaacacatttcaaagttctctagttcatttatttgtcttcacacccagcaataaacacaatttaaactaacaaacacaaaaatcaaacggacagcacaatat--------------------------------------------------------------------
>Enterolobium_cyclocarpum_MWC9020@NODE_1_length_1935_cov_450.147470
---------------------------------------------------------------------------------------------------------------atataaaatcccaacttgcattcagtgtaaaaagagtgcattcattttgtaatctcacgacacatttaaacaaaaaggtaaaacagagagaactaccaggtgactacagcatatccagcatattgactacaaccgattattcctcccaaaggtggagagaaaagctgcagcatacctgcctaactggtataggaattttattgtggcgactgggtgccaaaacgggtctcatatcagctggcaattggacctacactcaataacagaaagaagtaataacgaaccatcataaacaatgtccaaaaccagccctaaagtatcaaaacacatgatatcatacaataaccagactataacataccagtaaaggataatttcctccaagaattgcattatctccctgactgtcatttgtcattttcttgctagcagcggccgtttttctagcaagaacctccaaggcccattttcttttgtcactctttatacaacctgatttaacgctcaactcctttgagtcaactctggagccaccagggcaagaacttgttgccccttctgagtgtccgcttgaaggtactttaccagaagttgaattaccaccaacagagctatgtacaatcttcttatttactttattttcagatgagcaatctctgccctttggtaaaatattatttacctcttttgctttaataggactattattaagagactgatttgatccttttcctgaaaggttaggttttttattctgttctgacttatcatcagtttcaagaacagaaagtggcttgacatcatcttttcgtgggaaaacagatgtatctgctaaatacaacctggaaagaatagaatttttggcctgaccttcaggatcctctttcaattctgcactctctgaagtctttcttagaagatccagaactgacttcaaagtttcaatcttttcaggtttcgttgctctcatgcaacggtatttccaaaactcaatttcacattccctatcccacgcacgctttcttcttccatttgaggtcccaaaaattttcctcgttagatgttcacgaacttttcctttctgcaacattgacttctttgccttcaaagccatagggggcggcttatttagaggttcagttttaggccctgctacagcagccctgaatgcagcaagaaggtttgtatcaacaagattttcttcaaaatttgttgaggatttgttgcggacagcttctctaatttcttccctcaggttttgaactaaggatgactccccatgatctggagctctcttcatgatcttttttaccctcaaacccgccatgttttcattgtttttagataacttgtcactagactttgagccagaaattccatttgggggcttccacttcgtgcctttaactatactcattatatctgatgcggcattctcctgtgttgtgtgatgttttacaccatcatgtctggaaataggtgtagtagaagggcttgctttagtagtatctgaaaaaggagcgcaagctacactcgcatgatcaatcagttgaataccatcagttctaagttttttttgtgacactttaacttcaggtttgagttcggcatctttctcgacttctatatgaacctcatcattactgaacatcaagagaaatgaagttaaaaaacacatgatgaaaaggaagtaagcatattaagtcctcatgcaatggaccaaaaatggaagacaatcaagcaacaatg-----------------------------------------gatgggtaacaaaagaacttgtaacaacacatagaagtaagaagagcatcagttcacagggctcacattcttcctgtcttctcatgtatctttatttgaagt----aagaaagaaaacacatttcaaagttctctagttcatttatttgtcttcacacccagcaataaacacaatttaaactaacaagca----------------------------------------------------------------------------------------------
>Hydrochorea_corymbosa1_Bonadeu_655@NODE_1_length_1685_cov_2085.593865
--------------------------------------------------------------------------------------------------------------------------------------------------------------------------------------------------------------------------------------------------------------------------------------cagcatacctgcctaactggtataggaattttattgtggcgactggctgccaatactggtctcatatcagctggcaattgggcctacattcaataacggaaagaagtaataacgaaccatcatgaacaatgtccaaaaccaaccctaaagtatcaaaaaacatgatatcatacaataaccagactataacataccaataaaggataatttcctccaagaattgcattatctccctgactgtcatttgtcattttcttgccagcagcagctgtttttcttgcaagaacctccaaggcccattttcttttgtcactatttatacaatctgatttacagcttgactcctttgagtcaactctggagccaccagggcaagagccagttgccccttctgagtgtctgcttgaaggtactttaccagaagttgaattaccaccaacagagctatgtacaatcttcttatttactttattttcagatgagcaatctctgccctttggtaaaatattatttacctcttttgctttaataggactataatcaagagaatgatttgatgcttttcctgaaaggttaggttttttattctgctctgagttagcatcagtttcaagaacagaaagtggcttgacatcatcttttcgtgggaaaacagatgtatctgctaaatacaacctggaaagaatagaatttttggcctgaccttcaggaacctctttcaattctgcactctctgaactctttcttagaagatccagaactgacttcaaagtttcaatcttttcaggcttcgttgctctcatgcaacgatatttccaaaactcaatttcacagtccctatcccacgcacgctttcttcttccatttgaggtcccaaaaattttcctggttaaatgttcacgaacttttcctttctgcaacattgacttttttgtcttcaaagccatagggggcagcttatttagaggttcagttttaggccctgctacagcagccctgaatgctgcaagaagttttgtatcaaaaagattttcttcaaaatttttagaggatttgttgctgacagcttctctaatttcttccctcaggttttgaactaaggatgactccccatgatctggagctctcttcatgatcttttttaccctcaaacccaccatgttttcattgtttttagataacttgttactagattttgagccagaaattccctttggaggcttccacttcgtgtctttaactatactcattatatctgatgcagcattctcctgtgttgtgcgatgttttacaccatcatgtctggaaatacgtgtagtagaagggcttgctttagtattatctgaaagaggagcacatgttacactctcatgattaatcagtcgactaccatcagttctaagtttcttttgcgacacttcaacttcaggtttgagttcagcatctctatcgacttctatatgaacctcatcattactgaacatcaagagaaatgaagttaaaaaacacatattgaaaagaaagtaagcataataagtcctcatgcaatggatcaaaaatggaaaacaatcaaggaacaatggaatatgcacataaagacattaaacaaccaaccaagtgtttgatgggtgacaaaagaacttgtaacaacacatagaagtaagaaaagcatcaattcacagggc------------------------------------------------------------------------------------------------------------------------------------------------------------------------------------------------------------------------------
>Hydrochorea_gonggrijpii_Tillett_45696@NODE_1_length_1888_cov_206.308669
-------------------------------------------------------------------------------------------------------------------------------------------------agtgcattcattttgtaatctctcgacacatttaaacaaaaaagtaaaatagagagaactaccaggcgactacagcatatctagcatattgactacgacggattattcctcccaaaggtggagagaaaaactgcagcatacctgcctaactggtataggaattttattgtggcgactgggtgccaatactggtctcatatcagctggcaattgggcctacattcaataacggaaagaagtaataaccaaccatcatgaacaatgtccaaaaccaaccctaaagtatcaaaaaacatgatatcatacaataaccagactataacataccaataaaggataatttcctccaagaattgcattatctccctgactgtcatttgtcattttcttgccagcagcagctgtttttcttgcaagaacctccaaggcccattttcttttgtcaatatttatacaatctgatttacagcttgactcctttgagtcaactctggagccaccagggcaagagccatttgccccttctgagtgtctgcttgaaggtactttaccagaagttgaattaccaccaacagagctatgtacaatcttcttatttactttattttcagatgagcaatctctgccctttggtaaaatattatttacctcttttgctttaataggactataatcaagagaatgatttgatgcttttcctgaaaggttaggttttttattctgctctgagttagcatcagtttcaagaacagaaagtggcttgacatcatcttttcgtgggaaaacagatgtatctgctaaatacaacctggaaagaatagaatttttggcctgaccttcaggaacctctttcgattctgcactctctgaactctttcttagaagatccagaactgacttcaaagtttcaatcttttcaggcttcgttgctctcatgcaacgatatttccaaaactcaatttcacagtccctatcccacgcacgctttcttcttccatttgaggtcccaaaaattttcctggttaaatgttcacgaacttttcctttctgcaacattgactttttcgtcttcaaagccatagggggcagcttatttagaggttcagttttaggccctgctacagctgccctgaatgctgcaagaagctttgtatcaaaaagattttcttcaaaatttttagaggatttgttgctgacagcttctctaatttcttccctcaggttttgaactaaggatgactccccatgatctggagctctcttcatgatcttttttaccctcaaacccaccatgttttcattgtttttagataacttgttactagattttgagccagaaattccctttggaggcttccacttcgtgtctttaactatactcattatatctgatgcagcattctcctgtgttgtgcgatgttttacaccatcgtgtctggaaatacgtgtagtagaagggcttgctttagtattatctgaaagaggagcacatgctacactctcatgattaatcagtcgactaccatcagttctaagtttcttttgcgacacttcaacttcaggtttgagttcggcatctctatcgacttctatatgaacctcatcattactgaacatcaagagaaatgaagttaaaaaacacatattgaaaagaaagt-agcataataagtcctcatgcaatggaccaaaaatggaaaacaatcaaggaacaatggaatatgcacataaagacattaaacaaccaaccaagtgtttgatgggtgacaaaagaacttgtaacaacacatagaagtaagaaaagcatcaattcacagggctcacattcttcctgtcttctcatgtatctttatttgaagtaagaaagaaagaaaacacatttcaaagttct-------------------------------------------------------------------------------------------------------------------------------------------------------
>Hydrochorea_marginata_Morim_563@NODE_1_length_2223_cov_317.022367
tgcgaatacatcagagttaggctatatccttaatttccaagtcagcagaaagaaatatctgtaacgcggaatccattgcatttccatttgtcatcttgacctatattgatgatataaaatcccaacttgcattcagtgtaaaaagagtgcattcattttgtaatctctcgacacatttaaacaaaaaagtaaaagagagagaactaccaggtgactacagcatatctagcatattgactacaacggattattcctcccaaaggtggagagaaaaactgcagcatacctgcctaactggtgtaggaattttattgtggcgactggctgccaatactggtctcatatcagctggcaattgggcctacattcaataacggaaagaagtaataacgaaccatcatgaacaatgtccaaaaccaaccctaaagtatcaaaaaacatgatatcatacaataaccagactataacataccaataaaggataatttcctccaagaattgcattatctccctgactgtcatttgtcattttcttgccagcagcagctgtttttcttgcaagaacctccaaggcccattttcttttgtcactatttatacaatctgatttacagcttgactcctttgagtcaactctagagccaccagggcaagagccagttgccccttctgagtgtctgcttgaaggtactttaccagaagttgaattaccaccaacagagctatgtacaatcttcttatttactttattttcagatgagcaatctctgccctttggtaaaatattatttacctcttttgctttaataggactataatcaagagaatgatttgatgcttttcctgaaaggttaggttttttattctgctctgagttagcatcagtttcaagaacagaaagtggcttgacatcatcttttcgtgggaaaacagatgtatctgctaaatacaacctggaaagaatagaatttttggcctgaccttcaggaacctctttcgattctgcactctctgaactctttcttagaagatccagaactgacttcaaagtttcaatcttttcaggcttcgttgctctcatgcaacgatatttccaaaactcaatttcacagtccctatcccacgcacgctttcttcttccatttgaggtcccaaaaattttcctggttaaatgttcacgaacttttcctttctgcaacattgacttttttgtcttcaaagccatagggggcagcttatttagaggttcagttttaggccctgctacagcagccctgaatgctgcaagaagttttgtatcaaaaagattttcttcaaaatttttagaggatttgttgctgacagcttctctaatttcttccctcaggttttgaactaaggatgactccccatgatctggagctctcttcatgatcttttttaccctcaaacccaccatgttttcattgtttttagataacttgttactagattttgagccagaaattccctttggaggcttccacttcgtgtctttaactatactcattatatctgatgcagcattctcctgtgttgtgcgatgttttacaccatcgtgtctggaaatacgtgtagtagaagggcttgctttagtattatctgaaagaggagcacatgttacactctcatgattaatcagtcgactaccatcagttctaagtttcttttgcgacacttcaacttcaggtttgagttcagcatctctatcgacttctatatgaacctcatcattactgaacatcaagagaaatgaagttaaaaaacacatattgaaaagaaagtaagcataataagtcctcatgcaatggatcaaaaatggaaaacaatcaaggaacaatggaatatgcacataaagacattaaacaaccaaccaagtgtttgatgggtgacaaaagaacttgtaacaacacatagaagtaagaaaagcatcaattcacagggctcacattcttcctgtcttctcatgtatctttatttgaagtaagaaagaaagaaaacacatttcaaagttctctagttcatttatttgtcttcacacccagcaataaacacaatttaaactaacaagcacaaaaatcaaacgtagagcacaatatcaaaatcagcaacaagacattcaaactaagatctcttagtgaggagggtgagta--------------
>Jupunba_abbottii_Zanoni_21220@NODE_1_length_1918_cov_150.485062
----------------------------------------------------------------------------------------------------------------------------------------------------------------------------------------aaaagtaaaacagagagaactaccaggtgactacagcatatctagcatattggctacaacggattattcctcccaaaggtggagagaaaaactgcagcatacctgcctaactggtataggaattttattgtggcgactaggtgccaatactggtctcatatcagctggcaattgggcctacattcaataacagaaagaagtaataacgaaccatcatgaacaatgtccaaaaccaaccctaaagtatc-aaaaacatgatatcatacaataaccagactataacataccaataaaggataatttcctccaagaattgcattatctccctgactgtcatttgtcattttcttgccagcagcagctgtttttcttgcaagaacctccaaggcccattttcttttgtcactatttataaaatctgatttacagcttgactcctttgagtcaactctggagccaccagggcaagagccagttgccccttctgagtgtctgcttgaaggtactttaccagaagttgaattatcaccaacagaactatgtacaatcttcttatttactttattttcagatgagcaatctctgccctttggtaaaatattatttacctcttttgctttaataggacaataatcaagagactgatttgatgcttttcctgaaaggttaggttttttattctgctctgagttagcatcagtttcaagaacagaaagtggcttgacatcatcttttcgtgggaaaacagatgtatctgctaaatacaacctggaaagaatagaatttttggcctgaccttcaggaacctctttcgattctgcactctctgaactctttcttagaagatccagaactgacttcaaagtttcaatcttttcaggcttcgttgcttgagagcaacgatatttccaaaactcaatttcacagtccctatcccacgcacgctttcttcttccatttgaggtcccaaaaattttcctggttaaatgttcacgaacttttcctttctgcaacattgacttctttgtcttcaaagccatagggagcagcttatttagaggttcagttttaggcccagctacagcagccctgaatgctgcaagaagctttgtctcaaaaagattttctccaaaatctttagaggatttgttgctgacagcttctctaatttcttccctcaggttttgaactaaggatgactccccatgatctggaggtctcttcatgatcttttttaccctcaaacccgccatgttttcattgtttttagataacttgttactagattttgagccagaaattccctttgggggcttccacttcgtgtctttaactatactcattatatctgatgcggcattctcctgtgttgtgtgatgttttacaccatcgtgtctggaaatacgtgtagtagaagggcttgctttagtattatctgaaagaggagcacatgctacactctcatgattaatcagtcgactaccatcagttctaagtttcttttgcgacacttcaacttcaggtttgagttcggcatctctatcgacttctatatgaacctcatcattactgaacatcaagagaaatgaagtttaaaaacacatattgaaaagaaagtaagcataataagtcctcatgcaatggaccaaaaatggaaaacaatcaaggaacaatggaatatgcacataaagacattaaacaaccaaccaagtgtttgatgggtgacaaaagaacttgtaacaacacatagaagtaagaaaagcatcaattcacagggctcacattcttcctgtcttctcatgtatctttatttgaagtaagaaagaaagaaaacacttttcaaagttctctagttcatttatttatcttcacacccatcaataaacacaatttaaactaacaagcac--------------------aatatcaaaat--------------------------------------------------------------
>Jupunba_asplenifolia_Ekman_6383@NODE_1_length_1456_cov_70.071066
--------------------------------------------------------------------------------------------------------------------------------------------------------------------------------------------------------------------------------------------------------------------------------------------------------------------------------------------------------------------------------------cagaaagaagtaataacgaaccatcatgaacaatgtccaaaaccaaccctaaagtatc-aaaaacatgatatcatacaataaccagactataacataccaataaaggataatttcctccaagaattgcattatctccctgactgtcatttgtcattttcttgccagcagcagctgtttttcttgcaagaacctccaaggcccatttttttttgtcactatttatacaatctgatttacagcttgactcctttgagtcaactctggagccaccagcgcaagagccagttgccccttctgagtgtctgcttgaaggtactttaccagaagttgaattatcaccaacagaactatgtacaatcttcttatttactttattttcagatgagcaatctctgccctttgataaaatattatttacctcttttgctttaataggacaataatcaagagactgatttgatgcttttcctgaaaggttaggttttttattctgctctgagttagcatcagtttcaagaacagaaagtggcttgacatcatctcttcgtgggaaaacagatgtatctgctaaatacaacctggaaagaatagaatttttggcctgaccttcaggaacctctttcgattctgcactctctgaactctttcttagaagatccagaactgacttcaaagtttcaatcttttcaggcttcgttgctctcatgcaacgatatttccaaaactcaatttcacagtccctatcccacgcacgctttcttcttccatttgaggtcccaaaaattttcctggttaaatgttcacgaacttttcctttctgcaacattgacttctttgtcttcaaagccaaagggggcagcttatttagaggttcagttttaggcccagctacagcagccctgaatgctgcaagaagctttgtatcaaaaagattttctccaaaatttttagaggatttgttgctgacagcttctctaatttcttccctcaggttttgaactaaggatgactccccatgatctggagctctcttcatgatcttttttaccctcaaacccgccatgttttcattgtttttagataacttgttactagattttgagccagaaattccctttggaggcttccacttcgtgtctttaactatactcattatatctgatgcggcattctcctgtgttgtgcgatgttttacaccatcatgtctggaaatacatgtagtagaagggcttgctttagtattatctgaaagaggagcacatgctacactctcatgattaatcagttgactaccatcagttctaagtttcttttgtgacacttcaacttcaggtttgagttcggcatcgctatcgacttctatatgaacctcatcattactgaacatcaagagaaatgaagtttaaaaacacatattgaaaagaaagtaagcataataagtcctcatgcaatggac------------------------------------------------------------------------------------------------------------------------------------------------------------------------------------------------------------------------------------------------------------------------------------------------------------------------------------------------------------------
>Jupunba_barbouriana_Iganci_847@NODE_1_length_2363_cov_238.508749
tttgaatacatcagagttaggctatatccttaatatccaagtcagcagaaagaaatatctgtaatgcggaatccattgcatttccatttgtcatcttgacctatattgatgatataaaatcccaacttgcattcagtgtaaaaagagtgcattcattttgtaatctctagacacatttaaacgaaaaagtaaaacagagagaattaccaggtgactacagcatatctagcatattgactacaacggattattcctcccaaaggtggagagaaaaactgcagcatacctgcctaaccggtataggaattttattgtggcgactgggtgccaatactggtctcatatcagctggcaattgggcctactctcaataacagaaagaagtaataacgaaccatcatgaacaatgtccaaaaccaaccctaaagtatcaaaaaacatgatatcatacaataaccagactataacataccaataaaggataatttcctccaagaattgcattatctccctgactgtcatttgtcattttcttgccagcagcagctgtttttcttgcaagaacctccaaggcccattttcttttgtcactatttatacaatctgatttacagcttgactcctttgagtcaactctggagccaccagggcaagcaccagttgccccttctgagtgtctgcttgaaggtactttaccagaagttga---accaccaacaaagctatgtacaatcttcttatttactttattttcagatgagtaatctctgccctttggtaaaatattatttacctcttttgctttaataggactattatcaagagactgatttgatgcttttcctgaaaggttaggttttttattctgctctgagttagcatcagtttcaagaacagaaagtggcttgacatcatcttttcgtgggaaaacagatgtatctgctaaatacaacctggaaagaatagaatttttggcctgaccttcaggaacctctttcgattctgcactctctgaactctttcttagaagatccagaactgacttcaaagtttcaatcttttcaggcttcgttgctctcatgcaacgatatttccaaaactcaatttcacagtccctatcccacgcacgctttcttcttccatttgaggtcccaaaaattttcctagttaaatgttcacgaacttttcctttctgcaacattgacttctttgtcttcaaagccatagggggcagcttatttagaggttcagttttaggccctgctacagcggccctgaatgctgcaagaagctttgtatcaaaaagattttcttcaaaatttttagaggatttgttgctgacagcttctctaatttcttccctcaggttttgaactaaggatgactccccatgatctggagctctcttcatgatcttttttaccctcaaacccgccatgttttcattgtttttagataacttgttactggattttgagccagaaattccctttggaggcttccacttcgtgcctttaactatactcattatatctgatgcggcattctcctgtgttgtgcgatgttttacaccatcgtgtctggaaataggtgtagtagaagggcttgctttagtattatctgaaagaggagcacatgctacactctcatgattaatcagtcgactaccatcagttctaagtttcttttgcgacacttcaacttcaggtttgagttcggcatctctatcgacttctatatgaacctcatcattactgaacatcaagagaaatgaagttgaaaaacacatattgaaaagaaagtaagcataataagtcctcatgcaatggaccaaaaatggaaaacaatcaaggaacaatggaatatgcacataaagacattaaacaaccaaccaagtgtttgatgggtgacaaaagaacttgtaacaacacatagaagtaagaaaagcatcaattcacagggctcacattcttcctgtcttctcttgtatctttatttgaagtaagaaagaaagaaaacacttttcaaagttctctagttcatttatttgtcttcacacccagcaataaacacaatttaaactaacaagcacaaaaatcaaaaggagagcacaatatcaaaatcagcaacaagacattcaaactaagatctcttcgtgaggagggtggataaatcatatgaaaaa
>Jupunba_brachystachya_Lima_7438@NODE_1_length_2315_cov_214.392315
tttgaatacatcagagttaggctatatccttagtttccaagtcagcagaaagaaatatctgcaatgcggaatccattgcatttccatttgtcatcttgacctatattgatgatataaaatcccaacttgcattcagtgcaaaaagagtgcattcattttgtaatctctcgacacatttaaacaaaaaagtaaaacagagagaactaccaggtgactacagcatatctagcatattgactacaacggattattcctcccaaaggtggagagaaaaactgcagcatacctgcctaactggtataggaattttattgtggcaactgggtgccaatactggtctcatatcagctggcaattgggcctacactcgataacagaaagaagtaataacgaaccatcatgaacaatgtccaaaaccaaccctaaagtatcaaaaaacatgatatcatacaataaccagactataacataccaataaaggataatttcctccaagaattgcattatctccctgactgtcatttgtcattttcttgccagcagcagctgtttttcttgcaagaacctccaaggcccattttcttttgtcactatttatacaatctgatttacagcttgactccttcgagtcaactctggagccaccagggcaagagccagttgccccttctgagtgtctgcttgaagttactttaccagaagttgaattaccaccaacagaactgtgtacaatcttcttatttactttattttcagatgagcaatctgtgccctttggtaaaatattatttacctcttttgctttaataggactattatcaagagactgatttgatgcttttcctgaaaggttaggttttttattctgctctgagttagcatcagtttcaagaacagaaagtggcttgacatcatcttttcgtgggaaaacagatgtatctgctaaatacaacctggaaagaatagaatttttggcctgaccttcaggaacctctttcgattctgcactctctggactctttcttagaagatccagaactgacttcaaagtttcaatcttttcaggcttcgttgctctcatgcaacgatatttccaaaactcaatttcacagtccctatcccacgcacgctttcttcttccatttgaggtcccaaaaattttcctggttaaatgttcacgaacttttcctttctgcaacattgacttctttgtcttcaaagccatagggggcagcttatttagaggttcagttttaggccctgctacagcagccctgaatgctgcaagaagctttgtatcaaaaagattttcttcaaaatttttagaggatttgttgctgacagcttctctaatttcttccctcaggttttgaactaaggatgactccccatgatctggagctctcttcatgatcttttttaccctcaaacccaccatgttttcattgtttttagataacttgttactagattttgagccagaaattccctttggaggcttccacttcgtgcctttaactatactcattatatctgatgtggcattctcctgtgttgtgcgatgttttacaccatcgtctctggaaataggtgtagtagaagggcttgctttagtattatctgaaagaggagcacatgctacactctcatgattaatcagtcgactaccatcagttctaagtttcttttgcgacacttcaactttaggtttgagttcggcatctctatcgacttctatatgaacctcatcattactgaacatcaagagaaatgaagttaaagaacacatattgaaaagaaagtaagcataataagtcctcatgcaatggaccaaaaatggaaaacaatcaaggaacaatggaatatgcacataaagacattaaacaaccaaccaagtgtttgatgggtgacaaaagaacttgtaacaacacatagaagtaagaaaagcatcaattcacagggctcacattcttcctgtcttctcatgtatctttatttgaagtaagaaagaaagaaaacacttttcaaagttctctagttcatttatttgtcttcacacccagctataaacacaatttaaactaacaagcacaaaaatcaaaaggagagcacaatatcaaaatcagcaacaagacattcaaactaagatctcttagtgaggagggtgaataaatcatatgaaa--
>Jupunba_cochleata_Bonadeu_673@NODE_1_length_2670_cov_191.770150
tttgaatacatcagagttaggctatatccttagtttccaagccagcagaaagaaatatctgcaatgcggaatccattgcatttccatttgtcatcttgacctatattgatgatataaaatcccaacttgcattcagggcaaaaagagtgcattcattttgtaatctctcgacacatttaaacaaaaaagtaaaacagagagaactaccaggtgactacatcatatctagcatattgactacaacggattattcctcccaaaggtggagagaaaaactgcagcatacctgcctaactggtgtaggaattttattgtggcgactgggtgccaatactggtctcatatcagctggcaattgggcctacactcgataacagaaagaagtaataacgaaccatcatgaacaatgtccaaaaccaaccctaaagtatcaaaaaacatgatatcatacaataaccagactataacataccaataaaggataatttcctccaagaattgcattatctccctgactgtcatttgtcattttcttgccagcagcagctgtttttcttgcaagaacctccaaggcccattttcttttgtcactatttatacaatctgatttacagcttgactcctttgagtcaactctggagccaccagggcaagagccagttgccccttctgagtgtctgcttgaaggtactttaccagaagttgaattaccaccaacagaactatgtacaatcttcttatttactttattttcagatgagcaatctctgccctttggcaaaatattatttacctcttttgctttaataggactattatcaagagactgatttgatgcttttcctgaaaggttaggttttttattctgctctgagttagcatcagtttcaagaacagaaagtggcttgacatcatcttttcgtgggaaaacagatgtatctgctaaatacaacctggaaagaatagaatttttggcctgaccttcaggaacctctttcgattctgcactctctggactctttcttagaagatccagaactgacttcaaagtttcaatcttttcaggcttcgttgctctcatgcaacgatatttccaaaactcaatttcacagtccctatcccacgcacgctttcttcttccatttgaggtcccaaaaattttcctggttaaatgttcacgaacttttcctttctgcaacattgacttctttgtcttcaaagccatagggggcagcttacttagaggttcagttttaggccctgctacagcagccctgaatgctgcaagaagctttgtatcaaaaagattttcttcaaaatttttagaggatttgttgctgacagcttctctaatttcttccctcaggttttgaactaaggatgactccccatgatctggagctctcttcatgatctttttgaccctcaaacccgccatgttttcattgtttttagataacttgttactagattttgagccagaaattccctttggaggcttccactccgtgcctttaactatactcattatatctgatgtggcattctcctgtgttgtgcgatgttttacaccatcgtgtctggaaataggtgtagtagaagggcttgctttagtattatctgaaagaggagcacatgctacactctcatgattaatcagtcgactaccatcagttctaagtttcttttgcgacacttcaacttcaggtttgagttcggcatctctatcgacttctatatgaacctcatcattactgaacatcaagagaaatgaagttaagaaaaacatattgaaaagaaagtaagcataataagtcctcatgcaatggaccaaaaatggaaaacaatcaaggaacaatggaatatgcacataaagacattaaacaaccaaccaagtgtttgatgggtgacaaaagaacttgtaacaacacatagaagtaagaaaagcatcaattcacagggctcacattcttcctgtcttctcatgtatctttattcgaagtaagaaagaaagaaaacacttttcaaagttctctagttcatttatttgtcttcacacccagctataaacacaatttaaactaacaagcacaaaaatcaaaaggagagcacaatatcaaaatcagcaacaagacattcaaactaagatctcttagtgaggagggtgaataaatcatacgaaaaa
>Jupunba_commutata_Maguire_46145@NODE_1_length_2242_cov_204.697460
tttgaatacatcagagttaggctatatccttagtttccaagtcagcagaaagaaatatctgaaatgcggaatccattgcatttccatttgtcatcttgacctatattgatgatataaaatcccaacttgcattcagtgtgaaaagagtgcattcattttgtaatctctagacacatttaaacaaaaaagtaaaacagagagaattaccaggtgactacagcatatctagcatattgactacaacggattattcctcccaaaggtggagagaaaaactgcagcatacctgcctaactggtataggaattttattgtggcgactgggtgccaatactggtctcatatcagctggcaattgggcctacattcaataacagaaagaagtaataacgaaccatcatgaacaatgtccaaaaccaaccctaaagtatcaaaaaacatgatatcatacaataaccagactataacataccaataaaggataatttcctccaagaattgcattatctccctgactgtcatttgtcattttcttgccagcagcagctgtttttcttgcaagaacctccaaggcccattttcttttgtcactatttatacaatctgatttacagcttgactcctttgagtcaactctggagccaccagggcaagagccagttgccccttctgagtgtctgcttgaaggtactttaccagaagttgaattaccaccaacagagctatgtaaaatcttcttatttactttattttcagatgagcaatctctgccctttggtaaaatattatttacctcttttgctttaataggactataatcaagagactgatttgatgcttttcctgaaaggttaggttttttattctgctctgagttagcatcagtttcaagaacagaaagtggcttgacatcatcttttcgtgggaaaacagatgtatctgctaaatacaacctggaaagaatagaatttttggcctgaccttcaggaacctctttcgattctgcactctctgaactctttcttagaagatccagaactgacttcaaagtttcaatcttttcaggcttcgttgctctcatgcaacgatatttccaaaactcaatttcacagtccctatcccacgcacgctttcttcttccatttgaggtcccaaaaattttcctggttaaatgttcacgaacttttcctttctgcaacattgacttctttgtctttaaagccatagggggcagcttatttagaggttcagttttaggccctgctacagcagccctgaatgctgcaagaagctttatatcaaaaagattttcttcaaaatttttagaggatttgttgctgacagcttctctaatttcttccctcaggttttgaactaaggatgactccccatgatctggagctctcttcatgatcttttttaccctcaaacccgccatgttttcattgtttttagataacttgttactagattttgagccagaaattccctttggaggcttccacttcgtgtctttaactatactcattatatctgatgcggcattctcctgtgttgtgcgatgttttacaccatcgtgtctggaaatacatgtagtagaagggcttgctttagtattatctgaaagaggagcacatgctacactctcatgattaatcagtcgactaccatcagttctaagtttcttttgcgacacttcaacttcaggtttgagttcggcatctctatcgacttctatatgaacctcatcattactgaacatcaagagaaatgtagttaaaaaacacatattgaaaagaaagtaagcataataagtcctcatgcaatggaccaaaaatggaaaacaatcaaggaacaatggaatatgcacataaagacattaaacaaccaaccaagtgtttgatgggtgacaaaagaacttgtaacaacacatagaagtaagaaaagcatcaattcacagggctcacattcttcctgtcttctcatgtatctttatttgaagtaagaaagaaagaaaacacttttcaaagttctctggttcatttatttgtcttcacacccagcaataaacacaaattaaactaacaagcacaaaaatcaaaaggagagcacaatatcaaaatcagcaacaagacattcaaactaagatctcttagtgaggagggtgaataaatcatatgaaaaa
>Jupunba_filamentosa_Lima_7487@NODE_1_length_2297_cov_182.947748
tttgaatacatcagagttaggctatatccttagtttccaagtcagcagaaagaaatatctgcaatgcggaatccattgcatttccatttgtcatcttgacctatattgatgatataaaatcccaacttgcattcagtgcaaaaagagtgcattcattttgtaatctctcgacacatttaaacaaaaaagtaaaacagagagaactaccaggtgactacagcatatctagcatattgactacaacggattattcctcccaaaggtgcagagaaaaactgcagcatacctgcctaactggtataggaattttattgtggcaactgggtgccaatactggtctcatatcagctggcaattgggcctacactcgataacagaaagaagtaataacgaaccatcatgaacaatgtccaaaaccaaccctaaagtatcaaaaaacatgatatcatacaataaccagactataacataccaataaaggataatttcctccaagaattgcattatctccctgactgtcatttgtcattttcttgccagcagcagctgtttttcttgcaagaacctccaaggcccattttcttttgtcactatttatacaatctgatttacagcttgactccttcgagtcaactctggagccaccagggcaagagccagttgccccttctgagtgtctgcttgaagttactttaccagaagttgaattaccaccaacagaactatgtacaatcttcttatttactttattttcagatgagcaatctctgccctttggtaaaatattatttacctcttttgctttaataggactattatcaagagactgatttgatgcttttcctgaaaggttaggttttttattctgctctgagttagcatcagtttcaagaacagaaagtggcttgacatcatcttttcgtgggaaaacagatgtatctgctaaatacaacctggaaagaatagaatttttggcctgaccttcaggaacctctttcgattctgcactctctggactctttcttagaagatccagaactgacttcaaagtttcaatcttttcaggcttcgttgctctcatgcaacgatatttccaaaactcaatttcacagtccctatcccacgcacgctttcttcttccatttgaggtcccaaaaattttcctggttaaatgttcacgaacttttcctttctgcaacattgacttctttgtcttcaaagccatagggggcagcttatttagaggttcagttttaggccctgctacagcagccctgaatgctgcaagaagctttgtatcaaaaagattttcttcaaaatttttagaggatttgttgctgacagcttctctaatttcttccctcaggttttgaactaaggatgactccccatgatctggagctctcttcatgaccttttttaccctcaaacccgccatgttttcattgtttttagataacttgttactagattttgagccagaaattccctttggaggcttccacttcgtgcctttaactatactcattatatctgatgtggcattctcctgtgttgtgcgatgttttacaccatcgtgtctggaaataggtgtagtagaagggcttgctttattattatctgaaagaggagcacatgctacactctcatgattaatcagtcgactaccatcagttctaagtttcttttgcgacacttcaacttcaggtttgagttcggcatctctatcgacttctatatgaacctcatcattactgaacatcaagagaaatgaagttaaaaaacacatattgaaaagaaagtaagcataataagtcctcatgcaatggaccaaaaatggaaaacaatcaaggaacaatggaatatgcacataaagacattaaacaaccaaccaagtgtttgatgggtgacaaaagaacttgtaacaacacatagaagtaagaaaagcatcaattcacagggctcacattcttcctgtcttctcatgtatctttatttgaagtaagaaagaaagaaaacacttttcaaagttctctagttcatttatttgtcttcacacccagctataaacacaatttaaactaacaagcacaaaaatcaaaaggagagcacaatatcaaaatcagcaacaagacattcaaactaagatctcttagtgaggagggtgaataaatcatatgaaaaa
>Jupunba_floribunda_Iganci_883@NODE_1_length_2367_cov_181.490830
tttgaatacatcagagttaggctatatccttagtttccaagtcagcagaaagaaatatctgtaatgcggaatccattgcatttccatttgtcatcttgacctatattgatgatataaaatcccaacttgcattcagtgcaaaaagaatgcattcattttgtaatctctcgacacatttaaacaaaaaaataaaacagagagaactagcaggtgactacagcatatctagcatattgactacaacggattattcctcccaaaggtggagagaaaaactgcagcatacctgcctaactggtataggaattttattgtggcgactgggtgccaatactggtctcatatcagctggcaattgggcctacactcgataacagagagaagtaataacgaaccatcatgaacaatgtccaaaaccaaccctaaagtatc-aaaaacatgatatcatacaataaccagactataacataccaataaaggataatttcctccaagaattgcattatctccctgactgtcatttgtcattttcttgccagcagcagctgtttttcttgcaagaacctccaaggcccattttcttttgtcactatttatacaatctgatttacagcttgactcctttgagtcaactctggagccaccagggcaagagccagttgccccttctgagtgtctgcttgaaggtactttaccagaagttgaattaccaccaacagaactatgtacaatcttcttatttactttattttcagatgagcaatctctcccctttggtaaaatattatttacctcttttgctttaataggactattatcaagagactgatttgatgcttttcctgaaaggttaggttttttattctgctctgagttagcatcagtttcaagaacagaaagtggcttgacatcatcttttcgtgggaaaacagatgtatctgctaaatacaacctggaaagaatagaatttttggcctgaccttcaggaacctctttcgattctgcactctctggactctttcttagaagatccagaactgacttcaaagtctcaatcttttcaggcttcgttgctctcatgcaacgatatttccaaaactcaatttcgcagtccctatcccacgcacgctttcttcttccatttgaggtcccaaaaattttcctggttaaatgttcacgaacttttcctttctgcaacattgacttctttgtcttcaaagccatagggggcagcttatttagaggttcagttttaggccctgctacagcagccctgaatgctgcaagaagctttgtatcaaaaagattttcttcaaaatttttagaggatttgttgctgacagcttctctaatttcttccctcaggttttgaactaaggatgactccccatgatctggagctctcttcatgatcttttttaccctcaaacccgccatgttttcattgttttgagataacttgttactagattttgagccagaaattccctttggaggcttccacttcgtgcctttaactatactcattatatctgatgtggcattctcctgtgttgtgcgatgttttacaccatcgtgtctggaaataggtgtagtagaagggcttgctttagtattatctgaaagaggagcatatgctacactctcacgattaatcagtcgactaccatcagttctaagtttcttttgtgacacttcaacttcaggtttgagttcggcatctctatcgacttctataagaacctcatcattactgaacatcaagagaaatgaagttaaaaaacacatattgaaaagaaagtaagcataataagtcctcatgcaatggaccaaaaatggaaaacaatcaaggaacaatggaatatgcacataaagacattaaacaaccaaccaagtgtttgatgggtgacaaaagaacttgtaacaacacatagaagtaagaaaagcatcaattcacggggctcacattcttcctgtcttctcatgtatctttatttgaagtaagaaagaaagaaaacacttttcaaagttctctagttcatttatttgtcttcacacccagctataaacacaatttaaactaacaagcacaaaaatcaaaaggagagcacaatatcaaaatcagcaacaagacattcaaactaagatctcttagtgaggagggtgaataaatcatatgcaaaa
>Jupunba_idiopoda_Quesada_1718@NODE_1_length_1822_cov_137.861891
------------------------------------------------------------------------------------------------------------------------------------------------------------------------------------acaaaaaagtaaaacagagagaactaccaggtgactacagcatatctagcatattgactacaacggattattcctcccaaaggtggagagaaaaactgcagcatacctgcctaactggtataggaattttattgtggccactgggtgccaatactggtctcatatcagctggcaattgggcctacactcgataacagaaagaagtaataacgaaccatcatgaacaatgtctaaaaccaaccctaaagtatcaaaaaacatgatatcatacaataaccagactataacataccaataaaggataatttcctccaagaattgcattatctccctgactgttatttgtcattttcttgccagcagcagctgtttttcttgcaagaacctccaaggcccattttcttttgtcactatttatacaatctgatttacagcttgactcctttgagtcaactctggagccatcagggcaagagccagttgccccttctgagtgtctgcttgacggtactttaccagaagttgaactaccaccaacagagctatgtacaatcttcttatttactttattttcagatgagcaatgtctgccctttggtaaaatattatttacctcttttgctttaataggactattatcaagagactgatttgatgcttttcctgaaaggttaggttttttattctgctctgagttagcatcagtttcaagaacagaaagtggcttgacatcatcttttcgggggaaaacagatgtatctgctaaatacaatctggaaagaatagaatttttggactgaccttcaggaacctctttcgattctgcactctctggactctttcttagaagatccagaactgacttcaaagtttcaatcttttcaggcttcgttgctctcatgcaacgatatttccaaaactcaatttcacagtccctatcccacgcacgctttcttcttccatttgaggtcccaaaaattttcctggttaaatgttcacgaacttttcctttctgcaacattgacttctttgtcttcaaagccatagggggcagcttatttagaggttcagttttaggccctgctacagcagccctgaatgctgcaagaagctttgtatcaaaaagattttcttcaaaatttttagaggatttgttgctgacagcttctctaatttcttccctcagattttgaactaaggatgactccccatgatctggagctctcttcataatcttttttaccctcaaacccgccatgttttcattgtttttagataacttgttactagattttgagccagaaattccatttggaggcttccacttcgtgcctttaactatactcattatatctgatgtggcattctcctgtgttgtgcgatgttttacaccatcgtgtctggaaataggtgtagtagaagggcttgctttagtattgtctgaaagaggagcacatggtacactctcatgattaatcagtcgattaccaccagttctaagtttctttttcgacacttcaacttcaggtttgagttcggcatctctatcgacttctatatgaacctcatcattactgaacatcaagagaaatgaagttaaaaaacacatattgaaaagaaagtaagcctaaaaagtcctcatgcaatggaccaaaaatggaaaacaatcaaggaacaatggaatatgcacataaagacattacacaaccaaccaagtgtttgatgggtgacaaaagaactcgtaacaacacagagaaataagaaaagcatcaattcacagggctcacattcttcctgtcttctcatgtatctttatttgaag---------------------------------------------------------------------------------------------------------------------------------------------------------------------------------------
>Jupunba_langsdorfii_Ribeiro_728@NODE_1_length_2326_cov_188.420631
tttgaatacatcagagttaggctatatccttaatttccaagtcagcagaaagaaatatctgtaatgcggaatccattgcatttccatttgtcatcttgacctatattgatgatataaaatcccaacttgcattcagtgtaaaaagagtgcattcattttgtaatctctcgacacattt-aacaaaaaagtaaaacagagagaactcccaggtgactacagcatatctagcatattgactacaacggattattcctcccaaaggtggagagaaaaactgcaacatacctgcctaactggtataggaattttattgtggcgactgggtgccaatactggtctcatatcagctggcaattgggcctacactcaataacagaaagaagtaataacgaaccatcatgaacaatgtccaaaaccaaccctaaagtatcaaaaaacatgatatcatacaataaccagactataacataccaataaaggataatttcctccaagaattgcattttctccctgactgtcatttgtcattttcttgccagcagcagctgtttttcttgcaagaacctccaaggcccattttcttttgtcactatttatacaatctgatttacagcttgactcctttgagtcaactctggagccaccagggcaagagccagttgccccttctgagtgtctgcttgaagatactttaccagaagttgaattaccaccaacagagctatatacaatcttcttatttactttattttcagaagagcagtctctgccctttggtaaaatattatttacctcttttgctttaataggactattatcaagagactgatttgatgcttttcctgaaaggttaggttttttattctgctctgagttagcatcagtttcaagaacagaaagtggcttgacatcatcttttcgtgggaaaacagatgtatctgctaaatacaacctggaaagaatagaatttttggcctgaccttcaggaacctctttcgattctgcactctctgaactctttcttagaagatccagaactgacttcaaagtttcaatcttttcaggcttcgttgctctcatgcaacgatatttccaaaactcaatttcacagtccctatcccacgcacgctttcttcttccatttgaggtcccaaaaattttcctggttaaatgttcacgaacttttcctttctgcaacattgacttctttgtcttcaaagccatagggggcagcttatttagaggttcagttttaggccctgctacagcagccctgaatgctgcaagaagctttgtatcaaaaagattttcttcaaaatttttagaggatttgttgctgacagcttctctaatttcttccctcaggttttgaactaaggatgactccccatgatctggagctctcttcatgatcttttttaccctcaaacccgccatgttttcattgtttttagataacttgttactagattttgagccagaaattccctttggaggcttccacttcgtgcctttaactatactcattatatctgatgcggcattctcctgtgttgtgcgatgttttacaccatcgtgtctggaaataggtgtagtagaagggcttgctttagtattatctgaaagaggagcacatgctacactctcatgattaatcagtcgactaccatcagttctaagtttctttcgcgacacttcaacttcaggtttgagttcggcatctctatcgacttctatatgaacctcatcattactgaacatcaagagaaatgaagttaaaaaacacatattgaaaagaaagcaagcataataagtcctcatgcaatggaccaaaaatggaaaacaatcaaggaacaatggaatatgcacataaagacattaaacaaccaaccaagtgtttgatgggtgacaaaagaacttgtaacaacacatagaagtaagaaaagcatcaattcacagggctcacattcttcctctcttctcatgtatctttatttgaagtaagaaagaaagaaaacacttttcaaagttctctagttcatttatttgtcttcacacccagcaataaacacaatttaaactaacaagcacaaaaatcaaaaggagagcacaatatcaaaatcagcaacaagacattcaaactaagatctcttagtgaggagggtgaataaatcatatgaaaaa
>Jupunba_leucophylla_Iganci_839@NODE_2_length_799_cov_168.627424
------------------------------------------------------------------------------catttccatttgtcatcttgacctatattgatgatataaaatcccaacttgcattcagtgcaaaaagagtgcattcattttgtaatctctcgacacatttaaacaaaaaagtaaaacagagagaaataccaggtgactacagcatatctagcctattgactacaacagattattcctccaaaaggcggagacaaaaactgcagcatacctgcctaactggtagaggaattttattgtggcgactgggtgccaatactggtctcatatcagctggcaattgggcctacactcgataacagagagaagtaataacgaagcatcatgaacaatgtccaaaaccaaccctaaagtatcaaaaaacatgatatcatacaataaccagactataacataccaataaaggataatttcctccaagaattgcattatctccctgactgtcatttgtcattttcttgccagcagcagctgtttttcttgcaagaacctccaaggcccattttcttttgtcagtatttatacaatctgatttacagcttgactcctttgagtcaactctggagccaccagggcaagagccagttgccccttctgagtgtctgcttgaagatactttaccagaagttgaattaccaccaacagaactatgtacaatcttcttatttactttattttcagatgagcaatctctgccctttggtaaaatattatttacttcttttgctttaataggactattatcaagagactgatttgatgcttttcctgaaaggttaggttttttattctgctctgagtt------------------------------------------------------------------------------------------------------------------------------------------------------------------------------------------------------------------------------------------------------------------------------------------------------------------------------------------------------------------------------------------------------------------------------------------------------------------------------------------------------------------------------------------------------------------------------------------------------------------------------------------------------------------------------------------------------------------------------------------------------------------------------------------------------------------------------------------------------------------------------------------------------------------------------------------------------------------------------------------------------------------------------------------------------------------------------------------------------------------------------------------------------------------------------------------------------------------------------------------------------------------------------------------------------------------------------------------------------------
>Jupunba_longipedunculata_Cardona_2682@NODE_1_length_1964_cov_192.990991
---------------------------------------------------------------------------------------------------cctatattgatgatataaaatcccaacttgcattcagtgcaaaaagagtgcattcattttgtaatctctcgacacatttaaacaaaaaagtaaaacagagagaactagcaggtgactacagcatatctagcatattgactacaacggattattcctcccaaaggtggagagaaaaactgcagcatacctgcctaactggtataggaattttattgtggcgactgggtgccaatactggtctcatatcagctggcaattgggcctacactcgataacagagagaagtaataacgaaccatcatgaacaatgtccaaaaccaaccctaaagtatcaaaaaacatgatatcatacaataaccagactataacataccaataaaggataatttcctccaagaattgcattatctccctgactgtcatttgtcattttcttgccagcagcagctgtttttcttgcaagaacctccaaggcccattttcttttgttactatttatacaatctgatttacagcttgactcctttgagtcaactctggagccaccagggcaagagccagttgccccttctgagtgtctgcttgaaggtactttaccagaagttgaattaccaccaacagaactatgtacaatcttcttatttactttattttcagatgagcaatctctcccctttggtaaaatattatttacctcttttgctttaataggactattatcaagagactgatttgatgcttttcctgaaaggttaggttttttattctgctctgagttagcatcagtttcaagaacagaaagtggcttgacatcatcttttcgtgggaaaacagatgtatctgctaaatacaacctggaaagaatagaatttttggcctgaccttcaggaacctctttcgattctgcactctctggactctttcttagaagatccagaactgacttcaaagtttcaatcttttcaggcttcgttgctctcatgcaacgatatttccaaaactcaatttcacagtccctatcccacgcacgctttcttcttccatttgaggtcgcaaaaattttcctggttaaatgttcacgaacttttcctttctgcaacattgacttctttgtcttcaaagccatagggggcagcttatttagaggttcagttttaggccctgctacagcagccctgaatgctgcaagaagctttgtatcaaaaagattttcttcaaaatttttacaggatttgttgttgacagcttctctaatttcttccctcaggttttgaactaaggatgactccccatgatctggagctctcttcatgatcttttttaccctcaaacccgccatgttttcattgttttgagataacttgttactagattttgagccagaaattccctttggaggcttccacttcgtgcctttaactatactcattatatctgatgtggcattctcctgtgttgtgcgatgttttacaccatcgtgtctggaaataggtgtagtagaagtgcttgctttagtattatctgaaagaggagcacatgctacactctcacgattaatcagtcgactaccatcagttctaagtttcttttgcgacacttcaacttcaggtttgagttcggcatctctatcgacttctatatgaacctcatcattactgaacatcaagagaaatgaagttaaaaaacacatattgaaaagaaagtaagcataataagtcctcatgcaatggaccaaaaatggaaaacaatcaaggaacaatggaatatgcacataaagacattaaacaaccaaccaagtgtttgatgggtgacaaaagaacttgtaacaacacatagaagtaagaaaagcatcaattcacagggctcacattcttcctgtcttctcatgtatctttatttgaagtaagaaagaaagaaaacacttttcaaagttctctagttcatttatttgtcttcacacccag--------------------------------------------------------------------------------------------------------------------------
>Jupunba_microcalyx_Iganci_855@NODE_1_length_2539_cov_216.543867
tttgaatacatcagagttaggctatatccttggtttccaagtcagcagaaagaaatatctgcaatgctgaatccattgcatttccatttgtcatcttgacctatattgatgatataaaatcccaacttgcattcagtgcaaaaagagtgcattcattttgtaatctctcgacacatttaaacaaaaaagtaaaacagagagaactaccaggtgactacagcatatctagcatattgactacaacggattattcctcccaaaggtggagagaacaactgcagcatacctgcctaactggtataggaattttattgtggcgactgggtgccaatactggtctcatatcagctggcaattgggcctacactcgataacagagagaagtaataacgaagcatcatgaacaatgtccaaaaccaaccctaaagtatcaaaaaacatgatatcatacaataaccagactataacataccaataaaggataatttcctccaagaattgcattatctccctgactgtcatttgtcattttcttgccagcagcagctgtttttcttgcaagaacctccaaggcccattttcttttgtcagtatttatacaatctgatttacagcttgactcctttgagtcaactctggagccaccagggcaagagccagttgccccttctgagtgtctgcttgaagatactttaccagaagttgaattaccaccaacagaactatgtacaatcttcttatttactttattttcagatgagcaatctctgccctttggtaaaatattatttacctcttttgctttaataggactattatcaagagaatgatttgatgcttttcctgaaaggttaggttttttattctgctctgagttagcatcagtttcaagaacagaaagtggcttgacatcatcttttcgtgggaaaacagatgtatctgctaaatacaacctggaaagaatagaatttttggcctgaccttcaggaacctctttcgattctgcactctctggactctttcttagaagatccagaactgacttcaaagtttcaatcttttcaggcttcgttgctctcatgcaacgatatttccaaaactcaatttcacagtccctatcccacgcacgctttcttcttccatttgaggtcccaaaaattttcctggttaaatgttcacgaacttttcctttctgcaacattgacttctttgtcttcaaagccatagggggcagcttatttagaggttcagttttaggccctgctacagcagccctgaatgctgcaagaagctttgtatcaaaaagattttcttcaatatttttagaggatttgttgctgacagcttctctaatttcttccctcaggttttgaactaaggatgactccccatgatctggagctctcttcatgatcttttttaccctcaaacccgccatgttttcattgtttatagataacttgttactagattttgagccagaaattccctttggaggcttccacttcgtgcctttaactatactcattatatctgatgtggcattctcctgtgttgtgcgatgttttacaccatcgtgtctggaaataggtgtagtagaagggcttgctttagtattatctgaaagaggagcacatgctacactctcacgattaatcagtcgactaccatcagttctaagtttcttttgcgacacttcaacttcaggtttgagttcggcatctctatcgacttctatatgaacctcatcattactgaacatcaagagaaatgaagttaaaaaaaacatattgaaaagaaagtaagcataataagtcctcatgcaacggaccaaaaatggaaaacaatcaaggaacaatggaatatgcacataaagacattaaacaaccaaccaagtgtttgatgggtgacaaaagaacttgtaacaacacatagaagtaagaaaagcatcaattcacagggttcacattcttcccgtcttctcatgtatctttatttgaagtaagaaagaaagaaaacactcttcaaagttctctagttcatttatttgtcttcacacccagctataaacacaatttaaactaacaagcacaaaaatcaaaaggagagcacaatatcaaaatcagcaacaagacattcaaactaagatctcttagtgaggagggtgaataaatcatatgaaaaa
>Jupunba_nipensis_Mayo_19662@NODE_1_length_1720_cov_52.680463
----------------------------------------------------------------------------------------------------------------------------------------------------------------------------------------------------------------------------------------------------------------------------------------------------------tataggaattttattgtggcgactgggtgccaatactggtctcatatcagctggcaattgggcctacattcaataacagaaagaagtaataacgaaccatcatgaacaatgtccaaaaccaaccctaaagtatcaaaaaacatgatatcatacaataaccagactataacataccaataaaggataatttcctccaagaatcgcattatctccctgactgtcatttgtcattttcttgccagcagcagctgtttttcttgcaagaacctccaaggcccatttttttttgtcactatttatacaatctgatttacagcttgactcctttgagtcaactctggagccaccagcgcaagagccagttgccccttctgagtgtctgcttgaaggtactttaccagaagttgaattatcaccaacagaactatgtacaatcttcttatttactttattttcagatgagcaatctctgccctttgataaaatattatttacctcttttgctttaataggacaataatcaagagactgatttgatgcttttcctgaaaggttaggttttttattctgctctgagttagaatcagtttcaagaacagaaagtggcttgacatcatctcttcgtgggaaaacagatgtatctgctaaatacaacctggaaagaatagaatttttggcctgaccttcaggaacctctttcgattctgcactctctgaactctttcttagaagatccagaactgacttcaaagtttcaatcttttcaggcttcgttgctctcatgcaacgatatttccaaaactcaatttcacagtccctatcccacgcacgctttcttcttccatttgaggtcccaaaaattttcctggttaaatgttcacgaacttttcctttctgcaacattgacttctttgtcttcaaagccaaagggggcagcttatttagaggttcagttttaggcccagctacagcagccctgaatgctgcaagaagctttgtatcaaaaagattttctccaaaatttttagaggatttgttgctgacagcttctctaatttcttccctcaggttttgaactaaggatgactccccatgatctggagctctcttcatgatcttttttaccctcaaacccgccatgttttcattgtttttagataacttgttactagattttgagccagaaattccctttggaggcttccacttcgtgtctttaactatactcattatatctgatgcggcattctcctgtgttgtgcgatgttttacaccatcatgtctggaaatacgtgtagtagaagggcttgctttagtattatctgaaagaggagcacatgctacactctcatgattaatcagttgactaccatcagttctaagtttcttttgtgacacttcaacttcaggtttgagttcggcatcgctatcgacttctatatgaacctcatcattactgaacatcaagagaaatgaagtttaaaaacacatattgaaaagaaagtaagcataattagtcctcatgcaatggactaaaaatggaaaacaatcaaggaacaatggaatatgcacataaagacattaaacaaccaaccaagtgtttgatgggtgacaaaagaacttgtaacaacacatagaagtaagaaaagcatcaattcacagggctcacattcttcctgtcttctcatgtatctttatttggagtaagaaagaaagaaaa-----------------------------------------------------------------------------------------------------------------------------------------------------------------------
>Jupunba_oppositifolia_Liegier_16014@NODE_1_length_2024_cov_168.925013
--------------------------------------------------------------------------------------------atcttgacctatattgatgatataaaatcccaacttgcattcattgtaaaaagagtgcattcattttgtaatctctcgacacatttaaacaaaaaagtaaaacagagagaactaccaggtgactacagcatatctagcatattggctacaacggattattcctcccaaaggtggagagaaaaactgcagcatacctgcctaactggtataggaattttattgtggcgactgggtgccaatactggtctcatatcagctggcaattgggcctacattcaataacagaaagaagtaataacgaaccatcatgaacaatgtccaaaaccaaccctaaagtatc-aaaaacatgatatcgtacaataatcagactataacataccaataaaggataatttcctccaagaattgcattatctccctgactgtcatttgtcattttcttgccagcagcagctgtttttcttgcaagaacctccaaggcccattttcttttgtcactatttataaaatctgatttacagcttgactcctttgagtcaactctggagccaccagggcaagagccagttgccccttctgagtgtctgcttgaaggtactttaccagaagttgaattatcaccaacagaactatgtacaatcttcttatttactttattttcagatgagcaatctctgccctttggtaaaatattatttacctcttttgctttaataggacaataatcaagagactgatttgatgcttttcctgaaaggttaggttttttattctgctctgagttagcatcagtttcaagaacagaaagtggcttgacatcatcttttcgtgggaaaacagatgtatctgctaaatacaacctggaaagaatagaatttttggcctgaccttcatgaacctctttcgattctgcactctctgaactctttcttagaagatccagaactgacttcaaagtttcaatcttttcaggcttcgttgctctcatgcaacgatatttccaaaactcaatttcacagtccctatcccacgcacgctttcttcttccatttgaggtcccaaaaattttcctggttaaatgttcacgaacttttcctttctgcaacattgacttctttgtcttcaaagccatagggggcagcttatttagaggttcagttttaggcccagctacagcagccctgaatgctgcaagaagctttgtatcaaaaagattttctccaaaatttttagaggatttgttgctgacagcttctctaatttcttccctcaggttttgaactaaggatgactccccatgatctggagctctcttcatgatcttttttaccctcaaacccgccatgttttcattgtttttagataacttgttactagattttgagccagaaattccctttgggggcttccacttcgtgtctttaactatactcattatatctgatgcggcattctcctgtgttgtgcgatgttttacaccatcgtgtctggaaatacgtgtagtagaagggcttgctttagtattatctgaaagaggagcacatgctacactctcatgattaatcagtcgactaccatcagttctaagtttcttttgcgacacttcaacttcaggtttgagttcggcatctctatcgacttctatatgaacctcatcattactgaacatcaagagaaatgaagtttaaaaacacatattgaaaagaaagtaagcataataagtcctcatgcaatggaccaaaaatggaaaacaatcaaggaacaatggaatatgcacataaagacattaaacaaccaaccaagtgtttgatgggtgacaaaagaacttgtaacaacacatagaagtaagaaaagcatcaattcacagggctcacattcttcctgtcttctcatgtatctttatttgaagtaagaaagaaagaaaacacttttcaaagttctctagttcatttatttgtcttcacacccatcaataaacacaatttaaactaacaagcacaaaaatcaaaaggagagcacaatat--------------------------------------------------------------------
>Jupunba_trapezifolia_Simon_1600@NODE_1_length_1945_cov_187.470899
----------------------------------------------------------------------------------------------------------------------------------------------------------attttgtaatctctcgacacatttaaacaaaaaagtaaaacagagagaactaccaggtgactacagcatatctagcatattggctacaacggattattcctcccaaaggtggagagaaaaactgcagcatacctgcctaactggtataggaattttattgtggcgactgggtgccaatactggtctcatatcagctggcaattgggcctacattcaataacagaaagaagtaataacgaaccatcatgaacaatgtccaaaaccaaccctaaagtatcaaaaagcatgatatcatacaacaaccagactataacataccaataaaggataatttcctccaagaattgcgttatctccctgactgtcatttgtcattttcttgccagcagcagctgtttttcttgcaagaacctccaaggcccattttcttttgtcactatttatacaatctgatttacagcttgactcctttgagtcaactctggagccaccagggcaagagccagttgccccttctgagtgtctgcttgaaggtactttaccagaagttgaattaccaccaacagagctatgtacaatcttcttatttactttattttcagatgaccaatctctgccctttgttaaaatattatttacctcttttgctttaataggactataatcaagagactgatttgatgcttttcctgaaaggttaggttttttattctgctctgagttagcatcggtttcaagaacagaaagtggcttgacatcatcttttcgtgggaaaacagatgtatctgctaaatacaacctggaaagaacagaatttttggcctgaccttcaggaacctctttcgattctgcactctctgaactctttcttagaagatccagaactgacttcaaagtttcaatcttttcaggcttcgttgctctcgtgcaacgatatttccaaaactcaatttcacagtccctatcccacgcacgctttcttcttccatttgaggtcccaaaaattttcctggttaaatgttcacgaacttttcctttctgcaacattgacttctttgtcttcaaagccatagggggcagcttatttagaggttcagttttaggccctgctacagcagccctgaatgctgcaagaagctttgtatcaaaaagattttcttcaaaatttttagaggatttgttgctgacagcttctctaatttcttccctcaggttttgaactaaggatgactccccatgatctggagctctcttcatgatcttttttaccctcaaacccgccatgttttcattgtttttagataacttgttactatattttgagccagaaattccctttggaggcttccacttcgtgtctttaactatactcattatatctgatgcggcattctcctgtgttgtgcgatgttttacaccatcgtgtctggaactacgtgtagtagaagggcttgctttagtattatctgaaagaggagcacatgctacactctcatgattaatcggtcgactaccatcagttctaagtttcttttgcgacacttcaacttcaggtttgagttcggcatctctatcgacttctatatgaacctcatcattactgaacatcaagagaaatgaagttaaaaaacacatattgaaaagaaagtaagcataataagtcctcatgcaatggaccaaaaatggaaaacaatcaaggaacaatggaatatgcacataaagacattaaacaaccaaccaagtgtttgatgggtaacaaaagaacttgtaacaacacatagaagtaagaaaagcatcaattcacagggctcacattcttcctgtcttctcatgtatctttatttgaactaagaaagaaagaaaacacttttcaaagttctctagttcatttatttgtcttcacacccagcaataaacacaatttaaactaacaagcacacaaatc--------------------------------------------------------------------------------------
>Jupunba_villosa_Borges_423@NODE_1_length_2286_cov_238.215029
------------------------------------------------------------------cggaatccattgcatttccatttgtcatcttgacctatattgatgatataaaatcccaacttgcattcagtgcaaaaagagtgcattcattttgtaatc-ctcgacacatttaaacaaaaaagtaaaacagagagaactaccaggtgactacagcatatctagcatattgactacaacggattattcctcccaaaggtggagagaaaaactgcagcatacctgcctaactggcataggaattttattgtggcaactgggtgccaatactggtctcatatcagctggcaattgggcctacactcgataacagaaagaagtaataacgaaccatcacgaacaatgtccaaaaccaaccctaaagtatcaaaaaacatgatatcatacaataaccagactataacataccaataaaggataatttcctccaagaattgcattatctccctgactgtcatttgtcattttcttgccagcagcagctgtttttcttgcaagaacctccaaggcccattttcttttgtcactatttatacaatctgatttacagcttgactccttcgagtcaactctggagccaccagggcaagagccagttgccccttctgagtgtctgcttgaagttactttaccagaagttgaattaccaccaacagaactatgtacaatcttcttatttactttattttcagatgagcaatctgtgccctttggtaaaatattatttacctcttttgctttaataggactattatcaagagactgatttgatgcttttcctgaaaggttaggttttttattctgctctgagttagcatcagtttcaagaacagaaagtggcttgacatcatcttttcgtgggaaaacagatgtatctgctaaatacaacctggaaagaatagaatttttggcctgaccttcaggaacctctttcgattctgcactctctggactctttcttagaagatccagaactgacttcaaagtttcaatcttttcaggcttcgttgctctcatgcaacgatatttccaaaactcaatttcacagtccctatcccacgcacgctttcttcttccatttgaggtcccaaaaattttcctggttaaatgttcacgaacttttcctttctgcaacattgacttctttgtcttcaaagccatagggggcagcttatttagaggttcagttttaggccctgctacagcagccctgaatgctgcaagaagctttgtatcaaaaagattttcttcaaaatttttagaggatttgttgctgacagcttctctaatttcttccctcaggttttgaactaaggatgactccccatgatctggagctctcttcatgatcttttttaccctcaaacccgccatgttttcattgtttttagataacttgttactagattttgagccagaaattccctttggaggcttccacttcgtgcctttaactatactcattatatctgatgtggcattctcctgtgttgtgtgatgttttacaccatcgtgtctggaaataggtgtagtagaagggcttgctttagtattatctgaaagaggagcacatgctacactctcatgattaatcagtcgactaccatcagttctaagtttcttttgcgacacttcaacttcaggtttgagttcggcatctctatcgacttctatatgaacctcatcattactgaacatcaagagaaatgaagttaaaaaacacatattgaaaagaaagtaagcataataagtcctcatgcaatggaccaaaaatggaaaacaatcaaggaacaatggaatatgcacataaagacattaaacaaccaaccaagtgtttgatgggtgacaaaagaacttgtaacaacacatagaagtaagaaaagcatcaattcacagggctcacattcttcctgtcttctcatgtatctttatttgaagtaagaaagaaagaaaacacttttcaaagttctctagttcatttatttgtcttcacacccagctataaacacaatttaaactaacaagcacaaaaatcaaaaggagagcacaatatcaaaatcagcaacaagacattcaaactaagatctcttagtgaggagggtgaataaatcatatgaaaaa
>Punjuba_callejasii_Daly_5935@NODE_1_length_1692_cov_44.288545
------------------------------------------------------------------------------------------------------------------------------------------------------------------------------------------------------------------------------------------------------------------------------------------------------------------------------------------atactggtctcataacagctggcaattgggcctacactcaataacagaaagaagtaataacgaaccatcacgaacaatgtccaaaaccaaccctaaattatcaaaaaacatgatatcatacaataaccagactataacataccaataaaggataatttcctccaagaattgcattatctccctgactgtcatttgtcattttcttgccagcagcagctgtttttcttgcaagaacctccaaggcccattttcttttgtcactatttatacaatctgatttacagcttgactcctttgagtcaactctggagccaccagggcaagagccagttgcccctcctgagtgtctgcttgaaggtactttaccagaagttgaattaccaccaacagagctatgtacaatcttcttatttactttattttcagatgagccatctctgccctttggtaaaatattatttacctcttctgctttaatagcactattatcaagagactgatttgatgtttttcctgaaagtttaggttttttattctgctctgagttagcatcagtttcaagaacagaaagtggcttgacatcatctttccgtgggaaaacagatgtatctgctaaatacaacctggaaagaatagaatttttggcctgaccttcaggatcctctttcgattctgcgctctctgaactctttctcagaagatccagaactgacttcaaagtttcaatcttttcaggcttcgttgctctcatgcaacgatatttccaaaactcaatttcacagtccctatcccacgcacgctttcttcttccatttgaggtcccaaaaattttcctggttaaatgttcacgaacttttcctttctgcaacattgacttctttgtcttcaaagccacagggggcagcttatgtagaggttcagttttaggccctgctacagcagccctgaatgctgcaagaagctttgtatcaaaaagattttcttcaaaatttttagaggatttgttgctgacagcttctctaatttcctccctcaggttttgaactaaggatgactccccatgatctggagctctcttcatgatcttttttaccctcaaacccgccatgttttcattgtttttagataacttgttactagattttgagctagaaattccctttggaggcttccacttcgttcctttaactatactcattatatctgatgcggcattctcctgtgttgtgcgatgttttacaccatcgtgtctggaaataggtgtagtagaagggcttgctttagtactatctgaaagaggagcacatgctacattctcatgattaatcagtcgactaccatcagttctaagtttcttttgcgacacttcaacttcaggtttgagttcggcatctctatcgacttctatatgaacctcatcattactgaacatcaagagaaataaagttaaaaaacacatattgaaaagaaagtaagcatattaagtcctcatgcaatggaccaaaaatggaaaacaatcaaggaacaatggaatatgcacataaagacattaaacaaccaaccaagggtttgatgggtgacaaaagaacttgtaacaacacatagaagtaagaagagcatcaattcacagggctcacattcttcctgtcttctcatgtatctttatttgaagtaagaaagaaagaaaacaca-------------------------------------------------------------------------------------------------------------------------------------------------------------------
>Punjuba_lehmannii_Escobar_7465@NODE_1_length_2128_cov_147.384203
------------------------------------------------------------------cggaatccattgcatttccatttgtcatcttgacatatattgatgatataaaattccaacttgcattcagtgtaaaaagagtgcattcattttgtaatctctcgacacatttaaacaaaaaagtaaaagagagagaactaccaggtgactacagcatatctagcatattgactacaacggattattcctcccaaaggtggagagaaaaactgtagcatacctgcctaactggtataggaattttattgtggcgactgggtgccaatactggtctcatatcagctggcaattgggcctacactcaataacagaaagaagtaataacgaaccatcacgaacaatgtccaaaaccaaccctaaagtatcaaaaaacatgatatcatacaataaccagactataacataccaataaaggataatttcctccaagaattgcattatctccctgaccgtcatttgtcattttcttgccagcagcagctgtttttcttgcaagaacctccaaggcccattttcttttgtcactatttatacaatctgatttacagcttgactcctttgagtcaactctggagccaccagggcaagaggcagttgcccctcctgagtgtctgcttgaaggtactttaccagaagttgaattaccaccaacagagctatgtacaatcttcttatttactttattttcagatgagcaatctctgccctttggtaaaatattatttacctcttctgctttaatagaactattatcaagagactgatttgatgcttttcctgaaaggttaggttttttattctgctctgagttagcatcagtttcaagaacagaaagtggcttgacattatctttccgtgggaaaacagatgtatctgctaaatacaacctggaaagaatagaatttttggcctgaccttcaggaccctctttcgattctgcactctctgaactctttcttagaagatccagaactgacttcaaagtttcaatcttttcaggcttcgttgctctcatgcaacgatatttccaaaactcaatttcacagtccctatcccacgcacgctttcttcttccatttgaggtcccaaaaattttcctggttaaatgttcacgaacttttcctttctgcaacattgacttctttgtcttcaaagccacagggggcagcttatgtagaggttcagttttaggccctgctacagcagccctgaatgctgcaagaagctttgtatcaaaaagattttcttcaaaatttttagaggatttgttgctgacagcttctctaatttcttccctcaggttttgaactaaggatgactccccatgatctggagctctcttcatgatcttttttaccctcaaacccgccatgttttcattgtttttagataacttgttactagattttgagccagaaattccctttgaaggcttccacttcgtgcctttaactatactcattatatctgatgcggcattctcctgtgttgtgcgatgttttacaccatcgtgtctggaaataggtgtagtagaagggcttgctttagtactatctgaaagaggagcacatgctacactctcatgattaatcagtcgactaccatcagttctaagtttcttttgcgacacttcaacttcaggtttgagttcggcattgctatcgacttctatatgaacctcatcattactgaacatcaagagaaataaagttaaaaaacacatattgaaaagaaagtaagcatattaagtcctcatgcaatggaccaaaaatggaaaacaatcaaggaacaatggaatatgcacataaagacattaaacaaccaaccaagggtttgatgggtgacaaaagaacttgtaacaacacatagaagtaagaagagcatcaattcacagggctcacattcttcctgtcttctcatgtatctttatttgaagtaagaaagaaagaaaacacatttcaaagttctctagttcatttatttgtcttcacacccagcaatatacacaatttaaactaacaagcac-aaaatcaaaaggagagcacaatatcaaaatcagcaacaagacattcaaactaagatctcttagtgaggagggtgaataaatcatatgaaaaa
>_R_Acacia_rostellifera_Murphy_466@NODE_1_length_2426_cov_290.665815
tttgaatacatcagacttaggctatatccttagtttccaagtcagcagaaagaaatatctgtaatgcggaatccattgcatttccatttgtcatcttgacatatattgacgatataaaatcccaacttgcattcagtgtataaagagtgcattcattttgtaatctcacgacacactttaaaaaaaaagtaaaacagagggaactaccaggtgaccacagcatatccagcatattgactacaacggattattttgcccaaaggtggagagaagagctgcagcatacctgcctaactggtattggaattttattgtggcgactggatgccaatactggtgtcatatcagctggcaattgggcctagactcaataacagaaagaagcaataacgaaccatcataaacaatgtccaaaacaaaccctaaagtatcaaaaaacatgatatcatacgataaccagactataacataccagtaaaggataatttcctccaagaattgcattatctccctgactgtcatttgtcattttcttgcaagtagcagctgtttttcttgcaagaacctccaaggcccattttcttttgtcactctttatacaatctgatttaatgcttgacttctttgagtcaactctggagccaccagggcaagaagctgttgccccttctgagtgtctgattgaaggtactttaccagaagttaaattaccaccaacagagctatgtacaatcttcttatttactttattttcagatgagcaatctctgccctttggtaaaatattattgacctcttttgctttaataggattattatcaagagaatgatttgatgctcttcctgaaaggttaggttttttattctgctctgagttagcatcagtttcaagaacagaaagtggcttgacatcatcttttcgtgggaaaacagatgtatctgctaaatacagcctggaaagaatagaatttttggcctgaccttcaggaccctctttcaattctgcactctctgaactctttcttagaagatccagaactgacttcaaagtttcaatcttttcaggcttcgttgctctcatgcaacgatatttccaaaactcaatttcacagtccctatcccaagcacgctttcttcttccatttgaggtcccaaaaattttcctggttaaatgttcacgaacttttcctttctgcaacattgacttctttgacttcaaagccatagggggcagcttatttagaggttcatttttaggccctgctacagcagtcctgaatgctgcaagaagctttgtatcaaaaagattttcttcaaaatttttagaggatttgttgcggacagcttctctaatttcttccctcaggttttgaactaaggatgactcgccatgatctgaagctctcttcatgatcttttttaccctcagacctgccatgttttcattgtttttagagaacttgttactagattttgaaccagaaattccctttggaggcttcctcttcgtgcctttaactatactcattatatctgatgcgccattctcctgtgttgtgcaatgttttacaccatcgtgtctggaaataggtgtagtagaagggcttgctttagtattatctgaaagaggagcacatgcaacactctcatgattaatcagtccactaccatcagttctaagtttcttttgcgacacttcaacttcaggtttgagttcggcatctctattgtcttctatatgaacctcatcattactgaacatcaagagaaatgaagttaaaaag-acatgatgaaaagaaagtaagcatattaagtcctcatgcaatggaccaaaaatggaaaacaatcaaggaacaaagaaatatgcacataaagacattaaacaaccaaccatgtatttgatgggtgacaaaagaacttgtaacaacacatagaaataagaagagcatcaattcacagggctcactttcttcctgtcttctcatgtatctttatttgaagtaggaaagaaagaaaacacatttcaaagttctctacttcatttatttgtcttcacacccagcaataaacacaatttaaactaacaagcacaaaattcaaaaggagagcacaatatcaaaatcagcaacaagatattcactctaagatctcttggtgaggagggtgaacaaatcatatgaaaaa
>_R_Afrocalliandra_redacta_Germishuizen_5585@NODE_1_length_1777_cov_305.046471
-------------------------------------------------------------------------------------------------------------------------------------------------aatgcattcattttgtcatttcacaacacatttaaacaaa-----aaaacagatagaactacaggaga---ttagcatatccagcatattgactacaatatatattcctcccaaaaggtggggagtaaagttacagcatacctgcctaactgatataggaattttattgcggttgctgggcgctaatactggtctcatatcagctggcaattgggcctacgatcaataacagaaagaag---------accatcataaa-aatgtacaaaaccaaaccctaaagtgtaaaaaacaaaataccatacaatgattagactatagcataccagtaaaggataatttgctccaagtattgcattatctccctgactgtcatttgtcattttcttgccagcagcagctgtttttcttgcaagaacctccaaggcccattttcttttatcactcttcataaaatctgaagtaacgcttgactcctttgagtcaactctggagccacaagggaaagatcctgctgccccttgtgagtgttcgcctgacggtactttaccagatgttgaattaccaccaactgagctatgtacaatcttcttatctact---ttttcagatgagcaatctctggctttaggcaaaatattatttaattcttttgctttaataggactattatcaagagactgatttgatgcctttcctgtcaagtcaggttttttattctgcactgagttagcatcagtttcaagaacagaaagtggcttgacatcatcttttcgtgggaaaacagaggtatctgctaaatacaacctggaaagaatagaatttttggcctgacttttagtgccctcttttgattctgcactctctgaactatttcttagaagatccagaactgacttcaaagtttctatcttttcaggctttgttgctctcatgcaacgatatttccaaaactcaatttcacagtccctgtcccatgcacgctttcttcttccatttgaagttgcaaaaattttccgggtaagatgttcacgaacttttcctttctgcaacattgacttctttgccttcaaagccatagggggcggcttatttagaggttcaattttaggccctgctacagcagccctgaatgctgcaagaagctttgtatcaagaagagtctcttcaaaatttttagaggatttgttgcggacagcttctctaatttcttccctcaggttttgaactaaggatgactccccatgatctggagctctcttcatgatcttttttaccctcaaaaccgccatgttttcattgtttttagacaacttgttagcagattttgagccagaaattccctttggaggcttccactttgtgcccttaactatactcattatatctgatacagcattctcttgtgatgtgagatgttttacatcatcatgtctatatataggtgcaatggaagggcttgttttattattatctgaaagaggtgcgtctgctacattctcgtgactcttcagcagactgccatcagttctaagtttctttagcgacacttcaactgcaggtttcagttcagcatctctatcaccttctatatgaacctcatcattactgaacatcaaaagaaattggagtaaaaaacacttaatgaaaatagagtaagcatattaactcctcatgcaatggacaaaaaatggaaaacaatcaaggaataatggaataaggacataaagacattaaa----caaccaagtgtttgacgggtgacaaaagaacttttaacagcacata-----------------------------------------------------------------------------------------------------------------------------------------------------------------------------------------------------------------------------------------------------------
>_R_Albizia_adinocephala_FHO33_88@NODE_1_length_2228_cov_216.778708
------tacatcagagttaggctatatccttagtttccaagtcagcagaaagaaatatctgtaatgcggaatccattgcatttccatttgtcatcttgatatatattgatgatataaaatcccaacttgcattcattgtaaaaagagtgcattcattttgtaatcttacgacacatttaaacaaaaaagtaaaacagagagaattaataggtgactacagcatatccagcatattgactacaacggatttttcctcccaaaggtggagagaaaagctgaagtatacctgcctaactgatataggaattttattgtggcgactgggtgccaatactggtctcatatcagctggcaattgggcctacacacaataacagaaagaagcaataacgaatcgtcataaacaatgtccaaaaccaaccctaaagtatcaaaaaacatgatatcatacaataaccagactataacatacaagtaaaggataatttcctccaataattgcattatctccctgactgtcatttgtcattttcttgccagcagcagctgtttttcttgcaagaacctccaaggcccattttcttttgtcactctttatacaatctgatttaacgcttgactcctttgagtcaactctggggccaccagggcaagaacctgttaccccttctaagtgtctgcttgaaggtactttaccagaagttgaattaccaccaacagagctatgtacaatcttcttatttactctattttcagatgagcaatctatgctttttggtaaaatattatttacctcttttgctttaataggactattatccagagactgatttgatgcttttcctgaaatgttaggttttttattctgctctgagttagcatcggtttcaacaaaagaaagtggcttgacatcatcttttcgtgggaaaacagatgtatctgctaaatacaacctggaaagaatagaatttttggcctgaccttcaggaccctctttcgattctgcactctctgaactcttttttagaagatccagaactgacttcaaagtttcaatcttttcaggctttgttgctctcatgcaacgatatttccaaaactcaatttcacagtccctatcccacgcacgctttcttcttccatttgaggtcccaaaaattttcctggttaaatgttcacgaacttttcctttctgcaacattgacttctttgtcttcaaagccatagggggcagcttatttagaggttcagttttaggccctaatacagctgccctgaatgctgcaagaagctttgtatcaaaaagattttcttcaaaatttttagaggacttgttgcggacagcttctctaatttcttccctcaggttttgaactaaggatgactccccatgatctggagctctcttcatgatcttttttaccctcaaacccgccaagttttcactgttatcagataacttgttaccagagtttgaaccagaaattccctttggaggcttccacttcgtgcctttaactatactcattatatctgatgcagcattctcctgtgttgtgcaatgttttacgccatcctgtcttgaaaaaggtgtagtagaagggcttgctttagtattatctgaaagaggagcacatgctacactctcatgattaatcagttgactaccatcagttttacgtttcttttgtgacacttcaacttcaggtttgagttcggcatctctatcaacttctaaatgaacctcatcattactgaacatcaagagaaatgaagttaaaaaacacatgatgaaaagagagtaagcatattaagtcctcatgcaatggaccaaaaatgtaaaacaatcaaggaacaatggaatatgcacataaagacattaaaaaaccaaccaagtgtttgatgggtgacaagaaa--ttgtaacaacagatagaagtaagaaaagcatcaattcacagggctgacattttttctgtcttctcatgtacctttattcaaagtaagaaagaaagaaaacacatttcaaagttctctagttcatttatttgtcttcatacccagcaataaacacaatttaaactaacaagcacaaaaatcaaaaggagagcacaatatcaaaatcagctacaagatattcaaactaagatctcttagtgaggagggtgaataaatcatacgaaaaa
>_R_Albizia_edwallii_Dalmaso_272@NODE_1_length_1751_cov_7.028892
-----------------------------------------------------------------------------------------------------------------------------------------------------------------------------------------------------------------------------------------------------------------------------------------------tgcctaactgatataggaattttattgtggcgactggatgccaatactggtctcatatcagctggcaattgggcctacacacaataacagaaagaagcaataacgaaccgtcataaacaatgtccaaaaccaaccctaaagtatcaaaacacatgatatcatacaataaccagactataacatacaagtaaaggataatttcctccaataattgcattatctccctgactgtcatttgtcattttcttgccagcaggagctgtttttcttgcaagaacctccaaggcccattttcttttgtcactctttatacaatctgatttaacgcttgactcctttgagtcaactctggggccaccagggcaagaacctgttgccccttctgagtgtctgcttgaaggtactttaccagaagttgaattaccaccaaaagagccatgtacaatcttcttatttactttattttcagatgagcaatctctgccctttggtaaaatattatttacctcttttgctttaataggactattatcaagagaatgatttgatgcttttcctgaaaggttaggttttttattctgctctgagttagcatcaggttcaagaaaagaaagtggcttgacatcatcttttcgtgggaaaacagatgtatctgctaaatacaacctggaaagaatagaatttttggcctgaccttcaggaccctctttcgattctgcactctctgaactctttcttagaagatccagaactgacttcaaagtttcaatcttttcaggctttgttgctctcatgcaacgatatttccaaaactcaatttcacagtccctatcccacgcacgctttcttcttccatttgaggtcccaaaaattttcctggttaaatgttcacgaacttttcctttctgcaacattgacttctttgtcttcaaagccatagggggcagcttatttagaggttcagttttaggtcctgatacagctgccctgaatgctgcaagaagctttgtatcagaaagattttcttcaaaatttttagaggacttgttgcggacagcttctctaatttcttccctcaggttttgaactaaggatgactccccatgatctggagctctcttcatgatcttttttaccctcaaacccgccaagttttcattgttttcagataacttgttactagagtttgaaccagaaattccctttggaggcttccactttgtgcctttaactatactcattatatccgatgcggcattctcctgtgttgtgcgatgttttacgccatcatgtctggaaataggtgtagtagaagggcttgctttagtattatctgaaagaggagcacatgctacactctcatgattaatcagtcgactaccatcagttttaagtttcttttgtgacacttcaacttcaggtttgagttcggcatctctattgacttctaaatgaacctcatcattactgaacatcaagagaaatgaagttaaaaaacacatgatgaaaagagagtaagcatattaagtcctcatgcaatggaccaaaaatgtaaaacaatcaaggaacaatggaatatgcacataaagacattaaaaaaccaaccaagtgtttgatgggtgacaaaagaacttgtaacaatacatagaagtaagaagagcatcaattcaccgggctgacattctttctgtcttctcatgtatctttattcaaagtaagaaagaaagaaaacacatttcaaagttctctag---------------------------------------------------------------------------------------------------------------------------------------------------
>_R_Albizia_niopoides_Simon_1601@NODE_1_length_1780_cov_224.810922
tttgaatacatcagagttaggctatatccttagtttccaagccagcagaaagaaatatctgtaatgcggaatccattgcatttccatttgtcgtcttgacatatattgatgatataaaatcccaacttgcattcagtgtaaaaagagtgcattcattttgtaatctcacgacacatttaaacaaaaaagtaaaacagagagaactaccaggtgacta---------cagcatattgactacaacggattattcctcccaaaggtagagagaaaagctgaagtatacctgcctaactgatataggaattttattgtggcgactgggtgccaatactgggctcatatcagcgggcaattgggcctacacacaataacagaaagaagcaataacgaactgtcataaacaatgtccaaaaccaaccctaaagtatcaaaaaacatgatgtc--------accagactataacatacaagtaaaggataatttcctccaataattgcattatctccctgactgtcatttgtcattttcttgccagtagcagctgtttttcttgcaagaacctccaaggcccattttcttttgtcactctttatacaatctgatttaacgctagactcctttgagtcatgcctggggccaccagggcaagaacctgttgcgccttctgagtgtctgcttgaaggcaccttaccagaagttgaattaccaccaacagagctatgtacaatcttcttattcactttattttcagatgagtaatctctgccctttggtaaaatattattcgcctcttttgctttaatatgactattatcaagagactgatttgatgcttttcctgaaaggttaggttttttattctgctctgaattagcatcagttttaagaaaagaaagtggcttgacatcatcttttcgtgggaaaacagatgtatctgctaaatacaaccgggaaagaatagaagttttggcctgaccttcaggaccctctttcgattctgcatcctctgaactctttcttagaagatccagaactgacttcaaagtttcaatcttttcaggctttgttgctctcatgcaacgatatttccaaaactcaatttcacagtccctatcccatgcacgctttcttcttccattcgaggtcccaaaaattttccgggttaaatgttcacgaacttttcctttctgcaacattgacttctttgtcttcaaagccatagggggcagcttacttagaggttcggttttaggccctgacacagctgccctgaatgctgcaagaagctttgtatcaaaaagattttcttcaaaatttttagaggacttgttgcggacagcttctctaatttcttccctcaggttttgaactaaggatgactccccataatctggagctcttttcatgatcttttttaccctcaaacctgccaagttctcattgttttcagataacttgttactagagtttgaaccagaaattccctttggaggcttccacttcgtgcctttaactatactcattatatctgatgcggcattctcctgtgttgtgcgatgtttcacgccatgctgtctggaaataggtgtagtagaagggcttgctttagtattatctgaaagaggagcacatgctacactctcatgattaatcagtcgactatcatcagttttaag------------------------------------------------------------------------------------------------------------------------------------------------------------------------------------------------------------------------------------------------------------------------------------------------------------------------------------------------------------------------------------------------------------------------------------------------------------------------------------------------------------------------
>_R_Albizia_subdimidiata_var_minor_Gorts_341@NODE_1_length_1815_cov_61.950518
---------------------------------------------------------------------------------------------------------------------------------------------------------------------------cacatttaaacaaaaaagtaaaac--agagaactaccagatgacta---------cagcatattgactacaacggattattcctcccaaaggtggagagaaaagctgaagtatacctgcctaactgatataggaattttattgtggcgactgggtgccaatactggtctcatatcagctggcaattggacctacacaaaataacagaaagaagcaataacgaaccgtcataaacaatgtccaaaaccaaccctaaagtatcaaaaaacatgatatcatacaataaccagactataacatacaagtaaaggataatttcctccaataattgcattatctccctgactgtcatttgtcattttcttgccagtagcagctgtttttcttgcaagaacctccaaggcccattttcttttgtcactctttatacaatctgatttaacgctagactcctttgaatcaactctggggccaccagggcaagaacctgttgccccttctgagtgtctgcttgaaggtactttaccagaagttgaattaccaccaacagagctatgtacaatcttcttattcactttattttcagatgagcaatctctgctctttggtaaaatattattcacctcttttgctttagtaggactattatcaagagactgatttgatgcttttcctgaaaggttaggttttttattctgctctgagttagcatcagtttcaagaaaagaaagtggcttgacatcatcttttcgtgggaaaacagatgtatctgctaaatacaacctggaaagaatagaagttttggcctgaccttcaggaccctctttcgattctgcaccctctgaactatttcttagaagatccagaactgacttcaaagtttcaatcttttcaggctttgttgctctcatgcaacgatatttccaaaactcaatttcacagtccctatcccacgcacgctttcttcttccgtttgaggtcccaaaaattttcctggttaaatgttcacgaacttttcctttctgcaacattgacttctttgtcttcaaagccatagggggcagcttatttagaggttcagttttaggccctgatacagctgccctgaatgctgcaagaagctttgtatcaaaaagattttcttcaaaatttttagaggacttgttgcggacagcttctctaatttcttccctcaggttttgaactaaggatgactccccatgatctggagctctcttcataatcttttttaccctcaaacccgccaagttttcattgttttcagataacttgttactagagtttgaaccagaaattccctttggaggcttccacttcgtgcctttaactatactcattatatccaatgcggcattctcctgtgttgtgcgatgtttcacgccatcctgtctggaaataggtgtagtagaagggcctgctttagtattatctgaaagaggagcacatgctacactctcatgattaatcagtcgactatcatcagttttaagttttttttgtgacacttcaacttcaggtttgagttcagcatctctatggacttctaaatgaacctcatcattactgaacatcaagagaaatgaagttaaaaaacacatgatgaaaagagagtaagcatattaagtcctcatgcaatggaccaaaaatgtaaaacaatcaaggaacaatggaatatgcacataaagacattaaaaaaccaaccaagtgtttgatgggtgacaaaagaacttgtaacaacacatagaagtaagaaaagcatcaattcacagggctgaca-cctttcggtcttctcatgtatctttattc-------------------------------------------------------------------------------------------------------------------------------------------------------------------------------------------
>_R_Albizia_subdimidiata_var_subdimidiata_Ferreira_210@NODE_1_length_1876_cov_234.651473
--------------------------------------------------------------------------------------tttgtcgtcttgacatatattgatgatataaaatcccaacttgcattcagtgtaaaaagagtgcattcattttgtaatctcacgacacatttaaacaaaaaagtaaaac--agagaactaccagatgacta---------cagcatattgactacaacggattattcctcccaaaggtggagagaaaagctgaagtatacctgcctaactgatataggaattttattgtggcgactgggtgccaatactggtctcatatcagctggcaattggacctacacaaaataacagaaagaagcaataacgaaccgtcataaacaatgtccaaaactaaccctaaagtatcaaaaaacatgatatcatacaataaccagactataacatacaagtaaaggataatttcctccaataattgcattatctccctgactgtcatttgtcattttcttgccagtagcagctgtttttcttgcaagaacctccaaggcccattttcttttgtcactctttatacaatctgatttaacgctagactcctttgaatcaactctggggccaccagggcaagaacctgttgccccttctgagtgtctgcttgaaggtactttaccagaagttgaattaccaccaacagagctatgtacaatcttcttattcactttattttcagatgagcaatctctgctctttggtaaaatattattcacctcttttgctttagtaggactattatcaagagactgatttgatgcttttcctgaaaggttaggttttttattctgctctgagttagcatcagtttcaagaaaagaaagtggcttgacatcatcttttcgtgggaaaacagatgtatctgctaaatacaacctggaaagaatagaagttttggcctgaccttcaggaccctctttcgattctgcaccctctgaactctttcgtagaagatccagaactgacttcaaagtttcaatcttttcaggctttgttgctctcatgcaacgatatttccaaaactcaatttcacagtccctatcccacgcacgctttcttcttccatttgaggtcccaaaaattttcctggttaaatgttcacgaacttttcctttctgcaacattgacttctttgtcttcaaagccatagggggcggcttatttagaggttcagttttaggccctgatacagctgccctgaatgctgcaagaagctttgtatcaaaaagattttcttcaaaatttttagaggacttgttgcggacagcttctctaatttcttccctcaggttttgaactaaggatgactccccatgatctgaagctctcttcataatcttttttaccctcaaacccgccaagttttcattgttttcagataacttgttactagagtttgaaccagaaattccctttggaggcttccacttcgtgcctttaactacactcattatatccgatgcggcattctcctgtgttgtgcgatgtttcacgccatcctgtctggaaataggtgtagtagaagggcctgctttagtattatctgaaagaggagcacatgctacactctcatgattaatcagtcgactatcatcagttttaagttttttttgtgacacttcaacttcaggtttgagttcagcatctctatggacttctaaatgaacctcatcattactgaacatcaagagaaatgaagttaaaaaacacatgatgaaaagagagtaagcatattaagtcctcatgcaatggaccaaaaatgtaaaacaatcaaggaacaatggaatatgcacataaagacattaaaaaaccaaccaagtgtttgatgggtgacaaaagaacttgtaacaacacatagaagtaagaaaagcatcaattcacagggctgacaccttt--------------------------------------------------------------------------------------------------------------------------------------------------------------------------------------------------------------------
>_R_Albizia_tomentella_Leach_Dunlop_3801@NODE_1_length_2147_cov_237.314493
tttgaatacatcagatttaggctatatccttagtttccaagtcagcagaaagaagtatctgtaatgcggaatccattgcatttccatttgtcatcttgacatctactgatgatatagaatcccaacttgaattcagtgtaaaaagagtgcattcattttgcaatctcacaacacattta-----------aaaacagagagaactaccaggtgactacagcatatccagcatattgactacaacagattattcctcccaaaggtggagagaaaagctgcagcatacctgcctaaccggaataggaattttattgtggcgactgggtgccaatactggtctcatatcagctgccaattgggcctacactcaataacagagagaagcaataacgaaccattataaacaatgtccaaaaccaaccctaaagtatcaaaaatcatgatatcatacaataaccagactataacataccagtaaaggataatttcctccaagaattgcattatctccctgactgtcatttgccattttcttgctagcagcggctgtttttcttgcaagaacctccaaggcccattttcttttgtcactctttatacaatctgatttaacgcttgactcctttgagtcaactctggagccaccagggcaagaacctattgccccttctgagtttctgcttgaaggtactttaccagaagttgaattaccaccaacagagctatgtacaatctttttatttactttattttcagatgagcaatctctgcccttcggtaaaatattatttatctcttttgctttaataggactgttattaagagactgatttgatgcttttcctgaaagattaggttttttattctgttgtgagttatcatcagtttcaagaacagaaagtggcttgacatcatcttttcttgggaaaacagatgtatctgctaaatacaacctcgaaagaatagaatttttggcctgaccttcaggaccctctttcaattctacactctctgaactctttcttagaagatccagaactgacttcaaagtttcaatcttttcgggcttcgttgctctcatgcaacgatatttccaaaactcaatttcacagtccctatcccacgcacgctttcttcttccatttgaggtcccaaaaattttcctggttagatgttcacgaacttttcctttctgcaacattgacttctttaccttcaaagctacagggggcagcttatttagaggttcagttttaggccctgctacagcagccctgaatgcagcaagaagctttgtatcaacaagattttcttcaaaatttttagaggatttcttgcggacagcttctctaatttcttccctcaggttttgaactaaggaagactccccatgatctggagctctcttcatgatcttttttaccctcaaaccctccatgttttcattgtttttagttaacttgttactagattttgagccagaaatttcatttggaggcttccacttcgtgccttgaactatactcattatatctgatgcggcattctcctgtgttgtgcgatattttacaccatcgtgtctgcaaataggtgtagtagaagggcttgctttagtattatctgaaagaggagcacaagctacactctcatgattaatcagttgaatgccatcagttctaagtttcttttgcaacacttcagcttcaggtataagttcagcatctcgattgacttctatatgaacctcatcattactgaa-atcaagagaaatgaagttaaaaaacacatgatgaaaaggaagtaagcatatcaagt-ctcatgcaatggaccaaaaatggaaaacaatcaagcaacaatg-----------------------------------------gatgggtgacaaaagaacttgtaacaacacatggaagtaagaagagcatcaattcacagggctcacattcttcctgtcttctcatgtatctttatttgaagtaagaaagaaagaaaacacatttcaaagttctctagttcatttatatgtctttacacccatcaataaacacaatttaaactaacaagcacaaaaa-caaaaggagagca--------------------------------------------------------------------------
>_R_Albizia_xerophytica_Hughes_1435@NODE_1_length_1972_cov_146.948813
--------------------------------------------------------------------------------------------------------------------------------------------------------------------------------------------gtaaaacagagagaactaataggtgactacagcatatccagcatattgactacaacggatttttcctcccaaaggtggagagaaaagctgaagtatacctgcctaactgatataggaattttattgtggcgactgggtgccaatactggtctcatatcagctggcaattgggcctacacacaataacagaaagaagcaataacgaatcgtcataaacaatgtccaaaaccaaccctaaagtatcaaaaaacatgatatcatacaataaccagactataacatacaagtaaaggataatttcctccaataattgcattatctccctgactgtcatttgtcattttcttgccagcagcagctgtttttcttgcaagaacctccaaggcccattttcttttgtcactctttatacaatctgatttaacgcttgactcctttgagtcaactctggggccaccagggcaagaacctgttgccccttctaagtgtctgcttgaaggtactttaccagtagttgaattaccaccaacagagctatgtacaatcttcttatttactttattttcagatgagcaatctatgctttttggtaaaatattatttacctcttttgctttaataggactattatcaagagactgatttgatgcttttcctgaaaggttaggttttttattctgctctgagttagcatcggtttcaacaaaagaaagtggcttgacatcatcttttcgtgggaaaacagatgtatctgctaaatacaacctggaaagaatagaatttttcgcctgaccttcaggaccctctttcgattctgcactctctggactctttcttagaagatccagaactgacttcaaagtttcaatcttttcaggctttgttgctctcatgcaacgatatttccaaaactcaatttcacagtccctatcccacgcacgctttcttcttccatttgaggtcccaaaaattttcctggttaaatgttcacgaacctttcctttctgcaacattgacttctttgtcttcaaagccatagggggcagcttatttagaggttcagttttaggccctgatacagctgccctgaatgctgcaagaagctttgtatcaaaaagattttcttcaaaatttttagaggacttgttgcggacagcttctctaatttcttccctcaggttttgaactaaggatgactccccatgatctggagctctcttcatgatcttttttaccctcaaacccgccaagttttcattgttatcagataacttgttaccagagtttgaaccagaaattccctttggaggcttccacttcgtgcctttaactatactcattatatctgatgcagcattctcctgtgttgtgcgatgttttacgccatcctgtcttgaaaaaggtgtagtagaagggcttgctttagtattatctgaaagaggagcacatgctacactctcatgattaatcagttgactaccatcagttttaagtttcttttgtgacacttcaacttcaggtttgagttcggcatctctatcaacttctaaatgaacctcatcattactgaacatcaagagaaatgaagttaaaaaacacatgatgaaaagagagtaagcatattaagtcctcatgcaatggaccaaaaatgtaaaacaatcaaggaacaatggaatatgcacataaagacattaaaaaaccaaccaagtgtttgatgggtgacaagaaa--ttgtaacaacagatagaagtaagaaaagcatcaattcacagggctgacattttttctgtcttctcatgtacctttattcaaagtaagaaagaaagaaaacacatttcaaagttctctagttcatttatttgtcttcacacccagcaataaacacaatttaaactaacaagcacaaaaatcaaaaggagagcacaatatcaaaatcagctacaagatattcaaactaagatctcttagtgagga-----------------------
>_R_Archidendron_clypearia_Wieringa_1849@NODE_1_length_2070_cov_350.577521
--------------------------------------aagtcagcagaaagaaatatctgtaatgcggaatccattgcatttccatttgtcatcttgacatatattgatgatataaaatcccaacttgtattcagtgtaaagagagtgcattcattttgtaatctcacgacacatttaaaccaaaaagaaaaacagagagaactaccaggtgactacagcatatccagcatattgactacaacggattattcctcccaaaggtggagagaaaagctgcagcatacctgcctaactggtataggaattttattgtggcgactgggtgccaatactggtctcatatcagctggcaattgggcctacactcaataacagaaagaagtaataacgaaccatcataaacaatgtccaaaaccaaccctaaagtatc-aaaaacatgatatcatacaataaccagactataacataccagtaaaggataatttcctccaagaatagcattatctccctgactgtcatttgtcattttcttgcaagtagcagctgtttttcttgcaagaacctccaaggcccattttcttttgtcactctttatacaatctgatttaacgcttgactcctttgagtcaactctggagccaccagggcaagaacctgttgccccttctgagtgtctgcttgaaggtactataccagaagttgaattacgaccaacagagctatgtacaatcttcttatgtactttattttcagatgagcaatctctgccctttggtaaaatattattgacctcttttgctttaataggactaatatcaagagactgatttgatgcttttcctgaaaggttaggttttttattctgctctgagttggcatcagtttcaagaacagaaagtggcttgacatcatcttttcgtgggaaaacagatgtatctgctaaatacaatctggaaagaatagaatttttggcctgaacttcaggaccctctttcgattctgcactctctgacccctttcttaaaagatccagaactgacttcaaagtttcaatcttttcaggcttcgttgctctcatgcaacgatatttccaaaactcaatttcacagtccctatcccacgcacgctttcttcttccatttgaggtcccaaaaattttcctggttaaatgttcacgaacttttcctttctgcaacattgacttctttgacttcaaagccataggggccatcttatttagaggttcatttttaggccctgctacagcagccctgaatgctgcaagaaggtttgtatcaaaaagattttcttcaaaatttttagaggatttgttgcggacagcttctctaatttcttccctcaggttttgaactaaggatgactccccatgatctggagctctcttcatgatcttttttaccctcaaacctgccatgttttcattgtttttagataacttgttactagattttgagccagaaattccctttggaggcttccacttcgtgcctttaactatactcattatatctgatgcggcattctcctgtattgtgcagtgttttacaccatcgtgtctggaaataggtgtagtagaagggcttgctttagtattatttgaaaggggagcacatgctacactctcatgattaatcagtcgactaacatcagttctaagtttcttttgcgacacttcaacttcaggtttgagttcggcatctctatcgacttctatatgaacctcatcattactgaacatcaagagaaatgaagttaaaaaacacatgatgaaaagaaattaagcatattaagtcctcatgcaatggaccaaaaacggaaaacaatcaaggaacaatggaatatgcacataaagacattaaacaaccaaccaagtgtttgatgggtgacaaaagaacttgtaacaacacatagaagtaagaagagcatcaattcacagggctcacattcttcctgtcttctcatgtacccttatttgaagtaagaaagaaagaaaacacatttcaaagttctctagttcatttatttgtctccacacccagcaataaacacaatttaaactaacaagcacaaaaatcaaaaggagag----------------------------------------------------------------------------
>_R_Balizia_pedicellaris_Queiroz_15529@NODE_1_length_2090_cov_412.809337
------------------------------------ccaagtcagcagaaagaaaaatctgtaatgcggaatccattgcatttccatttgtcatcttgacctatattgatgatataaaatcccaacttgcattcagtataaaaagagtgcattcat---------tctcgacacatttaaacaaaaaagtaaaacagagagaactaccaggtgactacagcatatctagcatattgactacaacggattattcctcccaaaggtggagagaaaaactgcagcatacctgcctaactggtataggaattttattgtggcgactgggtgccaatactggtctcatatcagctggcaattgggcctacactcgataacagaaagaagtaataacgaaccatcatgaacaatgtccaaaaccaaccctaaagtatcaaaaaacatgatatcatacaataaccagactataacataccaataaaggataatttcctccaagcattgcattatctccctgactgtcatttgtcattttcttgccagcagcagctgtttttcttgcaagaacctccaaggcccattttcttttgtcactatttatacaatctgatttacagcttgactcctttgagtcaactctggagccaccagggcaagagccagttgccccttctgagtgtctgcttgatggtactttaccagaagttgaattaccaccaacatagctatgtacaatcttcttatttactttattttcagatgagcaatctctgccctttggtaaaatattatttacctcttttgctttaataggactattatcaagagactgatttgatgcttttcctgaaaggtttggttttttattctgctctgagttagcatcagtttcaagaacagaaagtggcttgacatcatcttttcgtgggaaaacagatgtatctgctaaatacaacctggaaagaatagaatttttggcctgaccttcaggaacttctttcgattctgcactctctggactctttcttagaagatccagaactgacttcaaagtttcaatcttttcaggcttcgttgctctcatgcaacgatatttccaaaactcaatttcacagtccctatcccacgcacgctttcttcttccatttgaggtcccaaaaattttcctggttaaatgttcacgaacttttcctttctgcaacattgacttctttgtcttcaaagccatagggggcagcttatttagaggttcagttttaggccctgctacagcagccctgaatgctgcaagaagctttgtatcaaaaagattttcttcaaaattttcagaggatttgttgctgacagcttctctaatttcttccctcaggttttgaactaaggatgactccccatgatctggagctctcttcatgatcttttttaccctcaaacccgccatgttttcactgtttttagataacttgttactagattttgagccagaaattccctttggaggcttccacttcgtgcctttaactatactcattatatctgatgtggcattctcctgtgttgtgcgatgttttacaccatcgtgtctggaaataggtgtagtagaagggcttgctttagtattatctgaaagaggagcacatgctacactctcatgattaatcagtcgactaccatcagttctaagtttcttttgcgacacttcaacttcaggtttgagttcggcatctctatcgacttctatatgaacctcatcattactgaacatcaagagaaatgaagttaaaaaacacatattgaaaagaaagtaagcataataagtcctcatgcaatggaccaaaaatggaaaacaatcaaggaataatggaatatgcacataaagacattaaacaaccaaccaagtgtttgatgggtgacaaaagaacttgtaacaacacatagaagtaaaaaaagcatcaattcacagggctcacattcttcctgtcttctcatgtatctttatttgaagtaagaaagaaagaaaacacttttcaaagttctctagttcatttatttgtcttcacacccagctataaacacaatttaaactaacaagcacaaaaatcaaaaggagg------------------------------------aagagcgtcgtgtagggaaagagtgt---------------
>_R_Balizia_spnov_Morim_577@NODE_1_length_2113_cov_377.234694
-----------------------------------------------------------------------------------------gtcatcttgacctatattgatgatataaaatcccaacttgcattcagtgtaaaaaaagtgcattcattttgtaatctctcgacacatttaaacaaaaaagtaaaacagagagaactaacaggtgactacagcatatctagcatattgactacaacggattattcctcccaaaggtggagagaaaaactgcagcatacctgcctaactggtataggaattttattgtggcgactgggtgccaatactggtctcatatcagctggcaattgggcctacattgaataacggaaagaagtaataacgaaccatcatgaacaatgtccaaaaccaaccctaaagtatcaaaaaacatgatatcatacaataaccagactataacataccaataaaggataatttcctccaagaattgcattatctccctgactgtcatttgtcattttcttgccagcagcagctgtttttcttgcaagaacctccatggcccattttcttttgtcactatttatacaatctgatttacagcttgactcctttgagtcaactctggagccaccagggcaagagccagttgccccttctgagtgtctgcttgaaggtactttaccagaagttgaattaccaccaacagagctatgttcaatcttcttatttactttattttcagatgagcaatctctgccctttggtaaaatattatttacctcttttgctttaataggactataatcaagagaatgatttgatgcttttcctgaaaggttaggttttttattctgctctgagttagcatcagtttcaagaacagaaagtggcttgacatcatcttttcgtgggaaaacagatgtatctgctaaatacaacctggaaagaatagaatttttggcctgaccttcaggaacctctttcgattctgcactctctgaactctttcttagaagatctagaactgacttcaaagtttcaatcttttcaggcttcgttgctctcatgcaacgatatttccaaaactcaatttcacagtccctatcccacgcacgctttcttcttccatttgaggtcccaaaaattttcctggttaaatgttcacgaacttttcctttctgcaacattgacttctttgtcttcaaagccatagggggcagcttatttagaggttcagttttaggccctgctacagcagccctgaatgctgcaagaagctttgtatcaaaaagattttcttcaaaatttttagaggatttgctgctgacagcttctctaatttcttccctcaggttttgaactaaggatgactccccatgatctggagctcttttcatgatcttttttaccctcaaacccaccatgttttcattgtttttagataacttgttactagattttgagccagaaattccctttggaggcttccacttcgtgtctttaactatactcattatatctgatgcagcattctcctgtgttgtgcgatgttttacaccatcgtgtctggaaatacatgtagtagaagggcttgctttagtattatctgaaagaggagcacatgctacactctcatgattaatcagtcgactaccatcagttctaagtttcttttgcgacacttcaacttcaggtttgagtttggcatctctattgacttctatatgaacctcatcattactgaacatcaagagaaatgaagttaaaaaacacatattgaaaagaaagtaagcataataagtcctcatgcaatggaccaaaaatggaaaacaataaaggaacaatggaatatgcacatgaagacattaaacaaccaaccaagtgtttgatgggtgacaaaagaacttgtaacaacacatagaagtaagaaaagcagcaattcacagggctcacattcttcctgtcttctcatgtatctttatttgaagtaagaaagaaagaaaacacatttcaaagttctctagttcatttatttgtcttcacacccagcaataaacacaatttaaactaacaagcacaaaaatcaaaaggcgagcacaatatcaaaatcagcaacaagacattcaaactaagatctcttagtgaggagggtgaataaatcatatgaaaaa
>_R_Cathormion_obliquifoliolatum_Wieringa_6519@NODE_1_length_1977_cov_276.940166
--------------------------------------------------------------------------------------------------------------------------------------------------------------------------------------------gtaaaacagagagaactaccaggtgactacagcatatctagcatattgactacaacggattattcctcccaaaggtggagagaaaaactgcagcatacctgcctaactggtataggaattttattgtggcgactggctgccaatactggtctcatatcagctggcaattgggcctacattcaataacggaaagaagtaataacgaaccatcgtgaacaatgtccaaaaccaaccctaaagtatcaaaaaacatgatatcatacaataaccagactataacataccaataaaggataatttcctccaagaattgcattatctccctgactgtcatttgtcattttcttgccagcagcagctgtttttcttgcaagaacctccaaggcccattttcttttgtcactatttatacaatctgatttacagcttgactcctttgagtcaactctggagccaccagggcaagagccagttgccccttctgagtgtctgcttgaaggtactttaccagaagttgaattaccaccaacagagctatgtacaatcttcttatttactttattttcagatgagcaatctctgccctttggtaaaatattatttacctcttttgctttaataggactataatcaagagaatgatttgatgcttttcctgaaaggttaggttttttattctgctctgagttagcatcagtttcaagaacagaaagtggcttgacatcatcttttcgtgggaaaacagatgtatctgctaaatacaacctggaaagaatagaatttttggcctgaccttcaggaacctctttcgattctgcactctctgaactctttcttagaagatccagaactgacttcaaagtttcaatcttttcaggcttcgttgctctcatgcaacgatatttccaaaactcaatttcacagtccctatcccacgcacgctttcttcttccatttgaggtcccaaaaattttcctggttaaatgttcacgaacttttcctttctgcaacattgacttttttgtcttcaaagccatagggggcagcttatttagaggttcagttttaggccctgctacagcagccctgaatgccgcaagaagctttgtatcaaaaagattttcttcaaaatttttagaggatttgttgctgacagcttctctaatttcttccctcaggttttgaactaaggatgactccccatgatctggagctctcttcatgatcttttttaccctcaaacccaccatgttttcattgtttttagataacttgttactagattttgagccagaaattccctttggaggcttccacttcgtgtctttaactatactcattatatctgatgcagcattctcctgtgttgtgcgatgttttacaccatcgtgtctggaaatacgtgtagtagaagggcttgctttagtattatctgaaagaggagcacatgctacactctcatgattaatcagtcgactaccatcagttctaagtttcttttgcgacacttcaacttcaggtttgagttcggcatctctattgacttctatatgaacctcatcattactgaacatcaagagaaatgaagttaaaaaacacatattgaaaagaaagtaagcataataagtcctcatgcaatggaccaaaaatggaaaacaatcaaggaacaatggaatatgcacataaagacattaaacaaccaaccaagtgtttgatgggttacaaaagaacttgtaacaacacatagaagtaagaaaagcatcaattcacagggctcacattcttcctgtcttctcatgtatctttatttgaagtaagaaagaaagaaaacacatttcaaagttctctagttcatatatttgtcttcacacccagcaataaacacaatttaaactaacaagcacaaaaatcaaacagagagcacaatatcaaaatcagcaacaagacattcaaactaagatctcttagtgaggaggg--------------------
>_R_Hydrochorea_corymbosa2_Iganci_862@NODE_1_length_1913_cov_307.069968
------------------------------------------------------------------------------------------------------------------------------------------------------------------------cgacacatttaaacaaaaaattaaaagagagagaactaccaggtgactacagcatatctagcatattgactacaacggattattcctcccaaaggtggagagaaaaactgcagcatacctgcctaactggtataggaattttattgtggcgactggctgccaatactggtctcatatcagctggcaattgggcctacattcaataacggaaagaagtaataacgaaccatcatgaacaatgcccaaaaccaaccctaaagtatcaaaaaacatgatatcatacaataaccagactataacataccaataaaggataatttcctccaagaattgcattatctccctgactgtcatttgtcattttcttgccagcagcagctgtttttcttgcaagaacctccaaggcccattttcttttgtcactatttatacaatctgatttacagcttgactcctttgagtcaactctggagccaccagggcaagagccagttgccccttctgagtgtctgcttgaaggtactttaccagaagttgaattaccaccaacagagctatgtacaatcttcttatttacttttttttcagatgagcaatctccgccctttggtaaaatattatttacctcttttgctttaataggactataatcaagagaatgatttgatgcttttcctgaaaggttaggttttttattctgctctgagttagcatcagtttcaagaacagaaagtggcttgacatcatcttttcgtgggaaaacagatgtatctgctaaatacaacctggaaagaatagaatttttggcctgaccttcaggaacctctttcgattctgcactctctgaactctttcttagaagatccagaactgacttcaaagtttcaatcttttcaggcttcgttgctctcatgcaacgatatttccaaaactcaatttcacagtccctatcccacgcacgctttcttcttccatttgaggtcccaaaaattttcctggttaaatgttcacgaacttttcctttctgcaacattgacttttttgtcttcaaagccatagggggcagcttatttagaggttcagttttaggccctgctacagcagccctgaatgctgcaagaagttttgtatcaaaaagattttcttcaaaatttttagaggatttgttgctgacagcttctctaatttcttccctcaggttttgaactaaggatgactccccatgatctggagctctcttcatgatcttttttaccctcaaacccaccatgttttcattgtttttagataacttgttactagattttgagccagaaattccctttggaggcttccactttgtgtctttaactatactcattatatctgatgcagcattctcctgtgttgtgcgatgttttacaccatcgtgtctggaaatacgtgtagtagaagggcttgctttagtattatctgaaagaggagcacatgttacactctcatgattaatcagtcgactaccatcagttctaagtttcttttgcgacacttcaacttcaggtttgagttcagcatctctatcgacttctatatgaacctcatcattactgaacatcaagagaaatgaagttaaaaaacacatattgaaaagaaagtaagcataataagtcctcatgcaatggaccaaaaatggaaaacaatcaaggaacaatggaatatgcacataaagacattaaacaaccaaccaagtgtttgatgggtgacaaaagaacttgtaacaacacatagcagtaagaaaagcatcaattcacagggctcacattcttcctgtcttctcatgtatctttatttgaagtaagaaagaaagaaaacacatttcaaagttctctagttcatttatttgtcttcacacccagcaataaacacaatttaaa--------------------------------------------------------------------------------------------------------
>_R_Jupunba_laeta_Mori_25147@NODE_1_length_1797_cov_86.817442
-------------------------------------------------------------------------------------------------------------------------------------------------------------------------------------------------------------------------------------------gactacaacggattattcctcccaaaggtggagagaaaaactgcagcatacctgcctaactggtataggaattttattgtggcgactgggtgccaatactggtctcatatcagctggcaattgggcctacactcgataacagaaagaagtaataacgaaccatcatgaacaatgtccaaaaccaaccctaaagtatcaaaaaacatgatatcatacaataaccagactataacataccaataaaggataatttcctccaagaattgcattatctccctgactgtcatttgtcattttcttgccagcagcagctgtttttcttgcaagaacctccaaggcccattttcttttgtcactatttatacaatctgatttacagcttgactcctttgagtcaactctggagccaccagggcaagagccagttgctccttctgagtgtctgcttgaaggtaccttaccagaagttgaattaccaccgacagagctatgtacaatcttcttatttactttattttcagacgagcaatttctgtcctttggtaaaatattatttacctcttttgctttaataggactattatcaagagactgatttgatgcttttcctgaaaggttaggtcttttattctgctctgagttagcatcagtttcaagaacagaaagtggcttgacatcatcttttcgcgggaaaacagatgtatctgctaaatacaacctggaaagaatagaatttttggcctgaccttcaggaacctctttcgattctgcactctctggactctttcttagaagatccagaactgacttcaaagtttcaatcttttcaggcttcgttgctcccatgcaacgatatttccaaaactcaatttcacagtccctatcccacgcacgctttcttcttccatttgacgtcccaaaaattttcctggttaaatgttcacgaacttttcctttctgcagcattgacttctttgtcttcaaagccatagggggcagcttatttagaggttcagttttaggccctgctacagcagccctgaatgctgcaagaagctttgtatcaaaaagattttcttcaaaatttttagaggatttgttgctgacagcttctctaatttcttccctcaggttttgaactaaggatgactccccatgatctggagctctcttcatgatcttttttaccctcaaacccgccatgttttcattgtttttagataacttgttactagattttgagccagaaattccctttggaggcttccacttcgtgcctttaactatactcattatatctgatgtggcattctcctctgttgtgcgatgttttacaccatcgtgtctggaaataggtgtagtagaagggcttgctttagtattatctgaaagaggagcacatgctacactctcacgattaatcagtcgactaccatcagttctaagtttcttttgcgacacttcaacttcaggtttgagttcggcatctctatcgacttctatatgaacctcatcattactgaacatcaagagaaatgaagttaaaaaacacatattgaaaagaaagtaggcataataagtcctcatgcaatggaccaaaaacggaaaacaatcaaggaacaatggaatatgcacataaagacattaaacaaccaaccacgtgtttgatgggtgacaaaagaacttataacaacacatagaagtaagaaaagcatcaattcacagggctcacattcttcccgtcttctcatgtatctttatttgaagtaagaaagaaagaaaacacttttcaaagtt---------------------------------------------------------------------------------------------------------------------------------------------------------
>_R_Jupunba_leucophylla_Iganci_839@NODE_1_length_2399_cov_320.742033
------------------------------------------------------------------------------catttccatttgtcatcttgacctatattgatgatataaaatcccaacttgcattcagtgcaaaaagagtgcattcactttgtaatctctcgacacatttaaacaaaaaagtaaaacagagagaactaccaggtgactacagcatatccagcatattgactacaacggattattcctcccaaaggtggagagaaaaactgcagcatacctgcctaactggtataggaattttattgtggcgactgggtgccaatactggtctcatatcagctggcaattgggcctacgctcgataacagaaagaagtaataacgaaccatcatgaacaatgtccaaaaccaaccctaaagtatcaaacaacatgatatcatacaataaccagactataacataccaataaaggataatttcctccaagaattgcattatctccctgactgtcatttgtcattttcttgccagcagcagctgtttttcttgcaagaacctccaaggcccattttcttttgtcactatttatacaatctgatttgcagcttgactcctttgagtcaactctggagccaccagggcaagagccagttgccccttctgagtgtctgcttgaaggtactttaccagaagttgaattaccaccaacagaactatgtacaatcttcttatttactttattttcagatgagtaatctctgccctttggtaaaatattatttacctctttagctttaataggactattatcaagagactgatttgatgcttttcctgaaaggttaggttttttattctgctctgagttagcatcagtttcaagaacagaaagtggcttgacatcatcttttcgtgggaaaacagatgtatctgctaaatacaacctggaaagaatagaacttttggcctgacctttgggaacctctttcgattctgcactctctggactctttcttagaagatccagaactgacttcaaagtttcaatcttttcaggcttcgttgctctcatgcaacgatatttccaaaactcaatttcacagtccctatcccacgcacgctttcttcttccatttgaggtcccaaaaattttcctggttaaatgttcacgaacttttcctttctgcaacattgacttctttgtcttcaaagccatagggggcagcttatttagaggttcagttttaggccctgctacagcagccctgaatgctgcaagaagttttgtatcaaaaagattttcttcaaaatttttagaggatttgttgctgacagcttctctaatttcttccctcaggttttgaactaaggatgactccccatgatctggagctctcttcatgatcttttttaccctcaaacccgccatgttttcattgtttttagataacttgttactagattttgagccagaaattccctttggaggcttccacttcgtgcctttaactatactcattatatctgatgtggcattctcctgtgttgtgcgatgttttacaccatcgtgtctggaaataggtgtaggagaagggcttgctttagtattatctgaaagaggagcacatgctacactctcatgattaatcagtcgactaccatcagttctaagtttcttttgcgacacttcaacttcaggtttgagttcggcatctctatcgacttctatatgaacctcatcattactgaacatcaagagaaatgaagttaaaaaacacatattgaaatgaaagtaagcataataagtccttatgcaatggaccaaaaatggaaaacaatcaaggaacaatggaatatgcacataaagacattaaacaaccaaccaagtgtttgatgggtgacaaaagaacttgtaacaacacatagaagtaagaaaagcatcaattcacagggctcacattcttcctgtcttctcatgtatctttatttgaagtaagaaagaaagaaaacacttttcaaagttctctagttcatttatttgtcttcacacccagctataaacacaatttaaactaacaagcacaaaaatcaaaaggagagcacaatatcaaaatcagcaacaagacattcaaactaagatctcttagtgaggagggtgaataaatcatatgaaaaa
>_R_Jupunba_limae_Iganci_261@NODE_1_length_2363_cov_178.475066
tttgaatacatcagagttgggctatatccttagtttccaagtcagcagaaagaaatatctgtaatgcggaatccattgcatttccatttgtcatcttgacctatattgatgatataaaatcccaacttgcattcagtgtaaaaagagtgcattcaatttgtaatctctcgacacatttaaacaaaaaagtaaaacagagagaactaccaggtgactacagcatatctaccatattgactacaacggattattcctcccaaaggtggagagaaaaactgcagcatacctgcctaactggtataggaattttattgtggcgactgggtgccaatagtggtctcatatcagctggcaattgggcctacactccataacggaaagaagtaacaacgaaccatcatgcacaatgtccaaaaccaaccctaaagtatcaaaaaacatgatatcatacaataaccagactataacataccaataaaggataatttcctccaagaattgcattatcaccctgactgtcatttgtcattttcttgccagcagcagctgtttttcttgcaagaacctccaaggcccattttcttttgtcactatttatacaatctgatttgcagcttgactcctttgagtcaactctggagccaccagggcaagagccagttgccccttctgattgtctgcttgaaggtactttaccagaagttgaattaccaccaacagagatatgtacaatcttcttatttactttattttcagatgagcaatctctgccctttggtaaaatattatttacctcttttgct---ataggactattatcaagagactgatttgatgcttttcctgaaagattaggttttttattctgctctgagttagcatcagtttcaagaacagaaagtggcttgacatcatcttttcgtgggaaaacagatgtatctgctaaatacaacctggaaagaatagaatttttggcctgaccttcaggaacctctttcgattctgcactctctggactctttcttagaagatccagaactgacttcaaagtttcaatcttttcaggcttcgttgctctcatgcaacgatatttccaaaactcaatttcacagtccctatcccatgcacgctttcttcttccatttgaggtcccaaaaattttcctggttaaatgttcacgaacttttcctttctgcaacattgacttctttgtcttcaaagccatagggggcagcttatttagaggttcagttttaggccctgctacagcagccctgaatgctgcaagaagctttgtatcaaaaagattttcttcaaaattttcagaggatttgttgctgacagcttctttaatttcttccctcaggttttgaactaaggatgactccccatgatctggagctctcttcatgatcttttttaccctcaaacccgccatgttttcattgtttttagataacttgttactagattttgaaccagaaattccctttggaggcttccacttcgtgcctttaactatactcattatatctgatgtggcattctcctgtgttgtgagatgttttacaccatcgtgtctggaaataggtgtagtagaagggcttgctttagtattatctgaaagaggagcacatgctacactctcacgattaatcagtcgactaccatcagttctaagtttcttttgcgacacttcaacttcaggtttgagtttggcatctctatcgacttctatatgaacctcatcattactgaacatcaagagaaatgcagttaaaaaacacatattgaaaagaaagtaagcataataagtcctcatgcaatggaccaaaaatggaaaacaatcaaggaacaatggaatatgcacataaagacattaaacaaccaaccaagtgtttgatgggtgacaaaagaacttgtaacaacacatagaagtaagaaaagcatcaattcacagggctcacattcttcctctcttctcatgtatctttatttgaagtaagaaagaaagaaaacacttttcaaagttctctagttcatttatttgtcttcacacccagctataaacacaatttaaactaacaagcacaaaaatcaaaaggagagcacaatatcaaaatcagcaacaagacattcaaactaagatctcttagtg------------aaatcatatgaaaaa
>_R_Jupunba_macradenia_Lourteig_3021@NODE_1_length_1998_cov_172.619469
--------------------------------------------------------atctgcaatgcggaatccattgcatttccatttgtcatcttgacctatattgatgatataaaatcccaacttgcattcagtgcaaaaagagtgcattcattttgtaatctctcgacacatttaaacaaaaaagtaaaacacagagaactaccaggtgactacagcatatctagcatattgactacaacggattattcctcccaaaggtggagagaaaaactgcagcatacctgcctaactggtataggaattttattgtggcgactgggtgccaatactggtctcatatcagctggcaattgggcctacactcgataacagaaagaagtaataacgaaccatcatgaacaatgtccaaaaccaaccctaaagtatcaaaaaacatgatatcatacaataaccagactataacataccaataaaggataatttcctccaagaattgcattatctccctgactgtcatttgtcattttcttgccagcagcagctgtttttcttgcaagaacctccaaggcccattttcttttgtcactatttatacaatctgatttacagcttgactcctttgagtcaactctggagccaccagggcaagagccagttgccccttctgagtgtctgcttgaaggtactttaccagaagttgaattaccaccaacagaactatgtacaatcttcttatttacttcattttcagatgagcaatctctgccctttggtaaaatattattcacctcttttgctttaataggactattatcaagagactgatttgatgctttccctgaaaggttaggttttttattctgctctgagttagcatcagtttcaagaacagaaagtggcctgacatcatcttttcgtgggaaaacagatgtatctgctaaatacaacctggaaagaatagaatttttggcctgaccttcaggaacctctttcgattctgcactctctggactctttcttagaagatccagaactgacttcaaagtttcaatcttttcaggcttcgttgctctcatgcaacgatatttccaaaactcaatttcacagtccctatcccacgcacgctttcttcttccatttgaggtcccaaaaattttcctggttaaatgttcacgaacttttcctttctgcaacattgacttctttgtcttcaaagccatagggggcagcttatttagaggttcagttttaggccctgctacagcagccctgaatgctgcaagaagctttgtatcaaaaagattttcttcaaaatttttagaggatttgttgctgacagcttctctaatttcttccctcaggttttgaactaaggatgactccccatgatctggagctctcttcatgatcttttttaccctcaaacccgccatgttttcattgtttttagataacttgttactagattttgagccagaaattccctttggaggcttccacttcgtgcctttaactatactcattatatctgatgtggcattctcctgtgttgtgcgatgttttacaccatcgtgtctggaaataggtgtagtagaagggcttgctttagtattatctgaaagaggagcacatgctacactctcatgattaatcagtcgactaccatcagttctaagtttcttttgtgacacttcaacttcaggtttgagttcggcatctctatcgacttctatatgaacctcatcattactgaacatcaagagaaatgaagttaaaaaacacatattgaaaagaaagtaagcataataagtcctcatgcaatggaccaaaaatggaaaacaatcaaggaacaatggaatatgcacataaagacattaaacaaccaaccaagtgtttgatggatgacaaaagaacttgtaacaacacatagaagtaagaaaagcatcaagtcacagggctcacattcttcctgtcttctcatgcatctttatttgaagtaagaaagaaagaaaacacttttcaaagttctctagttcatttatttgtctt-----------------------------------------------------------------------------------------------------------------------------------
>_R_Jupunba_oxyphyllidia_Yonker_6157@NODE_1_length_1967_cov_194.315344
--------------------------------------------------------------------------------------------------------------------------------------------------------------------------------ttaaacaaaaaagtaaaacagagagaactaccaggtgactacagcatatctagcatattgactacaacggattattcctcccaaaggtggagagaaaaactgcagcatacctgcctaactggtataggaattttattgtggcgactgggtgccaatactggtctcatatcagctggcaattgggcctacactcgataacagaaagaagtaataacgaaccatcatgaacaatgtccaaaaccaaccctaaagtatcaaaaaacatgatatcatacaataaccagactataacataccaataaaggataatttcctccaagaattgcattatctccctgactgttatttgtcattttcttgccagcagcagctgtttttcttgcaagaacctccaaggcccattttcttttgtcactatttatacaatctgatttacagcttgactcctttgagttaactctggagccatcagggcaagagccagttgccccttctgagtgtctgcttgacggtactttaccagaagttgaattaccaccaacagagctatgtacaatcttcttatttactttattttcagatgagcaatgtctgccctttggtaaaatattatttacctcttttgctttaataggactattatcaagagactgatttgatgcttttcctgaaaggttaggttttttattctgctctgagttagcatcagtttcaagaacagaaagtggcttgacatcatcttttcgggggaaaacagatgtatctgctaaatacaacctggaaagaatagaatttttggcctgaccttcaggaacctctttcgattctgcactctctggactctttcttagaagatccagaactgacttcaaagtttcaatcttttcaggcttcgttgctctcatgcaacgatatttccaaaactcaatttcacagtccctatcccacgcacgctttcttcttccatttgaggtcccaaaaattttcctggttaaatgttcacgaacttttcctttctgcaacattgacttctttgtcttcaaagccatagggggcagcttatttagaggttcagttttaggccctgctacagcagccctgaatgctgcaagaagctttgtatcaaaaagattttcttcaaaatttttagaggatttgttgctgacagcttctctaatttcttccctcagattttgaactaaggatgactccccatgatctggagctctcttcatgatcttttttaccctcaaacccgccatgttttcattgtttttagataacttgttactagattttgagccagaaattccctttggaggcttccacttcgtgcctttaactatactcattatatctgatgtggcattctcctgtgttgtgcgatgttttacaccatcgtgtctggaaataggtgtagtagaagggcttgctttagtattatctgaaagaggagcacatgctatactctcatgattaatcagtcgattaccaccagttctaagtttctttttcgacacttcaacttcaggtttgagttcggcatctctatcgacttctatatgaacctcatcattactgaacatcaagagaaatgaagttaaaaagcacatattgaaaagaaagtaagcctaaaaagtcctcatgcaatggaccaaaaatggaaaacaatcaaagaacaatggaatatgcacataaagacattacacaactaaccaagtgtttgatgggtgacaaaagaactcgtaacaacacagagaaataagaaaagcatcaattcacagggctcacattcttcctgtcttctcatgtatctttatttgaagtaagaaagaaagaaaacacttttcaaagttctctggttcatttatttgtcttcacacccagctataaacaaaatttaaactaacaagcacaaaaatcaaaaggaaagcacaatatcaaaatcagcaacaagacattcaaac------------------------------------------
>_R_Punjuba_killipii_Palodorios_6252@NODE_1_length_1702_cov_116.785846
---------------------------------------------------------------------------------------------------------------------------------------------------------------------------------------------------------------------------------------------------------------------------gagaaaaactgtagcatacctgcctaactggtataggaattttattgtggcgactgggtgccaatactggtctcatatcagctggcaattgggcctacactcaataacagaaagaagtaataacgaaccatcacgaacaatgtccaaaaccaaccctaaagtatcaaaaaacatgatatcatacaataaccagactataacataccaataaaggataatttcctccaagaattgcattatctccctgactgtcatttgtcattttcttgccagcagtagctgtttttcttgcaagaacctccaaggcccattttcttttgtcactatttatacaatctgatttacagcttgactcctttgagtcaactctggagccaccagggcaagaggcagttgcccctcctgagtgtctgcttgaaggtactttaccagaagttgaattaccaccaacagagctatgtacaatcttcttatttactttattttcagatgagcaatctctgccctttggtaaaatattatttacctcttctgctttaatagaactaatatcaagagactgatttgatgcttttcctgaaaggttaggttttttattctgctctgagttagcatcagtttcaagaacagaaagtggcttgacatcatctttccgtgggaaaacagatgtatctgctaaatacaacctggaaagaatagaatttttggcctgaccttcaggaccctctttcgattctgcactctctgaactctttcttagaagatccagaactgacttcaaagtttcaatcttttcaggcttcgttgctctcatgcaacgatatttccaaaactcaatttcacagtccctatcccacgcacgctttcttcttccatttgaggtcccaaaaattttcctggttaaatgttcacgaacttttcctttctgcaacattgacttctttgtcttcaaagccacagggggcagcttatgtagaggttcagtattaggccctgctacagcagccctgaatgctgcaagaagctttgtatcaaaaagattttcttcaaaatttttagaggatttgttgctgacagcttctctaatttcttccctcaggttttgaac-------------------tctggagctctcttcatgatcttttttaccctcaaacccgccatgttttcattgtttttagataacttgttactagattttgagccagaaattccctttggaggcttccacttcgtgcctttaactatactcattatatctgatgcggcattctcctgtgttgtgcgatgttttacaccatcgtgtctggaaataggtgtagtagaagggcttgctttagtactatctgaaagaggagcacatgctacactctcatgattaatcagtcgactaccatcagttctaagtttcttttgcgacacttcaacttcaggtttgagttcggcatcgctatcgacttctatatgaacctcatcattactgaccatcaagagaaataaagttaaaaaacacatattgaaaagaaagtaagcatattaagtcctcatgcaatggaccaaaaatggaaaacaatcaaggaacaatggaatatgcacataaagacattaaacaaccaaccaagggtttgatgggtgacaaaagaacttgtaacaacacatagaagtaagaagagcatcaattcacagggctcacattcttcctgtcttctcatgt-----------------------------------------------------------------------------------------------------------------------------------------------------------------------------------------------------
>_R_Punjuba_racemiflora_Jimenez_Soares_3626@NODE_1_length_2296_cov_197.818387
tctgaatacatcagagttaggctatatccttagtttccaagtcagcagaaagaaatatctctaatgcggaatccattgcatttccatttgtcatcttgacatatattgatgatataaaatcccaacttgcattcagtgtaaaaagagtgcattca-tttgtaatctctcgacacatttaaacaaaaaagtaaaacacagagaactaccaggtgactacagcatatctagcatattgactacaacggattattcctcccaaaggtggagagaaaaactgcaggatacctgcctaactggtattggaattttattgtggcgactgggtgccaatactggtctcatatcagctggcaattgggcctacactcaataacagaaagaagcaataacgaaccatcacgaacaatgtccaaaaccaaccctaaagtatcaaaaaacatgatatcatacaataaccagactataacataccaataaaggataatttcctccaagaattgcattatctccctgactgtcatttgtcattttcttgccagcagcagctgtttttcttgcaagaacctccaaggcccattttcttttgtcactatttatacaatctgatttacagcttgactcctttgagacaactctggagccaccagggcaagagccagttgcccctcctgagtgtctgcttgaaggtactttaccagaagttgaattaccaccaacagagctatgtccaatcttcttatttactttattttcagatgagcaatctctgccctttggtaaaatattatttacctcttctgctttaataggactattatcaagagactgatttgatgcttttcctgaaaggttaggttttttattctgctctgagttagcatcagtttcaagaacagaaagtggcttgacatcatctttccgagggaaaacagatgtatctgctaaatacaacctggaaagaatagaatttttggcctgaccttcaggaccctctttcgattctgcactctctgaactctttcttagaagatccagaactgacttcaaagtttcaatcttttcaggcttcattgctctcatgcaacgatatttccaaaactcaatttcacagtccctatcccacgcacgctttcttcttccatttgaggtcccaaaaattttcctggttaaatgttcacgaacttttcctttctgcaacattgacttctttgtcttcaaagccacagggggcagcttatgtagaggttcagttttaggccctgctacagcagcccggaatgctgcaagaagctttgtatcaaaaagattttcttcaaaatttttagaggatttgttgctgacagcttctctaatttcttccctcaggttttgaactaaggatgattccccatgatctggagctctcttcatgatctttttcaccctcaaacccgccatgttttcactgtttttagataacttgttactagattttgagccagaaattccctttggaggcttccacttcgtgcctttaactatactcattatatctgatgcggcattctcctgtgttgtgcgatgttttacaccattgtgtctggaaataggtgtagtagaagggcttgctttagtactatctgaaagaggagcacatgctacactctcatgattaatcagtcgactaccgtcagttctaagtttcttttgcgacacttcaacttcaggtttgagttcggcatctctatcgacttctatatgaacctcatcattactgaacatcaagagaaataaagttaaaaaacacatattgaaaagaaagtaagcatattaagtcctcatgcaatagaccaaaaatggaaaacaatcaaggaacaatgaaatatacacataaagacattaaacaaccaaccaagggtttgatgggtgacaaaagaacttgtaacaacacatagaagtaagaagagcatcaattcacagggctcacattcttcctgtcttctcatgtatctttatttgaagtaagaaagaaagaaaacacatttcaaagttctctagttcatttattagtcttcacacccagcaataaacacaaattaaactaacaagcacaaaaatcaaaaggagagcacaatatcaaaatcagcaacaagacattcaaactaagatctcttagtgaggagggtgaataaatcatatgaaaaa
