# Supplementary material for: A new generic circumscription of Hydrochorea (Leguminosae, Caesalpinioideae, mimosoid clade) with an amphi-Atlantic distribution
Source: PhytoKeys. 2022 Aug 22;205:401–37. doi: 10.3897/phytokeys.205.82775 (PMC9849043; doi:10.3897/phytokeys.205.82775)
Supplement: Supplementary material 1 — Supplementary data file S1 [file phytokeys-205-401_article-82775__-s001.zip › RBH3_m41253_comp37246_c0_seq4_exon11.aln-cln]

>Afrocalliandra_redacta_Germishuizen_5585@NODE_1_length_1514_cov_191.583159
---------------------------------------------------------------------------------------------gtagatgctaagcttcatagttcaaataacattatgagaacaaggaaaatcaactttctaatacctttccaactacatgattagcagaatcagattgctcagcagcagcgtcatatttttctcccttcctctgtacattttcactactatcagatgcattagatgaattatctgcaataacagtgaccggcatatgcttggcgagtttgtcatttccaggtccagatgcatttactgcttggtctgatgcttgaacttcagtatgacaaccattgccttcagttgaagttcctggttttccctctccgtgtaacgttacccattcctcatttggaaacttttttgcaagtggttctttctctggaccatataattcttcgcattctgcatcacatggctcactgggaagggcctcagaaggagc---aggaggattgccggtctctgcattcattgcagggttggtgcttgctgcgtcatcatgatttgatgagcaagaaggatcccgtggaacttcactgttttccaaactctcggaatccatacaatccacaacagcatctgaattcttcaagttcatggtagagaaaacgagtctcatttttgactcgctttcttcttcttgtgaatttaagcctctagcaa------caccaatgtaatcctcatcttccaaatcatactcaaaatccccataaatatccatttctggttgaaaatccagttcgagaatattatcaggctctggcagatcaacttctttatcgggtatgtctccattctcacttggactacaaaggggagaatcatacaaaagaccagcatttttaagggccatttgaacttcaaagtcagttgaaagatcatcatcagtatttttttctgatctatcagtaggaactgctgatgagacctgtggacttatatttgccattccatcggattttctattatttgagcggcgcaagagctcctgtgaacaaagattcaaatacacgatcttgctgtttgatctgtcagccacctctttttcaatattaattgcatctgcaacagccaattctgtatctgcagttctacgaatgaccgagagatttgcattcctcaagaagtgttcagtgaggcgataaagctgtgtctgcacaattcatcaaaagtagacatcttgatatcagtcaatgaaatttacacgtaatacaacttcacaagcatttcatactaattatacattatacctcgtaattataataa-ttgaagcaaaaatttaaacggaatccattacattttattgtcatcttggattgacatatat-----------------------------------------------------------------------------------------------------------------------------------------------------------------------------------------------------------------------------------------------------------------------------------tg
>Albizia_adinocephala_FHO33_88@NODE_1_length_1835_cov_159.274175
tgtgtgtgtgatgtaaaatgaaaaccaacgtgtatatagatgctaagcttggtcgttcaggtaaccctgcagtaacttgatagcatcatcgtatatagtatcacatttataagatcaattaagataacgagaccagggaaaatcaactttctaatacctttctaactacatgatttgtagaatcagactgctcaggagtggtatcagatttctctcccttcctctgtaaattttcactaacatcagatgcattagatgaattgtcagcaatcacagtgaccggtatattctttgcaagtttgtcattcccagattcgcatgcatttactgcttggtctgatgcttttactttattatgacaaccattgccttcagttgaagttcctgatttgtcctctccgtgtgatgttataaattcctcattgggaaatttttttgcaagtggttctttctctggaccatataattcttcgcattctgcatcgcagggctcactgggaagggcctcggaaggagcggaaggagaattgccaggctctgcattaatagcagggtccgtgttggctgcatcatcatgatttgatgagcaggagggacctcgtggaacttcattgttttccaatctctcagaatccatacaatccaaaacagtatctaaattcttcaagttcatagtagagaaaatgagtttcatttttgactcgctttcttcttcttgtgaatttaatcctctagcaacaccagcaccaatgtaatcttcatcttccaaatcatactcaaaatccccataaatatccatctctggttgaaaatccagttcaataatattatcaggccctaaaagatcaacttctttatggggtatttctcctctctcacttggactacaaggaggagaatcagacaaaagaccagcatttttaagggccatttgaactgcagggtcagttgaaagatcatcatcagtattttgttctgatctatcagtagggactgctgatgagacccgccgagttatatctgttgctccattggattttctattaactgagcggtgcaagagctcctgtgaacagagattcagatacactagcttgctgtttgatctgtcagccacctctttttcaatattaattgcatctgcaacagccaattctgtatctgcagttctgcgaatgactgacagatttgcattcctcaagaagtgttcagtcaggcggtaaagttgtgtctgtacaatgcattaaaagtacacatcttgatatcggtcaatgaaatttacacacaatacaactccaacagcatcccatactaattatacattacaccttataattataataattttaagttataattttcacagaatgcaatgagatttattctaatcccagatttctatccatacactcaaactcttcttcagaagaccccccccc--------aaaaaaaaaacacaagagaaaaagaaaaacccaccgaggtcacaaggtcctctagaattttaggtgttatcctcattccttccaatatatcagatgagaatgggaaatactgcggctctagagatatgatatacatttgaatacatcagagttaggctatatccttagtttccaagtcagcagaaagaaatatctgtaatgcggaatccattgcatttccatttgtcatcttgatg
>Albizia_burkartiana_StivalSantos_678@NODE_1_length_1239_cov_13.114865
-----------------------------------------------------------------------gtaacttgatagcatcatcgtataaagtatcacatttataagatcgaccaagataacgagaccagggaaaatcaactttctaatacctttctaactacatgatttgtagaatcagactgctcaggagtggtatcagatttctctcccttcctctgtaaattttcactaacttcagatgcattagatgaattgtcagcaatcacagtgaccggtatattctttgcaagtttgtcatttccagattcggatgcatttactgcttggtctgatgcttttactttattatgacaaccattgccttcagttgaagttcctgatttgtcctctccgtgtgatgttataaattcctcattcggaaatttttttgcaagtggttctttctctggaccatataattcttcgcattctgcatcgcagggctcactgggaagggcctcg---------gaaagagaattgccaggctctgcattgatagcagggtccatgttggctgcatcatcatgatttgatgagcaggagggatctcgtggaacttcattgttttccaatctctcagaatccatacaatccaaaacagtatctgaattcttcaagttcatggtagagaaaatgagtttcatttttgactcgctttgttcttcttgtgaatttaatcctctagtaacacctgcaccaatgtaatcttcatcttccaaatcatactcaaaatccccataaatatccatctctggttgaaaatccagttcgataatattatcaggccctgaaagatcaacttctctatcgggtatttctcctttctcacttggactacaaggaggagaatcagacaaaagaccagcatttttaagggccatttgaactgcagggtcagttgaaagatcatcatcagtattttgttctgatctatcagtagggactgctgatgagacctgcggagttatatctgttgctccattggattttctattatttaagcggtgcaagagctcctgtgaacagagattcagatacactagcttgctgtttgatctgtcagccacctctttttcaatattaattgcatctgcaacagccaattctgtatctgcagttctgcgaatgaccgactgatttgcattcctcaagaagtgttcagtcaggcggtaaagttgtgtctgtacaatgcattaaaagtactcatcttgatatcggtcaatgaaatttacacacaatacaactccaacagcatcccatactaattat----------------------------------------------------------------------------------------------------------------------------------------------------------------------------------------------------------------------------------------------------------------------------------------------------------------------------------------------------------------------------
>Albizia_decandra_Vilhena_231@NODE_1_length_1233_cov_43.211073
-----------------------------------------------------------------------------------------------------------------------------------------------------------------------------------------------------gtggtatcagatttctctcccttcctctgtaaattttcactaacatcagatgcattagatgaattgtcagcaatcacagttaccggtatattctttgcaagtttgtcatttccagattcggatgcatttactgcttggtctgatgcttttactttattatgacaaccattgccttcagttgaatttcctaatttgtcctctccgtgtgatgttataaattccgcattcggaaatttttttgcaagtggttctttctctggaccatataattcttcgcattctgcatcgcagggctcactgggaaaggcctcggaaggagcggaaggagaattgccaggctctgcattaatagcagggtccgtgttggctgcatcatcatgatttgatgagcagaagggatctcgcggaacttcattgtttcccaatctctcggaatccatacaatccaaaacagtatctgaattcttcaagttcatggtagagaaaatgagtttcatttttgactcgct---ttcttcttgtgaatttaatcctctagtaacacctgcaccaatgtaatcttcatcttccaaatcatactcaaaatccccataaatatccatctctggttgaaaatctagttcgataatattatcaggccctgaaagatcaacttctttatcgggtatttctcctttctcacttggactacaaggaggagaatcagacaaaagaccagcatttttaagggccatttgaactgcagggtcagttgaaagatcatcatcagtattttgttctgatctatcaatagggactgctgatgagacccgcggagttatatctgttgctccattggattttctattatttgagtggtgcaagagctcctgtgaacagagattcagatacactagcttgctgtttgatctgtcagccacctctttttcaatattaattgcatctgcaacagccaattctgtatctgcagttctgcgaatgaccgacagatttgcattcctcaagaagtgttcagtcaggcggtaaagttgtgtctgtacaatgcattaaaagtacacatcttgatatcggtcaatgaaatttacac-----acaactccaacagcatcccatactaattatacattataccttataataat-----ttttaagttataattttcacagaatgcactgagatttattctaatcccagatttctatccatacactcaaactcttcttcagaagatccaccccccccc------------------------------------------------------------------------------------------------------------------------------------------------------------------------------------------------------------------------------------------------
>Albizia_glabripetala_Lewis_1652@NODE_1_length_1266_cov_59.817494
----------------------------------------------------------------------------------------------------------------------------------------------------------tacctttctaactacatgatttgtagaatcagactgctcaggagtggtatcagacttctctcccttcctctgtaaattttcactaacatcaa------tagatgaattgtcagcaatcacagtgaccggtatattcttggcaagtttgtcatttccagattcggatgcatttactgcttggtctgatgcttttactttatgatgacaaccattgccttcagttgaagttcctaatttgtcctctccgtgcgaagttataaattccgcattcggaaatttttttgcaagtggttctttctctggaccatataattcttcgcattctgcatcgcagggatcactgggaaaggcctcggaaggagcggaaggagaattgccaggctctgcattaatagcagggtccgtgttggctgcatcatcatgatttgatgagcaggagggatctcgcggaacttcattgttttccaatctctcggaatccatacaatccaaaacagtatctgaattcttcaagttcatggtagagaaaatgagtttcatttttgactcgct---ttcttcttgtgaatttaatcctctagtaacacctgcaccaatgtaatcttcatcttccaaatcatactcaaaatccccataaatatccatctctggttgaaaatccagttcgataatattatcaggccctgaaagatcaactcctttatcgggtatttctcctttctcactaggactacaaggaggagaatcggacaaaagaccagcatttttaagggccatttgaactgcagggtcagttgaaagatcatcatcaatattttgttctgatctatcaatagggactgctgatgagacccgcggagttatatctgttgctccattggattttctattatttgagcggtgcgagagctcctgtgaacagagattcagatacactagcttgctgtttgatctgtcagccacctctttttcaatattaattgcatctgcaacagccaattctgtatctgcagttctgcgaatgaccgacagatttgcattcctcaagaagtgttcagtcaggcggtaaagttgtgcctgtacaatgcattaaaagtacacatcttgatatcggtcaacgaaatttacacacaatacaactctaacagcatcccgtactaattatacattatacc------ttataataattctaagttataattttcacagcatgcactgagatctagtctaatcccagatttctatccatacactcaaactcttcttcagaagatctcc--------------------------------------------------------------------------------------------------------------------------------------------------------------------------------------------------------------------------------------------------------
>Albizia_glabripetala_Lewis_1652@NODE_2_length_922_cov_61.059172
-------------------------------------------------------------------------------------------------------------------------------------------------------------------------------------------------------------------ctctcccttcctctggaaattttcactaacatcagatgcattagatgaattgtcagcaatcacagtggccggtatattctttgctagtttgtcatttccagattcggatgcatttactgcttggtctgatgcttttactttattatgacaaccattgccttcagttgaagttcctgatttgtcctctccgtgtgatgttataaatccctcattcggaaatttttttgcaagtggttctttctctggaccatataattcttcgcattctgcatcacagggctcactgggaagggcctcagaaggagcggtaggagaattgccaggctcagcattaatagcagggtccgtgttggctgcatcatcatgatttgatgagcaggagggatcccgcggaacttcattgttttccaatctctcggaatccagacaatccaaaacagcatctgaattcttcaggttcatggtagagaaaatgagtttcatttttgactcgct---ttcttcttgtgaatttaatcctctagtaacacctgcaccaatgtaatcttcatcttccaaatcatactcaaaatccccataaatatccatctctggttgaaaatccagttcgataatattatcaggccctgaaagatcaacttctttatcaggtatttctcctttctcacttggactaccaggaggagaatcagacaaaagaccagcatttttaagggccatttgaactgcagggtcagttgaaagatcatcatcagtattttgttctgatctatcaataggaactgctgatgagacccgctgagttatatctgttgctccattggattttctattatttgagcggtgcaagagctcctgtgaacagagattcagatacactagcttgctgtttgatctgtcagccacctctttttcaatattaatt-------------------------------------------------------------------------------------------------------------------------------------------------------------------------------------------------------------------------------------------------------------------------------------------------------------------------------------------------------------------------------------------------------------------------------------------------------------------------------------------------------------------------------------------------------------------
>Albizia_inundata_Wood_26530@NODE_1_length_1371_cov_274.787994
tacatatataacgtaaaatgaaaaccaacgtgtacatagatgctaagcttggtagttcacgtaaccctgcagtaacttgatagcatcatcgtatatagtatcaca-ttataagatcaattaagataacgagcccatggaaaatcaactttctaatacctttctaactacatgatttgtagaatcagactgctcaggagtggtatcagacttctctcccttcctctgtaaattttcaccaacatcaa------tagatgaattgtcagcaatcacagtgaccggtatattcttggcaagtttgtcatttccagattcggatgcatttactgcttggtctgatgcttttactttatgatgacaaccattgccttcagttgaagttcctaatttgtcctctccgtgcgaagttataaattccgcattcggaaatttttttgcaagtggttctttctctggaccatataattcttcgcattctgcatcgcagggatcactgggaaaggcctcggaaggagcggaaggagaattgccaggctctgcattaatagcagggtccgtgttggctgcatcatcatgatttgatgagcaggagggatctcgcggaacttcattgttttccaatctctcggaatccatacaatccaaaacagtatctgaattcttcaagttcatggtagagaaaatgagtttcatttttgactcgct---ttcttcttgtgaatttaatcctctagtaacacctgcaccaatgtaatcttcatcttccaaatcatactcaaaatccccataaatatccatctctggttgaaaatccagttcgataatattatcaggccctgaaagatcaacttctttatcgggtatttctcctttctcactaggactacaaggaggagaatcggacaaaagaccagcatttttaagggccatttgaactgcagggtcagttgaaagatcatcatcaatattttgttctgatctatcaatagggactgctgatgagacccgcggagttatatctgttgctccattggattttctattatttgagcggtgcaagagctcctgtgaacagagattcagatacactagcttgctgtttgatctgtcagccacctctttttcaatattaattgcatctgcaacagccaattctgtatctgcagttctgcgaatgaccgaaagatttgcattcctcaagaagtgttcagtaaggcggtaaagttgtgcctgtacaatgcattaaaagtacacatcttgatatcggtcaacgaaatttacacacaatacaactccaacagcatcccatactaattatacattataccttat--------------------------------------------------------------------------------------------------------------------------------------------------------------------------------------------------------------------------------------------------------------------------------------------------------------------------------------------------------------
>Albizia_niopoides_Simon_1601@NODE_1_length_1552_cov_207.871186
--------------------------aacgtgtacatagatgctatgcttggtagttcaggtaaccctgcagtaacttgatagcatcatcgtatatattatcacatttataagatcaattaagataacgagaccagggaaaatcaactttccaatacctttctaaataaatgatttgtagaatcagactgctcaggagtggtatcagatttctctcccttcctctgtaaattttcactaacatcaggtgcattagatgaattgtcagcaatcacagtgaccggtatattctttgcaagtttgtcatttccagattcggatgcatttactgcttggtctgatgcttttactttattatgacaaccattgccttcaggtgaagttcttgatttgtcctctccgtgtgatgttataaattccgcattcggaaatttttttgcaagtggttctttctctggaccatataattcttcgcattctgcatcgcagggctcactgggaaaggcctcggaaggagcggaaggagaattgccaggctctgcattaatagcagggtccgtgttggcttcatcatcatgatttgatgagcaggagggatcttgtggaacttcattgttttccaatctctcggaatccatacaatccaaaacagtatctgaattcttcaagttcatggtagagaaaatgagtttcatttttgactcgct---ttcttcttgtgaatttaatcctctagtaacacctgcaccaatgtaatcttcatcttccaaatcatactcaaaatccccataaatatccatctctggttgaaaatccagttcgataatattatcaggccctgaaagatccacttctttatcgagtatttctcctttatcacttggactacaaggaggagaatcagacaaaagaccagcatttttaagggccatttgaactgcagggtcagttgaaagatcatcatcagtgttttgctctgatctatcaatagggactgctgatgagacccgcggagtaatatctgttgctccattggattttctattatttgagcggtgcaagagctcctgtgaacagagattcagatacactagcttgctgtttgatctgtcagccacctctttttcaatattaattgcatctgcaacagccaattctgtacctgcagttctgcgaatgaccgacagatttgcattcctcaagaagtgttcagtcaggcggtaaagttgtgtctgtacaatgcattaaaagtacacatattgatatcggtcaatgaaatttacacacaatacaactccaacagcatcccatactaattatacattatacc------ttataataattttaagttataattttcacagaatgcactgagatttattctaatcccagatttctatccatacactcaaactcttcttcagaagattccccccccc-----caaaaaaaaaaaacaaaaggaaaagaaaaacccaccgaggtcccaaggtcctctagacttttaggtgttatcctcattccttccatcatatcagacgagaatgggaaatactgcggctctagatatatgatacacatttgaatac--------------------------------------------------------------------------------------------
>Albizia_subdimidiata_var_minor_Gorts_341@NODE_1_length_1256_cov_55.005937
--------------------------------------------------------------------------------------------------------------------------------------------------------------------------------------------------------------------------------tgtaaattttcactaacatcaa------tagatgaattgtcagcaatcacagtgaccggtatattcttggcaagtttgtcatttccagattcggatgcatttactgcttggtctgatgcttttactttatgatgacaaccattgccttcagttgaagttcctaatttgtcctctccgtgcgaagttataaattccgcattcggaaatttttttgcaagtggttctttctctggaccatataattcttcgcattctgcatcgcagggatcactgggaaaggcctcggaaggagcggaaggagaattgccaggctctgcattaatagcagggtccgtgttggctgcatcatcatgatttgatgagcaggagggatctcgcggaacttcattgttttccaatctctcggaatccatacaatccaaaacagtatctgaattcttcaagttcatggtagagaaaatgagtttcatttttgactcgct---ttcttcttgtgaatttaatcctctagtaacacctgcaccaatgtaatcttcatcttccaaatcatactcaaaatccccataaatatccatctctggttgaaaatccagttcgataatattatcagtccctgaaagatcaactcctttatcgggtatttctcctttctcactaggactacaaggaggagaatcggacaaaagaccagcatttttaagggccatttgaactgcagggtcagttgaaagatcatcatcaatattttgttctgatctatcaatagggactgctgatgagacccgcggagttatatctgttgctccattggattttctattatttgagcggtgcgagagctcctgtgaacagagattcagatacactagcttgctgtttgatctgtcagccacctctttttcaatattaattgcatctgcaacagccaattctgtatctgcagttctgcgaatgaccgacagatttgcattcctcaagaagtgttcagtcaggcggtaaagttgtgcctgtacaatgcattaaaagtacacatcttgatatcggtcaacgaaatttacacacaatacaactctaacagcatcccgtactaattatacattataccttataataa------ttctaagttataattttcacagcatgcactgagatctagtctaatcccagatttctatccatacactcaaactcttcatcgtaacaccccccccccc-----aaaaaaaaaaacaaaagaaagaaagcataatgcacccatataatgag----------------------------------------------------------------------------------------------------------------------------------------------------------------------------------------------
>Albizia_tomentosa_Hughes_648@NODE_1_length_1464_cov_148.758472
tatatgtatgatgtaaaatgaaaaccaacgtgtatatggatgctaagcttggtagttcagataaccctgcagtaacttgatagcatcatcgtatatagtatcacatttataagatcagttaagataacgagaccagggaaaatcaactttctaatacctttctaactacatgatttgtataatcagactgctcaggagtggtatcagatttctctccctttctctgtaaattttcactgacatcaggtgcattagatgaattctcagcaatcacagtgaccggtatattctttgcaagtttgtcattcccagattcgcatgcatttactgcttggtctgatgcttttactttattatgacaaccattgccttcagttgaagttcccgatttgtcctctccgtgtgatgttataaattcctcattcggaaatttttttgcaagtggttctttctctggaccatataattcttcgcattctgcatcgcagggctcactgggaagggcctcggaaggagccgaaggagaattgccaggctctgcattaatagcagggtccgtgttggctgcatcatcatgattcgatgagcaggagggatctcgtggaacttcattgttttccaatctctcagaatccatacaatccaaaacagtatctaaattcttcaagttcatggtagagaaaatgagtttcatttttgactcgct---ttcttcttgtgaatttagtcctctagtaacaccagcaccaatgtaatcttcatcttccaaatcatactcaaaatccccataaatatccatctctggttgaaaatccagttcaataatattatcaggccctaaaagatcaacttctttatcgggtatttctcctttctcacttggactacaaggaggagaatcagacaaaagaccagcatttttaagggccatttgaactgcagggtcagttgaaagatcatcatcagtattttgttctgatctgtcagtagggactgctgatgagacccgctgagttatatctgttgctccattggattttctattaattgagcggtgcaagagctcctgtgaacagagattcagatacactagcttgctgtttgatctgtcagccacctctttttcaatattaattgcatctgcaacagccaattctgtatctgcagttctgcgaatgaccaacagatttgcattcctcaagaagtgttcagtcaggcggtaaagttgtgtctgtacaatgcattaaaagtacacatcttgatatcggtcaatgaaatttacacacaatacaactccaacagcataccatactaattatacattacaccttataattataataattttaagttataattttcacagaatgcactgagatttattctaatcccagatttctatccatacactcaaactcttctttttga----------------------------------------------------------tcataggatctt-----------------------------------------------------------------------------------------------------------------------------------------------------------------------------------------
>Balizia_elegans_Iganci_870@NODE_1_length_1706_cov_165.205034
--------------------------aacgtttatgtagatgctaagcttcgtagttcaggtaatcctgcagtaacttgatagcaccatcgtataaagtatcaaatttataagatcaagtaagataacaagaccagggaaaattaactttctaatacctttctaactacatgatttgtagaatcagactgctcaggagcggtatcagatttctctcccttcctctgtaaattttcactcacatcagatgcattagatgaattgtcagcaatcgcagtgaccggcatgttctttgcaagtttgtcatttccagattcagatgcatttactgcttggtctgatgcttttactttattatgacaaccattgccttcagttgaagtttctgatttgtcctctccatgtgatgttataaattcctcattcggaaatttttttgcaagtggctctttctctggaccatataattcttcgcattctgcatcacagggctcactgggaagggcctcggaaggagcagaaggagaattgccaggctctacattaatagcagggtccatgttggctgcatcatcatgatttgatgagcaggagggatctcgtggaacttcattgttttccaatctctcagaatccatgcaatccaaaacagtatctgaattcttcaagttcatggtagagaaaatgagtttcatttttgactcgctttcttcttcttgtgaatttaagcctctagcaacaccggcaccaatgtaatcttcatcttccaagtcatactcaaaatccccataaatatccatctctggttgaaaatccagttcgagaatattatcaggccctgaaagatcaatttctttatcgggtatttctcctttctcacttggactacaaggaggagaatcagacaaaagaccagcatttttaagggccatttgaactgcagggtcagttgaaagatcatcatcagtattttgttctgatctgtcagtagggactgctgatgagacctgcggagttacatctgttgctccattggattttctattatttgagcggtgcaagagctcctgtgaacagagattcagatacactagcttgctgtttgatctgtcggccacctctttttcaatattaattgcatctgcaacagccaattctgtatctgcagttctgcgaatgaccaacagatttgcattcctcaagaagtgttcagtcaggcggtaaagttgtgtctgtacaatgcattaaaagtacacatcttgatatcggtcaatgaaatttacatataatacaactccacaagcatcccatactaattatacattataccttataattataataattttaagttataattttcacagaatgcac---------ttataatcccagatttctatccatacactcaaactcttcttcagaagatctccaacccacccccaaaaaaaaaaaaacaaaagaaaatggaaaactca--------ccaaggtcctctagaattttaggtattatcctcattccttccaatatatcacatgagaatgggaaatactgcggctctagagatatgatatacattcgaatacatcagacttaggctatatccttaatttccaagtcagcagaaagaaatatctgtaatgcggaatccattgcatttccatttgtcatcttgatg
>Balizia_pedicellaris_Queiroz_15529@NODE_1_length_785_cov_6989.400000
-------------------------------------------------------------------------------------------------------------------------------------------------------------------------------------------------------------------------------------------------------------------------------------------------------------------------------------------------------------------------------------------------------------------------------------------------------------------------------------------------------------------------------------------------------------------------------------------------------------------------------------------------------------gcaatccaaaacagtatctgaattcttcaagttcatggtagagaaaatgagtttcatttttgactcgctttcttcttcttgtgaatttaagcctctagcaacacctgcaccaatgtaatcttcatcttccaaatcatactcaaaatccccataaatatccatctctggttgaaaatccaattcgagaatattatcaggccctgaaagatcaatttctttatggggtatttctccattctcacttggactacaaggaggagaatcagacaaaagaccagcatttttaagggccatttgaactgcagggtcagttgacagatcatcatcagtattttgttctgatctgtcagtagggactgctgatgagacctgcggagttatatctgttgctccattggattttctattatttgagcggtgcaagagctcctgtgaacagagattcagatacactagcttgctgttggatctgtcagccacctctttttcaatattaattgcatctgcaacagccaattctgtatctgcagttctgcaaatgaccgacagatttgcattcctcaagaagtgttcagtcaggcggtaaagttgtgtctgtacaatgcattaaaagtacacatcttgatatcggtcaatgaaatttacacataatacaactccacaagcatcccatactaattatacattataccttataattataataattttaagttataattctcacagaatgcattgagatttattataatcccagatttctatccatacactcaaactcttct---------------------------------------------------------------------------------------------------------------------------------------------------------------------------------------------------------------------------------------------------------------------
>Balizia_spnov_Morim_577@NODE_1_length_1463_cov_485.640625
tatatatataatgtaaaatgaaaaggaacgttcatgtagatgctaagcttcgtagttcaggtaaccctgcagtaacttgatagcatcatcgtataaagtatcaaatttataagatcaagtaagataacaagaccagggaaaattaactttctaatacctttctaactacatgatttgtagaatcagactgctcaggagcggtatcagatttctctcccttcctctgtaaattttcactaacaccagatgcattagatgaattgtcagcaatcgcagtgaccggtatgttctttgcaagcttgtcatttccagattcagatgcatttactgcttggtctgatgcttttactttattatgacaaccattgccttcagttgaagtttctgatttgtcctctccatgtgatgttataaattcctcattcggaaatttttttgcaagtggctctttctctggaccatataattcttcgcattctgcatcacacggctcactgggaagggcctcggaaggagcagaaggagaattgccaggctctgcattaatagcagggtccgtgttggctgcatcatcatgatttgatgagcaggagggatctcgtggaacttcattgttttccaatctctcagaatccatgcaatccaaaacagtatctgaattcttcaagttcatggtagagaaaatgagtttcatttttgactcgctttcttcttcttgtgaatttaagcctctagcaacaccggcaccaatgtaatcttcatcttccaagtcatactcaaaatccccataaatatccatctctggttgaaaatccagttcgagaatattatcaggccctgaaagatcaatttctttatcgggtatttctcctttctcacttggactacaaggaggagaatcagacaaaagaccagcatttttaagggccatttgaactgcagggtcagttgaaagatcatcatcagtattttgttctgatctgtcagtagggactgctgatgagacctgcggagttatatctgttgctccattggattttctattatttgagcggtgcaagagctcctgtgaacagagattcagatacactagcttgctgtttgatctgtcggccacttctttttcaatattaattgcatctgcaacagccaattctgtatctgcagttctgcgaatgaccaacagatttgcattcctcaagaagtgttcagtcaggcggtaaagttgtgtctgtacaatgcattaaaagtacacatcttgatatcggtcaatgaaatttacatataatacaactccacaagcatcccatactaattatacattataccttataattataataattttaagttataattttcacagaatgcac---------ttataatcccagatttccatccatacactcaa-----------------------------------------------------------------------------------------------------------------------------------------------------------------------------------------------------------------------------------------------------------------------------
>Cathormion_obliquifoliolatum_Wieringa_6519@NODE_1_length_1398_cov_359.841400
-------------taaaatgaaaaggaacgtttatgtagatgctaagcttcgtagttcaggtaatcctgcagtaacctgatagcaccatcgtataaagtatcaaatttataagatcaagtaagacaacaagaccagggaaaattaactttcttatacctttctaactacatgatttgtagaatcagactgctcaggagcggtatcagatttctctcccttcctctgtaaattttcattcacatcagatgcattagatgaattgtcagcaatcgcagtgaccggtatgttctttgcaagtttgtcatttccagattcagatgcatttactgcttggtctgatgcttttactttattatgacaaccattgccttcagttgaagtttctgatttgtcctctccatgtgatgttataaattcctcattcggaaatttttttgcaagtggctctttctctggaccatataattcttcgcattctgcatcacagggctcactgggaagggcctcggaaggagcagaaggaaaattgccaggctctacattaatagcagggtccatgttggctgcatcatcatgatttgatgagcaggagggacctcgtggaacttcattgttttccaatctctcagaatccatgcaatccaaaacagtatctgaattcttcaagttcatggtagagaaaatgagtttcatttttgactcgctttcttcttcttgtgaatttaagcctctagcaacaccagcaccaatgtaatcttcatcttccaagtcatactcaaaatccccataaatatccatctctggttgaaaatccagttcgagaatattatcaggccctggaagatcaatttctttattgggtatttctcctttctcacttggactacaaggaggagaatcagacaaaagaccagcatttttaagggccatttgaactgcagggtcagttgaaagatcatcatcagtattttgttctgatctgtcagtagggactgctgatgagacctgcggagttatatctgttgctccattggattttccattatttgagcggtgcaagagctcctgtgaacagagattcagatacactagcttgctgtttgatctgtcggccacctctttttcaatattaattgcatctgcaacagccaattctgtatctgcagttctgcgaatgaccaacagatttgcattcctcaagaagtgttcagtcaggcggtaaagttgtgtctgtacaatgcattaaaagtacacatcttgatatcggtcaatgaaatttacatataatacaactccacaagcatcccatactaattatacattatacctaataattacaataattttaagttataattttcacagaatgcac---------ttataatcccagatttctatccatacactcaaactctt-----------------------------------------------------------------------------------------------------------------------------------------------------------------------------------------------------------------------------------------------------------------------
>Cathormion_rhombifolium_Deighton_3618@NODE_1_length_1497_cov_108.099296
-------taatagtaaaatgaaaaggaacgtttatgtagatgctaagcttcgtagttcaggtaatcctgcagtaacttgatagcaccatcgtataaagtatcaaatttataagatcaagtaagataacaagaccagggaaaattaactttcttatacctttctaactacatgatttgtagaatcagactgctcaggagcggtatcagatttctctcccttcctctgtaaattttcattcacatcagatgcattagatgaattgtcagcaatcgcagtgaccggcatgttctttgcaagtttgtcatttccagattcagatgcatttactgcttggtctgatgcttttactttattatgacaaccattgccttcagttgaagtttctgatttgtcctctccatgtgatgttataaattcctcattcggaaatttttttgcaagtggctctttctctggaccatataattcttcgcattctgcatcacagggctcactgggaagggcctcggaaggagcagaaggaaaattgccaggctctacattaatagcagggtccatgttggttgcatcatcatgatttgatgagcaggagggacctcgtggaacttcattgttttccaatctctcagaatccatgcaatccaaaacagtatctgaattcttcaagttcatggtagagaaaatgagtttcatttttgactcgctttcttcttcttgtgaatttaagcctctagcaacaccggcaccaatgtaatcttcatcttccaagtcatactcaaaatccccataaatatccatctctggttgaaaatccagttcgagaatattatcaggccctggaagatcaatttctttattgggtatttctcctttctcacttggactacaaggaggagaatcagacaaaagaccagcatttttaagggccatttgaactgcagggtcagttgaaagatcatcatcagtattttgttctgatctgtcagtagggactgctgatgagacctgcggagttatatctgttgctccattggattttctattatttgagcggtgcaagagctcctgtgaacagagattcagatacactagcttgctgtttgatctgtcggccacctctttttcaatattaattgcatctgcaacagccaattctgtatctgcagttctgcgaatgaccaacagatttgcattcctcaagaagtgttcagtcaggcggtaaagttgtgtctgtacaatgcattaaaagtacacatcttgatatcggtcaatgaaatttacatataatacaactccacaagcatcccatactaattatacattatacctaataattacaataattttaagttataattttcacagaatgcac---------ttataatcccagatttctatccatacactcaaactcttcttcagaagatctccaacaccccccc---aaaaaaaaaacaaaagaaaatggaaaactcaccaaggtcccaaggtcctctagaattttaggta--------------------------------------------------------------------------------------------------------------------------------------------------------------------------
>Hydrochorea_corymbosa2_Iganci_862@NODE_1_length_1372_cov_432.053151
--tttataatatgtaaaatgaaaaggaacgtttatgtagatgctaagcttcgtagttcaggtaatcctgcagtaacttgatagcaccatcgtataaagtatcaaatttataagatcaagtaagataacaagaccagggaaaattaactttcttatacctttctaactacatgatttgtagaatcagactgctcaggagcggtatcagatttctctcccttcctctgtaaattttcattcacatcagatgcattagatgaattgtcagcaatcgcagtgaccggtatgttctttgcaagtttgtcatttccagattcagatgcatttactgcttggtctgatgcttttactttattatgacaaccattgccttcagttgaagtttctgatttgtcctctccatgtgatgttataaattcctcattcggaaatttttttgcaagtggctctttctctggaccatataattcttcgcattctgcatcacagggctcactgggaagggcctcggaaggagcagaaggagaattgccaggctctacattaatagcagggtccatgttggctgcatcatcatgatttgatgagcaggagggatctcgtggaacttcattgttttccaatctctcagaatccatgcaatccaaaacagtatctgaattcttcaagttcatggtagagagaatgagtttcatttttgactcgctttcttcttcttgtgaatttaagcctctagcaacaccggcaccaatgtaatcttcatcttccaagtcatactcaaaatccccataaatatccatctctggttgaaaatccagttcgagaatattatcaggccctggaagatcaatttctttatcggatatttctcctttctcacttggactacaaggaggagaatcagacaaaagaccagcatttttaagggccatttgaactgcagggtcagttgaaagatcatcatcagtattttgttctgatctgtcagtagggactgctgatgagacctgcggagttatatctgttgctccattggattttctattatttgagcggtgcaagagctcctgtgaacagagattcagatacactagcttgctgtttgatctgtcggccacctctttttcaatattaattgcatctgcaacagccaattctgtatctgcagttctgcgaatgaccaacagatttgcattcctcaagaagtgttcagtcaggcggtaaagttgtgtctgtacaatgcattaaaagtacacatcttgatatcggtcaatgaaatttacatataatacaactccacaagcatcccatactaattatacattataccttataattacaataattttaagttataattttcacagaatgcact---------------------------------------------------------------------------------------------------------------------------------------------------------------------------------------------------------------------------------------------------------------------------------------------------------------------
>Hydrochorea_gonggrijpii_Tillett_45696@NODE_1_length_1311_cov_192.983793
----------------------------------------------------------------------------------------------------------------gatcaagtaagataacaagaccagggaaaattaactttcttatacctttctaactacatgatttgtagaatcagactgctcaggagcggtatcagatttctcttccttcctctgtaaattttcactcacatcagatgcattagatgaattgtcagcaatcgcagtgacccgtatgttctttgcaagtttgtcatttccagattcagatgcatttactgcttggtctgatgcttttactttattatgacaaccattgccttcagttgaagtttctgatttgtcctctccatgtgatgttataaattcctcattcggaaatttttttgcaagtggctctttctctggaccatataattcttcgcattctgcatcacagggctcactgggaagggcctcggaaggagcagaaggagaattgccaggctctacattaatagcagggtccgtgttggctgcatcatcatgatttgatgagcaggagggatctcgtggaacttcattgttttccaatctctcagaatccatgcaatccaaaacagtatctgaattcttcaagttcatggtagagaaaatgagtttcatttttgactcgctttcttcttcttgtgaatttaagcctctagcaacaccggcaccaatgtaatcttcatcttccaagtcatactcaaaatccccataaatatccatctctggttgaaaatccagttcgagaatattatcaggccctggaagatcaatttctttatcaggtatttctcctttctcacttggactacaaggaggagaatcagacaaaagaccagcatttttaagggccatttgaactgcagggtcagttgaaagatcatcatcagtattttgttctgatctgtcagtagggactgctgatgaaacctgcggagttatatctgttgctccattggattttctattatttgagcggtgcaagagctcctgtgaacagagattcagatacactagcttgctgtttgatctgtcggccacctctttttcaatattaattgcatctgcaacagccaattctgtatctgcagttctgcgaatgaccaacagatttgcattcctcaagaagtgttcagtcaggcggtaaagttgtgtctgtacaatgcattaaaagtacacatcttgatatcggtcaatgaaatttacatataatacaagtccacaagcatcccatactaattatacattataccttataattacaataattttaagttataattttcacagaatgcac---------ttataatcccagatttctatccatacactcaaactcttcttcagaagatc-----------------------------------------------------------------------------------------------------------------------------------------------------------------------------------------------------------------------------------------------------------
>Hydrochorea_marginata_Morim_563@NODE_1_length_1838_cov_235.346394
tatatataatatgtaaaatgaaaaggaacgtttgtgtagatgcttagcttcgtagttcaggtaatcctgcagtaacttgatagcaccatcgtataaagtatcaaatttataagatcaagtaagataacaagaccagggaaaattaactttcttatacctttctaactacatgatttgtagaatcagactgctcaggagcggtatcagatttctctcccttcctctgtaaattttcattcacatcagatgcattagatgaattgtcagcaatcgcagtgaccggtatgttctttgcaagtttgtcatttccagattcagatgcatttactgcttggtctgatgcttttactttattatgacaaccattgccttcagttgaagtttctgatttgtcctctccatgtgatgttataaattcctcattcggaaatttttttgcaagtggctctttctctggaccatataattcttcgcattctgcatcacagggctcactgggaagggcctcggaaggagcagaaggagaattgccaggctctacattaatagcagggtccatgttggctgcatcatcatgatttgatgagcaggagggatctcgtggaacttcattgttttccaatctctcagaatccatgcaatccaaaacagtatctgaattcttcaagttcatggtagagaaaatgagtttcatttttgactcgctttcttcttcttgtgaatttaagcctctagcaacaccggcaccaatgtaatcttcatcttccaagtcatactcaaaatccccataaatatccatctctggttgaaaatccagttcgagaatattatcaggccctggaagatcaatttctttatcgggtatttctcctttctcacttggactacaaggaggagaatcagacaaaagaccagcatttttaagggccatttgaactgcagggtcagttgaaagatcatcatcagtattttgttctgatctgtcagtagggactgctgatgagacctgcggagttatatctgttgctccattggattttctattatttgagcggtgcaagagctcctgtgaacagagattcagatacactagcttgctgtttgatctgtcggccacctctttttcaatattaattgcatctgcaacagccaattctgtatctgcagttctgcgaatgaccaacagatttgcattcctcaagaagtgttcagtcaggcggtaaagttgtgtctgtacaatgcattaaaagtacacatcttgatatcggtcaatgaaatttacatataatacaactccacaagcatcccatactaattatacattataccttataattacaataattttaagttataattttcacagaatgcac---------ttataatcccagatttctatccatacactcaaactcttcttcagaagatctccaacaccccccccccaaaaaaaaaacaaaagaaaatggaaaactcaccaaggtcccaaggtcctctagaattttaggtattatcctcattccttccaatatatcacatgagaatgggaaatactgcggctctagagatatgatatacatgcgaatacatcagagttaggctatatccttaatttccaagtcagcagaaagaaatatctgtaacgcggaatccattgcatttccatttgtcatcttgatg
>Jupunba_abbottii_Zanoni_21220@NODE_1_length_1311_cov_161.654781
----------------------------------------------------------------------------------------------------------------------gtaagataacaagaccagggaaaattaactttctaatacctttctaactacatgatttgtagaatcagactgctcaggagcggtatcagatttccctcccttcctctgtaaattttcactaacatcagacgcattagatgaattgtcagcaatcgcagtgaccggtatgttctttgcaagtttgtcatttccagattcagatgcatttactgcttggtctgatgcttttactttattatgacaaccattgccttcagttgaagtttctgatttgtcctctccatgtgatgttataaattcctcgttcggaaatttttttgcaagtggctctttctctggaccatataattcttcgcattctgcatcacagggctcactgggaagggcctcggaaggagcagaaggagaattgccaggctctacattaatagcagggtccgtgttggctgcatcatcatgatttgatgagcaggagggatctcgtggaacttcattgttttccaatctctcagaatccatgcaatccaaaacagtacctgaattcttcaagttcatggtagagaaaatgagtttcatttttgactcgctttcttcttcttgtgaatttaagcctctagcaacacctgcaccaatgtaatcttcatcttccaaatcatactcaaaatccccataaatatccatctctggttgaaaatccagttcgagaatattatcaggccctgaaagatcaatttctttatcgggtatttctccgttctcacttggactacaaggaggagaatcagacaaaagaccagcatttttaagggccatttgaactgcagggtcagttgaaagatcatcatcagtattttgttctgatctgtcagtagggactgctgatgagacctgcggagttatatctgttgctccattggattttctattatttgagcggtgcaagagctcctgtgaacagagattcagatacactagcttgctgtttgatctgtcggccacctctttttcaatattaattgcatctgcaacagccaattctgtatctgcagttctgcgaatgaccgacagatttgcattcctcaagaagtgttcagtcaggcggtaaagttgtgtctgtacaatgcattaaaagtacacatcttgatatcggtcaatgaaatttacacataatacaactccacaagcatcccatactaattatacattataccttataattataataattttaagttataattttcacagaatgcac---------ttataatcccagatttctatccatacactcaaactcttcttcagaatatctccccc-----------------------------------------------------------------------------------------------------------------------------------------------------------------------------------------------------------------------------------------------------
>Jupunba_barbouriana_Iganci_847@NODE_1_length_1812_cov_213.274352
tatatatataatgtaaaatgaaaaggaacgtttacgtagatgctaagcttcgtagttcaggtaaccctgcagtaacttgatagcatcatcgtatagagtatcaaatttataagatcaagtaagataacgagacctgggaaaattaactttctactacctttctaactacatgatttgtagaatcagacggctcaggagcggtatcagatttctctcccttcctctgtaaattttcactaacatcagatgcattagatgaattgtcagcaatcgcagtgacgggtatgttctttgcaagtttgtcatttccagattcagatgcatttactgcttgatctgacgcttttactttattatgacaaccagtgccttcagttaaagtttctgatttgtcctctccatgtgatgttacaaattcctcattcggaaatttttttgcaagtggttctttctctggaccatataattcttcgcattctgcatcacagggctcactgggaagggcctcggaaggaacagaaggagaattgccaggctctacattaatagcagggtccgtgttggctgcatcatcatgatttgatgagcaggagggatctcgtggaacttcattgttttccaatctctcagaatccatgcaatccaaaacagtatctgaattcttcaagttcatggtagagaaaatgagtttcatttttgactcgctttcttcttcttgtgaatttaagcctctagcaacacctgcaccaatgtaatcttcatcttccaaatcatactcaaaatccccataaatatccatctctggttgaaaatccagttcgagaatattatcaggccctggaagatcaatttctttatcgggtatttctcctttctcacttgggctacaaggaggagaatcagacaaaagaccagcatttttaagggccatttgaactgcagggtcagttgaaagatcatcatcagtattttgttctgatctgtcagtagggactgctgatgagacctgcggagttatatctgttgctccattggattttctattatttgagtggtgcaagagctcctgtgaacagagattcagatacactagcttgctgtttgatctgtcggccacctctttttcaatattaattgcatctgcaacagccaattctgtatctgcagttctgcgaatgaccgacagatttgcattcctcaagaagtgttcagtcaggcggtaaagttgtgtctgtacaatgcattaaaagtacacatctagatatcggtcaatgaaatttacacagaatacaactccacaagcatcccatactaattatagattaaaccttataattataataattttaagttataattttcacagaatgcac---------ttataatcccagatttctatccatactctcaaactcttcttcagaagatccccccctccccccc---aaaaaaaaaacaaaagaaaatgaaaaactcaccaaggtcccaaggtcctctagaattttaggtattatccatattccttccaatatatcacatgagaatgggaaatactgcggctctagagatatgatatacatttgaatacatcagagttaggctctatccttaatatccaagtcagcagaaagaaatatctgtaatgcggaatccattgcatttccatttgtcatcttgatg
>Jupunba_brachystachya_Lima_7438@NODE_1_length_1570_cov_184.841259
----------------------------------------------------tagttcaggtaaccctgcagtaacttgatagcaccatcgtataaagtatcaaatttataagatcaagtaagataacaagactagggaaaattaactttctaatacctttctaactacatgatttgtagaatcagactgctcaggagcggtatcagatttctctcccttcctctgtaaattttcactaacatcagatgcattagatgaattgtcagcaatcgcagtgaccggtaagttctttgcaagtttgtcatttccagattcagatgcatttactgcttggtctgatgcttttactttattatgacgaccattgccttcagttgaagctcctgatttgtcctctccatgtgatgttataaattcctcattcggaaatttttttgcaagtggttctttctctggaccatataattcttcgcattctgcatcacagggctcactgggaagggcctcggaaggagcagaaggagaattaccaggctctacattaatagcagggtccgtgttggctgcatcatcatgatttgatgagcaggagggatctcgtggaacttcattgttttccaatctctcagaatccatacaatccaaaacagtatctgaattcttcatgttcatggtagagaaaatgagtttcatttttgactcgctttcttcttcttgtgaatttaagcctctagcaacacctgcaccaatgtaatcttcatcttccaaatcatactcaaaatccccataaatatccatctctggttgaaaatccagttcgagaatattatcaggccctgaaagatcaatttctttatcgggtatttctccattctcacttggactacaaggaggagaatcagacaaaagaccagcatttttaagggccatttgaactgcagggtcagttgacagatcatcatcagtattttgttctgatctgtcagtagggactgctgatgagacctgcggagttatatctgttgctccattggattttctattatttgagcggtgcaagagctcctgtgaacagagattcagatacactagcttgctgttggatctgtcggccacctctttttcaatattaattgcatctgcaacagccaattctgtatctgcagttctgcgaatgaccgacagatttgcattcctcaagaagtgttcagtcaggcggtaaagttgtgtctgtacaatgcattaaaagtacacatcttgatatcggtcaatgaaatttacacataatacaactccacaagcatcccatgctaattatacattataccttataattataataattttaagttataatttttacagaatgcactgagatttattataatcccagatttctatccatacactcaaactcttcttcagaagatccacaacaacaccccaaaaaaaaaaaaacaaaagaaaatgaaaaacccaccaaggtcccaaggtcctctagaattttaggtgttatcctcattccttccaatatatcacatgagaatgggaaatactgcggctctagagatatgatatacatttgaatacatcagagttaggctatatc-------------------------------------------------------------------------
>Jupunba_cochleata_Bonadeu_673@NODE_1_length_1845_cov_150.764706
tatatataatatataaaatgaaaaggaacgtttatgtagatgctaagcttcgtagttcaggtaaccctgcagtaacttgatagcaccatcgcatgaagtatcaaatttataagatcaagtaagataacaagaccacggaaaattaactttctaatacctttctaactacatgatttgtagaatcagactgctcaggagcggtatcagatttctctcccttcctctgtaaattttcactaacttcagatgcattagatgaattgtcagcaatcgcagtgaccggtatgttctttgcaagtttgtcatttccagattcagatgcatttcctgcttggtctaatgcttttactttattatgacatccattgccttcagttgaagttcctgatctgtcctctccatgtgatgttataaattcctcattcggaaatttttttgcaagtggttctttctctggaccatataattcttcgcattctgcatcacagggctcactgggaagggcctcggaaggagcagaaggagaattgccaggctctacattaatagcagggtccgtgttggctgcatcatcatgatttgatgagcaggagggatctcgtagaacttcattgttttccaatctctcggaatccatgcaatccaaaacagtatctgaattcttcaagttcatggtagagaaaatgagtttcatttttgactggctttcttcttcttgtgaatctaagcctctagcaacacctgcaccaatgtaatcttcatcttccaaatcatactcaaaatccccataaatatccatctctggttggaaatccagttcgagaatattatcaggccctgaaagatcaatttctttatcgggtatttctccattctcacttggactacaaggaggagaatcatacaaaagaccagcatttttaagggccatttgaactgcagggtcagttgacagatcatcatcagtattttgttctgatctgtcagtagggattgctgatgagacctgcggagttacatctgttgctccattggattttctattatttgagcggtgcaagagctcctgtgaacagagattcagatacactagcttgctgttggatctgtcggccacctctttttcaatattaattgcatctgcaactgccaattctgtatctgcagttctgcgaatgaccgacagatttgcattcctcaagaagtgttccgtcaggcggtaaagttgtgtctgtacaatgcattaaaagtacacatcttgatatcggtcaatgaaatttacacataatacaactacacaagcatcccatgctaattatatattataccttataattataataattttaagttatgattttcacagaatgcactgagatttattataatcccagatttctatccatacactcaaactcttcttcagaagatccaaccccccccccccaaaataaaaaaacaaaagaaaatgaaaaacccaccaaggtcccaaggtcctctagaattttaggtattatcctcattccttccaatatatcacatgggaatgggaaatactgcggctctagagatatgatatacatttgaatacatcagagttaggctatatccttagtttccaagccagcagaaagaaatatctgcaatgcggaatccattgcatttccatttgtcatcttgatg
>Jupunba_filamentosa_Lima_7487@NODE_1_length_1692_cov_175.195666
tatatataatatgtaaaatgaaaaggaacgtttatgtagatgctaagcttcgtagttcaggtaaccctgcagtaacttgatagcaccatcgtataaagtatcaaatttataagatcaagtaagataacaagaccagggaaaattaactttctaatacctttctaactacatgatttgtagaatcagactgctcaggagcggtatcagatttctctcccttcctctgtaaattttcactaacatcagatgcattagatgaattgtcagcaatcgcagtgaccggtatgttctttgcaagtttgtcatttccagattcagatgcatttactgcttgatctgatgcttttactttattatgacgaccattgccttcagttgaagttcctgatttgtcctctccatgtgatgttataaattcctcattcggaaatttttttgcaagtggttctttctctggaccatataattcttcgcattctgcatcacagggctcactgggaagggcctcggaaggagcagaaggagaattaccaggctctacattaatagcagggtccgtgttggctgcatcatcatgatttgatgagcaggagggatctcgtggaacttcattgttttccaatctctcagaatccatacaatccaaaacagtatctgaattcttcatgttcatggtagagaaaatgagtttcatttttgactcgctttcttcttcttgtgaatttaagcctctagcaacacctgcaccaatgtaatcttcatcttccaaatcatactcaaaatcaccataaatatccatctctggttgaaaatccagttcgagaatattatcaggccctgaaagatcaatttctttatcgggtatttctccattctcacttggactacaaggaggagaatcagacaaaagaccagcatttttaagggccatttgaactgcagggtcagttggcagatcatcatcagtattttgttctgatctgtcagtagggactgctgatgagacctgcggagttatatctgttgctccattggattttctattatttgagcggtgcaagagttcctgtgaacagagattcagatacactagcttgctgttggatctgtcggccacctctttttcaatattaattgcatctgcaacagccaattctgtatctgcagttctgcgaatgaccgacagatttgcattcctcaagaagtgttcagtcaggcggtaaagttgtgtctgtacaatgcattaaaagtacacatcttgatatcggttagtgaaatttacacataatacaactccacaagcatcccatgctaattatacattataccttataattataataattttaagttataattttcacagaatgcactgagatttattataatcccagatttctatccatacactcaaactcttcttcagaagatccacaacaacccccc--aaaaaaaaaaacaaaagaaaatgaaaaacccaccaaggtcccaaggtcctcgagaattttaggtattatcctcattccttccaatatatcacatgagaatgggaaatactgcggctctagagatatgatatacatttgaatacatcagagttaggctatatccttagtttccaagtcagcagaaagaaatatctgcaatgcggaatccattgcatttccatttgtcatcttgttg
>Jupunba_idiopoda_Quesada_1718@NODE_1_length_1321_cov_112.737942
------------------------------------------------------------------------------------------------------------------------------------ccagggaaaattaactttctaatacctttctaactacatgatttgtagaatcagactgctcaggagcggtatcagatttctctcccttcctctgtaaattttcactaacatcagatgcattagatgaattgtcagcaatcgcagtgaccggtatgttctttgcaagtttgtcatttccagattcagatgcatttactgcttggtctgatgcttttactttattatgacaaccattgccttcagttgaagttcctgaattgtcctctccatgtgatgttataaattcctcattcggaaatttttttgcaagtggttctttctctggaccatataattcttcgcattctgcatcacagggctcactgggaagggcctcggaaggagcaggaggagaattgccaggctctacattaatagcagggtccgtgttggctgcatcatcatgatttgatgagcaggagggatctcgtggaacttcattgttttccaatctctcagaacccatacaatccaaaacagtatctgaattcttcaagttcatggtagagaaaatgagtttcatttttgactcgctttcttcttcttgtgaatttaagcctctagcaacacctgcaccaatgtaatcttcatcttccaaatcatactcaaaatccccataaatatccatctctggttgaaaatccagttcgagaatattatcaggccctgaaagatcaatttctttatcgggtatttctccattctcacttggactacaaggaggagaatcacacaaaagaccagcatttttaagggccatttgaactgcagggtcagttgacagatcatcatcagtattttgttctgatctgtcagtagggacggctgatgagacctgcggagttatatctgttgctccattggattttctattacatgagcggtgcaagagctcctgtgaacagagattcagatacactagcttgctgttggatctgtcggccacctctttttcaatattaattgcatctgcaacagccaattctgtatctgcagttctgcgaatgaccgacagatttgcattcctcaagaagtgttcagccaggcggtaaagttgtgtctgtacaatgcattaaaagtacacatcttgatatcggtcaatgaaatttacacataatacaactccacaagcatcccatactaattatacattacaccttataattataataattttaagtgataattttcacagaatgcactgagatttattataatcccagatttctatccacacactcaaactcttcttcagaagatccaccaccacaacac---------------------------------------------------------------------------------------------------------------------------------------------------------------------------------------------------------------------------------------------
>Jupunba_laeta_Mori_25147@NODE_1_length_1383_cov_73.741960
------------------------------------------------------gttcaggtaaccctgcagtaacttgatagcaccatcgtataaagtatcaaatttataagatcaagtaagataacaagaccagggaaaattaactttctaatacctttctaactacatgatttgtagaatcagactgctcaggagcggtatcagatttctctcccttcctctgtaaattttcactaacatcagatgcattagatgaattgtcagcaatcgcagtgaccggtatgttctttgcaagtttgtcatttccagattcagatgcatttactgcgtggtctgatgcttttactttattatgacaaccattgccttcagttgaagttcctgatttgtcctctccatgtgatgttataaattcctcattcggaaatttttttgcaagtggttctttctctggaccatataattcttcgcattctgcatcacagggctcactgggaagggcctcggaaggagaaggaggagaattgcaaggctctacattaatagcagggtccgtgttggctgcatcatcatgatttgacgagcaggagggatctcgtggaacttcattgttttccaatctctcagaatccataccatccaaaacagtatctgaattcttcaagttcatggtagagaaaatgagtttcatttttgactcgctttcttcttcttgtgaatttaagcctctagcaacacctgcaccaatgtaatcttcatcttccaaatcatactcaaaatccccataaatatccatctctggttgaaaatccagttcgagaatattatcaggccctgaaagatcaatttctttatcgggtatttctccattctcacttggactacaaggaggagaatcagacaaaagaccagcatttttaagggccatttgaactgcagggtcagttgacaaatcatcatcagtattttgttctgatctgtcagtagggactgctgatgagacctgcggagttatatctgttgctccattggattttctattatttgagcggtgcaagagctcctgtgaacagagattcagatacactagcttgctgttggatctgtcggccacctctttttcaatattgattgcatctgcaacagccaattctgtatctgcagttctgcgaatgaccgacagatttgcattcctcaagaagtgttcagtcaggcggtaaagttgtgtctgtacaatgcattaaaagtacacatcttgatatcggtcaatgaaatttacacataatacaactccacaagcatcccatactaattatacattataccttataattataataattttaagttataa-tttcacagaatgcactgagatttattataatcccagatttctatccatacactcaaactcttcttcagaaggtccccccc-----------------------------------------------------------------------------------------------------------------------------------------------------------------------------------------------------------------------------------------------------
>Jupunba_leucophylla_Iganci_839@NODE_1_length_1901_cov_237.931469
tatatataatatgtaaaatgaaaaggaacgtttatgtagatgctaagcttcgtagttcaggtaaccctgcagtaacttgatagcaccatcgtgtaaagtatcaaatttataagatcaagtaagataacgagaccagggaaaattaactttctaatacctttctaactacatgatttgtagaatcagactgctcaggagcggtatcagatttctctcccttcctctgtaaattttcactaacatcagatgcattagatgaattgtcagcaatcgcagtgaccggtatgttctttgcaagtttgtcatttccagattcagatgcatttactgcttggtctgatgcttttactttattatgacagccattgccttcagttgaagttcctgatttgtcctctccatgtgatgttataaattcctcattcggaaatttttttgcaagtggttctttctctggaccatataattcttcgcattctgcatcacagggctcactgggaagggcctcggaaggagcagaaggagaattgccaggctctacattaatagcagggtccgtgttggctgcatcatcatgatttgatgagcaggagggatctcgtagaacttcattgttttccaatctctcagaatccatgcaatccaaaacagtatctgaattcttcaagttcatggtagagaaaatgagtttcatttttgactggctttcttcttcatgtgaatttaagcctctagcaacacctgcaccaatgtaatcttcatcttccaaatcatactcaaaatccccataaatatccatctctggttgaaaatccagttcgagaatattatcaggccctgaaagatcaatttctttatcgggtatttctccattctcacttggactacaaggaggagaatcagacaaaagaccagcatttttaagggccatttgaactgcagggtcagttgacagatcatcatcagtactttgttctgatctgtcagtagggactgctgatgagacctgcggagttatatctgttgctccattggattttctattatttgagcggtgcaagagctcctgtgaacagagattcagatacactagcttgctgttggatctgtcggtcacctctttttcaatattaattgcatctgcaacagccaattctgtatctgcagttctgcgaatgaccgacagatttgcattcctcaagaagtgttcagtcaggcggtaaagttgtgtctgtacaatgcattaaaagtacacgtcttgatattggtcaatgaaatttacacataatacaactccacaagcatcccatgctaattatacattataccttataattataataattttaagttataattttcacagaatgcactgagatttattataatcccagatttctatccatgcactcaaactcttcttcagaagatccacaccccccccccaaaaaaaataaaacaaaagaaaatgaaaaacccaccaaggtcccaaggtcctctagaattttaggtattatcctcattccttccaatatatcacatgagaatgggaaatactgcggctctagagatatgatatgcatttgaatacatcagagttaggctatatccttagtttccaagtcagcagaaagaaatatctgtaatgcggaatccattgcatttccatttgtcatcttgatg
>Jupunba_longipedunculata_Cardona_2682@NODE_1_length_1707_cov_123.915337
-----------------atcaaaaggaacgtttatgtagatgctaagcttcgtagttcaggtaaccctgcagtaacttgatagcaccatcgtataaagtatcaaatttataagatcaagtaagataacaagaccagggaaaattaactttctaatacctttctaactacatgatttgtagaatcagactgctcaggagcggtatcagatttctctcccttcctctgtaaattttcactaacatcagatgcattagatgaattgtcagcaatcgcagtgaccggtatgttctttgcaagtttgtcatttccagattcagatgcatttactgcttggtctgatgcttttactttattatgacaaccattgccttcagttgaagtttctgatttgtcctctccatgtgatgttataaattcctcattcggaaatttttttgcaagtggctctttctctggaccatataattcttcgcattctgcatcacagggctcactgggaagggcctcggaaggagaagaaggagaattgccaggctctacattaatagcagggtccgtgttggctgcatcatcatgatttgatgagcaggacggatctcgtggaacttcattgttttccaatctctcagaatccatgcaatccaaaacagtatctgaattcttcaagttcatggtagagaaaatgagtttcatttttgactcgctttcttcttcttgtgaatttaagcctctagcaacacctgcaccaatgtaatcttcatcttccaaatcatactcaaaatccccataaatatccatctctggttgaaaatccagttcgagaatattatcaggccctgaaagatcaatttctttatcgggtatttctccattctcacttggactacaaggaggagaatcagacaaaagaccagcatttttaagggccatttgaactgcagggtcagttgacagatcatcatcagtattttgttctgatctgtcagtagggattgctgatatgacctgcggagttatatctgttgctccattggattttctattatttgagcggtgcaagagctcctgtgaacagagattcagatacactagcttgctgttggatctgtcggccacctctttttcaatattaattgcatctgcaacagccaattctgtatctgcagttctgcgaatgaccgacagatttgcattcctcaagaagtgttcagtcaggcggtaaagttgtgtctgtacaatgcattaaaagtacacatcttgatattggtcaatgaaatttacacataatacaactccacaagcatcccatgctaattatacattataccttataattataataattttgagttataattttcacagaatgcactcagatttattataatcccagatttctatccatacactcaaactcttcttcagaagatccaccccccccccccaaaaaaaataaaacaaaagaaaatgaaaaacccaccaaggtcccaaggtcctctagaattttaggtattatcctcattccttccaatatatcacatgagaatgggaaatactgcggctctagagatatgatatacatttgaatacatcagagttaggctatatccttagtttccaagtcagcagaaagaaatatctgtaatgcagaatccattgcatttccatttgtcatcttgatg
>Jupunba_macradenia_Lourteig_3021@NODE_1_length_1365_cov_157.190994
----------------------------------------------------------------------------------------------------------------gatcaagtaagataacaagaccagggaaaattaactttctaatacctttctaactacatgatttgtagaatcagactgctcaggcgcggtatcagatttctctcccttcctctgtaaattttcactaacatcagatgcattagatgaattgtcagcaatcgcagtgacttgtatgttctttgcaagtttgtcatttccagattcagatgcatttactgcttggtctgatgcttttactttattatgacaaccattgccttcagttgaagtttctgatttgtcctctccatgtgatgttacaaattcctcattcggaaatttttttgcaagtggctctttctctggaccatataattcttcgcattctgcatcacagggctcactgggaagggcctcggaaggagcagaaggagaattgccaggctctgcattaatagcagggtccgtgttggctgcatcatcatgatttgatgagcaggacggatctcgtggaacttcattgttttccaatctcacagaatccatgcaatccaaaacagtatctgaattcgtcaagttcatggtagagaaaatgagtttcatttttgactggctttcttcttcttgtgaatttaagcctctggcaacacctgcaccaatgtaatcttcatcttccaaatcatactcaaaatccccataaatatccatctctggttgaaaatccagttcgagaatattatcaggccctgaaagatcaatttctttatcgggtatttctccattctcacttggactacaaggaggagaatcagacaaaagaccagcatttttaagggccatttgaactgcagggtcagttgacagatcatcatcagtattttgttctgatctgtcagtagggactgctgatgagacctgcggagttatatctgttgctccgttggattttctattatttgagcggtgcaagagctcctgtgaacagagattcagatacactagcttgctgttggatctgtcggccacctctttttcaatattaattgcatctgcaacagccaattctgtatctgcagttctgcgaatgaccgacagatttgcattcctcaagaagtgttcagtcaggcggtaaagttgtgtctgcacaatgcattaaaagtacacatcttgatatcggtcaatgaaatttacacataatacaactccacaagcatcccatgctaattatatattttaccttataattataataattttaagttataattttcacagaatgcactgagatttattataatcccatatatatttacatacactaaaaatcttcctcagaatatccaccacaccaccccaaaaaaaaaaaaacaaaagaaaatgaaaaa---------------------------------------------------------------------------------------------------------------------------------------------------------------------------------------------------------------
>Jupunba_microcalyx_Iganci_855@NODE_1_length_1724_cov_197.485732
tgtatatattctgtaaaatgaaaaggaacgttcatgtagatgctaagcttcgtagttcaggtaaccctgcagtaacttgatagcaccatcgtataaagtatcaaatttataagatcaagtaagataacaagaccagggaaaattaactttctaatacctttctaactacatgatttgtagaatcagactgctcaggagcggtatcagatttctctcccttcctctgtaaattttcactaacatcagatgcattagatgaattgtcagcaatcgccgtgaccggtatgttctttgaaagtttgtcatttccagattcagatgcatttactgcttggtctgatgcttttactttattatgacaaccattgccttcagttgaagtttctgatttgtcctctccatgtgatgttataaattcctcattcggaaatttttttgcaagtggctctttctctggaccatataattcttcgcattctgcatcacagggctcacagggaagggcctcggaaggagcagaaggagaattgccaggctctacattaatagcagggtccgtgttggctgcatcatcatgatttgatgagcaggagggatctcgtagaacttcattgttttccaatctctcagaatccatgcaatccaaaacagtatctgaattcttcaagttcatggtagagaaaatgagtttcatttttgactggctttcttcttcatgtgaatttaagcctctagcaacacctgcaccaatgtaatcttcatcttccaaatcatactcaaaatccccataaatatccatctctggttgaaaatccagttcgagaatattatcaggccctgaaagatcaatttctttatcgggtatttctccattctcacttggactacaaggaggagaatcagacaaaagaccagcatttttaagggccatttgaactgcagggtcagttgacagatcatcatcagtattttgttctgatctgtcagtagggattgctgatgagacctgcggagttatatctgttgctccattggattttctattatttgagcggtgcaagagctcctgtgaacagagattcagatacactagcttgctgttggatctgtcggccacctctttttcaatattaattgcatctgcaacagccaattctgtatctgcagttctgcgaatgaccgacagatttgcattcctcaagaagtgttcagtcaggcggtaaagttgtgtctgtacaatgcattaaaagtacacgtcttgatattggtcaatgaaatttacacataatacaactccacaagcatcccatgctaattatacattataccttataattataataattttaagttataattttcacagaatgcactgagatttattataatcccagatttctatccatgcactcaaactcttcttcagaagatccacaccccccccccaaaaaaaataaaacaaaagaaaatgaaaaacccaccaaggtcccaaggtcctctagaattttaggtattatcctcattccttccaatatatcacatgagaatgggaaatactgcggctctagagatatgatatgcatttgaatacatcagagttaggctatatccttagtttccaagtcagcagaaagaaatatctgtaatgcggaatccattgcatttccatttgtcatcttgatg
>Jupunba_nipensis_Mayo_19662@NODE_1_length_1219_cov_52.410683
---------------------------------------------------------------------------------------------------------------------------------------------------------------------------------------------------------------atttccctcccttcctctgtaaattttcactaacatcagatgcattagatgaattgtcagcaatcgcagtgaccggtatgttctttgcaagtttgtcatttccagattcagatgcatttactgtttggtctgatgcttttactttattatgacaaccattgccttcagttgaagtttctgatttgtcctctccatgtgatgttataaattcctcgttcggaaatttttttgcaagtggctctttctctggaccatataattcttcgcattctgcatcacagggctcactgggaagggactcggaaggagcagaaggagaattgccaggctctacattaatagcagggtccgtgttggctgcatcatcatgatttgatgagcaggagggatctcgtggaacttcattgttttccaatctctcagaatccatgcaatccaaaacagtacctgaattcttcaagttcatggtagagaaaatgagtttcatttttgactcgctttcttcttcttgtgaatttaagcctctagcaacacctgcaccaatgtaatcttcatcttccaaatcatactcaaaatccccataaatatccatctctggttgaaaatccagttcgagaatattatcaggccctgaaagatcaatttctttatcgggtatttctccgttctcacttggactacaaggaggagaatcagacaaaagaccagcatttttaagggccatttgaactgcagggtcagttgaaagatcatcatcagtattttgttctgatctgtcagtagggactgctgatgagacctgcggagttatatctgttgctccatcggattttctattatttgagcggtgcaagagctcctgtgaacagagattcagataaactagcttgctgtttgatctgtcggccacctctttttcaatattaattgcatctgcaacagccaattctgtatctgcagttctgcgaatgaccgacagatttgcattcctcaagaagtgttcagtcaggcggtaaagttgtgtctgtacaatgcattaaaagtacacatcttgatatcggtcaatgaaatttacacataatacaactccacaagcatcccatactaattatacattataccttataattataataattttaagttataatttgcacagaatgcac---------ttataatcccagatttctatccatacactcaaactcttcttcagaagatctcc--------------------------------------------------------------------------------------------------------------------------------------------------------------------------------------------------------------------------------------------------------
>Jupunba_oxyphyllidia_Yonker_6157@NODE_1_length_1445_cov_176.622076
----------------------------------------------------------------------------------------------------------------------------taacgagaccagggaaaattaactttctaatacctttctaactacatgatttgtagaatcagactgctcaggagcggtatcagatttctctcccttcctctgtaaattttcactaacatcagatgcattagatgaattgtcagcaatcgcagtgaccggtatgttctttgcaagtttgtcatttccagattcagatgcatttactgcttggtctgatgcttttactttattatgacaaccattgccttcagttgaagttcctgaattgtcctctccatgtgatgttataaattcctcattcggaaatttttttgcaagtggttctttctctggaccatataattcttcgcattccgcatcacagggctcactgggaagggcctcggaaggagcaggaggagaattgccaggctctacattaatagcagggtccgtgttggctgcatcatcatgatttgatgagcaggagggatctcgtggaacttcattgttttccaatctctcagaatccatacaatccaaaacagtatctgaattcttcaagttcatggtagagaaaatgagtttcatttttgactcgctttcttcttcttgtgaatttaagcctctagcaacacctgcaccaatgtaatcttcatcttccaaatcatactcaaaatccccataaatatccatctctggttgaaaatccagttcgagaatattatcaggccctgaaagatcaatttctttatcgggtatttctccattctcacttggactacaaggaggagaatcagacaaaagaccagcatttttaagggccatttgaactgcagggtcagttgacagatcatcatcagtattttgttctgatctgtcagtagggactgctgatgagacctgcggagttatatctgttgctccattggattttctattatttgagcggtgcgagagctcctgtgaacagagattcagatacactagcttgctgttggatctgtcggccacctctttttcaatattaattgcatctgcaacagccaattctgtatctgcagttctgcgaatgaccgacagatttgcattcctcaagaagtgttcagccaggcggtaaagttgtgtctgtacaatgcattaaaagtacacatcttgatatcggtcaatgaaatttacacataatacaactccacaagcatcccatactaattatacattataccttataattataataattttaagttataattttcacagaatgcactgagatttattataatcccagaattctatccatacactcaaactcttcttcagaatttccacaccacccccccaaaaaaaaaaacacaaaggaaaatgaaaaacccaccaaggtcccaaggtcctctagaattttaggtattatcctcattccttccaatatatcacatgagaatgggaaatac------------------------------------------------------------------------------------------------------------------------------
>Punjuba_callejasii_Daly_5935@NODE_1_length_1222_cov_33.209607
---------------------------------------------------------------------------------------------------------------------------------------------------------------------------------------------gctcaggagcggtatcagatttctctcccttcctctgtaaattttcactaacatcagatgcattagatgaattgtcagcaatcacagtgaccggtatgttctttgcaagtttgtcatttccagattcagatgcatttactgcttggtctgatgcttttactttattatgacaaccattgccttcagttgaagttcctgatttgtcctctccatgtgatgttataaattcctcattcggaaatttttttgcaagtggttctttctctggaccatataattcttcgcattctgcatcacagggctcactgggaagggcctcggaaggagcagaaggagaattgccaggctctacattaatagcagggtccgtgttggctgcatcatcatgatttgatgagcaggagagatctcgtggaacttcattgttttccaatctctcagaatccatgcaatccaaaacagtatctgaattcttcaagttcatggtagagaaaatgagtttcatttttgactcgctttcttcttcttgtgaatttaagcctctagcaacacctgcaccaatgtaatcttcatcttccaaatcatactcaaaatccccataaatatccatctctggttgaaaatccagttcgagaatatcatctggccctgaaagatcaattgctttatcgggtatttctcctttctcacttggactataaggaggagaatcagacaaaagaccagcatttttaagggccatttgtactgcagggtcagttgaaatatcatcatcagtattttgttctgatccgtcagtagggactgctgatgagacctgcggagctacatctgttgctccattggattttctattatttgagcggtgcaagagctcctgtgaacagagattcatatacactagcttgctgtttgatctgtcggccacctctttttcaatattaattgcatctgcaacagccaattctgtatctgcagttctgcgaatgaccgacagatttgcattcctcaagaagtgttcagtcaggcggtaaagttgtgtctgtacaatgcattagaagtacacgtcttgatatcggtcaatgaaatttacacatgatacaactccacaagcatcccatactaattatacattataccttataattataataattttaagttataattttcacagaatgcactgacatttattataatcccagatttctatccatacact--------------------------------------------------------------------------------------------------------------------------------------------------------------------------------------------------------------------------------------------------------------------------------
>_R_Acacia_rostellifera_Murphy_466@NODE_1_length_1875_cov_227.353170
tgtgtgtgtgatgtaaaatgaaaacgaacgtttatgcagatgataagcttcgt--------------------------atagcatcatcgtataaagtatcacatttataagatcaagtaagataacgagaccagggaaaatcaactatctaatacctttttaactacatgatttgtagaatcagactgctcaggagcggtatcagatttctctcccttcctctgtaaattttcactaatatcagatgcattagatgaattgtcagcaatcacagtgaccggtatattctttgcaagtttgtcatttccagattcagatgcaattactgcttggtctaatgcttttactttattatgacaaccattgccttcagttaaagttcctgatttgtcctctccgtgtgatgttataaattcctcattcggaaattttttggcaagtggttctttctctggaccatataattcttcgcattctgcatcacagggctcactgggaagggcctcggaaggagcagaaggagaattgccaggctctgcattaatagcagggtccttgttggctgcatcatcatgatttgacgagcaggagggatctcctggaacttcattattttccaatctctcagaatccatacaatccaaaacagtatctgaattcttcaagttcacggtagagaaaatgagtttcatttttgactcgctttcttcttcttgtgaatataagtctctagcatcaactgcaccaatgtaatcttcatcttccaaatcatactcaaaatccccataaatatccatctctggctgaaaatccagttcgagaatattatcaggcccagaaagatcaacttctttatccgatatttctcctttctcacttggactacaaggaggggaatcagacaaaagaccagcatttttaagggccatttgaactgcagggtcagttgaaagatcatcatcagtattttgttctgatctatcagtagggactgctgatgagacctgcggagttatatctgttgctccattggattttctattatttgagcggtgcaagagctcctgtgaacagagattcagatacactagcttgctgtttgatctgtcagccaactctttttcaatattaattgcatctgcaacagccaattctgtatctgcagttctgcgaatgaccaacagatttgcattcctcaagaagtgttcagtcaggcggtaaagttgtgtctgtacaatgcattaaaagtatacatcttgatatcggtcaatgaaatttacacataatacaactccacaagcatcccatacaaattatacattataccttatcatcacaatatttttaagttataattttcacagaatgcactgagatttattctaatcccagatttctatccatacactcaaactattct---------------------------------------------------------------------------tctagaattttaggtgttatcctcattccttccaatatatcagatgagaatgggaaatactgcggctctagagatatgatatacatttgaatacatcagacttaggctatatccttagtttccaagtcagcagaaagaaatatctgtaatgcggaatccattgcatttccatttgtcatcttgatg
>_R_Albizia_coripatensis_Hughes_2433@NODE_1_length_1711_cov_247.790086
---------------------aaaccaacgtttatacagatgctaagcttggtagttcaggtaaccctgcagtaacttgatagcatcatcgtataaagtatcacatttataagatcaactaagataacgagaccagggaaaatcaactttctaatacctttctaactacatgatttgtagaatcagactgctcaggagtggtatcagatttctctcccttcctctgtaaattttcactaacatcagatgcattagatgaattgtcagcaatcacagtgaccggtatattctttgcaagtttatcatttccagattcagatgaatttactgcttggtctgatgcttttactttattatgacaaccattgccttcagttgaagttcctgatttgtcctctccgtgtgatgttataaattcctcattaggaaatttttttgcaagtggttctttctctggaccatataattcttcgcattctgcatcat------------------------caggagcggaagaagaattgccaggctctgcattaatagcagggtccatgttggctgcatcatcatgatttgatgagcaggacggatctcgtggaacttcattgttttccaatctctcagaatccgtacaatccaaaacagtatctgaattcttcaagttcatagtagagaaaatgagtttcatttttgattcgctttcttcttcttgtgaatttaatcctctagtaacacctgcaccaatgtaatcttcatcttccaaatcatactcaaaatccccataaatatccatctctggttgaaaatccagttcgataatattatcaggccctgaaagatcaacttctttatcggggatttctcctttctcacttggactacaaggaggagaatcagacaaaagaccagcatttttaagggccatttgaactgcagggtcagttgaaagatcatcatcagtattttgttctgatctatcagcagggactgctgatgagacctgaggagttatatctgttgctccattggattttctattatttgagcggtgcaagagctcctgtgaacagagattcagatacactagcttgctgtttgatctgtcagccacctctttttcaatattaattgcatctgcaacagccaattctgtatctgcagtcctgcgaatgaccgacagatttgcattcctcaagaagtgttcagtcaggcggtaaagttgtgtctgtacaatgcattaaaagtacacatcttgatatcggtcaatgaaatttacacacaatacaactccaacagcatcccatactaattatacgttataccttataattataataattttaagttataattttcactgaatgcgctgagatttattctaaccccagatttctatctatacactcaaactcttcttcagaagatcccctaccccc----gaaaaaaaaaaaacacaaggaaaagaaaaacccaccggggtcccaaggtcctctagaattttaggtgttatcctcattccttccaatatatcagatgagaatgggaaatactgcggctctagagatatgatatacatttgaatacatcagagttaggctatatccttagtttccaagtcagcagaaagaaatatctgtaatgcggaatccattgcatttccatttgtcgtcttgatg
>_R_Albizia_edwallii_Dalmaso_272@NODE_1_length_1261_cov_9.611111
----------------aatgaaaaccaacgtttatatagatgctaagcttggtagttcaggtaaccctgcagtaacttgatagcatcatcgtataaagtatcacatttataagatcaactaagataacgagaccagggaaaatcaactttctaatacctttctaactacatgatttgtagaatcagactgctcaggagtggtatcagatttttctcccttcctctgtaaattttcactaacatcagatgcattagatgaattgtcagcaatcacagtgaccggtatattctttgcaagtttgtcatttccagattcagatgaatttattgcttggtctgatgcttttactttattatgacaaccattgccttcagttgaagttcctgatttgtcctctccgtgtgatgttataaattcctcattaggaaatttttttgcaagtggttctttctctggaccatataattcttcacattctgcatcgcagggctcactgggaagtgcatcggaaggagcggaaggagaattgccaggctctgcattaatagcagggtccatgttggctgcatcatcatgatttgatgagcgggacggatctcgtggaacttcattgttttccaatctctcagaatccgtacaatccaaaacagtatctgaattcttcaagttcatagtagagaaaatgagtttcatttttgattcgctttcttcttcttgtgaatttaatcctctagtaacacctgcaccaatgtaatcttcatcttccaaatcatactcaaagtccccataaatatccatctctggttgaaaatccagttcaataatattatcaggccctgaaagatcaacttctttatcgggtatttctcctttctcacttggactacaaggaggagaatcagacaaaagaccagcatttttaagggccatttgaactgcagggtcagttgaaagatcatcatcagtattttgttctgatctatcagtagggactgctgaagagacctgcggagttatatctgttgctccattggattttctattatttgagcggtgcaagagctcctgtgaacagagattcagatacactagcttgctgtttgatctgtcagccacctctttttcaatattaattgcatctgcaacagccaattctgtatctgcagttctgcgaatgaccgacagatttgcattcctcaagaagtgttcagtcaggcggtaaagttgtgtctgtacaatgcattaaaagtacacatcttgatatcggtcaatgaaa----------------------------------------------------------------------------------------------------------------------------------------------------------------------------------------------------------------------------------------------------------------------------------------------------------------------------------------------------------------------------------------------------------------------
>_R_Albizia_multiflora_Hughes_3090@NODE_1_length_1618_cov_155.285529
---------------------------------------------------------------------------------------------------------tttataaaatcaattaagataacaagcccagggaaaatcaactttctaatacctttctaactacatgatttgtagaatcagactgctcaggagtggtatcagatttctctcccttcctctgtaaattttcactaacatcagatgcattagatgaattgtcagcaatcacagtgaccggtatattctttgcaagtttgtcatttccagattcggatgcatttactgcttggtctgatgcttttactttatgatgacaaccattgccttcagttgaagttcctaatttgtcttctccgtgcgatgttataaattccgcattcggaaatttttttgcaagtggttccttctctggaccatataattcttcgcattctgcatcgcagggctcactggggaaggcctcggaaggagcggaaggagaattgccaggctctgcattaatagcagggtccgtgttggctgcatcatcatgatttgatgagcaggagggatctcgcggaacttcattgttttccaatctctcggaatccatacattccaaaacagtttctgaattcttcaagttcatggtagagaaaatgaatttcatttttgactcgct---ttcttcttgtgaatttaatcctctagtaacacctgcaccaatgtaatcttcatcttccaaatcatactcaaaatccccataaatatccatctctggttgaaaatccagttcgataatattatcaggccctgaaagatcaacttctttatcgggtatttctcctttctcactaggactacaaggaggagaatcagacaaaagaccagcatttttaagggccatttgaactgcagggtcagttgaaagatcatcatcaatattttgttctgatctatcaatagggactgctgatgagacccgcggagttatatctgttgctccattggattttctattatttgagcggtgcaagagctcctgtgaacagagattcagatacactagcttgctgtttgatctgtcagccacctctttttcaatattaattgcatctgcaacagccaattctgtatctgcagttctgcgaatgaccgacagatttgcattcctcaagaagtgttcagtcaggcggtaaagttgtgcctgtacaatgcattaaaagtacacatcttgatatcggtcaacgaaatttacacacaatacaactccaacagcatcccatactaattatacattatacc------ttataataattttaagttataatttccacagaatgcactgagatttattctaaccccagatttctatccatacactcaaactcttcttcagaagatcccccccccccccc-aaaaaaaaaaacacaaaagataaagaaaaacccaccgaggtcacaaggtcctctagaattttaggtgttatcctcattccttccaatatatcagatgagaatgggaaatacggcggctctagagatatgatatatatttgaatacatcagagttaggctatatccttagtttccaagccagcagaaagaaatatctgtaatgcggaatccattgcatttccatttgtcgtcttgatg
>_R_Albizia_sinaloensis_Hughes_1576@NODE_1_length_1552_cov_106.510508
--------------------------------------gatgctaagcttggtagttcaggtaaccctgcagtaacttgatagcatcatcgtatatagtatcacatttataagatcaattaagataacgagaccagggaaaatcaactttctaatacctttctaactacatgatttgtagaatcagactgctcaggagtggtatcagatttctctcccttcctctgtaaattttcactaacatcagatgcattagatgaattgtcagcaatcacagtgaccggtatattctttgcaagtttgtcattcccagattcgcatgcatttactgcttggtctgatgcttttactttattatgacaaccattgccttcagttgaagttcctgatttgtcctccccgtgtgatgttataaattcctcattcggaaatttttttgcaagtggttctttctctggaccatataattcttcgcattctgcatcgcagggctcactgggaagggcctcggaaggagcggaaggagaattgccaggctctgcattaatagcagggtccgtgttggctgcatcatcatgattcgatgagcaggagggatctcgtggaacttcgttgttttccaatctctcagaatccatacaatccaaaacagtatctaaattcttcaagttcatggtagagaaaatgagtttcatttttgactcgct---ttcttcttgtgaatttaatcctctagtaacaccagcaccaatgtaatcttcatcttccaaatcatactcaaaatccccataaatatccatctctggttgaaaatccagttcaataatattatcaggccctaaaagatcaacttctttatcgggtatttctcctttctcacttggactacaaggcggagaatcagacaaaagaccagcatttttaagggccatttgaactgcagggtcagttgaaagatcatcatcagtattttgttctgatctgtcagtagggactgctgatgagacccgctgagttatatctgttgctccattggattttctattaattgagcggtgcaagagctcctgtgaacagagattcagatacactagcttgctgtttgatctgtcagccacctctttttcaatattaattgcatctgcaacagccaattctgtatctgcagttctgcgaatgaccgacagatttgcattcctcaagaagtgttcagtcaggcggtaaagttgtgtctgtacaatgcattaaaagtacacatcttgatatcggtcaatgaaatttacacacaatacaactccaacagcatcccatactaattatacattgcaccttataattataataatttcaagttataattttcacagaatgcactgagatttattctaatcccagatttctatccatacactcaaactcttcttcagaagatcccccccccc-----aaaaaaaaaaacacaaaagaaaaagaaaaacccaccgaggtcacaaggtcctctagaattttaggtgttatcctcattccttccaatatatcagatgagaatgggaaatactgcggctctagagatatgatatacatttgaatacatcagag-------------------------------------------------------------------------------------
>_R_Albizia_subdimidiata_var_subdimidiata_Ferreira_210@NODE_1_length_1454_cov_186.018882
-----------------------------------------------------------------------------------cataatcgtatatagtatcacatttataagatcaattaagataacgagcccagggaaaatcaactttctaatacctttctaactacatgatttgtagaatcagactgctcaggagtggtatcagacttctctcccttcctctgtaaattttcactaacatcaa------tagatgaattgtcagcaatcacagtgaccggtatattcttggcaagtttgtcatttccagattcggatgcatttactgcttggtctgatgcttttactttatgatgacaaccattgccttcagttgaagttcctaatttgtcctctccgtgcgaagttataaattccgcattcggaaatttttttgcaagtggttctttctctggaccatataattcttcgcattctgcatcgcagggatcactgggaaaggcctcggaaggagcggaaggagaattgccatgctctgcattaatagcagggtccgtgttgactgcatcatcatgatttgatgagcaggagggatctcgcggaacttcattgttttccaatctctcggaatccatataatccaaaacagtatctgaattcttcaagttcatggtagagaaaatgagtttcatttttgactcgct---ttcttcttgtgaatttaatcctctagtaacacctgcaccaatgtaatcttcatcttccaaatcatactcaaaatccccataaatatccatctctggttgaaaatccagttcgataatattatcaggccctgaaagatcaacttctttatcgggtatttctcctttctcactaggactacaaggaggagaatcggacaaaagaccagcatttttaagggccatttgaactgcagggtcagttgaaagatcatcatcaatattttgttctgatctatcaatagggactgctgatgagacccgcggagttatatctgttgctccattggattttctattatttgagcggtgcaagagctcctgtgaacagagattcagatacactagcttgctgtttgatctgtcagccacctctttttcaatattaattgcatctgcaacagccaattctgtatctgcagttctgcgaatgaccgacagatttgcattcctcaagaagtgttcagtcaggcggtaaagttgtgcctgtacaatgcattaaaagtacacatcttgatatcggtcaacgaaatttacacacaatacaactccaacagcatcccatactaattatacattatacc------ttataataattctgagttataattttcacagaatgcactgagatctagtctaatcccagatttctatccatacactcaaactcttcttcagaagatcccccccccc-----aaaaagaaaaacgcaaaagataaagaaaaacccaccgaggtcacaaggtcctctggaattttaggtgttatcctcattccttccaatata---------------------------------------------------------------------------------------------------------------------------------------------------
>_R_Albizia_tomentella_Leach_Dunlop_3801@NODE_1_length_1642_cov_241.791693
-----------acacacacgaaaacaaacgtttatgtagatgctaagcttcgtagttcaggtaacgctgcagtgacttgatagcatcatcgtataaagtatcacatttataagatc---caagataacgaaaccagggaaaatcaactttctaatacctttctaactacatgatttgtagaatcagactgctcaggagcgatatcagatttctctcccttcctctgtaaattttcactaacatcagatgcattagatgaattgtcagcaatcacagtgaccggtatattctttgcaagtttgtcatttccagattcagatgcatttactgcttgatctgatgcttttactttattatgacaaccattgccttcaattgaagttcctgatttgtcctctccatgtgatgttataaattcctcatttggaaatttattggcaagtggttctttctctggaccatataattcttcacattccgcatcgcagggctcacagggaagggcctcagatggagtggaaggagaattgccaggctctgcattaatagcagggtccgtgctggttgcatcatcgtaatttgatgagcaggagggatctcgtggaacctcattgttttccaatctctcagaatccatacaatccaaaacagtatctgaattcttcaagttcatagtagagaaaatgagtttcattttcgactcactttcttcttcttgtgaatttaagcctctagcaacacctgcaccaatgtaatcttcatcttccaagtcatactcaaaatccccataaatatccatatctgtttgaaaatccagttcgagaatattatcaggccccgaaagatcaacttctttattgggtatttctcctttctcgcttggactacaaggaggagaatcagacaaaagaccagcatttttaagggccatttgaactgcagggtcagttgaaagatcatcatcagtattttgttctgatctatcattagagactgctgatgagacctgcggagttatatctgttgctccattggattttctattatttgaacggtgcaagagctcctgtgaacagagatttagatacactagcttgctgtttgatctgtcagccacctctttttcaatattaattgcatctgcaacagccaattctgtatctgctgttctgcgaatgactgacagatttgcattcctcaagaagtgttcagtcaggcggtaaagttgtgtctgtacaatgcatt-aaagtacacatcttgatatcggtcaatgaaatttacacataatacaactccacaagca-cccataccaattatacattataccttataattataataattttaagttacaattttcacagaatgcactgagatttattctaatcccagatttctatccatacactcaaactcctcttcaaaagatcccccccccccaaa-aaaaaaaaagagaaagaaagaaaagaaaaaccca--------ccaaggtcctctagaattttaggtgtcaacctcattccttacaatatatcagatgagaatgggaaatactgcggctctagagatatgatatgcatttgaatacatcagatttaggctatatccttagtttccaagtcagcagaaagaagtatctgtaa-------------------------------------
>_R_Albizia_xerophytica_Hughes_1435@NODE_1_length_1644_cov_110.482451
tgtatgtatgatgtaaaatgaaaaccaacgtgtatatagatgctaagcttggtcgttcaggtaaccctgcagtaacttgatagcatcatcgtatatagtatcacatttataagatcaattaagataacgagaccagggaaaatcaactttctaatacctttctaactacatgatttgtagaatcagactgctcaggagtggtatcagatttctctcccttcctctgtaaattttcactaacatcagatgcattagatgaattgtcagcaatcacagtgaccggtatattctttgcaagtttgtcattcccagattcgcatgcatttactgcttggtctgatgcttttactttattatgacaaccattgccttcagttgaagttcctgatttgtcctctccgtgtgatgttataaattcctcattcggaaatttttttgcaagtggttctttctctggaccatataattcttcgcattctgcatcgcagggctcactgggaagggcctcggaaggagcggaaggagaattgccaggctctgcattaatagcagggtccgtgttggctgcatcatcatgatttgatgagcaggagggatctcgtggaacttcattgttttccaatctctcagaatccatacaatccaaaacagtatctaaattcttcaagttcatggtagagaaaatgagtttcatttttgactcgctttcttcttcttgtgaatttaatcctctagcaacaccagcaccaatgtaatcttcatcttccaaatcatactcaaaatccccataaatatccatctctggttgaaaatccagttcaataatattatcaggccctaaaagatcaacttctttatcgggtatttctcctttctcacttggactacaaggaggagaatcagacaaaagaccagcatttttaagggccatttgaactgcagggtcagttgaaagatcatcatcagtattttgttctgatctatcagtaggtactgctgatgagacccgccgagttatatctgttgctccattggattttctattaattgagcggtgcaagagctcctgtgaacagagattcagatacactagcttgctgtttgatctgtcagccaactctttttcaatattaattgcatctgcaacagccaattctgtatctgcagttctgcaaatgaccgacagatttgcattcctcaagaagtgttcagtcaggcggtaaagttgtgtctgtacaatgcattaaaagtacacatcttgatatcggtcaatgaaatttacacacaatacaactccaacagcatcccatactaattatacattacaccttataattataataattttaagttataattttcacagaatgcactgagatttattctaatcccagatttctatccatacactcaaactcttcttcagaagatcccctccccctccccccaaaaaaaaaaacacgagaaaaagaaaaacccaccgaggtcacaaggtcctctagaattttaggtgttatcctcattccttccaatatatcagatgagaatggg------------------------------------------------------------------------------------------------------------------------------------
>_R_Archidendron_clypearia_Wieringa_1849@NODE_1_length_1562_cov_285.209428
---------------------------------atgtagatgctaagcttcatagttcaggtaacccagcagtaacttgatagcatcatcgtataaagtatcacatttataagatcaagtaagataacgagaccagggaaaatcaactttctaatacctgtctaactacatgatttgtagaatcagactgctcaggagcggtatcagatttctctccctttctctgtaaattttcactaacatcatatgcattagatgaattgtcagcaatcacagtggccggtatattctttgcaagtttgtcatttccagattcagatgcatttactgcttggtctgatgcttttactttattatgacaaccattgccttcagttgaagttcctgatttgtcctctccgtatgatgttataaattcctcattcggaaatttttttgcaagaggttctttctctggaccatataattcttcgcattctgcatcacagggttcactgggaagggcctcgaaaggagcagaaggagaattgccaggctctgcattaatagcagggtccgcgttgcctgcatcatcatgatatgatgagcaggagggatctcctggaacttcattgttttccaatctctcagaatccaaacaatccaaaacagtatctgaattcttcaagttcatggtagagaaaatgagtttcatttttgactcgctttcttcttcttgtgaatataagcctttagcatcacctgcaccaatgtaatcttcatcttccaaatcatactcaaaatccccataaatatccatctctggttgaaaatccagttcgagaatattatcaagccctgaaagatcaacttctttttctggtatttctcctttcttacttggactacaaggaggagaatcagacaaaagaccagcatttttaagggctatttgaactgcagggtcagttgaaagatcatcatcagtattttgttctgatctatcagtagggactgctgatgagacctgtggagttatatctgttgctccattggattttctattatttgagcggtgcaagagctcctgtgaacagagattcagatacactagcttgctgtttgatctgtcagccacctctttttcaatattaattgcatctgcaacagccaattctgtatctgcagttctacgaatgaccaacggatttgcattcctcaagaagtgttcagtcaggcggtaaagttgtgtctgtacaatgcattaaaagtatacatcttgatatcggccaatgaaatttacacataatacaactccacaagcttcccatactaattatacatcataccttataattataataatgttaagttataattttcacagaatgcactgagatttattctaatcccagatttcagtccatacactcaaatcccattccccccccccccccggcctccc--------aaaaaaacaaaaggaaaagaaaagcccacccaaggtcccaagtcctctggaattttaggtgttatcctcattccttccaatatatcagatgagaatgggaaatactgcggctctagatatatgatatacatatgaatacctcagagttagg--------------------------------------------------------------------------------
>_R_Balizia_leucocalyx_Aguilar_1939@NODE_1_length_1530_cov_197.371645
---------------------------acgttcatgtagatgctaagcttcgtagttcaggtaaccctgcaggaacttgagagcatcatcgtataaagtatcaaatttataagatcaagtaagataacaagaccagggaaaattaactttctaatacctttctaactacatgatttgtagaaccagactgctcaggagcggtatcagatttctctcccttcctctgtaaattttcaccaacatcagatgcattagatgaattgtcatcaatcgcagtgaccggtatgttctttgcaagtttgtcatttccagattcagatgcatttactgtttggtctgatgcttttactttattatgacaaccattgccttcagttgaagtttctgatttgtcccctccatgtgatgttataaattcctcattcggaaatttttttgcaagtggctctttctctggaccatataattcttcgcattctgcatcacagggctcactgggaagggcctcggaaggagcagaaggagaattgccaggctctacattaatagcagggtccgtgttggctgcatcatcatgatttgatgagcaggagggatctcgtggaacttcattgttttccaatctctcagaatccatgcaatccaaaacagtatctgaattcttcaagttcatggtagagaaaatgagtttcatttttgactcgct---ttcttcttgtgaatttaagcctctagcaacaccggcaccaatgtaatcttcatcttccaagtcatattcaaaatccccataaatatccatctctggttgaaaatccagttcgagaatattatcaggccctgaaagatcaatttctttatcgggtatttctcctttctcacttggactacaaggaggagaatcagacaaaagaccagcatttttaagggccatttgaactgcagggtcagttgaaagatcatcatcagtattttgttctgatctgtcagtagggactgctgatgagacctgcggagttatatctgttgctccattggattttctattatttgagcggtgcaagagctcctgtgaacagagattcagatacactagcttgctgtttgatctgtcggccacctctttttcaatattaattgcatctgcaacagccaattctgtatctgcagttctgcgaatgaccaacagatttgcattcctcaagaggtgttcagtcaggcggtaaagttgtgtctgtacaatgcattaaaagtacacatcatgatatcggtcaatgaaatttacatataatacaactccacaagcatcccatactaattatacattacaccttataattataataattttaagttataattttcacagaatgcac---------ttataatcccagatttctatccatacactcaaactcttcttcagaagatctccaaccaacccccccaaaaaaaaaaacaaaagaaaatggaaaactcaccaaggtcccaaggtcctctagaattttaggtattatcctcattccttccaatatatcacctgagtatgggaaatactgcgg-------------------------------------------------------------------------------------------------------------------------
>_R_Balizia_pedicellaris_Queiroz_15529@NODE_2_length_689_cov_448.066246
---atataatatgtaaaatgaaaaggaacgtttatgtagatgctaagcttcgtagttcaggtaacgctgcagtaacttgatagcaccatcgtataaagtatcaaatttataagatcaagtaagataacaagaccagggaaaattaactttctaatacctttctaactacataatttgtagaatcagactgctcaggagcggtatcagatttctctcccttcctctgtaaattttcactcacatcagatgcattagatgaattgtcagcaatcgcagtgaccggtatgttctttgcaagtttgacatttccagattcagacgcatttactgcttggtctgatgcttttactttattatgacaaccattgccttcagttgaagtttctgatttgtcctctccatgtgatgttataaattcctcattcggaaatttttttgcaagtggctctttctctggaccatataattcttcgcattctgcatcacagggctcactgggaagggcctcggaaggagcagaaggagaattgccaggctctaaattaatagcagggtccgtgttggcggcatcatcatgatttgatgagcaggagggatctcgtggaacttcattgttttccaatctctcagaatccatgcaatccaaaacagtatctgaattcttcaagttcatggtagagaaaatgagtttc-------------------------------------------------------------------------------------------------------------------------------------------------------------------------------------------------------------------------------------------------------------------------------------------------------------------------------------------------------------------------------------------------------------------------------------------------------------------------------------------------------------------------------------------------------------------------------------------------------------------------------------------------------------------------------------------------------------------------------------------------------------------------------------------------------------------------------------------------------------------------------------------------------------------------------------------------------------------------------------------------------------------------------
>_R_Calliandra_bella_LPQ15696@NODE_1_length_1836_cov_213.998863
tatatatataatggaaaataaaaatgaatatttaggtagatgctaagcttcac----------------------------------------------------------agttcaaataacataatgagaacggaaaaaatcaactttctaataccattctaactacatgattagcagaatccgaatgctcagcagcggtagcagatttatctcccttcctctgtacattttcactaatatcagatgcattagatgaattgtctgcaataacagtgaccggcatattctttgcaagtttgtcatttc------------cctttactgcttggtctgatgcttgaactttagtatgacaaccattgtcttcagttgaagtttctgatttgccctccctgtgtaatgttatgaattcctcatttggaaacttttttgcaagtggttctttctctggaccatataattcttcacattctgcatcacatggctcgctgggaagggcctcagaaggagcagaaggaggattgccagtctctgcatttattccagggtcggtgtttgcagcgttatcatgatttgatgagcaagaaggatccaatggaacttcattgttttccaaactcccagaatccatacaatccacatcagtatctgaattcttcaagttcacggtagagaaaacgagtttcaattttgactcgctttcttcttcttgtgaatttaagcctctagaaacacctgcaccaatgtaatcttcatctcccaaatcatattcaaaatccccataaatatccatctctggctgaaaatccagttcgagaatattatcaggctctggaagatcagcttctttattggatatttctactttctcacttggactgcaagggggagaatcagacaaaagaccagcatttttaagggccatttgaacgtcagagtcagttgaaagatcatcatcaatattttgttctgatctatcagtagggattgcagatgagacatgcggagt------tgctgttccatcagactttctattatttgagcggtgcaagagctcctgtgaacaaagattcaaatacactagcttgctgtttgatctgtcagccacctccttttcgatattaatagcatcggcaacagccaattctgtatctgcagttctacgaatgaccgacagatttgcattcttcaagaaatgttcagtcaggcgataaagttgtgtctgtacaattcatcaaaggtacacatcttgatatcagccaatgaaatttagaaataatacaactccacaggcattccatactaattactc-ccaccaatcctaattataagac-----------aatatttgaaagttggtcttggttccattataacacataatttttatcaacattttcctaaattgcctcagttgatgatccctc-------------aaacaatcaaaggggatgggggaattagggaggatgctcagtgtgttttagagaatgcatgttattttaatcaacttaaatatgtcttataagaatcggagggagtatacattataccaaattatcataatttaagtaaaacaatgctgaggcttattctaatccccccaacccaaaaaaaaaa-----------------------------------------------
>_R_Enterolobium_cyclocarpum_MWC9020@NODE_1_length_1625_cov_316.643411
------------------------taagtatgcgagtattaccgccccccgccagttcaggtaaccctgcagtaacttgatagcatcatcgtataaagtatcacatttataagatcaagtaagataacgagaccaggaaaaatcaactttctaatacctttctaacaacatgatttgtagaatcagactgctcaggagcggtatcagatttctctccctccctctgtaaattttcactaacatcagatgcattagatgaattgtcagcaatcacagtgacaggtatattctttgcaagtttgtcatttccagattcaaatgcatttactgcttggtctgatgcttttactttattatgacaaccattgccttcagttgaagttcctgatttctcctctccatgtgatgttacaaattcctcattcggaaatttttttgcaagtggttctttctctggaccatataattcttcacattctgcatcgcagggctcactgggaagggcctcagaaggagcggaaggacaattgccaggctctgcattaatagcagggtccgtgttggctgcatcatcacgatttgatgagcaggagggatctcgtggaacttcattgttttccaatctctcagaatccatacaatccaaaatagtatctgaattcttcaagttcatggtagagaaaatgagtttcatttttgactcgctttcttcttcttgtgaatttaagcctccagcaacacctgcaccaatgtaatcttcatcttccaaatcatactcaaaatccccataaatatccatctctggttgaaaatccagttcgagaatattatcaggccctgaaagatcaacttttttattgggcatttctcctttctcacttggactacaaggaggagaatcagacaaaagaccagcatttttaagggccatttgaactgcagggtcagttgaaagatcattatcagtattttgttctgatctatcattagggactgctgatgagacctgcggagttatatctgttgctccattggattttctattatttgagcggtgcatgagctcctgtgaacagagattcagatacactagcttgctgtttgatctgtcagccacctctttctcaatattaattgcatctgcaacagccaattctgtatctgcagttctgcgaatgaccgacagatttgcattcctcaagaagtgttcagtcaggcggtaaagttgtgcctgtacaatgcattaaaagcacatatcttgatatcggtcaatgaaatttacacatagtacaactccacaagcatcccataccaattatacattataccttataattatgataatttgaagttataattttcacagaatgcactgagatttattctaatcccagatttctattc---cactcaaactcttcttcagaagaatccacaccccccccccccaaaaaaa----------------aaacccca--------ccaaggtcctctagaatgttaggtgttatcctcattccttccaatatatcagatgagaatgggaaatactgcggctctagagatatgatatacat---------------ttaggctatatcctcagtttccaagtcagcagaaagaaatatctgtaaggcggaatccattgcacttccatttg-----------
>_R_Hydrochorea_corymbosa1_Bonadeu_655@NODE_1_length_1333_cov_2170.006260
cacatgtataatgtaaaatcaaaacgaacgtttatgtagatgctaagcttcgtagttcaggtaatcgtgcagtaacttgatagcaccatcgtataaagtatcaaatttataagatcaagtaagataacaagaccagggaaaattaactttcttatacctttctaactacatgatttgtagaatcagactgctcaggagcggtatcagatttctctcccttcctctgtaaattttcattcacatcagatgcattagatgaattgtcagcaatcgcagtgaccggtatgttctttgcaagtttgtcatttccagattcagatgcatttactgcttggtctgatgcttttactttattatgacaaccattgccttcagttgaagtttctgatttgtcctctccatgtgatgttataaattcctcattcggaaatttttttgcaagtggctctttctctggaccatataattcttcgcattctgcatcacagggctcactgggaagggcgtcggaaggagcagaaggagaattgccaggctctacattaatagcagggtccatgttggctgcatcatcatgatttgatgagcaggagggatctcgtggaacttcattgttttccaatctctcagaatccatgcaatccaaaacagtatctgaattcttcaagttcatggtagagaaaatgagtttcatttttgactcgctttcttcttcttgtgaatttaagcctctagcaacaccggcaccaatgtaatcttcatctcccaagtcatactcaaaatccccataaatatccatctctggttgaaaatccagttcgagaatattatcaggccctggaagatcaatttctttatcgggtatttctcctttctcacttggactacaaggaggagaatcagacaaaagaccagcatttttaagggccatttgaactgcagggtcagttgaaagatcatcatcagtattttgttctgatctgtcagtagggactgctgatgagacctgcggagttatatctgttgctccattggattttctattatttgagcggtgcaagagctcctgtgaacagagattcagatacactaacttgctgtttgatctgtcggccacctctttttcaatattaattgcatctgcaacagccaattctgtatctgcagttctgcgaatgaccaacagatttgcattcctcaagaagtgttcagtcaggcggtaaagttgtgtctgtacaatgcattaaaagtacacatcttgatatcggtcaatgaaatttacatataatacaactccacaagcatcccatactaattatacattatac-------------------------------------------------------------------------------------------------------------------------------------------------------------------------------------------------------------------------------------------------------------------------------------------------------------------------------------------------------------------
>_R_Jupunba_asplenifolia_Ekman_6383@NODE_1_length_1124_cov_69.214900
---------------------------------------------------------------------------------------------------------------------------------------------------------------------------------------------------------------------------------------------------------cattagatgaattgtcagcaatcgcagtgaccggtatgttctttgcaagtttgtcatttccagattcagatgcatttactgtttggtctgatgcttttactttattatgacaaccattgccttcagttgaagtttctgatttgtcctctccatgtgatgttataaattcctcgttcggaaatttttttgcaagtggctctttctctggaccatataattcttcgcattctgcatcacagggctcactgggaagggactcggaaggagcagaaggagaattgccaggctctacattaatagcagggtccgtgttggctgcatcatcatgatttgatgagcaggagggatctcgtggaacttcattgttttccaatctatcagaatccatgcaatccaaaacagtacctgaattcttcaagttcatggtagagaaaatgagtttcatttttgactcgctttcttcttcttgtgaatttaagcctctagcaacacctgcaccaatgtaatcttcatcttccaaatcatactcaaaatccccataaatatccatctctggttgaaaatccagttcgagaatattatcaggccctgaaagatcaatttctttatcgggtatttctccgttctcacttggactacaaggaggagaatcagacaaaagaccagcatttttaagggccatttgaactgcagggtcagttgaaagatcatcatcagtattttgttctgatctgtcagtagggactgctgatgagacctgcggagttatatctgttgctccatcggattttctattatttgagcggtgcaagagctcctgtgaacagagattcagataaactagcttgctgtttgatctgtcggccacctctttttcaatattaattgcatctgcaacagccaattctgtatctgcagttctgcgaatgaccgacagatttgcattcctcaagaagtgttcagtcaggcggtaaagttgtgtctgtacaatgcattaaaagtacacatcttgatatcggtcaatgaaatttacacataatacaactccacaagcatcccatactaattatacattataccttataattataataattttaagttataatttgcacagaatgcac----------------------------------------------------------------------------------------------------------------------------------------------------------------------------------------------------------------------------------------------------------------------------------------------------------------------
>_R_Jupunba_commutata_Maguire_46145@NODE_1_length_1698_cov_159.268353
----tataatatgtaaaatgaaaaggaacgtttatgtagatgctaagcttcgtagttcaggtaaccctgcagtaacttgatagcaccatcgtataaagtatcgaatttataagaccaagtaagataacaagaccagggaaaattaactttctaatacctttctaactacatgatttgtagaatcagactgctcaggagcggtatcaaatttccctcccttcctctgtaaattttcaccaacatcagatgcattagatgaattgtcagcaatcgcagtgaccggtatgttctttgcaagtttgtcatttccagattcagatgcatttactgcttggtctgatgcttttactttattatgacaaccattgacttcagttgaagtttctgatttgtcctctccatgtgatgttataaattcctcattcggaaatttttttgcaagtggctctttctctggaccatataattcttcgcattctgcatcacagggctcactgggaagggcctcggaaggagcagaaggagaattgccaggctctacattaatagcagggtccgtgttggctgcatcatcatgatttgatgagcaggagggatctcgtggaacttcattgttttccaatctctcagaatccatgcaatccaaaacagtatctgaattcttcaagttcatggtagagaaaatgagtttcatttttgactcgctttcttcttcttgtgaatttaagcctctagcaacacctgcaccaatgtaatcttcatcttccaaatcatactcaaaatccccataaatatccatctctggttgaaaatcgagttcgagaatattatcaggccctgaaagatcaatttctttgtcgggtatttctcctttctcacttggactacaaggaggagaatcagacaaaagaccagcatttttaagggccatctgaactgcagggtcagttgaaagatcatcatcagtattttgttctgatctgtcagtagggactgccgatgagacctgcggagttatatctgttgctccattggattttctattatttgagcggtgcaagagctcctgtgaacagagattcagatacactaacttgctgtttgatctgtcggccacctctttttcaatattaattgcatctgcaacagccaattctgtatctgcagttctgcgaatgaccgacagatttgcattcctcaagaagtgttcagtcaggcggtaaagttgtgtctgtacaaagcattaaaagtacacatcttgatatcggtcaatgaaatttaaacataatacaactccacaagcatcccatactaattatacattataccttataattataataattttaagttataattttcacagaatgcactgagatttattataatcccagatttctctccatacactcaaactcttcttcagaagattccccccccccccccaaaaaaaaaaaaacaaaagaaaatgaaaaaccca--------ccaaggtcctctagaattttaggtattaacctcattccttccaatatatcacatgagaatgggaaatactgcggctctagagatatgatatacatttgaatacatcagagttaggctatatccttagtttccaagtcagcagaaagaaatatctgaaatgcggaatccattgcatttccatttgtcatcttgatg
>_R_Jupunba_floribunda_Iganci_883@NODE_1_length_1885_cov_143.473451
------------------------ggaacgttcatgtagatgctaagcttcgtagttcaggtaaccctgcagtaacttgatagcatcatcggataaagtatcaaatttataagatcacgtaagataacaagaccagggaaaattaactttctaatacctttctaactacatgatttgtagaatcagactgctcaggagcggtatcagatttctctcccttcctctgtaaattttcactaacatcagatgcattagatgaattgtcagcaatcgcagtgaccggtatgttctttgcaagtttgtcatttccagattcagatgcatttactgcttggtctgatgcttttactttattatgacaaccattgccttcagttgaagtttctgatttgtcctctccatgtgatgttataaattcctcattcggaaatttttttgcaagtggctctttctctggaccatataattcttcgcattctgcatcacagggctcactgggaagggcctcggaaggagcagaaggagaattgccaggctctacattaatagcagggtccgtgttggctgcatcatcatgatttgatgagcaggacggatctcgtggaacttcattgttttccaatctctcagaatccatgcaatccaaaacagtatctgaattcttcaagttcatggtagagaaaatgagtttcatttttgactcgctttcttcttcttgtgaatttaagcctctagcaacacctgcaccaatgtaatcttcatcttccaaatcatactcaaaatccccataaatatccatctctggttgaaaatccagttcgagaatattatcaggccctgaaagatcaatttctttatcgggtatttctccattctcacttggactacaaggaggagaatcagacaaaagaccagcatttttaagggccatttgaactgcagggtcagttgacagatcatcatcagtattttgttctgatctgtcagtagggattgctgatatgacctgcggagttatatctgttgctccattggattttctattatttgagcggtgcaagagctcctgtgaacagagattcagatacactagcttgctgttggatctgtcggccacctctttttcaatattaattgcatctgcaacagccaattctgtatctgcagttctgcgaatgaccgacagatttgcattcctcaagaagtgttcagtcaggcggtaaagttgtgtctgtacaatgcattaaaagtacacatcttgatattggtcaatgaaatttacacataatacaactccacaagcatcccatgctaattatacattataccttataattataataattttaagttataattttcacagaatgcactgagatttattataatcc--------------------------------------------------------------------------------------------------------------------------------tcattccttccaatatatcacatgagaatgggaaatactgcggctctagagatatgatatacatttgaatacatcagagttaggctatatccttagtttccaagtcagcagaaagaaatatctgtaatgcggaatccattgcatttccatttgtcatcttgatg
>_R_Jupunba_langsdorfii_Ribeiro_728@NODE_1_length_1557_cov_161.655405
---------------------------------------------------------------------------------------------------------------------------------------------------------------------------------------------------------------------------------------------------------------------------------cagtgaccggtatgttctttgcaagtttgtcatttccagattcagatgcatttactgcttggtctgatgcttttactttattatgacaaccattgccttcagttgaagtttctgatttgtcctctccatgtgatgttataaattcctcattcggaaatttttttgcaagtggctctttctctggaccatataattcttcgcattctgcatcacagggctcactgggaagggcctcggaaggagcagaaggagaattgccaggctctacattagtagcagggtccgtgttggctgcatcatcatgatttgatgagcaggaggcatctcgtggaacttcattgttttccaatctctcagaatccatgcaatccaaaacagtatctgaattcttcaagttcatggtagagaaaatgagtttcatttttgactcgctttcttcttcttgtgaatttaagcctctagcaacacctgcaccaatgtaatcttcatcttccaaatcatactcaaaatccccataaatatccatctctgattgaaaatccagttcgagaatattatcaggccctgaaagatcaatttctctatcgggtatttctcctttctcacttggactacaaggaggagaatcagacaaaagaccagcatttttaagggccatttgaactgcagggtcagttgaaagatcatcatcagtattttgttctgatctgtcagtagggactgctgatgagacctgcggagttatatctgttgctgcatcggattttctattatttgagcggtgcaagagctcctgtgaacagagattcagatacactagcttgctgtttgatctgtcggccacctctttttcaatattaattgcatctgcaacagccaattctgtatctgcagttctgcgaatgactgacagatttgcattcctcaagaagtgttcagtcaggcggtaaagttgtgtctgtacaatgcattaacagtacacatcttgatatcggccaatgaaatttacatataatacaactccacaagcatcccatactaattatacattataccttataattataataattttaagttgtaattttcacagaatgcac---------ttgtaatcccagatttctatccatacactcaaactcttcttcagaagatcccccccccccccccaaaaaaaaaaaaacaaaagaaaatgaaaaactcaccaaggtcccaaggtcctctagaattttaggtattatcctcattccttccaatatatcacatgagaatgggaaatactgcggctctagagatatgatatacatttgaatacatcagagttaggctatatccttaatttccaagtcagcagaaagaaatatctgtaatgcggaatccattgcatttccatttgtcatcttgatg
>_R_Jupunba_limae_Iganci_261@NODE_1_length_1734_cov_148.829813
tatatataaaatgtaaaatgaaaaggaacgttcatgtagatgctaagcttcgtagttcaggtaaccctgcagtaacttgatagcatcatcgtataaagtatcaaatttataagatcaagtaagataacaagaccagggaaaattaactttctaatacctttctaactacatgatttgtagaatcagactgctcaggagcggtatcagatttctctcccttcctctgtaaattttcactaacatcagatgcattagatgaattgtcagcaatcgcagtgaccggtatgttctttgcaagtttgtcatttccagattcagatgcatttactgcttggtatgatgcttttactttattatgacaaccattgccttcagttgaagttcctgatttgtcctctccatgtgatgttataaattcctcattcggaaatttttttgcaagtggctctttctctggaccatataattcttcgcattctgcatcacagggttcactgggaagggcctcggaaggagcagaaggagaattaccaggctctacattaatagcagggtccgtgttggctgcatcatcatgatttgatgagcaggagggatctcgtggaacttcatcgttttccaatctctcagaatccatacaatccaaaacagtatctgaattcttcatgttcatggtagagaaaatgagtttcatttttgactcgctttcttcttcttgtgaatttaagcctctagcaacacctgcaccaatgtaatcttcatcttccaaatcatactcaaaatccccataaatatccatctctggttgaaaatccagttcgagaatattatcaggccctgaaagatcaatttctttatcgggtatttctccattctcacttggactacaaggaggagaatcagacaaaagaccagcatttttaagagccatttgaactgcagggtcagttgacagatcatcatcagtattttgttctgatctgtcagtagggactgctgatgagacctgcggagttatatctgttgctccatgggattttctattatttgagcggtgcaagagctcctgtgaacagagattcagatacactagcttgctgttggatctgtcggccacctctttttcaatattaattgcatctgcaacagccaattctgtatctgcagttctgcgaatgaccgacagatttgcattcctcaacaagtgttcagtcaggcggtaaagttgtgtctgtacaatgcattaaaagtacacatcttgatatcgttcaatgaaatttacacataatacaactccacaagcatcgcatactaattatacattataccttataattataataattttaagttataattttcacagaatgcactgcgatttattataatcccagatttctatccctacactcaaactcttcttcagaagatcccccccc----------aaaaaaaaaacaaaagaaaatgcaaaacccaccaaggtcccaaggtcctctagaatttcaggtattatcctcattccttccaatatatcccatgagaatgggaaatactgcggctctagagatatgatatacatttgaatacatcagagttgggctatatccttagtttccaagtcagcagaaagaaatatctgtaatgcggaatccattgcatttccatttgtcatcttgatg
>_R_Jupunba_oppositifolia_Liegier_16014@NODE_1_length_1297_cov_166.663934
--------------------------------------------------------------------------------------------------tatcaaatttataagatcaagtaagataacaagaccagggaaaattaactttctaatacctttctaactacatgatttgtagaatcagactgctcaggagcggtatcagatttccctcccttcctctgtaaattttcactaacatcagatccattagatgaattgtcagcaatcgcagtgaccggtatgttctttgcaagtttgtcatttccagattcagatgcatttactgcttggtctgatgcttttactttattatgacaaccattgccttcagttgaagtttctgatttgtcctctccatgtgatgttataaattcctcgttcggaaatttttttgcaagtggctctttctctggaccatataattcttcgcattctgcatcacagggctcactgggaagggcctcggaaggagcagaaggagaattgccaggctgtacattaatagcagggtccgtgttggctgcatcatcatgatttgatgagcaggagggatctcgtggaacttcattgttttccaatctctcagaatccatgcaatccaaaacagtacctgaattcttcaagttcatggtagagaaaatgagtttcatttttgactcgctttcttcttcttgtgaatttaagcctctagcaacacctgcaccaatgtaatcttcatcttccaaatcatactcaaaatccccataaatatccatctctggttgaaaatccagttcgagaatattatcaggccctgaaagatcaatttctttatcgggtatttctccgttctcacttggactacaaggaggagaatcagacaaaagaccagcatttttaagggccatttgaactgcagggtcagttgaaagatcatcatcagtattttgttctgatctgtcagtagggactgctgatgagacctgcggagttatatctgttgctccattggattttctattatttgagcggtgcaagagctcctgtgaacagagattcagatacactagcttgctgtttgatctgtcggccacctctttttcaatattaattgcatctgcaacagccaattctgtatctgcggttctgcgaatgaccgacagatttgcattcctcaagaagtgttcagtcaggcggtaaagttgtgtctgtacaatgcattaaaagtacacatcttgatatcggtcaatgaaatttacacataatacaactccacaagcatcccatactaattatacattataccttataattataataattttaagttataattttcacagaatgcac---------ttataatcccagatttctatcc---------------------------------------------------------------------------------------------------------------------------------------------------------------------------------------------------------------------------------------------------------------------------------------
>_R_Jupunba_trapezifolia_Simon_1600@NODE_1_length_663_cov_97.052632
------------------------------------------------------------------------------------------------------------------------------------------------------------------------------------------------------------------------------------------------------------------------------------------------------------------------------------------------------------------------------------------------------------------------------------------------------------------------------------------------------------------------------------------------------------------------------------------------------------------------------------------------------------------------------------------------------------------------------------------------------------------------------------------------------------------------------tctctggttgaaaatccagttcgagaatattatcagaccctgaaagatcaatttcgttatcgggtatttctcctttctcacttggactacaaggaggagaatcagacaaaagaccagcatttttaagggccatttgaactgcagggtcagttgaaagatcatcatcagtattttgttctgatctgtcagtagggactgctgatgagacctgcggagttatatctgttgctccattggattttctattatttgagcggtgcaagagctcctgtgaacagagattcagatacactagcttgctgtttgatctgtcggccacctctttttcaatattaattgcatctgcaacagccaattctgtgtctgcagttctgcgaatgaccgacagatttgcattcctcaagaagtgttcagtcaggcggtaaagttgtgtctgtacaatgcattaaaagtacagatcttgatatcggtcaatgaaatttacacataatacaactccacaagcatcccatactaattatacattataccttataattataataattttaagttataattttcacagaatgcac---------ttataatcccagatttctatccatacactcaaactcttcttcagaagatcccccccaccccc-----aaaaaaaaaacaaaagaaaatgaaaa----------------------------------------------------------------------------------------------------------------------------------------------------------------------------------------------------------------
>_R_Jupunba_villosa_Borges_423@NODE_1_length_1979_cov_159.756572
tatatataatatgtaaaatgaaaaggaaagtttatgtagatgctaagcttcgtagttcaggtaaccctgcagtaacttgatagcaccatcgtataaagtatcaaatttataagatcaagtaagataacaagaccagggaaaattaactttctaatacctttctaactacatgatttgtagaatcagactgctcaggagcggtatcagatttctctcccttcctctgtaaattttcactaacatcagatgcattagatgaattgtcagcaatcgcagtgaccggtatgttctttgcaagtttgtcatttccagattcagatgcatttcctgcttggtctgatgcttttactttattatgacgaccattgccttcagttgaagttcctgatttgtcctctccatgtgatgttataaattcctcattcggaaatttttttgcaagtggttctttctctggaccatataattcttcgcattctgcatcacagggctcactgggaagggcctcggaaggagcagaaggagaattaccaggctctacattaatagcagggtccgtgttggctgcatcatcatgatttgatgagcaggagggatctcgtggaacttcattgttttccaatctctcagaatccatacaatccaaaacagtatctgaattcttcatgttcatggtagagaaaatgagtttcatttttgactcgctttcttcttcttgtgaatttaagcctctagcaacacctgcaccaatgtaatcttcatcttccaaatcatactcaaaatccccataaatatccatctctggttgaaaatccagttcgagaatattatcaggccctgaaagatcaatttctttatcgggtatttctccattctcacttggactacaaggaggagaatcagacaaaagaccagcatttttaagggccatttgaactgcagggtcagttgacagatcatcatcagtattttgttctgatctgtcagtagggactgctgatgagacctgcggagttatatctgttgctccattggattttctattatttgagcggtgcaagagctcctgtgaacagagattcagatacactagcttgctgttggatctgtcggccacctctttttcaatattaattgcatctgcaacagccaattctgtatctgcagttctgcgaatgaccgacagatttgcattcctcaagaaatgttcagtcaggcggtaaagttgtgtctgtacaatgcattaaaagtacacatcttgatatcggtcaatgaaatttacacataatacaactccacaagcatcccatgctaattatacattataccttataattataataattttaagttataatttttacagaatgcactgagatttattataatcccagatttctatccatacactcaaactcttcttcagaagatccacaacccccccctcaaaaaaaaaaaacaaaagaaaatgaaaaacccaccaaggtcccaaggtcctctagaattttaggtattatcctcattccttccaatatatcacatgagaatgggaaatactgcggctctagagatatgatatacatttgaatacatcagagttaggctatatccttagtttccaagtcagcagaaagaaatatctgcaatgcggaatccattgcatttccatttgtcatcttgatg
>_R_Punjuba_killipii_Palodorios_6252@NODE_1_length_1229_cov_95.311632
---------------------------------------------------------------------------------------------------------------------------------------------------------------------------------------------------gagcggtatcagatttctctcccttcctctgtaaattttcactaacatcagatgcattagatgaattgtcagcaatcacagtgaccggtatgttctttgcaagtttgtcatttccagattcagatgcatttactgcttggtctgatgcttttactttattatgacaaccattgccttcagttgaagttcctgatttgtcctctccatgtgatgttataaattcctcattcggaaatttttttgcaagtggttctttctctggaccatataattcttcgcattctgcatcacagggctcactgggaagggcctcggaaggagcagaaggagaattgccaggctctacattaatagcagggtccgtgttggctgcatcatcatgatttgatgagcaggagagatctcgtggaacttcattgttttccaatctctcagaatccatgcaatccaaaacagtatctgaattcttcaagttcatggtagagaaaatgagtttcatttttgactcgctttcttcttcttgtgaatttaagcctctagcaacacctgccccaatgtaatcttcatcttccaaatcatactcaaaatccccataaatatccatctctggttgaaaatccagttcgagaatatcatcaggccctgaaagatcaatttctttatcgggtatttctcctttctcacttggactataaggaggagaatcagacaaaagaccagcatttttaagggccatttgaactgcagggtcagttgaaatatcatcatcagtattttgttctgatccttcagtagggactgctgatgagacctgtggagctatatctgttgctccattggattttctattatttgagcggtgcaagagctcctgtgaacagagattcagatacactagcttgctgtttgatctgtcggccacctctttttcaatattaattgcatctgcaacagccaattctgtatctgcagttctgcgaatgaccgacagatttgcattcctcaagaagtgttcggtcaggcggtaaagttgtgtctgtacaatgcattaaaagtacacatcttgatatcggtcaatgaaatttacacgtgatacaactccacaagcatcccatactaattatacattataccttataattataataattttaagttataattttcacagaatgcactgagatttataataataccagatttctatccatacactcaaactcttct---------------------------------------------------------------------------------------------------------------------------------------------------------------------------------------------------------------------------------------------------------------------
>_R_Punjuba_lehmannii_Escobar_7465@NODE_1_length_1684_cov_119.768513
tatatatataatgtaaaatgaaaaggaaagttaatgtagatgctaagcttcgtagttcaggtaaccctgcagtaacttgatagcatcatcgtataaagtatcacatttataagatcaagtaagaaaacgagaccagggaaaatcaactttctaatacctttctaactaaatgatttgtagaatcagactgctcaggagcggtatcagatttctctcccttcctctgtaaattttcactaacatcagatgcattagatgaattgtcagcaatcacagtgaccggtatgttctttgcaagtttgtcatttccagattcagatgcatgtactgcttggtctgatgcttttactttattatgacaaccattgccttcagttgaagttcctgatttgtcctctccatgtgatgttataaattcctcattcggaaatttttttgcaagtggttctttctctggaccatataattcttcgcattctgcatcacagggctcactgggaagggcctcggaaggagcagaaggagaattgccaggctctacattaatagcagggtccgtgttggctgcatcatcatgatttgatgagcaggagagatctcgtggaacttcattgttttccaatctctcagaatccatgcaatccaaaacagtatctgaattcttcaagttcatggtagagaaaatgagtttcatttttgactcgctttcttcttcttgtgaatttaagcctctagcaacacctgccccaatgtaatcttcatcttccaaatcatactcaaaatccccataaatatccatctctggttgaaaatccagttcgagaatatcatcaggccctgaaagatcaatttctttatcgggtatttctcctttctcacttggactataaggaggagaatcagacaaaagaccagcatttttaagggccatttgaactgcagggtcagttgaaatatcatcatcagtattttgttctgatccatcagtagggactgctgatgagacctgcggagctatatctgttgctccattggattttctattatttgagcggtgcaagagctcctgtgaacagagattcagatacactagcttgctgtttgatctgtcggccacctctttttcaatattaattgcatctgcaacagccaattctgtatctgcagttctgcgaatgaccgacagatttgcattcctcaagaagtgttcggtcaggcggtaaagttgtgtctgtacaatgcattaaaagtacacatcttgatatcggtcaatgaaatttacacgtgatacaactccacaagcatcccatactaattatacattataccttataattataataatttcaagttataattttcacagaatgcactgagatttataataatcccagatttctatccatacactcaaactcttcttcagaagatgccctccccttctcccaaaaaaaaaaaacaaaagaaaatgaaaaaccca--------ccaaggtcctctagaattttaggtattatcctcattccttccaatatatcagatgagaatgggaaatactgtggctctagagatatgatatacatctgaata---------------------------------------------------------------------------------------------
>_R_Punjuba_racemiflora_Jimenez_Soares_3626@NODE_1_length_1703_cov_163.381304
tatatatataatgtaaaatgaaaaggaacgtttatgtagatgctaagcttcgtagttcaggtaaccccgcagtaacttgatagcatcatcgtataaagtatcacatttataagatcaagtaagataacgagaccagggaaaatcaactttctaatacctttctaactacatgatttgtagaatcagactgctcaggagcggtatcagatttctctcccgtcctctgtaaatgttcactaacatcagatgcattagatgaattgtcggcaatcacagtgaccggtatgttctttgcaagtttgtcatttctagattcagatgcatttactgcttggtctgatgcttttactttattatgacaaccattgccttcagttgaagttcctgatttgtcctctccatgtgatgttataaattcctcattcggaaatttttttgcaagtggttctttctctggaccatataattcttcgcattctgcatcacagggctcaccgggaagggcctcggaaggagcagaaggagaattgccaggctctacattaatagcagggtctgtgttggctgcatcatcatgatttgatgagcaggagagatctcgtggaacttcattgttttccaatctctcagaatccatgcaatccaaaacagtatctgaattcttcaagttcatggtagagaaaatgagtttcatttttgactcgctttcttcttcttgtgaatttaagcctcttgcaacacctgcaccaatgtaatcttcatcttccaaatcatactcaaaatccccataaatatccatctctggttgaaaatccagttcgagaatatcatcaggccctgaaagatcaatttctttatcgggtgtttctcctttctcacttggactataaggaggagaatcagacaaaagaccagcatttttaagggccatttgaactgcagggtcagttgaaatatcatcatcagtattttgttctgatccgtcagtagggactgctgatgagacctgcggagctatatctgttgctacattggattttctattatttgagcggtgcaagagctcctgtgaacagagattcagatacactagcttgctgtttgatctgtcggccacctctttttcaatattaactgcatctgcaacagccaattctgtatctgcagttctgcgaatgaccgacagatttgcattcctcaagaagtgttcggtcaggcggtaaagttgtgtctgcacaatgcattaaaagtacacatcttgatatcggtcaatgaaatttacacatgatacaacttcacaagcatcccatactaattatacattataccttataattataataattttaagttataattttcacagaatgcactgacatttattataatcccagatttctatccatactctcaaactcttcttcagaagatcccccccccc-----aaaaaaaaaaaaacaaaagaaaatgaaaaactca--------ccaaggtcctctagaattttaggtattatcctcattccttccaatatatcagatgagaatgggaaatactgcggctctagagatatgatatacatctgaatacatcagagttaggctatatccttagtttccaagtcagcagaaagaaatatctctaatgcggaatccattgcatttccatttgtcatcttga--
