# Supplementary material for: A new generic circumscription of Hydrochorea (Leguminosae, Caesalpinioideae, mimosoid clade) with an amphi-Atlantic distribution
Source: PhytoKeys. 2022 Aug 22;205:401–37. doi: 10.3897/phytokeys.205.82775 (PMC9849043; doi:10.3897/phytokeys.205.82775)
Supplement: Supplementary material 1 — Supplementary data file S1 [file phytokeys-205-401_article-82775__-s001.zip › RBH3_m41439_comp37277_c0_seq1_exon06.aln-cln]

>Acacia_rostellifera_Murphy_466@NODE_1_length_1359_cov_98.922777
------------------------------------tagtaacgcttaaacaagccgtcatcgtattttttgagttgagctaggtgggagaaaatacgtgtttagctgatatgtctttgaaagaagaaagcatcaactttttcttt------------------------tt----------------------------------------------------------------tcttttttaaaaaaaaaaatatagtttggggtgctga-agcaacttaaccctttaatttaatttctctatttgagtgaactacatcagaaatctcaagaccaaacgggaataaaacaagctgataaatccattttccaatgtgcagcagattatctagaggcattatatcacctcaataatatcacaacacttctacctattcttcttaaatttcttacttcgtagggagctttctggagttctactatcaagcttgcgtttcgttcctgcttgttttgatgagccatcttcctttggcaatgttgcttttaatttagccctcctggcagcaactgctggtcttttcgccttgcgctctgtcgttttctcacctctgggggttcccggtttcttatgggcgacggttttgtttgcccgcagaccttgataagacatattggactttttatttgtcttgttagcactgcttgaaggagaccttgagtaagccacggccgccttcttcacaggtataccagaagcttgtggtgttgacgggtctggccttttggacggggtggcatccgctttcgcatgagagagtctcagctctcggtctcgaagcttcaagttccgtttcctaagaataaaattagcagcttcctgcatttacaagatagaattgtattcagtgagactgacaaattaggtttcagttaacaagacatggagacaaagtccaaatattcttctttatttagcagaactgatgacattttcctacaataattcaaccccaacaacatttcttaaactatctaagcaactgatcccttcaaggacaaatattaatcttaatcatttcattcaaatcaaggagcaattagttgcacaaagtaaccaaaatcaacacaacgt-------aatatagtgtcactatagccgagttcttttt-aactaaattagtatagcctagtttactggttcatct---tattccccaatcctcttgatttactccttttttgccataaattattccacttcatttta
>Afrocalliandra_redacta_Germishuizen_5585@NODE_1_length_1047_cov_121.944330
------------------------------------------------------------------------------------------------------------------------------------------------------------------gtatttgcct------gtaattttattaaaaataagaattcatccttgctattcctataataaattcaatattgtattcattatttttccacgtatttttcttcattttcaataaaactcaaattttttaattgaattcctctattgagcaaactacatcagaaatctcaaccaaaaatgggaataaagcaagctgataaattcattttccattgtatagcagattctctagaggcattatatcacctcaatactatcacaacatttctacctattctttttaactttcttactccgaagagagctttctggagttcgactatcaagcttgcgtttctttccagcttgttttgaagaaccatcttcctttggcaatgttacttttaatttagcctttctggcggcaacggctggtcttttcgccttgcgctctgtcgttatctcacctccaggggttctcaatttcttatgggtgacagttttgtttgcccgcagaccttggtaagacatattggaccttctatttgtcttgtcagcactgattgaaggagaccttgaggaagccatggctgccttcttcgcaggtgtaccagaagcttgcggggttgacgggtttggccttttggatggggtggcattgtctttcgcatgagagagtcttagctctcggtcttgaagcttccagttccgtttcctaagaacaaagttagcagcttcctgcattttcaagatataattgtattcattaagattgacaaattaggtttcaggctgcaagacac--agacaaagtccaaatattctttttgctctagcagaaccgatgacatttt-ctgcaatatttcaacctcaccaacatttctcaaactatctaagactcggatcctatcaaggacaaattttaattttaatcaattcactcaaatcaaggagcaattagttgcagaaagtaac------caacacaatatcacagtcaatacagcattactataagccag-tttttta-aaccaaattagtataacctagttga-------------------------------------------------------------------------
>Albizia_adinocephala_FHO33_88@NODE_1_length_1117_cov_94.442308
--------------------------------------------------------------------------------------------------------------------------------------------------------------------tttgtgttgaaggtgagattgctctattttaaatattttagggtcaaaattgcatcactaaatattttaggatactaattacacctctcaaaatgatttgggcagttaagtgcagcttaaccctttaatttaatctctctatttgagtgaactacatcagaaatctcaacacc-aacgggaacaaaacaagttgataaattcattttccaatgtgtagcagattctctagaggcattacatcacctcaatactatcacaacatttctacctattcttcttaactttcttacttcgtagagagctttctggagttctactatcaagcttgcgtttccttccagcttgttttgatgaaccatcttcctttggcaattttgcttttaatttagccttcctggcagcaactgctggtctttttgccatgcgctctgtcgttttttcacctctgggggttcccggtttcttatggacgacggttttgtttgcccttagaccttggtaagacatattggactttttatttgtcttgttagcactgcttgaaggagaccttgaggaagccatggccgccttcttcgcaggtgtactagaagcttgtggtgttgacgggtttggccttttggatggggtggcatccgcttttgcatgagagagtctcagctctcggtctcgaagcttcaagctccgtttcctaagaacaaaattagcagcttcctgcatttacaagatagaattgtattcagtgagactgacaaattaggtttcaggtgacaagacatggagacaacgtccaaatattcttcttgatttagcagaactgatgacattttcctacaataattcaaccccagcaacatttcttaaactatctaagccactgatcccttcaaggaaaaatattaatcttaattatttcattcaaatcaaggagcaattagtcgcacaaagtaaccaaaatcaacacaatgtcacagtcaatacagggtcactataacctagtttttttttaaccaaattagtataacctagtttactggttcatctttatattccctaaccctcttaagttactccttttttgtaataaattattccacttcatttta
>Albizia_burkartiana_StivalSantos_678@NODE_1_length_884_cov_7.353438
---------------------------------------------------------------------------------------------------------------------------------gcattgaccttttatgcaacggacattaaggttctgtttgtttgaaggtgagattgctctattttaaattctttagggtcaaaattgcatcattaaatactttaatgtactaattacacctctaaaaataatttgggctgttaagtgcagcttaaccctttaatttaatctctctatttgagtgaactacaacagaaatctcaacaccaaacgggaataaaacaagctgataaattcattttccaatgtgtagcagattctctagaggtattacatcacctcaatactatcacaacatttctacctattcttcttaactttcttacttcgtagagaactttctggagttctactatcaagcttgcgtttccttccagcctgttttgatgaaacatcttcctttggcaattttgcttttaatttagcctttctggcagcaactgctggtcttttcgccttgcgctctgtcattttctcacctctgggggttcccggtttcttatggacgatggttttgtttgcccgcagaccttggtaagacatattggactttttatttgtcttgttagcactgcttgaaggagaccttgagggagccacggccgccttcttcgcaggtgtactggaagcttgtggtgttgacgggtttggccttttggatggggtggcatctgctttcgcatgagagagtctcagctctcggtctcgaagcttcaagctccgtttcctaagaacaaaactagcagcttcctgcatttacaagatagaattgtattcagtgagactgacaaattaggtttcaggtgacaagacatggagacaacgtccaaatattcttcttgatttagcagaactgatgacattttcctaatataattcaa---------------------------------------------------------------------------------------------------------------------------------------------------------------------------------------------------------------------------------------------------------------------
>Albizia_decandra_Vilhena_231@NODE_1_length_778_cov_21.078459
--------------------------------------------------------------------------------------------------------------------------------------------------------------------------------------------------------------------------------------------------------------------------------------------------------------------------------------atctcaacaccaaacgggaataaaacaagctgataaattcattttacaatgtgtagcagattctctagaggcattacatcacctcaatactatcacaacatttctacctattcttcttgactttcttcctccgtagagagctttctggagttctactatcaagcttgcgtttccttccagcttgttttgatggtccatcttcctttggcaattttgcttttaatttagcctttctggcagcaactgctggtctttttgccttgcgctctgtcgttttctcacctctgggggttcccggtttcttatgggcgacagttttgtttgcccgcagaccttggtaagacatattggactttttatttatcttgttagcactgcttgaaggagaccttgaggaagccacgaccaccttcctcgcaggtgtactggaagcttgtggtgttgacgggtttggccttttggatggggtggcatccgctttcgcatgagagagtctcagctctcggtctcgaagcttcaagctccgtttcctaagaacaaaattagcagcttcctgcatttacaagatagaattgtattcagtgagactgacaaattaggtttcagatgacaagacatggagacaaagtcctaatattcttcttgatttagcagaactgatgacattttcctacaataattcaaccccagcaacatttcttaaactatctaagccactgatcccttcaaggacaaatattaatcttaattatttcattcaaatcaaggagcaattagt-----------------------------------------------------------------------------------------------------------------------------------------------------------------------
>Albizia_edwallii_Dalmaso_272@NODE_1_length_691_cov_4.168239
------------------------------------------------------------------------------------------------------------------------------------------------------------------------------------------------------------------------------------------------------------------agttgggaatagtagatgcaccttaaccctttaatttaatttctctatttgagtgaactacatcagaaatctcaacaccaaacgggaataaaacaagctgataaattcattttccaatgtgtagcagattctctagaggcattatcacctctcaatactatcacaacatttctacctattcttcttaactttcttacttcgtagagagctttctggagttctactatcaagcttgcgtttcgttcctgcttgttttgatgaaccatcttcctttggcaatttcgcttttaatttagcctttctggcagcaactgctggtctttttgcctggcgctctgtcgttttctcacctctgggggttcccggtttcttatgggcgacggttttgtttgcccgcagaccttggtaagacatattggactttttatttgtcttgttagcactgcttgaaggagaccttgaggaagccacggccaccttcttcgcaggtgtactggaagcttgtggtgttgacgggtttggccttttggacggggtggcatctgctttcgcatgagagagtctcagctctcggtctcgaagcttcaagctccgtttcctaagaacaaaattagcagcttcctgcatttacaagatagaattgtattcagtgagactgacaaattaggtttcaggtgacaagacatggag-----------------------------------------------------------------------------------------------------------------------------------------------------------------------------------------------------------------------------------------------------------------------------------------------------------------------------------
>Albizia_multiflora_Hughes_3090@NODE_1_length_1104_cov_95.342746
-------------------------------------------------acaagccgtcgtaa---ttttttaaatgacctaggtgggagaaaatacgtgtttatcta--atgtctttgaaagaaaaaagcattgaccttttatgtaacagacattaaggttccgtttgtttgaaggcgagattgctctattttaaattctttaggatcaaaattgtatcgctg-------tagggtactaattacacctctaaaaataatttgggctgttaagtgcagcttaaccctttaatttaatctctctatttaagtgaactacatcagaaatctcaacaccaaacgggaataaaacaagctgataaattcattttccaatgtgtagcagattctctagaagcattacatcacctcaatactatcacaacatttctacctattcttcttaactttcttacttcgtagagagctttctggagttctactatcaagcttgcgtttccttccagcttgttttgatgaaccatcttcctttggcaattttgcttttaatttagcctttctggcagcaaccgctggtctttttgccttgcgctctgtcgttttctcacctctgggggttcccggtttcttatgggcgacagttttgtttgcccgtagaccttggtaagacatattggactttttatttatcttgttagcactgcttgaaggagaccttgaggaagccacgaccaccttcctcgcaggtgtactggaagcttgtggtgttgacgggtttgaccttttggatggggtggcatccgctttcgcatgagagagtctcagctctcggtctcgaagcttcaagctccgtttcctaagaacaaaattagcagcttcctgcatttacaagatagaattgtatttagtgagactgacaaattaggtttcagatgacaagacatggagacaaagtcctaatattcttcttgatttagcagaactgatgacattttcctacaataattcaaccccagcaacatttcttaaactatctaagccactgatcccttcaaggacaaatattaatcttaattatttcattcaaatcaaggagcaattagtcgcacaaagtaaccaaaaccaacacaatgtcacagtcaatacagggtcacaataac---------------------------------------------------------------------------------------------------------------
>Albizia_niopoides_Simon_1601@NODE_1_length_883_cov_102.698511
-----------------------------------------------------------------------------------------------------------------------------------------------tgcaacggacattaaggttctgtttgtttgaaggggagactgctctattttaaattctttagggtcaaaattacatcactaaatactttaaggtagtaattacacctttaaaagtaatttgggctgttaagtgcagcctaactctttaatttaatctctctatttgagtgaactacatcagaaatctcaacgccaaacgggaataaaacaagctgataaattcattttccagtgtgtagcagattctctagaggcattacatcacctcaatactatcacaacatttctacctagtcttcttaactttcttccttcgtagagagctttctggagttctactatcaagcttgcgtttccttccagcttgttttgatgaaccatcttcctttggcaattttgcttttaatttagcctttctggcagcaactgctggtctttttgccttgcgctctgtcgttttctcacctctggtggttcccggtttcttatgggcgacagttttgtttgcccgcagaccttggtaagacatattggacttcttatttatcttgttagcactgcttgaaggagaccttgaggaagccacgaccaccttcctcgcaggtgtactggaagcttgtggtgttgacgggtttggccttttggatggggtggcatccgctttcgcatgagagagtctcagctcccggtctcgaagcttcaagctccgtttcctgagaacaaaattagcagcttcctgcatttacaagatagaattgtattcagtgagactgacaaattaggtttcagttgacaagacatggagacaacgtccaaatattcttcttgatttagcagaactgatgacattttcctacaataattcaaacccagcaacatttc------------------------------------------------------------------------------------------------------------------------------------------------------------------------------------------------------------------------------------------------------
>Albizia_subdimidiata_var_minor_Gorts_341@NODE_1_length_598_cov_28.172745
---------------------------------------------------------------------------------------------------------------------------------------------------------------------------------------------------------------------------------------------------------------aataatttgggccgttaagtacagcctaaccctttaatttaatctctctatttgattgaactacatcagaaatctcaacaccaaacgggaataaaacaagctgataaattcattttacaatgtgtagcagattctccagaggcattacatcacctcaatactatcacaacatttctacctattcttcttaactttcttgcttcgtagagagctttctggagttctactatcaagcttgcgtttccttccagcttgttttgatgaaccatcttcctttggcaattttgcttttaatttagcctttctggcaacaacagccggtctttttgccttgcgctctgtcgttttctcacctctgggggttcccggtttcttatgggcgacagttttgtttgcccgcagaccttggtaagacatattggactttttatttatcttgttagcactgcttgaaggagaccttgaggaagccacgaccaccttcctcgcaggtgtactggaagcttgtggtgtcgacgggtttggccttttggatgggttggcatccgcttttgcacgagagagtctcagctcccggtctcgaagcttcaagctc-------------------------------------------------------------------------------------------------------------------------------------------------------------------------------------------------------------------------------------------------------------------------------------------------------------------------------------------------------------------------------------------------------------------------------------
>Albizia_subdimidiata_var_subdimidiata_Ferreira_210@NODE_1_length_1137_cov_87.732075
aaaattcagcttaatttaaaattataaaatgattactagtaaagctaaaacaagccgtcgtaa---ttttttcaatgagctaggtgggagaaaacaagtgtttatcta--atgtctttgaaaggaaaaagcattaaccttttatgtaacggacattaaagttctgtttgttcgaaggtgagattgctctattttaaattctttaggattaaaattgcatcactaaatactttaagatactaattacacctctaaaaataatttggactgttaagtgcagcctaaccctttaatttaatctctctatttgagtgaactacatcagaaatctcaacaccaaacgggaataaaacaagctgataaattcattttacaatgtgtagcagattctccagaggcattacatcacctcaataccatcacaacaattctacctattcttcttaactttcttgcttcgtagagagctttctggagttctactatcaagcttgcgtttccttccagcttgttttgatgaaccatcttcctttggcaattttgcttttaatttagcctttctggcagcaactgctggtctttttgccttgcgctctgtcgttttctcacctctgggggttcccggtttcttatgggcgacagttttgtttgcccgcagaccttggtaagacatattggactttttatttatcttgttagcactgcttgaaggagaccttgaggaagccacgaccaccttcctcgcaggtgtactggaagcttgtggtgtcgacgggtttggccttttggatgggttggcatccactttcgcatgagagagtctcagctctcggtctcgaagcttcaagctccgtttcctaagaacaaaattagcagcttcctgcatttacaagatagaattgtattcggtgagactgacaaattaggtttcagatgacaagacatggagacaaagtcctaatattcttcttgatttagcagaactgatgacattttcctacagtaattcaaccccagcaacatttcttaaactatctaagccactgatcccttcaaggacaaatattaatcttaattatttcattcaaatcaaggagcaattagtcgcacaaagtaaacaaaatcaacacaatgtcacag------------------------------------------------------------------------------------------------------------------------------------
>Albizia_tomentella_Leach_Dunlop_3801@NODE_1_length_1160_cov_152.380425
------------------------------------tagtaaagcataaactagccctcgtcgtattttttgagttgagctaggtgggagaaaatacgtgcttagcta--atgtctttgaaagaagcaagcttagacgttttttttaacggacgtcaagattctgtttgtttgggcg-gagattgctctaatcttaaaattttaaggtcaaaattgtatcactaaatactaaagg-------cgctgcctctaaaaataattccaggtgctga-tgcatgttaaccctttcatttaatttctctatttgagggaactacatcagaaatctcaacaccaaacgggaataaaacaagctgataaattcattttccaatgtgtagcagattatctagaggcgttatatcacctcaacactatcacaacatttctacctattcttcttcactttcttgcttcgcagagagctttctggagttctactatcaagcttgcgtttccttcctgcttgttttgatgaaccatcttcctttggcaaatttgcttttaatttagcctttctggcagcaacagctggtcttttcgctttgcgctctgtcgttttctcacctctgggggttcccggtttcttatgggcgatggttttgtttgcccgcagaccttggtaagacatattgaactttttatttgtctttttagcactgcttgaagcagaccttgaggaaaccatggctgccttcttcacaggtgtaccggaagcttgtggtgatgatgggtttggccttttgggcgggatggcatccgctttcgcatgagtgagtctcagctcccggtctcgaagcttcaagttccgtttcctaagaacaaaattagcagcttcctacatttatacgatagaattgtattcaatgagactgacaaattaggcttcaggtaacaagacatggaggcaaagtacaaata---ttcttggtttagcagaactgatgacattttcctacaatataattaattcaacaacatttctaaaactatctaagccaccgatcccttcaaagacaaatattaatcttaatcatttcatacaaatcaaggagcaattagtcgcacaaagtaaccaaaatcaacacgatgtcacagtcaatatagtgtcactataacctagtttttttt-aaccaaattattataacctagtt---------------------------------------------------------------------------
>Albizia_tomentosa_Hughes_648@NODE_1_length_1218_cov_59.602103
gaaaattttcatgggcattgaacatcatttgcttatttaaaaatgtcacacaacaagactttacatacattgagcaagtctagtttttataacttgtgttccaatcatacttatattgtgtgtgaccactcattaccttgttttat------------ttcttcatatacttcaatttcccattttattccattagatatattgattacatacaaggaatattgaaaatgaaatgttacaaattacacctctaaaaatgatttgggctgttaagtgcagcttaaccctttaatttaatctctctatttgagtgaactacatcagaaatctcaacaccaaacgggaacaaaacaagctgataaattcattttccaatgtgtagcagattctctagaggcattacatcacctcaatactatcacaacatttctacctattcttcttaactttcttacttcgaagagagctttctggcgttctactatcaagcttgcgtttccttacagcttgttttgatgaaccatcttcctttggcaattttgcttttaatttagccttcctggcagcaactgctggtctttttgccttgcgctctgtcgttttctcacctctgggggttcccggtttcttatggacgacggttttgtttgcccttagaccttggtaagacatattggactttttatttgtcttgttagcactgcttgaaggagaccttgaggaagccacggccgccttcttcgcaggtgtactagaagcttgtggtgttgacgggtttggccttttggatggggtggcatctgcttttgcacgagagagtctcagctctcggtctcgaagcttcaagctccgcttcctaagaacaaaattagcagcttcctgcatttacaagatagaattgtattcagtgagactgacaaattaggttgcaggtgacaagacatggagacaacgtccaaatattcttcttgatttagcagaactgatgatattttcctacaataattcaaccccagcaacatttcttaaactatctaagccactgatcccttcaaggaaaaatattaatcttcattatttcattcaaatcaaggagcaattagtcgcacaaagtaaccaaaatcaacacaatgtcacagtcaatacagggtca----------------------------------------------------------------------------------------------------------------------
>Albizia_xerophytica_Hughes_1435@NODE_1_length_1160_cov_54.249307
aaaattcagcttaatttaaaattataatatgattaatagtaaagcttaaacaagccgtcgtaa---tttttcaaatgagctaggtgggagaaaat--gtgtttatcta--atgtctctgaaaggaaaaagaattgaacttttatgtaacggacattaacgttctgtttgtttgaaggtgagattgctctattttaatttttttagagtcaaaaatgtatcattaaatactttaaggtattaattacacctctaaaaatagtttggactgttaagggcagcttaaccgttcgatttaatctctctatttgagtgaactacaacagaaatctcaacaccaaacgggaattaaacaagctgatgaattcattttccaatgtgtagcagattctctagaggcattatatcacctcaatactatcacaacatttctacctattcttcttaactttcttacttcgtagagagctttctggagttctactatcaagcttgcgtttccttccagcttgttttgatgaaccatcttcctttggcaattttgcttttaattcagcctttctggcagcaactgctggtctttttgccttgcgctctgtcgttttctcacctctgggggttcccggtttcttatggacgacggttttgtttgcccttagaccttggtaagacatattggactttttatttgtcttgttagcactgcttgaagtagaccttgaggaagccacggccgccttcttcgcaggtgtactagaagcttgtggtgttgacgggtttggcctcttggatggggtggcatccgcttttgcatgagagagtctcagctctcggtctcgaagcttcaagctccgtttcctaagaacaaaattagcagcttcctgcatttacaagatagaattgtattcagtgagactgacaaattaggtttcaggtgacaagacatggagacaacgtccaaatattcttcttgatttagcagaactgatgacattttcctacaataattcaaccccagcaacatttcttaaaccatccaagccactgatcccttcaaggaaaaatattaatcttaattatttcattcaaatcaaggagcaattagtcgcacaaagtaaccaaaatcaacacaatgtcacagtcaatacagggtca----------------------------------------------------------------------------------------------------------------------
>Balizia_leucocalyx_Aguilar_1939@NODE_1_length_1025_cov_92.814346
-------------------------------------------------------------------ttttcaaatgagctaggtgggagaaaatacgcttttaactaatatgtttctgacagaagaaagcattgactttttttttagcggacgttaaggttctgtttacttgagagtgagattgctttatttttaatacttcacagtcaaaattgcatcactcaatggtttaggatgctaattacagctctaaaattaattcaggatgctgagagcatcttaaccttttaatttaatttctctatttgagtgaactacatcagaaatctcaacaccaaactggaataaaacaagctgataaattcattttccaatgtgtagtagattctctagaggcattatatcaccccaatactatcacaacatttctacctattcttcttaactttcttacttcgtagagagctttctggagttctactatcaagcttgcgtttccttccaccttgttttgatgaaccatcttcctttggcgattttgcttttaatttagactttctagcagcaactgctggtcttttcgccttgcgctctgtcgttttctcacctctgggggttcctggtttcttatgcacgacggttttgtttgcccgcagaccttggtaagacatattgaactttttatttgtcttgttagcgctgcttgaaggagatcttgaggaagccacagccgccttcttcgcaggtgtaccggaagcttgtggtgttggcgtgtttggccttttggacagggtggcatctgctttcgcatgagagagtctcagctctcggtctcgaagcttcaagtttcgtttcctaagaacaaaattagcagcttcctgcatttacaagatagaattgtattcagtgagactgacaaattaggttttgggtaacaagacatggagac--agtccaaatattcttcttgatttagcagaactgatgacattttcctacaataattcaaccccaacaacatttcttaaactatctaagccactgatcccttcaaggacaaatattaatcttaatcatttcattcaaatcaag----------------------------------------------------------------------------------------------------------------------------------------------------------------------------------
>Balizia_pedicellaris_Queiroz_15529@NODE_1_length_1249_cov_198.564489
-aaattcagcttaatttaaaattataatatgattagtagtaaagcttaaacaagctgtcctcgtattttttcaaatgagctgggtgggagaaaatacgcgtttaactaatatgcctttgatagaagaaagcattgaccttgttttttaaggacgataaggttctgtttgcttgagagtgagattgctttatttttaatacttaaggataaaaattataccactgaatactttaagatgctaattatacctctaaaaataattcagaatgctgagtacatcttaaccttttaatttaatttctctatttgagtgaactacatcagaaatctcaacaccaaacgggaataaaagaagctgataaattcattttccaatgtgtagcagattctctataggcattatatcaccccaatactatcacaacatttctaccgattcttcttaactttcttacttcgcagagagctttctggagttctactatcaagcttgcgtttccttccagcttgttttgatgaaccatcttcctttggcaattttgcttttaatttagactttctagcagcaactgctggtcttttcgccttgcgctctgtcgttttctcacctctgggggttcctggtttcttatgcacgacggttttgtttgcccgcagaccttggtaagacatatttaactttttatttgtcttgttagcgctgcttgaaggagaccttgaggaagccacggtcgccttcttcgcaggtgtaccggaagcttgtggtgttgacgggtttggccttttggacagggtggcatccactttcgcatgagagagtctcagctctcggtctcgaagcttcaagttccgtttcctgagaacaaaattagcagcttcctgcatttacaagatagaattgtattcagtgagactgacaaattaggtttcatgtaactagacaaggagac--agcccaaatattcttcttgatttagcagaactgatgacattttcctacaataattcaaccccaacaacatttcttaaactatctaagccactgatcccttcaaggacaaatattaatcttaatcatttcattcaaatcaaggagcaattagttgcacaaagtaaccaaaatcgacacaatgtcacagtcaatatagtgtcactataacctagttttttttctattctatgaggataccccaaattacccattca-----------------------------------------------------------------
>Balizia_spnov_Morim_577@NODE_1_length_1201_cov_161.267888
aaaattcagctcaatttaaaattctaatacgattagtagtaaagcttaaacaagctgtccttgtattttttcaaatgagctaggtgggagaaaatacgcgtttaact-atatgtttttgacggaagaaagcattgacttctttattaacggacgttaaggttctgtttgcttgagggtgagattgttttatttttaatactttagagtcaaaattgcaccattaaaagatttaagatgctaattacagctctaaaattaattcggaatgctgagtgtatcttaaccttttaatttaatttcactattcgagtgaactacattagaaatctcaacaccaaactggaataaaacaagctgataaattcattttccaatgtgtagcagattctctagaggcattatatcaccccaatactatcacaacatttctaccta---ttcttaactttcttacttcgtagagagctttctggagttctactatcaagcttgcgtttccttccagcttgctttgatgaaccatcttcctttggcaattttgcttttaatttagactttctagcagcaactgctggtcttttcgccttgcgctctgtcgttttctcacctctgggggttcctggtttcttatgcacgacggttttgtttgcccgcagaccttggtaagacatgttgaactttctatttgtcttgttagcgctgcttgaaggagaccttgaggaacccacggccgccatcttcgcaggtgtaccggaagcttgtggtgttggcgggtttggccttttggacagggtggcatccgctttcgcatgagagagtctcagctctcggtctcgaagcttcaagtttcgtttcctaagaacaaaattagcagcttcctgcatttacaagatagaattgtattcagtgagattgacaaattaggtttcgggtaacaagacatggagac--agtccaaatattcttcttgatttagcagaactgatgacattttcctacaataattcaaccccaaca--tttcttaaaactatctaagccactgatcccttcaaggactaatattaatcttaatcatttcattcaaatcaaggagcaattagttgcacaaagtaaccaaaatcgacacaatgtcacagtcaatatagtgtcactataacctagtttttttgtaaccaaataagtataacc--------------------------------------------------------------------------------
>Calliandra_bella_LPQ15696@NODE_1_length_949_cov_44.329128
-------aacctgaaattgaaacttcaaattgttggcggctgtcgatgaggaagcaattt-----tactcctggaaatatggggaaacaaaaaacaactgctttgttaatacgctgttggtgggagaaaaga--------------acggattattaacactgttttttctccataaatgtattttagtataattgaaaaaatc------aaattagatcacaacatgaattaagatttgtcgattactataatagattctttaatattttttccatgtaattttcttcattttcataataataactcaaacgatcaacttaagaaatttcaataacaaatgggaataaagcaaactgataaat------------------aatattctcttgaggcattatat-----caatactaatacaacatttctacctattcttcttaactttcttactccgaaaggagctttctggagttcgactatcaagcttgcgtttctttccactttgttttgaagaatcatcttccttcggcaatgttgcttttaatttagcctttctggcaacgacggccggtcttttcgccttgcgctctgttgttttctcactgctgggggttctcgatttcttatgggtgacggttttgtttgcgcgcagaccttggtaagacatattggactttctatatgtcttgttggcactgattgaaggagaccttgaggaagccatggctgccttcttcgctggtgtaccggaagcttggggtgttaacgggtttggccttttgggtggggtggcatctgctttcgcatgagagagtcttagctctcggtcccgaagcttccagttccgtttcctaagaacaaaattagcagcttcctgcatttacaagataaaattgtattcagtgagattgacaa--------------------------------agtccaaacgttcttgtt--ttagcaggaactgatgaaatttccct---------------------------------------------------------------------------------------------------------------------------------------------------------------------------------------------------------------------------------------------------------------------------------
>Cathormion_obliquifoliolatum_Wieringa_6519@NODE_1_length_1208_cov_152.749350
aaaattcagctcaatttaaaattatagtacgattagtagtaaagcctaaacaagctgtccttgtattttttcaaatgagctaggtgggagaaaatacgcgtttaactaatatgtttttgacggaagaaagcattgactttttttttaacggacgtcaaggttctatttgctcgagagtgagattgatttttttttaatactttagagtcaaaattgcaccactaaatgatttaggatgctacttacagctctaaaattaattcggaatgctgagtacatcttaaccttttaatttaatttctctcttggagtgaactacatcagaaatctcaacaccaaactggaataaaacaagctgataaattcattttccaatgtgtagcagattctctcgaggcattatatcaccccaatactatcacaacatttctacctattcttcttaactttcttacttcgtacagagctttctggagttctactaacaagcttgcgtttccttccagcttgttttgatgaaccatcttcctttggcaatttcgctattaatttagcctttctagcagcaactgctggtcttttcgccttgcgctctgtcgttttctcacctctgggggttcctggtttcttatgcacgacggttttgtttgctcgcagaccttggtaagacatattgaactttttatttgtcttgttagcgctgcttgaaggagaccttgaggaagccacggccgccttcttcgcaggtgtaccggaagcttgtggtgttgatggctttggccttttggacagggtggcatccgcttttgcatgagagagtctcagctctcggtctcgaagcttcaagttccgtttcctaagaacaaaagtagcagcttcctgcatttacaagatagaattgtattcagtgagactgacaaattaggtttcaggtaacaagacatggagacaaagtccaaatattcttcttgatttagcagaactgatgacattttcctacaataattcaaccccaacaacatttcttaaactatctaagccactgatcccttcaaggacaaatattaatcttaatcatttcattcaaatcaaggagcaattagttgcacaaagtaaccaaaatcgacacaatgtcacagtcaatatagtgtcactataacctagttttt------------------------------------------------------------------------------------------------------
>Enterolobium_cyclocarpum_MWC9020@NODE_1_length_1173_cov_133.791058
--------------------------------------gtaaaactttaacaagccgtcgccgtattttttgagttgagctaggtcatacaaaatacgtgtttagcta--atgttttcaaaagaagaaagcatcgacctttttttaaagggacgttaagtttctatttgtctgagcatgaggatagtttgtttttaatactttcaggtcaaaattacaatattaaatactttatagtgttaattatatttctaaaaatactttgaaatactagatgcaccataaccttataatttaatttctctatttgagtgaactacatcagtagtctcaacaccaaacgggaataaaacaagctgataaattcattttccaacatgtagcagattttctagaggcattacatcacctcaatactatcacaacatttctacctattcttctttactttcttaattcgtagagagctttcaggagttctactatcaagcttgcgtttccttcctgcttgttttgatgaaccatcgtcctttggcaattttgtttttaatttagcctttctggcagcaactgctggtcttttcgccttgcgctccgtcgttttctcacctctgggagttcctggtttcttatgggcaacggttttgtttgcccgcagaccttggtaagacatattgggctttttatttgtcttgttagcactgcttgaaggagaccttgaggaagccacggccgccttctttgcaggtgtacaagaagcttgtggtgttgacgggtttggccttttggacggggtggcatccgctttcgcatgagtgagtctcagctctcgatctcgaagcttcaaggtccgtttcctaagaacaaaattagcagcttcctacatttacaagatagaattgtattcagtgagactgacaaattaggtttcaggtaacacg------agacaaagtccaaatattcttcttgatttatcagaactgatgacattttcctacaataattcaaccccaacaacatttcttaaactatctaagccaccgatcccttcaaggacaaatattaatcttaatcatttcattcaaatcaaggagcaattagttgcccaaagtaaccaaaatcaacacaatgtcacagtgaatatagtgtcactataacctagtttttttttaaccaaattagtatgacctagtttactggttca-----------------------------------------------------------------
>Hydrochorea_corymbosa1_Bonadeu_655@NODE_1_length_778_cov_133.208852
-----------------------------------------------------------------------------------------------------------------------------------------------------------------------------------------------------------------------------------------gaatattaattacacctctaaaaataattcgaaacgctgaatgcatcttaaccttttaatttaatttctctatttgagtgaaccacatcagaaatctcaacaccaaactggaataaaacaagctgataaattcattttccaatgtgtagcagattctctagaggcattatatcaccccaatactatcacaacatttctacctattcatcttaactttcttacttcgtagagagctttctggagttctactatcaagcttgcgtttccttccagcttgttttgatgaaccatcttcctttggcaattttgctattaatttagcctttctagcagcaactgctggtcttttcgccttgcgctctgacgttttctcacctctgggggttcctggtttcttatgcacgacggttttgtttgcccgcagaccttggtaagacatattgaactttttatttgtcttgttagcgctgcttgaaggagaccttgaggaagccacggccgccttcttcgcaggtgtaccggaagcttgtggtgttgacgggtttggccttttggacagggtggcatccgctttcgcatgagagagtctcagctctcgatctcgaagcttcaagttccgtttcctaagaacaaaattagcagcttcctgcatttacaagatagaattgtattcagtgagactgacaaattaggtttcaggtaacaagacatggagac--ggtccaaatattggtgtcgatttagcagaactgatgacattttcctacaataattcaaccc------------------------------------------------------------------------------------------------------------------------------------------------------------------------------------------------------------------------------------------------------------------
>Hydrochorea_corymbosa2_Iganci_862@NODE_1_length_1027_cov_278.299383
-------------------------------------------------------------------------------------tgggagaaatacgcgtttaactaatatgcgtttgacagaagaaagcattgactt-tttattaaccgacgtgaaggttctgtttgcttgagagtgagattgctttatgtttaatactttaaggttaaagttgcaccactaaatactttagaatattaattacacctctaaaaataattcgaaatgctgaatgcatcttaaccttttaatttaatttctctatttgagtgaactacatcagaaatctcaacaccaaactggaataaaacaagctgataaattcattttccaatgtgtagcagattctctagaggcattatatcaccccaatactatcacaacatttctacctattcatcttaactttcttacttcgtagagagctttctggagttctactatcaagcttgcgtttccttccagcttgttttgatgaaccatcttcctttggcaattttgctattaatttagcctttctagcagcaactgctggtcttttcgccttgcgctctgacgttttctcacctctgggggttcctggtttcttatgcacgacggttttgtttgcccgcagaccttggtaagacatattgaactttttatttgtcttgttagcgctgcttgaaggagaccttgaggaagccacggccgccttcttcgcaggtgtaccggaagcttgtggtgttgacgggtttggccttttggacagggtggcatccgctttcgcatgagagagtctcagctctcgatctcgaagcttcaagttccgtttcctaagaacaaaattagcagcttcctgcatttacaagatagaattggattcagtgagactgacaaattaggtttcgggtaacaagacatggagac--agtccaaatattcctcttgatttagcagaactgatgacattttcctacaataattcaaccccaacaacatttcttaaactatctaagccactgatcccttcaaggacaaatattaatcttaatcatttcattcaaatcaaggagcaattagttgcacaaagta------------------------------------------------------------------------------------------------------------------------------------------------------------
>Hydrochorea_marginata_Morim_563@NODE_1_length_1327_cov_131.716800
aaaattcagcttaatttaaaattataatatgattagtaggaaagcttaaacaagctgtcctcatattttttcaaatgagctaggtgggagaaaatattcgtttaagtaatatgcgtttgacagaagaaagcattgactt-ttttttaaccgacgttaaggttctgtttgcttgaaagtgagattgctttatttttaatactttaaggttaaagttacaccattaaatattttaggatattaattacacctctaaaaatgattcggaatgctgaatgcatcttaaccttttaatttaatttctctatttgagtgaactacatcagaaatctcaacaccaaactggaataaaacaagctgataaattcattttccaatgtgtagcagattctctagaggcattatatcaccccaatactatcacaacatttctacctattcttcttaactttcttacttcgtagagagctttctggagttctactatcaagcttgcgtttccttccagcttgttttgatgaaccatcttcctttggcaattttgctattaatttagcctttctagcagcaactgctggtcttttcgccttgcgctctgtcgttttctcacctctgggggttcctggtttcttatgcacgacggttttgtttgcccgcagaccttggtaagacatattgaactttttatttgtcttgttagcgctgcttgaaggagaccttgaggaagccacggctgccttcttcgcaggtgtaccggaagcttgtggtgttgacgggtttggccttttggacagggtggcatccgctttcgcatgagagagtctcagctctcggtctcgaagcttcaagttccgtttcctaagaacaaaattagcagcttcctgcatttacaagatagaattgtattcagtgagactgacaaattaggtttcaggtaacaagacatggagacaaagttcaaatattcttcttgatttagcagaactgatgacattttcctacaataattcaaccccaacaacatttcttaaactatctaagccactgatcccttcaaggaaaaatattaatcttaatcatttcattcaaatcaaggagcaattagttgcacaaagtaaccaaaatcaacacaatgtcacagtcaatatagtgtcactataacctagtttttttttaaccaaataagtataacctagtttaatggttcatctttatatgccataatcctcttaatttacacctttttagccataaattattccacttcatttta
>Jupunba_abbottii_Zanoni_21220@NODE_1_length_1011_cov_77.910064
----------------------------------------------------------------------------------------------------------------------------------cattgactt-aatttcaacagacgtaaagattttgtttgcttgagagtgagattgctttatttttaatactttagggtcaaaattacaccactaaatactttatgatgttaattatacctctaaaaataattcaggatgctaagcacaccttaaccttttaatttaatttctctatttgagtgaactacatcagaaatctcaacaccaaacgggaataaaacaagctgataaattcattttccaatgtgcagcagattctctagaggcattatatcaccccaatactatcacaacatttctacctattcttcttaactttcttatttcgtagggagctttctggagttctactatcaagcttgcgtttccttccagcttgttttgatgaaccatcttcctttggcaattttgcttttaatttagactttctagcagcaactgctggtcttttcgccttgcgctctgtcgttttctcacctctgggggctcctggtttcttatgcacgacggttttgtttgcccgcagaccttggtaggacatattgaactttttatttgtcttgttagcgctgcttgaaggagaccttgaggacgccacggccaccttcttcgcaggtgtactggaagcttgtggtgttgacgggtttggccttttggacagggtggcatccgctttcgcatgagagagtctcagctctcggtctcgaagcttcaagttccgtttcctaagaacaaaatttgcagcttcctgcatttacaagatagaattgtattcagtgagactgacaaattaggtttcaggtaacaagacatggagacaaagtccaaatattcttcttgatttagcagaactgatgacattttcctacaataattcaaccccaacaacatttcttaaactatctaagccactgatcccttcaaggacaaatattaatcttaatcatttcattcaaatcaagaagcaac---------------------------------------------------------------------------------------------------------------------------------------------------------------------------
>Jupunba_brachystachya_Lima_7438@NODE_1_length_1467_cov_65.096403
aaaattcagcttaatttaaaattataatatgattagtagtaaagcttaaacaagctgtcctcgtattttttcaaatgagctaggtgagagaaaatactcgtttaactaatatgtctttgacggaagaagggattgacttttttttttacggatgttgaagctttgcttccttgacagtgagattgctctatttttaatactttaaggtcaaaatttcatcactaaatactttaaaatactaattaca---ctaaaaaaaattcagggtgctgaatgcatcttaaccttttaatttaatttctctatttgagtgaactacatcagaaatctcaacaccaaacgggaataaaacaagctgataaattcattttccaatgtgtagcagattctctagaggcattatatcaccccaatactatcacaacatttctaacta---ttcttaactttcttacttcgtagagagctttctggagttctactatcaagcttgcgtttccttccagcttgttttgatgaaccatcttcctttggcaattttccttttaatttagactttctagcagcaactgctggtcttttcgccttgcgctctgtcgttttctcacctctgggggttcctggtttcttatgcacgacggttttgtttgcccgcagaccttggtaagacatattgaactttttatttgtcttgttagcgctgcttgaaggagaccttgaggaagccacggctgccttcttcgcaggtgtaccggaagcttgtggtgttgacgggtttggccttttggacagggtggcatccgctttcgcatgagagagtctcagctctcggtctcgaagcttcaagttccgtttcctaagaacaaaattagcagcttcctgcatttacaagatagaattgtattcagtgagactgacaaattaggtttcatgcaactagacatggagac--agtccaaatattattcttgatttagcagaactgatgacattttcctacaataattcaaccccaacaacatttcttaaactatctaagccactgatcccttcaaggaaaaatattaatcttaatcatttcattcaaatcaaggagcaattagttgcacaaagtaaccaaaatcaacacaatgtcacagtcaatatagtgtcagtataacctagtttttttttaaccaaataagtataacctagtttactggttcatctttatattccctaatcctcttaatttacaccttttttgccataaattattccacttcatttta
>Jupunba_cochleata_Bonadeu_673@NODE_1_length_1741_cov_57.868990
aaaattcagcttaatttaaaattataatatgattagtagtaaagcttaaacaagccgtcctcgtattttttcaaatgagctaggtgggagaaaatacgcgtttaactaacatgtctttgcttga--------------------------gacgtttaggttctctttgcttgagagggagattgctttatttttaatactttagggtcaaaattgcaccactaaatactttaagata------------ctaaaattaattcgggatgctga----gtcttaaccttttaatttaatttctctatttgagtgaactacatcagaaatctcaacaccaaacgggaataaaacaagctgataaattcattttccaatgtgtagcagattctctagaggtattatatcaccccaatactatcacaacatttctacctattcttcttaactttcttacttcgtagagagctttctggagttctactatcaagcttgcgtttccttcctgcttgttttgatgaaccatcttcctttggcaattttgcttttaatttagactttctagcagcaactgctggtcttttcgccttgcgctctgtcgttttctcacctctgggggttcctggtttcttatgcacgacggttttgtttgcccgcagaccttggtaagacatattgaactttttatttgtcttgttagcgctgattgaaggagaccttgaggaagccacggccgccttctttgcaggtgtaccggaatcttgtggtgttgacgggtttggccttttggacagggtggcatccgctttcgcatgagagagtctcagctctcggtctcgaagcttcaagttccgtttcctaagaacaaaattagcagcttcctgcatttacaagatagaattgtgttcagtgagactgacaaattaggtttcatgtaactagacatggagac--agtccaaatattcttcttgatttagcagaactgatgacattttgctacaataattcaaccccaacaacatttcttaaactatctaagccactgatcccttcaaggaaaaatattaatcttaatcatttcattcaaatcaaggagcaattagctgcacaaagtaaccaaaatcaacacaatgtcacagtcaatatagtgtcagtataacctagtttttttt-aaccaaataagtataacctagtttactggttcatctttatattccctaatcctcttaatttacaccttttttgccataaattattccacttcatttta
>Jupunba_commutata_Maguire_46145@NODE_1_length_1087_cov_97.495050
-----------------------------------------------------------------------------------------------------------------------------------------------------------------------------agagtgagattgctttatttttaatactttaggataaaaattatgtaactaaatactttaagctgctaattatacctctaaaaacaattcaaaatgctgagtgtatcttaaccttttaatttaatttctctatttgagtgaactacatcagaaatctcaacaccaaacgggaattaaacaagctgataaattcattttccaatgtgtagcagattctctagaggcattatatcaccccaatactatcacaacatttctacctattcttcttaactttcttacttcgtagagagctttctggagttctactatcaagcttgcgtttccttccagcttgttttgatgaaccatcttcctttggcaattttgcttttaatttagactttctagcagcaactgctggtcttttcgccttgcgctctgtcgttttctcacctctgggggttcctggtttcttatgcacgacggttttgtttgcccgcagaccttggtaagacatattgaactttttatttgtcttgttagtgctgcttgaaggagaccttgaggaagccacggctgccttcttcgcaggtgtaccggaagcttgtggtgttgacgggtttggccttttggacagggtggcatccgctttcgcatgagagagtctcagctctcggtctcgaagcttcaagttccgtttcctaagaacaaaattagcagcttcctgcatttacaagatagaattgtattcagtgagactgacaaattaggtttcatgtaactagacatggagac--agtccaaatattcttcttgatttagcagaactgatgacattttcctacaataattcaaccccaacaacatttcttaaactatctaagccactgatcccttcaaggacaaatattaatcttaatcatttcattcaaatcaaggagcaattagttgcacaaagtaaccaaaatcaacacaatgtcacagtcaatatagtgtcactataacctaggttttttttaaccaaattagtataacctagtttactggttcatctgtatattctctaatcctgttaatttacaccttttttgccataaattattccac---------
>Jupunba_floribunda_Iganci_883@NODE_1_length_1165_cov_88.994485
--------------------------------------------------------------------------------------------------cgcttaactaatatgtctttgatagaagaaagcattgactt-ttttttaaaggacgataaggttctgtttgcttgagagtcagattgctttatttttaatactttaggataaaaattacaccactaaatattctaagatgctaattatacctctaaaaataattcaaaatgctgagtgtatcttaaccttttaatttaatttctctatttgagtgaactacatcagaaatctcaacaccaaacgggaattaaacaagctgataaattcattttccaatgtgtagccgattctctagaggcattatatcaccccaatactaccacaacatttctacctattcttcttaactttcttacttcgtagagagctttctggagttctactatcaagcttgcgtttccttccagcttgttttgatgaaccatcttcctttggcaattttgcttttaatttagactttctagcagcaactgctggtcttttcgccttgcgctctgtcgttttctcacctctgggggttcctggtttcttatgcaggacggttttgtttgcccgcagaccttggtaagacatattgagctttttatttgtcttgttagcgctgcttgaaggagaccttgaggaagccacggctgccttcttcgcaggtgtaccggaagcttgtggtgttgacgggtttggccttttggacagggtggcatccgctttcgcatgagagagtctcagctctcggtctcgaagcttcaagttccgtttcctaagaacaaaattagcagcttcctgcatttacaagatagaattgtattcagtgagactgacaaattaggtttcatgtaactagacatggagac--agtccaaatattcctcttgatttagcagaactgatgacattttcctacaataattcaagcc---caacatttcttaaactatctaagccactgatcccttcaaggacaaatattaatcttaatcatttcattcaaatcaaggagcaattagtagcacaaagtaaccaaaatcaacacaatgt--cagtcaatatagtgtcagtataacctagtttttttttaaccaaataagtataacctagtttactggttcatctttatattccctaatcctcttaatttataccttttttgccataaattattccacttcatttta
>Jupunba_longipedunculata_Cardona_2682@NODE_1_length_1107_cov_115.934951
-----------------------------------------------------------------------------------------------------------------------------------------ct-ttttttaaccaacgttaaggttctgtttgcttgagagggagattgctttatttttaatactttaaggtcaaaattgcaccactaaatacttta-gatactaattacacttctaaaaataattccagatgctgaatgcatcttaaccttttaatttaatttctctatttaagtgaactacatcagaaatctcaacaccaaacgggaataaaacaagctgataaattcattttccaatgtgtagcagattctctagaggcattatatcaccccaatactatcacaacatttctacctattcttcttaactttcttacttcgtagagagctttctggagtt---ctatcaagcttgcgtttccttccagcttgttttgatgaaccatcttcctttggcaattttgcttttaatttagactttctagcagcaactgctggtcttttcgcctggcgctctgtcgttctctcacctctgggggttcctggtttcttatgcacgacggttttgtttgcccgcagaccttggtaagacatattgaactttttatttgtcttgttagcgctgcttgaaggagaccttgaggaagccacggccgccttcttcgcaggtgtaccagaagcttgtggtgttgatgggtttggccttttggacagggtgtcatccgctttcgcatgagagagtctcagctctcggtctcgaagcttcaagttccgtttcctaagaacaaaattagcagcttcctgcatttacaagatagaattgtattcagtgagactgacaaattaggtttcatgtaacttgacatggagac--agtccaaatattcttcttgatttagcagaactgatgacattttcctacaataattcaaccccaacaacatttcttaaactatctaagccactgatcccttcaaggacaaatattaatcttaatcatttcattcaaatcaaggagcaattagttgcacaaagtaaccaaaatcaacacaatgtcacagtcaatatagtgtcactataacctagtttttttttaaccaaacaagtataacctagtttattggttcatctttatattccctaatcctcttaatttacaccttttttgcca----------------------
>Jupunba_macradenia_Lourteig_3021@NODE_1_length_1040_cov_79.941848
---------------------------------------------------------------------------------------------atacgcgtttaaccaatatgcctttgatagaagaaagcattgactttttttttgccggacgtgaaggttttgtttgctggagagtgagattgct----------tactttagagtcaaaattacaccactaaatacttaaggatgctaattacacttctaaaaataattcaggatgttgagtgcatcttaaccttttaatttaatttctctattggagtgaactacatcagaaatctcaacaccaaacgggaataaaacaagctgataaattcattttccaatgtgtagcagattctctagaggcatcatatcaccccaatactatcacaacatttctacctattcttcttaactttcttgcttcgtagagagctttcaggagttctactatcaagcttgcgtttccttccagcttgtttcgatgaaccatcttcctttggcaattttgcttctaatttagactttctagcagcaactgctggtcttttcgccttgcgctctgtcgttttctcacctctgggggttcctgctttcttatgcacgacggttttgtttgcccgcagaccttggtaagacatattgaactttttatttgtcttgttagcgctgcttgaaggagaccttgaggaagccatggccgccttcttcgcaggtgtaccggaagcttgtggtgttgacgggtttggccttttggacagggtggcatcccctttcgcatgagagagtctcagctctcggtctcgaagcttcaagttccgtttcctaagaacaaaattagcagcttcctgcatttacaagatagaattgtattcagtgagactgacaaattaggtttcatgtaactagacatggagac--agtccaaatattcttcttgatttagcagacctgatgacattttcctacaataattcaaccccaacaacatttcttaaactatctaagccactgatcccttcaaggacaaatattaatcttaatcatttcattcaaatcaaggagcaattagttgcacaaagtaaccaaaatcaacacaatgtcacagtcaata------------------------------------------------------------------------------------------------------------------------------
>Jupunba_microcalyx_Iganci_855@NODE_1_length_1317_cov_99.804839
aaaattcagcttaatttaaaattataatatgactagtagtaaagcttaaacaagctgtccttgtattttttcaaatgagctaggtgggagaaaatacgcgtttaactaatatgtctttgatagaagaaagcattgactt-ttttttaaaggacgataaggttctgtttgcttgagagtgagattgctttatttttaatactttaggataaaaattacactactaaatactttaagatactaattatacctctaaaaataattcaggatgttgagtgcatctttaccttttaatttaatttctctatttgattgaactacatcagaaatctcaacaccaaacgggaataaaacaagctgataaattcattttccaatgtgtagcagattctctagaggcattatatcaccccaatactatcacaacatttctacctattcttcttaactttcttacttcgtagagagctttctggagttctaccatcaagcttgcgtttccttccagcttgttttgatgaaccatcttcctttggcaattttgcttttaatttagactttctagcagcaactgctggtcttttcgccttgcgctctgtcgttttctcacctctgggggttcctggtttcttatgcacgacggttttgtttgcccgcagaccttggtaagacatattgaactttttgtttgtcttgttagcgctgcttgaaggagaccttgaggaagtcaaggccgccttcttcgcaggtgtaccggaagcttgtggtgttgacaggtttggctgtttggacagggtggcatccgctttcgcatgagagagtctcagctctcggtctcgaagcttcaagtttcgtttcctaagaacaaaattagcagcttcctgcatttacaagatagaattgtattcagtgagactgacaaattaggtttcgggtaacaagacatggagac--agtccaaatattcttcttgattttgcagaactcatgacattttcctacaataattcaaccccaacaacatttcttaaactatctaagccactgatcccttcaaggacaaatattaatcttaatcatttcattcaaatcaaggagcaattagttgcacaaagtaaccaaaatcaacacaatgt--cagtcaatatagtgtcagtataacctagtttttttttaaccaaataagtataacctagtttactggttcatctttatattccctaatcctcttaatttacaccttttttgccataaattattccacttcatttta
>Jupunba_oppositifolia_Liegier_16014@NODE_1_length_1096_cov_56.186457
--------------------------------------------------------------------------------------------------------------------------------------------------------------------gtttgcttgagagtgagattgctttatttttaatactttagggtcaaaattaccccactaaatactttatgatgttaattacacctctaaaaataattcaggatgctaagtacaccttaaccttttaatttaatttctctatttgagtgaactacatcagaaatctcaacaccaaacgggaataaaacaagctgataaattcattttccaatgtgcagcagattctctagaggcattatatcaccccaatactatcacaacatttctacctattcttcttaactttcttatttcgtagggagctttctggagttctactatcaagcttgcgtttccttccagcttgttttgatgaaccatcttcctttggcaattttgcttttaatttagactttctagcagcaactgctggtcttttcgccttgcgctctgtcgttttctcacctctgggggctcctggtttcttatgcacgacggttttgtttgcccgcagaccttggtaggacatattgaactttttatttgtcttgttagcgctgcttgaaggagaccttgaggacgccacggccaccttcttcgcaggtgtactggaagcttgtggtgttgacgggtttggccttttggacagggtggcatccgctttcgcatgagagagtctcagctctcggtctcgaagcttcaagttccgtttcctaagaacaaaattagcagcttcctgcatttacaagacagaattgtattcagtgagactgacaaattaggtttcaggtaacaagacatggagacaaagtccaaatattcttcttgatttagcagaactgatgacattttcctacaataattcaaccccaacaacatttcttaaactatctaagccactgatcccttcaaggacaaatattaatcttaatcatttcattcaaatcaagaagcaactagttgcacaaagtaaccaaaatcaacacaatgtcacagtcaacatagtgtcactataacctagtttttttttaactaaataagtataacctagtttactggttcatctttatattc------------------------------------------------------
>Jupunba_oxyphyllidia_Yonker_6157@NODE_1_length_937_cov_102.347674
--------------------------------------------------------------------------------------------------------------------------------------------------------------------------------------------------------------------------------------ccaaatcgctggtttccccctccaaagaaattcattttccaatgtgtatcttaaccttttaatttaatttctctattagagtgaactatatcagaaatctcaacaccaaatgggaataaaacaagctgataaattcattttccaatgtgtagcagattctctagaggcattttatcaccccaatactatcacaacatttctacctatacttcttaactttcttatttcgtagagagctttctggagttctactatcaagcttgcgtttccttccagcttgttttgatgaaccatcttcctttggcaattttgcttttaatttagactttctagcagcaactgctggtcttttcgccttgcgctctgtcgttttctcacctctgggggttcctggtttcttatgcacgacggttttgtttgcccgcagaccttggtaagacatattgaactttttatttgtcttgttagcgctgcttgaaggagaccttgaggacgccatggccgccttcttcgcaggtgtactggaagcttgtggtgttgacgggtttggccttttggacagggtggcatccgctttcacatgagagagtctcagctctcggtctcgaagcttcaagttccgtttcctaagaacaaaattagcagcttcctgcatttacaagatagaattgcattcagtgagactgacaaattaggtttcatgtaactagacatggagac--agtccaaatattcttcttgatttagcagaactgatgacattttcctacaataattcaaccccaacaacatttcttaaactatctaagccactgatcccttcaaggacaaatattaatcttaatcatttcattcaaatcaaggagcaattagttgcataaagtaaccaaaatcaacacaatgt--cagtcaatatagtgtca----------------------------------------------------------------------------------------------------------------------
>Jupunba_trapezifolia_Simon_1600@NODE_1_length_1052_cov_110.137412
-------------------------------------------------------------------------------------------------------aactaatatgtcttcgatggaagaaagcattgactt-ttttttaacagacgttaagattctgtttgcttgagagtgagattgctttatttttaatactttagggtcaaaattacaccactaaatactttatgatgctaattacacctctaaaaataattcaagatgctaaatacatcttaaccttttaatttaatttctctatttgagtgaactacatcagaaatctcaacaccaaacgggaattaaacaagctgataaattcattttccaatgtgcagcagattctctagaggcattatatcaccccaatactatcaca--atttctacctattcttcttaactttcttatttcgtagagaactttctggagttctactatcaagcttgcgtttccttccagcttgttttgatgaaccatcttcctttggcaattttgcttttaatttagactttctagcagcaactgctggtcttttcgccttgcgctctgtcgttttctcacctctgggggttcctggtttcttatgcacgacggttttgtttgcccgcagaccttggtaagacatattgaactttttatttgtcttgttagtgctgcttgaaggagacctcgaggaagccacggccgccttcttcgcaggtgtaccggaaacttgtggtgttgacgggtttggccttttggacagggtggcatccgctttcgcatgagagagtctcagctctcggtctcgaagcttcaagttccgtttcctaagaacaaaattagcagcttcctgcatttacaagatagaattgtatttagtgagaccgacaaattaggtttcatgtaactagacatcgagac--agtccaaatattcttcttgatttagcagaactgatgacattttgctacaataattcaaccccaacaacatttcttaaactatctaagccactgatcccttcaaggacaaatattaatcttcatcatttcattccaatcaagcagcaattagttgcacaaagtaaccaaaatcaacacaatgtcacagtcaatatagtgtcactataac---------------------------------------------------------------------------------------------------------------
>Punjuba_callejasii_Daly_5935@NODE_1_length_826_cov_28.008011
----------------------------------------------------------------------------------------------------------------------------------------------------------------------------------------------------------------------------------------------ctaattacacctctaaaaatatttcaaggtgctaagtgcatcttaaccttttaatttaatttctatatttgagtgaactacatcagaaatctcaacaccaaacgggaataaaacaagctgataaaatcattttccaatgtgtagcagattctctagaggcattacatcaccccagcactatcacaacatttctacctattcttcttaactttcttacttcgtagagagctttctggagttctactatcaagcttgcgtttccttccagcttgtttagatgaaccatcttcctttggcaattttacttttaatttagcctttctagcagcaactgctggtcttttcgccttgcgctctgtcgttttctcacctctgggggttcccggtttcttatgcacgacggttttgtttgcccgcagaccttggtaagacatattggactttttatttgtcttgttagcactgcttgaaggagaccttggggaagccacggccgccttcttcgcacttgtaccggaagcttgtggtgttgacgggtttggctttatggatgggatggcatccgctttcgcatgagagagtctcagctctcggtctcgtagcttcaagttccgtttcctaagaacaaaattagcagcttcctgcatttacaagatagaattgtattcagtgagactgaaaaattaggtttcaggtaacaagacatggagacaaggtccaaatattctttttgatttagcagaactgatgacattttcctacaataattcaaccccaacaacatttcttaaactatctaagccactgatcccttcaaggacaaa-----------------------------------------------------------------------------------------------------------------------------------------------------------------------------------------------------------------
>Punjuba_lehmannii_Escobar_7465@NODE_1_length_1400_cov_45.328798
aaaattcagctttatttaaagttataatatgattagtggcaaagcttaaacaaactgtcgtcgtatttttttaaatgagctaggtgggagaaaatacgtgtttaactaatatgtc--tgacagaagaaagcattaacttcttttttaaacgacgttaaggttctgtttgcttgagggtgagattgctctatttttaatattgcagggtcaaaattacaccattaaatactttagggtgctaattatacttctaaaaataatttggggtgctgagtgtatcttaaccttttaatttaatttctctatttgagtgaactacatcagaaatctcaacaccaaacgggaataaaacaagctgataaattcattttccaatgtgtagcagattctctagaggcattacatcaccccaatactatcacaacatttctacctattcttcttaactttcttacttcgtagagagctttctggagttctactatcaagcttgcgtttccttccagcttgttttgatgaaccatcttccttaggcaattttgcttttaatttagcctttctagaagcaactgctggtcttttcgccttgcgctctgtcgttttctcacctctgggggttcccggtttcttatgcacgacggttttgtttgcccgcagaccttggtaagacatattggactttttatttgtcttgttagcactgcttgaaggagaccttgaggaagccacggccgccttcttcgcaggtgtaccggaagcttgtggtgttgacgggtttggccttttggatgggatggcatctgctttcgcatgagagagtctcagctctcggtctcgtagcttcaagttccgtttcctaagaacaaaattagcagcttcctgcatttacaagatagaattgtattcagtgagactgaaaaattaggtttcaggtaacaagacatggagacaaggtccaaatattctttttgaattagcagaactgatgacattttccaacaataattcaaccccaacaacatttcttaaactatctaagccactgatcccttcaaggacaaatattaatcttaatcatgtcattcaaatcaaggagcaattagttgcacaaagtaaccaaaatcaacacaatgtcacagtcaatatagtgtcacaataacctactttttttttaaccaaataagtataacctagtttactggttcatctttatattccctaatcctcttaatttacccctttgttgccataaattattccacttcatttta
>Punjuba_racemiflora_Jimenez_Soares_3626@NODE_1_length_1125_cov_105.098282
--------------------------------------------------------------------------------------------------------------------tttatagaagaaagcattgactttttttaaaacggacgttaattttctatttgtttgatggtgatattgttctatttttaatattttaaggttaaaattgcactattaaatattttaaggtactaattacacctctaaaaataattcagggtgctgagtgcatcttaaccttttaatttaatttctatatttgagtgaactacatcagaaatctcaacaccaaacgggaataaaacaagctgataaaatcattttccaatgtgtagcagattctctagaggcattacatcaccccaatactatcacaacatttctacctattcttcttaactttcttacttcgtagagagctttctggagttctactatcaagcttgcgtttccttccagcttgttttgatgaaccatcttcctttggcaattttgcttttaatttagcctttctagcagcaactgctggtcttttggccttgcgctctgtcgttttctcacctctgggggttcccggtttcttatggacgacggttttgtttgcccgcagaccttggtaagacatattggactttttatttgtcttgttagcactgctagaaggagaccttgaggaagccacggccgccttcttcgcgggtgtaccggaagcttgtggtgttgacaggtttggtcttttggatgggatggcatccgctttcgcatgagagagtctcagctctcggtctcgtagcttcaagttccgtttcctaagaacaaaattagcagcttcctgcattcacaagatagaattgtattcagtgagactgaaaaattaggtttcaggtaacaagacatggagacaaggtccaaatattctttttgatttagcagaactgatgacattttcctacaataattcaaccccaacaacatttcttaaactatctaagccactgatcccttcaaggacaaatattaatcttaatcatgtcattcaaatcaaggagcaattagttgtacaaagtaaccaaaatcaacacaatgtcacagtcaatatagtgtcactagaacccagtttttttttaaccaaataagtataacctagtttactggttcatctttatattccctaatcct---------------------------------------------
>_R_Albizia_coripatensis_Hughes_2433@NODE_1_length_1548_cov_130.755948
aaaattcagcttaatttaaaattataatatgattagtagtaaagtttaaacaagctgtcgtcgtactttatgagttgagctagatgggagaaaatacgtgtttagctaatatgtctttaaaagaaaaaggcatagaccttttttttaacggatgccaa-gttctgtttacttgagggcgagtgtgttttatttttaatgctttatcgtcaaaattacaacactaaatactttaaa-----aattacatctctaaaaataattcggaatactagatccaccttaaccctttaatttaatttctctatttgagtgaactacatcagaaatctcaacaccaaacaggaataaaacaagctgataaattcattttccaatgtgtagcagattctctagaggcattatcacctctcaatactatcacaacatttctacctattcttcttaactttcttacttcgtagagagctttctggagttctactatcaagcttgcgtttccttccgacttgttttgatgaaccatcttcctttggcaatttcgcttttaatttagcctttctggcagcaactgccggtctttttgccttgcgctctgtcgttttctcacctctgggggttcccggtttcttatgggcgacggttttgtttgcccgcagaccttggtaagacatattggactttttatttgtcttgttagcactgcttgaaggagaccttgaggaagccacggccgccttcttcgcaggtgtactggaagcttgtggtgttgacaggtttggccttttggacggggtggcatctgctttcgcatgagagagtctcagctctcggtctcgaagcttcaagctccgtttcctaagaacaaaatttgcagcttcctgcatttacaagatagaattgtattcaatgtgactgacaaattaggtttcaggtgacaagacatggagacaaagtccaaatattcttcttgatttagcagaactgatgacattttcctacaataattcaaccccagcaacatttcttaaactatctaagccactgatcccttccaggacaaatattaatcttaattatttcattcaaatcaaggagcaattagtcgcacaaagtaaccaaaatcaacacaatgtcacagtcaatacagggccactataacctagttttttttttaccaaattagtataacctagtttactggttcatctttatattccctaatccttttaatttactccttttttgtaataaattattccacttcatttta
>_R_Albizia_glabripetala_Lewis_1652@NODE_1_length_703_cov_15.202875
-------------------------------------------------------------------------------------------------------------------------------------------------------------------------------------------------------------------------attactaaatactttaagacactaattacacctccaaatataatttgggctgttaagtgcggcctaaccctttaatttaatctctctatttgagtgaactacatcagaaatctcaacaccaaacgggaataaaacaagctgataaattcattttacaatgtgtagcagattctccagaggcattacatcacctcaatactatcacaacatttctacctattcttcttaactttcttgcttcgtagagagctttctggagttctactatcaagcttgcgtttccttccagcttgttttgatgaaccatcttcctttggcaattttgcttttaatttagcctttctggcagcaacagccggtctttttgccttgcgctctgtcgttttctcacctctgggggttcccggtttcttatgggcgacagttttgtttgcccgcagaccttggtaagacatattggactttttatttatcttgttagcactgcttgaaggagaccttgaggaagccacgaccaccttcctcgcaggtgtactggaagcttgtggtgtcgacgggtttggccttttggatgggttggcatccgcttttgcacgagagagtctcagctcccggtctcgaagcttcaagctccgtttcctaagaacaaaattagcagcttcctgcatttacaagatagaattgtattcggtgagactga------------------------------------------------------------------------------------------------------------------------------------------------------------------------------------------------------------------------------------------------------------------------------------------------------------------------------------------------------------------
>_R_Albizia_glabripetala_Lewis_1652@NODE_2_length_611_cov_34.395131
------------------------------------------------------------------------------------------------------------------------------------------------------------------------------------------------------------------------------------------------------------------------------------------aaccctttaatttaatctctctatttgagtgaactacatcagaaatctcaacaccaaacgggaataaaacaagctgacaaattcattttacaatgtgtagcagatt--------gcattacatcacctcaatactatcacaacatttctacctattcttcttaactttcttgcttcttagagagctttctggagttctactatcaagcttgcgtttccttccagcttgttttgatgaaccgtcttcctttggcaattttgcttttaatttagcctttctggcagcaactgctggtctttttgccttgcgctctgtcgttttctcacctctgggggttcccggtttcttatggacgacagttttgtttgcccgtagaccttggtaagacatattggactttttatttgtcttgttagcactgcttgaaggagaccttgaggaagccacggccgccttcttcgcaggtgtactggaaacttgtggtgttgatgggtttggccttttggacggggtggcatccgctttcgcatgagagagtctcagctctcggtcttgaagcttcaagctccgtttcctaagaacaaaattagcagcttcctgcatttacaagatagaa-------------------------------------------------------------------------------------------------------------------------------------------------------------------------------------------------------------------------------------------------------------------------------------------------------------------------------------------------------------------------------------
>_R_Albizia_inundata_Wood_26530@NODE_1_length_824_cov_4824.671001
----------------------------------------------------------------------------------------------------------------------------------------------------------------------------------------------------attctttaggattaaaattgcaacactaaatactttaggatacaaattacacctctaaaaataatctgggctgttaagtgcagcgtaaccctttaatttaatctctccatttgagtgaactacatcagaaatctcaacaccaaacaggaataaaacaagctgataaattcattttacaatgcgtagcagattctctagaggcattacatcacctcaatactatcacaacatttctacctattcttcttaactttcttgcttcgtagagagctttctggagttctactatcaagcttgcgtttccttccagtttgttttgatgaaccatcttccttgggcaattttgcttttaatttagcctttctggcagcaactgctggtctttttgccttgcgctctgtcgttttctcacctctgggggttcccggtttcttatgggcgacagttttgtttgcccgcagaccttggtaagacatattggactttttatttatcttgttagcactgcttgaaggagaccttgaggaagtcacgaccaccttcctcgcaggtgtactggaagcttgtggtgtcgacgggtttggccttttggatgggttggcatccgctttcgcatgagagagtctcagctctcggtctcgaagcttcaagctccgtttcctaagaacaaaattagcagcttcctgcatttacaagatagaactgtagtcagtgagactgacaaattaggtttcagatgacaagacatggagacaaagtcctaatattcttcttgatttagcagaactgatgacattttcctacaataattcaaccccagcaac-----------------------------------------------------------------------------------------------------------------------------------------------------------------------------------------------------------------------------------------------------------
>_R_Albizia_sinaloensis_Hughes_1576@NODE_1_length_978_cov_58.013319
---------------------------------------------------------------------------------------------------------------------------------------------------------------------tttgtttgaaggtgagattgctctattttaaatgctttagggtcaaaattgcatcactaaatattttggaatactaattacacctctaaaaatgatttgggctgttaaatgcagcttaaccctttaatttaatctctctatttgagtgaactacatcagaaatctcaacatcaaacgggaacaaaacaagctgataaattcattttccaatgtgtagcagattctctagaggcattacatcacctcaatactatcacaacatttctacctattcttcttaactttcttagttcgtagagagctttctggagttctactatcaagcttgcgtttccttccagcttgttttgatgaaccatcttcctttggcaattttgcttttaatttagccttcctggcagcaactgctggtctttttgccttgcgctctgtcgttttctcacctctgggggttcccagtttcttatggacgacggttttgtttgcccttagaccttggtaagagatattggactttgtatttgtcttgttagcactgcttgaaggagaccttgaggaagccacggccgccttcttcgcaggtgtactacaagcttgtggtgttgacgggtttggccttttggatggggtggcatccgcttttgcatgagagagtctcagctctcggtctcgaagcttcaagctccgtttcctaagaacaaaattagcagcttcctgcatttacaagatagaattgtattcagtgagactgacaaattaggtttcaggtgacaagacatggagacaacgtccaaata---ttcttgatttagtagaattaatgacattttcctacaataattcaaccccagcaacatttcttaaactatctaagccactgaacccttcaaggaaaaatattaatcttaattatttcattcaaatcaaggagtaattagtcgcacaaagtaaccaaaatcaaaacaatgtcacagtctata------------------------------------------------------------------------------------------------------------------------------
>_R_Archidendron_clypearia_Wieringa_1849@NODE_1_length_1298_cov_143.924652
---------cttaatttaaaattataatataattagtattaaagcctaaacaagccgtcgtcgtattttttgagttgagcaaggtgggagaaaatatgtgtttagctaaaatgtctatgaaagaagaaagcatcgacctttttttt-aaagacatca------------------------------tgatttttaatactttatagtcaaaatggaaccacgaaatactctagggtgctaattacacctctaaaaatatttcagagtactaaaaacaccttaaccctttaatttaatttctctattagagtgaactacatcagaaatctcaacaccaaacgggaataaaacaagctgataaattcattttccaacgtgtagcagattctctagagacattatatcacctcaatactatcacaacatttctacctattcttcttaactttcttacttcgtagggagctttctggagttctactatcaagcttgcgtttccttcctgcttgttttgatgagccatcttcctttggcaattttgcttttaatttagcctttctggcagcaactgctggtcttttcgccgtgcgctctgtcgttttctcacctctgggggttcccggtttcttatgggcgacggttttgtttgcccgcagaccttggtaagacatattggactttttatttgtctttttagaactgcttgaaggagaccttgaggaagccatgaccgccttctttgcaggtgtaccggaagcttgtggtgttgacgggtttggccttttggacggggtggcatccgctttcgcatgagagagtctcagctctcggtctcgaagcttcaagttccgtttcctaagaacaaaattagcagcttcctgcatttacaagatagaattgtattcagtgagactgacaaattaggtttctggtaagaagacatgtagac--agtccaaatattcttcttgatttagcagaactgatgacattttcctacaataattcaac--------catttcttaaattatctaagccactgatcccttcaaggacatatattaatcttaatcatttcattcaaatcaaggagtaattagttgcacaaagtaaccaaaatcaacacaatgt-------aatatagtgtcactataacctagttttttttaaaccaaattagtataacctagtttactggttcatctttatattccctaatcctcttaatttactccttttttgccataaattattccacttcatttta
>_R_Balizia_elegans_Iganci_870@NODE_1_length_1335_cov_77.560413
aaaattcaacttaatttaaaattataatatgattagtagtaaagcttaaacaagctgtcctcgtattttttcaaatgagctaggtgggagtaaatatgcgtttaactaatatgtctttgatagaagaaagcattgactttttttttaaaggacgataaggttctgtttgcttgagggtgagattgctttatttttaatactttaggataaaaattacaccactaaatatattaagatgctaattatatctctaaaaataatttagaatgttgaatacatcttaaccttttaatttaatttctctatttgagtgaactacatcagaaatctcaacaccaaactggaataaaacaagctgataaattcattttccaatgtgtagcagattctctagaggcattatatcaccccaatactatcacaacatttctacctattcttcttaactttcttactccgtagagagctttctggagttctactatcaagcttgcgtttccttccagcttgttttgctgaaccatcttcctttggcaattttgctttcaatttagactttctagcagcaactgctggtcttttcgccttgcgctctgtcgttttctcacctctgggggttcctggtttcttatgcacgacagttttgtttgcccgcagaccttggtaagacatattgaactttttatttgtcttgttagcgctgcttgaaggagaccttgaggaagccacggccaccttcttcgcaggtgtaccggaagcttgtggtgttgatgggtttggccttttggacagggtggcatccgcttttgcatgagagagtctcagctctcggtctcgaagcttcaagttccgtttcctaagaacaaaattagcagcttcctgcgtttacaagatagaattgtattcagtaagactgacaaattaggtttcatgtaacaagacatggagacaaagtccaaatattcttcttgatttagcagaactgatgacattttcctacaataattcaaccccaacaacatttcttaaactatctaagccactgatcccttcaaggacaaatattaatcttaatcg-ttcattcaaatcaaggagcaattagttgcacaaagtaaccaaaatcaacacaatgtcacagtcaatatagtgtcactataacctagtttttttttaaccaaacaagtataacctagtttactggttcaactttatattccctaatcctcttaatttacacctttt----------------------------
>_R_Cathormion_rhombifolium_Deighton_3618@NODE_1_length_1148_cov_58.360411
--------------------------------------gtaaagcctaaacaagctgtccttgtattttttcaaatgagctaggtgggagaaaatacgcgtttaactaatatgtttttgacggaagaaagcattgactttttttttaacggacgttaaggttctatttgctcgagagtgagattgttttttttttaatactttagagtcaaaattgcaccaccatatcatttaggaagctacttacagctctaaaattaattcggaatgctgagtacatcttaaccttttaatttaatttctctcttggagtgaactacatcagaaatctcaacaccaaactggaataaaacaagctgataaattcattttccaatgtgtagcagattctctagaggcattatatcaccccaatactatcacaacattactacctattcttcttaactttcttacttcgtagagagctttctggagttctactatcaagcttgcgtttccttccagcttgttttgatgaaccatcttcctttggcaattttgctattaatttagcctttctagcagcaactgctggtcttttcgccttgcgctctgtcgttttctcacctctgggggttcctggtttcttatgcacgacggttttgtttgcccgcagaccttggtaagacatattgaactttttatttgtcttgttagcgctgcttgaaggagaccttgaggaagccacagccgccttcttcgcaggtgtaccggaagctagtggtgttgacggatttggccttttggacagggtggcatccgcttttgcatgagagagtctcagctctcggtctcgaagcttcaagttccgtttcctaagaacaaaattagcagcttcctgcatttacaagatagaattgtattcagtgagactgacaaattaggtttcaggtaacaagacatggagacaaagtccaaatattcttcttgatttagcagaactgatgacattttcctacaataattcaaccccaacaacatttcttaaactatctaagccactgatcccttcaaggacaaatattaatcttaatcatttcattcaaatcaaggagcaattagttgcacaaagtaaccaaaatcgacacaatgtcacagtcaatatagtgtcactataacctagttttttt----------------------------------------------------------------------------------------------------
>_R_Hydrochorea_gonggrijpii_Tillett_45696@NODE_1_length_979_cov_99.450111
---------------------------------------------------------------------------------------------------------------------------------------actt-ttttttaaccgacgttaaggttctgtttgcttgagagtgagattgctttatttttaatactttaaggttaaagttgcaccactaaatattttaggatattaattccacctctaaaaatgattcgggatactgaatgcatcttaaccttttaatttaatttctctatttgagtgaactacatcagaaatctcaacaccaaactggaataaaacaagctgataaattcattttccaatgtgtagcagattctctagaggcattatatcaccccaatactatcacaacatttctacctattcttcttaactttcttacttcgtagagagctttctggagttctactatcaagcttgcgtttccttccagcttgttttgatgaaccatcttcctttggcaattttgctattaatttagcctttctagcagcaactgctggtcttttcgccttgcgctctgtcgttttctcacctcttggggttcctggtttcttatgcacgacggttttgtttgcccgcagaccttggtaagacatatttaactttttatttgtcttgttagcgctgcttgaaggagaccttgaggaagccacggccgccttcttcgcaggtgtaccggaagcttgtggtgttgacgggtttggccttttggacagggtggcatccgctttcgcatgagacagtctcagctctcggtctcgaagcttcaagttccgtttcctaagaacaaaattagcagcttcctgcatttacaagatagaattgtattcagtgagactgacaaattaggtttcagttaacaagacatggagac--agtccaaatattcttgttgatttagcagaactgatgacattttcctacaataattcaaccccaacaacatttcttaaactatctaagccactgatcccttcaaggacaaatattaatcttaatcatttcattcaaatcaaggagcaattagttgcacaaagtaac----------------------------------------------------------------------------------------------------------------------------------------------------------
>_R_Jupunba_asplenifolia_Ekman_6383@NODE_1_length_815_cov_37.673442
-----------------------------------------------------------------------------------------------------------------------------------------------------------------------------------------------------------------------acaccactaaatactttatgatgctaattacacctctaaaaataatttaagatgctgagtgaatcttaaccttttaatttaatttctctatttgagtgaactacatcagaaatctcaacaccaaacgggaataaaacaagctgataaattcattttccaatgtgcagcagattctctagaggcattatatcaccccaataccatcacaacatttctacctattcttcttaactttcttatttcgtagggagctttctggagttctactatcaagcttgcgtttccttccagcttgttttgatgaaccatcttcctttggcaattttgcttttaatttagactttctagcagcaactgctggtcttttcgccttgcgctctgtcgttttctcacctctgggggctcctggtttcttatgcacgatggttttgtttgcccgcagaccttggtaagacatattgaactttttatttgtcttgttagcgctgcttgaaggagaccttgaggatgccacggccgccttcttcgcaggtgtactggaagcttgtggtgttgacgggtttggccttttggacagggtggcatccgctttcgcatgagagagtctcagctctcggtctcgaagcttcaagttccgtttcctaagaacaaaattagcagcttcctgcatttacaagatagaattgtattcagtgagactgacaaattaggattcaggtaacaagacatggagacaaagtccaaatattcttcttgatttagcagaactgatgacattttcctacaataattcaaccccaacaacatttcttaaa-------------------------------------------------------------------------------------------------------------------------------------------------------------------------------------------------------------------------------------------------
>_R_Jupunba_barbouriana_Iganci_847@NODE_1_length_1434_cov_108.399410
aaaattcagcttaatttaaaattataatatgattagtagcaaagcttaaacgagctgtcctcgtattttttcaaatgagctaggtgggagaaaatacgcgtttaactaatatgcctttgatagcagaaagcattgactttttttttaccggacgttaaggttctgtttgctggagagtgagattgctttatttttaatactttagagtcaaaattacaccactaaatactttaagatgctaattacacttctaaaaattattcgggatgttgaatacaccttcaccttttaatttaatttctctatttgagtgaactacatcagaaatctcaacaccaaacgggaataaaacaagctgataaattcattttccaatgtgtagcagattctctagaggcattataccaccccaatactatcacaacatttctacctattcttcttaactttcttatttcgtagagagctttctggagttctactatcaagcttgcgtttccttccagcttgttttgatgaaccatcttcctttggcaattttgcttttaatttagactttctagcagcaactgctggtcttttcgccttgcgctctgtcgttttctcacctctgggggttcctggtttcttatgcacgacggttttgtttgcccgcagaccttggtaagacatattgaactttttatttgtcttgttcgcgctgctcgagggagacctcgaggaagccacggccgccttcttcgcaggtgtaccagaagcttgtggtgttgacgggtttggccttttggacagggtggcatccgctttcgcacgagagagtctcagctctcggtctcgaagcttcaagttccgtttcctaagaacaaaattagcagcttcctgcatttacaagatagaattgtattcagtgagactgacaaattaggtttcatgtaactagacatggagac--agtccaaatattcttcttgatttagcaaaactgatgacattttcctacgataattcaaccccaacaacatttcttaaactatctaagccactgatcccttcaaggacaaatattaatcttaatcatttcaatcaaatcaaggagcaattagttgcacaaagtaaccaaaatcaacacaatgtcacagtcaatatagtgtcagtataacctagtgtttttctaaccaaataagtataacctagtttacttgttcatctttatattccctaatcctcttaatttacaccttttttgccataaattattccacttcatttta
>_R_Jupunba_filamentosa_Lima_7487@NODE_1_length_1493_cov_59.365113
aacattcagcttaatttaaaattataatatgattagtagtaaagcttaaacaagctgtcattgtattttttcaaatgagctaggtgggagaaaatacgcg-ttaactaatatgtctttgacagaagaaagcattgactttttttttaaccgacgttaaggctctatttgcttgaaagggagattgctttatttttaatactttaaggtcaaaattgcaccactaaatatttcaagatactaattacacttttaaaattaatttgggatgctga----atcttaaccttttaatttaatttctctatttgagtgaactacatcagaaatctcaacaccaaacgggaataaaacaagctgataaattcattttccaatgtgtagcagattctctaggggcattatatcaccccaatactatcacaacatttctacctattcttcttaactttcttacttcgtagagagctttctggagttctactatcaagcttgcgtttccttccagcttgttttgatgaaccatcttcctttggcaattttgcttttaatttagacttcctagcagcaactgctggtcttttcgtcttgcgctctgtcgttttctcacctctgggggttcctggtttcttatgcacgacggttttgtttgcccgcagaccttggtaagacatattgaactttttatttgtcttgttagcgctgcttgaaggagaccttgaggaagccacggccgccttcttcgcaggtgtaccggaagcttgtggtgttgacgggtttggccttttggacagggtggcatccgctttcgcatgagagagtctcagctctcggtctcgaagcttcaagttccgtttcctaagaacaaaattagcagcttcctgcatttacaagatagaattgtattcagtgagactgacaaattaggtttcaggtaaccagacatggagac--agtccaaatattcttcttgatttagcagaactgatgacattttcctacaataattcaaccccaacaacatttcttaaactatcgaagccactgatcccttcaaggacaaatattaatcttaatcatttcattcaaatcaaggagcaattagttgcacaaagcaaccaaaatcaacacaatgtcacagtcaatatagtgtcagtataacctagtttttttt-aaccaaataagtataacctagtttactggttcatctttatattccctaatcctcttaatttacaccttttttgccataaattattccacttcatttta
>_R_Jupunba_idiopoda_Quesada_1718@NODE_1_length_1064_cov_49.043566
-------------------------------------------------------------------------------ctagctgggagaaaatacgcgtttaactaatatgtctttgatagaagaaagtattgactt-ttttttaacagacgttaagattctgtttgcttgagagtgagattactttatttttaatattttaaggtcaaaattacaccactaaatactttatgatgctaattacacctctaaaaataattcaggatgttgagtggatctcaaccttttaatttaatttctctatttgagtgaactacatcagaaatctcaacaccaaacgggaataaaacaagctgataaattcattttccaatgtgtagcagattctctagaggcattatatcaccccaatactatcacaacatttctacctattcttcttaactttcttatttcgtagagagctttctggagttctactatcaagcttgcgtttccttccagcttgttttgatgaaccatcttcctttggcaattttgcttttaatttagactttctagcagcaactgctggtcttttcgccttgcgctctgtcgttttctcacctctgggggttcctggtttcttatgcacgacggttttgtttgcccgcagaccttggtaagacatattgaactttttatttgtcttgttagcgctgcttgaaggagaccttgaggaagccacggccgccttcttcgcaggtgtaccggaagcttgtggtgttgacgggtttggccttttggacagggtggcatccgctttcgcatgagagagtctcagctctcggtctcgaagcttcaagttccgtttcctcagaacaaaattagcagcttcctgcatttacaagatagaattgcattcagtgagactgacaaattaggtttcatgtaactagacatggagac--agtccaaatattcttcttgatttagcagaactgatgacattttcctacaataattcaaccccaagaacatttcttaaactatctaagccactgatcccttcaaggacaaatattaatcttaatcatttcattcaaatcaaggagcaattagttgcataaagtaaccaaaatcaacacaat-------------------------------------------------------------------------------------------------------------------------------------------
>_R_Jupunba_laeta_Mori_25147@NODE_1_length_1185_cov_34.968412
----------------------------------------------------------------------------------------------------------------gtctttgacagaagaaagcattgacct-tttttaaacagacgtttaggttctctttgcttgagagggagattgctttatttttaatacttaagggtcaaaattataccatcaaatactttaggatgttaattacacctttaaaaataattcaagatgctaggtgaatcttaaccttttaatttaatttctctatttgagtgaactacatcagaaatctcaacaccaaacaggaataaaacaagctgataaattcattttccaatgtgtagcagattctctagaggcattatatcaccccaatactatcacaacatttctacctattcttcttaactttcttacttcgtagagagctttctggagttctactatcaagcttgcgtttccttccaccttgttttgatgaaccatcttcctttggcaattttgcttttaatttagactttctagcagcaactgctggtcttttcgccttgcgctctgtcgttttctcacctctgggggttcctggtttcttatgcacgacggttttgtttgcccgcagaccttggtaagacatattgaactttttatttgtcttgctagcgctgcttgaaggagaccttgaggaagccatggccgccttcttcgcaggtgtaccggaagcttgtggtgttgacgggtttggccttttggacagggtggcatccgctttcgcatgagagagtctcagctctcggtctcgaagcttcaagttccgtttcctaagaacaaaattagcagcttcctgcatttacaagatagaattgtattcagtgagactgataaattaggtttcatgtaactagacatggagac--agtccaaatattcttcttgatttagcagaactgatgacattttcctacaataattcaaccccaacaacatttcttaaactatctaagccactgatcctttcaaggaaaaatattaatcttaatcatttcattcaaatcaaggagcaattagttgcacaaagtaaccaaaatcaacacaatgtcacagtcaatatagtgtcagtataacctagtttttttttaaccaaataagtataacctagtttactggttcatctttatattccctaatcctcttaatttacaccttttttgccaaaaattattccacttcatttta
>_R_Jupunba_langsdorfii_Ribeiro_728@NODE_1_length_1497_cov_71.908451
aaaattcagcttaatttaaaattataatatgattggtagtaaagcttaaacaagctgtcctcgtattttcttaaatgagctaggtgggagaaattacgcgtttaactaatatgcctttgatagaagaaagcattgactt-ttttttaactgacgttaaggttctgtttgcttgagagtgagattgctttatttttaatactttaaggtcaaaattgaaccactaaatactttaagatactaattacacctctaaaaataattcagaatgccgaatgcatcttaaccttttaatttaatttctctatttgagtgaactacatcagaaatctcaacaccaaacgggaataaaacaagctgataaattcattttccaatgtgtagcagattctctagaggcattatatcaccccaatactatcacaacatttctacctattcttcttaactttcttacttcgtagagagctttctggagttctactatcaagcttgcgtttccttccagcttgttttaatgaaccaccttcctttggcaattttgctattaatttagactttctagcagcaactgctggtcttttcgccttgcgctctgtcgttttctcacctctgggggttcctggtttcttatgcacgacggttttgtttgcccgcagaccttggtaagacatattgaactttttatttgtcttgttagcgctgcttgaaggagaccttgaggaagccacagccgccttcttcacaggtgtaccagaagcttgtggtgttgacgggtttggccttttggacagggtggcatccgctttcgcatgagagagtctcagctctcggtctcgaagcttcaagttccgtttcctaagaacaaaattagcagcttcctgcatttacaagatagaattgtattcagtgagactgacaaattaggtttcaggtaaccagacatggagac--agtccaaatattcttcttgatttagcagaactgatgacattttcctacaataattcaaccccaacaacatttcttaaactatctaagccactgatcccttcaaggacaaatgttaatcttaatcatttcattcaaatcaaggagcaattagttgcacaaagtaaccaaaatcaacacaatgtcacagtcaatatagtgtcactataacctagtttttttttaaccaaaaaagtataacctagtttactggttcatctttatattccctaatcctcttaatttacaccttttttgccataaattattccacttcatttta
>_R_Jupunba_leucophylla_Iganci_839@NODE_1_length_1235_cov_137.818653
aaaattcagcttaatttaaaattataatatgattagtagtaaagcttaaacaagacgtcctctcattttttcaaatgagctaggtgggagaaaatacgcgtttaactaatatgtctttgacagaagaaatcattgac-------------------------------------------------------------------gcgtaaaaattgtatcactaaatattttaagatgttaattacacctttaaaaataattcaggatactgaatgcatcttaaccttttaatttaatttctctatttgagtgaactacatcagaaatctcaacaccaaac-ggaataaaacaagctgataaattcattttccaatgtgtagcagattctctagaggcattatatcaccccaatactatcacaacatttctacctatgcttcttaactttcttacttcgtagagagctttccggagttctactatcaagcttgcgtttccttccagcttgttttgatgaaccatcttcctttggcaattttgcttttaatttagactttctagcagcaactgctggtcttttcgccttgcgctctgtcgttttctcacctctgggggttcctggtttcttatgcacgacggttttgtttgcccgcagaccttggtaagacatattgaactttttatttgtcttgttagcgctgcttgaaggagaccttgaggaagccacggctgccttcttcgcaggtgtacccgaagcttgtggtgttgatgggtgtggccttttggacagggtggcatccgctttcgcatgagagagtctcagctctcggtctccaagcttcaagttccgtttcctaagaacaaaattagcagcttcctgcatttacaagatagaattgtattcagtgagactgacaaattaggtttcatgtaacttgacatggagac--agtccaaatattcttcttgatttagcagaactgatgacattttcctacaataattcaaccccaacaacatttcttaaactatctaagccactgatcccttcaaggacaaatattaatcttaatcatttcattcaaatcaaggagcaattagttgcacaaagtaaccacaatcaacacaatgtcacagtcaatatagtgtcagtataacctagtttttttttaaccaaataagtataacctagtttactggttcatctttatattccctaatcctcttaatttacaccttttttgccaaaaattattccacttcatttta
>_R_Jupunba_limae_Iganci_261@NODE_1_length_1564_cov_58.985878
aaaattcagcttaatttaaaattataatatgattagtagtaaagcttaaacaagctgtcctagtattttttcaaatgagctaggtgggagaaaatacgcgtttaactaatatgtctttgacagaagaaagcattgacct-ttttttaacagaagtttaggtcctctttgcttgagagggagattgctttatttttaatactttagggtcaaaattacaccactaaatactttaagatactaattacatttttaaaattaattcaggatgctga----gtcttaaccttttaatttaacttctctatttgattgaactacatcagaaatctcaacaccaaacgggaataaaacaagctgataaattcattttccaatgtgtagcagattctctagaggcattatatcaccccaatactgtcacaacatttctacctattcttcttaactttcttacttcgtagagagctttctggagttctactatcaagcttgcgtttccatccagcttgttttgatgaaccatcttcctttggcaattttgcttttaatttagactttctagcagcaactgctggtcttttcgccttgcgctctgtcgttctctcacctctgggggttcctggtttcttatgcacgacggttttgtttgcccgcagaccttggtaagacatattgaactttttatttgtcttgttagcgctgcttgaaggagaccttgaggaagccacggccgccttcttcgcaggtgtaccggaagcttgtggtgttgacgggtttggccttttggacagggtgacatccgctttcgcatgagagagtctaagctctcggtctcgaagcttcaagttccgtttcctaagaacaaaattagcagcttcctgcatttacaagatagaattgtattcagtgacactgacaaattaggtttcatgtaactagaaatggagac--agtccaaatattcttcttgatttagcagaactgatgacattttcctacaataattcaaccccaacaacatttcttaaactatctaagccactgatcccttcaaggacaaatattaatcttaatcatttcattcaaatcaaggagcaattagttgcacaaagtaaccaaaatcaacacaatatcacagtcaatatagtgtcagtataacctagtttttttt-aaccaaataagtataacctagtttactggttcatctttatattccctaatcctcttaatttacaccttttttgccataaattattccacttcatttta
>_R_Jupunba_nipensis_Mayo_19662@NODE_1_length_870_cov_24.126103
-----------------------------------------------------------------------------------------------------------------------------------------------------------------------------------agattgctttatttttaatactttaggatcaaaattacattactaaatactttatgatgctaattacacctctaaaaataatttaagatgctgagtgcatcttaaccttttaatttaatttctctatttgagtgaactacatcagaaatctcaacaccaaacgggaataaaacaagctgataaattcattttccaatgtgtagcagattctctagaggcattatatcaccccaatactatcacaacatttctacctattcttcttaactttcttatttcgtagagagctttctggagttctactatcaagcttgcgtttccttccagcttgttttaatgaaccatcttcctttggcaattttgcttttaatttagactttctagcagcaactgctggtcttttcgccttgcgctctgtcgttttctcacctctgggcgctcctggtttcttatgcacgatggttttgtttgcccgcagaccttggtaagacatattgaactttttatttgtcttgttagcgctgcttgaaggagaccttgaggatgccacggccgctttcttcgcaggtgtactggaagcttgtggtgttgacgggtttggccttttggacagggtggcatccgctttcgcatgagagagtctcagctctcggtctcgaagcttcaagttccgtttcctaagaacaaaattagcagcttcctgcatttacaagatagaattgtattcagtgagactgacaaattaggtttcaggtaacaagacatggagacaaagtccaaatattcttcttgatttagcagaactgatgacattttcctacaataattcaaccccaacaacatttcttaaactatctaagccactgatcc------------------------------------------------------------------------------------------------------------------------------------------------------------------------------------------------------------------------------
>_R_Jupunba_villosa_Borges_423@NODE_1_length_1319_cov_90.016103
-----------------gaggttttgaggagagggagagggaaattttaaaaaattttccttttattcttcccaattaaggggaggggaggggaggggaccaaaactcctccctccctccccttcccttcctctcccctcaaaccaaacagacccttaggttctctttgcttgagagggagattgctttatttttaatattttaaggtcaaaattacaccactaaatactttagaatactaattacacttttaaaattaattcgggatgctaa----gtcttaaccttttaatttaatttctctgcttgagtgaactacatcagaaatctcaacaccaaacgggaataaaacaagctgataaattcattttccaatgtgtagcagattctctagaggcattatatcaccccaatactatcacaacatttctacctattcttcttaactttcttacttcgtagagagctttctggagttctactatcaagcttgcgtttccttccagcttgttttgatgaaccatcttcctttggcaattttgcttttaatttagactttctagcagcaactgctggtcttttcgccttgcgctctgtcgttttctcacctctgggggttcctggtttcttatgcacgacggttttgtttgcccgcagaccttggtaagacatattgaactttttatttgtcttgttagcgctgcttgaaggagaccttgaggaagccacggccgccttcttcgcaggtgtaccggaagcttgtggtgttgacgggtttggccttttggacagggtggcatccgctttcgcatgagagagtctcagctctcggtctcgaagcttcaagttccgtttcctaagaacaaaattagcagcttcctgcatttacaagatagaattgtattcagtgagactgacaaattaggtttcatgtaactagacatggagac--agtccaaatattattcttgatttagcagaactgatgacattttcctacaataattcaaccccaacaacatttcttaaactatctaagccactgatcccttcaaggaaaaatattaatcttaatcatttcattcaaatcaaggagcaattagttgcacaaagtaaccaaaatcaacacaatgtcacagtcaatatagtgtcagtataacctagtttttttttaaccaaataagtataacctagtttactggttcatctttatattccctaatcctcttaatttacaccttttttgccataaattattccacttcatttta
>_R_Punjuba_killipii_Palodorios_6252@NODE_1_length_1102_cov_34.378537
---------------------------------------------------------------------------------------gagaaaatacgtgtttaactaatatgtctttgacagaagaaagcatttgacttttttaaaacggacgtcaaggttctatttgcttgagggtgagattgctctatttttaatactttagagtcaaaattacaccactaaatattttaaggtgctaattacacctctgaaaataattcggggtgctaagtgcatcttaaccttttaatttaatttctatatttgagtgaactacatcagaaatctcaaaaccaaacgggaataaaacaagctgataaattaattttccaatgtgtagcagattctctagaggcattatatcaccccaatactatcacaacatttctacctattcttcttaactttcttactacgtagagagctttctggagttctactatcaagcttgcgtttccttccagcttgttttgatgaaccatcttcctttggcaattttgcttttaatttagcctttctagcagcaactgctggtcttttcgcctcgcgctctgtcgttttctcacctctgggggttcccggtttcttatgcacgacggttttgtttgcccgcagaccttggtaagacatattggactttttatttgtcttgttagcactgcttgaaggagaccttggggaagcgacagccgccttcttcgcaggtgtaccggaagcttgtggtgttgacgggtttggccttttggatgggatggcatccgctttcgcatgagagagtctcagctctcggtctcgtagcttcaagttccgtttcctaagaacaaaattagcagcttcctgcatttacaagatagaattgtattcagtgagactgaaaaattaggtttcaggtaacaagacatggagacaaggtccaaatattctttttgatttagcagaactgatgacattttcttacaataattcaaccccaacaacatttcttaaactatctaagccactgatcccttcaaggtcaaatattaatcttaatcatgtcattcaaatcaaggagcaattagttgcacaaagtaaccaaaatcaacacaatgtcacagtcaatatagtgtcactagaacctagtttttttctaaccaaataag---------------------------------------------------------------------------------------
