# Supplementary material for: A new generic circumscription of Hydrochorea (Leguminosae, Caesalpinioideae, mimosoid clade) with an amphi-Atlantic distribution
Source: PhytoKeys. 2022 Aug 22;205:401–37. doi: 10.3897/phytokeys.205.82775 (PMC9849043; doi:10.3897/phytokeys.205.82775)
Supplement: Supplementary material 1 — Supplementary data file S1 [file phytokeys-205-401_article-82775__-s001.zip › RBH3_m44889_comp37666_c0_seq1.aln-cln]

>Afrocalliandra_redacta_Germishuizen_5585@NODE_1_length_1068_cov_286.025227
--------------------------------------------------------------------------------------------------------------------------------------------------------------------------------------------------------------------------------------gggactatagcttaagtataagattaacttccacacaaaaagcatgaaattttaagcagctaacatgtatgcacagcccgacaataacatttcttgttgatgcaactaaatgcaatgaaactcagccactacaaaacaacaaacctagagcaaacatcaaaatccgggacaaatcgccctattactctttcctactgaatactcccaaaatctgttcatttttggaagctaacttgctt-------ctgtgataagccgcagtttactagcagtcactatggataaaccacgatccttcattgatttgatgcgccatcgtatagtagtgtggtcatctttcctttaccgggcgtacgcttggcttgaggattttctgaatcagatacaatctttccggatttattaataggtttcttgtatttccgactaacaatcctctgtgccaatgatttgagtggaattgtaacgtccaaaggcagaagaatcccctccaattcctgccaatcaagatcttcggagtcaccatcctcatagagaactctgaaccatccagttcgtttgttgtattgcagcactacacctgtgtaataccgccccataaacagcttcagaacttccctcccttccaaccattcacctaaacctgaatgcaccagtggtccaactgtgcttgaagtcttacccaagtcacaagtattgtcactagggataacgtcaggtaccccattgattacgatagcaggctctcctggcagctcaaaaattgttgtcgctgaggcgtctggttgttgctggcctcctccaccctccattttaggggctctttctgatagctctcctggcaactcagaaactgtagttgctgaggtgtttgattgttgctggcttccttcaccctccattttagaggttctttcagataaatcaacaagagttaaaaaaaaaaaaaaaaaattagcaataggaaaaagcaatatatgtttaaagctctagaaagactgaaactcagatcatgaaccaagaaaataaattataaatccagacaacgtttaacaaacaa----------------------------------------------------------------------------------------------------------------------------------------------------------------------------------------------
>Albizia_adinocephala_FHO33_88@NODE_2_length_656_cov_60.911917
tgatttacgatattatctttattagctatactgaac----------------------tcaaatatcatattaattactttatctcccactatctttattaaatatagataatcgtagaaagataaattacatactacttaaaaatttaaagtgtcttataaaaaagatcaataatacttattaattgataccttataacaagaac--aacgagggagtatacagaaagggggactattgcggaatcgtaagataaactttcgcacaaaaagcatgaaattgttagcaactaacatgtatgcacagtccaaca--aacatttcttgttgaggcaacaatatgcactgaaactcagccgctacaatacaacaaacctagagcaagcatcaaaatctgggacaaatccctctattactctttcctgctgagtactttcgaaatctattcatttttggaagctaacttgctt-------ctgtaataaaccgcggcttactagtagtccctatcaacaaactacggtccttcattgatttgatgcgccgtcatatagtagtgtggtcatctttcctttactgggcgtacgtttgacaagaggattttgtgaattagatacaatcttcccggatttattaataggcttcttgtatttccgacaaacaatcctctg------------------------------------------------------------------------------------------------------------------------------------------------------------------------------------------------------------------------------------------------------------------------------------------------------------------------------------------------------------------------------------------------------------------------------------------------------------------------------------------------------------------------------------------------------------------------------------------------------------------------------------------------------------------------------------------------------------------------------------------------------------------------------------------------------------------------------------------
>Albizia_burkartiana_StivalSantos_678@NODE_1_length_1225_cov_15.511966
----------------------------------------------------------------------------------------------------------------cttataaactcgaaactccctaattatggcgagtttggctcgttatattacaatattctccatggcacacaatctttatctattctgcccaacctattctatataatataccaaaaaggggactagagttgaagcgtaagataaactttcgcacaaaaagcatgaaattgttagcaactaacatgtatgcacagtccaacagtaacatttcttgttgacgcaacaatacgcactgaaactcagccactacaatacaacaaacctagagcaaacatcaaaatctgggacaaatcgccctatcactctttcccactgagtactttcgaaatctattcatttttggaagctaacttgctt-------ctgtaataaaccgcagtttactagtagtccctatcaacaaactacgatccttcattgatttgatgcgccgtcatatagtagtgtggtcatctttcctttactgggcgtacgtttgacttgaggattttgtgaattagatacaatcttcccagatttattaataggtttcttgtatttccgacaaacaatcctctgtgccaacgatttgagtgggattgtaacgtccaaaggcagaagaatctcctccaattcctgccaatcaagatcttcagagtcaccatcctcatagagaactctgaaccatccagtttgtttgccatattgcagcactacgcctgtgtaataccgccccataaacagcttcagaacttcccttccttccaaccattcacccaaccctgaaagcatcggtgcttcaatcgtgcttgaagtcttgcacaaagcacgagtgctgtcactggggataatgtcaggcaccccattaattacaatagcaggctctcccggcaactcaaaaactgttgttgctgatgcgttcgattgttgttggcttcctccgccctccattttagaggttctttctgatagctctcctggcaactcagaaactgtcgttgctaaggcgtttgattggtgctggcttcctccaccctccattttagaggttctttctgataaatcagcagagtttaagggggggaaaaaaaactgagtatcatgaaaaaa-aacacatgtttacagctttagaaagactggaactcagatcatgaatcaagaaaataaattataattccagacaaaattcaacaaacaaccaaaacagatcacaaggtcctatgaaactcggcattcacatgaaatgcaaag-----------------------------------------------------------------------------------------------------------------------------------------
>Albizia_coripatensis_Hughes_2433@NODE_1_length_1654_cov_254.009512
aaaaatcaatcaaatgtatttatcaataaaataaaattaaaaaagtatgcatattcatcg--atataagatacattagtttgtgcgcttgcattattctgatgtttataccacttataaactcgaaactacctaattatggtgagtttggctcgtcatattacaatattctccatggcacactatctttatctattctgcccaacctattctatataatataccaaaacggggattatagttgaagcgtaagataaacttgcgcacaaaaagcatgaaattgttagcaactaacaagtatgcacagtccaacagtaacatttcttgttgacgcaacaatatgcactgaaactcagccactacaatacaacaaacctagagcaaacatcaaaatctggggccaatccccctattactctttcgtactgaatactttcgaaatctgttcatttttggaagctaacttgctt-------ctgtaataaaccccagtttactagcagtccctatcaacaaaatacgatccttcattgatttgatgcgccgtcatatagtagtgtggtcatctttcctttactggacgtacgtttgacttgaggattttgtgaattagatacaatcttcccggatttattaataggtttcttgtatttccgacaaacaatcctctgtgccaacgacttgagtgggattgtaacgtccaaaggcagaagaatctcctccaattcctgccaatcaagatcttcagagtcaccatcctcatagagaactctgaaccatccagtttgtttgccatattgcagcactacacctgtgtaataccgccccataaacagcttcagaacttcccttccttccaaccattcacctaaccctgaatgcactggtgcttcaaccgtgcttgaagtcttgcacaaagcacgagtgctgtcactggggataatgtcaggcaccccattaattacaatagcaggctctcccggcaactcaaaaactgttgttgctgatgcgttcgattgttgttggcttcctccactctccattttagaggttctttctgatagctctcctggcaactcagaaactgtcgttgctatggcgtttgattggtgctggcttcctccaccctccactttagagattctttctgataaatccgcagaggttaaaaaaaaaaaaaaaaactgagtatcatgagaaaacaacatatgtttacagctttagaaagaatggaactcagatcatgaatcaagaaaataaattataattccagacaaaattcaacaaacaaccaaaacagatcacaaggtcctatgaaactcggcagtccaatgaaatgcaaaagcctctctctctgtagatctgagagctatgtttacccaccagtagtttgcagcaagagatatgaggagagatcaaggaaagcaaatatcttgccgtttcaggatttttaatattatctcatctggagatagtttaga
>Albizia_decandra_Vilhena_231@NODE_1_length_962_cov_48.327684
--------------------------------------------------------------------------------------------------------------------------------------------------------------------------------------------------------------------------------------------------------------------------------------------------------------------------------------------------------------------------------acaaacctagagcaaacatcaaaatctgggacaaatccctctattactctttcccactgagtactttcgaaatctattcatttttggaagctaacttgctt-------ctgtaataaaccgcagtttactagtagtccctatcaacaaactacggtccttcattgatttgatgcgccgtcatatagtagtgtggtcatctttcctttactgggcgtacgtttgactagaggattttgtgaattagatacaatcttcccgcatttattaataggcttattgtatttccgacaaacaaccctctgtgccaacgatttgagtgggattgtaacgtccaaaggcagaagaatctcctccaattcctgccaatcaagatcttcagagtcaccatcctcatagagaactctgaaccatccagttcgtttgtcatattgcagcactacacctgtgtaataccgccccataaacagcttcagaacttcccttccttccaaccattcacctaaacctgaatgcactggtgcttcaaccgtgcttgaagtcttacacaaagcacgagtgctgtcactagggataatgtcaggcaccccattaattacaatagcaggctctcctggcaactcaaaaaccgttgttgctgatgcgtttgattgttgttggcttcctccatcctccattgtacaggttctttctgatagctcttctggcaactcagaaactgttgttgctaaggcgtttgattgttgctggattcctccaccctccattttagaggttctttctgataaatcaagagttt---aaaaaaaaaaaaagaactgagtatcatgaaaaaacaacatatgtttacagctttagaaagactggaactcagatcatgaatcaagaaaataaattataattccggacaaaattcaacaaacaaccaaaacagatcacaaggtcatatgaaactcggcattcacaagaaatg----------------------------------------------------------------------------------------------------------------------------------------------
>Albizia_glabripetala_Lewis_1652@NODE_1_length_1164_cov_75.999080
-----------------------------------------------------------------------------------------------------------------------------------------------------------------------------------------acttattaatccttctagaacaacaaaagggagtatacaaagaaggggactataatggaagcgtaagataaactttcgcacaaaaagcatgaaattgttagcaaccaacatgtacgcacagtccaacagtaacatttcttgttgaggcgacaatatgcactgaaactcagccgctacaataccac-aacctagagcaaacatcaaaatctgggacaaatccctctattactctttcctaccgagtactttcgaaatctattcatttttggaagctaacttgctt-------ctgtaataaaccgcagtttactagtagtccctatcaacaaactacggtccttcattgattcgatgcgccgtcatatagtagcatggtcatctttcctttactgggcgtacgtttgactagaggattttgtgaattacatacaatcttcccggatttattaataggcttcttgtatttccgacaaacaatcctctgtgccaacgatttgagtgggattgtaacgtccaaaggcagaagaatctcctccaattcctgccaatcaagatcttcagaatcaccatcctcatagagaactctgaaccatccattttgtttgtcatattgcagcactacacctgtgtaataccgccccataaacagcttcagaacttcccttccttccaaccattcacctaaacctgaatgcactggtgcttcaaccgtgcttgaagtcttacacaaagcacgagtgctgtcactagggataatgtcaggcaccccattaattacaatagcaggctctcctcgcaactcaaaaactgttgttgccgatgcgtttgattgttgttggcttcctccatcctccatcgtacaggttctttctgatagctcttctggcatctcagaaactgttgttgctaaggcgtttgactgttgctggctttctccaccctccattttagaggttccttctgataaatcaacggagttt--acaaaaaaaaaaatacttagtatcatgaaaaaacaacataagtcttcagctttagaaagactggaactcagatcaagaatcaagaaaataaattataattccagacaaaattcaacaaacaaccaaaacagatcacaaggtcatatgaaactcggcattcacatgaaatgcaaaatcctttctc--------------------------------------------------------------------------------------------------------------------------------
>Albizia_inundata_Wood_26530@NODE_1_length_1010_cov_397.407330
---------------------------------------------------------------------------------------------------------------------------------------------------------------------tgtcttataaaaaagattaataatacttatccttctgaaacaacaaaagggagtatacaaagaaggggactataatggaagcgtaagataaactttcgcacaaaaagcatgaaattgttagcaactaacatgtacgcacagtccaacagtaacatttcttgttgaggcgacaatatgcactgaaactcagccgctacaataccacaaacctagagcaaacatcaaaatctgggacaaatccctctattactctttcctaccgagtactttcgaaatctattcatttttggaagctaacttgctt-------ctgtaataaaccgcagtttactagtagtccctatcaacaaactacggtctttcattgatttgatgcgccgtcatatagtagcgtagtcatctttcctttactgggcgtacgtttgactagaggattttgtgaattagatacaatcttcccggatttattaatgggcttgttgtatttccgacaaacaatcctctgtgccaacgatttgagtgggattgtaacgtccaaaggcagaagaatctcctccaattcctgccaatcaagatcttcagaatcaccatcctcatagagaactctgaaccatccattttgtttgtcatattgcagcactacacctgtgtaataccgccccataaacagcttcagaacttcccttccttccaaccattcacctaaacctgaatgcactggtgcttcaaccgtgcttgaagtcttacacaaagcacgagtgctgtcactagggataatgtcaggcaccccattaattacaatagcaggctctcctcgcaactcaaaaacagttgttgctgatgcgtttgattgttgttggcttcctccatcctccatcgtacaggttctttctgatagctcttctggcatctcagaaactgttgttgctaaggcgtttgactgttgctggctttctccaccctccattttagaggttctttctgataaatcaacggagttt------------------------------acaa----------------------------------------------------------------------------------------------------------------------------------------------------------------------------------------------------------------------------------------------------------------------------------------
>Albizia_sinaloensis_Hughes_1576@NODE_1_length_1095_cov_139.876228
----------------------------------------------------------------------------------------------gacttaaaactcatcgttcctccaaacactcaatttttt------------ttttgcttcttcaatcgctcgatttcacacataatcacacgaatatccgt--------------gtgaaccgctgttccaaacatgcatatatagtggaagcgtaagataaactttcgcacaaaaagcatgaaattgttggcagctaacatgtatgcacagtccaacagtaacatttcttgttgaggcaacaatatgcactgaaactcagccgctacaatacaacaaacctagagcaaacatcaaaatctgggacaaatccctctattactctttcctactgagtactttcgaaatctattcatttttggaagctaacttgctt-------ctgtaataagccgcagtttactagtagtccctatgaacaaactacggtccttcattgatttgatgcgccgtcatatggtagtgtggtcatctttcctttactgggcgtacgtttgactagaggattttgtgaattagatacaatcttcccggatttattaataggcttcttgtatttccgacaaacaatcctctgtgccaacgatttgagtggaattgtaacgtccaaaggcagaagaatctcctccaattcctgccaatcaagatcttcagagtcaccatcctcatagagaactctgaaccatccagtttttttgtcatattgcagcactacacctgtgtaataccgccccataaacagcttcagaacttcccttccttccaaccattcacctaaacctgaatgcactggtgcttcaaccgtgcttgaagtcttacacaaagcacgagtgctgtcgctagggataatgtcaggcaccccattaattacaatagcaggctctcctggcaactcaaaaactgttgttgctgatgcgtttgattgttgttggcttcctccatcctccattgcacaggttctttctgatagctcttctggtaactcagaaactgttgttgctaaggcgtttgattgttgctggcttcctccaccctccattttagaggttctttctgataaatcaacagagttttttttaaaaaaaaaaaccttagtatcaagaaaaaacaacatatgttt---------------------------------------------------------------------------------------------------------------------------------------------------------------------------------------------------------------------------------------------------------------------------
>Albizia_subdimidiata_var_subdimidiata_Ferreira_210@NODE_1_length_1258_cov_166.155800
--------------------------------------------------------------------------------------------------------------------------------------------aaaaacttaaagtgttttataaaaaagattaataatatttattagttagttgctt---gtaacaaaaacaagccggagtatacaaaaaaggggactatagtggaagtgtaagataaactttcgcacaaaaagcgtgaaattgttagcaactaacatgtatgcacagtccaaaagtaacatttcttgttgacgcaacaatatgcactgaaa--cagccgctacaacacaacaaacctagagcaaacatcaaaatgtgggacaaatcccgctattactctttcctactgagtactttcgaaatctattcatttttggaagctaacttgctt-------ctttaataaaccgcagtttactagtagtccctatcaacaaactacggtccttcattttgtgaattagat----------------acaatcttccctttactgggcgtacgcttgactagaggattttgtgaattagatacaaagttcccggatttattaataggcttcttgtatttccgagaaacaatcctctgtgccaacgatttgagtgggattgtaacgtccaaaggcagaagaatctcctccaattcctgccaatcaagatcttcagagtcaccatcctcatagagaactctgaaccatccattttgtttgtcatattgcagcactacacctgtgtaataccgccccataaacaacttcagaacttcccttccttccaaccattcacctaaacctgaatgcactggtgcttcaaccgtgcttgaagtcttacacaaagcacgagtgctgtcactagggataatgtcaggcaccccattaattacaatagcaggctctcctcgcaactcaaaaactgttgttgctggtgcgtttgattgttgttggcttcctccatcctccatcgtacaggttctttctgatagctcttctggcaactcagaaactgttgttgctaaggcgtttgattgttgctggcttcctccaccctccattttagaggttctttctgataaatcaacagagttt---taaaaaaaaaaaagcttagtatcatgaaaaaacaacatatgtttacagctttagaaagactggaacccagatcatgaatcaagaaaataaattataattccagacaaaatccaacaaacaaccaaaacagatcacagggtcatatgaaactcggcattcacatgaaatgcaaaagccttcctctctgtagatctgagagctatgtttacccacaagtagtttgcagcaagagatatgaggagagatcaaggaaag--------------------------------------------------------
>Albizia_tomentella_Leach_Dunlop_3801@NODE_1_length_1323_cov_177.966292
-----------------------------------------------------------------------------------------------------aaaaaccactaattttaaacttaaggaactaaaataaaaatcaagttaaatt-tcagaggacaaaactaaaatcagactaaacttcctatatcaaaaattatattaattctgtata------aaaagaggggactatagctgaagcgtaagataaactttggcacaaaaagcatgaaattgttagcaattaacatgtatgcacatcccaacagtaacatttcttgttgacgcaactgaatgcactgaaactcag-cacaacaatacaacaaacctggagtaaacatcaaaatctgggacaaatccccctattactctttcctactgagtactttcgaaatctattcacttttgaaagctaacttgctt-------ttgtaataaagcgcagcttactagtagtccctatcaacaaactacgatccttcattgatttgatgcaccgtcatatactagtgtggtcatctttcctttactgggcgtacgtttgacttgagggttttgtgaattggatacaatcttcacggatttatcaataggtttcttgtatttccgacaaacaatcctctgtgccaacgatttgagtgggactgtaacgtccaaaggcagaagaatctcccccaattcctgccaatcaagatcttcagagtcaccatcctcatagagaactctgaaccatccagtttgtttgtcatattgcagcactacacctgtgtaataccgccccataaacagcttcagaacttcccttccttccaaccattcacctaaacctgaatgcactggtgcttcaaccgtgcttgaagtcttacacaaagcacgagtgcggtcactagggataatgtcaggcaccccattaattacaatagcaggctctcctggcaactcataaacttttgttgccgaggtgtttgattgttgctggcttcctccaccctccattttggaggttctttctgataaatctacagggtttaaaaaa---------------------------------------------------------------------aaacaaacaaaacg-aaacgggaaaaagaaaactcagcatcatgaaaaaacaatagatgtttacagctttagaaagactggaacacagatcataaaccaagaaaataaattatagttccagataaaattcaactgacaaccaaaacagatcaaaaggtcgtatgaaaccggacattcacatgatatgcaaatgcctttctctc--tagatctgggggcaatgtttacccacaagtaatttgcacccagagatatgatgagagataaaggaaagcgtatatcttgccacttcaggtcttttaatattatctcatctggagatagtttaga
>Albizia_tomentosa_Hughes_648@NODE_1_length_1393_cov_130.383739
--------------------------------------------------------------------------------tatcatgttacttaaaaattacatataaataatcgtagaaagataaattacatactacttaaaaatttgaagtgtcttataaaaaagatcaataacacttattaattgataccttataacaaaaacaataagagggagtataggaaaagggggactacagtggaagcgtaagataaactttcgcacaaaaagcatgaaattgttagcagctaacatgtatgcacagtccaacagtaacatttcttgttgaggcaacaatatgcactgaaactcagccgctacaatacaacaaacctagagcaaacatcaaaatctgggacaaatccctctattactctttcctactgagtactttcgaaatctattcatttttggaagataacttgctt-------ctgtagtaagccgcagtttactagtagtccctatcaacaaactacggtccttcattgatttgacgcgccgtcatatggtagtgtggtcatctttcctttactgggcgtacgtttgactagaggattttgtgaattagatacaatcttcccggatttattaataggcttcttgtatttccgacaaacaatcctctgtgccaacgatttgagtggaattgtaacgtccaaaggcagaagaatctcctccaattcctgccaatcaagatcttcagagtcaccatcctcatagagaactctgaaccatccagtttgtttgtcatattgcagcactacacctgtgtaataccgccccataaacagcttcagaacttcccttccttccaaccattcacctaaacctgaatgcactggtgcttcaaccgtgcttgaagtcttacacaaagcacgagtgctgtcgctagggataatgtcaggcaccccattaattacaatagcaggctctcctggcaactcaaaaactgttgttgctgatgcgtttgattgttgttggcttcctccatcctccattgcacaggttctttctgatagctcttctggtaactcagaaactgttgttgctaaggcgtttgattgttgctggcttcctccaccctccattttagaggttctttctgataaatcaacagagtttttttttaaaaaaaaaaccttagtatcaagaaaaaacaacatatatttacaactttagaaagactggaactcagatcatgaatcaagaaaataaattataattccagacaaaattcaacaaacaaccaaaacagatcacaaggtcatgtgcaactcggcattcacatgaaatgcaaaagcctttctctctgtagatctgagagctgtgtttacccacatgtagcttgcagcaagagatatgaggagagatcaaggaaagcaaatatcttgccgtttcaggatttttaatatcatctcgtctggagatag------
>Albizia_xerophytica_Hughes_1435@NODE_1_length_1416_cov_125.661688
-----------------------------------------------------------------------------------------ctatccttattaaatataaataatcgtagaaagataaattacatactacttaaaaatgtgaagtgtcttataaaaaagatcaataatacttattaattgatcccttataacaacaacaacgagagcgagtatacaaaaagggggactatagtcgaagcgtgagataaactttcgcacaaaaagcatgaaattgttagcagctaacatgtatgcacagtccaacagtaacatttcttgttgaggcaacaatatgcactgaaactcagccgctacaatacaacaaacctagagcaaacatcaaaatctgggacaaatccctctattactctttcctactgagtactttcgaaatctattcatttttggaagctaacttgctt-------ccgtaataaaccgcagtttactagtagtccctatcaacaaaatacggtccttcattgatttgatgcgccgtcatatggtagtgtggtcatctttcctctactgggcgtacgtttgactagaggattttctgaattagatacaatcttcccggatttattattaggcttcttgtatttccgacaaacaatcctctgtgccaacgatttgagtggaattgtaacgtccaaaggcagaagaatctcctccacttcctgccaatcaagatcttcagagtcaccatcctcatagagaactctgaaccatccagtttgtttgtcatattgcagcactacacctgtgtaataccgccccataaacagcttcagaacttcccttccttccaaccattcacctaaacctgaatgcactggtgcttcaaccgtgcttgaagtcttacacaaagcacgagtgctgtcactagggataatgtcaggcaccccattaattacaatagcaggctctcctggcaactcaaaaactgttgctgctgatgcgtttgattgttgttggcttcctccatcctccattgcacaggttctttctgatagctcttctggcaactcagaaactgttgttgctaaggcgtttgattgttgctggcttcctccaccctccattttagaggttctttctgataaatcaacagagttt-ttttttaaaaaaaaaacttagcatcatgaaaatacaacatatgtttacagctttagaaagactggaactcagatcatgaatcaagaaaataaattataattccagacaaaattcaacacacaatcaaaacagatcacaaggtcatatgcaactcggcattcacatgaaatgcaaaagcctttctctctgtagatctgagagctgtgtttacccacatgtagtttgcagcaagaaatatgaggagagatcaaggaaagcaaatatcttgccgtttcaggatttttaatattatctcatctggagatagtttaga
>Balizia_elegans_Iganci_870@NODE_1_length_1450_cov_149.804079
agaatataagtaaacgcttccgtatacgtaattaaaaccctacagtataaatattcatccatatataagatacattagtttgtgcgcctgcattattctgatgcttataccacttataaactcgaaactacctagttatggtgagtttggctcgttatattagaatattctccatggcacactaactttatctattctgccccacctattctatataatatacaaaaaaggggactatagttgaagcgtaagataaactttcgcacaaaaagcatgaaattgctagcaactaacatgtacgcacagtccaacaataagatttcttgttgacgctacaacatgcactgaaacccaaccactacaatacaacaaacctagagcaaacatcaaaatctggggcaagtccccctattgctctttcctattgagtacttttgaaatctattcatttttggaagctaacttgcttctgtaaactgtaataaaccgcagtttactagtagtccctatcaacaaactacgaaccttcattgatttgatgcgccgtcatatagaagtgtggtcatctttcctttactgggagtacgtttgacttgaggattttgtgaattagatacaatcttcccggatttattaataggtttcttgtatttccgacaaacaatcctctgtgccaacgattttagtgggattgtaacgtccaaaggcagaagaatctcctccaattcctgccaatcaagatcttcagagtcaccatcctcatagagaactctgaaccatccagtttgtttgtcatattgcagcactacacctgtgtaataccgccccataaacagcttcagaacttcccttccttccaaccattcacctaaacctgaatgcactggtgcttcaaccgtgcttgaagtcttacacaaagcacgagtgctgtcactagggataatgtcaggcaccccattaattacaatagcaggctctcctggcaactcaaaaacggttgttgctgatgcgtttgattgctgttggcttcctccaccctccattgtagaggttctttctgatagctcttctggcaactcagaaactgttgttgctaaggcggttgattgttgctggcttcctccaccctccattttagaggttctttctgataaatcaacagagttaaaaaagaaaaaaagaaacttagtatcatgaaaaaacaacacaagtttacagctttagaaagactggaactcagatcatgaatcgagaaaataaattataattccagacaaa-----------------------------------------------------------------------------------------------------------------------------------------------------------------------------------------------------------
>Balizia_elegans_Iganci_870@NODE_2_length_534_cov_8.507659
-------------------------------------------------------------------------------------------------------------------------------------------------------------------------------------------------------------------------------------------------------------------------------------------------------------------------------------------------------------------------------------------------------------------------------------------------------------------------------------------------------------------------------------------------------------------------------------------------------------------------------------------------------------------------------------------------------------------------------------------------------------------------------------------------------------------------------------------------------------------------------------------------------------------------------------------------------------------------------------------------------------------------------------------------------------------------------------------------------------------------------------------------------------------------------------------------------------------------------------------------acaacacaagtttacagctttagaaagactggaactcagatcatgaatcgagaaaataaattataattccagacaaaattcaacaaacaaccaaaacagatcacaaggtcgtatgaaactcggtattcacatgaaacacaaaagcctttctctctgtagatctgagagctatgttaacccacaagtagtttgcagcaagagatatgaggagagatcaaggaaagcaaatatcttgccatttcaggatttttaatattatctcatctggagatagtttaga
>Balizia_leucocalyx_Aguilar_1939@NODE_1_length_933_cov_74.574766
---------------------------------------------------------------------------------------------------------------------------------------------------------------------------------------------------------------------------------------------------------------------------------------------------------------------------------------------------------------------------------------------------------------------------------------------------------------------------------------------------------------------------------------------------------------------------------------------------------------------------------------------------------------------------------------------------------------------------------------------------------------------------------------------------------------------------------------------------------------------------------------------------------------------------tcaaccgtgcttgaagtcttacacaaagcacgagtgctgtcactagggataatgtcaggcaccccattaattacaatagcaggctctcctggcaactcaaaaacggttgttgctgatgcgtttgattgctgttggcttcctccaccctccattgtagaggttctttctgatagctcttcgggcaactcagaaactgttgttgctaaggcgtttgattgttgctggcttcctccaccctccattttagaggttctttctgataaatcaacagagttaaaaaaaaaaaaaaaaaacttagtatcatgaaaaaacaacacaagtttacagctttagaaagactggaactcagatcatgaatcaagaaaataaattataattccagacaaaattcaacaaacaaccaaaacaggtcacaaggttgtatgaaactcggtattcacatgaaatacaaaagcctttctctctgtagatctgagagctatgttaacccacaagtagtttgcagcaagagatatgaggagagatcaaggaaagcaaatatcttgccatttcaggatttttaatattatctcatctggagatagtttaga
>Balizia_leucocalyx_Aguilar_1939@NODE_2_length_785_cov_86.456215
agaatataagtaaatgcttccgtatatgtaataaaagtcgtacagtataaatattcatcaatatataagatacattagtttgtgcgcctgcattattctgatgcttataccgcttataaactcgaaactacctagttatggtgagtttggctcgttatattagaatattctccatggcacactatctttgtctattctgccccacctattctatataatatacaaaaaaggggactatagttgaagcgtaagataaactttcgcacaaaaagcatgaaattgttagcaactaacatgtatgcgcagtccaacaataacatttcttgttgacgcaacaatatgcactgaaacccagccactacaatacaacaaacctagagcaaacatcaaaatctggggcaaatccccctatcactctttcctactgagtacttttgaaatctattcatttttggaagctaacttgcttctgtaaactgtaataaaccgcagtttactagtagtccctatcaacaaactacgaaccttcattgatttgatgcgccgtcatatagaagtgtggtcatctttcctttactgggagtacgtttgacttgaggattttgtgaattagatacaatcttcccggatttattaataggtttcttgtatttccgacaaacaatcctctgtgccaacgatttgagtgggattgtaacgtccaaaggcagaagaa----------------------------------------------------------------------------------------------------------------------------------------------------------------------------------------------------------------------------------------------------------------------------------------------------------------------------------------------------------------------------------------------------------------------------------------------------------------------------------------------------------------------------------------------------------------------------------------------------------------------------------------------------------------------------------------------------------------------------------------------------------------------------------------------
>Balizia_pedicellaris_Queiroz_15529@NODE_1_length_659_cov_161.046358
agaatataagtaaacgcttctgtatatgtaataaaagcggtacagtataaatattcatcaatatataagatacattagtttgtgcgcctgcattattctgatgcttataccacttataaactcgaaactacctagttatggtgagtttggctcgttatattagaatattctccatggcacactatctttatctattctgccccacctattctatataatatacaaaaaaggggactatatttgaagcgtaagataaactttcgcacaaaaagcatgaaattgttagcaactaacatgtatgcacagtccaacaataacatttcttgttgacgcaacaatatgcactgaaacccagcgactacaatacaacaaacctagagcaaacatcaaaatctggggcaaatccccctattactctttcctactgagtacttttgaaatctattcatttttggaagctaacttgcttctgtaaactgtaataaaccgcagtttactagtagtccctatcaacaa-----------------------------------------------------------------------------------------------------------------------------------------------------------------------------------------------------------------------------------------------------------------------------------------------------------------------------------------------------------------------------------------------------------------------------------------------------------------------------------------------------------------------------------------------------------------------------------------------------------------------------------------------------------------------------------------------------------------------------------------------------------------------------------------------------------------------------------------------------------------------------------------------------------------------------------------------------------------------------------------------------
>Balizia_spnov_Morim_577@NODE_1_length_1318_cov_447.947743
agaatataagtaaacgcttccgtatacataataaaagtgatacagtataaatattcatccatatataagatacattagtttgtgcgcctgcattattctgatgcttataccacttacaaactcgaaactacctagttatggtgagtttggctcgttatattagaatattctccatggcacactaactttatctattctgccccaccaattctatataatatacaaaaaaggggactatagttgaagcgtaagataaactttcgcacaaaaagcatgaaattgctagcaactaacatgtatgcacagtccaacaataacatttcttgttgacgcaacaatatgcactgaaacccagccactacaatacaacaaacctagagcaaacatcaaaatctggggcaaatccccctattactctttcctactgagtacttttgaaatctattcatttttggaagctaacttgcttctgtaaactgtaataaaccgcagtttactagtagtccctatcaacaaactacgaaccttcattgatttgatgcgccgtcatatagaagtgtggtcatctttcctttactgggagtacgtttaacttgaggattttgtgaattagatacaatcttcccggatttattaataggtttcttgtatttccgacaaacaatcctctgtgccaacgatttgagtgggattgtaacgtccaaaggcagaagaatctcctccaattcctgccaatcaagatcttcagagtcaccatcctcatagagaactctgaaccatccagtttgtttgtcatattgcagcactacacctgtgtaataccgccccataaacagcttcagaacttcccttccttccaaccattcacctaaacctgaatgcactggtgcttcaaccgtgcttgaagtcttacacaaagcacgagtgctgtcaccagggataatgtcaggcaccccattaattacaatagcaggctctcctggcaactcaaaaacggttgttgctgatgcgtttgattgctgttggcttcctccaccctccattgtagaggttctttctgatagctcttctggcaactcagaaactgttgttgcaaaggcggttgattgttgctggcttcctccaccctccattttagaggttctttctgatagctc------------------------------------------------------------------------------------------------------------------------------------------------------------------------------------------------------------------------------------------------------------------------------------------------------------------------------------
>Calliandra_bella_LPQ15696@NODE_1_length_1235_cov_255.746114
-----------------------------------------------------------------------------------------------------------------------------------------------------------------------------------------------cttc----------caagcacacataacgtattaaaa------------------ctcaaacttatttttttcattagattcatcatacaaaca-caaaaagcatccctttgga---tagtattgggaattcatgttggcccgc---tattggatctaacccgattcttaacaagctgccattttg----gaagcccga-----aagccagcttactacattttgttttttcccctattgcacctgtaatacaataa----taaaagcagatgggcgaaca-aaactactatatatttttttttttcaaaagcaaaattatacaaaccactgcctttcattgatttgatgaggcgtcatatagtggcgtgttcatctttcctttgcttggtgtaagtttgactagagtattttatgaattatatacaatcttcttagatttattaatgagtttcttgtatttccgactaataatcttctgtgtcaacaattcgagaggaattgtaacgtccaaaggcagaagaatctcctctaattcctaccaatcaagatcttctgagtcaccatcgtcgtagagaactctgaaccatccagttcgtttgttgtattcaagcactacacttgtataataccgccccataaacaacttcggaactccccttccttccagccattcatttaaacctgaatacaccggcacttcaactgtgcttgaagtcttacataaggcatgagtgttgtcactagggataatgtcaggcaccccattgattacaatagcaggctctcctggcagctcaacaactgtagttgccaaggcgtccagttgttgctggctttctccactctccattttaggggttctttctgatgatactcctggcaactcagaaactgttgttgctaaggcctttgattgttgccggcttcctccaccttccatgttagaggttctttctgataaatctacaaga-----------gagtacaaacaaattaatatgaaaaggcaatatatgtttacagctctagaaagactgaaactcatattatgaaccaagaaaatagattataatccataaaaga-tttaagtaacaaccaaaacaaatcacaaggtcgtatgaaacttgatgtttaataggaatgctaatgcctttctctctatagtcgtgagagcaatgtttgtccacaagtaatttgcaccaagatatatcaggagagattaaa-aatgcatatatcttctatttcaggtttttttattatca----------------------
>Calliandra_bella_LPQ15696@NODE_4_length_1171_cov_66.844607
cttacataggcaacaatctccataattttaatgcag-------------aacgtgcatcaatgcacagtatccatcata--------ctatatcctaaataaatcaaatccttcaatcaaaaatcgattaaacattttgtggcaattaacaagttcataaagcaag----cactaagctagcaagcataaacttc----------caagcacacataacgtattaaaa------------------ctcaaacttatttttttcattagattcatcatacaaaca-caataagcatccctttgga---tagtactgagaattcaggctggcccgc---tattggatctaacccgattcttaacgggttgccattttg----gaagcccga-----aagccagcttattacattttgtttttccccccactgcacctgcaatacaataa----taaaagggaacgggtgaaca-aaactactatc-ttttttttttttcaaaagcaaaattatacaaaccactacctttcattgatttgatgaggcgtcatatagtggtgtgttcatctttcctttgcttggtgtaagtttgactgaaggattttgtgaattatatacaatcttcttggatttattaatgagtttcttgtatttccgactaacaatcttttgtgccagcaatttgagaggaattgtaacgtccaaaggcagaagaatctcctttaattcctgccaatcaagatcttttgagtcaccatcctcgtagagaactttgaaccatctagtttgtttgttgtattcaagcactacacctgtataataccgcctcataaacaacttcggaactccccttccttccagccattcacctaaacctgaatgcaccggcgc-tcaactgtgcttgaagtcttacacaaggcatgagtgttgtcactagggataatgtcaagcaccccattgattacaatagcaagctctcctggcagatcaacaactatagtcgccgaggagtccagttgttgctggcttcctccactctccattttaggggttctttctaatgacggtcctggcaagtcagaaactgttgttgctgaggcctttgattgttgccagcttcctccaccctccatgttagaggttctttctgataaatctacaaga-----------gagtaaaaacaaattaatatg---------------------------------------------------------------------------------------------------------------------------------------------------------------------------------------------------------------------------------------------------------------------------------------------
>Calliandra_bella_LPQ15696@NODE_5_length_1013_cov_230.228632
------------------------------------------------------------------------------------------------------------------------------------------------------------------------------------------------------------------------------------------------------------------------------------------------------------------------------------------------------gcacttga--tatttctcatcagtttgggcagcaaaagcagaaaataaagtttcatcaagtacaagaagagattattttttgcacactgcacctgtaatacactaa----taaaagggatcgggcgaaga-aaactactatctccctttttttttcaaaagcaagatcatacaaaccactacctttcattgatttgatgaggcgtcatatagtgacgtgttcatctttcctttgcttggtgtaagtttgattggaggattttgtgaattacatacaatcttctcggatttattaacaagtttcttgtatttccgactaacaatcttctgtgccagcgatttgagaggaattgcaacgtccaaaggtagaagaatctcctctaattcctgccaatcaagatcttctgagtcaccatcctcgtagagaactctgaaccatccggttcgtttgttgtattcaagcactacacctgtataatactgccccataaacaacttcagaacttcccttccttccaaccattcacctaaacctgaatgcaccggcgcttcagttgtgcttgaagtcttacacaaggcatgagtgttgtcactagggataatgccaggcaccccattgattacaatagcaggctctcctggcagctcaacaactgtagttgccaaggtgtccaattgttgctggcttcctccactctccattttatgggttctttctaatgacactcctggcaactcagaaactattgttgttgaggcatttgattgttgatggcttcctccaccctccatgttagaggttctttttgataaatctacaaga-----------gagtaaaaacagattaatatgaaaaggcaatatatgtttaaagttctagaaagactgaaactcatattatgaaccaagaaaatagattataatccatacaaga-tttaagtaacaaccaaaacaaatgacaagatcgtatgaaacttgatgtttaatcggaatgctaacgcctttctctc------------------------------------------------------------------------------------------------------------------------------
>Enterolobium_cyclocarpum_MWC9020@NODE_1_length_1132_cov_409.194313
--------------------------------------------gatggcaaattggaccatttaaaag---cattagtttgcgcacttgcatgattctgatgcttgtaccgcttataaactcgaaactaccca---atggtgagtttggctcgttatattagaatattctccatgg--cactatccttatctatcatgccccacctattctacataatatacaaaaagaggggattatagctaagcgtaagataaaccttcgcacaaaaagcatgaaattgttagcaactaacatgtatgcacagcccaacagtaacat---ttgttgacgcaactaaatgcactgaaactcagccacaacaatacaacaaacctagagcaaacatcaaaatctgggacaaatccccctattactctttcctactgcgtactttcgaaatctattcatttttggaagctaacttgctt-------ctttaataaaccgcagtttcctagtagtccccatcaacaaactacgatccttcattgatttgatgcgccgtcatataatagtgtggtcatctttcctttactgggcgtacgtttgacttgaggattttgtgaattagatacaaccttcccggatttattaataggtttcttgtatttccgacaaacaatcctctgtgccaacgatctgagtgggattgtaacgtccaaaggcagaagaatctcctccaattcctgccaatcaagatcttcagagtcaccatcctcatagagaactctgaaccatccagtttgtttgtcatattgcagcactacacctgtgtaataccgccccataaacagcttcagaacttcccttccttccaaccattcacctaaacctgagtgcactggtgcttcaaccgtgcttgaagtcttacacaaagcacgagtgctgtcactagggataatgtcaggcaccccattaattacaatagcaggctctcctggcaactcaaaaaccgttgttgctgatgcgtttgattgttgttggcttcctccaccctccatttcagaggttctttctgatagctctactggcaactcagaaactgttgttgctaaggcgtttgattgttgctggcttcctccaccctccattttaaaggttcttgctgatgaatcaacagagttttataaaaaaaaaaaaaacttagt---------------------------------------------------------------------------------------------------------------------------------------------------------------------------------------------------------------------------------------------------------------------------------------------------
>Hydrochorea_gonggrijpii_Tillett_45696@NODE_1_length_1198_cov_203.065120
-----------------------------------------------------------------------------------------------------------------------------------------------------------------------------------------------------------------------------------------------gttgaagcgtaagataaactttcgcacaaaaagcatgaaattgctagcaactaacatgtatgcacagtccaacaataacatttcttgttgacgcaacaatatgcactgaaacccagccactacaatacaacaaacctagagcaaacatcaaaatctggggcaaatccccctattactcttatctactgagtacttttgaaatctattcatttttggaagctaacttgcttctgtaaactgtaataaaccgcagtttactagcagtccctatcaacaaactacgaaccttcattgatttgatgcgccatcatatagaagtgtggtcatctttcctttactgggagtacgtttgacttgaggatttagtgaattagatacaatcttcccggatttattaataggtttcttgtatttccgacaaacaatcctctgtgccaacgatttgagtgggattgtaacgtccaaaggcagaagaatctcctccaattcctgccaatcaagatcttcagagtcaccatcctcatagagaactctgaaccatccagtttgtttgtcatattgcagcactacacctgtgtaataccgccccataaacagcttcagaacttcccttccttccaaccattcacctaaacctgaatgcactggtgcttcaaccgtgcttgaagtcttacacaaagcacgagtgctgtcactagggataatgtcaggcaccccattaattacaatagcaggctctcctggcaactcaaaaacggttgttgctgatgcgtttgattgctgttggcttcctccaccctccattgtagaggttctttctgatagctcttctggcaactcagaaactgttgttgctaaggcggttgattgttgctggcttcctccaccctccattttagaggttctttctgataaatcaacagagtta--aaaaaaaaaaaaaaccttagtatcatgaaaaaacaacacaagtttacagctttagaaagactggaagtcagatcatgaatcaagaaaagaaattataattccagacaaaattcaacaaacaaccaaaacagatcacaaggtcatatgaaactcggtattcacatgaaatacaaaagcctttctctctgtagatctgagagctatgttaacccacaagtagtttgcagcaagagatatgaggagagatcaaggaaagcaaatatcttgcca------------------------------------------
>Hydrochorea_marginata_Morim_563@NODE_1_length_1216_cov_276.259877
------------------------------------gtgatccagtataaatattcatccatatataagatacattagtttgtgcgcctgcattattctgatgcttataccacttataaactcgaaactacctagttatggtgagtttggctcgttatattagaatattctccatggcacactaactttatctattctgccccacctattctatataatatacaaaaaaggggactatagttgaagcgtaagataaactttcgcacaaaaagcatgaaattgctagcaactaacatgtatgcacagtccaacaataacatttcttgttgacgcaacaatatgcactgaaacccagccactacaatacaacaaacctagagcaaacatcaaaatctggggcaaatccccctattactctttcctactgagtacttttgaaatctattcatttttggaagctatcttgcttctgtaaactgcaataaaccgcagtttactagtagtccctatcaacaaactacgaaccttcattgatttgatgcgccgtcatatagaagtgtggtcatctttcctttactgggagtacgtttgacttgaggattttgtgaattagatacaatcttcccggatttattaataggtttcttgtatttccgacaaacaatcctctgtgccaacgatttgagtgggattgtaacgtccaaaggcagaagaatctcctccaattcctgccaatcaagatcttcagagtcaccatcctcatagagaactctgaaccatccagtttgtttgtcatattgcagcactacacctgtgtaataccgccccataaacagcttcagaacttcccttccttccaaccattcacctaaacctgaatgcactggtgcttcaaccgtgcttgaagtcttacacaaagcacgagtgctgtcactagggataatgtcaggcaccccattaattacaatagcaggctctcctggcaactcaaaaacggttgttgctgatgcgtttgattgctgttggcttcctccaccctccattgtagaggttctttctgatagctcttctggcaactcagaaactgttgttgctaaggcggttgattgttgctggcttcctccaccctccattttagaggttccttctgataaatcaacagagttaaaaaaaaa-aaaaaaaccttagtatcatgaaaaaacaacacaagtttacagctttagaaagactggaactcagatca---------------------------------------------------------------------------------------------------------------------------------------------------------------------------------------------------------------------------------------------
>Jupunba_abbottii_Zanoni_21220@NODE_1_length_680_cov_163.958541
------------------------------------------------------------------------------------------------------------------------------------------------------------------------------------------------------------------------------------------------------------------------------------------------------------------------------------------------------------------------------------------------------------------------------------------------------------------------------------------------------------------------------caacaaactacgatccttcattgatttgatgcgccgtcatatagtagtgtggtcatctttcctttactgggagtacgtttgacttgaggattttgtgaattagacacaatcttaccggatttattaataggtttcttgtatttctgacaaacaatcctctgtgccaacgatttgagtgggattgtaacgtccaaaggcagaagaatctcctccaattcctgccaatcaagatcttcagagtcaccatcctcatagagaactctgaaccatccagtttgtttgtcatattgcagcactacacctgtgtaataacgtcccataaacagcttcagaacttcccttccttccaaccattcacctaaaactgaatgcactggtgcttcaaccgtgcttgaagtcttacacaaagcacgagtgctgtcactagggataatgtcaggcaccccattaattacaatagcaggctctcctggcaactcaaaaacggttgttgctgatgcgtttgattgctgttggcttcctccaccctccattgtagacgttctttctgatagctgttctggcaactcagaaactgttgttgctaaggcgtttgattgttgctggcttcctccaccctccattttagaggttctttctgataaatcaacagagtttaaaaaaaaaaaaaaaaactta-----------------------------------------------------------------------------------------------------------------------------------------------------------------------------------------------------------------------------------------------------------------------------------------------------
>Jupunba_barbouriana_Iganci_847@NODE_1_length_1064_cov_264.619048
------------------------------------atgttacagtatacatcttcatcaatatataagatacagtcgtttgtgcgcctgcattgttctgatgcttatgccacttataaactcgaaactacctagttatggtgagtttggctcgttatactagaatattctccatggcacactatctttatctattctgccgcacctattctatataatatacaaaaaaggggactatagttgaagcgtaagataaactttcgcacaaaaagcatgaaattgttagc----aacatgtatgcacagtccaacaataacatttcttgttgacgcaacaatatgcactgaaacccagccactacaatacaacaaacctagagcaaacatcaaaatctggggcaaatccccgtattactctttcctactgagtacttttgaaatctattcatttttggaagctaacttgcttctgtaaactgtaataaaccgcagtttactagtagtccctatcaacaaactacgatccttcattgatttgatgcgccgtcatatagtagtgtggtcatctttcctttactgggagtacgtttgacttgaggattttgtgagttagatacaatcttcccggatttattaataggtttcttgtaattccgacaaacaatcctctgtgccaacgatttgagtgggattgtaacgtccaaaggcagaagaatctcctccaattcctgccaatcaagatcttcagagtcaccatcctcatagagaactctgaaccatccagtttgtttgtcatattgcagcactacacctgtgtaataccgccccataaacagcttcagaacttcccttccttccaaccattcacctaaacctgaatgcactggtgcttcaaccgtgcttgaagtcttacacaaagcgcgagtgctgtcactagggataatgtcaggcaccccattaattacaatagcaggctctcctggcaactcaaaaacggttgttgctgatgcgtttgat------------------------------------------------------------------------------------------tgttgctggcttcctccaccctccattttagaggttctttctgataaatcaacagagttaaaaaaaaaaaa---------------------------------------------------------------------------------------------------------------------------------------------------------------------------------------------------------------------------------------------------------------------------------------------------------------
>Jupunba_cochleata_Bonadeu_673@NODE_1_length_1202_cov_187.754667
---------------------------------------------------------tcaatatataagatacattagtttatgcgcctgcattattctgatgcttataccacttataaactcggaactaccgagttatggtgagtttggctcgttatactagaatattctccatggcacactgcctttatctattctgccccacctattctatataatatacaaaaaaggggactatagttgcagcgtaagataaactttctcacaaaaagcatgaaattgttagcaactaacatgtatgcacagtccaacaataacatttcttgttgacgcaacaatatgcactgaaacccagccactacaatacaacaaacctagagcaaacatcaaaatctggggcaaatccccctattactctttcctactgagtacttttgaaatctattcattttt-gaagctaacttgcttctgtaaactgtaataaaccgcagtttactagtagtccctatcaacaaactacgatccttcattgatttgatgcgccgtcatatagtagtgttgtcatctttcctttactgggagtacgtttgacttgaggattttgtgaattagatacaatcttaccggatttattaataggtttcttgtatttccgacaaacaatcctctgtgccaacgatttgagtgggattgtaacgtccaaaggcagaagaatctcctccaattcctgccaatcaagatcttcagagtcaccatcctcatagagaactctgaaccatccagtttgtttgtcatattgcagcactacacctgtgtaataccgccccataaacagcttcagaacttcccttccttccaaccattcacctaaacctgaatgcactggtgcttcagccgtgcttgaagtcttacacaaagcacgagtgctgtcactagggacaatgtcaggcaccccattaattacaatagcaggctctcctggcaactcaaaaacggttgttgctgatgcgtttgattgctgttggcttcctccaccctccattgtagaggttctttctgatagctcttctggcaactcagaaactgttgttgctaaggcgtttgattgttgctggcttcctccaccctccattttagaggttctttctgataaatcaacagagttaaaaaaaaaaaaagaaaacttagtatcatgaaaaaacaacacaagtttacagctttagaaagactggaactcagatcatgaatcaagaaaata------------------------------------------------------------------------------------------------------------------------------------------------------------------------------------------------------------------------------
>Jupunba_filamentosa_Lima_7487@NODE_1_length_1692_cov_121.513313
agaatataagtaaacgtttccatatacgtaataaaaatgttacagtataaatattcatcaatatataagatacattagtttgtgcgcctgcattattctgatgcttataccacttataaactcgaaactacctagttatggtgagtttggctcgttatactagaatattctccatggcacactatctttatctattctgccccacctattctatataatatacaaaaatgcggactatagttgaagcgtaagataaactttcgcacaaaaagcatgaaattgttagcaactaacatgtatgcacagtccaacaataacatttcttgttgacgcaacaatatgcactgaaacccagccactacaatacaacaaacctagagcaaacatcaaaatctggggcaaatcccccaattactctttcctactgagtacttttgaaatctattcattttttgaagctaacttgcttctgtaaactgtaataaaccgcagtttactagtagtccctatcaacaaactacgatccttcattgatttgatgcgccgtcatatagtagtgtggtcatctttcctttactgggagtacgtttgacttgaggattttgtgaattagatacaatcttaccggatttattaataggtttcttgtatttccgacaaacaatcctctgtgccaacgatttgagtgggattgtaacgtccaaaggcagaagaatctcctccaattcctgccaatcaagatcttcagagtcaccatcctcatagagaactctgaaccatccagtttgtttgtcatattgcagcactacacctgtgtaataccgccccataaacagcttcagaacttcccttccttccaaccattcacctaaacctgaatgcactggtgcttcaaccgtgcttgaagtcttacacaaagcaagagtgctctcactagggataatgtcaggcaccccattaattacaatagcaggctctcctggcaactcaaaaacggttgttgctgatgcgtttgattgctgttggcttcctccaccctccattgtagacgttctttctgatagctcttctggcaactcagaaac---tgttgctaaggcgtttgattgttgctggcttcctccaccctccattttagaggttctttctgataaaccaacagagtta---aaaaaaaaaaaaaacttagtatcatgaaaaaacaacacaagtttacagctttagaaagacaggaactcagatcatgaatcaagcaaat-aattataattccagacaaaattcaacaaacaaccaaaacagatcacaaggtcgtatgaaactcggtattcaaatgaaatacaaaagcctttctctctgtagatctgagagctatgtttacccacaagcagtttgcagcaagatatatgaggagagatcaaggaaagcaaatatcttgccatttcaggattcttaatattatctcatctggagatagtttaga
>Jupunba_laeta_Mori_25147@NODE_1_length_1210_cov_52.348632
-----------------------------------------------------------------------------------------------------------------------------aactacctagttatggtgagtttggctcgttatattagaatattctccatggcacactatctttatctattctgccccacctattctatataatatacaaaaaaggggactatagttgaagcgtaagataaactttcgcacaaaaagcatgaaattgttagcaactaacatgtatgcacagtccaacaataacatttcttgttgacgcaacaatatgcactgaaacccagccactacaatacaacaaacctagagcaaacatcaaaatctggggcaaatccccctattactctttcctactgagtacttttgaaatctattcatttttggaagctaacttgctgctgtaaactgtaataaaccgcagtttactagtagtccctatcaacaaactacgatccttcattgatttgatgcgccgtcatatagtactgtggtcatctttcctttactgggagtacgtttgacttgaggattttgtgaatcagatacaatcttcccggatatattaataggtttcttgtatttccgacaaacaatcctctgtgccaacgatttgagtgggattgtaacgtccaaaggcagaagaatctcctccaattcctgccaatcaagatcttcagagtcaccatcctcatagagaactctgaaccatccagtttgtttgacatattgcagcactacacctgtgtaataccgccccataaacagcttcagaacttcccttccttccaaccattcacctaaacctgaatgcactggtgcttcaaccgtgcttgaagtcttacacaaagcacgagtgctgtcactagggataatgtcaggcaccccattaattacaatagcaggctctcctggcaactcaaaaacggttgttgctgatgcgtttgattgctgttggcttcctccaccctccattgtagacgttctttctgatagctcttctggcaactcagcaactgttgttgctaaggcgtttgattgttgctggcttcctctaccctccattttagaggttctttctgataaatcaacagagtt--aaaaaaaaaaaaaaaacttagtatcatgaaaaaacaacacaagtttacagctttagaaagactggaactcagatcatgaatcaagaaaataaattataattccagacaaagttcaacaaacaaccaaaacagatcacaaggtcgtacgaaactcggtattcacatgaaa------------------------------------------------------------------------------------------------------------------------------------------------
>Jupunba_langsdorfii_Ribeiro_728@NODE_1_length_1799_cov_114.069686
aacatataagtaaacacttccgtagacagaatcaaagtgttatagtataactattcatcaatatataagatacattagtttgtgcgcctgcattattctgatgcttataccacttataaactcgaaactacctagttatggtgagtttggctcgttatattagaatattctccatggcatactatctttatctattctgccccacctattctatata--atacaaaaaaggggactatagttgaagcgtaagataaactttcgcacaaaaagcatgaaattgttagcaactaacatgtatgcacagtccaacaataacatttcttgttgacgcaacaatatgcactgaaacccagccactacaatacaacaaacctagagaaaacatcaaaatctggggcaaatccccctatt-ctctttcctactgagtacttttgaaatctattcatttttggaagctaacttgcttctgtaaactgtaataaaccgcagtttactagtagtccctatcaacaaactacgatccttcattgatttgatgcgccgtcatatagtagtgtggtcatctttcctttactgggagtacgtttgacttgaggattttgtgaattaggtacaatcttaccggatttattaataggtttcttgtatttccgacaaacaatcctgtgtgccaacgatttgagtgggattgtaacgtccaaaggcagaagaatctcctccaattcctgccaatcaagatcttcagagtcaccatcctcatagagaactctgaaccatccagtttgtttgtcatattgcagcactacacctgtgtaataccgccccataaacagcttcagaacttcccttccttccaaccattcacctaaacctgaatgcactggtgcttcaaccgtgcttgaagtcttacacaaagcacgagtgctgtcactagggataatgtcaggcaccccattaattacaatagcaggctctcctggcaactcaaaaacggttgttgctgatgcgtttgattgctgttggcttcctccaccctccattg------------------------------------------------------------------------------------------tagaggttctttctgataaatcaacagagtt-aaaaaaaaaaaaaaaaacttagtatcatgaaaaaacaacacaagtttacagctttagaaagactggaactcagatcatgaatcaagaaaataaattataattccagacaaaattcaacaaacaaccaaaacagatcacaaggtcgtatgaaactcggtattcacatgaaatacaaaagcctttctctctgtagatctgagagctatgtttacccacaagtagtttgcagcaagagatatgaggagagatcaaggaaagcaaatatcttgccatttcaggatttttaatattatctcatctggagatagtttaga
>Jupunba_leucophylla_Iganci_839@NODE_1_length_1797_cov_257.825000
aaaatacaagtaaacgctttcgtgtacataataaaaatgttacagtataaatattcatcaatatataagatacattagtttgtgcgcctgcattgttctgatgcttatgccacttataaactcgaaactacctagttatggtgagtttggctcgttatactagaatattctccatggcacactatctttatctattctgccccacctattctatataatatacaaaaaaggggactatagttgaagcgtaagataaactttcgcacaaaaagcatgaaattgttagcaactaacatttatgcacagtccaacaataacatttcttgttgacgcaacaatatgcactgaaacccagccactacaatacaacaaacctagagcaaacatcaaaatctggggcaaatccccctattactctttcctaccgagtacttttgaaatctattcatttttggaagctaacttgcttctgtaaactgtaataaaccgcagtttactagtagtccctatcaacaaactacgatccttcattgatttgatgcgccgtcatacagtagtgtggtcatctttcctttactgggagtacgtttgacttgaggattttgtgaattagatacaatcttaccggatttattaataggtttattgtatttccgacaaacaattctctgtgccaacgatttgagtgggattgtaacgtccaaaggcagaagaatctcctccaattcctgccaatcaagatcttcagagtcaccatcctcatagagaactctgaaccatccagtttgtttgtcatattgcagcactacacctgtgtaataccgccccataaacagcttcagaacttcccttccttccaaccattcacctaaacctgaatgcactggtgcttcaaccgtgctggaagtcttacacaaagcacgagtgctgtcactagggataatgtcaggcaccccattaattacaatagcaggctctcctggcaactcaaaaacggttgttgctgatgcgtttgattgctgttggcttcctccaccctccattgtacacgttctttctgatagctcttctggcaactcagaaactgttgttgctaaggcgtttgattgttgctggcttcctccaccctccattttagaggttctttctgataaatcaacagagtt----aaaaaaaaaaaaaacttagtatcatgaaaaaacaacacaagtttacagctttagaaagactggaactcagatcatgaatcaagaaaataaattataattccagacaaaattcaacaaaaaaccaaatcagatcaaaaggtcctatgaaactcggtattcacatgaaatacaaaagcctttctctctgtagatctgagagctatgtttacccacaagtagtttggagcaagagatatgaggagagatcaaggaaagcaaatatcttgccatttcaggatttttaatattatctcatctggagatagtttaga
>Jupunba_limae_Iganci_261@NODE_1_length_1932_cov_116.140162
agaatataagtaaacgcttccgtatacgtaataaaaatgttgcagtataaatattcatcaatatataagatacattagtttgtgcgcctgcattattctgatgcttataccacttataaactcgaaactacctagttatggtgagtttggctcgttatactagaatattctccatggcacactatctttatctattctgccccacctattctatataatatacaaaaatgcggactatagttgaagcgtaagataaactttcgcacaaaaagcatgaaattgttagcaactaacatgtatgcacagtccaacaataacatttcttgttgacgcaacaatatgcactgaaacccagccactacaatacaacaaacctagagcaaacatcaaaatctggggcaaatccccctattactctttcctactgagtacttttgaaatctattcattttttgaagctaacttgcttctgtaaactgtaataaaccgcagtttactagtagtccctatcaacaaactacgatccttcattgatttgatgcgccgtcatatagtagtgtggtcatctttcctttactgggagtacgtttgacttgaggattttgtgaattagatacaatcttaccggatttattaataggtttcttgtatttccgacaaacaatcctctgtgccaacgatttgagtgggattgtaacgtccaaaggcagaagaatctcctccaattcctgccaatcaagatcttcagagtcaccatcctcatagagaactctgaaccatccagtttgtttgtcatattgcagcactacacctgtgtaataccgccccataaacagcttcagaacttcccttccttccaaccattcacctaaacctgaatgcactggtgcttcaaccgtgcttgaagtcttacacaaagcacgagtgctgtcactagggataatgtcaggcaccccatcaattacaatagcaggctctcctggcaactcaaaaacggttgttgctgatgcgtttgattgctgttggcttcctccaccctccattgtagacgttctttctgatagctcttctggcaactcagaaac---tgttgctaaggcgtttgattgttgctggcttcctccaccctccattttagaggttctttctgataaatcaacagagtt-----aaaaaaaaaaaaacttagtatcatgaaaaaacaacacaagtttacagctttagaaagacaggaactcagatcatgaatcaagaaaat-aattataattccagacaaaattcaacaaacaaccaaaacagatcacaaggtcgtatgaaactcggtattcacatgaaatacaaaagcctttctctctgtagatctgagagctatgtttacccacaagtagtttgcagcaagagatatgaggagagatcaaggaaagcaaatatcttgccatttcaggatttttaatattatctcatctggagatagtttaga
>Jupunba_macradenia_Lourteig_3021@NODE_1_length_1063_cov_154.253550
-------------------------------------------------------------------------------------------------------------------------------------------------------------------------------------ctatctttatctattctgccccacctattctatataatatacaaaaaaggggactatagttgaagcgtaagataaactttcgcacaaaaagcatgaaattgttagcaactaacatgtatgcacagtccaacaataacatttcttgttgacgcaacaatatgcactgaaacccagccaccacaatacaacaaacctagagcaaacatcaaaatctggggcaaatccccctattactctttcctactgagtacttttgaaatctattcatttttggaagctaacttgcttctgtaaactgtaataaaccgcagtttactagtagtccctatcaacaaactacgatccttcattgatttgatgcgccgtcatatagtagtgtggtcatctttcctttactgggagtacgtttgactagaggattttgtgaattagatacaatctttccggatttattaataggtttcttgtatttccgacaaacaatcctctgtgccaacgatttgagtgggattgtaacgtccaaaggcagaagaatctcctccaattcctgccaatcaagatcttcagagtcaccatcctcatagagaactctgaaccatccagtttgtttgtcatattgcagcactacacctgtgtaataccgccccataaacagcttcagaacttcccttccttccaaccattcacctaaacctgaatacactggtgcttcaaccgtgcttgaagtcttacacaaagcacgagtgctgtcactagggataatgtcaggcaccccattaattacaatagcaggctctcctggcaactcaaaaacggttgttgctgatgcgtttgattgctgttggcttcctccaccctccattgtagaggttctttctgatagctcttctggcaactcagaaactgttgttgctaaggcgtttgattgttgctggcttcctccaccctccattttagaggttctttctgataaatcaacagagttaaaaaaaaa------aaacttagtatcatgaaaaaacaacacaagtttacagctttagaaagactggaactcagatcatgaat----------------------------------------------------------------------------------------------------------------------------------------------------------------------------------------------------------------------------------------
>Jupunba_microcalyx_Iganci_855@NODE_1_length_1696_cov_180.472514
aaaatacaagtaaacgctttcgtgtacataataaaaatgttacagtataaatattcatcattatataagatacattagtttgtgcgcctgcattgttctgatgcttatgccacttataaactcgaaactacctagttatggtgagtttggctcgttatactagaatattctccatggcacactatctttatctattctgccccacctattctatataatatacaaaaaaggggactatagttgaagcgtaagataaactttcgcacaaaaagcatgaaattgttagcaactaacatttatgcacagtccaacaataacatttcttgttgacgcaacaatatgcactgaaacccagccactacaatacaacaaacctagagcaaacatcaaaatctggggcaaatccccctattactctttcctactgagtacttttgaaatctattcatttttggaagctaacttgcttctgtaaactgtaataaaccgcagtttactagtagtccctatcaacaaactacgatccttcattgatttgatgcgccgtcatatagtagtgtggtcatctttcctttactgggagtacgtttgacttgaggattttgtgaattagatacaatcttaccggatttattaataggtttattgtatttccgacaaacaattctctgtgccaacgatttgagtgggattgtaacgtccaaaggcagaagaatctcctccaattcctgccaatcaagatcttcagagtcaccatcctcatagagaactctgaaccatccagtttgtttgtcatattgcagcactacacctgtgtaataccgccccataaacagcttcagaacttcccttccttccaaccattcacctaaacctgaatgcactggtgcttcaaccgtgcttgaagtcttacacaaagcacgagtgctgtcactagggataatgtcaggcaccccattaattacaatagcaggctctcctggcaactcaaaaacggttgttgctgatgcgtttgattgctgttggcttcctccaccctccattgtacacgttctttctgatagctcttctggcaactcagaaactgttgttgctaaggcgtttgattgttgctggcttcctccaccctccattttagaggttctttctgataaatcaacagagtt-----aaaaaaaaaaaaacttagtatcatgaaaaaacaacacaagtttacagctttagaaagactggaactcagatcatgaatcaagaaaataaattataattccagacaaaattcaacaaaaaaccaaatcagatcaaaaggtcctatgaaactcggtattcacatgaaatacaaaagcctttctctctgtagatctgagagctatgtttacccacaagtagtttgcagcaagagatatgaggagagatcaaggaaagcaaatatcttgccatttcaggatttttaatattatctcatctggagatagtttaga
>Jupunba_trapezifolia_Simon_1600@NODE_1_length_1553_cov_182.906542
---------gtaaaagtttccatatacataataaaagtgttacagtataaatattcatcaatatataagatacattagtttgtgcgcctgcattattctgatgcttataccacttataaactcgaaactacctagttatggtgagtttggctcgttatactagaatattctccgtggcacactacctttatctattctgccccacctattctctataatatacaaaaaaggggactatagttgcagcgtaagataaactttcgcacaaaaagcatgaaattgttagcaactaacatgtatgcacagtccaacaataacatttcttgttgacgcaacaatatgcactgaaacccagccactacaatacaacaaacctagagcaaacatcaaaatatggggcaaatccccctattactctttcccactgagtacttttgaaatctattcatttttggaagctaacttgcttctgtaaacagtaataaaccgcagtttactagtagtccctatcaacaaactacgatccttcattgatttgatgagccgtcatatggtagtgtggtcatctttcctttactgggagtacgtttgacttgaggattttgtgaattagatacaatcttcccggatttattaataggtttcttgtatttccgacaaacaatcctctgtgccaacgatttgagtgggattgtaacgtccaaaggcagaagaatctcctccaattcctgccaatcaagatcttcagagtcaccatcctcatagagaactctgaaccatccagtttgtttgtcatattgcagcactacacctgtgtaataccgccccataaacagcttcagaacttcccttccttccaaccattcacctaaacctgaatgcactggtgcttcaaccgtgcttgaggtcttacacaaagcacgagtgctgtcactagggataatgtcaggcaccccattaattacaatagcaggctctcctggcaactcaaaaacggttgttgctgatgcgtttgattgctgttggcttcctacaccctccattgtagaggttctttccgatagctcttctggcaacgcagaaactgttgttgctaaggcgtttgattgttgctggcttcctccaccctccattttagaggttctttctgataaatcaacagagtt------aaaaaaaaaaaacttagtatcatgagaaaacaacacaagtttacagctttagaaagactggagctcagatcataaatcaagaaaataaattataattccagacaaaattcaacaaacaaccaaaacagatcacaaggtcgtatgaaactcggtattcacatgaaatacaaaagcctttctctctgtagatctgagagctatgtttacccacaagtagtttgcagcaagagatatgaggagagatcaaggaaagcaaatatcttgccatttcagtatttttaatattatctcatctggagatagtttaga
>Jupunba_villosa_Borges_423@NODE_1_length_1580_cov_141.606121
agaatataagtaaacgcttccgtatacgtaataaaaatgttgcagtataaatattcatcaa-atataagatacattagtttgtgcgcctgcattattctgatgcttataccacttataaactcgaaactacctagttatggtgagtttggctcgttatactagaatattctccatggcacactctctttatctattctgccccacctattctatataatatacaaaaatgcggactatagttgaagcgtaagataaactttcgcacaaaaagcatgaaattgttagcaactaacatgtatgcacagtccaacaataacatttcttgttgacgcaacaatatgcactgaaacccagccactacaacacaacaaacctagagcaaacatcaaaatctggggcaaatcccccaattactctttcctactgagtacttttgaaatctattcattttttgaagctaacttgcttctgtaaactgtaataaaccgcagtttactagtagtccctatcaacaaactacgatccttcattgatttgatgcgccgtcatatagtagtgtggtcatctttcctttactgggagtacgtttgacttgaggattttgtgaattagatacaatcttaccggatttattaataggtttcttgtatttcctacaaacaatcctctgtgccaacgatttgagtgggattgtaacgtccaaaggcagaagaatctcctccaattcctgccaatcaagatcttcagagtcaccatcctcatagagaactctaaaccatccagtttgtttgtcatattgcagcactacacctgtgtaataccgccccataaacagcttcagaacttcccttccttccaaccattcacctacacctgaatgcactggtgcttcaaccgtgcttgaagtcttacacaaagcacgagtgctgtcactagggataatgtcaggcaccccattaattacaatagcaggctctcctggcaactcaaaaacggttgttgctgatgcgtttgat------------------------------------------------------------------------------------------tgttgctggcttcctccaccctccattttagaggttctttctgataaatcaacagagttaaaaaaaaaaaaaaaaaacttagtatcatgaaaaaacaacacaagtttacagcttcagaaagactggaactcagatcatgaatcaagaaaataaattataattccagacaaaattcaacaaacaaccagaacagatcacaaggtcgtatgaaactcattattcacatgaaataaa----------------------------------------------tccttgcagcaagagatatgaggagagatcaaggaaagcaaatatcttgccatttcaggatttttaatattatctcatct--------------
>Punjuba_callejasii_Daly_5935@NODE_1_length_1114_cov_39.736741
-------------------------------------------------------------------------------------------------------------------------------------------------------------------------------------------------------cccctcctattctatataatatacaaaaaaggggactatagttgaagaataagataaactttcgcacaaaaaggatgaaattgttagcaactaacatgtgtgcacagtccaacagtaacatttcttgttgacgcaacaatatgcactgaaactcagccactacaatacaacaaacctagagcaaacatcaaaatctggggcaaatccccctattactctttcctactgagtactttcgaaatctattcatttttggaagctaacttgcttctctaaactgtaataaaccgcagtttactagtattccctatcaacaaactacgatccttcattgatttgatgcgccgtcatatagtagtgtggtcatctttcctttactgggagtaagtttgacttgaggattttgtgaattagatacaatcttcccggatttattaataggtttcttgtatttccgacaaacaatcctctgtgccaacgatttgagtgggattgtaacgtccaaaggcagaagaatctcctccaattcctgccaatcaagatcttcagagtcaccatcctcataaagaactctgaaccatccagtttgtttgtcatattgcagcactacacctgtgtaataccgccccataaacagcttcagaacttcccttccttccaaccattcacctaaacctgaatgcactggtgcttcaaccgtgcttgaggtcttacacaaagcacgagtgctgtcactagggataatgtcaggcaccccattaattacaatagcaggctctcctggcaactcaaaaactgttgttgctgatgcgtttgattgttgttggcttcctccaccctccattgtagaggttctttctgacagctcttctggcaactcagaaactgttgttgctaaggcgtttgattgttgctggcttcctccaccctccattttagaggttctttctgataaatcaacagagtt---------aaaaaaaaacttagcatcatgaaaaaacaacatatgtttacagctttagaaagactggaactcagatcatgaatcaagaaaataaattataattccaaacaaaattcaacaaacaaccaaaacagatcacaaggtcgtatgaaactc---------------------------------------------------------------------------------------------------------------------------------------------------------------
>Punjuba_lehmannii_Escobar_7465@NODE_1_length_1528_cov_111.751206
--------------------------------------------------------------atataagatacattagtttgtacgcttgcattattctgatgcttataccacttataaactcgaaactacctaattatggtgagtttggctcgttatattagaatatcctccatggcacactatctttatctattctgcccctcctattctatataatatacaaaaaaggggactatagttgaagaataagataaactttcgcacaaaaagcatgaaattgttagcaactaacatgtatgcacagtccaacagtaacatttcttgttgacgcaacaatatgcactgaaactcagccactacaatacaacaaacctagagcaaacatcaaaatctggggcaaatccccctatcactctttcctactgagtactttcgaaatctattcatttttggaagctaacttgcttctgtaaactgtaataaaccgcagtttactagtattccctatc----aactacgatccttcattgatttgatgcgccgtcatatagtagtgtggtcatctttcctttactgggagtacgtttgacttgaggattttgtgaattagataaaatcttcccggatttattaataggtttcttgtatttccgacaaacaatcctctgtgccaacgatttgagtgggattgtaacgtccaaaggcagaagaatctcctccaattcctgccaatcaagatcttcagagtcaccatcctcatagagaactctgaaccatccagtttgtttgtcatattgcagcactacacctgtgtaataccgccccataaacagcttcagaacttcccttccttccaaccattcacctaaacctgaatgcactggtgcttcaaccgtgcttgaagtcttacacaaagcacgagtgctgtcactagggataatgtcaggcaccccattaattacaatagcaggctctcctggcaactcaaaaactgttgttgctgatgcgtttgattgttgttggcttcctccaccctccattgtagaggttctttctgatagcacttctggcaactcagaaactgttgttgctaaggcgtttgattgttgctggcttcctccaccctccattttagaggttctttctgataaatcaacagagtt-------aaaaaaaaaaacttagtatcatgaaaaaacaacatatgtttacagctttagaaagactggaactcagatcatgaatcaagaaaataaattataattccaaacaaaattcaagaaacaaccaaaacagatcacaaggtcgtaagaaactcggcattcacaagaaatacaaaagcctttctctctgtagctctgagagctatgtttacccacaagtagtttgcagcaagggatatgaggagagatcaaggcaagcaaatatcttgccgtttcaggatttttaatattatctcatctggagatagtttaga
>_R_Acacia_rostellifera_Murphy_466@NODE_1_length_1279_cov_287.758735
aaataagaaatgcatattgtactcattaaaaaaagcaataaaaagttcacatatttatca--atataagatacaatagtttgtgcccttgcattattctgatgcttgtaccacttataaactcgaaactacctgactatggtgagtttggctcgttatattagaatattctccttgg--caatatccttatctattatgccccacctattgtacataatatacaaaaaaggggactataactgaagcgtaagataaactttcgcacaaaaagcatgaaattgttaacaactaacatgtatgcacagcccaacagtaacatttcttggtgacgcaactaaatgcactgaaactcagccacaacaatacaacaaacctagagcaaacatcaaaatctgggacaaatccccctatttctctttcctaccgagtactttcgaaatctattcatttttggaagctaacttgctt-------ctgtaataaaccgcagtttactagtagtccctatcaacaaactacgatccttcattgatttgatgcgccatcatatagtagtgtggtcatctttcctttactgggcgtacgtttgacttgaggattttgtgaattagatacaatcttcccggatttattaataggtttcttgtatttccgacaaacaatcctctgtgccaatgatttgagtgggattgtaacgtccaaaggcagaagaatctcctccaattcctgccaatcaagatcttcagagtcaccatcctcatagagaactctgaaccatccagtttgtttgtcacattgcagcactacacctgtgtaataccgccccataaacagtttcagaacttcccttccttccaaccattcacctaaacctgaatgcactggtgcttcaaccgtgcttgaagtcttgcacaaatcacgagtgctgtcactagggataatgtcaggcaccccattaattacaatagcaggctctcctggcaactcaaaaaccgttgttgctgatgcgtttgattgttgttggcttcctccaccctccattttagaggttctttctgatagctctcctggcaactcagaaactgttgttgccgaggcgtttgattgttgctggcttcctccaccctccattttggaggttctttctgataaatctacagagagtaaaaaaaaaaaaaaaaacttagtatcatgaaaaaacaatatatgtttacagctttaaaaagactggaactcag-------------------------------------------------------------------------------------------------------------------------------------------------------------------------------------------------------------------------------------------------
>_R_Acacia_rostellifera_Murphy_466@NODE_2_length_501_cov_21.521226
---------------------------------------------------------------------------------------------------------------------------------------------------------------------------------------------------------------------------------------------------------------------------------------------------------------------------------------------------------------------------------------------------------------------------------------------------------------------------------------------------------------------------------------------------------------------------------------------------------------------------------------------------------------------------------------------------------------------------------------------------------------------------------------------------------------------------------------------------------------------------------------------------------------------------------------------------------------------------------------------------------------------------------------------------------------------------------------------------------------------------------------------------------------------------------------------------------------aaaaaaaaacaaacaaacttagtatcatgaaaaaacaatatatgtttacagctttaaaaagactggaactcagatcataaaccaagaaaataaattatagttccagacaaaattcaactaacaaccaaaacagatcaaaaggtcgtatgaaacctggcattgacatgagatgcaaatgcctttctctctatagatctgagaacaatgtttatcgacaagtaatttgcaccaagatatatgaggagagatcaaggaaagcatatatcttgccatttcaggtcttttaatattatctcatctggagatagtttaga
>_R_Albizia_adinocephala_FHO33_88@NODE_1_length_713_cov_65.655660
----------------------------------------------------------------------------------------------------------------------------------------------------------------------------------------------------------------------------------------------------------------------------------------------------------------------------------------------------------------------------------------------------------------------------------------------------------------------------------------------------------------------------------------------------------------------------------------------------------------------------------------------------------------------------------------------------------------------------------------------------------------------------------------------------------------------------------------------------------------------------------------------------------------------------------------------------------------------------------------------taattacaatagcaggctctcctggcaactcaaaaactgttgttgctgatgcgtttgattgtcgttggcttcctccatcctccattgcacaggttctttcagatagctcttctggcaactcagaaactgttgttgctaaggcgtttgattgttgctggcttcctccaccctccattttagaggttctttctgataaatcaacagagtt--ttttaaaaaaaaaaaacttagtatcatgaatatacaacatatgtttacagctttagaaagactggaactcagatcatgaatcaagaaaataaattataattccaggcaaaattcaacaaacaatcaaaacagatcacaaggtcatatgcaactcggcattcacatgaaatgcaaaagcctttctctctgtagatctgagagctgtgtttacccacatgtagtttgcagcaagaaatatgaggagagatcaaggaaagcaaatatcttgccgtttcaggatttttaatattatctcatctggagatagtttaga
>_R_Albizia_adinocephala_FHO33_88@NODE_3_length_614_cov_51.044693
---------------------------atactaaac----------------------tcaaatatcatattaattactttatctctcattatccttattaaatatagataatcgtagaaagataaattacatactacttaaaaatgtgaagtgtcttataaaaaagaccaataatccttattaattgatgccttataccgaa-----cgagagagagtattcaaaaagggagactatagtcgaagcgtgagataaactttcgcacaaaaagcatgaaattgttagcagctaacatgtatgcacagtccaacagtaacatttcttgttgaggcaacaatatgcacagaaactcagccgctacaatacaacaaacctagagcaaacatcaaaatctgggacaaatccctctattactctttcctactgagtactttcgaaatctattcatttttggaagctaacttgctt-------ctgtaataaaccgcagtttactattagtccctatcaacaaactacgttccttcattgatttgatgcgccgtcatatactagtgtggtcatctttcctttactgggcgtacgtttgactagaggattttgtgaattagatacaatcttcccggatttattaataggcttcttgtatttccgacaaacaatcctctg------------------------------------------------------------------------------------------------------------------------------------------------------------------------------------------------------------------------------------------------------------------------------------------------------------------------------------------------------------------------------------------------------------------------------------------------------------------------------------------------------------------------------------------------------------------------------------------------------------------------------------------------------------------------------------------------------------------------------------------------------------------------------------------------------------------------------------------
>_R_Albizia_edwallii_Dalmaso_272@NODE_1_length_999_cov_13.598517
-------------------------------------------------------------------------------------------------------------------------------------------------------------------------ctccatggcacactatctttatctattctgcccaacctattctatataatataccaaaacggggattatagttgaagcgtaagataaac--tcacacaaaaagcatgaaattgttagcaactaacatgtatgcacagtccaacagtaacatttcttgttgacgcaacaatatgcactgaaactcagccactacaatacaacaaacctagagcaaacatcaaaatctggtgcaaatccccctattactctttcgtactgaatactttcgaaatctattcatttttggaagctaacttgctt-------ctgtaataaaccccagtttgctagcagtccctatcaacaaaatacgatccttcattgatttgatgcgccgtcatatagtagtgtggtcatctttcctttactgggcgtacgtttgacttgaggattttgtgaattagatacaatcttcccggatttattaataggtttcttgtatttccgacaaacaatcctctgtgccaacgacttgagtgggattgtaacgtccaaaggcagaagaatctcctccaattcctgccaatcaagatcttcagagtcaccatcctcatagagaactctgaaccatccagtttgtttgccatattgcagcactacacctgtgtaataccgccccataaacagcttcagaacttcccttccttccaaccattcacctaaccctgaatgcactggtgcttcaaccgtgcttgaagtcttgcacaaagcacgagtgctgtcactggggataatgtcaggcaccccattaattacaatagcaggctctcccggcaactcaaaaactgttgttgctgatacgttcgattgttgttggcttcctccaccctccattttagaggttctttctgatagctctcctggcaactcagaaactgtcgttgctatgacgtttgattggtgctggcttcctccaccctccattttagaggttctttctgataaatcagcagagttt--------aaa---------------------------------------------------------------------------------------------------------------------------------------------------------------------------------------------------------------------------------------------------------------------------------------------------------------
>_R_Albizia_multiflora_Hughes_3090@NODE_1_length_1427_cov_158.814815
tgatttacaatattgtctttactaattatactaaac----------------------tcaaatatcatattaattactctatctcctactatctttaataaatatgaataaacgtaaaaagataaattatatacttcttaaaaacttgaagtgccttataaaaaaaactaataatacttattagttaatgccttatagcaagaacagcaagagggcgtatacaagaaatggtactatagtggaagcgtaagataaagtttcgcacaaaaagcgtgaaattgttagcaactaacatgtatgcacagtccaacagtaacatttcttgtcgaggcaacgatatgcactgaaactcagccgctacaatacaacaaacctagagcaaacatcaaaatctgggacaaatccctctatcactctttcccactgagcactttcgaaatctattcatttttcggagctaacttgctt-------ctgtaataaaccgcagtttactagtagtccctatcaacaaactacggtccttcattgatttgatgcgccgtcatatagtagcgtggtcatctttcctttactgggcgtacgtttgactagaggattttgtgaattagatacaatctgcccggatttattcataggcttcttgtatttccgacaaacaatcctctgtgccaacgatttgagtgggattgtaacgtccaaaggcagaagaatctcttccaattcctgccaatcaagatcttcagagtcaccatcctcatagagaactctgaaccatccagtttgtttgccatattgcagcactacacctgtgtaataccgccccataaacagcttcagaacttcccttccttccaaccattcacctaaacctgaatgcaccggtgcttcaaccgtgcttgaagtcttacacaaagcacgagtgctgtcactagggataatgtcaggcaccccattaattacaatagcaggctctcctcgcaactcaaaaactgttgttgctgatgcgtttgattgttgttggcttcctccctcctccgttgtacaggttctttctgatagctcttctggcaactcagaaactgttgttgctaaggcatttgattgttgctggctttctccaccctccattttagaggttctttctgataaatcaacggagtttggaaaaagaaaaaaaaacttagtatcatgaaaaaacaacatatgtttacagctttagaaagactggaactcagatcatgaatcaagaaaataaattataattccagacaaaattcaacagacaaccaaaacagatcacaaggtcatatgaaacccggcattcacgtgaaatgcaaaagcctttctctctgtagatctgagagctatgtttacccacaagtagtttgcagcaagagatatgaggagagatcaaggaaagcaaatatcttgccgtttca-------------------------------------
>_R_Albizia_niopoides_Simon_1601@NODE_1_length_1288_cov_208.758877
tgatttataatattacgtttattaactatactgaac----------------------tcaaatattatattaattattctatctcccactatccttattaaatatggataattgtagaaagataaattacatactccttaaaaacttaaagtgtcttataaaaaagatcaataatactaattaattgatgctttataataagaacaacaagagagtgtatacaagaaaggggactatagtggaagagtaagctaaactttcgcacaaaaagcatgaaattgttagcaactaacatgtatgcacagtccaacagtaacatttcttgttgagggcacaatatgcactgaaactcagccgctacaatacaacaaacctagagcaaacatcaaaatatgggacaaatccctctattactctttccagctgagtactttcgaaatctattcatttttggaagctagcttgctg-------ctgtaataaaccgcagtttactagcag-ccctatcaacaaactacgatccttcattgatttgatgcgccgtcatatagtagtgtggtcatctttcctttactgggcgtacgtttcacttgaggattttgtgaattagatacaatcttcccggatttattaataggtttcttgtatttccgacaaacaatcctctgtgccaacgatttgagtgggattgtaacgtccaaaggcagaagaatctcctccaattcctgccaatcaagatcttcagagtcaccatcctcatagagaactctgaaccatccagtttgtttgccgtattgcagcactacacctgtgtaataccgccccataaacagcttcagaacttcccttccttccaaccattcacctaaacctgaatgcactggtgcttcaaccgtgctagaagtcttacacaaagcacgagtgctgtcaccagggataatgtcaggcaccccattaattacaatagctggctctcctggcaactcaaaaactgttgctgctgatgcgtttgattgttgttggcttcctccatcctccactgtacaggttctttccgatagctcttctggcaactcagaaactgttgttgctaaggcgtttgattgttgctggcttcgtccaccctccattttagaggttctttctgataaatcaacagtttt--aaaaaaaaaaaaaaaactgagtatcatgaaaaa---acatgtgtttacagctttagaaagactggaactcagatcatgaatcaagaaaataaattataattccagacaaaat---------------------------------------------------------------------------------------------------------------------------------------------------------------------------------------------------------
>_R_Albizia_subdimidiata_var_minor_Gorts_341@NODE_1_length_979_cov_48.685144
-------------------------------------------------------------------------------------------------------------------------------------------------------------------------------------------------------------------------------------------------------------------------------------------------------------------------gtaacatttcttgttgaggcgacaatatgcactgaaactcagccgctacaataccacaaacctagagcaaacatcaaaatctgggacaaatccctctattactcttccctaccgagtactttcgaaatctattcatttttggaagctaacttgctt-------ctgtaataaaccgcagtttactagtagtccctatcaacaaactacggtccttcattgatttgatgcgccgtcatatagtagcgtagtcatctttcctttactgggcgtacgtttgactagaggattttgtgaattagatacaatcttcccggatttattaataggcttcttgtatttccgacaaacaatcctctgtgccaacgatttgagtgggattgtaacgtccaaaggcagaagaatctcctccaattcctgccaatcaagatcttcagaatcaccatcctcatagagaactctgaaccatccattttgtttgtcatattgcagcactacacctgtgtaataccgccccataaacagcttcagaacttcccttccttccaaccattcacctaaacctgaatgcactggtgcttcaaccgtgcttgaagtcttacacaaagcacgagtgctgtcactagggataatgtcaggcaccccattaattacaatagcaggctctcctcgcaactcaaaaactgttgttgccgatgcgtttgattgttgttggcttcctccatcctccatcgtacaggttctttctgatagctcttctggcatctcagaaactgttgttgctaaggcgtttgactgttgctggctttctccaccctccattttagaggttctttctgataaatcaacggagttt---acaaaaaaaaaatacttagtatcatgaaaaaacaacataagtcttcagctttagaaagactggaactcagatcaagaatcaagaaaataaattataattccagacaaaattcaacaaacaaccaaaacaga------------------------------------------------------------------------------------------------------------------------------------------------------------------------------------
>_R_Archidendron_clypearia_Wieringa_1849@NODE_1_length_1220_cov_308.916885
-------------------------------------------------------------------------------------------------------------------------------------aattatgttgagtttggctcgttatgttagaatattctccatgg--cactatccttatctattatgccccacctattctacataatatacaaaaaaggggactatagctgaagcgtaagataaactttcacacaaaaagcatgaacttgttagaaactaacatgtatgcatagcccaacagtaacatttcttggtgacgcaactaaatgcactgaaactcagccacaacaatacaacaaacctagagcaaacatcaaaatctgggaccaatcccccgattactctttcctactaagtactttcgaaatctattcatttttggaagctaacttgctt-------ctgtaataaaccgcagttcactagtagtccctatcaacaaactacgatccttcattgatttgatgcgccgtcatatagtagtgtggtcatctttcctttactgggcgtacgtttgacttgaggattttgtgaattagatacaatcttcccgggtttattaataggttgcttgtatttccgacaaacaatcctctgtgccaacgatttgagtgggattgcaacgtccaaaggcagaagaatctcctccaattcctgccaatcaagatcttcagagtcaccatcctcatagagaactctgaaccatccagtttgttcgtcatattgcagcactacacctgtgtaataccgccccataaacagcttcagaacctcccttccttccaaccattcacctaaacctgaatgcactggtgcttcaaccgtgcttgaagtcttagacaaagcacgagtgctgtcattagggataatgtcaggcaccccattaattacaatagcaggctctcctggcaactcaaaaaccgttgttgctgatgcgtttgattgttgttggcttcctccaccctccattttagaggttctttctgatagctctcctggcaactcagaaactgttgttgccaaggcgtttgattgttgctggcttcctccaccctccattttggaggttctttctgataaatctacagagtt---------aaaagaaaacttagtatcatgaaaaaacaatatatgtttacagctttagaaagagaggaactcatatcataaaccaagaaaataaattatagttccagacaaaattcaactaacaaccaaaacagatcaaaacgtcatatgaaacccggcattca-------------------------------------------------------------------------------------------------------------------------------------------------------
>_R_Calliandra_bella_LPQ15696@NODE_2_length_1190_cov_151.697215
----------------------------------------------------------------------------------------------------------------------------------------------------------------------------------------------------------------------------------------------------------aacttatttttttcattagattcatcatacaaaca-caataagcatccctttgga---tagtattgggaattcaggctggcccgc---tattggatctaacccgattcttaacgggctgccattttg----gaagcccgaaagctaacttagtacatttttttattttttttttctcactgtacctgtaatacaataa----taaaagggaacaggcaaaca-aaactactatc--attttttttttcaaaagcaaaattatacaaaccactacctttcattgatttgatgcggcgtcatctagtggcatgtgcatctttcctttgcttggtgtaagtttgactggaggattttgtgaattatatacaatcttcttggatttattaacaagtttcttatatttctgactaacaatcttctgcgccagcgatttgagaggaattgtaacgtccaaaggcagaagaatctcctctaattcttgccaatcaagatcttctgagtcacaatcctcgtagagaactctgaaccatccagttcgtttgttgtatacaagcactacacctgtataatatcaacccataaacaacttcaaaacttcccttccttccagccattcacctaaacctgaatgcacccgcgcttcaactgtgcttgaagtcttacacaaaacatgagtgttgtcaccagggataatgttaggcaccccattgattacaataacaggctctcctggcagctcaacaactatagttgccgaggcgttcagttgttgctggcttcctccactctccattttaggggttctttctgatgacactcctggcaactcagaaactgttgttgctgaggcgtttgattgttgctggcttcctccaccctccatgttaaaggttctttctgataaatctagaaga-----------gagtaaaaacaaattaatatgaaaaggcaatatatgtttaaagctcaagaaagactgaaactcatactatgaaccaagaaaatagattataatctgtggagccagatatgaaataatccgatgaaatgttattgatcatgaggcgtgaatatatacacaatatg-------------------------ggagaggattctgttacaacagatcctaaatttaagctaattcatttgaaatctcctaaatatcctaactaatctcctagatatttacataattaattaat-------taattt---
>_R_Calliandra_bella_LPQ15696@NODE_3_length_1181_cov_286.251812
-------------------------------------------------------------------------------------------------------------------------------------------------------------------aat----tcgtaagctagcaagcataaacttc----------caagcacacacaacatattaaaa------------------ctcaaacttatttttttcattagattcatcagataaaca-caataagcatccctttgga---cggtactggga---caggctgatctatcagtactggatctaacccgattcttaacaggcttcagcccgataccagtgaggcctggctaagccagcttaccacattttgtttttttgcacactgcacctataatacactaa----taaaagggaacgggcgaaca-aaactactatctccttttttttctcaaaagcaagatcatacaaaccactacctttcattgatttgatgaggcgtcatatagtggcgtgttcatctttcttttgctaggtgtaagtttgactggaggattttgtgaattacatacaatcttctcggatttattaacaagtttcttgtatttccgactaacaatcttttgtgccagcgatttgagaggaattgtaacgtccaaaggcagaagaatctcctctaattcctgccaatcaagatcttcagagtcaccatcctcgtagagaactctgaaccatccaatttgtttgttgtattcaaacactacacctgtataatactgccccataaacaacttcaaaacttcccttccttccagccattcacctaaacctgaatgcaccagcccttcaactatgcttgaagtcttacacaaggcatgagtgttgtcactagggataatgtcaggcaccccattgattacaatagcaggctctcctggcagctcaacaactgtagttgccaaggggtccagttgttgttggcttcctccactctccattttatgggttctttctgatgacgctcctggcaactcgaaaactattgttgctgaggcatttgattgttgctggcttcctccaccctccatgttagaggttctttctgataaatctacaaga-----------gagtaaaatcaaattaatatgaaaaggcaatatatgtttaaagttctagaaagactaaaactcatattatgaaccaagaaaatagattataattcatacaacattttaagtaacaaccaaaacaaatgacaagatcgtatgaaacttgatgtttaatcggaatgctaacgcctttctctc------------------------------------------------------------------------------------------------------------------------------
>_R_Cathormion_obliquifoliolatum_Wieringa_6519@NODE_1_length_1450_cov_272.226523
------------------------------------gtgatacagtataaatattcatccatatattagatacattagtttgtgcgcctgcattattctgacg----taccacttataaactcgaaactacctagttatggtgagtttggctcgttatattagaatattct-catggcacactaactttatctattctgccccacctattctatataatatacaaaaaaggggactatagttgaagcgtaagataaactttcgcacaaaaagcatgaaattgctagcaactaacatgtatgcacagtccaacaataacatttcttgttgacgcaacaatatgcactgaaacccagccactacaacacaacaaacctagagtaaacatcaaaatctggggcaaatccccctattactctttcctactgagtacttttgaaatccattcatttttggaagctaacttgcttctgtaaactgtaataaaccgcagtttactagtagtcgctatcaacaaactacgaaccttcattgatttgatgcgccgtcatatagaagtgtggtcatctttcctttactgggagtacgtttgacttgaggattttgtgaattagatacaatcttcccggatttattaataggtttcttgtatttccgacaaacaatcctctgtgccaacgatttgagtgggattgtaacgtctaaaggcagaagaatctcctccaattcctgccaatcaagatcttcagagtcaccatcctcatagagaactctgaaccatccagtttgtttgtcatattgcagcactacacctgtgtaataccgccccataaacagcttcagaacttcccttccttccaaccattcacctaaacctgaatgcactggtgcttcaaccgtgcttgaagtcttacacaaagcacgagtgctgtcactagggataatgtcaggcaccccattaattacaatagcaggctctcctggcaactcaaaaatggttgttgctgatgcgtttgattgccgttggcttcctccaccctccattgtagaggttctttctgatagctcttctggcaactcagaaactgttgttgctaaggcgtttgattgttgctggcttcctccgcactccattttagaggttctttctgataaatcaacagagtta---aaaaaaaaaaaaaacttagtatcatgaaaaaacaacacaagtttacagctttagaaagactggaactcagatcatgaatcaagaaaataaattataattccagacaaaattcaacaaacaaccaaaacagatcacaaggtcatatgaaactcggtattcacatgaaatacaaaagcctttctctctgtagatctgagagctatgttaacccacaagtagtttgcagcaagagatatgaggagagatcaaggaaagcaaatatcttgccatttcaggatttttaatattatctcatctggagatagtttaga
>_R_Cathormion_rhombifolium_Deighton_3618@NODE_1_length_1254_cov_119.321155
---------------------------------------------------------------------------------------------------------------------------------------------------------------------------ccatggcacacgaactttatctattctgccccacctattctatataatatacaaaaaaggggactatagttgaagcgtaagataaactttcgcacaaaaagcatgaaattgctagcaactaacatgtatgcacagtccaacaataacatttcttgttgacgcaacaatatgcactgaaacccagccactacaacacaacaaacctagagtaaacatcaaaatctggggcaaatccccctattactctttcctactgagtacttttgaaatctattcatttttggaagctaacttgcttctgtaaactgtaataaaccgcagtttactagtagtccctatcaacaaactacgaaccttcattgatttgatgcgccgtcatatagaagtgtggtcatctttcctttactgggagtaagtttgacttgaggattttgtgaatcagatacaatcttcccggatttattaataggtttcttgtatttccgacaaacaatcctctgtgccaacgatttgagtgggattgtaacgtctaaaggcagaagaatctcctccaattcctgccaatcaagatcttcagagtcaccatcctcatagagaactctgaaccatccagtttgtttgtcatattgcagcactacacctgtgtaataccgccccataaacagcttcagaacttcccttccttccaaccattcacctaaacctgaatgcactggtgcttcaaccgtgcttgaagtcttacacaaagcacgagtgctgtcactagggataatgtcaggcaccccattaattacaatagcaggctctcctggcaactcaaaaacggttgttgctgatgcgtttgactgctgttggcttcctccaccctccattgtagaggttctttctgatagctcttctggcaactcagaaactgttgttgctaaggcgtttgattgttgctggcttcctccgccctccattttagaggttctttctgataaatcaacagagtta-aaaaaaaaaaaaaaaacttagtatcatgaaaaaacaacacaagtttacagctttagaaagactggaactcagatcatgaatcaagaaaataaattataattccagacaaaattcaacaaacaaccaaaacagatcacaaggtcatatgaaactcggtattcacatgaaatacaaaagcctttctctctgtagatctgagagctatgttaacccacaagtagtttgcagcaagagatatgaggagagatcaaggaaagc-------------------------------------------------------
>_R_Hydrochorea_corymbosa1_Bonadeu_655@NODE_1_length_1304_cov_1058.784628
---------------------------------------------------------------------------------------------------------tataccacttacaaactcgaaactacctagttatggtgagtttggctcgttatataagaatattctccatggcacactaactttatctattctgccccacctattctatataacatacaaaaaaggggactatagttgaagcgtaagataaactttcgcacaaaaagcatgaaattgctagcaactaacatgtatgcacagtccaacaataacatttcttgttgacgcaacaatatgcactgaaacccagccactacaatacaacaaacctagagcaaacatcaaaatctggggcaaatccccctattactctttcctactgagtacttttgaaatctattcatttttggaagctaacttgcttctgtaaactgtaataaaccgcagtttgctagtagtccctatcaacaaactacgaaccttcattgatttgatgcgccgtcatatagaagtgtggtcatctttcctttactgggagtacgtttgacttgaggattttgtgaattagatacaatcttcccggatttattaataggtttcttgtatttccgacaaacaatcctctgtgccaacgatttgagtgggattgtaacgtccaaaggcagaagaatctcctccaattcctgccaatcaagatcttcagagtcaccatcctcatagagaactctgaaccatccagtttgtttgtcatattgcagcactacacctgtgtaataccgccccataaacagcttcagaacttcccttccttccaaccattcacctaaacctgaatgcactggtgcttcaagcgtgcttgaagtcttacacaaagcacgagtgctgtcactagggataatgtcaggcaccccattaattacaatagcaggctctcctggcaactcaaaaacggttgttgctgatgcgtttgattgctgttggcttcctccaccctccattgtagaggttctttctgatagctcttctggcaactcagaaactgttgttgctaaggcggttgattgttgctggcttcctccaccctccattttagaggttccttctgataaatcaacagggtta---aaaaaaaaaaaaaccttagtatcatgaaaaaacaacacaagtttacagctttagaaagactgaaactcagatcaaaaatcaaaaaaataaattataattccagacaaaattcaacaaacaaccaaaacagatcacaaggtcgtatgaaactcggtattcacat--------------cttctctctgtagatctgagagctatgttaacccacaagtagtttgcagcaagagatatgaggagagatcaaggaaagc-------------------------------------------------------
>_R_Hydrochorea_corymbosa2_Iganci_862@NODE_1_length_1463_cov_409.156250
agaatataagtaaatggttccgtatacgtaataaaagtgatccagtataaatattcatccatatacaagatacattagtttgtgcgcctgcattattctgatgcttataccacttataaactcgaaactacctagttatggtgagtttggctcgttatattagaatattctccatggcacactaactttatctattctgccccacctattctatataatatacaaaaaaggggactatagttgaagcgtaagataaactttcgcacaaaaagcatgaaattgctagcaactaacatgtatgcacagtccaacaataacatttcttgttgacgcaacaatatgcactgaaacccagccactacaacacaacaaaccttgagcaaacatcaaaatctggggcaaatccccctattactctttcctactgagtacttttgaaatctattcatttttggaagctatcttgcttctgtaaactgtagtaaaccgcagtttactagtagtccctatcaacaaactacgaaccttcattgatttgatgcgccgtcatatagaagtgtggtcatctttcctttactgggagtacgtttgacttgaggattttgtgaattagatacaatcttcccggatttattaataggtttcttgtatttccgacaaacaatcctctgtgccaacgatttgagtgggattgtaacgtccaaaggcagaagaatctcctccaattcctgccaatcaagatcttcagagtcaccatcctcatagagaactctgaaccatccagtttgtttgtcatattgcagcactacacctgtgtaataccgccccataaacagcttcagaacttcccttccttccaaccattcacctaaacctgaatgcactggtgcttcaaccgtgcttgaagtcttacacaaagcacgagtgctgtcactagggataatgtcaggcaccccattaattacaatagcaggctctcctggcaactcaaaaacggttgttgctgatgcgtttgattgctgttggcttcctccaccctccattgtagaggttctttctgatagctcttctggcaactcagaaactgttgttgctaaggcggttgattgttgctggcttcctccaccctccattttagaggttccttctgataaatcaacagagtt----aaaaaaaaaaaaaccttagtatcatgaaaaaacaacacaagtttacagctttagaaagactggaactcagatcatgaatcaagaaaataaattataattccagacaaaattcaacaaacaaccaaaacagatcacaaggtcgtatgaaactcggtattcacat--------------cttctctctgtagatctgagagctatgttgacccacaagtagtttgcagcaagagatatgaggagagatcaaggaaagcaaatatcttgccatttcagg-----------------------------------
>_R_Hydrochorea_marginata_Morim_563@NODE_2_length_532_cov_19.452747
-----------------------------------------------------------------------------------------------------------------------------------------------------------------------------------------------------------------------------------------------------------------------------------------------------------------------------------------------------------------------------------------------------------------------------------------------------------------------------------------------------------------------------------------------------------------------------------------------------------------------------------------------------------------------------------------------------------------------------------------------------------------------------------------------------------------------------------------------------------------------------------------------------------------------------------------------------------------------------------------------------------------------------------------------------------------------------------------------------------------------------------------------------------------------------------------------------------------aaaaaaaaaaaaaaccttagtatcatgaaaaaacaacacaagtttacagctttagaaagactggaactcagatcatgaatcaagaaaataaattataattccagacaaaattcaacaaacaaccaaaacagatcacaaggtcgtatgaaactcggtattcacat--------------cttctctctgtagatctgagagctatgttaacctacaagtagtttgcagcaagagatatgaggagaggttcaggaaagcaaatatcttgccatttcaggatttttaatattatctcatctggagatagtttaga
>_R_Jupunba_asplenifolia_Ekman_6383@NODE_1_length_1067_cov_60.500000
-----------------------------------------------------------------------------------------------------------------------------------------------------------------------------------------------------------------------------------------------------------------------------aagcatgaaattgttagcaactaacgtgtatgcacagtccaacaataacatttcttgttgacgcaacaatatgcactgaaacccagccactacaatacaacaaacctagagcaaacatcaaaatctggggcaaatccccctattactctttcctacagagtacttttgaaatctattcattttttgaagctaacttgcttctgtaaactgtactaaaccgcagtttactagtagtccctatcaacaaactacgatccttcattgatttgatgcgccgtcatatagtagtgtggtcatctttcctttactgggagtacgtttgacttgaggattttgtgaattagatacaatcttaccggatttattaataggtttcttgtatttccgacaaacaatcctctgtgccaacgatttgagtgggattgtaacgtccaaaggcagaagaatctcctccaattcctgccaatcaagatcttcagagtcaccatcctcatagagaactctgaaccatccagtttgtttgtcatattgcagcactactcctgtgtaataacgccccataaacagcttcagaacttcccttccttccaaccattcacctaaacctgaatgcactggtgcttcaaccgtgcttgaagtcttacacaaagcacgagtgctgtcactagggataatgtcaggcaccccattaattacaatagcaggctctcctggcaactcaaaaacggttgttgctgatgcgtttgattgctgttggcttcctccaccctccattgtagacgttctttctgatagctcttctggcaactcagaaactgttgttgctaaggcgtttgattgttgctggcttcctccaccctccattttagaggttctttctgataaatcaacagagttt-aaaaaaaaaaaaaatgcttagtatcatgaaaaaacaacacaagtttgcagctttagaaagactggaactcagatcatgaatcaagaaaataaattataattccagacaaaattcaacaaacaaccaaaacagatcacaaggtcgtatgaaactcggtattcacatgaaa------------------------------------------------------------------------------------------------------------------------------------------------
>_R_Jupunba_brachystachya_Lima_7438@NODE_1_length_1703_cov_125.822263
agaatataaataaacgcttccgtatacgtaataaaaatgttgcagtataaatattcatcaatatataagatacattagtttgtgcgcctgcattattctgatgcttataccacttataaactcgaaactacctagttatggtgagtttggctcgttatactagaatattctccatggcacactatctttatctattctgccccacctattctatataatatacaaaaatgcggactatagttgaagcgtaagataaactttcgcacaaaaagcatgaaattgttagcaactaacatgtatgcacagtccaacaataacatttcttgttgacgcaacaatatgcactgaaacccagccactacaatacaacaaacctagagcaaacatcaaaatctggggcaaatccccctattactctttcctactgagtacttttgaaatctattcattttttgaagctaacttgcttctgtaaactgtaataaaccgcagtttactagtagtccctatcaacaaactacgatccttcattgatttgatgcgccgtcatatagtagtgtggtcatctttcctttactgggagtacgtttgacttgaggattttgtgaattagatacaatcttaccggattcattaataggtttcttgtatttccgacaaacaatcctctgtgccaacgatttgagtgggattgtaacgtccaaaggcagaagaatctcctccaattcctgccaatcaagatcttcagagtcaccatcctcatagagaactctgaaccatccagtttgtttgtcatattgcagcactacacctgtgtaataccgccccataaacagcttcagaacttcccttccttccaaccattcacctaaacctgaatgcactggtgcttcaaccgtgcttgaagtcttacacaaagcacgagtgctgtcactagggataatgtcaggcaccccattaattacaatagcaggctctcctggcaactcaaaaacggttgttgctgatgcgtttgattgctgttggcttcctccaccctccattgtagacgttctttctgatagctcttctggcaactcagaaac---tgttgctaaggcgtttgattgttgctggcttcctccaccctccattttagaggttctttctgataaatcaacagagtta-aaaaaaaaaaaaaaaacttagtatcatgaaaaaacaacacaagtttacagctttagaaagacaggaactcagatcatgaatcaagaaaat-aattacaattccagacaaaatccaacaaacaaccaaaacagatcacaaggtcgtatgaaactcggtattcacatgaaatacaaaagcctttctctctgtagatctgagagctatgtttacccacaagtagtttgcagcaagagatatgaggagagatcaaggaaagcaaatatcttgccatttcaggatttttaatattatctcatctggagatagtttaga
>_R_Jupunba_commutata_Maguire_46145@NODE_1_length_1315_cov_174.117124
agaatataagtaaacgcttccgtatacgtaataaaaatgttacagtataaatattcatcaatatataagatacattagtttgtgcgcctgcattattctgatgcttataccacttataaactcgaaactacctagttatggtgagtttggctcgttatactagaatattctccatggcacaatatctttatctattctgcctcacctattctatataatatacaaaaaaggggactatagttgaagcgtaagataaactttcgcacaaaaagcatgaaattgttagcaactaacatgtatgcacagtccaacaataacatttcttgttgacgcaacaatatgcactaaaacccagccactacaatacaacaaacctagagcaaacatcaaaatctggggcaaacccccctattactctttcctactgagtacttttgaaatctattcatttttggaagctaacttgcttctgtaaactgtaataaaccgcagtttactagtagtccctatcaacaaactacgatccttcattgatttgatgcgccgtcatatggtagtgtggtcatctttcctttactgggagtacgtttgacttgaggattttgtgaattagatacaatcttcccggatttattaataggtttcttgtatttccgacaaacaatcctctgtgccaacgatttgagtgggattgtaacgtccaaaggcagaagaatctcctccaattcctgccaatcaagatcttcagagtcaccatcctcatagagaactctgaaccatccagtttgtttgtcatattgcagcactacacctgtgtaataccgccccataaacagcttcagaacttcccttccttccaaccattcacctaaacctgaatgcactggtgcttcaaccgtgcttgaagtcttacacaaagcacgagtgctgtcactagggataatgtcaggcaccccattaattacaatagcaggctctcctggcaactcaaaaacggttgttgctgatgcgtttgattgctgttggcttcctacaccctccattgtagaggttctttccgatagctcttctggcaacgcagaaactgttgttgctaaggcgtttgattgttgctggcttcctccaccctccattt--gaggttctttctgataaatcaacagagtta--aaaaaaaaaaaaaaacttagtatcatgaaaaaaaaacacaagtttacagctttagaaagactggagctcagatcatgaatcaagaaaataaattataattccagacaaaat---------------------------------------------------------------------------------------------------------------------------------------------------------------------------------------------------------
>_R_Jupunba_floribunda_Iganci_883@NODE_1_length_1276_cov_178.368641
agaatataagtaaacgctt-cgtatacgtaataaaaatgttacagtataaatattcatcaatatatgagatacattagtttgtgcgcctgcattattctgatgcttataccacttataaactcgaaactacctagttatggtgagtttggctcgttatactagaatattctctatggcacactacctttatctattctgccccacctattctatataagttacaaaaaaggggactatagttgaagcgtaagataaactttcgcacaaaaagcatgaaattgttagcaactaacatgtatgcacagtccaacaataacatttcttgttgacgcaacaatatgcagtgaaacccagccactacaatacaacaaacctagagcaaacatcaaaatctggggcaaatccccctattactctttcctactgagtacttttgaaatctattcattttttgaagctaacttgcttctgtaaaatgtaataaaccgcagtttactagcagtccctatcaacaaactacgatccttcattgacttgatgcgccgtcatatagtagtgtggtcatctttcctttactgggagtacgtttgacttgaggattttgtgaattagatacaatcttaccggatttattaataggtttcttgtatttccgacaaacaatcctctgtgccaacgatttgagtgggattgtaacgtccaaaggcagaagaatctcctccaattcctgccaatcaagatcttcagagtcaccatcctcatagagaactctgaaccatccagtttgtttgtcatattgcagcactacacctgtgtaataccgccccataaacagcttcagaacttcccttccttccaaccattcacctaaagctgaatgcactggtgcttcaaccgtgcttgaagtcttacacaaagcacgagtgctgtcaccagggataatgtcaggcaccccattaattacaatagcaggctctcctggcaactcaaaaacggttgttgctgatgcgtttgattgctgttggcttcctccaccctccattgtagacgttctttctgatagctcttctggcaactcagaaactgttgttgctaaggcgtttgattgttgctggcttcctccaccctccattttagaggttctttctgataaatcaacagagttaaaaaaaaa------aaacttagtatcatgaaaaaacaacacaagtttacagctttagaaagactggaactcagatcatgaat----------------------------------------------------------------------------------------------------------------------------------------------------------------------------------------------------------------------------------------
>_R_Jupunba_idiopoda_Quesada_1718@NODE_1_length_1119_cov_110.724568
------------------------------------------------------------------------------------------------------------------------------------------------------------------------------------------------------------------------------------------------ttgaagcgtaagataaactttcgcacaaaaagcatgaaattgttagcaactaacatgtatgcacagtccaacaataacatttcttgttgacgcaacaatatgcactgaaacccagccactacaatacaacaaacctagagcaaacatcaaaatctgcggcaaatccccctattactctttcctactaagtacttttgaaatctattcatttttggaagctaacttgcttctgtaaactgtaataaaccgcagtttactagtagtccctatcaacaaactacgatccttcattgatttgatgcggcgtcatatagtagcgtggtcatctttcctttactgggagtacgtttgacttgaggattttgtgaattagatacaatcttcccggatttattaataggtttcttgtatttccgacaaacaatcctctgtgccaacgatttgagtgggattgtaacgtccaaaggcagaagaatctcctccaattcctgccaatcaagatcttcagagtcaccatcctcatagagaactctgaaccaccctgtttgtttgtcatattgcagcactacacctgtgtaataccgccccataaacagcttcagaacttcccttccttccaaccattcacctaaacctgaatgcactggtgcttcaaccgtgcttgaagtcttacacaaagcacgagtgctgtcactagggattatgtcaggcaccccattaattacaatagcaggctctcctggcaactcaaaaacggttgttgctgatgcgtttgattgctgttggcttcctccaccctccattgtagaggttctttctgatagctcttctggcaactcagaaattgttgttgctaaggcgtttgattgttgctggcttcctccaccctccattttagaggttctttctgataaatcaacagagttaaaaaaaaaaaaaaaaaacttagtatcatgaaaaaacaacacaagtttacagctttagaaagactggaactcagatcatgaatcaagaaaataaattataattccagacaaaattcaacaaacaaccaaaacagatcacaaggtcgtatgaaactcggtattcacatgaaatacaaaagcctttctctctg----------------------------------------------------------------------------------------------------------------------------
>_R_Jupunba_longipedunculata_Cardona_2682@NODE_1_length_1249_cov_157.575939
-----------------------------------------------------------------------------------------------------------------------------------------------------------------------------------------------------------------------------------aaggggactatagttgaagcgtaagataaactttcgcacaaaaagcatgaaattgttagcaactaacatgtatgcacagtccaacaataacatttcttgttgacgcaacaatatgcactgaaacccagccactacaatacaacaaacctagagcaaacatcaaaatctggggcaaatccccctattactctttcctactgagtacttttgaaatctattcatttttggaagctaacttgcttctgtaaactgtaataaaccgcagtttactagtagtccctatcaacaaactacgatccttcattgatttgatgcgccgtcatatagtagtgtggtcatctttcctttactgggagtacgtttgacctgaggactttgtgaattagatacaatcttcccggatttattaataggtttcttgtatttccgacaaacaatcctctgtgccaacgatttgagtgggattgtaacgtccaaaggcagaagaatctcctccaattccagccaatcaagatcttcagagtcaccatcctcatagagaactctgaaccatccagtttgtttgtcatattgcagcactacacctgtgtaataccgccccataaacagcttcagaacttcccttccttccaaccattcacctaaacctgaatgcactggtgcttcaaccgtgcttgaagtcttacacaaagcacgagtgctgtcactagggataatgtcaggcaccccattaattacaatagcaggctctcctggcaactcaaaaacggttgttgctgatgcgtttgattgctgttggcttcctccaccctccattgtagaggttctttctgatagctcttctggcaactcagaaactgttgttgctaaggcgtttgattgttgctggcttcctccaccctccattttagaggttctttctgataaatcaacagagtt-----aaaaaaaaaaaaacttagtatcattaaaaaacaacacaagtttacagctttagaaagactggaactcacatcatgaatcaagaaaataaattataattccagacaaaattcaacaaacaaccaaaacagatcacaaggtcgtatgaaactcggtattcacatgaaatacaaaagcctttctctctgtagatctgagagctatgtttacccacaagtagtttgcagcaagagatatgagaagagatcaaggaaagcaaatatttagccatttcaagatttttaatattatctcatctggagatagtttaga
>_R_Jupunba_nipensis_Mayo_19662@NODE_1_length_960_cov_45.730464
--------------------------------------------------------------------------------------------------------------------------------------------------------------------------------------------------------------------------------------------------------------------------------------------------------------------------------------------------------------cccagccactacaatacaacaaacctagagcaaacatcaaaatctggggcaaatccccctattactctttcctacagagtacttttgaaatctattcattttttgaagctaacttgcttctgtaaactgtactaaaccgcagtttactagtagtccctatcaacaaactacgatccttcattgatttgatgcgccgtcatatagtagtgtggtcatctttcctttactgggagtacgtttgacttgaggattttgtgaattagatacaatcttaccggatttattaataggtttcttgtatttccgacaaacaatcctctgtgccaacgatttgagtgggattgtaacgtccaaaggcagaagaatctcctccaattcctgccaatcaagatcttcagagtcaccatcctcatagagaactctgaaccatccagtttgtttgtcatattgcagcactacacctgtgtaataacgtcccataaacagcttcagaacttcccttccttccaaccattcacctaaaactgaatgcactggtgcttcaaccgtgcttgaagtcttacacaaagcacgagtgctgtcactagggataatgtcaggcaccccattaattacaatagcaggctctcctggcaactcaaaaacggttgttgctgatgcgtttgattgctgttggcttcctccaccctccattgtagacgttctttctgatagctcttctggcaactcagaaactgttgttgctaaggcgtttgattgttgctggcttcctccaccctccattttagaggttctttctgataaatcaacagagttt--aaaaaaaaaaaaatgcttagtatcatgaaaaaacaacacaagtttgcagctttagaaagactggaactcagatcatgaatcaagaaaataaattataattccagacaaaattcaacaaacaaccataacagatcacaaggtcg-------------------------------------------------------------------------------------------------------------------------------------------------------------------------
>_R_Jupunba_oppositifolia_Liegier_16014@NODE_1_length_935_cov_186.892774
------------------------------------------------------------------------------------------------------------------------------------------------------------------------------------------------------------------------------------------------ttgaagcgtaagataaactttcgcacaaaaagcatgaaattgttagcaactaacgtgtatgcacagtccaacaataacatttcttgttgacgcaacaatatgcactgaaacccagccactacaatacaacaaacctagagcaaacatcaaaatctggggcaaatccccctattactctttcctacagagtacttttgaaatctattcattttttgaagctaacttgcttctgtaaactgtactaaaccgcagtttactagtagtccctatcaacaaactacgatccttcattgatttgatgcgccgtcatatagtagtgtggtcatctttcctttactgggagtacgtttgacttgaggattttgtgaattagacacaatcttaccggatttattaataggtttcttgtatttccgacaaacaatcctctgtgccaacgatttgagtgggattgtaacgtccaaaggcagaagaatctcctccaattcctgccaatcaagatcttcagaatcaccatcctcatagagaactctgaaccatccagtttgtttgtcatattgcagcactacacctgtgtaataacgccccataaacagcttcagaacttcccttccttccaaccattcacctaaacctgaatgcactggtgcttcaaccgtgcttgaagtcttacacaaagcacgagtgctgtcactagggataatgtcaggcaccccattaattacaatagcaggctctcctggcaactcaaaaacggttgttgctgatgcgtttgattgctgttggcttcctccaccctccattgtagacgttctttctgatagctgttctggcaactcagaaactgttgttgctaaggcgtttgattgttgctggcttcctccaccctccattttagaggttctttctgataaatcaacagagttttaaaaaaa------------------------------------------------------------------------------------------------------------------------------------------------------------------------------------------------------------------------------------------------------------------------------------------------------------------
>_R_Jupunba_oxyphyllidia_Yonker_6157@NODE_1_length_625_cov_91.487226
---------------------------------------------------------------------------------------------------------------------------gaaactacctagttatggtgagtttggctcgttatattagaatattctccatggcacactatctttatctattctgccccacctattctatataatatacaaaaaaggggactatagttgaagcgtaagataaactttcgcacaaaaagcatgaaattgttagcaactaacatgtatgcacagtccaacaataacatttcttgttgacgcaacaatatgcactgaaacccagccactacaatacaacaaacctagagcaaacatcaaaatctggggcaaatccccctattactctttcctactgagtacttttgaaatctattcatttttggaagctaacttgcttctgtaaactgtaataaaccgcagtttactagtagtccctatcaacaaactacgatccttcattgatttgatgcggcgtcatatagtagcgtggtcatctttcctttactgggagtacgtttgacttgaggattttgtgaattagatacaatcttcccggatttattaataggtttcttgtatttccgacaaacaatcctctgtgccaacgatttgagtgggattgtaacgtccaaaggcagaagaatctcctccaattcctgccaatcaagatcttcag-------------------------------------------------------------------------------------------------------------------------------------------------------------------------------------------------------------------------------------------------------------------------------------------------------------------------------------------------------------------------------------------------------------------------------------------------------------------------------------------------------------------------------------------------------------------------------------------------------------------------------------------------------------------------------------------------------------------------------------------------------------
>_R_Jupunba_oxyphyllidia_Yonker_6157@NODE_2_length_606_cov_65.478261
-----------------------------------------------------------------------------------------------------------------------------------------------------------------------------------------------------------------------------------------------------------------------------------------------------------------------------------------------------------------------------------------------------------------------------------------------------------------------------------------------------------------------------------------------------------------------------------------------------------------------------------------------------------------------------------------------------------------------------------------------------------------------------------------------------------------------------------------------------------------------------------------------------------------------------------------------------agcacgagtgctgtcactagggattatgtcaggcaccccattaattacaatagcaggctctcctggcaactcaaaaacggttgttgctgatgcgtttgattgctgttggcttcctccaccctccattgtagaggttctttctgatagctcttctggcaactcagaaactgttgttgctaaggcgtttgattgttgctggcttcctccaccctccattttagaggttctttctgataaatcaacagagttaaaaaaaaaaaaaaaaaacttagtatcatgaaaaaacaacacaagtttacagctttagaaagactggaactcagatcatgaatcaagaaaataaattataattccagacaaaattcaacaaacaaccaaaacagatcacaaggtcgtatgaaactcggtattcacatgaaatacaaaagcctttctctctgtagatctgagagctatgtttacccacaagtagtttgcagcaagagatatgaggagagatcaaggaaagcaaatatcttgccatttcaggatttttaatagtatctcatctggagatagtttaga
>_R_Punjuba_killipii_Palodorios_6252@NODE_1_length_1068_cov_88.561049
-----------------------------------------------------------------------------------------------------------------------------------------------------------------------------------------------------------------------------------------------------------------ctttcgcacaaaaagcatgaaattgttagcaactaacatgtatgcacagtccaacagtaacatttcttgttgacgcaacaatatgcactgaaactcagccactacaatacaacaaacctagagcaaacatcaaaatctggggcaaatccccctatcactctttcctactgagtactttcgaaatctattcatttttggaagctaacttgcttctgtaaactgtaataaaccgcagtttactagtattccctatc----aactacgatccttcattgatttgatgcgccgtcatatagtattgtggtcatttttcctttactgggagtacgtttgacttgaggattttgtgaattagatacaatcttcccggatttattaataggtttcttgtatttccgacaaacaatcctctgtgccaacgatttgagtgggattgtaacgtccaaaggcagaagaatctcctccaattcctgccaatcaagatcttcagagtcaccatcctcatagagaactctgaaccatccagtttgtttgtcatattgcagcactacacctgtgtaataccgccccataaacagcttcagaacttcccttccttccaaccattcacctaaacctgaatgcactggtgcttcaaccgtgcttgaaatcttacacaaagcacgagtgctgtcactagggataatgtcaggcaccccattaattacaatagcaggctctcctggcaactcaaaaactgttgttgctgatgcgtttgattgttgttggcttcctcgaccctccattgtagaggttctttctgatagcacttctggcaactcagaaactgttgttgctaaggcgtttgattgttgctggcttcctccaccctccattttagaggttctttctgataaatcagcagagtt-------aaaaaataaaacttagtatcatgaaaaaacaacatatgtttacagctttagaaaggctggaactcagatcatgaatcaagaaaataaattataattccaaacaaaattcaagaaacaaccaaaacagatcacaaggtcgtaagaaactcggcattcacatgaa-------------------------------------------------------------------------------------------------------------------------------------------------
>_R_Punjuba_racemiflora_Jimenez_Soares_3626@NODE_1_length_1343_cov_182.751975
------------------------------------------------------------------------------------------------------------------------------------------------------------atattagaatatcctccatggcacactatctttatctattctgcccctcctattctatataatatacaaaaaaggggactatagttgaagaataagataaactttcgcacaaaaagcatgaaattgttagcaactaacatgtatgcacagtccaacagtaacatttcttgttgacgcaacaatatgcactgaaactcagccactacaatacaacaaacctagagcaaacatcaaaatctggggcaaatccgcctattactctttcctactgagtactttcgaaatctattcatttttggaagctaacttgcttctctaaactgtaataaaccgcagtttactagtattccttatcaacaaactatgatccttcattgatttgatgcgccgtcatatagtagtgtggtcatctttcctttactgggagtacgtttgacttgaggattttgtgaattagatacaatcttcccggatttattaataggtttcttgtatttccgacaaacaatcctctgtgccaacgatttgagtgggattgtaacgtccaaaggcagaagaatctcctccaattcctgccaatcaagatcttcagagtcaccatcctcatagagaactctgaaccatccagtttgtttgtcatattgcagcactacacctgtgtaataccgccccataaacagcttcagaacttcccttccttccaaccattcacctaaacctgaatgcactggtgcttcaaccgtgcttgaagtcttacacaaagcacgagtgctgtcactagggataatgtcaggcaccccattaattacaatagcaggctctcctggcaactcaaaaactgttgttgctgatgcgtttgattgttgttggcttcctccaccctccattgtagaggttcgttctgatagctcttctggcaactcagaaactgttgttgctaaggcgtttgattgttgctggcttcctccaccctccattttagaggttctttctgatagatcaacagagtt---------aaaaaaaaacttagcatcacgaaaaaacaacatatgtttacagctttagaaagactggaactcagatcatgaatcaagaaaataaactataattccagacaaaattaaacaaacaaccaaaacagatcacaaggtcgtatgaaactcggcattcacatgaaatacaaaagcctttctctctgtagatctgagagctaagtttacccacaagtagtttgcagcaagagatatgaggagagatcaaggaaagcaaatatcttgccgtttcagaatttttaatattatctcatctggagatagtttaga
