# Supplementary material for: A new generic circumscription of Hydrochorea (Leguminosae, Caesalpinioideae, mimosoid clade) with an amphi-Atlantic distribution
Source: PhytoKeys. 2022 Aug 22;205:401–37. doi: 10.3897/phytokeys.205.82775 (PMC9849043; doi:10.3897/phytokeys.205.82775)
Supplement: Supplementary material 1 — Supplementary data file S1 [file phytokeys-205-401_article-82775__-s001.zip › RBH3_m45449_comp37752_c0_seq1_exon01.aln-cln]

>Acacia_rostellifera_Murphy_466@NODE_2_length_1059_cov_53.419552
gcaa-----ccaacacagtgtaagatggtaaactgaaaatttatgtccagcttacagctagtgttt-catcattcattctccaat------tgctttgtcacagttgcaac----agcatgcctcttcattgttcccactccaacgccactttgatgagagaaccttactgcaacagtctacaattgaaaagaggatcgtctctcacggcgccaa--------agctcactgcacagggcaactcttcttcactcgtcccgagtcccaagttttcaactcaactcgttccgtcactcgattcacttgagcacctgaaggatgaagcttggagccgg-aaaaagtgtcttcagataaagataa-----atgttccgattaagaggaaatctaggaaagagcgagaaaattcggatgtagactaggaagatgagagaaagcacagcaatcgttctataaggaaaggacgtgaaagcttcggttcggagggagaacatgacagaaggcacaagaagagcaatagaagaaagtgaaaatcacggcgtcattac----------------------------------------------------agtattccggttctgattcggagtattcggaat---------------tggttcctgtggaatctgagagtgaggaag------------agagaaggaagaggagaaggagga--------------------------------------------------------------------------------------------------------------------------aagagaattgggcagaatggtctttggacaaatttcctaatc--------ccatattcgt------------tctgtgat-----attggacgaacttacttgtcattgttatattttaaaaggt----tttttttcttctaaaactattttatcgaataatatataatata-----------------------------------------------------ggatatg-----------------------atttaattttttttttttaatctcttt---------------------caaaacagttcggttttatatttagcactttgtc--------gga
>Afrocalliandra_redacta_Germishuizen_5585@NODE_1_length_1092_cov_110.552709
-----------------------------------------------------------------------------------------------------------ttacctgcaaattgtttttgaattgaattc---------ttatttttgttcaaagtttccgttgccattgttgggcttgagcccaaattctaacaatcgaagcgg---tacttgttagcagctcgccatggcgtcctttctttcacctgtcctgagtccggagctatcgactcaactcgttccgtcacttgtctcactcgagcgtctgaaagctgaaggttggagctg-aaaaaaatgtcttcagataaagataaagacgatcttccgattaagaggaaatctaggaaagagcgagaaaattcggatgtagactcggaagatgagaggaagcacaacaatcattctagaaggaaagggcatgaaagctctggttcagagggggaacatgacagaaagcacaggaagagcgagagaagaaagaaaaaatcacggcgtcgttacagcagtgatgaatattccgattccagttcggactctgaggatgatgagtccgagtattcaggttctgattctgagtattcagattccgagtcggaaaccttgggttctgaggaatctgagagtgaggacgagagaaagagaaggaagaggaaggacaggagaaggaggaaacaaaaggaggaagagagggagagaaagagaagaaggaaagagaaggagagaatgaaacggaagaaggagaaggaggataaacggaagaaagagaagaagaaaaagaagaaggaaaagaaagaaagggggaagaagggtgcagtcacgaattcatg----gggaaagtatggtgttatcagagaaactgatatgtggtaagtgattaggatttttcttttcttggcctaaag--tctgatgcaaatgtttgcttgctgttgaac------ttcataagatttacatataatctgttttcttat---tatgtttttgttgtgacttgcgaggctgtgtgtgctcagggaggttgcttca-tgttttatgcatgtgatcaaaagtcctttagaatctgttgatctgtgatccttttctttgggcgatatatttgaattacgcgactgcgtgagaatggacgataa-cc
>Albizia_burkartiana_StivalSantos_678@NODE_1_length_885_cov_9.803614
---------------------------------------------------------------------------------------------------------------attaaaattgtttttgaattgaattc---------ttgtttttggtcgcaatttccattgcaattgttgggcttgagcccaacttccaccaatcgaagccc---tccttgttagcagttcatcgttgcgtcatctctttcatctctcccgactcccgagttatcgactcaacttgttccgtcactcgattcactcgggctcttgaaggctgaagcttggagcgg-aaaaaaatgtcttcagaaaaagataaagacaatgttccgattgagaggaaatctagcaaagagcgagaaaattcggatgtagactcggaagatgagagaaagcacaacaattattctagaaggaaagggcgtgaaagctctggttcggaggtagaacacgacagaaagcacaggaagagcgataggagaaagagaaaatcacggcgtcgttacagtagcgatgaatattctgattccagttcggactctgaggatgatgagtccgagtattcaggttctgattcggagtattcggatttcgagtcggaaagcatgggttctggggaatctgagagtgaggaagagagaaagagaaggaagaggaaggagaggaaaaggaggaaagagaaggaggaagagagggagagaaagagaagaaggaaagagaaggagagaatgaaacggaaga---agaaggagggaaaactgaagaaagagaagaagaaaaagaagaaggaaaagaaagaaagggggaagaagggcgcagtcacgaattcatg----gggaaagtatggtgttatcagagaaactgatatgtggtaagtggttaaattttttcttttgtcggcctaaagcctccgatgcaaatgtttgctgcttgttgaac------ttcataagatttacatatc---------------------------------------------------------------------------------------------------------------------------------------------------------------------------------
>Albizia_decandra_Vilhena_231@NODE_1_length_809_cov_31.562842
---------------------------------------------------------------------------------------------------------------------------------------------------------------------------caattgttgggcttcagcccaacttccatcaatcgaagcac---tccttgttagcagttcatcgaagcgtcctccctttcatctctcctgactcccgagttatcgactcaacttgttccgtcactcgattca---------ttgaaggctgaagcttggggcgg-aaaaaaatgtcttcagaaaaagataaagacaatgttccgattaagaggaaatctagcaaagagcgagaaaattcggatgtagattcggaagatgagagaaagcacaacaaatattctagaaggaaagggcgtgaaagctctggttcggagggagaacacaacagaaagcacaggaagagcgataggagaaagagaaaatcacggcgtcgttacagtagcgatgaatattctgattccagttcggactctgagaatgatgagtccgagtattcaggttctgattcggagtattcggatttcgagtcggaaagcatgggttctggggaatctgagagtgaggaagagagaaagagaaggaagag----------------------------------gagagggagagaacgagaagaaggaaagagaaggatagaatgaaacggaaga---agaaggaggaaaaacggaagaaagagaagaagaaaaagaagaaggaaaagaaagaaagggggaagaagggcgcagtcacgaattcatg----gggaaagtatggtgttatcagagaaactgatatgtggtaagtgattaaaatttttcttttgtcggcctaaagcctccgatgcaaatgtttgctgcttgttgaac------ttcataagatttacatatcatgtgttttcctatgtctatgtttt--------------------------------------------------------------------------------------------------------------------------------------------------------
>Albizia_edwallii_Dalmaso_272@NODE_1_length_760_cov_10.948936
-----------------------------------------------------------------------------------------------------------------------------------------------------------------------------------------gagcccaaattccatcaatcgaagcac---tacttgttcgcagttcatcgttgcgtcctctctttcatctctcccgagtcccgagttatcaactcaacttgttccgtcgctcgattcactcgggcgcctgaaggctgaagctcggagccg-aaaaaaatgtcttcagataaagataaagacgatgctccgattaagaggaaatctagcaaagagcgagaaaattcggatgtagacttggaagatgagagaaagcacaacaattattctagaaggaaagggcgtgaaagctctggttcggagggagaacatgacagaaagcacaggaagagcgatagaagaaagagaaaatcacggcgtcgttacagtagcgatgaatattctgattccagttcggactctgaggatgataagtccgagtattcaggttcttattcggagtattcggattccgagtcggaaaacatgagttctggggaatctgagagtgaggaagagagaaagagaaggaagaggaagcagaggaaaaggaggaaagagaaggaggaagagagggagagaaagagaagaaggaaagagaaggagagaatgaaacggaagaaggacaaggaggaaaaacggaagaaagagaagaagaaaaagaagaaggaaaagaaagaaaggggtaagaagggtgcagtcacgaattcatg----gggaaagtatggtgttatcagagaaactgatatgtggtaagtgattaaaatttttcttttgtcggcctaaaacc----------------------------------------------------------------------------------------------------------------------------------------------------------------------------------------------------------------------------------------
>Albizia_glabripetala_Lewis_1652@NODE_1_length_1018_cov_43.238045
---------------atggacaaatacgtaatatgtgagtttttaaaaaaataatgaattagtataataat-------------------------------------tatattagaattgttttttaattgaattc---------ttgattttggtcgaaa-----------attgttgggcttgagcccaacttccatcgatcgcagcac---tccttgttagcagttcatcgatgcgtcctctctttcatctctcccggctcccgagttgtcgactcaacttgttccgtcactcgattcactcggcctcttgaaggctgaagcttggggcggaaaaaaaatgtcttcagaaaaagataaagacaatgttccgattaagaggaaatctagcaaagagcgagaaaattcggatgtagactcggaagatgagagaaagcacaacaattattctagaaggaaagggcgtgaaagctctggttcggagggagaacacgacagaaagcacacgaagagcgataggagaaagaggaaatcacggcgtcgttacagtagcgatgaatattctgattccagttcggactctgagaatgatgagtccgagtattcaggttctgattcggagtattcggatttcgagtcggaaagcatgggttctggggaatctgagagtgaggaagagagaaagaggaggaagaggaaggagaggaaaaggaggaaagagaaggaggaagagagggagagaaagagaagaaggaaagagaaggagagaatgaaacagaaga---agaaggaggaaaaacggaagaaagagaagaagaaaaggaagaaggaaaagaaagaaagggggaagaagggcgcagtcacgaattcgtg----gggaaagtatggtgttatcagagaaactgatatgtggtaagtgattaaaatttttcttttgtcggcctaaagcctccgatgcaaatgtttgctgcttgttgaac------ttcataagatttacatatcatgtgttttcctatgtc--tgtttttgttgtgacttgcgaggctgtgtgtggtcagggagtttgcttcattgttttaaggatgtg--------------------------------------------------------------------------------------------
>Albizia_multiflora_Hughes_3090@NODE_1_length_1173_cov_51.562044
gtagttgttgaaataatggacaagtacgtaatatgtgagtttttaaaaaaataatgaatcagta----------------------------taattattttatttgttatattaaaattgtttttgatttgaatta---------ttgattttggtcgaaatttccattgcaattgttgggcttgagcccaacttccatcaatcgaagcac---tccttgttaccagttcatcgatgcgtcctctctttcatctctcctgactcccgagttatcgactcaacttgttccgtcactcgattca---------ttgaaggctgaagcttggggcgg-aaaaaaatgtcttcaggaaaagataaagacaatgttccgattaagaggaaatctagcaaagagcgagaaaatttggatgtagactcggaagatgagagaaaggacaacaaatattctggaaggaaagggcgtgaaagctctggttcggagggagaacacaacagaaagcacaggaagagcgataggagaaagagaaaatcacggcgtcgttacagtagcgatgagtattctgattccagttcggagtcttaggatttcgagtccgagt------------------------------------------gtatgggttctggggaatctgagagtgaggaagagagaaagagaaggaagaggaaggagaggaaaaggaggaaagagaaggaggaagagagggagagaaagagaagaaggaaagagaaggatagaatgaaacggaaga---agaaggaggaaaaacggaagaaagagaagaagaaaacgaagaaggaaaagaaagaaagggggaagaagggcgcagtcacgaattcatg----gggaaagtatggtgttatcagagaaactgatatgtggtaagtgattaaaatttttcttttgtcggcctaaagcctccgatgcaaatgtttgctgcttgttgaac------ttcataagatttacatatcatgtgttttcctatgtctatgtttttgttgtgacttgcgaggctgtgtgtggtcagggaggttgcttcattgttttaaggatgtgatcaaaaccactttagaatctgttggcctgtgatctttttctttgggttatatatttgaatcatgggactgcttgaggatggacgataa--t
>Albizia_sinaloensis_Hughes_1576@NODE_1_length_965_cov_61.778153
---------------------------------------------------taatgaattaatactgtgatactagtaagtttataaagtgttaataattttatttggtatattaaaattggtgttgaattgaattc---------ttttttttggtcgaaatttccatggcaattgttgggcttgagcccaacttacaccaatcgaagcac---tccttgttagcggttcattgttgcgtcctcttatccatctctcccgactcccgagttatcgactcaacttgttctgtcactcgattcactc-ggcgcttgaaggctgaagcttggaccgg-aaaaaaatgtcttcagaaaaagataaagacaatgttccgattaagaggaaatctagcaaagagcgagaaaattcggatgtagactcggaagatgagagaaagcacaacaattattctagaaggaaagggcgtgaaagctctggttcggagggagaacacgacagaaagcacaggaagagcgataggagaaagagaaaatcacgtcgtcgttacagtagcgatgaatattctgattcctgttcggactctcaggatgatgagtccgagtattcaggttctgattcggagtattcggatttcgagtcggaaagcatgggctctggggaatctgagagtgaggaagagagaaagagaaggaagaggaaggagaggaaaaggaggaaagagaaggaggaagagagggagagaaagcgaagaaggaaagagaaggagagaatgaaacggaaga---agaaggaggaaaaacggaagaaagagaagcagaaaaagaagaaggaaaagaaagaaagggggaagaagggcgcagtcacgaattcatg----gggaaaatatggtgttatcagggaaactgatatgtggtaagtgattaaattttttcttttgtcggcctaaagcctccgatgcaaatgtttgctgcttgttgaac------ttcataagatttacatatcacgtgttttcctatgtctatggttttgt-----------------------------------------------------------------------------------------------------------------------------------------------------
>Albizia_subdimidiata_var_subdimidiata_Ferreira_210@NODE_2_length_648_cov_34.395797
------------------------------------------------------------------------------------------------------------------------------------------------------------------------------------------------------------------------------------------taaggcaactcttcttcacttgtcctgagtctcgagttatcgactcaactcgttacatcactcgattcacttgggcacctgaatgttgaatcttggagccg-aaaaagatgtcttcagataaagatta-----atgttccaattaagaggaaatataggaaagagcgagaaaatttggatgtagactatgaagataagagaaagcacagcaatcactctctaaggaaagggcgtgaaagctttggttaggagggagaacatgacagaaagcacaggaagagcaacagaagaaagagaaaatcactgtgtcattacagtggtgatgaatatttcaattccagttcggactctaaggaggatgagtttgagtattcaagttctgattcgaagtattcggaat---------------tgagttacaaggaatccaagggtctg-------------------------------------------------------------------------------------------------------------------------------------------------------------------------tttggttcatgaatggaataagaggcattttaata--------ttatatcattttgattaatatgacagaaag-----ggaagaattttaatgttatcttatttagctaaggaagggaaattttatttggacatttacttttattaatcataaattttcatacatgatagattgttta----------------------------------------ataaaat---------------------ataattaaag----------------------------------------ttaaataa----------------------------------aat
>Albizia_tomentella_Leach_Dunlop_3801@NODE_1_length_1148_cov_181.994398
------------------------tacgtaatatgcgagtttttttaaaaaaaatgaattaatattggaatactaataagtttacaaagtattaataattttatttggtattttaatattgttttttaattgaattc---------ttatttttgttcgaaatttccattgcaatggttgggcttgagcccaaattccatcaatcgaagcac---tacttgttagcagctcatggttgcgtcctctctttcattgctcccgagacacgagttatcgactcgacgtgttccgtcattcgactcactcgggcgcctgaaggctgaagcttggagctg-taaaaaatgtcttcagatgaagataaagacgatgttccgattaagaggaaatctagcaaagagcgagaaaattcggatgtagacttggaagatgtgagaaagca------------tagaaggaaagggcgtgaaggctctggtttggagggagaacatgacagaaagcacaggaagagcgatagaagaaatagaaaatcacggcgtcgttacagtagcgatgaatattctgattccagttcagactctgaggatgatgagtccgagtattcaggttctgattcggagtattcggattccgagtcggaaagcatgggttctgaggaatctgagagtgaggaggagagaaagagaaggaagaggaaggagaggagaagg---------------------------------------aggaaagagaaggagagaatgaaacggaagaaggagaaggaggaaaaacggaagaaagagaagaagaaaaagaagaaggaaaagaaagaaagggggaagaagggtgcagtcacgaattcatg----gggaaagtatggtgttatcagagaaactgatatgtggtaagtgattaaaatttttcttttatcggcctaaagcctccgatggaaatgtttgctgcttgttgaac------ttcataagatttacatatcatgtgttttcctgtgtgtgtgtttttgttgtgacttgcgaggctgtgtgtggtcagggagtttgcttcattgttttaaggatgtgatcaaaaccactttagaatatgttggtctgtgatctttttgtttgggttatatattaaaatcatgcgactgcttgaggatggacgataa--t
>Albizia_tomentosa_Hughes_648@NODE_1_length_1155_cov_67.257885
gtagttgtttaaataatggacaagtacgtaatatgtgagtttttgaaaaaataatgaattaatattgtgatactagtaagtttataaagtgttaataattttatttggtatattaaaattggtgttgaattgaattc---------ctttttttggtcgaaatttccatggcaattgttgggcttgagcccaacttacaccaatcgaagcgc---tccttgttagcagttcattgttgcgtcctctcttccatctctcccgcctcccgagttatcgactcaacttgttctgtcactcgattcactc-ggcgcttgaaggctgaagcttggaccgg-aaaaaaatgtcttcagaaaaagataaagacaatgttccgattaagaggaaatctagcaaagagcgagaaaattcggatgtagactcggaagatgagagaaagcacaacaattattctagaaggaaagggcgtgaaagctctggttcggagggggaacacgacagaaagcacaggaagagcgataggagaaagagaaaatcacggcgtcgttacagtagcgatgaatattctgattccagttcggactctgaggatgatgagtccgagtattcaggttctgattcggagtattcggatttcgagtcggaaagcatgggttctggggaatctgagagtgaggaagagagaaagagaaggaagaggaaggagaggaaaaggaggaaagagaaggaggaagagagggagagaaagcgaagaaggaaagagaaggagagaatgaaacggaaga---agaaggaggaaaaacggaagaaagagaagaagaaaaagaagaaggaaaagaaagaaagggggaagaagggcgcagtcacgaattcatg----gggaaagtatggtgttatcagggaaactgatatgtggtaagtgattaaattttttcttttgtcggcctaaagcctccgatgcaaatgtttgctgcttgttgaac------tacataagatttacatatcatgtgttttcctatgtctatggttttgttgtgacttgcgaggccctgtgtggtcagggaggttgcatcattgttttaaggatgtgatcaaaaccactttagaatctgttggcctgtgatctttttctttgggttata----------------------------------------
>Balizia_elegans_Iganci_870@NODE_2_length_860_cov_25.846743
-----------------------------------------------aaacttatggatcacactcagattattaattaccttat----------taataataattataatataaaaatatcttacaaattgttcccactccaacgccactttgatgagagaaccttactgcaatcgtctacaattgagaagaggatcatctctcatggcgccaa--------agctcattgcacagggcaactattcttcactcatcccgagtcccaagttatcgactcaactcgttctgtcactcgattcacctgggcacctgaaggctgaagcttggagccccaaaaacatgtc-tcagataaagataa-----atgttctggttaagaggaaatctaagaaagagcgagaaaattcagatgtagactaggaagatgagagaaagcacatcaatcattccataaggaaaggacgtgaaagcttgggttcggagggagaacatgacagaaagcacaggaagagcagtagaagaaacagaaaatcacggcgtcgttatagtagtgatgaatattccgat--cagttcgaactctaaggatcatgagtccgagttttcaggttctgattcggaacattcggaat---------------tgagttctgaggaatctgagagtgaggaagagagaaagagcaggaagaggaaggagagaaggagga--------------------------------------------------------------------------------------------------------------------------aagagaattgggcagaatggttttttgacaaattttttaattggcagaattcagatttctccccaaaatcaatttatgat-----actagaccctcttatatatcttttctatattttaaaagtg----tttttc-----ttagattttcct--aaaaaaacacataaaactcatggtgtttttt----------------------------------------agagagg---------------------gagagt--------------------------------------------------------------------------------------aat
>Balizia_elegans_Iganci_870@NODE_4_length_545_cov_37.166667
gtagttgtttaaatagtagacaagtacgtaatatgtgaatttttttt-aaataatgaattaatattgtaatactaataagtttataaagtattaataattttatttggtatattaaaattgtttttgaattgaatgc---------ttgtttttcttcgaaatttccattgcaattgttgggcttgagcccaaattccatcgatcgaccc-----tacttgtttgcaggtcgtcatggcatcttctctttcatctctcccgagtcccgagttatcgactcaacttgttccgtcactcgattcactcgggcgcccgaaggctgaagcttggagccg-aaaaaaatgtcttcagagaaagataaagacgacgttccgattaagaggaaatctagcaaagagcgagaaaattcggatatagactcggaagaggagagaaagcacaacaattattctagaaggaaagggcgtgaaagctctggttcggagggagaacatgacagaaagcacaggaagagcgatagaa--------------------------------------------------------------------------------------------------------------------------------------------------------------------------------------------------------------------------------------------------------------------------------------------------------------------------------------------------------------------------------------------------------------------------------------------------------------------------------------------------------------------------------------------------------------------------------------------------------------------------------------------------------------------------------------
>Balizia_leucocalyx_Aguilar_1939@NODE_2_length_934_cov_26.750292
atagtaacttggataagagttagtcagaaaac---------------agatgaatagactaattttttaacactattagccgtacacaaactcaaatgtgtactttacatcatccacatcaataactaataactctaatattatggccactttgatgagagaaccttactgcaatagtctacaattgaaaagaggatcgtctcttagggcaacta--------------------------ttcttcactcactcatccctagtcccaagttatcgactcaactcgttccgtcactcgattcacttgggcgcctgaaggctgaagcttggagccccaaaaaaatgtcttcagataaagataa-----atgttctggttgagaggaaatctaggaaagagcgagaaaattcagatgtagactaggaatatgagagaaagtacagcaatcattctataaagaaagggcgtgaaagcttgggttcggagggagaacatgacagaaagcacaggaagagccatagaagaaacagaaaatcacggcgtcgttgcagtggtgatgaatattccgat--cagttcgaacttcaaggatgatgagtctgagttttcaggttctgattcggggtattcggaat---------------tgggttctgaggaatctgagagtgaggaagagggaaagagaa---------------------------------------------------------------------------------------------------------------------------------------------------------ttgggcagaatggtcttttgataaatttcctaatc--------ccagattctgctaatgaatcgatttatcat-----attggactcttttatttatcttttttata------------------------------------------------------------------------------------------------------------------------------------------------------------------------------------------------------------------------------------------
>Balizia_leucocalyx_Aguilar_1939@NODE_3_length_646_cov_26.471002
---------------------------------------------------------------------------------------------------------------------------------ttgttcccactccaacgtaactttgatgagtgaaccttattgcaacaatcgatgattgaaaagaggatcgtttctcatagcgctaa--------agctcactgcacacagcaactctttttcacttgtcctgagtctcaagttatcaactcaattcgtt-catcactcaactcactcggggacctgaaggctaaagcttggagccc-aaaaaaatatcttccagtaaagataaagacgatgttccgattaagaggaaatctatgaaagagcaagaaaatttggatgtagactcgggagaagagagagagcacaacaatcattctaaaaggaaagggcgtgaaagctttggttcagagagagaacatgacagaaagcacaggaagagtaatagaagaaagagagaatcgcagtgtcgttatagtagtgatta------------------------------------------------------------------------------------------------tgaggaatctgatagtgaagaagagagaaagagaggaagacaaaaggggaggaggaggagg------------------------------------aggaaagataattt----------------------------------------------------------------aaaaacttaacatagaggcataatggtctgttgatacattttctaatc--------ccagatttctcccacttatgaatttgtaac-----ataagacttccttatttat---------------------------------------------------------------------------------------------------------------------------------------------------------------------------------------------------------------------------------------------------c
>Balizia_spnov_Morim_577@NODE_2_length_805_cov_88.740000
-------------------------------------------------------------------------------------------------------------------aaatatcttccacattgttcccactccaacgccactttgatgagagaaccttgcggcaatagtctacaattgaaaagaggatcatctctcatggcgccaa--------agctcattgcacagggcaactattcttcactcatcccgagtcccaagttatcgactcaactcgttccgtcactcgattcacttgggcacctgaaggctgaagcttggagccccaaaaaaatgtcttcagataaagataa-----atgttctggttaagaggaaatctaagaaagagcgagaaaattcagatgtaggctaggaagatgagagaaagcacatcaatcattccataaggaaagggcgtgaaagcttgggttcggagggagaacatgacagaaagcacaggaagagcagtagaagaaacagaaaatcacggcgtcgttatagtagtgataaatattccgat--cagttcgaactctaaggatcatgagtccgagttttcaggttctgattcggaacagtcggaat---------------tgagttctgaggaatctgatagtgatgaagagagaaagagaaggaagaggaaggagagaaggagga--------------------------------------------------------------------------------------------------------------------------aagagaatttggcagaatggttttttgacaaattttctaattggcagaattcagatttctcatataaatcaatttatgat-----attagactcccttatatattttttctatattttaaaagtg----tttttc-----ctagattttcct--aaaaaaacacataaaactcatggtttttttta---------------------------------------agagagg---------------------gagagtaaagtc--------------------------------------------------------------------------------aat
>Calliandra_bella_LPQ15696@NODE_1_length_1237_cov_129.034483
gtattttttt--------tacatgtatgtaatatgtgaa--tgtttaaaaataataaattaatattgtgata-------------aaagtatttataattttattaggtatattaaaactgtttttgaattgaattg---------tta-ttttgtccgaaatttcc-------ttgttgggcttgagcccaaattctgctaatcgaagcac---tccttcttagcagttcatcgtggcgttctttctttcatc--tctcgagtcccgagtgatcgactcaacacgttccgtcacttgtctcactcgagcgcctgaaggctgaagcttggatccttaaaaaaatgccttcagataaagataaagacgatcttccgattaagaggaaatccaggaaagagcgggaaaattctgatgtggactcggaagatgagaggaagcacaacaatcattctagaaggaaaggacatgaaagctcaggttcggagagagaacgggtcagaaagcaccggaagagcgatagaagaaagagaaaatcacggcgtcgttacagtagtgatgaatattccgattccagttcggactctgaggatgatgagtccgagtattcaggttctgattcggagtattctgattccgagtcggaaagcttgggttctgaggaatctgagagtgaggaagagagaaagagaaggaagaggaaggagaggagaaggaggaaagagaaggaggaagagagggtgaggaagagaagaaggaaagagaaggaaagaatgaaacggaagagggagaaggaggataaacggaagaaggagaagaag---aagaagaaagaaaagaaagaaaagggtaagaagggtgcagtcacgaattcatg----gggaaagtatggtgttatcagagaaactgatatgtggtaagtgatcgagatttgttttatcaaggcctaaaatctctgatgcaaatgtttgctcgctgttgaac------ttcataaggtttgcgtataatcttttttcctatgtctatgattttgttgggat--gcgagcctgtatatgatcagggaggttgcttcattgttttaaggatgtga--------------------------------------tatttgggctgtatatttgaattatgcgattgcgtgaggatggacgataagac
>Cathormion_obliquifoliolatum_Wieringa_6519@NODE_2_length_684_cov_127.267091
-------------------------------------------------------------------------------------------------------agaccggtttataaccagtcctaaaaatatattttctttt---ccggctgtattaagaccctttccagaaccggtct---------aaaaagacttttttaaccggtctaaa--------aagtcatttttcaagtagtgtattcttcactcatcccgtgtcccaagttatcgactcaactcgttctgtcactcgattcacttaggcacctgaaggctgaagctgggagccccaaaaacatatc-tcagataaagataa-----atgttctggttaagaggaaatctaagaaagagcgagaaaattcagatgtagactaggaagatgagagaaagcacatcaatcattccataaggaaagggcgtgaaagcttgggttcgaagggagaacatgacagaaagcacaggaagagcagtagaagaaacagaaaatcacggcatcgttatagtagtgataaatattccgat--cagtttgaactctaaggatcatgagtctgagttttcaggttctgattcggaacattcagaat---------------tgagttctgaggaatacgagagtgaggaagagagaaagagaaggaagaggaaggagagaatgagga--------------------------------------------------------------------------------------------------------------------------aagagaattgggcagaatggttttttgacaaattttttaattggcagagttcagatttctcc---------------------------------catatatatcttttctatatt---------------------------------------------------------------------------------------------------------------------------------------------------------------------------------------------------------------------------------------t
>Cathormion_rhombifolium_Deighton_3618@NODE_1_length_1146_cov_65.686623
-----------------------gtacgtgatatgtgaattttttttaaaataatgaattaatatcgtaatactaataagtttataaagtattaataattatatttagcatattaaaattgtttttgaattgaattc---------ttgtttttgttcgaaatttccattgcaattgttgggcttgagcccaaattccatcagtcgaagcagta-taattgttagcagttcgtcgtagcgtcctctctttcatctctcccgagtgccgagttatcgactcaacttgttccgtcactcgattaactcgggcggctgaaggctgaagcttggagccg-gaaaaaatgtcttcagataaagataaagacgatgttccgattaagaggaaatctagcaaagagcgagaaaattcggatgtagactcggaagatgagagaaagcacaacaattattctagaaggaaagggcgtgaaagctctggttcggagggagaacatgacagaaagcacagcaagagcgatagaagaaagagaaaatcacggcgtcgttacaatagcgatgaatattctgattccagttcggactctgaggatgatgagtccgagtattcaggttctgattcggagtattcggattccgaatcggaaagcatgggttctgaggaatctgagagtgaggaagagagaaagagaaggaagaggaaggagaggagaaggaggaaggcgaaggaagaagagagggagaaaaagagaaggaggaaagagaaggagagaatgaaacggaagaaggagaaggaggaaaaacggaagaaagagaagcagaaaaggaagaaggaaaagaaagaaagggggaagaagggtgcagtcacgaattcatg----gggaaagtatggtgttatcagagaaactgacatgtggtaagtgattaaaatttttgttttatcggcctaaatcctccgatgcaaatgtttgctgcttgttgaac------ttcatacgatacacatatcatgtgttttcctatgtctatgtttttgttgtgacttgcgaggctgtgtggggtcagggaggttgcttcattgttttaaggatgtgatcaaaaccactttagaatctgttggtctgtgatctttttctttgggttatatatttgaatcatgcgactgcttgaggatggacgataa--t
>Cathormion_rhombifolium_Deighton_3618@NODE_2_length_660_cov_29.631218
---------------------------------------------------------------------------------------------------------------------------------------------------------------------------------------------aagaggatcatctctcatggtgccaa--------agctcattgcacagggcaactattcttcactcatcccgagtcccaagttatcgactcaactcgttccgtcactcgattcacttgggcacctgaaggctgaagctgggagccccaaaaacatatc-tcagataaagataa-----atgttctggttaagaggaaatctaagaaagagcgagaaaattcagatgtagactaggaagatgagagaaagcacatcaatcattccataaggaaagggcgtgaaagcttgggttcggagggagaacatgacagaaagcacaggaagagtagtagaagaaacagaaaatcacggcgtcgttatagtagtgatgaatattccgat--cagttcgaactctaaggatcatgagtccgagttttcaggttctgattcggaacattcggaat---------------tgagttctgaggaatacgagagtgaggaagagagaaagagaaggaagaggaaggagagaaggagga--------------------------------------------------------------------------------------------------------------------------aagagaattgggcagaatggttttttgacaaattttttaattggcagagttcagatttctcc---------------------------------catatatatattttctatattttaaaagtg----tttttc-----tcagattttcct--aaaaaaacacataaaactcatg--------------------------------------------------------------------------------------------------------------------------------------------------------------------------gt
>Cathormion_rhombifolium_Deighton_3618@NODE_3_length_588_cov_13.516634
------------------------------------------------------------------------------------------------------------------------------------------------------------------------------tggtc------------aattcttactttttatgattttta------------------------------tcttttatt--tccagggttcctttttattt-------------------------------------------------------------------------------------------------------------------------ggccattaattg-------------------tggctctccacattgtaataatcc-------agaagttatggtcactct--tcttcaagcaaattgtcgaagtaattaagaaattttcctcctactgcattttggcctgcatctacgtttttgtagtgatgaatatttcgaa-ccagttcggactctgaggatgatgaattcaagtattcaggttctgattcagagcattcggaatgcaagtcggaaagcttgggttctgaggaatctgagagtgaggaagagagaaagagaaggaagaggaagaggaaggaggagagagaaatta------------------------------------------------------------------------------------------------------------aaaacttagtgcaggggcggaacgatcttttgacacattctctaatc--------t----------------------------------------------------agttttttctattttaatagta----tttttc-----agaaaatttttc---aaaattttttaataataaatggtaatataaatctattatt--------------------------------------------atttttt-atttt-aaaatttattaca----------tgctgctcacaattttttagttgttttgcttaatttttaa-------------------------------g
>Enterolobium_cyclocarpum_MWC9020@NODE_2_length_967_cov_65.055056
---------ccaacacagtgtaagatggtaagctgaaaatttatgtccaacttacagctaaagttt-catcattcattctccaat------tgcattgtcacagttgcaac----aacatgcctcttcactgttcccactccaacgccactttgatgagagaaccttactgcaacagtctacaattgaaaagaggattgtctgtcacagcgccaa--------agctcactgcacagagcaactcttcttcactcatcccgagtcccaagttatcgactcaactcgttccgtcactcgcttcccttgggcacctcaaggctaaagattggagccggaaaaaaatgtcttcagataaagataa-----atgttccgatttagaggaaatctatgaaagagtgagaaaatttggatgtagattaggaagatgagagaaaaaacatcaattattctataaggaatgggcgtgaaagctttggttcggagggagaacatgacagaaagcacaggaagagcaataaaagaaacagaaaatcacggcgtcgttacaatagtgatgaatattccgattccagttcggactctaaggatgatgagtccgagtattcaggttctgatttggagtattcggaat---------------tgggttctgaggaatctgagggttggggagggagagagagaagaaagaggaaggagaggaggaagagga-----------------------------------------------------------------------------------------------------------------------aagagaattgggctgaatggtccttggacaaatttcctaaat--------tcagattccacca------agatttgtgat-----attaatttctttcatttatcctttctatattttaaaagta----ttcttt-----tgagattttcttattttagaatatagaa-------------------------------------------------------ttaaaagtgc-----------------agtgaagaaaaagctctttatttatataaata---------------------tcaaataattgaatgaattaaacagttgactgtc--------ata
>Hydrochorea_corymbosa1_Bonadeu_655@NODE_1_length_809_cov_3043.718833
------------------------------------------------------------------------------------------------------------------------------------------------------------tcgaaatttccattgcaattgttgggcttgagcccaaattccatcagtcgaagcagta-tacttgttagcagttcgtcgtagcggcctctctttcatctctcccgagtgccgagttatcgactcaacttgttccgtcactcgattaactcgcgcgcctgaaggctgaagcatggagccg-gaaaaaatgtcttcagataaagataaagacgatgttccgattaagaggaaatctagcaaagagcgagaaaattcggatgtagactcggaagatgagagaaagcacaacaattattctagaaggaaagggcgtgaaagctctggttcggagggagaacatgacagaaagcacagcaagagcgatcgaagaaagagaaaatcacggcgtcgttacaatagcgatgaatattctgattccagttcggactctgaggatgatgagtccgagtattcaggttctgatttggagtattcggattccgaatcggaaagcatgggttctgaggaatctgagagtgaggaagagagaaagagaaggaagaggaaggagaggagaaggaggaaggcgaaggaggaagagagggagaaaaagagaaggaggaaagagaaggagagaatgaaacggaagaaggagaaggaggaaaaacggaagaaagagaagaagaaaaagaagaaggaaaagaaagaaagggggaagaagggtgcagtcacgaattcatg----gggaaagtatggtgttatcagagaaactgacatgtggtaagtgattaaaatttttgttttatcggcctaaagcctccgatgcaaa----------------------------------------------------------------------------------------------------------------------------------------------------------------------------------------------------------------------------t
>Hydrochorea_corymbosa1_Bonadeu_655@NODE_2_length_656_cov_73.326123
---------------------------------------------------------------------------------------------------------tgcactataaatgtaaaataaaaattctatatcatctgacaatactcagggccaactgttcagttg-aataccctacaagcaaggcaatcaaacccagactattcaccaa--------agctcattgcacagggcaacttttcttcactcatcccaagtcccaagttatcgactcaactcgttccgtcactcgattcacttggacacctgaaggctcaagcttggagccccaaaaacatgtc-tcagataaagataa-----atgttctggttaagaggaaatctaagaaagagcgagaaaattcagatgtagactaggaagatgagagaaagcacatcaatcattccataaggaaagggcgtgaaagcttgggttcggagggagaacatgacagaaagcacaggaagagcagtagaagaaacagaaaatcacggcgtcgttatagtagtgatgaatattccgat--cagttcgaactctaaggatcatgagtccgagttttcaggttctgattcggaacattcggaat---------------tgagttctgaggagtatgagagtgaggaagagagaaagagaaggaagaggaaggagagaaggagga--------------------------------------------------------------------------------------------------------------------------aagagaattgggcagaatggttttttgacaaattttttaattggcagagt---------------------------------------------------------------------------------------------------------------------------------------------------------------------------------------------------------------------------------------------------------------------------------------------------------t
>Hydrochorea_corymbosa2_Iganci_862@NODE_1_length_919_cov_421.870370
-------------------------------------------------------------------------------------------------attttatttagcgtattgaaattgtttttgaattgaattc---------ttgtttttgttcgaaatttccattgcaattgttgggcttgagcccaaattccatcagtcgaagcagta-tacttgttagcagttcgtcgtagcggcctctctttcatctctcccgagtgccgagttatcgactcaacttgttccgtcactcgattaactcgcgcgcctgaaggctgaagcatggagccg-gaaaaaatgtcttcagataaagataaagacgatgttccgattaagaggaaatctagcaaagagcgagaaaattcggatgcagactcggaagatgagagaaagcacaacaattattctagaaggaaagggcgtgaaagctctggttcggagggagatcatgacagaaagcccaggaagagcgatagaagaaagagaaaatcacggcgtcgttacaatagcgatgaatattctgattccagttcggactctgaggatgatgagtccgagtattcaggttctgattcggagtattcggattccgagtcggaaagcatgggttctgaggaatctgagagtgaggaagagagaaagagaaggaagaggaaggagaagagaaggaggaaggcgaaggaggaagag---------------------------------------------------------------------------------------------------------------------------------acgaattcatg----gggaaagtatggtgttatcagagaaactgacatgtggtaagtgattaaaatttttgttttatcggcctaaagcctccgatgcaaatgtttgctgcttgttgaac------ttcataagatacacatatcatgtgttttcctatgtctatgtttttgttgtgacttgcgaggctgtgtgtggtaagggaggttgcttcattgttgtaaggatgtgatcaaaaccactttagaatctgttggtctgtgatctttttctttgggttatatatttgaatcatgcg-------------------------
>Hydrochorea_corymbosa2_Iganci_862@NODE_2_length_621_cov_161.210247
----------------------------------------------------------------------------------------------------------------------------------------------------------------gaaccttactgcaatagtctacaattgaaaagaggatcatctctcatggcgccaa--------tgctcattgcacagggcaactattcttcactcatcctgagtcccaagttatcgactcaactcgttccgttactcgattcacttgggcacctgaaggctgaagctgggagccccaaaaacatatc-tcagataaagataa-----atgttctggttaagaggaaatctaagaaagagcgagaaaattcagatgtagactaggaaaatgagagaaagcacatcaatcattccataaggaaagggcgtgaaagcttgggttcggagggagaacatgacagaaagcacaggaagagcagtagaagaaacagaaaatcacggcgtcgttatagtagtgatgaatattccgat--cagttcgaactctaaggatcatgagtccgagttttcaggttctgattcggaacattcggaat---------------tgagttctgaggagtatgagagtgaggaagagagaaagagaaggaagaggaaggagagaaggagga--------------------------------------------------------------------------------------------------------------------------aagagaattgggcagaatcgttttttgacaaattttttaattggcagagttcatatttctcc---------------------------------catatatat---------------------------------------------------------------------------------------------------------------------------------------------------------------------------------------------------------------------------------------------------c
>Hydrochorea_gonggrijpii_Tillett_45696@NODE_1_length_1077_cov_95.702000
-----------------------------------tgaattttttttaaaataatgaatcaatatcgtaatactaataagtttataaagtattaataattttatttagcatattaaaattgtttttgaattgaattc---------ttgtttttgttcgaaatttccattgcaattgttgggcttgagcccaaattccatcagtcgaagcagta-tacttgttagcagttcgtcgtagcggcctctctttcatctctcccgagtgccgagttatcgactcaacttgttccgtcactcgattaactc-ggcgcctgaaggctgaagcttggagccg-gaaaaaatgtcttcagataaagataaagacgatgttcctattaagaggaaatctagcaaagagcgagaaaattcggatgtagactcggaagatgagagaaagcacaacaattattctagaaggaaagggcgtgaaagctctggttcggagggagaacatgacagaaagcacagcaagagcgatagaagaaagagaaaatcacggcgtcgttacaatagcgatgaatattctgattccagttcggactctgaggatgatgagtccgagtattcaggttctgatttggagtattcggattccgaatcggaaagcatgggttctgaggaatctgagagtgaggaagagagaaagagaaggaagaggaaggagaggagaaggaggaaggcgaaggaggaagagagggagaaaaagagaaggaggaaagagaaggagagaatgaaacggaagaaggagaaggaggaaaaacggaagaaagagaagaagaaaaagaagaaggaaaagaaagaaagggggaagaagggtgcagtcacgaattcatg----gggaaagtatggtattatcagagaaactgacatgtggtaagtgattaaaatttttgttttatcggcctaaagcctccgatgcaaatgtttgctgcttgttgaac------ttcataagatacacatatcatgtgttttcctatgtctatgtttttgttgtgacttgcgaggctgtgtgtggtcagggaggttgcttcattgttttaaggatgtgatcaaaaccactttagaatctgttggtctgtgatc---------------------------------------------------------
>Hydrochorea_marginata_Morim_563@NODE_1_length_1131_cov_35.616698
ccat-----aaaaaaatctattaatgattaatactctaacttaaatttaactttcaggtaacactcagattattaattacctcat----------taataataattataatataaaaatatcttacacatttttgccactccaacgccactttgacgagagaaccttactgcaatagtctacatttgaatagaggatcatctctcatggcgccaa--------tgatcattgcacagggcaactattcttcactcatcccaagtcccaagttatcgactcaacttgttccgtcactcgattcacttggacacctgaaggctcaagcttggagccccaaaaacatgtc-tcagataaagataa-----atgttctggttaagaggaaatctaagaaggagcgagaaaattcagatgtagactaggaagatgagagagagcacatcaatcattccataaggaaagggcgtgaaagcttgggttcggagggagaacatgacagaaagcacaggaagagcagtagaagaaacagaaaatcacggcgtcgttatagtagtgatgaatattccgat--cagtttgaactctaaggatcatgagtccgagttttcaggttctgattcggaactttcggaat---------------tgagttctgaggaatatgagagtgaggaggagagaaagagaaggaagaggaaggagagaaggagga--------------------------------------------------------------------------------------------------------------------------aagagaattgggcagaatggttttttgacaaattttttaattggcagagttcatatttctctt---------------------------------atatatatcttttctatattttaaaagtg----tttttc-----tcatattttcct--aaaaaaacacgtaaaactcatg-tttttttt----------------------------------------agagagg---------------------gagagtaaagtcaatccataatt-----------aatcgttagctcagggctatagaatccaatcgtgtcattggatttacacgggctccaataa
>Hydrochorea_marginata_Morim_563@NODE_2_length_613_cov_7.652985
------------------------------------------------------------------------------------------------------------------gtggatccttttttattgatttgactgagagattgaatagatacaaggtccatattgttgtggtc------------aattcttactttttatgattttta------------------------------tcttttatt--tcccgggttcctttttattt-------------------------------------------------------------------------------------------------------------------------ggccattaattg-------------------tggctttctacattgtaataatcc-------agaagttatggtcaccct--tcttcaagcaaattgtcgaagtaattaagaatttttcctcctactgcattttggcctacatctacgtttttgtagtgatgaatatttcgaa-ccagttcggactctgaggatgatgaattcaagtattcaagttctgattcagagtattcggaatgcaagtcggaaagcattggttctgaggaatctgagagtgaggaagagagaaagagaatgaagaggaagagaaaggaggagagagaaatta------------------------------------------------------------------------------------------------------------aaaacttagtgctggggcggaatgatctttttacacattctctaatg--------ccaaa--------taaggtggattttagat-----attgaccttttttatttatatttttcctattttaatagta----tttttc-----aaaaaattttct---aaaaaatttcaatagcaaatggtaatataaatctattatt--------------------------------------------------------------------------------------------------------------------------------------------------------a
>Jupunba_abbottii_Zanoni_21220@NODE_1_length_1152_cov_136.661395
-tagttgtttaaataatagacaagttcgtgatatgtgaatttttttttaaataatgaattaatatcgtaatactaataagtttataaagtattaataattttatttggcatattaaaattgtttttgaattgaattc---------ttgtttttgttcgaaatttccattgcaattgttgggcttgagcccaaattccatcaatcgaagcacta-tacttgttagcagttcgtcgtagcgtcctctctgtcatctctcccgagtgccgagttttcgactcaacttgttccgtcactcgattcactcgggcgcctgaaggctgaagcttggagccg-gaaaaaatgtcttcagataaagataaagacgatgttccgattaagaggaaatctagcaaagagcgagaaaattcggatgtagactcggaagatgagagaaagcacaacaattattctagaaggaaagggcgtgaaagctctggttcggagggagaacatgacagaaggcacaggaagagcgatagaagaaagagaaaatcgcggcgtcgttacagtagcgatgaatattctgattccagttcggactctgaggatgatgagtccgagtattcaggttctgattcggagtattcggattccgagtcggaaagcatgggttctgaggaatctgagagtgaggaagagagaaagagaaggaagagaaaggagaggagaaggaggaaggcgaaggaggaagagagggagagaaagagaagaaggaaagagaaggagagaatgaaacggaagaaggagaaggaggaaaaacggaagaaagagaagaagaaaaagaagaaggaaaagaaagaaagggggaagaagggtgcagtcacgaattcatg----gggaaagtatggtgttatcagagaaactgacatgtggtaagtgattaaaatttttcttttatcggcttaaagcctccgatgcaaatgtttgctgcttgttgaac------ttcataagattcacatatcatgtgttttcctatgtctatgtttttgttgtgacttgcgaggctgtgtgtggtcagggaggttgcttcattgttttaaggatgtgatcaaaaccactttagaatctgttggtctgtgatctttttctttg------ttatttgaatcatgcgactgc-------------------t
>Jupunba_abbottii_Zanoni_21220@NODE_2_length_750_cov_40.716196
------------------------------------------------------------------------------------------------------------------aaaatatcttacgcattgttcccactccaacgccactttgatgagagaaccttgctgcaatagtctacgattgaaaagaggatcatctctcatggcgccaa--------agctcattgcacagggcaactattcttcactcatcccaagtcccaagttatcgactcaactcgttccgtcactcgattcacttgggcacctgaaggctgaagcttggagccccaaaaaaatgtcttcagataaagataa-----atgttctggttaagaggaaatctaagaaagagccagaaaattcagatgtagactaggaagatgagagaaagcacatcaatcattccataaggaaagggcgtgaaagcttgggttaggagggagaacatgacagaaagcacaggaagagcaatagaagaaacagaaaatcacggggtcgttatagtagtgatgaatattccgat--cagttcgaactctaaggatcatgagtccgagttttcaggttctgattcggagtattcggatt---------------tgagttctgaggaatctgagagtgaggaagagagaaagagaaggaagaggaaggagagaaggagga--------------------------------------------------------------------------------------------------------------------------aagagaattgggcagaatggttttttgacaaatttcttaattggcagaatccagattcctcccat----gaatcaatgat-----atgggattctcttatttatttttttcatatgttaaaagtg----tttttc-----ttagat---------------------------------------------------------------------------------------------------------------------------------------------------------------------------------------------------------t
>Jupunba_asplenifolia_Ekman_6383@NODE_2_length_579_cov_21.605578
-------------------------------------------------------------------------------------------------------------------------------------------------------------------------------------------------------------------------------------------------------cttcactcgtcccaagtcccaagttatcgactcaactcgttccgtcactcgattcacttgggcacctgaaggctgaagcttggagccccaaaaaaatgtcttcagataaagataa-----atgttctggttaagaggaaatctaagaaagagccagaaaattcagatgtagactaggaagatgagagaaagcacatcaatcattccataaggaaagggcgtgaaagcttgggttaggagggagaacatgacagaaagcacaggaagagcaatagaagaaacagaaaatcacggcgtcgttatagtagtgatgaatattccgat--cagttcgaactctaaggatcatgagtccgagttttcaggttctgattcggagtattcggaat---------------tgagttctgaggaatctgagagtgaggaagagagaaagagaaggaagaggaaggagaggaaacgga--------------------------------------------------------------------------------------------------------------------------agaaggagaaggaggaaaaacggaagaaagagagtaaaaagaggagaaggacgaattt-----------------------------------------------------atggggaaagtatg----gtgtta-----tcaga---------aaactgacatgtg----------------------------------------------------------------------------------------------------------------------------------------------------------------------------------gta
>Jupunba_barbouriana_Iganci_847@NODE_1_length_1519_cov_121.384189
gtagttgtttaaataatagacaagtacgtgatatgtgaatttttttaaaaataatgaattaatatcgtaatactaatgagtttataaagtattaataattttatttagcatattaaaattgtttttgaattgaattc---------ttgtttttgttcgaaatttccattgcaattgttgggcttgagcccaaattccatcaatcgaagcacta-tacttgttagcagttcgtcgtagcgtcctctctttcatctctcccgagtgccgagttatcgactcaacttgttccgtcactcgattaactcgggcgcctgaaggctgaagcttgtagccg-gaaaaaatgtcttcagataaagataaagacgatgttccgattaagaggaaatctagcaaagagcgagaaaattcggatgtagactcggaagatgagagaaagcacaacaattattctagaaggaaagggcgtgaaagctctggttcggagggagaacatgacagaaagcacaggaagagcgatagaagaaagagaaaatcacggcgtcgttacagtagcgatgaatattctgattccagttcggactctgaggatgatgagtccgagtattcaggttctgattcggagtattcggattccgagtcggaaagcatgggttctgaggaatctgagagtgagggagagagaaagagaaggaagaggaaggagaggagaaggaggaaggcgaaggaggaagagagggagagaaagagaaggaggaaagagaaggagagaatgaaacggaagaaggagaaggaggaaaaacggaagaaagagaagaagaaaaagaagaaggaaaagaaagaaagggggaagaagggtgcagtcacgaattcatg----gggaaagtatggtgttatcagagaaactgacatgtggtaagtgattaaaatttttgttttatcggcctaaagcctccgatgcaaatgtttgctgcttgttgaac------ttcataagatacacatatcatgtgttttcctatgtctatgtttttgttgtgacttgcgaggctgtgtgtggtcagggaggttgcttcattgttttaaggatgtgatcaaaaccactttagaatctgttggtctgtgatctttttctttgggttatatatttgaatcatgcgactgcttgaggatggacgataa--t
>Jupunba_barbouriana_Iganci_847@NODE_2_length_763_cov_40.316327
------------------------------------------------------------------------------------------------------------------------tcttacacattgttcccactccaacgccactttaacgagagaaccttactgcaatagtctacaattgaaaagaggatcatctctcatggcgccaa--------agctcattgcacagggcaactattcttcactcatcccgagtcccaagttatcgactcaactcgttccgtcactcgattcacttgggcgcctgaaggctgaagcttggagccccaaaaaaatgtcttcagataaagataa-----atgttctggttgagaggaaatctaggaaagatcgagaaaattcagatgtagactacgaagatgagagaaagtacagcaatcattctataaggaaagggcgtgaaagcttgggttcggagggagaacatgacagaaagcacaggaagagcaatagaagaaacagaaaatcacggcgtcgttacagtagtgatgaatattccgat--cagttcgaactccaagacctg-------------------tttgatacgaagcactgggagg---------------tagggattaggaaatatcacatttagtttgagagactgcggataactagagattgg--------------------------------------------------------------------------------------------------------------------------------------gagtactacgaaagaggaactgctacaaaaccatctcccc--------tggtattgcgttttcaataaattttagaga-----caaaaatatctctgtttataatattttcttgacaaaaata----cccttc-----atcaattttacc----------------atctcatc------------------------------------------------------------------------------------atattatctcataattcacttcaatt-----------------------------------------------------------cat
>Jupunba_brachystachya_Lima_7438@NODE_1_length_1616_cov_84.090968
gtagttgcttaaataatagacaagtacgtgatatgtgaaatttttttaaaataatgaattaatatcgtaatactaataagtttataaagtatgactaattttatttggcatattaaaattgtttttgaattgaattc---------ttgtttttgttcgaaatttccattgcaatcgttgggcttgagcccaaattccatcaatcgaagcacta-tacttgttagcagttcgttgtagcgtcctctcttttatttctcccgagtgccgagttatcgactcaacttgttccgtcactcgattcactcgggcgcctgaaggctgaagcttggagccg-gaaaaaatgtcttcagataaagataaagacgatgttccgattaagaggaaatctagcaaagagcgagaaaattcggatgtagactcggaagatgagagaaagcacaacaattattctagaaggaaagggcgtgaaagctctggttcggagggagaacatgacagaaagcacaggaagagcgatagaagaaagagaaaattacggcgtcgttacagtagcgatgaatattctgattccagttcggactctgaggatgatgagtccgagtattcaggttctgattcggagtattcggattccgagtcggaaagcatgggttctgaggaatctgagagtgaggaagagagaaagagaaggacgagaaaggagaggagaaggaggaaggcgaaggaggaagagagggagagaaagagaagaaggaaagagaaggagagaatgaaacggaagaaggagaaggaggaaaaacgaaagaaagagaagaagaaaaagaagaaggaaaagaaagaaagggggaagaagggtgcagtcacgaattcatg----gggaaagtatggtgttatcagagaaactgacatgtggtaagtgattaaaatttttcttttgtcggcctaaagcctccgatgcaaatgtttgctccttgttgaac------ttcataagattcacatatcatgtgttttcctatgtctatgtttttgttgtgacttgcgaggctgtgtgtggtcagggaggttgcttcattgtttcaaggatgtgatcaaaaccactttagaatctgttggtttgtgatatttttctttg------ttatttgaatcatgcgactgcttgaggatggacgataa---
>Jupunba_cochleata_Bonadeu_673@NODE_1_length_1416_cov_65.337565
gtagttgtttaaataatagacaagtacgtaatatgtgaa-tttttttaaaataataaattaatattgtaatactaataagtttataaagtattaataattttatttggt-----aaaattgtttttgaatt---------------------------gaaatttgcattgcaattgttgggcttgagcccaagttccatcaatcgacac-----tacttgttagcagttcgtcgttgcatcctctctttcatctctcccgagtcccgagttatcgactcaacttgttccgtcacgcgattcactcgggcgcctgaacgctgaagcttggagccg-caaaaaatgtcttcagataaagataaagacgatgttccgattaagaggaaatctagcaaagagcgagaaaattcggatgtagactcggaagatgagagaaagcacaacaattattctagaaggaaagggcgtgaaagctctggttcggagggagaacatgacagaaagcacaggaagagcgatagaagaaagagaaaattacggcgtcgttacagtagcgatgaatattctgattccagttcggactctgaggatgatgagtccgagtattcaggttctgattcggagtattcagattccgagtcggaaagcatggcttctgaggaatctgagagtgaggaagagagaaagagaaggaagaggaaggagaggagaaggaggaagg------------------------------------------------------------------agaaggaggaaaaacggaagaaagagaagaagaaaaagaagaaggaaaagaaagaaagggggaagaagggtgcagtcacgaattcatg----gggaaagtatggtgttatcagagaaactgacatgtggtaagtgattaaaatttttcttttatcggcctaaagcctccgatgcaaatgtttgctgcttgttgaac------ttcataagattcacatataatgtgttttcctatgtctttgtttttgttgtgacttgcgaggctgtgtgtgatcagggaggttgcttcattgttttaaggatgtgatcaaaagcactttagaatctgttggtctgtgatctttttctttgggttatatatttgaatcatgcgactgcttgaggatggacgataatgt
>Jupunba_cochleata_Bonadeu_673@NODE_3_length_748_cov_10.545455
ataatcattaaattaacagaaaaaaaagcaccacaaaaccataattatgaaacagaaac-----------------------------ttgtaatcaagggaacttgttcttccaagcatgtctcttcgttgttcccactccaacgtaactttgatgagtaaacctcattgcaataatcgatgattgaaaagagtatcgtttctcacagcgccaa--------agctcactgcacagggcaactctttttcattcgtcccgagtctcaagttatcaactcaattcgtt-catcactcgactcactcaggcacctgaaggctaaagcttagagccc-aaaaaaatgtcttccagtaaagataaggacgatgttccgattaagaggaaatctatgaaagagcaagaaaattcggatgtagactcggaagaagagagaaagcacaacgatcattctaaaaggaaagggtgagaaagctttggttcggaaagagaaca---------------------------------------------------------------------------------------------------------------------------------------------------------------------------------------aaagagaaagaaaaggaagagcaaggag---aggaggagg------------------------------------aggaaagagaattt----------------------------------------------------------------aaaaacttaacatagaggcataatggttttttgatacattttttaatg--------ttagattcctcccacttatagatttataat-----tttggactttcttatttgtcttttctatattttaaaaata----tttttc-----ttagattttcctttattaaaattca--------------------------------------------------------------------------------------------------------------------------------------------------------------------------------------a
>Jupunba_cochleata_Bonadeu_673@NODE_4_length_585_cov_9.907480
---------------------------------------------------------------------------------------------------------------------------------------------------------------------------------------------------------------------------------------------------------------------------------------------------------------------------------------------------aaaatgccttcagaggaagataaagatgatgttctgatttagaggaaatctaggaaagaacgagaaaattcagacgtagactcgaaagatgagagaaagcgcaacaatcattctaaaaggaaagggcgttcaagctttggttagaagggagaacatgacaaaaggcagaggaagagcaatagaagaaagagaaaatctacgtgtcattacaatagtgatgaatattttgattccagttcggcatctgaggatgatgaatccaagtatttaggctctgattcagagtattcagaatccaagtcggaaagcttcggttttgaggaatctaagagtgaggaagagagaaagagaaggaagacaaagaggaaggatgagagagaaatt-------------------------------------------------------------------------------------------------------------aaaacttaacacataggcaagatggtcttttaacacatttcttaatc--------ttatattcctcactaaggtggattttagat-----attggcctcctttatttatcttttcccta-ttttttagga----ttttccctt--tgaaatatgttt---------------------------------------------------------------------------------------gccttttaaaaggaatgataaaaatcct------------------------------------------------------------------------------ata
>Jupunba_commutata_Maguire_46145@NODE_1_length_1256_cov_122.603902
-----------------------------------tgaattttttttaaaataatgaattaatatcgtaatactaataagtttataaagtattaataattttatttagcatattaaaattgtttttgaattgaattc---------ttgtttttgttcgaaatttccattgcaattgttgggcttgagcccaaattccatcaatagaagcactattacttgttagcagttcgtcgtagcgtcctctctttcatctctcccgagtgccgagttatcgactcaacttgttccgtcactcgattaactcgggcgcctgaaggctgaagcttggagccg-gaaaaaatgtcttcagataaagataaagacgatgttccgattaagaggaaatctagcaaagagcgagaaaattcggatgtagactcggaagatgagagaaagcacaacaattattctagaaggaaagggcgtgaaagctctggttcggagggagaacatgacagaaagcacaggaagagcgatagaagaaagagaaaatcacggcgtcgttacagtagcgatgaatattctgattccagttcggactctgaggatgatgagtccgagtattcaggttctgattcggagtattcggattccgagtcggaaagcatgggttctgaggaatctgagagtgagggagagagaaagagaaggaagaggaaggagaggagaaggaggaaggcgaaggaggaagagagggagagaaagagaaggaggaaagagaaggagagaatgaaacggaagaaggagaaggaggaaaaacggaagaaagagaagaagaaaaagaagaaggaaaagaaagaaagggggaagaagggtgcagtcacgaattcatg----gggaaagtatggtgttatcagagaaactgacatgtggtaagtgattaaaatttttgttttatcggcctaaagcctccgatgcaaatgtttgttgcttgttgtac------ttcataagatacacatatcatgtgttttcctatgtctatgtttttgttgtgacctgcgaggctgtgtgtggtcagggaggttgcttcattgttttaaggatgtgatcaaaaccactttagaatctgttggtctctgatccttttctttgggttatatatttgaatcatgcgactgcttgaggatggacgataa--c
>Jupunba_filamentosa_Lima_7487@NODE_1_length_1488_cov_75.076541
gtagttgcttaaataatagacaagtacgtgatatgtgaattttttttaaaataatgaattaatatcgtaatactaataagtttataaagtatgactaattttatttggcatattaaaattgtttttgaattgaattc---------ttgtttttgttcgaaatttccattgcaattgttgggcttgagcccaaattccatcaatcgaagcacta-tacttgttagcagttcgttgtagcgtcctctctttcatttctcccgagtgccgagttctcgactcaacttgttccgtcactcgattcactcgggcgcctgaaggctgaagcttggagccg-gaaaaaatgtcttcagataaagataaagacgatgttccgattaagaggaaatctagcaaagagcgagaaaattcggatgtagactcggaagatgagagaaagcacaacaattattctagaaggaaagggcgtgaaagctctggttcggagggagaacatgacagaaagcacaggaagagcgatagaagaaagagaaaattacggcgtcgttacagtagcgatgaatattctgattccagttcggactctgaggatgatgagtccgagtattcaggttctgattcggagtattcggattccgagtcggaaagcatgggttctgaggaatctgagagtgaggaagagagaaagagaaggaagagaaaggagaggagaaggaggaaggcgaaggaggaagagagggagagaaagagaagaaggaaagagaaggagagaatgaaacggaagaaggagaaggaggaaaaacgaaagaaagagaagaagaaaaagaagaaggaaaagaaagaaagggggaagaagggtgcagtcacgaattcatg----gggaaagtatggtgttatcagagaaactgacatgtggtaagtgattaaaatttttcttttatcggcctaaagcctccgatgcaaatgtttgctccttgttgaac------ttcataagattcacatatcatgtgttttcctatgtctatgtttttgttgtgacttgcgaggctgtgtgtggtcagggaggttgcttcattgtttcaaggatgtgatcaaaaccactttagaatctgttggtctgtgatctttttctttg------ttatttgaatcatgcgactgcttgaggatggacgataa--c
>Jupunba_floribunda_Iganci_883@NODE_3_length_861_cov_24.948980
----------------------------caataccctaacttaaatttgacttacgggttatacttaggatattaattatctaat----------taataataattataatataaaaatatcttac--actgttcccactccaaggccactttaatgagagaaccttactgcaatagtctacaattgaaaagaggatcgtctctcatggcgccaa--------agctcattgcacagggcaactattcttcactcatcccgagtcccaagttatcgactcaactcgttcggtcactcgattcacttgggcgcctgaaggctgaagcttggagccccaaaaaaatgtcttcagataaagataa-----acattctggttgagaggaaatctaggaaagagccagaaaattcagat-tagactaggaagatgagagaaagtacagcgatcattctataaagaaagggcgtgaaagcttgggttcggagggagaacatgacagaaagcacaggaagagccatagaagaaacagaaaatcacggcgtcgttacagtggtgatgaatattccgat--cagttcgaactctaaggatgatgagtccgagttttcaggttctgatttggagtattc------------------------------ggaatctgggagtgaggaagagggaaagagaa---------------------------------------------------------------------------------------------------------------------------------------------------------ttgggcagaacggtgtattgagaaatttcttaatc--------ccagattcctctcataaatcgatttatcat-----attagattcttttatttatcttttttatattttaaaagta---atttttt-----ttagattttcct--ataaaaacacataaaactcatggttttttct----------------------------------------agagagg---------------------gagagtaaagtcaatccattatt-----------aattgttagctcagtg------------------------------------------caa
>Jupunba_idiopoda_Quesada_1718@NODE_1_length_1155_cov_39.072356
gtagttgtttaaataatagacaagtacgtaatatgtgaa-tttttctaaaatgatgaattaatattgtaatactaataagtttataaagtattaataattttatttggtatattaaaattgtttttgaattgaattc---------ttttttttgttcgaaatttgcattgcaattgttgggcttgagcccaaattccatcaatcaacac-----tacttgttagcggttcgtggttgcatcgtctctttgatctctcccgagtcccgagttatcgactcaacttgttccgtcactcgattcactcgggcgcctgaacgctgaagcttggagccg-caaaaaatgtcttcagataaagataaagacgatgttccgattaagaggaaatctagcaaagagcgagaaaattcggatgtagacttggaagatgagagaaagcacaacaattattctagaaggaaagggcgtgaaggctctggttcggagggagaacatgacagaaagcacaggaagagcgatagaagaaagagaaaattacggcgtcgttacagtagcgatgaatattctgattccagttcggactctgaggatgatgagtccgagtattcaggttctgattcggagtattcggattccgagtcggaaagcatgggttctgaggaatctgagagtgaggaagagagaaagagaaggaagaggaaggagaggagaaggaggaaggagaaggaggaagagagggagagaaagagaagaaggaaagagaaggagagaatgaaacggaagaaggagaaggaggaaaaacggaagaaagagaagaagaaaaagaagaaggaaaagaaagaaagggggaagaagggtgcagtcacgaattcatg----gggaaagtatggtgttatcagagaaactgacatgtggtaagtgattaaaatttttcttttatcggcctaaagcctccgatgcaaatgtttgctgcttgttgaac------ttcataagattcacatatcatgtgttttcctatgtctacgtttttgttgtgacttgcgaggctgtgtgtggtcagggaggttgcttcattgttttaaggatgtgatcaaaagcactttagaatctgttggtctgtgatctttttctttgggttatatatttgaatcatgcgac-----------------------
>Jupunba_idiopoda_Quesada_1718@NODE_2_length_636_cov_15.466905
------------------------------------------------------------------------------------------------------------------------------------------------------------------------------------------------------------catggcgccaa--------agctcattgcacagggcaactaatcttcactcatcccgagtcccaagttatcgactcaactcgttccgtcactcggttcacttgggcgcctgaaggctgaagcttggagccccaaaaaaatgtcttcagataaagataa-----atgttctggttgagaggaaatctaggaaagagcgagaaaattcagatgtagactaggaagatgagagaaagtacagcaatcattctataaggaaagggcgtgaaagcttgggttcggagggagaacatgacagaaagcacaggaagagcaatagaagaaacagaaaatcacggcgtcgttacagtagtgatgaatattccgat--cagttcgaactctaaggatgatgagtccgagttttcaggttctgattcggagtattcggaat---------------tggattctgaggaatctgagagtgaggaagagagaaaaagaa---------------------------------------------------------------------------------------------------------------------------------------------------------ttgggcagaacggtcttttgacaaatttgctagta--------ttagattcctcccataaattgatttatgat-----attgaattcttttatttatcttttctatattttaaaagta--ttttattt-----ttagattttcct--aaaacaacacaaaaaactcatggttttttct----------------------------------------agagagg---------------------gagagta----------------------------------------------------------------------------------------
>Jupunba_idiopoda_Quesada_1718@NODE_3_length_623_cov_18.124542
------------------------------------------------------------------------------------------------------------------------------------------------------------------------------------------------------------------------------------------------------------------------------------------------------ctccactcactcgggcacctaaagtctgaagcttggagccagaaaaaaatgccttcagaggaagatgaagatgatgttccgatttggaggaaatctaggagaaagagagaaaattcagacgtagacttgaaagatgagaaaaagcacaacaatcattctaaatggaaagggcgtgtaaactttggttagaagggagaacatgacaaaaggcagaggaagagcaatagaagaaagagaaaatctacatgtcgttacaatagtgatgaatattttgattccaatttggcatctgaggatgatgaatccaagtattcaggctttgattcagagtattcagaatccaagtcggaaagcttcggttctgaggaatctgagagtgaggaagagaggaacagaaggaagacaaagaggaaggatgggggaaaaatta------------------------------------------------------------------------------------------------------------aaaacttaacttataggcaggatggtcttttaacacatttcttaatc--------ttatattccttcatgaggtgaattttagat-----attgacttccttgatttgtcttttccctatttttttagga----tttttcctt--taaaatatgttc---------------------------------------------------------------------------------------gccatttaaaaggaatgagaaaaatcct--------------------------------------------------------------------------------a
>Jupunba_laeta_Mori_25147@NODE_1_length_1074_cov_57.669007
---------------------------------------------------------------atcgtaatactaataagtttataaagtattaataattttatttggcatattaaaattgtttttgaattgaattc---------tcgtttttgttcgaaatttccattgcaattgttgggcttgagcccaaattccatcaatcgaagcacta-ta------------------tagcgtcctccctttcatctctcccgagtgccgagttatcgactcaacttgttccgtcactcgattcactcgggcggctgaagtctgaagcttggagccg-gaaaaaatgtcttcagataaagataaagacgatgttccgattaagaggaaatctagcaaagagcgagaaaattcggatgtagactcggaagatgagagaaagcacaacaattattctagaaggaaagggcgtgaaagctctggttcggagggagaacatgacagaaagcacaggaagagcgatagaagaaagagaaaatcgcggcgtcgttacagtagcgatgaatattctgattccagttcggactctgaggatgatgagtccgagtattcaggttctgattcggagtattcggattccgagtcggaaagcatgggttctgagaaatctgagagtgaggaagagagaaagagaaggaagagaaaggagaggagaaggaggaaggcgaaggaggaagagagggagagaaagagaagaaggaaagagaaggagagaatgaaacggaagaaggagaaggacgaaaaacggaagaaagagaagaagaaaaagaaaaaggaaaagaaagaaagggggaagaagggtgcagtcacgaattcatg----gggaaagtatggtgttatcagagaaactgacatgtggtaagtgattaaaatttttcttttatcggcctaaagcctccgatgcaaatgtttgctgcttgttgaac------ttcataagattcacatatcatgtgttttcctatgtctatgtttttgttgtgacttgcgaggctgtgtgtggtcagggaggttgcttcattgtttcaaggatgtgatcaaaaccactttagaatctgttggtctgtgatcttttcttt-------gttatttgaatcatgcgactgcttgaggatgga---------
>Jupunba_laeta_Mori_25147@NODE_3_length_697_cov_22.098387
-------------------------------------------------------------------------------------------------------------------------------------------------------------------------------aatcgatgattgaaaagaggatcatttctcacagcgccaa--------agttcactgtacagggcaactttttttcactcgtcccgattctcaagttatcaactcaattcgtt-catcactcgactcactcgggcacctgaaggctaaagcttagagccc-aaaaaaatgtcttccattaaagataaagacgatgttccgattaagaggaaatctatgaaagagcaagaaaattcggatgtagactcggaagaagagagaaagcacaacaatcattctaaaaggaaagggcgtgaaagctttggttcgaagagagaacatgacagaaagcacaggaagagtaacagaagaaagagagaatcacagtgtcgttatagtagtgatta------------------------------------------------------------------------------------------------tgagg-atctgacagtgaggaggagagaaagagaaggaagagaaaggac---aggaggagg------------------------------------aggaaagagaattt----------------------------------------------------------------aaaaacttaatatggaggcataatggtcttttgatgcacttcctaatc--------tcagctttctcccaattatggatttgtaaa-----attggacttccttatttgtcttttctatattttaaaagta----tttttc-----ttggattttcccttgttaaaattcaatatccttatttttcctttt------------------------------------------------------gatatttcaa-----------aggttttttttttttttgtctttt-------------------------------------------------------------ttt
>Jupunba_langsdorfii_Ribeiro_728@NODE_1_length_1517_cov_81.344444
gtagttgtttaaataatagacaagtacgtgatatgtgaattttttttaaaataatgaattaatatcgtaatactaataagtttataaagtattaataattttatttggcatattaaaattgtttttgaattgaattc---------ttgtttttgttcgaaatttccattgcaattgttgggcttgagcccaaattccatcaatcgaagcacta-tacttgttagcagttcgtcgtagcgtcctctctttcatctctcccgagtcccgagttatcgactcaacttgttccgtcactcgattcactcgggcgcctgaagtttgaagcttggagccg-gaaaaaatgtcttcagataaagataaagacgatgttccgattaagaggaaatctagcaaagagcgagaaaattcggatgtagactcggaagatgagagaaagcacaacaattattctagaaggaaagggcgtgaaagctctggttcggagggagaacatgacagaaagcacaggaagagcgatagaagaaagagaaaatcacggcgtcgttacagtagcgatgaatattctgattccagttcggactctgaggatgatgagtccgagtattcaggttctgattcggagtattcggattccgagtcggaaagcatgggttctgaggaatctgagagtgaggaagagagaaagagaaggaagaggaaggagaggagaaggaggaaggcgaaggaggaagagagggagagaaagagaagaaggaaagagaaggagagaatgaaacggaagaaggagaaggaggaaaaacggaagaaagagaagaagaaaaagaagaaggaaaagaaagaaagggggaagaagggtgcagtcacgaattcatg----gggaaagtatggtgttatcagagaaactgacatgtggtaagtgattaaattttttcttttatcggcctaaagcctccgatgcaaatatttgctgcttgttgaac------ttcataagattcacatatcatgtgttttcctatgtctatgtttttgttgtgacttgcgaggctgtgtgtggtcagggaggttgcttcattgttttaaggatgtgatcaaaaccactttagaatctgttggtctgtgatctttttctttgggttatatatttgaatcatgcgactgcttgaggatggacgataa--t
>Jupunba_leucophylla_Iganci_839@NODE_2_length_946_cov_11.737629
--------------------------------------ccataattatgaaacagaaaccaaaaaagcaatagcagaaagatggt---agataatcaggggaacttgttcttccaagcatgcctcttcgttgttcccactccaacgtaactttgatgagtgaaccttattgcaacaatcgatgattgaaaagaggatcgtttctcacaacgccaa--------agctcactgcacagggcaactttttttcattcgtcccgagtctcaagttatcaactcaattcgtt-catcactcgactcactctggcacctgaagactaaagcttagagccc-aaaaaaatgtcttccagtaaagataaagacgatgttccgattaagaggaaatctacgaaagagcaagaaaattcggatgtagactcggaagaagagagaaagcacaacaatcattctaaaaggaaagggcgtgaaagctttggtttgaagagagaacatgacagaaagcacaggaagagtaatagaagaaatagagaatcatagtgtcgttatagtagtgatta------------------------------------------------------------------------------------------------tgagg-atctgatagtgaggaagagagaaagagaaggaagagaaaggataggaggaggagg------------------------------------aggaaagagaattt----------------------------------------------------------------aaaaacttaatatagaggcataatggtcttttgatacatttcctaatc--------ccagatacctcccaattatagatttgtaat-----attgaacttccttatttgtcttttctatattttacaagta----tttttc-----ttggattttcctttgttaaaatttaacacccttatttgtcctttt------------------------------------------------------gatatttcaa-----------aggttttttttttgtgt-ttttttcctaattttt---------taatatttataaattagtttcctaattt-ctacc--------cac
>Jupunba_limae_Iganci_261@NODE_1_length_1900_cov_60.872189
gtagttgcttaaataatagacaagtacgtgatatgtgaattttttttaaaataatgaattaatatcgtaatactaataagtttataaagtatgactaattttatttggcatattaaaattgtttttgaattgaattc---------ttgtttttgttcgaaatttccattgcaattgttgggcttgagcccaaattccatcaatcgaagcacta-tacttgttagcagttcgttgtagcgtcctctctttcatttctcccgagtgccgagttatcgactcaacttgttccgtcactcgattcactcgggcgcctgaaggctgaagcttggagccg-gaaaaaatgtcttcagataaagataaagacgatgttccgattaagaggaaatctagcaaagagcgagaaaattcggatgtagactcggaagatgagagaaagcacaacaattattctagaaggaaagggtcacaaagctctggttcggagggagaacatgacagaaagcacaggaagagcgatagaagaaagagaaaattacggcgtcgttacagtagcgatgaatattctgattccagttcggactctgaggatgatgagtccgagtattcaggttctgattcggagtattcggattccgagtcggaaagcatgggttctgaggaatctgagagtgaggaagagagaaagagaaggaagagaaaggagaggagaaggaggaaggcgaaggaggaagagagggagagaaagagaagaaggaaagagaaggagagaatgaaacggaagaaggagaaggaggaaaaacgaaagaaagagaagaagaaaaagaagaaggaaaagaaagaaagggggaagaagggtgcagtcacgaattcatg----gggaaagtatggtgttatcagagaaactgacatgtggtaagtgattaaaatttttcttttatcggcctaaagcctccgatgcaaatgtttgctccttgttgaac------ttcataagattcacatatcatgtgttttcctatgtctatgtttttgttgtgacttgcgaggctgtgtgtggtcagggaggttgcttcattgtttcaaggatgtgatcaaaaccactttagaatctgttggtctgtgatctttttctttg------ttatttgaatcatgcgactgcttgaggatggacgataatat
>Jupunba_limae_Iganci_261@NODE_2_length_986_cov_33.282728
ccat----cagaaaaatccattaatagccaataccctaacttgaatttgacttacggattacactcatgatcttaattacctaattaataataactaataataattataatataaaaatatcttacgcattgttcccactacaaggccactttaatgagagaaccttactgcaatagtctacaattgaaaagaggatcatatctcatggcgccaa--------agctcattgcacagggcaacttgtcttcactcatcccgagtcccaagttatcgactcaactcgttccgtcactcgattcacttgggcgcccgaaggctgaagcttggagccccaaaaaaatgtcttcagataaagataa-----atgttctggttgagaggaaatctaggaaagagcgagaaaattcagatgtagactaggaagatgagagaaagtacagcaatcattctataaggaaagggcgtgaaagcttgggttcggagggagaacatgacagaaagcacaggaagagcaatagaagaaacagaaaatcacggcgtcgttacagtggtgatgaatattccgat--cagttcgaactctaaggaggatgagtccgagttttcaggttctgattcggagtatt-ggaat---------------tgggttctgaggaatctgagagtgaggaagagagaaagagaa---------------------------------------------------------------------------------------------------------------------------------------------------------ccgggcagaatggtcttttaacaaatttcttaatg--------tcagattcctcccataaatcgatttatcat-----attggactctcttatttattttttctatattttaaaagta-ttttttttt-----ttagattttcct--aaaaaaacacgtaaaactcatggttttttct----------------------------------------agagagg---------------------gagagtaaagtcaatccattatt-----------aactgtcagctcagtg------------------------------------------ttc
>Jupunba_longipedunculata_Cardona_2682@NODE_2_length_655_cov_27.589965
--------------------------------------------------------------------------------------------------------------------------------------------------------------------------------------------------------ctctcatggcgccaa--------agctcattgcacagggcaactattcttcactcatcccgagtcccaagttatcgactcaactcattccgtcactcgattcacttgggcacctgaaggctgaagcttggagccccaaaaaaatgtcttcagataaagataa-----atgttctggttaagaggaaatctacgaaagagcgagaaaattcagatgtagactaggaagatgagagaaagcacatcaatcattccataaggaaagggcgtgaaagcttgggttcggagggagaacatgacagaaagcacaggaagagccatagaagaaacagaaaatcacggcgtcgttacagtggtgatgaatattccgat--cagttcgaactctaaggatgatgagtccgagttttcaggttctgattcggagtattcggaat---------------tgggttctgaggaatctgagagtgaggaagagggaaagagaa---------------------------------------------------------------------------------------------------------------------------------------------------------ttgggcagaatggtcttttgataaatttcctaata--------tcagattcctcccataaatcgatttatcat-----attagactctcttatttatcttttctatattttaaaagta---ttttttt-----ttagattttcct---aaaaaacacataaaactcgtggttttttct----------------------------------------agagagg---------------------gagagtaaagtcaatccattatt-----------aattgt------------------------------------------------------t
>Jupunba_macradenia_Lourteig_3021@NODE_1_length_1218_cov_144.832603
gtagttgtttaagtaatagacaagtacgtaatgtgtgaatttttttaaaaataatgaattaatattgtaatactaataagtttataaagtattaataattttatttggtatattaaaagtatttttgaattgaattc---------ttgtttttgttcgaaatttgcattgcaattgttgggcttgagcccaaattccatcaatcgacac-----tacttgttagcagttcgtcgttgcatcgtctctttcatctctcccgagtcccgagttatcgactcaacttgttccgtcactcgattcactcgagctcctgaaggctgaagcttggagccg-caaaaaatgtcttcagataaagatagagacgatgttccgattaagaggaaatctagcaaagagcgagaaaatttggatgtagactcggaagatgagagaaagcacaacaattattctagaaggaaagggcgtgaaagctctggttcggagggagaacatgacagaaagcacaggaagagcgatagaagaaagataaaattacggcgtcgttacagtagcgatgaatattctgattccagttcggactctgaggatgatgagtccgagtattcaggttctgattcggagtattcggattccgagtcggaaagcatgggttctgaggaatctgagagtgaggaagagagaaagagaaggaagaggaaggagaggagaaggaggaaggagaaggaggaagagagggagagaaagagaagaaggaaagagaaggagagaatgaaacggaagaaggagaaggaggaaaaacggaagaaagagaagaagaaaaagaagaaggaaaagaaagaaaggggaaagaagggtgcagtcacgaattcatg----gggaaagtatggtgttatcagagaaactgacatgtggtaagtgattaaaatttttcttttatcggcctaaagcctccgatgcaaatgtttgctgcttgttgaac------ttcataagattcacatatcatgtgttttcctatgtctatgtttttgttgtgacttgcgaagctgtgtgtggtcagggaggttgcttcattgttttaaggatgtgatcaaaaccactttagaatctgttggtctgtgatctttttctttgggttatatgtttgaatcatgcgactgcttgagga-------------
>Jupunba_macradenia_Lourteig_3021@NODE_2_length_717_cov_20.185938
-------------------------------------------------------------------------------------------------------------------------------------------------------------caaggtccatattgttgtggtc------------aattcttacttttcatgattttta------------------------------tctttcatt--tccagggttcctttttattt-------------------------------------------------------------------------------------------------------------------------ggccattaattt-------------------tggctctctacattgtaataatcc-------agaagttatggtcactct--tcttcaagcaaattgtcgaagtaattaagaatttttcctcttactgcattttggcctacatctacgtttttgtagtgatgaatatttcgaa-ccagttcggactctgaggatgatgaattcaagtattcaggttctgattcagagtattcggaatgcaagtcagaaagcttgggttctgaggaatctgagagtgaggaagagagaaagagaaggaagtggaagaggaaggaggagagagaaatta------------------------------------------------------------------------------------------------------------aaaacttagtacaggggcagaatggtcttttgacacattccctaatc--------ccaaattcctccctgagatggatttctgat-----attgacctcccttaattatattttccctattttaacagta----tttttc-----tgggatttttcc--aaaaaaatttcaataacaaatgataatataaatctattgtt--------------------------------------------atttttttgtgttagaaatttattaca----------tgctgctcacaaatttttagttgtttttc--aatttttaagcaaacctttatataattgttagttacga--a
>Jupunba_microcalyx_Iganci_855@NODE_1_length_1445_cov_153.959795
gtagttgtttaaataatagacaagtacgtgatatgtgaattttttttaaaataatgaattaatatcgtaatactaataagtttataaagtattaataattttatttggcatattaaaattgtttttgaattgaatt-------------tttttgttcgaaatttccattgcaattgttgggcttgagcccaaattccatcaatcgaagcactg-tacttgttagcagtt--------cgtcctctctttcatctctcccgagtgccgagttttcgactcaacttgttccgtcactcgattcactcgggcgcctgaaggctgaagcttggggccg-gaaaaaatgtcttcagataaagataaagacgatgttccgattaagaggaaatctagcaaagagcgagaaaattcggatgtagactcggaagatgagagaaagcagcacaattattctagaaggaaagggcgtgaaagcgctggttcggagggagaacatgacagaaagcacaggaagagcgatagaagaaagagaaaatcacggcgtcgttacagtagcgatgaatattctgattccagttcggactctgaggatgatgagtccgagtattcaggttctgattcggagtattcggattccgagtcggaaagcatgggttctgaggaatctgagagtgaggaagagagaaagagaaggaagaggaaggagaggagaaggaggaaggcgaaggaggaagagagggagagaaagagaaggaggaaagagaaggagagaatgaaacggaagaaggagaaggaggaaaaacgaaagaaagagaagaagaaaaagaagaaagaaaagaaagaaagggggaagaagggtgcagtcacgaattcatg----gggaaagtatggtgttatcagagaaactgacatgtggtaagtgattaaaatttttgttttatcggcctaaagcctccgatgcaaatgtttgctgcttgttgaac------ttcagaagatacacatatcatgtgttttccgatgtctatgtttttgttgtgacttgcgaggctgtgtgtggtcagggaggttgcttcattgttttaaggatgtgatcaaaaccactttagaatctgttggtctgtgatctttttctttgggttatatatttgaatcatacgactgcttgaggatggacgataa--t
>Jupunba_microcalyx_Iganci_855@NODE_2_length_577_cov_2.508000
---------------------------------------------------------------------------------------------------------------------------------------------------------------------------------------------------------------------------------ctcactagacatggcaactattctttactca-------tcctaagttatcaaatcaactcattccgttactccactcactcgggcacttaaaggctgaagcttggagccggaaaaaaatgccttcggaggaagataaagatgatgttccaatttagaggaaatctaggaatgagcaagaaaattcagacgtagacttgaaagatgagagaaagcacaacaatcattctgaaaggaaagggcgttcaagctttggttagaagggagaacatgacaaaaggcagaggaagagcaatagaagaaagagaaaatcgacgtgtcattacaatagtgatgaatattttgattccagttcgacatctaaggatgatgaatccaagtatttaggctctgatttagagtattcagaatccaagtcggaaagcttcggttttgaggaatctaagagtgaggaagagagaaagagaaggaagacaaagaggaaggatgagagagaaatta------------------------------------------------------------------------------------------------------------aaaacttaacacataggcaagatggtcttgtaacacatctctt-------------------cctccatgaggtggattttagat-----attggcctc-------------------------------------------------------------------------------------------------------------------------------------------------------------------------------------------------------------------------------------------------------------c
>Jupunba_nipensis_Mayo_19662@NODE_2_length_545_cov_12.254274
---------------------------------------------------------------------------------------------------------------------------------------------------------------------------------------------aagaggatcatctctcatggcgccaa--------agctcattgcacagggcaactattcttcactcatcccaagtcccaagttattgactcaactcgttccgtcactcgattcacttgggcaactgaaggctgaagcttggagccccaaaaaaatgtcttcagataaagataa-----atgttctggttaagaggaaatctaagaaagagccagaaaattcagatgtagactaggaagatgagagaaagcaaatcaatcattccataaggaaagggcgtgaaagcttgggttcggagggagaacatgacagaaagcacaggaagagcaatagaagaaacagaaaatcacggcgtcgttatagtagtgatgaatattccgat--cagttcgaactctaaggatcatgagtccgagttttcaggctctgattcggagtattcggaat---------------tgagttctgaggaatctgagagtgaggaagagagaaagagaaggaagaggaaggagaggagaagga--------------------------------------------------------------------------------------------------------------------------ggaaggagaaggaggaagagag--------------------------------------------------------------------------------------------------------------------------------------------------------------------------------------------------------------------------------------ggagagaaagaagaa------------------------------------------------------------------------------gaa
>Jupunba_oppositifolia_Liegier_16014@NODE_2_length_732_cov_26.029008
-----------------------------------------------------------------------------------------------------------------------------------------------acgccactttgatgagagaaccttgctgcaatagtctacaattgaaaagaggatcatctctcatggcgccaa--------agctcattgcacagggcaactattcttcactcatcccaagtcccaagttatcgactcaactcgttccgtcactcgattcacttgggcacctgaaggctgaagcttggagccccaaaaaaatgtcttcagataaagataa-----atgttctggttaagaggaaatctaagaaagagccagaaaattcagatgtagactaggaagatgagagaaagcacatcaatcattccataaggaaagggcgtgaaagcttgggttaggagggagaacatgacagaaagcacaggaagagcaatagaagaaacagaaaatcacggggtcgttatagtagtgatgaatattccgat--cagttcgaactctaaggatcatgagtccgagttttcaggttctgattcggagtattcggaat---------------tgagttctgaggaatctgagagtgaggaagagagaaagagaaggaagaggaaggagagaaggagga--------------------------------------------------------------------------------------------------------------------------aagagaattgggcagaatggttttttgacaaatttct-------------ccagattcctcccat----gaatcaatgat-----atgggattctcttatttatttttttcatatgttaaaagcg----tttttc-----ttagattttcct--aaaagaacacataaaactcatggtttctcat----------------------------------------------------------------------------------------------------------------------------------------------------------------tag
>Jupunba_oxyphyllidia_Yonker_6157@NODE_1_length_1106_cov_115.395530
gtagttgtttaaataatagacaagtacgtaatatgtgaa-tttttctaaaataatgaattaatattgtaatactaataagtttataaagtattaataattttatttggtatattaaatttgtttttgaattgaattc---------ttttttttattcgaaatttgcattgcaattgttgggcttgagcccaaattccatcaatcaacac-----tacttgttagcggttcgtggttgcatcgtctctttcatctctcccgagtcccgagttatcgactcaacttgttccgtcactcgattcactcgggcgcctgaacgctgaagcttggagccg-caaaaaatgtcttcagataaagataaagacgatgttccgattaagaggaaatctagcaaagagcgagaaaattcggatgtagacttggaagatgagagaaagcacaacaattattctagaaggaaagggcgtgaaagctctggttcggagggagaacatgacagaaagcacaggaagagcgatagcagaaagagaaaattacggcgtcgttacagtagcgatgaatattctgattccagttcggactctgaggatgatgagtccgagtattcaggttctgattcggagtattcggattccgagtcggaaagcatgggttctgaggaatctgagagtgaggaagagagaaagagaaggaagaggaaggagaggagaaggaggaaggagaaggaggaagagagggagagaaagagaagaaggaaagagaaggagagaatgaaacggaagaaggagaaggaggaaaaacggaagaaagagaagaagaaaaagaagaaggaaaagaaagaaagggggaagaagggtgcagtcacgaattcatg----gggaaagtatggtcttatcagagaaactgacatgtggtaagtgattaaaatttttcttttatcggtctaaagcctccgatgcaaatgtttgctgcttgttgaac------ttcataagattcacatatcatgtgttttcctatgtctacgtttttgttgtgacttgcgaggctgtgtgtggtcagggaggttgcttcattgttttaaggatgtgatcaaaagcac---------------------------------------------------------------------------------
>Jupunba_oxyphyllidia_Yonker_6157@NODE_2_length_763_cov_47.495627
------------------------------------------------------------------------------------------------aataataattataatataaaaatatcttacaaattgttcccactccaacgccactttaatgagagaaccttactgcaataggctacaattgaaaagaggatcgtctctcatggcgccaa--------agctcattgcacagggcaactaatcttcactcatcccg-------agttatcgactcaactcgttccgtcactcggttcacttgggcgcctgaaggctgaagcttggagccccaaaaaaatgtcttcagataaagataa-----atgttctggttgagaggaaatctaggaaagagcgagaaaattcagatgtagactaggaagatgagagaaagtacagcaatcattctataaggaaagggcgtgaaagcttgggttcggagggagaacatgacagaaagcacaggaagagcaatagaagaaacagaaaatcacggcgtcgttacagtagtgatgaatattccgat--cagctcgaactctaaggatgatgagtccgaattttcaggttctgattcggagtattcggaat---------------tggattctgaggaatctgagagtgatgaagagagaaaaagaa---------------------------------------------------------------------------------------------------------------------------------------------------------ttgggcagaacggtcttttgacaaatttcctagta--------ttagattcctcccataaatcgatttataat-----attgaattcttttatttatcttttctatattttaaaagta-ttttttttt-----tttgattttcct--aaaacaacacataaaactcatggttttttct----------------------------------------agagagg---------------------gagagtgaagccaatccattat-------------------------------------------------------------------------
>Jupunba_trapezifolia_Simon_1600@NODE_1_length_980_cov_288.073514
------------------------------------------------------------------------------------taaagtattaataattttatttagcatattaaaattgattttgaattgaattc---------ttgtttttgttcgaaatttccattgcaattgttgggcttgagcccaaattccatcaatcgaagcagca-tacttgttagcagttcgtcgtagcgtcctctctttcatctctcccgagtgccgagttatcgactcaacttgttccgtcactcgattaactcgggcgcctgaaggctgaagcttggagcca-gaaaaaatgtcttcagataaagataaagacgatgttccgattaagaggaaatctagcaaagagcgagaaaattcggatgtagactcggaagatgagagaaagcacaacaattattctagaaggaaagggcgtgaaatctctggttcggagggagaacatgacagaaagcacaggaagagcgatagaagaaagagaaaatcacggcgtcgttacagtagcgatgaatattctgattccagttcggactctgaggatgatgagtccgagtattcaggttctgattcggagtattcggattccgagtcggaaagcatgggttctgaggaatctgagagtgaggaagagagaaagagaaggaagaggaaggagaggagaaggaggaaggcgaaggaggaagagagggagagaaagagaaggaggaaagagaaggagagaatgaaacggaagaaggagaaggaggaaaaacggaagaaagagaagaagaaaaagaagaaggaaaagaaagaaagggggaagaagggtgcagtcacgaattcatg----gggaaagtatggtgttatcagagaaactgacatgtggtaagtgattaaaatttttgttttatcggcctaaagcctccgatgcaaatgtttgctgcttgttgaac------ttcataagatacacatatcatgtgttttcctatgtctatgtttttgttgtgacttgccaggctgtgtgtggtcagggaggttgcttca-----------------------------------------------------------------------------------------------------------t
>Jupunba_trapezifolia_Simon_1600@NODE_2_length_657_cov_51.483389
-----------------------------------------------------------------------------------------------------------------------------------gttcccactccaacataactttgatgagtgaaccttattgcaacaatcgatgattgaaaagaggatcgtttctcacaacgccaa--------agctcactgcatagggcaactttttttcactcgtcctgagtctcaagttatcaactcaattcgtt-catcactcgactcactcgggcacctgagggctaaagcttagagccc-aaaaaaatgtcttccagtaaagataaagacgatgttccgattaagaggaaatct-tgaaagagcaagaaaattcggatgtagactcggaagaagagagaaagcacaacaatcattctaaaaggaaagggcgtgaaagatttggttcgaagagagaacatgacagaaagcacaggaagagtaatagaagaaagagagaatcacagtgtcgttatagtagtgatta------------------------------------------------------------------------------------------------tgagg-atctgataatgaggaagagagaaagagaaggaagagaaaggagaggtgg-ggagg------------------------------------aggaaagagaattt----------------------------------------------------------------aaaaacttaatatagaggcataatggtcttttgatacatttcctaatc--------ccagattcctcccaattatagatttgtaat-----attacacttccttatttatcttttctatatttta------------------------------------------------------------------------------------------------------------------------------------------------------------------------------------------------------------------------------------c
>Jupunba_villosa_Borges_423@NODE_2_length_1082_cov_13.339303
------------------------tagccaatacccaaatttaaatttgacttacgggttat--------tattaattatctaattaataataactaataataattataatataaaaatatcttacacattcttcccgctccaacgccactttaatgagagaaccttactgcaatagtctacaattgaaaagaggatcgtctctcatggcgccaa--------agctcattgcacagggcaactattcttcactcatcccaagtcccaagttatcgactcaactcgttccgtcactcgattcacttgggcgcctgaaggctgaagcttggagccccaaaaaaatgtcttcagataaagataa-----atgttgtggttgagaggaaatctaggaaagagcgagaaaattcagatgtagactaggaagatgagagaaagtacagcaatcattctataaggaaagggcgtgaaagcttgggttcggagggagaacatgacagaaagcacaggaagagcaatagaagaaacagaaaatcacggc---------gtagtgatgaatattccgat--cagttcgaactctaaggatgatgagtccgagttttcaggttctg---------attcggaat---------------tgggttctgaggaatctgagagtgaggaagagagaaagagaattgggca------------------------------------------------------------------------------------------------------------------------------------------------------gcagaatggttttttcacaaatttcctaatc--------tcagattcctcctataaatcgatttatcat-----attgaactctcttatttat-ttttttatattttaaaaata----tttttt-----taaaaattttccaaaaaaaaacacataaaactcttggttttttct----------------------------------------agagaggg-------------------agagagtaaagtcaatccattatt-----------aatggttagctcagtgttatagaatccaatcgtgtcagggtctgtttgtggaagcaagttt
>Punjuba_killipii_Palodorios_6252@NODE_1_length_968_cov_20.548822
-------------------------------------------------------------------------------gtttataaagtattaataattttatttggtatattaaaattgtttttgaattgaattc---------ttgtttttgttcgaaa-ttccattgcaattgttgggcttgagcccaaattccatcaatcgacac-----tgcttgttagcagttcgtcgttgcatcctctctttcatctctcccgagtcccgagttatcgactcaacttgttccgtcactcgattcactcgggcgcctgaaagctgaagcttggagccg--aaaaaatgtcttcagataaagataaagacgatgttccgattaagaggaaatctagcaaagagcgagaaaattcggatgtagactcggaagacgagagaaagcagaacaattcttctagaaggaaagggcgtgaaagctctggttcggagggagaacatgacagaaagcacaggaagagcgatagaagaaagagaaaattacgacgtcgttacagtagcgatgaatattctgattccagttcggactctgaggatgatgagtccgagtattcaggttctgattcggagtattcggattccgagtcggaaagcatgggttctgaggaatctgagagtgaggaagagagaaagagaaggaagaggaaggagaggagaaggaggaaggagaaggaggaagagagggagagaaagagaagaaggaaagagaaggagagaatgaaacggaagaaggagaaggaggaaaaacggaagaaagagaagaagaaaaagaagaaggaaaagaaagaaagggggaagaagggtgcagtcacgaattcatg----gggaaagtatggtgttatcagagaaactgacatgtggtaagtgattaaaatttttcttttatcggcctaaagcctccgatgcaaatgtttgctgcttgttgaac------ttcataagattcacatatcatgtgttttcctatgtctatgattttgttgtgacttgcgaggctgtgtgtggtcagggaggttgc---------------------------------------------------------------------------------------------------------------t
>Punjuba_lehmannii_Escobar_7465@NODE_1_length_1314_cov_113.890865
gtagttttttaaataatatacaagtacgtaatatgtgaatttttttaaaaataatgaattaatattgtaatactaagaagtttataaagtattaataattttatttggtatattaaaattgtttttgaattgaattc---------ttgtttttgttcgaaatttccatttcaattgttgggcttgagcccaaattccatcaatcgacac-----tgcttgttagcagttcgtcgttgcatcctctctttcatctctcccgagtcccgagttatcgactcaacttgttccgtcactcgattcactcgggcgcctgaaagctgaagcttggagccg-aaaaaaatgtcttcagataaagataaagacgatgttccgattaagaggaaatctagcaaagagcgagaaaattcggatgtagactcggaagacgagagaaagaacaacaattcttctagaaggaaagggcgtgaaagctctggttcggagggagaacatgacagaaagcacaggaagagcgatagaagaaagagaaaattaaggcgtcgttacagtagcgatgaatattctgattccagttcggactctgaggatgatgagtccgagtattcaggttctgattcggagtattcggattccgagtcggaaagcatgggttctgaggaatctgagagtgaggaagagaggaagagaaggaagaggaaggagaggagaaggaggaaggagaaggaggaagagagggagagaaagagaagaaggaaagagaaggagagaatgaaacggaagaaggagaaggaggaaaaacggaagaaagagaagaagaaaaagaagaaggaaaagaaagaaagggggaagaagggtgcagtcacgaattcatg----gggaaagtatggtgttatcagagaaactgacatgtggtaagtgattaaaatttttcttttatcggcctaaagcctccgatgcaaatgtttgctgcttgttgaac------ttcataagattcacatatcatgtgttttcctatgtctatgattttgttgtgacttgcgaggctttgtgtggtcagggaggttgcttcattgttttaaggatgtgatcaaaaccactttagaatctgttggtctgtgatctttttctttgggttatatatttgaatcatgcgactgcttgaggatggacgataa--t
>Punjuba_racemiflora_Jimenez_Soares_3626@NODE_2_length_920_cov_49.224199
--------------------------------------------------------------------------cattctccaa-----------ttgtcatagttgcaat----agcatgcctcttcattgttcccactccaacgccactttgatgagagaaccttactgcaacagtctacaattgaaaagaggatcgtctctcacggcgccaa--------agctcattgcacagggcaactattcttcactcgtcccgagtcccaagttatcgactcaactcgttccgtcactcgattcacttgggcacctgaaggctgaagcttggagccccaagaaaatgtcttcagataaagataa-----atgttccggttaagaggaaatcttggaaagagcgagaaaattcagatgtagactacgaagatgagcgaaagcacagcaatcattctataaggatagggcgtgaaagctagggttcggagggagaacatgacagaaagcacaggaagagcaatagaagaaacagaaaatcacggcgtcgttacagtagtgatgaatattccgattccagttcggactctaaggatgatgagtccgagttttcaggttctgattcggagtattcggaat---------------tgggttctgaggaatctgagagtgaggaagagaga--gagaaggaagaggaaggagagaaagagga--------------------------------------------------------------------------------------------------------------------------aagagaattgggctgaatggtcttttgacaaatttcctaatt--------tcagattcctcccataagtggatctgtaat-----attagattctcttatttatcttttctatattttaaaagta----tttctt-----ttagattttctc-aaaaaaaacacataaaactcatgtatttttct----------------------------------------agatagg---------------------gtgagtaaagtgattagcttgtgacatttaagt-----------------tgaaaaagtaagattgaataaaagtcagtttatataatatgattg
>_R_Acacia_rostellifera_Murphy_466@NODE_1_length_1465_cov_189.087176
gtagttgtttaaataatatacaagtacgtaatatgtgattttttaaaaaaataatgaattaatattgtaatactaataagtttataaactattaataattttatttgctatatttaaattatttttgaattgaattc---------ttatttttgttcgaaatttccgttgcaattcttgggcttgagcccaaattcgattaaccgaagcac---tgcttgttagcagttcatcgttgcatcctccctttcatctctcccgggtcccgagttattgactcaacttgctccgtcactcgactcactcgggcgcctgaaggctgaagcttggagccg-aaaaaaatgtcgtcagataaagataaagacgatgttccgattaagaggaaatctagcaaagagcgagaaaattcggatgtagactcggaagatgagagaaagcacaacaattattctagaaagaaaaggcgtgaaagctctggttcggagggagaacatgacaacaagcacaggaagagcgatagaagaaagagaaaatcacggcatcgttacagtagcgatggatattctgattccagttcggactctgaggatgatgagtccgagtattcaggttctgattcggagtattcggattccgagtcggaaagcatgggttctgaggaatctgagagtgaggaagagagaaagagaaggaagaggaaggagaggagaaggaggaaagagaaggaggaagagagggagagaaagagaagaaggaaagagaaggagagaatgaaacggaagaaggagaaggaggaaaaacggaagaaagagaagaagaaaaagaagaaggaaaagaaagaaagggggaagaagggtgcagtcacgaattcatg----gggaaagtatggtgttatcagagaaactgatatgtggtaagtgattaaaa-ttttcttttatcggcctaaagcctctgatgcaaatgtttgctgcttgttgaac------ttcataagattcacatatcatgtgttttcctatgtctatgtttttgttgtgacttgcaaggccgtgtgtggtcaggaaggttgcttcattgttttaaggatgtgatcaaaaccactttagaatctgttggtctgtgatctttttctttgggttatatatttgaatcatgcaactgcttgaggatggtcgataa--t
>_R_Albizia_adinocephala_FHO33_88@NODE_1_length_1656_cov_74.447752
gtagttgtttaaataatggacaagtatgtaatatgttagtttttaaaaaaataatgaattaatattgtgatactaataagtttataaagtgttaataattttatttggtatattaaaattgctgttgaattgaattc---------ttgtttttggtcgaaatttccatggcaattgttgggcttgagcccaacttccacccatcgatgcac---tccttgttagcagttcatcgttgcgtcctctctttcatctctcccgactcccgagttatcgactcaactagttccgtcactcgattcactc-ggctcttgaaggctgaagcttggagcgg-aaaaaaatgtcttcagaaaaagataaagacaatgttccgattaagaggaaatctagcaaagagcgagaaaattcggatgtagactcggaagatgagagaaagcacaacaattattctagaaggaaagggcatgaaagctctggttcggagggagaacacgacagaaagcacaggaagagcgataggagaaagagaaaatcacgacgtcgttacagtagcgatgaatattctgattccagttcggactctgaggatgatgagtccgagtattcaggttctgattcggagtattcggatttcgagtcggaaagcatgggttctggggaatctgagagtgaggaagagagaaagagaaggaagaggaaggagaggaaaaggaggaaagagagggaggaagagagggagagaaagagaagaaggaaagagaaggagagaatgaaacggaaga---agaaggaggaaaaacggaagaaagagaagaagaaaaagaagaaggaaaagaaagaaagggggaagaagggcgcagtcacgaattcatg----gggaaagtatggtgttatcagggaaactgatatgtggtaagtgattaaattttttcttttgtcggcctaaagcctccgatgcaaatgtttgctgcttgttgaac------ttcataagatttacatatcatgtgttttcctatgtctatggttttgttgtgacttgcgaggctctgtgtggtcagggaggttgcatcattgttttaaggatgtgatcaaaaccactttagaatctgttggcctgtgatctttttctttggattatatatttgaatcatgcgactgcttgaggatagacgataactg
>_R_Albizia_burkartiana_StivalSantos_678@NODE_2_length_570_cov_6.081553
------------------------------------------------------------------------------------------------------------------------------------------------------------------------ctgcaacagtctacaattgaaaagaggattgtctctcacggcgccaa--------agctcaatgcacagggcaactcttcttcattc-------gtcccgagttattgactcaactcgttacgtcactcgattcacttgggcacctgaatgctgaatcttggagccggaaaaaaatgtcttcaaataaagataa-----atgttccgattaagaggaaatctaggaaagagcgagaaaattcggatgtaaactaggaagatgagagaaagcacatcaatcattctctaaggaaacggcgtgaaagctttggttcggagggagaacatgacagaaagcacaggaagagcaataaaagaaagagaaaatcacagcgtcgttacggt-gtgatgaatattccgattctagttcggactctaacgaggatgagtccaagtatttaggttctgatttggagtattcataat---------------tgagttatgaggaatccgatggtctg-------------------------------------------------------------------------------------------------------------------------------------------------------------------------tttggttcacggatggaataggaggcattttaatg--------tta--------------------------------------------------------------------------------------------------------------catcgttttgattaat----------------------------------------------tagaaag---------------------gtgagaagaagaattttaatgttatc------------------------ttattta-------------------------------------g
>_R_Albizia_coripatensis_Hughes_2433@NODE_1_length_1313_cov_142.036408
gtagttgtttaaataatagaaaagtaagtaatatgtgaatttttaaaaaaataatgaattaatattgtaatactaataactttataaagtattaataattttatttggtatattaaaattgtttttgaattgaattc---------ttgtttttgttcgaaatttccattgcaattgttgggcttgagcccaaattccatcaatcgaagcac---tacttgttagcagttcatcgttgcgtcctctcattcatttctcccgagtcccgagttatcaactcaacttgttctgtcactcgagtcactcgggcgcctgaagcctgaagcctggagccg-aaaaaaatgtcttcagataaagatagagacgatgctccgattaagaggaaatctagcaaagagcgagaaaattcggatgtagacttggaagatgagagaaagcacaacaattattctagaaggaaagggcgtgaaagctctggttcggagggagaacatgacagaaagcacatgaagagcgatagaagaaagagaaaatcacggcgtcgttacagtagcgatgaatattctgattccagttcggactctgaggatgatgagtccgagtattcaggttct---------tattcggattccgagtcggaaagcatgggttctggggaatctgagagtgaggaagagagaaagagaaggaagaggaagcagaggaaaaggagaaaagagaaggaggaagagagggagagaaagagaaggaggaaagagaaggagagaatgaaacggaagaaggagaaggaggaaaaacggaagaaagagaagaagaaaaagaagaaggaaaagaaagaaaggggtaagaagggcgcagtcacgaattcatg----gggaaagtatggtattatcagagaaactgatatgtggtaagtgattaaaatttttcttttgtcggcctaaagcctccgatgcaaatgtttgctgcttgttgaat------ttcataagatttacatatcatgtgttttcctatgtctatgttttcattttgacttgcgaggctgtgtgtggtcagggaggttgcttcattgttttaaggatgtgatcaaaaccactttagaatctgttggcctgtgatctttttctttgggttatatatttgaatcatgcgactg---------------------
>_R_Albizia_glabripetala_Lewis_1652@NODE_2_length_540_cov_16.552916
-----------------------------------------------------------------------------------------------------------------------------------------actccaacgccactttgatgagagaaccttactgcaacagtctacaattgaaaagaggatcgtctctcacggcgccaa--------agctcactgcacaggccaactcttcttcactcgtctcgagtcccgagttatcgactcaactcgttccgtcactcgattcacttgggcacctgaatgctgaatgttggagccggaaaaaaatgtcttcagataaagataa-----atgttccgattaagaggaaatctaggaaagagcgagaaaattcggatgtagactaggaagatgagagaaagcacagcaatcattctataaggaaagggcgtgaaagctttggttcggagggagaacatgacagaaagcacaggaagagcaatagcagaaagagaaaatcaccgcgtctttacggtggtgatgaatattgcgattccagttcggacaataaggaggatgagtccgagtattcaggttctgtttcggagtactcggaat---------------tgagttacgaggaatctgaggatctg-------------------------------------------------------------------------------------------------------------------------------------------------------------------------tttggttcgcgcatgaaat-------------------------------------------------------------------------------------------------------------------------------------------------------------------------------------------------------------------------------------------------------------------------------------------------------------------------------agg
>_R_Albizia_inundata_Wood_26530@NODE_1_length_834_cov_108.261874
------------------------------------------------------------------------------------------------------------------agaattgttttttaattgaattc---------ttgattttggtcgaaatttccattgcaattgttgggcttgagcccaacttccatcaatcgcagcac---tccttgttagcagttcatcgatgcgtcctctctttcatct-------ctcccgggttatcgactcaacttgttccgtcactcgattca---------ttgagggctgaagcttggggcgg-aaaaaaatgtcttcagaaaaagataaagacaatgttccgattaagaggaaatctagcaaagagcgagaaaattcggatgtagactcggaagatgagagaaagcacaacaaatattctagaagggaagggcgtgaaagctctggttcggagggagagcacaaccgaaagcacaggaagagcgataggagaaagagaaaatcacggcgtcgttacagtagcgatgaatattctgattccagttcggactctgagaatgatgagtccgagtattcaggttctgattcggagtattcggatttcgagtcggaaagcatgggttctggggaatctgagagtgaggaagagagaaagagaaggaagaggaaggagaggaaaaggaggaaagagaaggaggaagagagggagagaaagagaagaaggaaagagaaggatagaatgaaacggaaga---agaaggaggaaaaacggaagaaagagaagaagaaaaagaagaaggaaaagaaagaaagggggaagaagggcgcagtcacgaattcgtg----gggaaagtatggtgttatcagagaaactgatatgtggtaagtgattaaaatttttcttttgtcggcctaaagcctccgatgcaaatgtttgctgattgttgaac------t---------------------------------------------------------------------------------------------------------------------------------------------------------------------------------------------------
>_R_Albizia_niopoides_Simon_1601@NODE_1_length_1171_cov_96.162706
gtagttgttgaaataatggacaagtacgtaatatgtgattttttttttaaataatgaattagga----------------------------taaaaattttatttgttatattaaaattgtttttgaattgaattc---------ttgattttggtcgaaatttccattgcaattgttgggcttgagcccaacttccatcaattgaagcac---tccctgttagcagttcatcgatgcgtcctctctttcatcgctcccgactcccgagttatcgactaaacttgttccatcactcgactca---------ttgaaggctgaagcttggggcgg-aaaaaaatgtcttcagaaaaagataaagacaatgttccgattaagaggaaatccagcaaagagcgagaaaattcggatgtagactcggaagatgagagaaagcacaacaattattctagaaggaaagggcgcgaaagctctggttcggaaggagaacacgccagaaagcacaggaagagcgataggagaaagagaaaatcacggcgtcgttacagtagcgatgaatattctgattccagttcggactctgaggatgatgaatccgagtattcaggttctgattcggagtattcggatttcgagtcggaaagcatgggttctggggaatctgagagtgaggaagagagaaagagaaggaagaggaaggagaggaaaaagaggaaagagaaggaggaagggagggagagaaagagaagaaggaaagagaaggagagaatgaaacggaaga---aggaggaggaaaaacggaagaaagagaagaagaaaaagaagaaggaaaagaaagaaagggggaagaagggcgcagtcacgaattcatg----gggaaagtatggtgttatcagagaaactgatatgtggtaaggttttaaaatttttcttttgtcggcctaaagcctccgatgcaaatgtttgctgcttgt-------------------------acatcatgtgttttcctatgtctatgtttttgttgtgacttgcgaggctctgtgtggtcagggaggttacttcatttttttaaggatgtgatcaaaaccactttagaatctgttggcctgtgatctttttctttgggttatatatttgaatcatgggactgcttgaggatggacgataa---
>_R_Albizia_niopoides_Simon_1601@NODE_2_length_787_cov_35.653521
-------------------------------------------------------------------gattttagaaaatgtaaaaacagtaagctacgtatgtaaactcgtgagtaattaaatttacaatattcacactccaacgccactatgatgtgagatccttactgcaacagtctacaattgaaaagaggattgtctctcacggcgccaa--------aactcactgcacagggcaactcttcttcactcgtcccaagttccaagttatcgactcaactcgttatgtcactcgattcacttgggcacctgaacgctgaatcttggagccggaaaaaaatgtcttgagataaagataa-----atgttttgattaagaggaaatctaggaaagagcgagaaaattcggatgtagactaggaagatgagagaaagcacaactatcattctctaaggaaagggtgtgaaagctttggttcggagggagaacatgacagaaagcacaggaagagcaatagaagaaagagaaaatcacagcgttgttacggaggtgatgaatattccgattccagttcggactcttaggagaatgagtttgggtattcaggttctgattcggagtattcagaat---------------tgagttaccaggaatccgaggatctg-------------------------------------------------------------------------------------------------------------------------------------------------------------------------tttggttcaccaatgatatggaaggcattttaata--------ttaaa--------------aatttaatgat-----ggtaaattagtctaaatatttt-------------------------------------actcccct--caaaaaaaccataaattggagggaa----------------------------------------------gcaaaat---------------------aagaaaagaaggaatttagagctcat------------------------attttaacttccctcatctctcaattttcaaact--------agg
>_R_Albizia_subdimidiata_var_minor_Gorts_341@NODE_1_length_915_cov_27.146778
----------------------------------------------------------------------------------------------------------------------------------------------------------------------------aattgttgggcttgagcccaacttccatcgatcgcagcac---tccttgttagcagttcatcgatgcgtcctctctttcatctctcctgactcccgagttatcgactcaacttgttccgtcactcgattca---------ttgagggctgaagcttggggcgg-aaaaaaatgtcttcagaaaaagatgaagacaatgttccgattaagaggaaatctagcaaagagcgagaaaattcggatgtagactcggaagatgagagaaagcacaacaaatattccagaaggaaagggcgtgaaagctctggttcggagggagagcacaacagaaagcacaggaagagcgagaggagaaagagaaaatcacggcgtcgttacagtagcgatgaatattctgattccagttcggactctgagaatgatgagtccgagtattcgggttctgattcggagtattcggatttcgagtcggaaagcatgggttctggggaatctgagagtgaggaagagagaaagagaaggaagaggaaggagaggaaaaggaggaaagagaaggaggaagagagggagagaaagagaagaaggaaagagaaggatagaatgaaacggaaga---aggaggaggaaaaacggaagaaagagaagaagaaaaagaagaaggaaaaaaaagaaagggggaagaagggcgcagtcacgaattcatg----gggaaagtatggtgttatcagagaaactgatatgtggtaagtgattaaaatttttcttttgtcggcctaaagcctccgatgcaaatgtttgctgcttgttgaac------ttcataagatttacatatcatgtgttttcctatgtctatgtttttgttgtgacttgcgaggctgtgtgtggtcggggaggttgcttcactgtttgaaggatgtgatcaaaaccactt-------------------------------------------------------------------------------
>_R_Albizia_subdimidiata_var_subdimidiata_Ferreira_210@NODE_1_length_1171_cov_57.262340
----------------------------taatatgtgagttttaaaaaaaataatgaattagta----------------------------taataattttatttgttatattagaattgttttttaattgaattc---------ttgattttggtggaaatttccattgcaattgttgggcttgagcccaacttccatcgatcgcagcac---tccttgttagcagttcatcgatgcgtcctctctttcatctctcctgactcccgagttatcgactcaacttgttccgtcgctcgattca---------ttgagggctgaagcttggggcgg-aaaaaaatgtcttcagaaaaagatgaagacaatgttccgattaagaggaaatctagcaaagagcgagaaaattcggatgtagactcggaagatgagagaaagcacaacaaatattctagaaggaaagggcgtgaaagctctggttcggagggagagcacaacagaaagcacaggaagagcgataggagaaagagaaaatctcggcgtcgttacagtagcgatgaatattctgattccagttcggactctgagaatgatgagtccgagtattcgggttctgattcggagtattcggatttcgagtcggaaagcatgggttctggggaatctgagagtgaggaagagagaaagagaaggaagaggaaggagaggaaaaggaggaaagagaaggaggaagagagggagagaaagagaagaaggaaagagaaggatagaatgaaacggaaga---aggaggaggaaaaacggaagaaagagaagaagaaaaagaagaaggaaaagaaagaaagggggaagaagggcgcagtcacgaattcatg----gggaaagtatggtgttatcagagaaactgatatgtggtaagtgattaaaatttttcttttgtcggcctaaagcctccgatgcaaatgtttgctgcttgttgaac------ttcataagatttacatatcatgtgttttcctatgtctatgtttttgttgtgacttgcgaggctgtgtgtggtcggggaggttgcttcattgtttgaaggatgtgatcaaaaccactttagagtctgttggcctgtgatctttttctttgggttatatatttgaattatgggactgcttgaggatggacgataa--c
>_R_Albizia_tomentella_Leach_Dunlop_3801@NODE_2_length_736_cov_12.411229
----------------------------------------------------------------------------------------------------------------------------------------------------------------gacccttactgcaatagtctacaattgaaaagaggatcgtcactcacggcgccaa--------agctcactgcacagggcagcta--cttcactcgtcccgagtcccaagtaatcgactcaactcgttccgtcaatccattcatttgggcacctgagggctgacacttggaaccccaaaaaaatattttcagataaaaataa-----atgttccgataaaaaggaaatctaggaaagagcgagaaaattcagatgtagactaggaagatgagagaaaacatagcaagcattctgtaaggaaagagcgtgaacgctttggttcggagggagaacatgacagaaagcacaggaaaagcagtggaagaaacagaaaatcaaggcgtcgttatagtagtgatgaatattccgattccagttcgtacccta-----tatgagtccaagttttcgggttttggttgggagagggaaaggg--------ggggaacctaatcttgtttgatttgttagaaagaagggaggggagggaagggaaatacagtat--------------------------------------------------------------------------------------------------------------------------------------------------------------aaaaagtatatcact--------------------------------------------------cttccttcttcctcctttatgttatttaaatataagcacttacca----tgagacactatc------------------------------------------------------------------------------------attagtattatataaaagaaatcaaaacactaatataattagatt-----cgctctttatagataaacttgggatttgcaatcctaggtaagatcggtttagactgtgacta
>_R_Albizia_xerophytica_Hughes_1435@NODE_1_length_1089_cov_53.831028
gtagttgtttaaataatggacaagtatgtaatatgttagtttttaaaaaaataatgaattaatattgtgatactaataagtttataaagtgttaataattttatttggtatattaaaattgctgttgaattgaattc---------ttatttttggtcgaaatttccatggcaattgttgggcttgagcccaacttccacccatcgatgcac---tccttgttagcagttcatcgttgcgtcctctctttcatctctcccgactcccgagttatcgactcaactagttccgtcactcgattcactc-ggctcttgaaggctgaagcttggagcgg-aaaaaaatgtcttcagaaaaagataaagacaatgttccgattaagaggaaatctagcaaagagcgagaaaattcggatgtagactcggaagatgagagaaagcacaacaattattctagaaggaaagggcgtgaaagctctggttcggagggagaacacgacagaaagcacaggaagagcgataggagaaagagaaaatcacgacgtcgttacagtagcgatgaatattctgattccagttcggactctgaggatggtgagtccgagtattcaggttctgattcggagtattcggatttcgagtcggaaagcatgggttctggggaatctgagagtgaggaagagagaaagagaaggaataggaaggagaggaaaaggaggaaagagaaggaggaagagagggagagaaagagaagaaggaaagagaaggagagaatgaaacggaaga---agaaggaggaaaaacggaagaaagagaagaagaaaaagaagaaggaaaagaaagaaagggggaagaagggcgcagtcacgaattcatg----gggaaagtatggtgttatcagggaaactgatatgtggtaagtgattaaattttttcttttgtcggcctaaagcctccgatgcaaatgtttgctgcttgttgaac------ttcataagatttacatatcatgtgttttccaatgtctatggttttgttgtgacttgcgaggctgtgtgtggtcagggaggttgcatcattgttttaaggatgtg--------------------------------------------------------------------------------------------
>_R_Archidendron_clypearia_Wieringa_1849@NODE_1_length_1285_cov_142.473510
gtagttgtttaaataataggcaagtacgtaacatgtgaatttttttaaaaataatgaattaatattgtaatactagtaagtttataaaatattaataattttatttggtatattaaaattgtttttaaattgaattc---------ttttttttgttcgaaatttccattgcaattcttgggcttgagcccaaattccatcaatcgaagcac---tacatgttagcagttcatctttccgtcctctctttcatctc-------tcccgagttatcgactcaacttgttccgtcactcgactcactcgggcgcctgaaggctgaagcttggagcgg-aaaaaaatgtattcagataaagataaagacgatgttccgattaagaggaaatctagcaaagagcgagaaaattcggatgtggactcggaagatgagagaaagcacaacaattattctagaaggaaagagcgtgaaagctctggttcggagggagaacatgacagaaagcacaggaagagcgacagaagaaagagaaaatcacggcgtcgttacagtagcgatgaatattctgattccagctcggactctgaggatgatgagtccgagtattcaggttctgattcggagtattcggatttcgagtcggaaagcatgggttctgaggaatctgagagtgaggaagagagaaagagaaggaagaggaaggggaggagaaggaggaaagagaaggaggaagagagggagagaaagagaagaaggaaagagaaggagagaatgaaacggaagaaggagaaggaggaaaaacggaagaaggagaagaagaaaaagaagaaggaaaagaaagaaagggggaagaagggtgcagtcacgaattcatg----gggaaagtatggtgttataagagaaactgatatgtggtaagtgattaaaatttttcttttatcggcctaaagcctccgatgcaaatgtttgctgcgtgttgaac------ttcataagatttacatatcatgtattttcctatgtctatgtttttgttgtgacttgcgagactgtgtgtggtcagggaggttgcttcattgttttaaggatgtgatcaaaaccactttagaatctgttggtctgtgatctttttctttgggttatatatttgaatcatgcgactgcttaaggatggacgataa--t
>_R_Archidendron_clypearia_Wieringa_1849@NODE_2_length_688_cov_25.479542
---------------------------------------------------------------------------------------------ctttgtcacagttgcaac----agcattcctcttcattgttcccactccaacgccactttgatgaaaaaaccttactgcaacagtctacaattgaaaagaggatcgtctctcaccgcgccaa--------agctcactgcacagggcaactcttcttccctcgtcccgagtcccaagttatcaactcaactcgttccgtcactcgattcagttgggcacctgaaggctgaagcttggagccggaaaaaaaggccttcagataaagataa-----atgttccgattaagaggaaatctacgattgagcgagaaaattcggatgtagactaggaagatgagagaaagcacagcaatcattctataaggaaagggcgtggaagtttcggttcggagggagaacatgacagaaagcacaggaaaatcaatagaagaaaaagaaaatcacggcgtcattacag----------------------------------------------------tattcaggttctgattcggactattcggaat---------------tgggttctgaggaatctgagagtgagtaaggggaa--------------ggagaggagaaggagga--------------------------------------------------------------------------------------------------------------------------aagagaattgggcagaatggtctttggacaaacttcctaatt--------ccagattcatcccataaatagatttgtgat-----tttggactcatttatttgtcttttttatattttaaaagta----tttttc-----taatatattttc------------------------------------------------------------------------------------------------------------aaactat------------------------------------------------------------------------------tta
>_R_Balizia_elegans_Iganci_870@NODE_1_length_1396_cov_76.755118
gtagttgtttaaataatagacaagtccgtgatatgtgaattttttttaaaataatgaattaatatcgtaat---------------------------------------tattaaaattgtttttgaattgaagtc---------ttgtttttgttcgaaatttccattgcaattgttgggcttgagcccaaattccatcaatcgaagcagta-tacttgttagcagttcgtcgtagcgtcctctctttcatctctcccgagtgccgagttatcgactcaacctgttccgtcactcgattaactcgggcgcctgaaggctgaagcttggagccg-gaaaaaatgtcttcagataaagataaagacgatgttccgattaagaggaaatctagcaaagagcgagaaaattcggatgtagactcggaagatgagagaaagcacaacatttattctagaaggaaagggcgtgaaagctctggttcggagggagaacatgacagaaagcacaggaagagcgatagaagaaagagaaaatcacggcgtcgttacagtagcgatgaatattctgattccagtttggactctgaggatgatgagtccgagtattcaggttctgattcggagtattcggattccgagtcggaaagcatgggttctgaggaatctgagactgaggaagagagaaagagaaggaagaggaaggagaggagaaggaggaaggcgaaggaggaagagagggagaaaaagagaaggaggaaagagaaggagagaatgaaacggaagaaggagaaggaggaaaaacggaagaaagagaagaagaaaaagaagaaggaaaagaaagaaagggggaagaagggtgcagtcacgaattcatg----gggaaagtatggtgttatcagagaaactgacatgtggcaagtgattaaaatttttcttttatcggcctaaagcctccgatgcaaatgtttgctgcttgttgaac------ttcataagattcacatatcatgtgttttcctatgtctatgtttttgttgtgacttgcgaggctgtgtgtggtcagggaggttgcttcattgttttaaggatgtgatcaaaaccactttagaatctgttggtctgtgatctttttctttgggttatatatttgaatcatgcgactgcttgaggatggacggtaa--t
>_R_Balizia_elegans_Iganci_870@NODE_3_length_810_cov_11.406548
ttagatgtctgggcaatt---------------------ttcttcta-------------------gggatcct------------------------ttgtaattgtgggattgtggatccttttttattgatttgactgagagattgaatagacacaaggtccatattgttgtggtc------------aattcttactttttatgattttta------------------------------tcttttatt--tccagggttcctttttattt-------------------------------------------------------------------------------------------------------------------------ggccattaattg-------------------tggctctttacattgtaataatcc-------agaagttatggtcactct--tcttcaagcaaattgtcgaagtaattaagaatttttcctcctactgcattttggcctacatctacgtttttgtagtgatgaatatttcgaa-ccagttcggactctgaggatgatgaattcaagtattcaggttctgattcagagtattcggaattcaagtcggaaagcttgggttctgaggaatctgagagtgaggaagagagaaggaagaggaagaggaggaggaaggagaagagagaaatta------------------------------------------------------------------------------------------------------------aaaacttagtgc-ggggcggaatgatcttttgacacattctctaacc--------ccaaa--------tagattggatttcagat-----attgatctctcttatttatgggttttctattttaatagta----tttttc-----aaaagttcttct---gaaatattttaataacgaatggtaatataaatctattatt--------------------------------------------atttttttatgtt-aaaatttattaca----------tgctgctcacct-----------------------------------------------------------t
>_R_Balizia_leucocalyx_Aguilar_1939@NODE_1_length_1458_cov_65.191166
gtagttttttagataatagacaagtacgtaatatgtgattttttaaaaaaataatgaattaatattgtaatactaatgagtttataaagtattgataattttatttgggatattaaaattgtttttggattgaatgc---------ttgtttttgttcgaaatttccattgcaattgttgggcttgagcccaaattccatcaatcgaccc-----tacttgttagcagttcgtccttgcatcttctctttcatctctcccgagtcccgagttatcgactcaaattgttccgtccctcgattcactcgggcgcccgaaggctgaagcttggagccg-aaaaaaatgtcttcagagaaagataaagacgatgttccgattaagaggaaatctagtaaagagcgagaaaattcggatatagattcggaagaggagagaaagcacaacaattattctagaaggaaaggccgtgaaagcactggttcggagggagaacatgacagaaagcacaggaagagcgatagaagaaagagaaaatcacggcgccgttacagtagcgatgaatattctgattccactttggactctgaggatgatgagtccgagtattcaggttctgatttggagtattcggattccgagtcggaaagcatgggttctgaggaatctgagagtgaggaagagagaaagagaaggaagaggaaggagaggagaaggaggaaggcgaaggaggaagagagggagagaaagagaagaaggaaagagaaggagagaatgaaacgaaagaaggagaaggaggaaaaacggaagaaagagaagaagaagaaaaagaaggaaaagaaagaaagggggaagaagggtgcagttacgaattcatg----gggaaagtttggtgttatcagagaaactgacatgtggtaagtgattaaaatttttcttttatcggcctaaagcctccgatgcaaatgtttgctgcttgttgaac------ttcataagattcacatatcatgtgttttcctacgtctatgtttttgttgtgacttgcgaggctgtgtgtggtcagggaggttgcttcattgttttaaggatgtgatcaaaaccactgtagaatctgttggtctgtgatctttttctttgggttatatatttgaatcatgcgactgcttgaggatggacgataa---
>_R_Balizia_pedicellaris_Queiroz_15529@NODE_1_length_1063_cov_391.245040
---------------------------------------------ttaaaataatgaattaatatcgtaatactaataagtttataaagtattaataattttatttagcatattaaaattgtttttgaattgaattc---------ttgtttttgttcgaattttccattgcaattgttgggcttgagcccaaattccatcaatcgaagcagta-tacttgctagcagttcatcgtagcgtcctctctttcatctcacccgagtgccgagttatcgactcaacttgttccgtcactcgattaactcgggcgcctgaaggctgaagcttggagccg-gaaaaaatgttttcagataaagataaagacgatgttccgattaataggaaatctagcaaagagcgagaaaattcggatgtagactcggaagatgagagaaagcagaacaattattctagaaggaaagggcgtgaaagctctggttcggagggagaacatgacagaaagcacaggaagagcaatagaagaaagagaaaatcacggcgtcgttacagtagcgatgaatattctgattccagttcggactctgaggatgatgagtccgagtattcaggttctgattcggagtattcggattccgagtcggaaagcatgggttctgaggaatctgagagtgaggaagagagaaagagaaggaagaggaaggagaggagaaggaggaaggcgaaggaggaagagagggagaaaaagagaaggaggaaagagaaggagagaatgaaacggaagaaggagaaggaggaaaaacggaagaaagagaagaagaaaaagaagaaggaaaagaaagaaagggggaagaagggtgcagtcacgaattcatg----gggaaagtatggtgttatcagagaaactgacatgtggtaagtgattaaaatttttgttttatcggcctaaagcctccgatgcaaatgtttgctgcttgttgaac------ttcataagatacacatatcatgtgttttcctatgtgtatgtttttgttgtgacttgcgaggctgtgtgtggtcagggaggttgcttcattgttttaaggatttga----------------------------------------------------------atcatgcgactgcttgaggatggacga-----t
>_R_Balizia_spnov_Morim_577@NODE_1_length_967_cov_347.065789
-----------------------------------------------------------------------------------------------taattttatttagcatattaaaattgtttttgaattgaattc---------ttgtgtttgttcgaaatttccattgcaattgttgggcttgagcccaaattccatcagtcgaagcagta-tacttgttagcagttcgtcgtagcgtcctctctttcatctctcccgagtgccgagttatcgactcaacttgttccgtcactcgattaactcgggcgcctgaaggctgaagcttggagccg-gaaaaaatgtcttcagataaagataaagacgatgttccgattaagaggaaatctagcaaagagcgagaaaattcggatgtagactcggaagatgagagaaagcacaacaattattctagaaggaaagggcgtgaaagctctggttcggagggagaacatgacagaaagcacagcaagagcgatagaagaaagagaaaatcacggcgtcgttacaatagcgatgaatattctgattccagttcggactctgaggatgatgagtccgagtattcaggttctgattcggagtattcggattccgaatcggaaagcatgggttctgaggaatctgagagtgaggaagagagaaagagaaggaagaggaaggagaggagaaggaggaaggcgaaggaggaagagagggagaaaaagagacggaggaaagagaaggagagaatgaaacggaagaaggagaaggaggaaaaacggaagaaagagaagaagaaaaagaagaaggaaaagaaagaaagggggaagaagggtgcagtcacgaattcatg----gggaaagtatggtgttatcagagaaactgacatgtggtaagtgattaaaatttttgttttatcggcctaaagcctccgatgcaaatgtttgctgcttgttgaac------ttcataagatacacatatcatgtgttttcctatgtctatgtttttgttgtgacttgcgaggctgtgtgtggtcaggg-----------------------cctgacca-------------------------------------------------------------------------------------cac
>_R_Cathormion_obliquifoliolatum_Wieringa_6519@NODE_1_length_996_cov_168.752391
--------------------------------------------------------------------------------------------taataattatatttagcatattaaaattgtttttgaattgaattc---------ttgtttttgttcgaaatttccattgcaattgttgggcttgagcccaaattccatcagtcgaagcagta-tacttgttagcagttcgtcgtagcgtcctctctttcatctctcccgagtgccgagttatcgactcaacttgttccgtcactcgattaactcgggcggctgaaggctgaagcttggagccg-gaaaaaatgtcttcagataaagataaagacgatgttccgattaagaggaaatctagcaaagagcgagaaaattcggatgtagactcggaagatgagagaaagcacaacaattattctagaaggcaagggcgtgaaagctctggttcggagggagaacatgacagaaagcacagcaagagcaatagaagaaagagaaaatcacggcgtcgttacaatagcgatgaatattctgattccagttcggactctgaggatgatgagtccgagtattcaggttctgattcggagtactcggattccgaatcggaaagcatgggttctgaggaatctgagagtgaggaagagagaaagagaaggaagaggaaggagaggagaaggaggaaggcgaaggaagaagagagggagaaaaagagaaggaggaaagagaaggagagaatgaaacggaagaag--gaaggaggaaaaacggaagaaagagaagcagaaaaagaagaaggaaaagaaagaaagggggaagaagggtgcagtcacgaattcatg----gggaaagtatggtgttatcagagaaactgacatgtggtaagtgattaaaatttttgttttatcggcctaaatcctccgatgcaaatgtttgctgcttgttgaac------ttcatacgatacacatatcatgtgttttcctatgtctatgtttttgttgtgacttgcgaggctgtgtggggtcagggaggttgcttcattgttttaaggatgtgatcaaaaccac--------------------------------------------------------------------------------t
>_R_Enterolobium_cyclocarpum_MWC9020@NODE_1_length_1102_cov_185.408780
-----------------------------------------------gaattaatgttgtaatagtgtaatactaataagtttacaaagtattaatactttaatttggtatgttaaaattgtttttgaattgaattc---------tt-ttcttgttcgaaatttccatcgcaattgttgggcttgagcccaaattccatcaaccgaagcac---tacttgttagcagttcatagttgcatcctttctttcatctctcccgagtcccgagttatcgactcaacctgttccgtcactcgactcactcgggcgcctgaaggctggagcttggagccg-aaaaaaatgtcttcagataaagacaaagacgatgtttcgactaagaggaaatctagcaaagagcgagaaaattcggatgtagactcggaagatgagagaaagcacaacaattattctagaaggaaagggcgtgaaagctctggttcggagggagaacatgacagaaagcacaggaagagcgatagaagaaagagaaaatcacggcgtcgttacaggagcgatgaatattctgattccagttcggactctgaggatgaggaatccgaggattcaggttctgattcggagtattcggattccgagtctgaaagcatgggttctgaggaatctgagagtgaggaagagagagagagaaggaagaggaaggagaggagaaggaggaaagagaaggaggaagagagggagagaaagagaagaaggaaagagaaggagagaatgaaacggaagaaggagaaggaggaaaaacggaagaaagagaagaagaaaaagaagaaggaaaagaaagaaagggggaagaagggtgcagtcacgaattcatg----gggaaagtatggtgttatcagagaaactgatatgtggtaagtgattaaaatttttcttttatcggcctaaagcctccgatgcaaatgtttgctgcttgttgaac------ttcataagatttacatttcatgtgttttcctttgtctatgtttttgttgtgacttgccaggctgtgtgtggtcagggaggttgcttcattgttttaaggatgtgatcaaaaccactttagaatctgttggtccgtgatctttttctttgagttatatatttgaatcatgcgactgcttgagga-------------
>_R_Hydrochorea_gonggrijpii_Tillett_45696@NODE_2_length_713_cov_21.643082
--------------------------------------------------------------------------------------------------------ttataatataaaaatatcttacacattgttcccactccaacgccactttgatgagagaaccttacggcaatagtctacaattgaaaagaggatcatctctcatggcgccaa--------agctcattgcacagggcaactattcttcactcatcccgagtcccaagttatcgactcaactcgttccgtcactcgattcacttgggcacctgaaggctgaagcttggagccccaaaaaaatgtcttcagataaagataa-----atgttctggttaagaggaaatctaagaaagagcgagaaaattcagatgtagactaggaagatgagagaaagcacatcaatcattccataaggaaagggcgtgaaagcttgggttcagagggagaacatgacagaaagcacaggaagagcagtagaagaaacagaaaatcacggcgtcgttatagtagtgatgaatattccgat--cagttcgaactctaaggatcatgagttcgagttttcaggttctgattcggagcattcggaat---------------tgaggtctgaggaatctgagagtgaggaagagagaaagagaaggaagaggaaggagagaaggagga--------------------------------------------------------------------------------------------------------------------------aagagaattgggcagaatggttctgcgagaattccagaaaa---------ttaaaatcccgctataagaaaagtaatggg-----atta-------------------------------------------------------------------------acatgaagagtact-----------------------------------------------------------------------------ggggttgaacacaa------------------------------------------------------------------------------atc
>_R_Hydrochorea_gonggrijpii_Tillett_45696@NODE_3_length_539_cov_13.870130
----------------------------------------------------------------------------------------------------------------------------------------------------------------ggtccatattgttgtggtc------------acttcttactttttatgattttta------------------------------tcttttatt--tccagggttcctttttattt-------------------------------------------------------------------------------------------------------------------------ggccattaattg-------------------tggctctctacattgtaataatcc-------agaagttatggtcactct--tcttcaagcaaattgtcgaagtaattaagaatttttcctcctactgcattttggcctacatctacgtttttgtagtgatgaatatttcgaa-ccagtccggactctgaggatgatgaattcaagtattcaggttctgattcagagtattcggaatgcaagtcggaaagctgtggttctgaggaatctgagagtgaggaagagagaaagagaaggaagaggaagaggaaggaggagagagaaatta------------------------------------------------------------------------------------------------------------aaaacttagtgcaggggcggaatgatcttttgacacattctctaatc--------tcaaat---------aggtggatttc---------attgacctctcttatttgtgttttttctattttaatagta----tttttc-----agaaattttttc--tgaaaaatttcaataataa------------------------------------------------------------------------------------------------------------------------------------------------------------------------------a
>_R_Hydrochorea_marginata_Morim_563@NODE_3_length_564_cov_71.891170
gtagttgtttaaataatagacaagtacgtgatatgtgaattttttttaaaataatgaatcaatatcgtaatactaataagtttacaaagtattaataattttatttagcgtattaaaattgtttttgaattgaattc---------ttgtttttgttcgaaatttccattgcaattgttgggcttgagcccaaattccatcagtcgaagcagtattacttgttagcagttcgtcgtagcagcctctctttcatctcccccgagtgccgagttatcgactcaacttgttccgtcactcgattaactcgggcgcctgaaggctgaagcttggagccg-gaaaaaatgtcttcagataaagataaagacgatgttccgattaagaggaaatctagcaaagagcgagaaaattcggatgtagactcggaagatgagagaaagcacagc------------------------------------------------------------------aagagcgatagaagaaagagaaaatcacggcgtcgttacaatagcgatgaatattctgattccag----------------------------------------------------------------------------------------------------------------------------------------------------------------------------------------------------------------------------------------------------------------------------------------------------------------------------------------------------------------------------------------------------------------------------------------------------------------------------------------------------------------------------------------------------------------------------------------------------------------------------------
>_R_Jupunba_asplenifolia_Ekman_6383@NODE_1_length_1034_cov_81.252874
------------------------------------------------------------------------ctaataagtttataaagtattaataattttatttggcatattaaaattgtttttgaattgaattc---------ttgtttttgttcgaaatttccattgcaattgt--ggcttgagcccaaattccatcaatcgaagcacta-tacttgttagcagttcgtcgtagcgtcctctctgtcatctctcccgagtgccgagttttcgactcaacttgttccgtcactcgattcactcgggcgcctgcaggctgaagcttggagccg-gaaaaaatgtcttcagataaagataaagacgatgttccgattaagaggaaatctagcaaagagcgagaaaattcggatgtagactcggaagatgagagaaagcacaacaattattctagaaggaaagggcgtgaaagctctggttcggagggagaacatgacagaaagcacaggaagagcgatagaagaaagagaaaatcgcggcgtcgttacagtagcgatgaatattctgattccagttcggactctgaggatgatgagtccgagtattccggttctgattcggagtattcggattccgagtcggaaagcatgggttctgaggaatctgagagtgaggaagagagaaagagaaggaagagaaaggagaggagaaggaggaaggcgaaggaggaagagagggagagaaagagaagaaggaaagagaaggagagaatgaaacggaagaaggagaaggaggaaaaacggaagaaagagaagaagaaaaagaagaaggaaaagaaagaaagggggaagaagggtgcagtcacgaattcatg----gggaaagtatggtgttatcagagaaactgacatgtggtaagtgattaaaatttttcttttatcggcttaaagcctccgatgcaaatgtttgctgcttgttgaac------ttcataagattcacatatcatgtgttttcctgtgtctatgtttttgttgtgacttgcgaggctgtgtgtggtcagggaggttgcttcattgttttaaggatgtgatcaaaaccactttagaatctgttggtctg--------------------------------------------------------------
>_R_Jupunba_brachystachya_Lima_7438@NODE_2_length_928_cov_21.613396
ataatc-----attaacagaaaaaaatacaccacaagaccataattatgaaacagaaaccaaaaaagcaatagcagaaagatggt---agataatcaggggaacttgttcttccaagcatgcctcttcgttgttcccactccaacgtaactttgatgagtgaaccttattgcaacaatcgatgattgaaaataggatcgtttctcacaacgccaa--------agctcactgcacagggcaactttttttcactcgtcccgagtctcaagttatcaactcaattcgtt-catcactcgactcactcgagcacctgaaggctaaagcttagagccc-aaaaaaatgtcttccagtaaagttaaagacgatgttccgattaagaggaaatctacgaaagagcaagaaaattcggatgtagactcggaagaagagagaaagcacaacaatcattctaaaaggaaagggcgtgaaagctttggttcgaagagagaacatgacagaaagcacaggaagagtaatagaagaaagagagaatcacagtgtcgttatagtagtgatta------------------------------------------------------------------------------------------------tgagg-atctgatagtgaggaagagagaaagagaaggaagagaaaggataggaggaggagg------------------------------------aggaaagagaattc----------------------------------------------------------------aaaaacttaatacagacgcataatggtcttttgatacatttcttaatc--------ccagattcctcccaattatagatttataat-----attgaacttccttatttatcttttctatattttacaagta----tttttc-----ttggatttt------------------------------------------------------------------------------------------------------------------------------------------------------------------------------------------------------c
>_R_Jupunba_cochleata_Bonadeu_673@NODE_2_length_866_cov_19.817490
-----------------------------------------------------------------------------------------------------------------------atcttacccgttcttcccgctccaacgccactttaatgagagaaccttactgcaatagtctacaa-tgaaaagaggatagtctctcatggcgccta--------agctcattgcacagggcaactattcttcactcatcccgagtcccaagttatcgactcaactcgttccgtcactcgattcacttgggcgcctgaaggctgaagcttggagccccaaaaaaatgtcttcagataaagataa-----atgttgtggttgagaggaaatataggaaagagcgagaaaattcagatgtagactaggaagatgagagaaagtacagcaatcattctataaggaaagggcgtgaaagcttgggttcggagggagaacatgacagaaagcacaggaagagcaatagaagaaacagaaaatcacggcgtcgttacagtagggatgaatattccgat--cagttcgaactctaaggatgataagtccgagttttcaggttctgattcggagtattcggaat---------------tgggttcggaggaatctgagagtgcggaggagagaaagagaa---------------------------------------------------------------------------------------------------------------------------------------------------------ttgggcagaatggtcttttgacaaatttcctaatc--------ccaaattcctttcatatatcgatatatgat-----attgaactctcttatttatcttttctatactttaaaagta----tttttt-----ttagattttcgt--gaaaaaacacataaaactcatggttttttct----------------------------------------agagagg---------------------gagagaaaagtcaatcgaatatt-----------aattgttagctcagtgttatagaatccaatcgtgtcattgtatatacacaggctccaatac
>_R_Jupunba_commutata_Maguire_46145@NODE_2_length_754_cov_21.968981
--------------------------------------------------------------------------------------------------------------------------------------------------ccactttaacgagagaaccttactgcaatagtctac-attgaaaagaggatcatctctcatggcgccga--------agctcattgcatagggcaactattcttcactcatcccgagtcccaagttatcgactcaactcgttccgtcactccattcacttgggcgcccgaaggctgaagcttggagccccaaaaaaatgtcttcagataaagataa-----atgttctggttgagaggaaatctaggaaagagcgagaaaattcagatgtagactaggaagatgagagaaagtacagcaatcattctataaggaaagggcgtgaaagcttgggttcggagggagaacatgacagaaagcacaggaagagcaatagaagaaacagaaaatcacggcgtcgttgcagtagtgatgaatattccgat--cagttcgaactctaaggatgatgagtccgagttttcaggttctgattcggagtattcggaat---------------tgggttctgaggaatctgagagtgaggaagagagaaaaagaa---------------------------------------------------------------------------------------------------------------------------------------------------------ttgggcagaatggtcttttaacaaattttttaatc--------ttagattactcccataaatcgatttatgat-----attggattcttttatttattttttttatattttaaaagta--tttttttt-----ttagattttcct--aaaaaaacacataaaactcatagtttttttt----------------------------------------agggagg---------------------gagagtaaagtcaatctattattgtactcgtttaaatagtgattgaaatg------------------------------------------ttt
>_R_Jupunba_commutata_Maguire_46145@NODE_3_length_708_cov_14.101426
-----------------------------------------------------------------------------------------------------------------------------------------------------------------------------------------------gaggatcatttctcataacgccaa--------agctcactgcatagggcaactttttttcactcgtcccgagtcccaagttatcaactcaattcgtt-catcactcgactcactcgggcacctgaaggctaaagcttaaaaccc-aaaaaaatgtcttccagtaaagataaagacgatgttccgattaagaggaaatctatgaaagagcaagaaaattcggatgtagacttggaagaagagagaaagcacaacaatcattctaaaaggaaagggcgtgaaagctttggttcgaagagagaacatgacagaaagcacaggaagagtaatagaagaaagagagaatcacagtgtcgttatagtagtgatta------------------------------------------------------------------------------------------------taagg-atctgatagtgaggaagagagaaagagaaggaagagaaaggataggaggaggagg------------------------------------aggaaagagaattt----------------------------------------------------------------aaaaacttaatatagaggcataatggtcttttgatacatttcctaatc--------tcagattcctcccaattatagatttgtaat-----attggacttccttatttgtcttttctatattttacaagaa----tttttc-----ttggattttcctttattaaaattcaacacccttatttgtcctttt------------------------------------------------------gatatttcaa-----------aggttttttttaggaaaattacgctcaaa---------------aatacgaagaaat----------------------------tcc
>_R_Jupunba_filamentosa_Lima_7487@NODE_2_length_594_cov_6.088975
------------------------------------------------------------------gggatcct------------------------ttgtaattgtgggattgtggatccttttttattgatttgactgagagattgaatagatacaaggtccatattgttgtggtc------------aattcttactttttttaattttta------------------------------tcttttatc--tccagggttcctttttactt-------------------------------------------------------------------------------------------------------------------------ggccattaatt--------------------tggctctctacattgtaataatcc-------agaagttatggtcactct--tcttcaagcaaattgtcaaagtaattaagaatttttcctcttactgcattttggcctacatctacgtttttgtagggatgaatatttcgaa-ccagttcggactctgaggatgatgaattcaagtattcaggttctgattcagagtattcgggatgcaagtcggaaagcttgggttctgaggaatctgagagtgaggaagagagagagagaaggaagaggaagaggaagaggaagagagagatta------------------------------------------------------------------------------------------------------------aaaacttagta-agtggcagaatggtcttttgacacattccctaatc--------ccaaattcctcc-ttagatggatttctgat-----attgacctcccttatttgtgttttccctattttaacagt-------------------------------------------------------------------------------------------------------------------------------------------------------------------------------------------------------------------------------a
>_R_Jupunba_floribunda_Iganci_883@NODE_1_length_1463_cov_77.388167
gtagttgtttaaataatagacaagtacgtgatatgtgaattttttttaaaataatgaattaatatcgtaatactaataagtttataaagtattaatcaatttatttggcatattaaaattgtttttgaattgaattc---------ttgcttttgttcgaaatttccattgcaattgttgggcttgagcccaaattccatcaatcgaagcagta-tacttgttagcggttcgtcgtcgcgtcctctctttcatctctcccgagtgccgagttatcgactcaacttgttccgtcacttgattcacttgggcgcctgaaggctgaagcttggagccg-gaaaaaatgtcttcagataaagataaagacgatgttccgattaagaggaaatctagcaaagagcgagaaaattcggatgtagactcggaagatgagagaaagcacaacaattattctagaaggaaagggcgtgaaagctctggttcggagggagaacatgacagaaagcacaggaagagcgatagaagaaagagaaaatcgcggcgtcgttacagtagcgatgaatattctgattccagttcggactctgaggatgatgagtccgagtattcaggttctgattcggagtattcggattccgagtcggaaagcatgggttctgaggaatctgagattgaggaagagagaaagagaaggaagagaaaggagaggagaaggaggaaggcgaaggaggaagagagggagagaaagagaagaaggaaagagaaggagagaatgaaacggaagaaggagaaggaggaaaaacggaagaaagagaagaagaaaaagaagaaggaaaagaaagaaagggggaagaagggtgcagtcacgaattcatg----gggaaagtatggtgttatcagagaaactgacatgtggtaagtgattaaaatttttcttttatcggcttaaagcctccgatgcaaatgtttgctgcttgttaaac------ttcataagatttacatatcatatgttttcctatgtctatgtttttgttgtgacttgcgaggctgtgtgtggtcagggaggttgcttcattgttttaaggatgtgatcaaaaccactttagaatctgttggtctgtgatctttttctttgggttatatatttgaatcacgcgactgcttgaggatggacggaaa-ac
>_R_Jupunba_floribunda_Iganci_883@NODE_2_length_973_cov_17.939732
ataagcattaaattaacagaaaaaaatacaccacaaaaccataattatgaaacagaaaccaaaaaagcaatagcagaaagatggt---agataatcaggggaacttgttcttccaagcatgactcttcgttgttcccactccaacgtaactttgatgagtgaaccttattgcaacaatcgatgattgaaaagaggattgtttctcacaacgccaa--------agctcactgcacagggcaactttttttcactcgtcccgagtctcaagttatcaactcaattcgtt-catcactcgactcactcgagcacctgaaggctaaagcttagagccc-aaaaaaatgtcttccagtaaagataaagacgatgttccgattaagaggaaatctacgaaagagcaagaaaattcggatgtagacttggaagaagagagaaagcacaacaatcattctaaaaggaaagggcgtgaaagctttggttcaaagagagaacatgacagaaagcacaggaagagtaatagaagaaagagagaatcacagtgtcgttatagtagtgatta------------------------------------------------------------------------------------------------tgagg-atctgatagtgaggaagagagaaagagaaggaagagagaggataggaggaggagg------------------------------------aggaaagagaattt----------------------------------------------------------------aaaaacttaatatagaggcataatggtcttttgatacatttcctaatt--------ccagattcctctcaattatagatttgtaat-----attgaacttccttatttgtcttttctatattttacaagta----tttttc-----ttggattttcctttgttaaaatttaacacccttatttgtcctttt------------------------------------------------------gatatttcaa-----------aggtttttttttttgtgttttttttttaattttt---------taatatttataaattagtttcctaattttctacc--------tta
>_R_Jupunba_laeta_Mori_25147@NODE_2_length_754_cov_14.098966
-------------------------------------------------------------------------------------------------------------------aaatatcttacacattcttcccacaccaacgccactttaat--gagaaccttaatgcaacagtctacaattgaaaagaggatcgtctctcatggcgccaa--------agctcatggcacagggcaactattcttcactcatcccgagtcccaagttatcgactcaactcgttccgtcgctcgattcacttgggcgcctgaaggctgaagcttggagccccaaaaaaatgtcttcagatagagataa-----atgttctggttgagaggaaatctaggaaagagcgagaaaattcagatgtagactgggaagatgagag-aagtacagcaatcattctataaggaaagggcgcgaaagcttgggttcggagggagaacatgacagaaagcacaggaagagcaatagaagaaacagaaaatcacggcgtcgttacagtagtgatgaatattccgat--cagttcgaactctaaggatgatgagtccgagttttcaggttctgattcggagtgttcggaat---------------tgggttctgaggaatctgaaagtgaggaagagagaaagagaa---------------------------------------------------------------------------------------------------------------------------------------------------------ttgggcagaatggtgtttggacaaatttcttaatc--------ctagattcctcccatgaatcgatttatgat-----gttgggttcttttatttatcttttctatattttaaaagta-tattttttt-----taagattttcct--aaaaaaacacataaaactcatggttttttct----------------------------------------agagagg---------------------gcgagtaaagtcaatccattatt-----------aattgttagctcag-----------------------------------------------
>_R_Jupunba_langsdorfii_Ribeiro_728@NODE_2_length_1157_cov_24.200000
------------------------------------------------------------atactcaagatattaattatctaattaataataactaataataattataatata---------ttaaaatatcttacactccaacgccactttaacgagagaaccttactgcaatagtctacaattgaaaagaggatcgtctctcatggcgccaa--------agctcattgcacagggcaactattcttcactcatcccgagtcccaagttatcgactcaactcgttccgtcactcgattcacttgggcacctgaaggctgaagcttggagccccaaaaaaatgtcttcagataaagataa-----atgttctggttgagaggaaatctaggaaagagcgagaaaattcagatgtagactaggaagattagagaaagtacagcaatcattctataaggatagggcgtgaaagcttgggttcggagggagaacatgacagaaagcacaggaagagcaatagaagaaacagaaaatcacggcgtcgttacagtagtgatgaatattccgat--cagttcgaactctaaggatgatgagtccgagttttcaggttctgattcggagtattcggaat---------------tgggttctgaggaatctgagagtgagg-agagagaaagagaa---------------------------------------------------------------------------------------------------------------------------------------------------------ttgggcagaatggtcttttgacaaatttcctaatc--------ttaaattcctctcataaatcgattcatgat-----attagactgttttatttatcttttctatattttaaaagta--tttttttt-----ttagattttcct-ataaaaaacacataaaactcgtggtttttttt----------------------------------------agagggg---------------------gagagtaaagtcaatccattattgtactcattttacttgtaagctcagtgttatagaatccaatcgtgtcattgtacttacacgggctccaaata
>_R_Jupunba_langsdorfii_Ribeiro_728@NODE_3_length_1071_cov_17.737425
ataatcattaaattaacagaaaaaaatgcaccacaaaaccataattatgaaacagaaaccaaaaaagcaatagcagaaagatggt---agataattaggggaacttgttcttccaagcatgcctcttcgttgttcccactccaacgtaactttgatgagtgaaccttattgcaacaatcaatgatttaaaagaggatcgtttctcacagcgccaa--------agctcactacacagggcaactctttttcactcgtcccgagtctcaagttatcaattcaattcgtt-catcactcgactcactcgggcacctgaaggctaaagcttggagccc-aaaaaaatgtcttctggtaaagataaagacaatgttccgattaagaggaaatctatgaaagagcaagaaaattcagatgtagactcggaagaagagagaaagcacaacaatcattctaaaaggaaagggcgtgaaagctttagttcggagagagaacatgacagaaagcacaggaagagcaatagaagaaagagagaatcacagtgtcgttatagtagtgatta------------------------------------------------------------------------------------------------tgaggaatctgatagtgaggaagagaaa-----------------ggagatgagaaggagg------------------------------------aggaaagagaattt----------------------------------------------------------------aaaaacttaacatagagccataatggtcttttgatacatttcctaatc--------ccagattcctcctacttatggatttgtaat-----attggacttccttatttttcttttctatattttaaaagta----tttttc-----ttggattttcccttgttaaaattcaacacccttatttgtactttt------------------------------------------------------gatgtttcaa-----------aagttttttttttgtc--ttttttcctaattttt---------taatatttataaattagttacctaattt--------------acc
>_R_Jupunba_langsdorfii_Ribeiro_728@NODE_4_length_972_cov_3.506145
--------------aatt---------------------ttcttcta-------------------ggga-----------------------------tgtaattgtgggattgtggatccttttttattgatttgactgagagattgaatagatacaaggtccatattgttgtggtc------------gattcttactctttataattttta------------------------------tcttttatt--tccagggttcctttttattt-------------------------------------------------------------------------------------------------------------------------ggccattaattg-------------------tggctctctacattgttataatcc-------agaagttatggtcactct--tcttcaagcaaattgtcaaagtaattaagaatttttcctcttactgcattttggcctacatctacgtttttgtagtgatgaatatttcgaa-ccagttcggactctgaggatgatgaattcaagtattcaggttctgattcagagtattcggaatgcaagtcggaaagcttgggttctgaggattctgagagtgaggaagagagaaagagaaggaagaggaaaaggaaggaggagagagaaatta------------------------------------------------------------------------------------------------------------aaaacttagtacaggggcggaatggtcttttgacacattccctaatc--------ccaaattcctccatgaggtagattttagat-----attgacttcccttatttgcattttccctattttaacagta----tttttc-----tgagatttttcc--taaaaaatttcaataacaaatggtaatataaatctattgtt--------------------------------------------atttttttgtgtt-gaaatttattaca----------tgctgctcacaattttttagttgtttttcttaattttcaagcaaacatttttataattgttagttatgaaca
>_R_Jupunba_leucophylla_Iganci_839@NODE_1_length_1745_cov_143.098921
gtagttgtttaaataatagacaagtacgtgatatgtgaattttttttaaaataatgaattaatatcgtaatactaataagtttataaagtattaataattttatttggcatattaaaattgtttttgaattgaatt-------------tttttgttcgaaatttccattgcaattgttgggcttgagcccaaattccatcaatcgaagcactg-tacttgttagcagtt--------cgtcctctctttcctctctcccgagtgccgagttttcgactcaacttgttccgtcactcgattcactcgggcgcctgaaggctgaagcttggagccg-gaaaaaatgtcttcagataaagataaagacgatgttccgattaagaggaaatctagcaaagagcgagaaaattcggatgtagactcggaagatgagagaaagcagcacaattattctagaaggaaagggcgtgaaagcgctggttcggagggagaacatgacagaaagcacaggaagagcgatagaagaaagagaaaatcacggcgtcgttacagtagcgatgaatattctgattccagttcggactctgaggatgatgagtccgagtattcaggttctgattcggagtattcggattccgactcggaaagcatgggttctgaggaatctgagagtgaggaagagagaaagagaaggaagaggaaggcgaggagaaggaggaaggcgaaggacgaagagagggagagaaagagaaggaggaaagagaaggagagaatgaaacggaagaaggagaaggaggaaaaacgaaagaaagagaagaagaaaaagaagaaggaaaagaaagaaagggggaagaagggtgcagtcacgaattcatg----gggaaagtatggtgttatcagagaaactgacatgtggtaagtgattaaaatttttgttttatcggcctaaagcctccgatgcaaatgtttgctgcttgttgaac------ttcagaagatacacatatcatgtgttttccgatgtctatgtttttgttgtgacttgcgaggctgtgtgtggtcagggaggttgcttcattgttttaaggatgtgatcaaaaccactttagaatctgttggtctgtgatctttttctttgggttatatatttgaatcatacgactgcttgaggatggacgataa-tt
>_R_Jupunba_limae_Iganci_261@NODE_3_length_515_cov_4.831050
-----------------------------------------------------------------------------------------------------------------------------------------------------------------------------------------------------------------------------------------------------------------------------gttatcgaatcaactcattccgttactccactcactcgggcacctaaaggctgaagcctggagctg-aaaaaaatgccttcggaggaagataaagatgatgttccgatttagaggaaatctaggaaagagcaagaaaattcagacgtagactcaaaagatgagagaaagcacaacaatcattctaaaaggaaaggccgttcaagctttggttagaagggagaacatgacaaaaggcagaggaagagcaatagaagaaagagaaaatctacgtgtcataacaatagtgatgaatattttgattccagttcaacatctgaggatgatgaatccaagtatttaggctttgattaagagtattcagaatccaagttggaaagcttcggttttgaggaatctaagagtgaggaagagagaaagagaaggaagacaaagaggaaggatgagagagaaatta------------------------------------------------------------------------------------------------------------aaaacttaacacataggcaagatggtcttttaacacatttcttaatc--------ttatattcctcc---------------------------------------------------------------------------------------------------------------------------------------------------------------------------------------------------------------------------------------------------------------------------------------------a
>_R_Jupunba_longipedunculata_Cardona_2682@NODE_1_length_1142_cov_145.672300
--------------------caagtacgtgatatgtgaattttttttaaaataatgaattaatatcgtaatactaataagtttataaagtattaataattttatttggcatatcaaaattgtttttgaattgaa----------------ttttgttcgaaatttccattgcaatttttgggcttgagcccaaattccatcaatcgaagcacta-tgcttgttagcagtttgtcgtagcgtcctctc-ttcatctc-tccgagtgccgagttatcgactcaacttgttccgtcactcgattcactcgggcgcctgaaggctgaagcttggagccg-gaaaaaatggcttcagataaagataaagacgatgttccgattaagaggaaatctagcaaagagcgagaaaattcggatgtagactcggaagatgagagaaagctcaacaattattctagaaggaaagggcgtgaaagctctggttcggagggagaacatgacagaaagcacaggaagaacgatagaagaaagagaaaatcacggcgtcgttacagtagcgatgaatattctgattccagttcggactctgaggatgataagtccgagtattcaggttctgattcggagtattcggattccgagtcggaaagcatgggttctgaggaatctgagagtgaggaagagagaaagagaaggaagaggaaggagaggagaaggaggaaggcgaaggaggaagagagggagagaaagagaagaaggaaagagaaggagagaatgaaacggaagaaggagaaggaggaaaaacggaagaaagagaagaagaaaaagaagaaggaaaagaaagaaagggggaagaagggtgcagtcacgaattcatg----gggaaagtatggtgttatcagagaaactgacatgtggtaagtgattaaaatttttcttttatcggcctaaagcctccgatgcaaatgtttgctgcttgttgaac------ttcataagattcacatatcctgtgttttcctatgtctatgtttttgttgtgacttgcgaggctgtgtgtggtcagggaggttgcttcattgttttaaggatgtgatcaaaaccactttagaatctgttggtctgtgatctttttctttgggttatatatttgaatcatgcgactgcttgaggatggacgataa--t
>_R_Jupunba_macradenia_Lourteig_3021@NODE_3_length_606_cov_44.262760
---------------------------------------------------------------------------------------------------------------------------------------------------------------------------------------------aagaggatcgtctctcatggcaccaa--------agcttatt-cacagggcaactattcttcactcgtcccgagtcccaagttatcgactcaactcgttccgtcactcgattcacttgggcgcctgaaggctgaagcttggagccccaaaaaaatgtctttagataaagataa-----atgttctggttgagaggaaatctaggaaagagcaagaaaattcagatgtagattaggaagatgagagaaagtacagcaatcattctataaggaaagggcgtgaaagcttgggttcggagggagaacatgacagaaagcacaggaagagcaatagaagaaacagaaaatcacggcgttgttacagtagtgatgaatattccgat--cagttcaaactctaaggatgatgagtccgagttttcaggttctgattcggagtattcggaat---------------tgggttctgaggaatctgagagtgaggaagagagaaagagaa---------------------------------------------------------------------------------------------------------------------------------------------------------ccgggtagaatggtcttttgacaaatttcctaatc--------ccagattactcccat----cgatttatgaa-----attggattctcttgtttatctttgagagaatttcagaaaa---atatcac-----ttaaattt---------------------------------------------------------------------------------------------------------taaaatcaaattaa------------------------------------------------------------------------------tac
>_R_Jupunba_nipensis_Mayo_19662@NODE_1_length_821_cov_34.776882
-------------------------------------------------------------------------------------------------------------------aaattgtttttgaa----------------------tttgttcgaaatttccattgcaattgttgggcttgagcccaaattccatcacta----------tacttgttagcagttcgtcgtagcgtcctctctgtcatctctcccgagtgccgagttttcgactcaacttgttccgtcactcgatttactcgggcgcctgaaggctgaagcttggagccg-gaaaaaatgtcttcagataaagataaagacgatgttccgattaagaggaaatctagcaaagagcgagaaaattcggatgtagactcggaagatgagagaaagcacaacaattattctagaaggaaagggcgtgaaagctctggttcggagggagaacatgacagaaagcacaggaagagcgatagaagaaagagaaaatcgcggcgtcgttacagcagcgatgaatattctgattccagttcggactctgaggatgatgagtcggagtattcaggttctgattcggagtattcggattccgagtcggaaagcatgggttctgaggaatctgagagtgaggaagagaga------------------------------------------------------------aagagaagaaggaaagagaaggagagaatgaaacggaagaaggagaaggaggaaaaacggaagaaagagaagaagaaaaagaagaaggaaaagaaagaaagggggaagaagggtgcagtcacgaattcatg----gggaaagtatggtgttatcagagaaactgacatgtggtaagtgattaaaatttttcttttatcggcttaaagcctccgatgcaaatgtttgctgcttgttgaac------ttcataagattcacatatcatgtgttttcctatgtctatgtttt--------------------------------------------------------------------------------------------------------------------------------------------------------
>_R_Jupunba_oppositifolia_Liegier_16014@NODE_1_length_990_cov_140.944140
--------------------------------------------------------------------------------------------------------------------aattgtttttgaattgaattc---------ttgtttttgttcgaaatttccattgcaattgttgggcttgagcccaaattccat---------cacta-tacttgttagcagttcgtcgtagcgtcctctctgtcatctctcccgagtgccgagttttcgactcaacttgttccgtcactcgattcactcgggcgcctgaaggctgaagcttggagccg-gaaaaaatgtcttcagataaagataaagacgatgttccgattaagaggaaatctagcaaagatcgagaaaattcggatgtagactcggaagatgagagaaagcacaacaattattctagaaggaaagggcgtgaaagctctggttcggagggagaacatgacagaaagcacaggaagagcgatagaagaaagagaaaatcgcggcgtcgttacagtagcgatgaatattctgattccagttcggactctgaggatgatgagtccgagtattcaggttctgattcggagtattcggattccgagtcggaaagcatgggttctgaggaatctgagagtgaggaagagagaaagagaaggaagagaaaggagaggagaaggaggaaggcgaaggaggaagagagggagagaaagagaagaaggaaagagaaggagagaatgaaacggaagaaggagaaggaggaaaaacggaagaaagagaagaagaaaaagaagaaggaaaagaaagaaagggggaagaagggtgcagtcacgaattcatg----gggaaagtatggtgttatcagagaaactgacatgtggtaagtgattaaaatttttcttttatcggcttaaagcctccgatgcaaatgtttgctgcttgttgaac------ttcataagattcacatatcatgtgttttcctatgtctatgtttttgttgtgacttgcgaggctgtgtgtggtcagggaggttgcttcattgttttaaggatgtgatcaaatccactttagaatctgttggtctgtgatct-------------------------------------------------------t
>_R_Jupunba_trapezifolia_Simon_1600@NODE_3_length_630_cov_44.766957
---------------------------------------------------------------------------------------------------------------------------tacacattgttcccactccagcgccactttaacgagagaaccttactgcaatagtctacagttgaaaagaggatcgtctctcatggcgccaa--------agctcattgcacagggcaactattcttcactcatcccgagtcccaagttatcgactcaactcgttccgtcactcgattcacttgggcgcctgaaggctgaagcttggagccccaaaaaaatgtcttcagataaagataa-----atgttctggttgagaggaaatctaggaacgagcaagaaaattcagatatagactaggaagatgagagaaagtacagcaatcattctataaggaaagggcgtgaaagcttgggttcggagggagaacatgacagaaagcacaggaagaccaatagaagaaacagaaaatcacggcgtcgttacagtagtgatgaatattccgat--cagttcgaactctaaggatgatgagtccgagatttcaggttctgatttggagtattcggaat---------------tgggttctgaggaatctgagagtgagggagagagaaaaagaa---------------------------------------------------------------------------------------------------------------------------------------------------------ttgggcagaatggtcttttaacaaattttttaatc--------ttagattactcccataaatcgatttatgat-----attggattcttt-----------------------------------------------------------------------------------------------------------------------------------------------------------------------------------------------------------------------------------------------------------
>_R_Jupunba_villosa_Borges_423@NODE_1_length_1541_cov_97.880464
gtagttgcttaaataatagacaagtacgtgatatgtgaatttttttttaaataatgaattaatatcgtaatactaataagtttataaagtatgactaattttatttggcatattaaaattgtttttgaattgaattc---------ttgtttttgttcgaaatttccattgcaattgttgggcttgagcccaaattccatcaatcgaagcacta-tacttgttagcagttcgttgtagcgtcctctctttcatttctcccgagtgccgagttatcgactcaacttgttccgtcactcgattcactcgggcgcctgaaggctgaagcttggagccg-gaaaaaatgtcttcagataaagataaagacgatgttccgattaagaggaaatctagcaaagagcgagaaaattcggatgtagactcggaagatgagagaaagcacaacaattattctagaaggaaagggcgtgaaagctctggttcggagggagaacatgacagaaagcacaggaagagcgatagaagaaagagaaaattacggcgtcgttacagtagcgatgaatattctgattccagttccgactctgaggatgatgagtccgagtattcaggttctgattcggagtattcggattccgagtcggaaagcatgggttctgaggaatctgagagtgaggaagagagaaagagaaggaagagaaaggagaggagaaggaggaaggcgaaggaggaagagagggagagaaagagaagaaggaaagagaaggagagaatgaaacggaagaaggagaaggaggaaaaacgaaagaaagagaagaagaaaaagaagaaggaaaagaaagaaagggggaagaagggtgcagtcacgaattcatg----gggaaagtatggtgttatcagagaaactgacatgtggtaagtgattaaaatttttcttttatcggcctaaagcctccgatgcaaatgtttgctccttgttgaac------ttcataagattcacatatcatgtgttttcctatgtctatgtttttgttgtgacttgcgaggctgtgtgtggtcagggaggttgcttcattgtttcaaggatgtgatcaaaaccactttagaatctgttggtctgtgatctttttctttg------ttatttgaatcatgcgactgcttgaggatggacgataa-at
>_R_Punjuba_callejasii_Daly_5935@NODE_1_length_1020_cov_122.538706
--------------------------------------------------------------------------------------------------ttttatttggtatattaaaattgtttttgaattgaattc---------ttgtttttgttcgaaatttccattgcaattgttgggcttgagcccaaattccatcaatcgacac-----tacttgttagcagttcgtcgaggcatcctctctttcatctctcccgagtcccgagttattgactcaacttgttccgtcactcgattcactcgggcgcctgaaggctgaagcttggagccg-aaaaaaatgtcttcagataaagataaagacgatgttccgattaagaggaaatctagcaaagagctagaaaattcggatgtagactcggaagatgagagaaagcacaacaattattctagaaggaaagggcgtgaaagctctggttcggagggagaacatgacagaaagcacaggaagagcgatagaagaaagagaagattacggcgtcgttacagtagcgatgaatattctgattccagttcggactctgaggatgatgagtccgagtattcaggttctgattcggagtattcggattccgagtcggaaagcatgggttctgaggaatctgagagtgaggaagagagaaagagaaggaagaggaaggagaggagaaggaggaaggagaaggaggaagagagggatagaaagagaagaaggaaagagaaggagagaatgaaacggaagaaggagaaggaggaaaaacggaagaaggagaagaagaaaaagaagaaggaaaagaaagaaagggggaagaagggtgccgtcacgaattcatg----gggaaagtatggtgttatcagagaaactgacatgtggtaagtgattaaaatttttcttttatcggcctaaagcctccaatgcaaatgtttgctgcttgttgaac------ttcataagattcacatatcatgtgttttcctatgtctatgtttttgttgtgacttgcgaggctgtgtgtggtcagggaggttgcttcattgttttaaggatttgatcaaaaccactttagaatctgttggtctgtgatctttttctttgggtta------------------------------------------
>_R_Punjuba_callejasii_Daly_5935@NODE_2_length_554_cov_20.735849
------------------------------------------------------------------------------------------------------------------------------------------------------------------------------------------------------------------------------------------cagggcaactattcttcactcgtcccgagtcccaagttatcgactcaactcgttccgtcactcgattcacttgggcacctgaaggctgaagcttggagccccaaaaaaatgtcttcagataaagataa-----atgttccggttaagaggaaatctaggaaagagcgagaaaattcagatgtagactaggaagatgagagaaagcacagcaatcattctataaggaaagggcgtgaaagctagggttcggagggagaacatgacagaaagcacaggaagagcaatagaagaaacagaaaatcacggcgtcgttacagtagtgatgaatattccgattccagttcggactctaaggatgatgagtccgagttttcaggttctgattcggagtattcggaat---------------tgggttctgaggaatctga----gtgaggaagagagagagaaggaagaggaaggagataaagagga--------------------------------------------------------------------------------------------------------------------------aagagaattgggctgaatggtcttcttacaaatttcttaatt--------ccaaattccttgaataagaggatttgtaat-----attagattctcttatttatcttttc----------------------------------------------------------------------------------------------------------------------------------------------------------------------------------------------------------------------------------------------
>_R_Punjuba_racemiflora_Jimenez_Soares_3626@NODE_1_length_1441_cov_102.027126
gtagttgtttaaataatagacaagtacgtaatatgtgaatttttttt-aaataatgaaataatattgtaatactaataagtttataaagtattaataattttatttggtatattaaaa----------------------------ttgtttttgttcgaaattttatttgcaattgttgggcttgagcccaaattccatcaatc----------tacttgttagcagctcgtcgtggcatcctctctttcatctctcccgagtcccgagttatcgactcaacttgttccgtcactcgattaactcgggcgcctgaaggctgaagcttggagccg-aaaaaaatgtcttcagataaagataaagacgatgttccgattaagaggaaatctagcaaagagcgagaaaattcggatgtaggctccgaagatgagagaaagcacaacaattattctagaaggaaagggcgtgaaagctctggttcggagggagaacatgacagaaagcacaggaagagcgatagaagaaagagaagattacggcctcgttacagtagcgatgaatattctgattgcagttcggactctgaggatgatgagtccgagtattcaggttctgattcggagtattcggattccgagtcggaaagcatgggttctgaggaatctgagagtgaggaagagagaaagagaaggaagaggaaggagaggagaaggaggaaggagaaggaggaagagagggagagaaagagaagaaggaaagagaaggagagaatgaaacggaagaaggagaagaaggaaaaacggaagaaagagaagaagaaaaagaagaaggaaaagaaagaaagggggaagaagggtgcagtcacgaattcatg----gggaaagtatggtgttatcagagaaactgacatgtggtaagtgattaaaatttttcttttatcggcctaaagcctccgatgcaaatgtttgctgcttgttgaac------ttcataagattcacatatcatgtgttttcctatgtctatgtttttgttgtgacttgcgaggctgtgtgtggtcagggaggttgcttcattgttttaaggatttgatcaaaaccactttagaatctgttggtctgtgatctttttctttgggttatatatttgaatcatgcgactgcttgaggatggacgataa-aa
>_R_Punjuba_racemiflora_Jimenez_Soares_3626@NODE_3_length_719_cov_8.971963
------------------------------------------------------------------------------------------------------------------------------------------------gattgaatagatacaaggtccttattgttgtggtct-----------aattcttactttttacaattttta------------------------------tcttttatt--tccagggttcctttttatttggctg---------------------------------------ttaacgtcggatacagaccaaagtttc-------aaaggtattaaccctgtgcgggttg----------------tgggccattaattg-------------------tggctctctacattgtaataatcc-------aaaagttatggtcactct--tattcaagcaaattgtcaaagtaattaagaatttttcctcttactgcattttggcctacatctacgtttttgtagtgatgaatatttcgaa-ccagttcggactctgaggatgatgaattcaagtattcatgttctgattcagagtattcggaatgctagtcggaaagcttgggttctgaggaatctgagagtgaggaagagaggaag-------agaggaagaggaagaggcagagagaaatta------------------------------------------------------------------------------------------------------------aaaaattagtacaggggcggaatggtcttttgacacatttcctgatc--------ccaatcagcagacttaaaaggtcccttaaa-----att---------------------------------atca----aattac-----aataaagtctta---agaatataagtgctattaattcaaacataaaagtataattt------------------------------------------catccctcttaatttaaaattaaaaccaattttggccctgtttggcactgtaatttgtagaaagatcatgatttttaggt-----------------------------t
