# Supplementary material for: A new generic circumscription of Hydrochorea (Leguminosae, Caesalpinioideae, mimosoid clade) with an amphi-Atlantic distribution
Source: PhytoKeys. 2022 Aug 22;205:401–37. doi: 10.3897/phytokeys.205.82775 (PMC9849043; doi:10.3897/phytokeys.205.82775)
Supplement: Supplementary material 1 — Supplementary data file S1 [file phytokeys-205-401_article-82775__-s001.zip › RBH3_m45528_comp37759_c0_seq2_exon04.aln-cln]

>Albizia_decandra_Vilhena_231@NODE_1_length_989_cov_70.317982
---------------------------------------------------------------------------------------------------------------------------------------------------------------------------------------------------------------------------------------------------------------------------------------------------------------------ttgcttatctcttccttcatcattttcgttgttctacttgtttgtgccctttaaatgcacccatatccataatttccatgggacttatactttgaaatctgaatttgcaaaagatgcttcaatgccatatattggaagcttaactctgtagaattgaggccattatgggttcaattaattaacagcaatgctccattctgtgcagattgttggactattattaaatgacaattccccagaagttgttggggctgcagcttctgcatttgctactgtttgtccaaataattttttgttgcttggaagaaagttcagaaggttgtgtgtggttcttcctgatgttgaagagtggggtcagatgatcctaattgggatccttctgcggtatgtgatagcaaggcatggtcttgtcaaagaatcaattatgttttctttgtgtcaggaaaaggattggagctctggaaagactgcatctgaagatgatgagcaagactttagagtgaaagaaggtgctgatggttctgggaatacgttgtctgaattagcaaatatgattttccattgctacattgaaaggccagatgaatatctatcacgatcaagttctccaaataggggttttccaaaattagaagcatcccaattttcatcttccagcaatgatgatgtgaagatcctgctgcggtgtacttcaccattgttgtggagtaataatagtgctgtagtactagcagctgctggtgtgcattggataatggcctctcgggatgatattaaaaaaattgttaaaccacttttgtttgtcctgcgatcatcatatgcctcaagatttgtggtaggtatttcttgaatcccttgttttcattgtattttgctcaatgcttttgagtagaattatacaagctggtatcacttgagtatttctgctctagcactaatgctcttctccatttctttccatctgtttcttgaa--------tttgttgcatatatga------------------------------------------------------------------------------------------------------------------------------------------------------------------------------------------------------------------------------------------------------------------------------------------------------------------------------------------------------
>Albizia_inundata_Wood_26530@NODE_1_length_1033_cov_262.735174
----------------------------------------------------------------------------------------------------------------------------------------------------------------------------------------------------------------------------------------------------------------------------------------------------------caacatatttgtttcttatctcttcctccatcattttcattgttctatttgtttgtgccctttgaatgcaccgatatccataatttccatggggcttatactttgaaatctgaatttgcaaaagatgcttcaatgccatatattgtactcttaactctatagaattgaggccattatgggttcaattaattaacagcaatgctccattctgtgcagattgttggactattattaaatgacaattccccagaagttgttggggctgcagcctctgcatttgctactgtttgtccaaataattttttgttgcttggaagaaagttcagaaggttgtgtgtggttcttcctgatgttgaagagtggggtcagatgatcctaattgggatccttctgcggtacgtgatagcaaggcatggtcttgtcaaagaatcaatcatgttttctttgtgtcaggaaaagaattggagctctggaaagactgtatctgaagatgacgagcaagactttagactgaaagaaggtgctgatggttctgggaatacgttatctgaattagcaaatatgatttttcattgctacattgaaaggccagatgaatatctatcacgatcaagttctccaaataggggttttccaaaattagaagcatcccaattttcatcttccagcaatgatgatgtgaagatcctgctgcagtgtacttcaccattgttgtggagtaataacagtgctgtagtactcgcagctgctggtgtgcattggataatggcctctcgggatagtgttaaaaaaattgttaaaccacttttgtttgtcctgcgatcatcatatgcctcaagatttgtggtaggcatttcttgaatcccttgttttcattgtattttgctcaatgcttttgagtagaattatacaagctggtatcacttgagtatttctgctctagcactaatgctcttctccctttctttccatctgtttcttgaatttcttactttgttgcatatatgatgggctcaaacccaataggtcttgg-----------------------------------------------------------------------------------------------------------------------------------------------------------------------------------------------------------------------------------------------------------------------------------------------------------------------------
>Albizia_multiflora_Hughes_3090@NODE_1_length_1560_cov_152.218476
cactgatatgcttttattctttcatccttttaatgatttaggcgtccaaatgaagcattgctatcaattaattgtttccagaaggaccttggggacccaaatccattagtgagggcatgggcacttcgtgccatggctggtattcgacttcatgtaattgcacctcttgttcttgttgctgtgggaaaatgtgcaagagatccttctgtatatgttaggaaatgtgctgcaaatgctcttcctaagcttcatgatttgcggctagaggaacatacttctgcaattgaagaggtctggtcaacatatttgttgcttatctcttccttcatcatttttgttgttctat---tttgtgccctttaaatgcacccatacccataatttccatgggacttatactttgaaaactgaatttgcaaaagatgcttcaatgccatatattgtactcttaactctatagaattgaggccattatgggttcaattaattaacagcaatgctccattctgtgcagattgttggactattattaaatgacaattccccagaagttgttggggctgcagcctctgcatttgctactgtttgtccaaataattttttgttgcttggaagaaagttcagaaggttgtgtgtggttcttcctgatgttgaagagtggggtcagatgatcctaattgggatccttctgcggtatgtgatagcaaggcatggtcttgtcaaagaatcaatcatgttttctttgtgtcaggaaaaggattggagctctggaaagactgtatctgaagatgaccagcaagactttagactgaaagaaggtgctgatggttctgggaatacgttatctgaattagcaaatatgattttccattgttacattgaaaggccagatgaatatctatcacgatcaagttcttcaaataggggttttccaaaattagaagcatcccaattttcatcttccagcaatgatgatgtgaagatcctgctgcagtgtacttcaccattgttgtggagtaataacagtgctgtagtactcgcagctgctggtgtgcattggataatggcctctcgggataatgttaaaaaaattgttaaaccacttttgtttgtcctgcgatcatcatatgcctcaagatttgtggtaggcatttcttgaatcccttgttttcattgtattttgctcaatgcttttgagtagaattatacaagctggtatcacttgagtatttctgctctagcactaatgctcctctccctttctttccatctgtttcttgaatttaatactttgttgcatatatgatgggctcaaacccaataggtcttggtccattaagacttataacagacagcgtaagggtagggtcagttaaggagggccactgggggagagaatattgagaaagcatctccctgggcctaactagcgaacgtaatgcattgtgagaaggaaccgttttagaaggatatttttggtatgggggcaatgcgtggaagggaacagaaagaattgtttggtcaactagagcacctagcctcatgagaacctgctttc------------------------------------------------------------------------------------------
>Albizia_sinaloensis_Hughes_1576@NODE_1_length_1431_cov_118.911374
--------------------------------------------------------------------------------------------------------------------------------------------------------------------------------------gggaaaatgtgcaagagatccttctgtatatgttaggaaatgtgctgcaaatgctcttcctaagcttcatgatttgcggctagaggaacatacttctgcaattgaagaggtctggtcaacatatttgttgcttatct----cttcatcattttcgttgttctacttgttt-tgtcctttaaatgcaccaatatccataatttccatgggacttatactttgaaatctgaacttgcaaaagatgcttcaatgccatatattggaagcttaactctgtagaattgaggccattatgggttcaattaattaacagccatgctccattctgtgcagattgttggactattattaaatgacaattccccagaagttgttggggctgcagcttctgcatttgctactgtttgtccaaataattttttgttgcttggaaggaagttcaggaggttgtgtgtggttcttcctgatgttgaagagtggggtcagatgatcctaattgggatccttctgcggtatgtgatagcaaggcatggtcttgtcaaagaatcaatcatgttttctttgtgtcaggaaaaggattggagctctggaaagactgtatctgaagatgacgagcaagactttagagtgaaagaaggtgctgatggttctgggaatacgttatctgaattagcaaatatgattttccattgctacattgaaaggccagatgaatatctatcacgatcaagttctccaaataggggttttcctaaattagaagcatcccaattttcatcttccagcaatgatgatgtgaagatcctgctgcggtgtacttcaccattgttgtggagcaataacagtgctgtagtacttgcagctgctggtgtgcattggataatggcctctcgggatgatgttaaaaaaattgttgaaccacttttgtttgtcctgcgatcatcatatgcctcaagatttgtggtgggcatttcttgaatcccttgttttcattgtcttatgctcaatgcttttgagtagaattatacaagctggtatcacttgagtatttctgctctagcactaatactcttctccatttctttccatctgtttcttgaatttcatactttgttgcacatatgatgggctcaaacccaataggtcttggtccattaagacttatagcagacagtgtaagggtagggtaagttaaggggggccactgtgggagagaatattgagaaagcatctccccaggcctaactagggaatgtaatgcgttgtgagaaggaaatgttttagaaggatttttttggtatgggggcaatgcgtggaagggaacagaaagaattatttgatcaactagagcacctagcctcaggagaacctgctttctttctttttgtttttgttttcctcttgttagcactggctttgcatatttttcttcatccc------------------------------
>Albizia_subdimidiata_var_minor_Gorts_341@NODE_1_length_1144_cov_47.948454
------------------------------------------------------------------------------------------------------------------------------------------------------------------------------------------------------------------tatgttaggaaatgtgctgcaaatgctcttcctaagcttcatgatttgcggctagaggaacatacttctgcaattgaagaggtctggtcaacatatttgttgcttatctcttccttcatcattttcgttgttctacttgtttgtgccctttatatgcacccatatccataatttccatgggactcatactttgaaatctgaatttgcaaaagatgcttcaatgccatatattgtactcttaactctatagaattgaggccattatgggttcaattaattaacagcaatgctccattctgtgcagattgttggactattattaaatgacaattccccagaagttgttggggctgcagcctctgcatttgctactgtttgtccaaataattttttgttgcttggaagaaagttcagaaggttgtgtgtggttcttcctgatgttgaagagtggggtcagatgatcctaattgggatccttctgcggtacgtgatagcaaggcatggtcttgtcaaagaatcaatcatgttttctttgtgtcaggaaaagaattggagctctggaaagactgtatctgaagatgatgagcaagactttagactgaaagaaggtgctgatggttctgggaatacgttatctgaattagcaaatatgatttttcattgctacattgaaaggccagatgaatatctatcacgatcaagttctccaaataggggttttccaaaattagaagcatcccaattttcatcttccagcaatgatgatgtgaagatcctgctgcagtgtacttcaccattgttgtggagtaataacagtgctgtagtacttgcagctgctggtgtgcattggataatggcctctcgggataatgttaaaaaaattgttaaaccacttttgtttgtcctgcgatcatcatatccctcaagatttgtggtaggcatttcttgaatcccttgttttcattgtattttgctcaatgcttttgagtagaattatacaagctggtatcacttgagtatttctgctctagcactaatgctcttctccctttctttccatctgtttcttgaatttcttactttgttgcatatatgatgggctcaaacccaataggtcttggtccattaagacttataacagaca------------------------------------------------------------------------------------------------------------------------------------------------------------------------------------------------------------------------------------------------------------------------------------------------------
>Albizia_subdimidiata_var_subdimidiata_Ferreira_210@NODE_1_length_1355_cov_201.099374
-------------------------------------------------------------------------------------------------------------------------------------------gtattcgacttcatgtaattgcacctcttgttcttgttgctgtgggaaaatgtgcaagagatccttctgtatatgttaggaaatgtgctgcaaatgctcttcctaagcttcatgatttgcggctagaggaacatacttctgcaattgaagaggtctggtcaacatatttgttgcttatctcttccttcatcattttcgttgttctacttgtttgtgccctttaaatgcacccatgtccataatttccatgggactcatactttgaaatctgaatttgcaaaagatgcttcaatgccatatattgtactcttaactctatagaattgaggccattatgggttcaattaattaacagcaatgctccattctgtgcagattgttggactattattaaatgacaattccccagaagttgttggggctgcagcctctgcatttgctactgtttgtccaaataattttttgttgcttggaagaaagttcagaaggttgtgtgtggttcttcctgatgttgaggagtggggtcagatgatcctaattgggatccttctgcggtatgtgatagcaaggcatggtcttgtcaaagaatcaatcatgttttctttgtgtcaggaaaagaattggagctctggaaagactgtatctgaagatgatgagcaagactttagaccgaaagaaggtgctgatggttctgggaatacgttatctgaattagcaagtatgatttttcattgctacattgaaaggccagatgaatatctatcacgatcaagttctccaaataggggttttccaaaattagaagcatcccaattttcatcttccagcaatgatgatgtgaagatcctgctgcagtgtacttcaccattgttgtggagtaataacagtgctgtagtactcgcagctgctggtgtgcattggataatggcctctcgggataatgttaaaaaaattgttaaaccacttttgtttgtcctgcgatcatcatatgcctcaagatttgtggtaggcatttcttgaatcccttgttttcattgtattttgctcaatgcttttgagtagaattatacaagctggtatcacttgagtatttctgctctagcactaatgctcttctccctttctttccatctgtttcttgaatttcttactttgttgcatatatgatgggctcaaacccaataggtcttggtccattaagacttataacagacagcgtaagggtagggtaagttaaggagggccactgggggagagaatattgagaaagcatctccctgtgcctaactagggaatgtaatgcattgtgagaaggaactgttttagaaggatttttttggtatgggggcaatgcg----------------------------------------------------------------------------------------------------------------------------------------------------------
>Albizia_tomentella_Leach_Dunlop_3801@NODE_1_length_1594_cov_173.609097
cactgatatgcttttattctttcatctttttaatgatttaggcgtccaaatgaagcattgctatcaattaattgtttccagaaggaccttggggacccaaatccattggtgagggcatgggcactccgtgctatggctggtattcgacttcatgtaattgcacctcttgttcttgttgctgtgggaaaatgtgcaagagatccttctatatatgttagaaaatgtgctgcaaatgctcttcctaagcttcatgatttgcggctagaggaacatacttctgcaattgaagaggtctggtcaacatatttgtttcttatcttttcattcatcatgttcgttgttctacttgtttgtgccctttgaatgcacccatatccataatttccatgggacttatactttgaaatctgaatttgcaaaagattattcaatgccatatattcgaagcttaactccgtagaattgaggccattatgggttcaactaattaacagcaatgctccattctgtgcagattgttggactattattaaacgacaaatccccagaagttgttggggctgcagcttctgcatttgctgctgtttgtccaaataattttttgttgcttggaagaaagttcagaaggttgtgtgaggttcttcctgatgttgaagagtggggtcagataatcctaattgggatccttttgcggtatgtgatagcaaggcatggtcttgtcaaagaatcaatcatgttttccttgtgtcaggaaaaggattggagctccggaaagactgtatctgaagatgatgagcaagactttacagtgaaagaaggtgctgatggttctggggatactttatctgaattagcaaatatgatttttcattgctacattgaaaggccagatgaatatctatcacgatcaagttctccacataggggttttccaaaattagaagcatcccaattttcatcttccagaaatgatgatgtgaagatcctgctacagtgtacttcaccattgttgtggagtaataacagtgctgtagtacttgcagctgctggtgtgcattggataatggcctctcgggatgatgttaaaaaaattgttaaaccacttttgtttgtcctgcgatcatcatatgcctcaaaatttgtggtaggcgttttttgaatccctctttttcattgtattttgctctatgcttttgaggagaattatacaggctggcatcgcttgagtatttctactctaccacttatgctcttctccatttctttccatctgtttcttgaatttcatactttgttgcatatatgatgggctcaaacccaatagatcttggtc---taagacttataacagacagcataagggcagggtaagttaaggggggccactaggggagagaatattgagaaagcatctccccaggcctagctagggaatgtaatgcattgtgagatggaactcttttaggaggatttttttatggtgggggcaatgcgtggaaggggacagaaataattatttggtcaactagagcccctaggctcaggagaacctgttttctttctttttgtctttgttttcctcttgttagcg---------------------------------------------------------
>Albizia_tomentosa_Hughes_648@NODE_1_length_1404_cov_151.149209
---------------------------------------------------gaagcattgctatcaattaattgtttccagaaggaccttggggaccccaatccattggtgagggcatgggcacttcgtgccatggctggtattcgacttcatgtaattgcacctcttgttcttgttgctgtgggaaaatgtgcaagagatccttctgtatatgttaggaaatgtgctgcaaatgctcttcctaagcttcatgatttgcggctagaggaacatacttctgcaattgaagaggtctggtcaacatatttgttgcttatct----cttcatcattttcgttgttctacttgttt-tgccctttaaatgcaccaatatccataatttccatgggacttatactttgaaatctgaacttgcaaaagatgcttcaatgccatatattggaagcttaactctgtagaattgaggccattatgggttcaattaattaacagccatgctccattctgtgcagattgttggactattattaaatgacaattccccagaagttgttggggctgcagcttctgcatttgctactgtttgtccaaataattttttgttgcttggaaggaagttcaggaggttgtgtgtggttcttcctgatgttgaagagtggggtcagatgatcctaattgggatccttctgcggtatgtgatagcaaggcatggtcttgtcaaagaatcaatcatgttttctttgtgtcaggaaaaggattggagctctggaaagactgtatctgaagatgacgagcaagactttagagtgaaagaaggtgctgatggttctgggaatacgttatctgaattagcaaatatgattttccattgctacattgaaaggccagatgaatatctatcacgatcaagttctccaaataggggttttcctaaattagaagcatcccaattttcatcttccagcaatgatgatgtgaagatcctgctgcggtgtacttcaccattgttgtggagcaataacagtgctgtagtacttgcagctgctggtgtgcattggataatggcctctcgggatgatgttaaaaaaattgttaaaccacttttgtttgtcctgcgatcatcatatgcctcaagatttgtggtaggcatttcttgaatcccttgttttcattgtcttatgctcaatgcttttgagtagaattatacaagctggtatcacttgagtatttctgctctagcactagtactcttctccatttctttccatctgtttcttgaatttcatactttgttgcacatatgatgggctcaaacccaataggtcttggtccattaagacttatagcagacagtgtaagggtagggtaagttaaggggggccactgtgggagagaatattgagaaagcatctccccaggcctaactagggaatgtaatgcgttgtgagaaggaaatgt--------------------------------------------------------------------------------------------------------------------------------------------------------------------------------------------
>Balizia_leucocalyx_Aguilar_1939@NODE_1_length_1822_cov_172.986819
cactgatgtgctcttattcatgcatcctttttatgattcaggcgtccaaatgaagcattgctatcaattaattgtttccagaaggaccttggggacccaaatccattggtgagggcatgggcacttcgtgctatggctggtattcgacttcatgtaattgcacctcttgttcttgttgctgttggaaaatgtgcaagagatccttctgtatatgttagaaaatgtgctgcaaatgctcttcctaagcttcatgatttgcggctagaggaacatacttctgcaattgaagaggtctggtcaacatatttgttgcttatctcttccttcaacattgtcattgttctgcttgtttgtgccctttgaatgcacgtatatccataatttccatgggacttgtactttgaaatctgaatttgcaaaagatgcttcaatgccatatattggaagcttaactctgtagaattgaggccattatgggttcaattaattaactgcaatgctccattctgtgcagattgttggactattattaaatgacaattccccagaagttgttggggctgcagcttctgcatttgctactgtttgtcctaataattttttgttgcttggaagaaagttcagaaggttgtctgaggttcttcctgatgttgaagagtggggtcagataatcctaattgggatccttctgcggtatgtgatagcaaggcatggtgttgtcgaagaatcaatcatgttttctttgtgtcaggaaaaggattggagctctggaaagactgtatctgaagatgatgatcaagactttacagtgaaagaaggtgctgatggttctggggatacgttatctgaattagcaaatatgattttccattgctacattgaaaggccagatgaatatctatcacgatcaagttctccaaataggggttttccaaaattagaagcatcccaattctcatcttccagcaatgatgatgtgaagatcctgctgcagtgtacttcaccattgttgtggagtaataacagtgctgtagtacttgcagctgctggtgtgcattggataatggcctctcgggatgatgttaaaaaaattgttaaaccacttttgtttgtcatgcgatcatcatatgcctcaagatttgtggtaggcatttcttgaatcccttgttttcatcgtattttgctctatgcttttgagtcgaattatataagctggtatcacttgagtatttctactctagcatttatgctcttctccatttctttccatctgtttcttg-attttatactttgttgcatatatgatgggctcaaacccaataggtcttggtccattaagacttataacagacagcgtaagagtagggtaagttaaggggggccactaagggagagaatattgagaaagcatttccccaggcctgactagggaatgtaatgcattgtgagaaggaacttttttagaaggatttttttggtacgtgggcaatgcgtggaagggaacagaaagaattatttgatcaactagagcccctagcctcaggagaacctgttttctttctttttgtttttgttttcctcttgttagtcctggctctgcatatttttcttcatccc------------------------------
>Balizia_spnov_Morim_577@NODE_1_length_1416_cov_320.091844
--------------------------------------------------------------------------------------------------------------gagggcatgggcacttcgtgccatggctgggattcgacttcatgtaattgcacctcttgttcttgttgctgttggaaaatgtgcaagagatccttctgtatatgttagaaaatgtgctgcaaatgctcttcctaagcttcatgatttgcggctagaggaacatacttctgcaattgaagaggtctggtcaacatatttgttgcttatctcttccttcatcattttcgttgttctgcttgtttgtgccctttgaatgcacctatatccataatttccatgggatttatgctttgaaatctgaatttgcaaaagatgcttcaatgccatatattggaagcttaactctgtagaattgaggccattatgggttcaattaattaacagcgatgctccattctgtgcagattgttggactattattaaatgacaattccccagaagttgttggggctgcagcttctgcatttgctactgtttgtccaaataattttttgttgcttggaagaaagttcagaaggttgtgtgaggttcttcctgatgttgaagagtggggtcagataatcctaattgggatccttctgcggtatgtgatagcaaggcatggtcttgtcgaagaatcaatcatgttttctttgtgtcaggaaaaggatttgagctctggaaagactgtatctgaagatgatgagcaagactttacagtgaaagaaggtgctgatggttctggggatacgttatctgaattagcaaatatgattttccattgctacattgaaaggccagatgaatatctatcacggtcaagttctccaaataggggttttccaaaattagaagcatcccaattctcatcttccagcaatgatgatgtgaagatcctgctgcagtgtacttcaccattgttgtggagtaataacagtgctgtagtacttgcagctgctggtgtgcattggataatggcctcttgggatgatgttaaaaaaattgttaaaccacttttgtttgtcatgcgatcatcatatgcctcaagatttgtggtaggcatttcttgaatcccttgttttcatcggattttgctctatgcttttgagtagaattatataagctggtatcacttgagtatttccactctagcacttatgctcttctccatttctttccatctgtttcttgaatttcatactttgttgcatatatgatgggctcaaacccaataggtcttggtccattaagacttataacagacaccgtaagggtagggtaagttaaggggggccactaggggagagaatattgagaaagcatttccccaggcgtgactagggaatgtaatgcattgtgagaagaaactcttttagaaggatttttttggtacgggggcaatgcgtggaagggaacagaaagaattatttggtcaac--------------------------------------------------------------------------------------------------------------------------
>Calliandra_bella_LPQ15696@NODE_1_length_1694_cov_294.260977
tactgatatgcttttaatttttcatccttttaatgatttaggcgtccaaatgaagcattgctatcaattaattgtttccagaaggaccttggggacccaaatccattggtgagggcttgggcacttcgtgccatggcaggtattcgactgcatgtaattgcacctcttgttcttgttgctgtgggaaaatgtgcaagagatccttctgtatatgttagaaaatgtgctgcaaatgctcttcctaagcttcatgatttgcggctagaggaacatacttctgcaattgaagaggtttggtccacatatctgttgcttttcacttccttcatcattctcattgttctacatgtttgtgccctttaaatggacccatatccataacttccatggga--tatactttgaaatctgaatttgccaaagatacttcaatgccatttattggaagcttagctctgtagaattgaggccgttatgggttctatgatttaacaacaatgatccattctttgcagattgttggactattattaaatgacaattccccagaagttgttggggctgcagcctctgcatttgccactgtttgtccaaataattttttgttgcttggaagaaagttcagaagattgtgtgaggttcttcctgatgttgaagagtggggtcagataatcctaatcgggatccttctgcggtatgtgatagcaaggcatgggcttgtcaaagaatcaatcatgttttctttgtgtcaggaaaaggattgcagctctggaaagactgtatctgaagatgatgagcaagactttacagtga---aaggtgctgatggctctggggatatgttatctgaattagcaaatgtgattttccattgctacattgaaaggccagatgaatatctatcacgatcaagttctccaaatgggggttttccaaaattagaagtatcccacttttcatcttcctccaatgatgatgtgaagatcctgctgcagtgtacttcaccattgttatggagtaataacagtgctgtagttcttgcagctgctggtgtgcattggataatggcctctcgggatgatgttaaaaaaatggttaaaccacttttgtttgtcctgcgatcatcatatgcctcaagatttgtggtaggcatttcttgactcccttgtttttaccgtattttactctctgcttttgagtagcattatacatactgctatcacttgag-atttatactctagctcttatgctcttttccatttctttttatctgtttattgatttttatacattggtgcatgtatgatggcctcaaactcaataggtctttgtccattaagatttatatctag----gtaagagtagggtaagttaagaggggccactaggagagagaatgttgagaaagcatctccccaggcctaactagggaatgtaacgtgttggaaaaaagatatgatttaagggagtaattgtagtag---------------------------------------------------tttctctctaagaataattgacttc-----ttgcctgtttatttttttctcattataattatttccttatattcttcattttcctatataagtgccttgtactatcaataatcaa
>Hydrochorea_corymbosa2_Iganci_862@NODE_1_length_1294_cov_448.769169
---------------------------------------------------------------------------------------------------------------------------------------------------------------gcacctcttgttcttgttgctgttggaaaatgtgcaagagatccttctgtatatgttagaaaatgtgctgcaaatgctcttcctaagcttcatgatttgcggctagaggaacatacttctgcaattgaagaggtctggtcaacatatttgttgcttatctcttcgttcatcattttcgttgttctgcttgtttgtgccctttgaatgcacctatatccataatttccatgggacttgtgctttgaaatctgaatttgcaaaagatgcttcaatgccatatattggaagcttaactctgtagaattgaggccattatgggttcaattaattaacagcgatgctccattctgtgcagattgttggactattattaaatgacaattccccagaagttgttggggctgcagcttctgcatttggtactgtttgtccaaataattttttgttgcttggaagaaagttcagaaggttgtgtgaggttcttcctgatgttgaagagtggggtcagataatcctaattgggatccttctgcggtatgtgatagcaaggcatggtcttgtcgaagaatcaatcatgttttctttgtgtcaggaaaaggattcgagctctggaaagactgtatctgaagatgatgagcaagactttacagtgaaagaaggtgctgatggttctggggatacgttatctgaattagcaaatatggttttccattgctacattgaaaggccagatgaatatctatcacgatcaagttctccaaataggggttttccaaaattagaagcatcccaattctcatcttccagcaatgatgatgtgaagatcctgctgcagtgtacttcacctttgttgtggagtaataacagtgctgtagtacttgcagctgctggtgtgcattggataatggcctctcagaatgatgttaaaaaaattgttaaaccacttttgtttgtcatgcgatcatcatatgcctcaagatttgtggtaggcatttcttgaaacccttgttttcatcgtattttgctctatgcttttgagtag----atataagttggtatcacttgagtatttccactctagcacttatgctcttctccatttctttccatctgtttcttgaatttcatactttgttgcatatatgatgggctcaaacccaataggtcttggtccattaagacttataacggacagcgtaagggtagggtaagttaaggggggccactaggggagagaatattgagaaagcatttccccaggcctgactagggaatgtaatgcattgtgagaaggaac-----------------------------------------------------------------------------------------------------------------------------------------------------------------------------------------------
>Hydrochorea_marginata_Morim_563@NODE_2_length_502_cov_5.084706
-------------------------------------------------------------------------------------------g----------------------------------cccataatgtttgtgatctatatgccaaccattccacttagttactttatttttat----------------gttcttttttttccccttctctagctcgtctttcttcttcctttggagtttttgttcttgttgcaggtttaatgggctcatcaatatcacaagtcatttactaaacatatgaaacatatttattctttcgtttctctatgtggtggtcatggtcatgttttatagttatgc----atttagaagtcaacagatgcttttatttcctgactc---ttggcattctatactcagtttcagaacatgatgagttatgctcactgatagtgcttttattcatgcatccttttaatgattcaggcgtcc-----------agatgaagcattgctatcaattaattgtttccagaaggaccttggggacccaaatc---cattggtgagggcatgggcacttcgtgccatg--gctggtattcgacttcatgtaattgcatcttgttcttgttgctgttggaaaatgtg--------------------------------------------------------------------------------------------------------------------------------------------------------------------------------------------------------------------------------------------------------------------------------------------------------------------------------------------------------------------------------------------------------------------------------------------------------------------------------------------------------------------------------------------------------------------------------------------------------------------------------------------------------------------------------------------------------------------------------------------------------------------------------------------------------------------------------------------------------------------------------------------------------------------------------------------------------------------------------------------------------------------------
>Jupunba_abbottii_Zanoni_21220@NODE_1_length_1320_cov_134.050684
----------------------------------------------------------------------------------------------------------------------------------------------------------------------------------------------------------------------------------------------------agcttcatgatttgcggctagaggaacatacttctgcaattgaagaggtctggtcaacatatttgttgcttatctcttccttcatcattttcgttgttctgcttgtttgtgccctttgaatgcacctatatccataatttccatgggacttatactttgaaatctgaatttgcaaaagatgcttcaatgccatatattggaagcttaactctgtagaattgaggccattatgggttcaattaattaacagcaatgctccattctgtgcagattgttggactattattaaatgacaattccccagaagttgttggggctgcagcttctgcatttgctactgtttgtccaaataattttttgttgcttggaagaaagttcagaaggttgtgtgagattcttcctgatgttgaagagtggggtcagataatcctaattgggatccttctgcggtatgtgatagcaaggcatggtcttgtcgaagaatcaatcatgttttctttgtgtcaggaaaaggattggagctctggaaagactgtatctgaagatgatgagcaagactttacagtgaaagaaagtgctgatggttcttgggatacgttatctgaattagcaaatatgattttccattgctacattgaaaggccagatgaatatctatcacgatcaagttctccaaataggggttttccaaaattagaagcatcccaattctcatcttccagcaatgatgatgtgaagatcctgctgcagtgtacttcaccattgttgtggagtaataacagtgctgtagtacttgcagctgctggtgtgcattggataatggcctctcgggatgatgttaaaaaaattgttaaaccacttttgtttgtcatgcgatcatcatatgcctcaagatttgtggtaggcatttcttgaatcccttgttttcatcgtattttgctctatgcatttgagtagaattatataagctggtatcacttgagtatttctactctagcacttatgctcttctccatttctttccatctgtttcttg-attttatactttgttgcatatatgatgggctcaaacccaataggtcttggtccattaagacttataacagacagcgtaagggtagggtaagttaaggggggccactaggggagagaatattgagaaagcatttccccaggcctgactagggaatgtaatgcattgtgagaaggaactcttttagaaggatttttttggtacgggggcaatgcgtggaaggaaacagaaagaattatttggtcaactagagcccctagcctcaggagaacctgttttctttcttt-----------------------------------------------------------------------------------
>Jupunba_barbouriana_Iganci_847@NODE_1_length_1698_cov_211.578038
cactgatatgcttttattcattcatcctttcaatgatttaggcgtccaaatgaagcattgctatcaattaattgtttccagaaggaccttggggacccaaatccattggtgagggcatgggcacttcgtgccatggctggtattcgacttcatgtaattgcacctcttgttcttgtggctgtcggaaaatgtgcaagagatccttctgtatatgttagaaaatgtgctgcaaatgctcttcctaagcttcatgatttgcggctagaggaacatacttctgcaattgaagaggtctggtcaacatatttgttgcttatctcttccttcatcattttcgttgttctgcttgtttgtgccctttgaatgcacccatatccataatttccatgggacttatactttgaaatatgaatttgcaaaagatgcttcaatgccatatattggaagcttaactctgtagaattgaggccattatgggttcaattaattaacagcaatgctccattctgtgcagattgttggactattattaaatgacaattccccagaagttgttggggctgcagcttctgcatttgctactgtttgtccaaataattttttgttgcttggaagaaagttcagaaggttgtgtgaggttcttcctgatgttgaagagtggggtcagataatcctaattgggatccttctgcgatatgtgatagcaaggcatggtcttgtcgaagaatcaatcatgttttctttgtgtcaggaaaaggattggagctctggaaagactgtatctgaagatgatgagcaagactttacagtgaaagaaggtgctgatggttctggggatacgttatctgaattagcaaatatgattttccattgctacattgaaaggccagatgaatatctatcacgatcaagttctccaaataggggttttccaaaattagaagcatcccaattctcatcttccagcaatgatgatgtgaagatcctgctgcagtgtacttcaccattgttgtggagtaataacagtgctgtagtacttgcagctgctggtgtgcattggataatggcctctcgggatgatgttaaaaaaattgttaaaccacttttgtttgtcatgcgatcatcatatgcctcaagatttgtggtaggcatttcttgaatccgttgttttcatcgtattttgctctatgcttttgagtagaattatataagctggtatcacttgagtatttctactc-------tatgctcttctccatttctttccatctgtttcttgaatttcatactttgttgcatatatgatgggctcaaacccaataggtcttggtccattgagacttattacagacagcgtaagggtagggtaagttaaggggggccaccgggggagagaatattgagaaagcatttccccaggcctgactagggaacgtaatgcattgtgagaaggaactcttttagaaggatttttttggtacgggggcaatgcgtggaagggaacagaaagaattatttggtcaactagagcccctagcctcaggacaacctgttttctttctttttgtttttgttttcctcttgttagttctggctctgcatatttttcttcatcccttcaagaagggcttaattagaggtgggatg
>Jupunba_brachystachya_Lima_7438@NODE_1_length_1898_cov_150.381109
cactgatatgcttttattcatgcatccttttaatgattcaggcgtccaaatgaagcattgctatcaattaattgtttccagaaggaccttggggacccaaatccattggtgagggcatgggcacttcgtgccatggctggtattcgacttcatgtaattgcacctcttgttcttgtggctgttggaaaatgtgcaagagatccttctgtatatgttagaaaatgtgctgcaaatgctcttcctaagcttcatgatttgcggctagaggaacatacttctgcaattgaagaggtctggtcaacatatttgttgcttatctcttccttcatcattttcgttgttctgcttgtttgtgccctttgaatgcacccatatccataatttccatgggacttatactttgaaatctgaatttgcaaaagatgcttcaatgccatatattggaagcttaactctgtagaattgaggccattatgggttcaattaattaacagcaatgctccattctgtgcagattgttggactattattaaatgacaattccccagaagttgttggggctgcagcttctgcatttgctactgtttgtccaaataattttttgttgcttggaagaaagttcagaaggttgtgtgaggttcttcctgatgttgaagagtggggtcagataatcctaattgggatccttctgcgatatgtgatagcaaggcatggtcttgtcgaagaatcaatcatgttttctttgtgtcaggaaaaggattggagctctggaaagactgtatctgaagttgatgagcaagactttacggtcaaagaaggtgctgatggttctggggatacgttatctgaattagcaaatatgattttccattgctacattgaaaggccagatgaatatctatcacgatcaagttctccaaataggggttttccaaaattagaagcatcccaattctcatcttccagcaatgatgatgtgaagatcctgctgcagtgtacttcaccattgttgtggagtaataacagtgccgtagtacttgcagctgctggtgtgcattggataatggcctctcgggatgatgttaaaaaaattgttaaaccacttttgtttgtcatgcgatcatcatatgcctcaagatttgtggtaggcatttcttgaatcccttgttttcatcgtattttgctctatgcttttgagtagaattatataagctggtatcacttgagtatttctactctagcacttatgctcttctccatttctttccatctgtttcttgaatttcatactttgttgcatatatgatgggctcaaacccaataggtcttggtccattaagacttataacagacagcgtaagggtagggtaagttaaggggggccactaggggagagaatattgagaaagcatttccccaggcctgactagggaatgtaatgcattgtgagaaggaactcttttagaaggatttgtttggtacgggggcaatgcgtggaagggaatagaaagaattatttggtcaactagagcccctagcctcaggagaacctgttttctttctttttgtttttgttttcctcttcttagtgctggctctgcatagttttcttcatcccttcaagaagggcttaattagaggtgggatg
>Jupunba_cochleata_Bonadeu_673@NODE_1_length_2033_cov_156.166667
cactgatatgcttttattcatgcatccttttaatgattcaggcgtccaaatgaagcattgctatcaattaattgtttccagaaggaccttggggacccaaatccattggtgagggcatgggcacttcgtgccatggctggtattcgacttcatgtaattgcacctcttgttcttgtggctgttggaaaatgtgcaagagatccttctgtatatgttagaaaatgtgctgcaaatgctcttcctaagcttcatgatttgcggctagaggaacatacttctgcaattgaagaggtctggtcaacatatttgttgcttatctcttccttcatcattttcattgttctgcttgtttgtgccctttgaatgcacccatatccataatttccatgggacttatactttgaaatctgaatttgcaaaagatgcttcaatgccatatactggaagcttaactctgtagaattgaggccattatgggttcaattaattaacagcaatgctccattctgtgcagattgttggactattattaaatgacaattccccagaagttgttggggctgcagcttctgcatttgctactgtttgtccaaataattttttgttgcttggaagaaagttcagaaggttgtgtgaggttcttcctgatgttgaagagtggggtcagataatcctaattgggatccttctgcgatatgtgatagcaaggcatggtcttgttgaagaatcaatcatgttttctttgtgtcaagaaaaggattggagctctggaaagactgtatctgaagatgatgagcaagactttacagtgaaagaaggtgctgatggttctggggatacgttatctgaattagcaaatatgattttccattgctacattgaaaggccagatgaatatctatcacgatcaagttctccaaataggggttttccaaaattagaagcatcccaattctcatcttccagcaatgatgatgtgaagatcctgctgcagtgtacttcaccattgttgtggagtaataacagtgctgtagtacttgcagctgctggtgtgcattggataatggcctctcgggatgatgttaaaaaaattgttaaaccacttctgtttgtcatgcgatcatcatatgcctcaagatttgtggtaggcatttcttgaatcccttgttttcatcgtattttgctctatgcttttgagtagaattatataagctggtatcacttgagtatttctactctagcacttatgctcttctccatttctttccatctgtttcttgaatttcatactttgttgcatatatgatgggctcaaacccaataggtcttggtccattaagactta------------------tagggtaagttaaggggggccactaggggagagaatattgagaaagcatttcccaaggcccgactagggaacgtaatgcattgtgagaaggaactcttttagaaggatttttttggtac-ggggcaatgtgtggaagggaacagaaagaattatttggtcaactagagcccctagcctcaggagaacctgttttctttctttttgtttttgttttcctcttgttagtgctggctctgcatatttttcttcatcccttgaagaagtgcttaattagaggtgggatg
>Jupunba_commutata_Maguire_46145@NODE_1_length_1592_cov_168.058746
-------------------------cctttcaatgatttaggcgtccaaatgaagcattgctatcaattaattgtttccagaaggaccttggggacccaaatccattggtgagggcatgggcacttcgtgcaatggctggtattcgacttcatgtaattgcacctcttgttcttgttgctgtgggaaaatgtgcaagagatccttctgtatatgttagaaaatgtgctgcaaatgctcttcccaaggttcatgatttgcggctagaggaacatacttctgcaattgaagaggtctggtcaacatatttgttgcttatctattccttcatcattttcgttgttctacttgtttgtgccctttgaatgcacccatatccataatttccacgtgacttgtactttgaaatctgaatttgcaaaagatgcttcaatgccatatattggaagcttaactttgtagaattgaggccattatgggttcaattaattaacagcaatgctccattctgtgcagattgttggactattattaaatgacaattccccagaagttgttggggctgcagcttctgcatttgctactgtttgtccaaataattttttgttgctaggaagaaagttcagaaggttgtgtgaggttcttcctgatgttgaagattggggtcagataatcctaattgggatccttctgcggtatgtgatagcaaggcatggtcttgtcaaagaatcaatcatgttttctttgtgtcaggaaaaggattggagctctggaaagactgtatctgaagatgatgagcaagactttactgtgaaagaaggtgctgatggttctggggatatgttatctgaattagcaaatatgattttccattgctacattgaaaggccagatgaatatctatcacgatcaagttctccaaataggggttttccaaaattagaagcatcccaattttcatcttccagcaatgatgatgtgaagatcctgctgcagtgtacttcaccattgttgtggagtaataacagtgctgtagtacttgcagctgctggtgtgcattggataatggcctctcgggatgatgttaaaaaaattgttaaaccacttttgtttgtcatgcgatcatcatatgcctcaagatttgtggtaggcatttcttgaatcccttgttttcatc----tttgctctatgcttttgagtagaattatacaagctggtatcacttgagtatttctactctagcacttatgctcttctccatttctttccatctgtttcttgaatttcatactttgttgcatatatgatgggctgaaacccaataggtcttggtccattaacacttataacagacagtgtaagggtcgggtaagttaaggggggccactaggggagagaatattgagaaagcatttccccacgcttgactagggaatgtaatgcattgtgagaaggaactcttttagaaggatttttttggcacgggggcaatgcgtggaagggaacagaaagaattatttggtcaactagagcccctagcctcaggagaacctgttttctttctttttgtttttgttgtcctcttgttagcgctggctctgcatatttttcttcatcccttc---------------------------
>Jupunba_filamentosa_Lima_7487@NODE_1_length_1905_cov_147.042123
cactgatatgcttttattcatgcatccttttaatgattcaggcgtccaaatgaagcattgctatcaattaattgtttccagaaggaccttggggacccaaatccattggtgagggcatgggcacttcgtgccatggctggtattcgacttcatgtaattgcacctcttgttcttgtggctgttggaaaatgtgcaagagatccttctgtatatgttagaaaatgtgctgcaaatgctcttcctaagcttcatgatttgcggctagaggaacatacttctgcaattgaagaggtctggtcaacatatttgttgctcatct----cttcatcattttcgttgttctgcttgtttgtgccctttgaatgcacccatatccataatttccatgggacttatactttgaaatctgaatttgcaaaagatgcttcaatgccatatattggaagcttaactctgtagaattgaggccattatgggttcaattaattaacagcaatgctccattctgtgcagattgttggactattattaaatgacaattccccagaagttgttggggctgcagcttctgcatttgctactgtttgtccaaataattttttgttgcttggaagaaagttcagaaggttgtgtgaggttcttcctgatgttgaagagtggggtcagataatcctaattgggatccttctgcgatatgtgatagcaaggcatggtcttgtcgaagaatcaattatgttttctttgtgtcaggaaaaggattggagctctggaaagactgtatctgaagatgatgagcaagactttacggtcaaagaaggtgctgatggttctggggatacgttatctgaattagcaaatatgattttccattgctacattgaaaggccagatgaatatctatcacgatcaagttctccaaataggggttttccaaaattagaagcatcccaattctcatcttccagcaatgatgatgtgaagatcctgctgcagtgtacttcaccattgttgtggagtaataacagtgccgtagtacttgcagctgctggtgtgcattggataatggcctctcgggatgatgttaaaaaaattgttaaaccacttttgtttgtcatgcgatcatcatatgcctcaagatttgtggtaggcatttcttgaatcccttgttttcatcgtattttgctctatgcttttgagtagaattatataagctggtatcacttgagtatttctactctagcacttatgctcttctccatttctttccatctgtttcttgaatttcatactttgttgcatatatgatgggctcaaacccaataggtcttggtccattaagacttataacagactgcgtaagggtagggtaagttaagggggaccactaggggagagaatattgagaaagcatttccccaggcctgactagggaatgtaatgcattgtgagaaggaactcttttggaaggatttttttggtacgggggcaatgcgtggaagggaatagaaagaattatttggtcaactagagcccctagcctcaggagaacctgttttctttctttttgtttttgttttcctcc--ttagtgctggctctgcatatttttcttcatcccttcaagaagggcttaattagaggtgggatg
>Jupunba_floribunda_Iganci_883@NODE_1_length_1728_cov_168.096305
cactgatatgcttttattcatgcatcctcttaatgattcaggcgtccaaatgaagcgttgctatcaattaattgtttccagaaggaccttggggacccaaatccattggtgagggcatgggcacttcgtgccatggctggtattcgacttcatgtaattgcacctcttgttcttgtggctgttggaaaatgtgcaagagatccttctgtatatgttagaaaatgtgctgcaaatgctcttcctaagcttcatgatttgcggctagaggaacatacttctgcaattgaagaggtctggtcaacatatttgttgcttatctctttcttcatcattttcgttgttctacttgtttgtgccctttgaatgcacccatatccataatttccatgggacttatactttgaaatctgaatttgcaaaagatgcttcaatgccatatattggaagcttaactctgtagaattgaggccattatgggttcaattaattaacagcaatgctccattctgtgcagattgttggactattattaaatgacaattccccagaagttgttggggctgcagcttctgcatttgctactgtttgtccaaataattttttgttgcttgggagaaagttcagaaggttgtgtgaggttcttcctgatgttgaagagtggggtcagataatcctaattgggatccttctgcgatatgtgatagcaaggcatggtcttgtcgaagaatcaatcatgttttctttgtgtcaggaaaaggattggagctctggaaagactgtaactgaagatgatgagcaagactttacattgaaagaaggtgctgatggttctggggatacgttatctgaattagcaaatatgattttccattgctacattgaaaggccagatgaatatctatcacgatcaagttctccaaataggggttttccaaaattagaagcatcccaattctcatctttcagcaatgatgatgtgaagatcctgctgcagtgtacttcaccattgttgtggagtaataacagtgctgtagtacttgcagctgctggtgtgcattggataatggcctctcgggatgatgttaaaaaaattgttaaaccacttttgtttgtcatgcgatcatcatatgcctcaagatttgtggtaggcatttcttgaatcccttgttttcatcgtattttgctctatgcttttgagtagaattatataagctggtatcacttgagtatttctactctagcacttatgctcttctccatttctttccttctgtttcttgaatttcatactttgttgcatatatgatgggctcaaacccaatatgtcttggtccattaagacttataacagacagcgtaagggtagggtaagttaaggggggccacgaggggagagaatattgagaaagcatttccccaggcctgactagggaacgtaatgcattgtgagaaggaactcttttagaaggatttttttggtacgggggcaatgcgtggaagggaacagaaagaattatttggtcaactagagcccctagcctcaggaga----------------------------------------------------------------------------------------------------
>Jupunba_laeta_Mori_25147@NODE_1_length_1230_cov_72.928881
------------------------------------------------------------------------------------------------------------------------------------------------------------------------------------------------------------------------------------------gctcttcctaagcttcatgatttgcggctagaggaacatacttctgcaattgaagaggtctggtcaacatatttgttgcttatctcttccttcatcattttcgttgttctgcttgtttgtgccctttgaatgcacccatatccataatttccatgggacttatactttgaaatctgaatttgcaaaagatgcttcaatgccatatattggaagcttaactctgtagaattgaggccattatgggttcaattaattaacagcaatgctccattctgtgcagattgttggactattattaaatgacaattccccagaagttgttggggctgcagcttctgcatttgctactgtttgtccaaataattttttgttgcttggaagaaagttcagaaggttgtgtgaggttcttcctgatgttgaagagtggggtcagataatcctaattgggatccttctgcgatatgtgacagcaaggcatggtcttgtcgaagaatcaatcatgttttctttgtgtcaggaaaaggattggagctctggaaagactgtatctgaagatgatgagcaagactttacggtcaaagaaggtgctgatggttctggggatacgttatctgaattagcaaatatgattttccattgctacattgaaaggccagatgaatatctatcacgatcaagttcttcaaataggggttttccaaaattagaagcatcccaattctcatcttccagcaatgatgatgtgaagatcctgctgcagtgtacttcaccattgttgtggagtaataacagtgctgtagtacttgcagctgctggtgtgcattggataatggcctctcgggatgatgttaaaaaaattgttaaaccacttttgtttgtcatgcgatcatcatatgcctcaagatttgtggtaggcatttcttgaatcccttgttttcatcatatttttctctatgcttttgagtagaattatataagctggtatcacttgagtatttctactctagcacttatgctcttctccatttctttccatctgtttcttgaatttcatactttgttgcatatatgatgggctcaaacccaataggtcttggtccattaagacttataacagacagcgtaagggtagggtaagttaaggggggccactaggggagagaatattgagaaagcatttccccaggcctgcctagggaatgtaatgcattgtgagaaggaactctttta----------------------------------------------------------------------------------------------------------------------------------------------------------------------------------------
>Jupunba_leucophylla_Iganci_839@NODE_1_length_2079_cov_260.806194
cactgatatgcttttattcatgcatccttttaatgattcaggcgtccaaatgaagcattgctatcaattaattgtttccagaaggaccttggggacccaaatccattggtgagggcatgggcacttcgtgccatggctggtattcgacttcatgtaattgcacctcttgttcttgtggctgttggaaaatgtgctagagatccttctgtatatgttagaaaatgtgctgcaaatgctcttcctaagcttcatgatttgcggctagaggaacatacttctgcaattgaagaggtctggtcaacatatttgttgcttatctcttccttcatcatttt--ttgttctgcttgtttgtgccctttgaatgcacccatatcgataatttccaagggacttatactttgaaatctgaatttgcaaaagatgcttcaatgccatatattggaagcttaactctgtagaattgaggccattatgggttcaattaattaacagcaatgctccattctgtgcagattgttggactattattaaatgacaattccccagaagttgttggggctgcagcttctgcatttgctactgtttgtccaaataattttttgttgcttggaagaaagttcagaaggttgtgtgaggttcttcctgatgttgaagagtggggtcagataatcctaattgggatccttctgcgatatgtgatagcaaggcatggtcttgtcgaagaatcaatcatgttttctttgtgtcaggaaaaggattggagctctggaaagactgtatctgaagatgatgagcaagactttacagtgaaagaaggtgctgatggttctggggatacgttatctgaattagcaaatatgattttccattgctacattgaaaggccagatgaatatctatcacgatcaagttctccaaataggggttttccaaaattagaagcatcccaattctcatcttccagcaatgatgatgtgaagatcctgctgcagtgtacttcaccattgttgtggagtaataacagtgctgtagtacttgcagctgctggtgtgcattggataatggcctctcgggatgatgttaaaaaaattgttaaaccacttttgtttgtcatgcgatcatcatatgcctcaagatttgtggtaggcatttcttgaatcccttgttttcatcgtattttgctctatgcttttgagtagaattatataagctggtatcacttgagtatttctacgctagcacttatgctcttttccatttctttccatctgtttcttgaatttcatactttgttgcatatatgatgggctcaaacccaataggtcttggtccattaagacttataacagacagcgtaagggtagggtaagttaaggggggccactaggggagagaatattgagaaagcatttccccaggcctgactagggaatgtaatgcattgtgagaaggaactcttttagaaggatttttttggtacgcgggcaatgcgtggaagggaacagaaagaattatttggtcaactagagcccgtagcctcaggagaacctgttttctttctttttgtttttgttttcctcttgttagtgctggctctgcatatttttcttcatcccttcaagaagggcttaattagaggtgggatg
>Jupunba_limae_Iganci_261@NODE_1_length_2044_cov_131.469243
cactgatatgcttttattcatgcatccttttaatgatccaggcgtccaaatgaagcattgctatcaattaattgtttccagaaggaccttggggacccaaatccattggtgagggcatgggcacttcgtgccatggctggtattcgacttcatgtaattgcacctcttgttcttgtggctgttggaaaatgtgcaagagatccttccgtatatgttagaaaatgtgctgcaaatgctcttcctaaggttcatgatttgcggctagaggaacatacttctgcaattgaagaggtctggtcaacatatttgttacttatctcttccttcattattttcgttgttctgcttgtttgtgccctttgaatgcacccatatccataatttccatgggacttatactttgaaatctgaatttgcaaaagatgcttcaatgccatatataggaagcttaactctgtagaattgaggccattatgggttcaattaattaacagcaatgctccattctgtgcagattgttggactattattaaatgacaattccccagaagttgttggggctgcagcttctgcatttgctactgtttgtccaaataattttttgttgcttggaagaaagttcagaaggttgtgtgaggttcttcctgatgttgaagagtggggtcagataatcctaattgggatccttctgcgatatgtgatagcaaggcatggttttgtcgaagaatcaatcatgttttctttgtgtcaggaaaaggattggagctctggaaagactgtatctgaagatgatgagcaagactttacggtcaaagaaggtgctgatggttctggggatacgttgtctgaattagcaaatatgattttccattgctacattgaaaggccagatgaatatctatcacgatcaagttctccaaataggggttttccaaaattagaagcatcccgattctcatcttccagcaatgatgatgtgaagatcctgctgcagtgtacttcaccattgttgtggagtaataacagtgctgtagtacttgcagctgctggtgtgcattggataatggcctctcgggatgatgttaaaaaaattgttaagccacttttgtttgtcatgcgatcatcatatgcctcaagatttgtggtaggcatttcttgaatcccttgttttcatcgtattttgctctatgcttttgagtagaattatataagctggtatcacttgagtatttctactctagcacttatgctcttctccatttctttccatctgtttcttgaatttcatactttgttgcatatatgatgggctcaaacccaataggtcttggtccattaagacttataacagacagcgtaagggtagggtaagttaaggggggccactaggggagagaatattgagaaagcatttccccaggcctgactatggaatgtaatgcattgtgagaaggaactcttttagaaggatttttttggtacgggggcaatacgtggaagggaacagaaagaattatttggtcaactagagcccctagcctcaggagaacctgttttctttctttttgtttttgttttcctcttcttagtgctggctctgcatatttttcttcatcccttcaatacgggcttagttagaggtgggatg
>Jupunba_macradenia_Lourteig_3021@NODE_1_length_1444_cov_139.986101
-----------------------------------------------------------------------------ccagaaggaccttggggacccaaatccattggtgagggcatgggcacttcgtgccatggctggtattccacttcatgtaattgcacctcttgttcatgtggctgttggaaaatgtgcaagagatccttctgtatatgttagaaaatgtgctgcaaatgctcttcctaagcttcatgatttgcggctagaggaacattcttctgcaattgaagaggtctggtcaacatatttgttgcttatctcttccttcatcattttcgttgttctgcttgtttgtgccctttgaatgcacccatatccataatttccatgggatttatactttgaaatctgaatttgcaaaagatgcttcaatgccatatattggaagcttaactctgtagaattgaggccattatgggttcaattaattaacagcaatgctccattctgtgcagattgttggactattattaaatgacaattccccagaagttgttggggctgcagcttctgcatttgctactgtttgtccaaataattttttgttgcttggaagaaagttcagaaggttgtgtgaggttcttcctgatgttgaagagtggggtcagataatcctaattgggatccttctgcgatatgtgatagcaaggcatggtcttgtcgaagaatcaatcatgttttctttgtgtcaggaaaaggattggagctctggaaagactgtatctgaagatgatgagcaagactttacagtgaaagaaggtgctgatggttctggggatacgttatctgaattagcaaatatgattttccattgctacattgaaaggccagatgaatatctatcacgatcaagttctccaaataggggtttcccaaaattagaagcatcccaattctcatcttccagcaatgatgatgtgaagatcctgctgcagtgtacttcaccattgttgtggagtaataacagtgctgtagtacttgcagctgctggtgtgcattggataatggcctctcgggatgatgttaaaaaaattgttaaaccacttttgtttgtcatgcgatcatcatatgcctcaagatttgtggtaggcatttcttgaatcccttgttttcatcgaattttgctctatgcttttgagtagaattatataagctggtatcacttgagtatttctactctagcacttatgctcttctccatttctttccatctgtttcttgaatttcatactttgttgcatatatgatgggcttaaacccaataggtcttggtccattaagacttataacagacagcgtaagggtagggtaagttaaggggggccactaggggagagaatattgagaaagcatttccccaggcctgactagggaacgtaatgcattgtgagaaggaactcttttagaaggatttttttggtacgggggcaatgcgtggaagggaacagaaagaattatttgg-------------------------------------------------------------------------------------------------------------------------------
>Jupunba_microcalyx_Iganci_855@NODE_1_length_2012_cov_192.202584
cactgatatgcttttattcatgcatccttttaatgattcaggcgtccaaatgaagcattgctatcaattaattgtttccagaaggaccttggggacccaaatccattggtgagggcatgggcacttcgtgccatggctggtattcgacttcatgtaattgcacctcttgttcttgtggctgttggaaaatgtgctagagatccttctgtatatgttagaaaatgtgctgcaaatgctcttcctaagcttcatgatttgcggctagaggaacatacttctgcaattgaagaggtctggtcaacatatttgttgcttatctcttccttcatcatttt--ttgttctgcttgtttgtgccctttgaatgcacccatatcgataatttccaagggacttatactttgaaatctgaatttgcaaaagatgcttcaatgccatatattggaaggttaactctgtagaattgaggccattatgggttcaattaattaacagcaatgctccattctgtgcagattgttggactattattaaatgacaattccccagaagttgttggggctgcagcttctgcatttgctactgtttgtccaaataattttttgttgcttggaagaaagttcagaaggttgtgtgaggttcttcctgatgttgaagagtggggtcagataatcctaattgggatccttctgcgatatgtgatagcaaggcatggtcttgtcgaagaatcaatcatgttttctttgtgtcaggaaaaggattggagctctggagagactgtatctgaagatgatgagcaagactttacagtgaaagaaggtgctgatggttctggggatacgttatctgaattagcaaatatgattttccattgctacattgaaaggccagatgaatatctgtcacgatcaagttctccaaataggggttttccaaaattagaagcatcccaattctcatcttccagcaatgatgatatgaagatcctgctgcagtgtacttcaccattgttgtggagtaataacagtgctgtagtacttgcagctgctggtgtgcattggataatggcctctcgggatgatgttaaaaaaattgttaaaccacttttgtttgtcatgcgatcatcatatgcctcaagatttgtggtaggcatttcttgaatccgttgttttcatcgtattttgctctatgcttttgagtagaattatataagctggtatcacttgagtatttctactctagcacttatgctcttctccatttctttccatctgtttcttgcatttcatactttgttgcatatatgatgggctcaaacgcaataggtcttggtccattaagacttataacagacagcgtaagggtagggtaagttaagaggggccactaggggagagaatattgagaaagcatttccccaggcctgactagggagcgtaatgcattgtgagaaggaactcttttagaaggatttttttggtatgggggcaatgcgtggaagggaacagaaagaattatttggtcaactagagcccctagcctcaggagaacctgttttctttctttttgtttttgttttcctcttgttagtgctggctctgcatatttttcttcatcccttcaagaagggcttaattagaggtgggatg
>Jupunba_oppositifolia_Liegier_16014@NODE_1_length_1132_cov_174.961137
---------------------------------------------------------------------------------------------------------------------------------------------------------------------------------------------------------------------------------------------------------------------------------------gcaattgaagaggtctggtcaacatatttgttgcttatctcttccttcatcatgttcgttgttctgcttgtttgtgccctttgaatgcacctatatccataatttccatgggacttatgctttgaaatctgaatttgcaaaagatgcttcaatgccatatattggaagcttaactctgtagaattgaggccattatgggttcaattaattaacagcaatgctccattctgtgcagattgttggactattattaaatgacaattccccagaagttgttggggctgcagcttctgcatttgctactgtttgtccaaataattttttgttgcttggaagaaagttcagaaggttgtgtgaggttcttcctgatgttgaagagtggggtcagataatcctaattgggatccttctgcggtatgtgatagcaagacatggtcttgtcgaagaatcaatcatgttttctttgtgtcaggaaaaggattggagctctggaaagactgtatctgaagatgatgagcaagactttacagtgaaagaaggtgctgatggttctggggatacgttatctgaattagcaaatatgattttccattgctacattgaaaggccagatgaatatctatcacgatcaagttctccaaataggggttttccaaaattagaagcatcccaattctcatcttccagcaatgatgatgtgaagatcctgctgcagtgtacttcaccattgttgtggagtaataacagtgctgtagtacttgcagctgctggtgtgcattggataatggcctctcgggatgatgttaaaaaaattgttaaaccacttttgtttgtcatgcgatcatcatatgcctcaagatttgtggtaggcatttcttgaatcccttgttttcatcgtattttgctctatgcatttgagtagaattatataagctggtatcacttgagtatttctactctagcacttatgctcttctctatttctttccatctgtttcttg-attttatactttgttgcatatatgatgggctcaaacccaataggtcttggtccattgagacttataacagacagcgtaagggtagggtaagttaaggggggccactaggggagagaatattgagaaagcat--------------------------------------------------------------------------------------------------------------------------------------------------------------------------------------------------------------------------------------------
>Jupunba_villosa_Borges_423@NODE_1_length_1781_cov_188.873826
cactgatatgcttttattcatgcatccttttaatgattcaggcgtccaaatgaagcattgctatcaattaattgtttccagaaggaccttggggacccaaatccattggtgagggcatgggcacttcgtgccatggctggtattcgacttcatgtaattgcacctcttgttcttgtggctgttggaaaatgtgcaagagatccttctgtatatgttagaaaatgtgctgcaaatgctcttcctaagcttcatgatttgcggctagaggaacatacttctgcaattgaagaggtctggtcaacatatttgttgcttatctcttccttcatcattttcgttgttctgcttgtttgtgccctttgaatgcacccatatccataatttccatgggacttctactttgaaatctgaatttgcaaaagatgcttcaatgccatatattggaagcttaactctgtagaattgaggccattatgggttcaattaattaacagcaatgctccattctgtgcagattgttggactattattaaatgacaattccccagaagttgttggggctgcagcttctgcattttctactgtttgtccaaataattttttgttgcttggaagaaagttcagaaggttgtgtgaggttcttcctgatgttgaagagtggggtcagataatcctaattgggatccttctgcgatatgtgatagcaaggcatggtcttgtcgaagaatcaatcatgttttctttgtgtcaggaaaaggattggagctctggaaagactgtatctgaagatgatgagcaagactttacggtcaaagaaggtgctgatggttctggggatacgttatctgaattagcaaatatgattttccattgctacattgaaaggccagatgaatatctatcacgatcaagttctccaaataggggttttccaaaattagaagcatcccaattctcatcttccagcaatgatgatgtgaagatcctgctgcagtgtacttcaccattgttgtggagtaataacagtgctgtagtacttgcagctgctggtgtgcattggataatggcctctcgggatgatgttaaaaaaattgttaaaccacttttgtttgtcatgcgatcatcatatgcctcaagatttgtggtaggcatttcttgaatcccttgttttcatcgtattttgctctatgcttttgagtagaattatataagctggtatcacttgagtatttctactctagcacttatgctcttctccatttctttccatctgtttcttgaatttcatactttgttgcatatatgatgggctcaaacccaataggtcttggtccattaagacttataacagacagcgtaagggtagggtaagttaaggggggccactaggggagagaatattgagaaagcatttccccaggcctgactatggaatgtaatgcattgtgagaaggaactcttttagaaggatttttttggtacgggggcaatgcgtggaagggaacagaaagaattatttggtcaactagagcccctagcctcaggagaacctgttttctttctttttgtttttgttttcctcttcttaatgctggctctgcatgtttttcttcatcccttcaagaagggcttaattagaggtgggatg
>Punjuba_racemiflora_Jimenez_Soares_3626@NODE_1_length_1763_cov_164.138790
cactgatatgcttttattcattcatcctttcaatgattcaggcgtccaaatgaagcattgctatcaattaattgtttccagaaggaccttggggacccaaatccattggtgagggcatgggcacttcgtgccatggctggtattcgacttcatgtaattgcacctcttgttcttgttgctgtgggaaaatgtgcaagagatccttctgtatatgttagaaaatgtgctgcaaatgctcttcctaagcttcatgatttgcggctagaggaacatacttctgcaattgaagaggtctggtcaacatatttgttgcttatctcttccttcatcattttcactgttctacttgtttgtgccctttgaatgtacccatatccataatttccatgggacttatactttgaaatctgaatttgcaaaagacatttcaatgccatatattggaagcttaactctgtagaattgaggccattatgggttcaattaattaacagcaatgctccattctgtgcagattgttggactattattaaatgacaattccccagaagttgttggggctgcagcttctgcatttgctactgtttgtccaaataattttttgttgcttggaagaaagttcagaaggttgtgtgaggttcttcctgatgttgaagagtggggtcagataatcctaattgggatccttctgcggtatgtgatagcaaggcatggtcttgtcaaagaatcaatcatgttttctttgtgtcaggaaaaggattggagctctggaaagactgtatctgaagatgatgagcaagactttacagtgaaagaaggtgctgatggttctggggatatgctatctgaattagcaaatatgattttccattgctacattgaaaggccagatgaatatctatcacgatcaagttctccaaataggggttttccaaaattagaagcatcccaattttcatcttccagcaatgatgatgtgaagatcctgctgcagtgtacttcaccattgttgtggagtaataacagtgctgtagtacttgcagctgctggtgtgcattggataatggcctctcgggatgatgttaaaaaaattgttaaaccacttttgtttgtcatgcgatcatcatatgcctcaagatttgtggtaggcatttcttgaatcccttgtttccatcgtattttgctttatgcttttgagtagaattatacaagctggtatcacttgagtatttctactctagcacttatgctcttctccatttctttccatctgtttcttgaatttcatactttgttgcatatatgatgggctcaaacccaataggtcttggtccattaagacttataacagacagcgtaagggtagggtaagttaaggggggccactaggggagagaatattgagaaagcatttccccaggcctgactagggaatgtaatgcattgtgagaaggaactcttttagaaggatttttttggtac-ggggcaatgcgtggaagggaacagaaagaattatttggtcaactagagcccctagccttaggagaacctgttttctttc------tttttgtttacctcttgttagctctggctctgcatatttttcttcatcccttcaagaagggcttaattagaggtgggatg
>_R_Acacia_rostellifera_Murphy_466@NODE_1_length_1875_cov_223.433815
tactgatatgtttttattctttcatccttttaatgatttaggcgtccaaatgaagcattgctatcaattaattgtttccaaaaggaccttggggacccaaatccattggtgagggcatgggcacttcgtgccatggctggtattcgacttcatgcaattgcacctcttgttcttgttgctgtgggaaaatgtgcaagagatccttctacatatgttagaaaatgtgctgcaaatgctcttcctaagcttcatgatttgcggctagaggaacatacttctgcaattgaagaggtctggtcaacgtatttgttgcttatctcttccttcgtcattttcgttgttctacttgtttgtgccctttgaatgcacccatacccataatttccatggaacttgtactttgaaatctgaatttgtaaaagatgcttcaatgccatatattggaagcttaactccgtagaattgaggccattatgggttcaattaattgacagtaatgctccattctgtgcagattgttggactattattaaatgacaactccccagaagttgttggggctgcagcttctgcatttgccactgtttgtccaaataattttttgttgcttggaagaaagttcagaaggttgtgtgaggttcttcctgatgttgaagagtggggtgagataatcctaattgggatccttctgcggtatgtgatagcaaggcagggtcttgtcaaagaatcaatcatgttttctttgtgtcaggaaaaggattggagctctggaaagactgtatctgaagatgatgagcaagactttacagtgaaagaaggtgctgatggttctggggatacattatctgaattagcaaatacgattttccattgctacattgaaaggccagatgaatatctatcacgatcaagttctccaaatagtggttttccaaaattagaagcatcccaattttcatcttccagcaatgatgatgtgaagatcctgctgcagtgtacttcaccattgttgtggagcaataacagtgctgtagtacttgcagctgctggtgtgcattggataatggcctctcgggatgatgttaaaaaaattgttaagccacttttgtttgtcctgcgatcatcatatgcctcaagatttgtggtaggcatttcttgaatcccttgttttcatcgtattttgctctatgc--ttgagtagaattatacaagctggtatcacttgagtatttctactctagcacttatgctcttctccatttctttccatctgtttcttgaatttcattctttgttgcatgtatgatgggctcaaacccaataggtcttggtccgttaatacttagaacagacagcgtaagggtagggtaagttaaggcgggccacttggggaaagaatattgagaaagcatctccccaggcctaacgagggaatgtaatgctttgtgagaaggaactgttttagaaggattttttgggtacgggggcaatgcgtgggagggaacag--agaattatttggtcaactagagcccctagcctcaggagaacctgttttc----------tttttgttttcctcttgttagcgctggctctgcatatttctcttcatcccttcatgaagggcttaattagaggtgggatg
>_R_Afrocalliandra_redacta_Germishuizen_5585@NODE_1_length_1131_cov_384.328273
-----------------------------------------------------------------------------------------------------------------------------------------------------------------------------------------------------------------------------------------------------------------------------------------------------------------------------------------------------tctacgtgtttgtgccctttaaatggacccatatccataatttccatgggatatataatttgaaatctgaatttgcaaaaaatacttcaatgccatttattggaaacttaactctgtagaattgaggccattatgggttctattacttaacagcagtgctccattctttgcagattgttggactattattaaatgacaattccccagaagttgttggggctgcagcttctgcatttgctactgtttgtccaaataattttttgttacttggaagaaagttcagaaggttgtgtgaggttcttcctgatgttgaagagtggggtcagataatcctaattgggatccttctgcggtatgtgatagcacggcatgggcttgtcaaagaatcaatcatgttttctttgtgtcaggaaaaggattgcagctctggaaagactgtctctgaagatgatgagcaagactttacagtgaaagaaggtgctaatggttcttggaatacattatctgaattagcaaatatgattttccattgctacattgaaaggccagatgaatatctatcacgctcaagttctccaaatgggggttttccaaaattagaagcatcacaattttcatcttcctccaatgatgatgtgaagatcctgctacagtgtacttcaccattgttgtggagtattaacagtgctgtagtgcttgcagctgctgctgtgcattggataatggcctcttgtgatggtgttaaaaaaattgttaaaccactcttgtttgtcctgcgatcatcatttgcctcaagatttgtggtaggcatttcttgattcccttgtttttaccgtattttgctctctgcttttgagtagtattatacatactg---------------------------------------------------ctatctgtttcttgaattttttacatttttgcgtacatgatggcctcaaactcaata------------------------ccagacagtgtatgggtatg-------------------------------------------------------------------------------------------------------------------gggggcagtgtgcagaaggaaacacggagaatgatttggtcaactcgagcccctagtctcaggagaaaatgttttc-----ttttgtttttgttttcctctcattagcactggctctgcatatttttctttgtcccttctagaagggcttaattagaggcaggagc
>_R_Albizia_adinocephala_FHO33_88@NODE_1_length_1951_cov_156.302561
cactgatatgcttttattctttcatccatttaatgatttaggcgtccaaatgaagcattgctatcaattaattgtttccagaaggaccttggggacccaaatccattggtgagggcatgggcacttcgtgccatggctggtattcgacttcatgtaattgcacctcttgttcttgttgccgtgggaaaatgtgcaagagatccttctgtatatgttaggaaatgtgctgcaaatgctcttcctaagcttcatgatttgcggctagaggaacatacttctgcaattgaagaggtctggtcaacatatttgttgcctatctcttccttcatcattttcgttgttctacttgttt-tgccctttaaatgcaccaatatccataatttccatgggacttatactttcaaatctgaacttgcaaaagatgcttcaatgccatatattggaagcttaactctgtagaattgaggccattatgggttcaattaattaacagcaatgctccactctgtgcagattgttggactattattaaatgacaattctccagaagttgttggggctgcagcttctgcatttgctactgtttgtccaaataattttttgttgcttggaaggaagttcaggaggttgtgtgtggttcttcctgatgttgaagagtggggtcagatgatcctaattgggatccttctgcggtatgtgatagcaaggcatggtcttgtcaaagaatcaatcatgttttctttgtgtcaggaaaaggattggagctctggaaagactgtatctgaagatgacgagcaagactttagagtgaaagaaggtgctgatggttctgggaatacgttatctgaattagcaaatatgattttccattgctacattgaaaggccagatgaatatctatcacgatcaagttctccaaataggggttttcctaaattagaagcatcccaattttcatcttccagcaatgatgatgtgaagatcctgctgcggtgtacttcaccattgttgtggagtaataatagtgctgtagtacttgcagctgctggtgtgcattggataatggcctctcgggatgatgttaaaaaaattgttaaaccacttttgtttgtcctgcgatcatcatatgcctcaagatttgtggtaggcatttcttgaattccttgttttcattgtcttatgctcaatgcttttgagtagaattatacaagctggtatcacttgagtatttctgctctagcactaatgctcttctccatttctttccatctgtttcttgaatttcatacttttttgcatatatgatgggctcaaacccaataggtcttggtccattaagacttatagcagacagtgtaagggtagggtaagttaaggggggccactgggggagagaatattgagaaagcatctccccaggcctaactagggaatgtaatgcgttgtgagaaggaaatgttttagaaggatttttttggtatgggggcaatgcgtggaagggaacagaaagaattatttgatcaactagagcacctgggctcaggaaaacctgctttctttctttttgtttttgttttcctcttgttagcgctggctttgcatatttttcgtcatcccttcaagaagggcttaattagaggtgggaca
>_R_Albizia_burkartiana_StivalSantos_678@NODE_1_length_1105_cov_13.556190
--------------------------------------------------------------------------------------------------------------------------------------------------------------------------------------------------------------------------------------------------------------------------ggaacatacttctgcaattgaagaggtctggtcaacatatttgttgcttatctcttccttcatcattttcgttgttctacttgtttgtgccctttaaatgcacccatatccatgatttccatgggacttatactttgaaatctgaatttgcaaaagatgcgtcaatgccatatattggaagcttaactctgtagaattgaggccattatgggttcaattaattaacagcaatgctccattctgtgcagattgttggactattattaaatgacaattccccagaagttgttggggctgcagcttctgcatttgctactgtttgtccaaataattttttgttgcttggaagaaagttcagaaggttgtgtgtggttcttcctgatgttgaagagtggggtcagatgatcctaattgggatccttctgcggtatgtgatagcaaggcatggtcttgtcaaagaatcaatcatgtcttctttgtgtcaggaaaaggattggaggtctggaaagactgtatctgaagatgacgagcaagactttagagtgaaagaaggtgctgatggttctgggaatacgttatctgaattagcaaatatgattttccattgctacattgaaaggccagatgaatatctatcacgatcaagttctccaaataggggttttccaaaattagaagcatcccaattttcatcttccagcaatgatgatgtgaagatcctgctgcggtgtacttcaccattgttgtggagtaataacagtgctgtagtacttgcagctgctgctgtgcattggataatggcctctcgggatgatgttaaaaaaattgttaaaccacttttgtttgtcctgcgatcatcatatgcctcaagatttgtggtaggcatttcttgaatcccttgttttcattgtattttgctcaatgcttttgagtagaattatacaagctggtatcacttgagtatttctgctctagcactaatgctcttctccatttctttctatctgtttcttgaatt---tactttgttgcatatatgatgggctcaaacccaataggtcttcgtccattaagacttataacagacagtgtaagggtagggtaagtt----------------------------------------------------------------------------------------------------------------------------------------------------------------------------------------------------------------------------------------------------------------------------------
>_R_Albizia_coripatensis_Hughes_2433@NODE_1_length_1740_cov_241.443175
---------------------tcatccttttaatgatttaggcgtccaaatgaagcattgctatcaattaattgtttccagaaggaccttggggacccaaatccattggtgagggcatgggcacttcgtgccatggctggtattcgacttcatgtaattgcacctcttgttcttgttgctgtgggaaaatgtgcaagagatccttctgtatatgttagaaaatgtgctgcaaatgctcttcctaagcttcatgatttgcggctagaggaacatacttctgcaattgaagaggtctggtcaacatatttgttgcttatctcttccttcatcattttcgttgttctccttgtttgtgccctttaaatgcacccatatccataatttccatgggacttatactttgaaatctgaatttgcaaaagatgcttcaatgccatatattggaagcttaactctgtagaattgaggccattatgggttcaattaattaacagcaatgctccattctgtgcagattgttggactattattaaatgacaattccccagaagttgttggggctgcagcttctgcatttgctactgtttgtccaaataattttttgttgcttggaagaaagttcagaaggttgtgtgtggttcttcctgatgttgaagagtggggtcagatgatcctaattgggatccttctgcggtatgtgatagcaaggcatggtcttgtcaaagaatcaatcatgttttctttgtgtcaggaaaaggattggagctctggaaagactgtatctgaagataacgagcaagactttagagtgaaagaaggtgctgatgattctgggaatacgttatctgaattagcaaatatgattttccattgctacattgaaaggccagatgaatatctatcacgatcaagttctccaaataggggttttccaaaattagaagcatcccaattttcatcttccagcaatgatgatgtgaagatcctgctgcggtgtacttcaccattgttgtggagtaataacagtgctgtggtacttgcagctgctggtgtgcattggataatggcctctcgggatgatcttaaaaaaattgttaaaccacttttgtttgtcctgcgatcatcacatgcctcaagatttgtggtaggcatttcttgaaccccttgttttcattgtattttgctcaatgcttttgagtagaattatacaggctggtatcacttgagtatt-------------gaatgctcttctccatttctttccatcagtttcttgaatttcatactttgttgcatatatgatgggctcaaatccaataggtcttggtccattaagacttataac--acagcgtaagggtagggtaagttaaggggggccactgggggagagaatattgagaaagcatctccccaggcctaactagggaatgtaatgcattgtgagaaggaactgctttagaaggatttttttggtatggggacaatgcgtggaagggaacataaagaattatttggtcaactagagcccctagcctcaggagaacctgctttctttctttttgtttttgttttcctcttgttagcgctggctttgcatatttttcttcatcccttcaagaagggcttaattagaggtgggatg
>_R_Albizia_edwallii_Dalmaso_272@NODE_1_length_1179_cov_8.935943
-------------------------------------------------------------------------------------------------------------------------------------------------------------ttgcacctcttgttcttgttgctgtgggaaaatgtgcaagagatccttctgtatatgttagaaaatgtgctgcaaatgctcttcctaagcttcatgatttgcggctagaggaacatacttctgcaattgaagaggtctggtcaacatatttgttgcttatctcttccttcatcattttcgttgttctccttgtttgtgccctttaaatgcacccatatctgtaatttccatgggacttatactttgaaatctgaatttgcaaaagatgcttcaatgccatatattggaagcttaactctgtagaattcaggccattatgggttcaattaattaatagcaatgctccattctgtgcagattgttggactattattaaatgacaattccccagaagttgttggggctgcagcttctgcatttgctactgtttgtccaaataattttttgttgcttggaagaaagttcagaaggttgtgtgtggttcttcctgatgttgaagagtggggtcagatgatcctaattgggatccttctgcggtatgtgatagcaaggcatggtcttgtcaaagaatcaataatgttttctttgtgtcaggaaaaggattggagctctggaaagactgtatctgaagatgacgagcaagactttagagtgaaagaaggtgctgatggttctgggaatacattatctgaattagcaaatatgattttccattgctacattgaaaggccagatgaatatctatcacgatcaagttctccaaataggggttttccaaagttagaagcatcccaattttcatcttccagcaatgatgatgtgaagatcctgctgcggtgtacttcaccattgttgtggagtaataacagtgctgtagtacttgcagctgctggtgtgcattggataatggcctctcgggatgatgttaaaaaaattgttaaaccacttttgtttgtcctgcgatcatcacatgcctcaagatttgtggtaggcatttcttgaaccccttgttttcattgtattttgctcaatgcttttgagtagaattatacaagctggtatcacttgagtatttctgctctagcactaatgctcttctccatttctttccatctgtttcttgaatttcatactttgttgcatatatgatgggctcaaacccaataggtcatcttccat------------------------------------------------------------------------------------------------------------------------------------------------------------------------------------------------------------------------------------------------------------------------------------------------------------------------
>_R_Albizia_glabripetala_Lewis_1652@NODE_1_length_1217_cov_75.360526
---------------------------------------------------------------------------------------------------------------------------------------------------------------------------------------------------agagatccttctgtatatgttaggaaatgtgctgcaaatgctcttcctaagcttcatgatttgcggctagaggaacatacttctgcaattgaagaggtctggtcaacatatttgttgcttatctcttccttcatcattttcgttgttctacttgtttgtgccctttatatgcacccatatccataatttccatgggactcatactttgaaatctgaatttgcaaaagatgcttcaatgccatatattgtactcttaactctatagaattgaggccattatgggttcaattaattaacagcaatgctccattctgtgcagattgttggactattattaaatgacaattccccagaagttgttggggctgcagcctctgcatttgctactgtttgtccaaataattttttgttgcttggaagaaagttcagaaggttgtgtgtggttcttcctgatgttgaagagtggggtcagatgatcctaattgggatccttctgcggtatgtgatagcaaggcatggtcttgtcaaagaatcaatcatgttttctttgtgtcaggaaaaggattggagctctggaaagactgtatctgaagatgacgagcaagactttagactgaaagaaggtgctgatggttctgggaatacgttatctgaattagcaaatatgattttccattgctacattgaaaggccagatgaatatctatcacgatcaagttctccaaataggggttttccaaaattagaagcatcccaattttcatcttccagcaatgatgatgtgaagatcctgctgcagtgtacttcaccattgttgtggagtaataacagtgctgtagtacttgcagctgctggtgtgcattggataatggcctctcgggataatgttaaaaaaattgttaaaccacttttgtttgtcctgcgatcatcatatgcctcaagatttgtggtaggcatttcttgaatcccttgttttcattgtattttgctcaatgcttttgagtagaattatacaagctggtatcacttgagtatttctgctctagcactaatgctcttctccctttctttccatctgtttcttgaatttcttactttgttgcatatatgatgggctcaaacccaataggtcttggtccattaagacttgtaacagacagcgtaagggtagggtaagttaaggagggccactgtgggagagaatattgagaaagcat--------------------------------------------------------------------------------------------------------------------------------------------------------------------------------------------------------------------------------------------
>_R_Albizia_niopoides_Simon_1601@NODE_1_length_1445_cov_196.154240
-------------------------------------------------------------------------------------------------caaatccattggtgagggcatgggcacttcgtgccatggctggtattcgacttcatgtaattgcacctcttgttcttgttgctgtgggaaaatgtgcaagagatccttctgtatatgttaggaaatgtgctgcaaatgctcttcctaagcttcatgatttgcggctagaggaacatacttctgcaattgaagaggtctggtcaacatatatgttgcttatctcttccttcatcattttcgtttttctacttgtttgtgccctttaaatgcacccatatccataatttccatgggacttatactttgaaatctgaatttgcaaaagatgcttcaatgccatatattgtaatcttaactctatagaattgaggccattatgggttcaattaattaacagcaatgctccattctgtgcagattgttggactgttattaaatgacaattccccagaagttgttggggctgcagcttctgcatttgctactgtttgtccaaataattttttgttgcttggaagaaagttcagaaggttgtgtatggttctccctgatgttgaagagtggggtcagatgatcctaattgggatccttctgcggtatgtgatagcaaggcatggtcttgtcaaagaatcaatcatgttttctttgtgtcgggaaaaggattggagctctggaaagactgtatctgaagatgacgagcaagactttagagtgaaagaaggtgctgatggttctgggaatacgttatctgaattagcaaatatgattttccattgctacattgaaaggtcagatgaatatctatcacgatcaagttctccaaataggggttttccaaaattagaagcatcccaattttcatcttccagcaatgatgatgtgaagatcctgctgaggtgtacttcaccattgttgtggagtaataacagtgctgtagtacttgcagctgctggtgtgcattggataatggcctcttgggataatgtcaaaaaaattgttaaaccacttttgttcgtcctgcgatcgtcgtatgcctcaagatttgtggtaggcatttcttgaatcccttgttttcattgtattttgctcaatgcttttgagtagaattatacaagctggtatcacttgagtatttctgctctagcactaatactcttctccctttctttccatctgtttcttgaatttcatactttgttgcatatatgatgggctcaaacccaataggtcttggtccattaagactcataacagaaagcgcaagggtagggtaagttaaggagggccact-ggggagagaatattgagaaagcatctccccaggcctaactagggaatgtaatgcattgtgagaaggaactgttttagaaggatttttttggtatgggggcaaagcgtggaagggaacacacagaattatttggtcaactagagcacctagcttca---------------------------------------------------------------------------------------------------------
>_R_Albizia_xerophytica_Hughes_1435@NODE_1_length_1510_cov_119.154920
------aatgcttttattctttcatccttttaatgatttaggcgtccaaatgaagcattgctatcaattaattgtttccagaaggaccttggggacccaaatccattggtgagggcatgggcacttcgtgccatggctggtattcgacttcatgtaattgcacctcttgttcttgttgctgtgggaaaatgtgcaagagatccttctgtatatgttaggaaatgtgctgcaaatgctcttcctaagcttcatgatttgcggctagaggaacatacttctgcaattgaagaggtctggtcaacatatttgttgcttatctcttccttcatcattttcgttgttctacttgttt-tgccctttaaatgca-ccatatccataatttccatgggacttatactttgaaatctgaatttgcaaaagatgtttcaatgccatatattggaagcttaactctgtagaattgaggccattatgggttcaattaattaacagcaatgctccattctgtgcagattgttggactattattaaatgacaattgcccagaagttgttggggctgcagcttctgcatttgctactgtttgtccaaataattttttgttgcttggaagaaagttcagaaggttgtgtgtggttcttcctgatgttgaagagtggggtcagatgatcctaattgggatccttctgcggtatgttatagcaaggcatggtcttgtcaaagaatcaatcatgttttctttgtgtcaggaaaaggattggagctctggaaagactgtatctgaagatgacaagcaagactttagagtgaaagaaggtgctgatggctctgggaatacgttatctgaattagcaaatatgattttccattgctacattgaaaggccggatgaatatctatcacgatcaagttctccaaataggggttttccaaaattagaagcatcccaattttcatcttccagcaatgatgatgtgaagatcctactgcggtgtacttcaccattgttgtggagtaataacagtgctgtagtacttgcagctgctggtgtgcattggataatggcctctcgggatgatgttaaaaaaattgttaaaccacttttgttcgtcctgcgatcatcatatgcctcaagatttgtggtaggcatttcttgaatcccttgttttcattgtattttgctcaatgcttttgagtagaattatacaagctggtatcacttgagtatttctgctctagcactaatgctcttctccatttctttccatctgtttcttgaatttcatactttgttgcatatatgatgggctcaaacccaataggtcttggtccattaagacttataacagacagtgtaagggtagggtaagttaagggaggccactgggggagagaatattgagaaagcatctccccaggcctaactagggaatgcaatgcgttgtgagaaggaactgttttagaaggatttttttggtatgggggcaatgcgtggaagggaacagaaagaattat-----------------------------------------------------------------------------------------------------------------------------------
>_R_Archidendron_clypearia_Wieringa_1849@NODE_1_length_1584_cov_278.980756
---------------------------------------------------------------------------------------------gacccaaatccattggtgagggcatgggcacttcgtgccatggctggtattagacttcatgtaattgcaccacttgttcttgttgctgtgggaaaatgtgcaagagatccttctatatatgttagaaaatgtgctgcaaatgctcttcctaagcttcatgatttgcgtctagaggaacaaacttctgcaattgaagaggtctggtcaacatatttgttgcttatctcttccttcatcattttcgttgttctacttgtttgtgccctttgaatgcacccatgtccataatttccatgggacttatactttgaaatctgaatttgcataagatgcttcaatgccgtatattggaagcttaactctgtagaattgaggccattatgggttcaattaattaacagcaatgctccattctatgcagattgtgggactattattaaatgacaattccccagaagttgttggggctgcagcttctgcatttgctactgtttgtccaaataattttttgttgcttggaagaaagttcagaaggttgtgtgaggttcttcctgatgttgaagagtggggtcagataatcctaattgggatccttctgcggtatgttatagcaaggcagggtcttgtcaaagaatcaatcatgttttctttgtgtcaggaaaaggattggtgctctggaaagactgtatctgaagatgatgagcaaaactttacagtgaaagaaggcgctgatggttctggggatacattatctgaattagcaaatatgattttccattgctacattgaaaggccagatgaatatctatcacgatcaagttctccaaataggagttttccaaaattaaaagcatcccaattttcatcttccagcaatgatgatgtgaagatcctgctgcagtgtacttcaccattgttgtggagtaataacagtgctgtagtacttgcaactgctggtgtgcattggataatggcctctcgggatgatgttaaaaaaattgttaaaccacttttgtttgtcctgcgatcatcatatgcctcaagatttgtggtaggcatttcttgaatcccttgttttcatcttattttgctctatgcttttgagtagaattatagaagctggtatcacttgagtatttctactctagcagttatgctcttctccatttctttccatctgtttcttgaatttcatactgtgttgcatatatgatgggctcaaactcaataggtcttggtccattaagacttataacagacagcgtaagggtagggtaagttaaggggggccactaggggagagaatattgagaaagcatctccccaggcctaactagggaatgtaatgcattgtgagaaggaactcttcaagaaggatttttttggtaagggggcaatgtgtggaagggaacagaaagaattatttggtcaactagagcccctagcctcaggagaacctgttttctttctttttgtttttgttttcctcttgttagcactggctctgcatattttttttcatcccttcaagaagggcttaattagaggtgggatg
>_R_Balizia_elegans_Iganci_870@NODE_1_length_1637_cov_158.260897
cactgatgtgcttttattcatgcatccttttaatgattcaggcgtccaaatgaagcattgctatcaattaattgtttccagaaggaccttggggacccaaatccattggtgagggcatgggcacttcgtgccatggctggtattcgacttcatgtaattgcacctcttgttcttgttgctgttggaaaatgtgcaagagatccttctgtatatgttagaaaatgtgctgcaaatgctcttcctaagcttcatgatttgcggctagaggaacatacttctgcaattgaagaggtctggtcaacatatttgttgcttatctcttccttcatcattgtcgttgttctgcttgtttgtgccctttgaatgcacctatatccataatttccatgggacttatactttgaaatctgaatttgcaaaagatgcttcaatgccatatattggaagcttaactctgtagaattgaggccattatgggttcaattaattaacagcaatgctccattctgtgcagattgttggactattattaaatgacaattccccagaagttgttggggctgcagcttctgcatttgctactgtttgtccgaataattttttgttgcttggaagaaagttcagaaggttgtgtgaggttcttcctgatgttgaagagtggggtcagataatcctaattgggatccttctgcggtatgtgattgcaaggcatggtcttgtcgaagaatcaatcatgttttctttgtgccaggaaaaggattggagctctggaaagactgtatctgaagatgatgatcaagactttacagtgaaagaacgtgctgatggttctggggatacgttatctgaattagcaaatatgattttccattgctacattgaaaggccagatgaatatctatcacgatcaagttctccaaataggggttttccaaaattagaagcatcccaattctcatcttccagcaatgatgatgtgaagatcctactgcagtgtacttcaccattgttgtggagtaataacagtgctgtagtacttgcagctgctggtgtgcattggataatggcctctcgggatgatgttaaaaaaattgttaaaccacttttgtttgtcatgcgatcatcatatgcctcaagatttgtggtaggcatttcttgaatcccttgttttcatcgtattttgctctatgcttttgagtagaattatataagctggtatcacttgagtatttctactctagcacttatgctcttctccatttctttccatctgtttcttg-attttatactttgttgcatatatgatgggctcaaacccaataggtcttggtccattaagacttataacagacagcgtaagggtagggtaagttaaggggggccactaggggagagaatattgagaaagcatttccccaggcctgactagggaatgtaatgcattgtgagaaggaactcttttagaaggatttttttggtacgggggcaatgcgtggaagggaacagaaagaattatttggtcaactagagcccctagcctcaggagaacctgtgttctttctttttgtttttgttttcctcttgttagtgctggctctg------------------------------------------------
>_R_Balizia_pedicellaris_Queiroz_15529@NODE_1_length_1490_cov_378.548432
----------------------------------------------------------------------------------------ttggggaccctaatccattggtgagtgcatgagttcttcctgccatggctggtattcgacttcatgtaattgcacctcttgttcttgttgctgttggaaaatgttcaagagatccttctgtatatgttagaaaatgtgctgcaaatgctcttcctaagcttcatgatttgcggctagaggaacatacttctgcaattgaagaggtctggtcaacatatttgttgcttatctcttccttcatcattttcgttgttctgcttgtttgtgccctttgaatgcacctatatccataatttccatgggacttatactttgaaatctgaatttgcaaaagatgcttcaatgccatatattggaagcttaactctgtagaattgaggccattatgggttcaattaattaacagcgatgctccattctgtgcagattgttggactattattaaatgacaattccccagaagttgttggggctgcagcttctgcatttgctactgtttgtccaaataattttttgttgcttggaagaaagttcagaaggttgtgtgaggttcttcctgatgttgaagagtggggtcagataatcctagttgggatccttctgcggtatgtgatagcaaggcatggtcttgtcgaagaatcaatcatgttttctttgtatcaggaaaaggattggagctctggaaagactgtatctgaagatgatgagcaagactttacagtaaaagaaggtgctgatggttctggggatacgttatctgaattagcaaatatgattttccattgctacattgaaaggccagatgaatatctatcacgatcaagttctccaaataggggttttccaaaattagaagcatcccaattctcatcttccagcaatgatgatgtgaagatcctgctgcagtgtacttcaccattgttgtggagtaataacagtgctgtagtacttgcagctgctggtgtgcattggataatggcctctcgggatgatgttaaaaaaattgttaaaccacttttgtttgtcatgcgatcatcatatgcctcaagatttgtggtaggcatttcttgaatcccttgttttcatcgtattttgctctatgcttttgagtagaattatataagctggtatcacttgagtatttccactctagcacttatgctcttctccatttctttccatctgtttcttgaatttcatactttgttgcatatatgatgggctcaaacccgataggtcttggtccattaagacttataacagacagcgtaagggtagggtaagttaaggggggccactaggggagagaatattgagaaagcatttacccaggcctgactagggaatgtaatgcattgtgagaaggaactcttttagaaggatttttttggtacgggggcaatgcgtggtagggaacagaaagaagtatttggtcaactagagcccctagcctcaggagaacctgttttctttctttttgtttttgtttt----------------------------------------------------------------------
>_R_Cathormion_obliquifoliolatum_Wieringa_6519@NODE_1_length_1324_cov_336.396375
---------------------------------------------------------------------------------------------------------------------------------------------------------------gcacctcttgttcttgttgctgttggaaaatgtgctagagatccttctgtatatgttagaaaatgtgctgcaaatgctcttcctaagcttcatgatttgcggctagacgaacatacttctgcaattgaagaggtctggtcaacatatttgttgcttatctcttccttcatcattgtcgttgttctgcttgtttgtgccctttgaatgcacatatatccataatttccatgggacttatactttgaaatctgaatttgcaaaagatgcttcaatgccatatattggaagcttaactctgtagaattgaggccattatgggttcaattaattaacagcaatgttccattctgtgcagattgttggactattattaaatgacaattccccagaagttgttggggctgcagcttctgcatttgctactgtttgtccaaataattttttgttgcttggaagaaagttcagaaggttgtgtgaggttcttcctgatgttgaagagtggggtcagataatcctaattgggatccttctgcggtatgtgatagcaaggcgtggtcttgtcgaagaatcaatcatgttttctttgtgtcaggaaaaggattggagctctggaaagactgtatctgaagatgatgatcaagactttacagtgaaagaaggtgctgatggttctggggatactttatctgaattagcaaatatgattttccattgctacattgaaaggccagatgaatatctatcacgatcaagttctccaaataggggttttccaaaattagaagcatcccaattctcatcttccagcaatgatgacgtgaagatcctgctgcagtgtacttcaccattgttgtggagtaataacagtgctgtagtacttgcagctgctggtgtgcattggataatggcctctcgggatgatgttaaaaaaattgttaaaccacttttgtttgtcatgcgatcatcatatgcctcaagatttgtggtaggcatttcttgaatcccttgttttcatcgtattttgctctatgcttttgagtagaattatataagctggtatcacttgagtatttctactctagcacttatgctcttctccatttctttccatctgtttcttg-attttatactttgttgcatatatgatgggctcaaacccaataggtcttggtccattaagacttataacagacagcgtaagggtagggtaagttaaggggggccactaggggagagaatattgagaaagcatttccccaggcctgactagggaatgtaatgcattgtgagaaggaactcttttagaaggatttttttggtacgg--------------------------------------------------------------------------------------------------------------------------------------------------------------------
>_R_Cathormion_rhombifolium_Deighton_3618@NODE_1_length_1598_cov_109.559500
-----------------------------------------------------------------------------------------------cccaaatccattggtgagggcatgggcacttcgtgccatggctggtattcgacttcatgtaattgcacctcttgttcttgttgctgttggaaaatgtgctagagatccttctgtatatgttagaaaatgtgctgcaaatgctcttcctaagcttcatgatttgcggctagacgaacatacttctgcaattgaagaggtctggtcaacatatttattgcttatctcttccttcatcattgtcgttgttctgcttgtttgtgccctttgaatgcacatatatccataatttccatgggacttatactttgaaatctgaatttgcaaaagatgcttcaatgccatatattggaagcttaactctgtagaattgaggccattatgggttcaattaattaacagcaatgttccattctgtgcagattgttggactattattaaatgacaattccccagaagttgttggggctgcagcttctgcatttgctactgtttgtccaaataattttttgttgcttggaagaaagttcagaaggttgtgtgaggttcttcctgatgttgaagagtggggtcagataatcctaattgggatccttctgcggtatgtgatagcaaggcatggtcttgtcgaagaatcaatcatgttttctttgtgtcaggaaaaggattggagctctggaaagactgtatctgaagatgatgatcaagactttacagtgaaagaaggtgctgatggttctggggatactttatctgaattagcaaatatgattttccattgctacattgaaaggccagatgaatatctatcacgatcaagttctccaaataggggttttccaaaattagaagcatcccaattctcatcttccagcaatgatgacgtgaagatcctgctgcagtgtacttcaccattgttgtggagtaataacagtgctgtagtacttgcagctgctggtgtgcattggataatggcctctcgggatgatgttaaaaaaattgttaaaccacttttgtttgtcatgcgatcatcatatgcctcaagatttgtggtaggcatttcttgaatcccttgttttcatcgtattttgctctatgcttttgggtagaattatataagctggtatcacttgagtatttctactctagcacttatgctcttctccatttctttccatctgtttcttg-attttatactttgttgcatatatgatgggctcaaacccaataggtcttggtccattaagacttataacagacagcgtaagggtagggtaagttaaggggggccactaggggagagaatattgagaaagcatttccccaggcctgactagggaatgtaatgcattgtgagaaggaactcttttagaaggatttttttggtacgggggcaatgcgtggaagggaacagaaagaattatttggtcaactagagcccctagcctcaggagaacctgtgttctttctttttgtttttgttttcctcttgttagtgctggttctgcatatttttcttcatcccttcaagaagggcttaattagaggtgggatg
>_R_Enterolobium_cyclocarpum_MWC9020@NODE_1_length_1515_cov_319.910987
------------------------------------------------aatgaagcattgctatcaattaattgtttccagaaggaccttggggacccaaatccattggtgagggcatgggcacttcgtgccatggctggtattcgacttcatgtaattgcacctcttgttcttgttgctgtgggaaaatgtgcaagagatccttctatatatgttagaaaatgtgctgcaaatgctcttcctaagcttcatgatttgcggctagaggaacatacttctgcaattgaagaggtctggtcaacatatttgttgctaatctcttccttcatcattttcattgttctacttgtttgtgccctttgaatgcacccatatccata-----------------actttgaaacctgaatttgcaaaagatgcttcaacgccatatattggaagcttaactctgtagaattgaggccgttatgggttcaattaattaacagcaatgctccattctgtgcagattgttggactattattaaatgacaattccccagaagttgttggggctgcagcttctgcatttgctactgtttgtccaactaattttttgttgctaggaagaaagttcagaaggttgtgtgaggttcttcctgatgttgaagagtggggtcagataatcctaattgggatccttctgcggtatgtgatagcaaggcatggtcttgtcaaagaatcaatcatgttttctttatgtcaggaaaatgattggagctctggaaagactgtatctgaacatgatgagcaagactttacagtgaaagaaggtgctgattgttctcgggatacattttctgaattagcaaatatgattttccattgctacattgaaaggccagatgaatatctatcacgatcaagttctccaaataggggttttacaaaattagaagcatcccaattttcatcttccagcaatgatgatgtgaagatcctgctgcagtgtacttcaccattgttgtggagtaacaacagcgctgtagtacttgcagctgctggtgtgcattggataatggcctctagggatgatgttaaaaaaattgttaaaccacttttgtttgtcctgcgatcatcatttgcctcaagatttgtggtaggcatttcttgaatcccttgttttcatcgtattttgctctatgcttttgagcagaattatacaagctggtatcatttgagcatttctactctagcacttatgctcttctccatttctttccatctgtttcttgaatttcatac-ttgttgcatatatgatgggcttaaactgaataggtcttggtccattgagacttataacagacagcgtaagggtagggtaagttaaggggggccaataggggagagaatattgagaaagcatctccccaggcctaacttgggactgtaatgcgttgtgagaagaaactcttttagaaggatttttttggtatgggggcaatgcgtggaagggaacagaaagaattatttggtcaactacagcccctagcctcaggagaacccgttttctttcttttggtttttgttttc---------------------------------------------------------------------
>_R_Hydrochorea_corymbosa1_Bonadeu_655@NODE_1_length_1107_cov_265.740494
-----------------------------------------------------------------------------------------------------------------------------------------------------------------------------------------------------------------------------------------------tcctaagcttcatgatttgcggctagaggaacatacttctgcaattgaagaggtctggtcaacatatttgttgcttatctcttccttcatcattttcgttgttctgcttgtttgtgccctttgaatgcacctatatccataatttccatgggacttgtgctttgaaatctgaatttgcaaaagatgcttcaatgccatatattggaagcttaactctgtagaattgaggccattatgggttcaattaattaacagcgatgctccattctgtgcagattgttggactattattaaatgacaattccccagaagttgttggggctgcagcttctgcatttgctactgtttgtccaaataattttttgttgcttggaagaaagttcagaaggttgtgtgaggttcttcctgatgttgaagagtggggtcagataatcctaattgggatccttctgcggtatgtgatagcaaggcatggtcttgtcgaagaatcaatcatgttttctttgtgtcaggaaaaggtttcgagctctggaaagactgtatctgaagatgatgagcaagactttacagtgaaagaaggtgctgatggttctggggatacgttatctgaattagcaaatatgattttccattgctacattgaaaggccagatgaatatctatcacgatcaagttctccaaacaggggttttccaaaattagaagcatcccaattctcatcttccagcaatgatgatgtgaagatcctgctgcagtgtacttcacctttgttgtggagtaataacagtgctgtagtacttgcagctgctggtgtgcattggataatggcctctcagaatgatgttaaaaaaattgttaaaccacttttgtttgtcatgcgatcatcatatgcctcaagatttgtggtaggcatttcttgaatcccttgttttcatcgtattttgctctatgcttttgagtag----atataagttggtatcacttgagtatttccattctagcacttatgctcttctccatttctttccatctgtttcttgaatttcatactttgttgcatatatgatgggctcaaacccaataggtcttggtccattaagacttataacg----------------------------------------------------------------------------------------------------------------------------------------------------------------------------------------------------------------------------------------------------------------------------------------------------------
>_R_Hydrochorea_gonggrijpii_Tillett_45696@NODE_1_length_1379_cov_191.498464
-------------------------------------------------------------------------------------------------------------------------------------------------------------------------------------------------------atccttctgtatatgttagaaaatgtgctgcaaatgctcttcctaagcttcatgatttgcggctagaggaacatacttctgcaattgaagaggtctggtcaacatatttgttgcttatctcttccttcatcattgtcgttgttctgcttgtttgtgccctttgaatgcacctatatccataatttccatgggacttatactttgaaatctgaatttgcaaaagatgcttcaatgccatatattggaagcttaactctgtagaattgaggccattatgggttcaattaattaacagcaatgctccattctgtgcagattgttggactattattaaatgacaattccccagaagttgttggggctgcagcttctgcatttgctactgtttgtccaaataattttttgttgcttggaagaaagttcagaaggttgtgtgaggttcttcctgatgttgaagagtgggatcagataatcctaattgggatccttctgcggtatgtgatagcaaggcatggtcttgtcgaagaatcaatcatgttttctttgtgtcaggaaaaggattggagctctggaaagactgtatctgaagatgatgatcaagaatttacagtgaaagaaggtgctgatggttctggggatacgttatctgaattagcaaatatgattttccattgctacattgaaaggccagatgaatatctatcacgatcaagttctccaaatagggcttttccaaaattagaagcatcccaattctcatcttccagcaatgatgacgtgaagatcctgctgcagtgtacttcaccattgttgtggagtaataacagtgctgtagtacttgcagctgctggtgtgcattggataatggcctctcgggatgatgttaaaaaaattgttaaaccacttttgtttgtcatgcgatcatcatatgcctcaagatttgtggtaggcatttcttgaatcccttgttttcatcgtattttgctctatgcttttgagtagaattatataagctggtatcacttgagtatttctactctagcacttatgctcttctccatttctttccatctgtttcttg-attttatactttgttgcatatatgatgggctcaaacccaataggtcttggtccattaagacttataacagacagcgtaagggtagggtaagttaaggggggccactaggggagagaatattgagaaagcatttccccaggcctgactagggaatgtaatgcattgtgagaaggaactcttttagaaggatttttttggtacgggggcaatgcgtggaagggaacagaaagaattatttggtcaactagagcccctagcctcaggagaacctgtgttctttctttttgtttttgttttc---------------------------------------------------------------------
>_R_Hydrochorea_marginata_Morim_563@NODE_1_length_1440_cov_228.848129
---------------------------------------------------------------------------------------------------------------------------------------------------------------------------------------------------agagatccttctgtatatgttagaaaatgtgctgcaaatgctcttcctaagcttcatgatttgcggctagaggaacatacttctgcaattgaagaggtctggtcaacatatttgttgcttatctcttccttcatcattgtcgttgttctgcttgtttgtgccctttgaatgcacctatatccatcatttccatgggacttatactttgaaatctgaatttgcaaaagatgcttcaatgccatatattggaagcttaactctgtagaattgaggccattatgggttcaattaattaacagcaatgctccattctgtgcagattgttggactattattaaatgacaattccccagaagttgttggggctgcagcttctgcatttgctactgtttgtccaaataattttttgttgcttggaagaaagttcagaaggttgtgtgaggttcttcctgatgttgaagagtggggtcagataatcctaattgggatccttctgcggtatgtgatagcaaggcatggtcttgtcgaagaatcaatcatgttttctttgtgtcaggaaaaggattggagctctggaaagactgtatctgaagatgatgatcaagactttacagtgaaagaaggtgctgatggttctggggatacgttatctgaattagcaaatatgattttccattgctacattgaaaggccagatgaatatctatcacgatcaagttctccaaatagggcttttccaaaattagaagcatcccaattctcatcttccagcaatgatgacgtgaagatcctgctgcagtgtacttcaccattgttgtggagtaataacagtgctgtagtacttgcagctgctggtgtgcattggataatggcctctcgggatgatgttaaaaaaattgttaaaccacttttgtttgtcatgcgatcatcatatgcctcaagatttgtggtaggcatttcttgaatcccttgttttcatcgtattttgctctatgcttttgagtagaattatataagctggtatcacttgagtatttctactctagcacttatgctcttctccatttctttccatctgtttcttg-attttatactttgttgcatatatgatgggctcaaacccaataggtcttggtccattaagacttataacggacagcgtaagggtagggtaagttaaggggggccactaggggagagaatattgagaaagcatttccccaggcctgactagggaatgtaatgcattgtgagaaggaactcttttagaaggatttttttggtatgggggcaatgcggggaagggaacagaaagaattatttggtcaactagagcccctagcctcaggagaacctgtgttctttctttttggttttgttttcctcttgttagtgctggctctgcatatttttcttcatcccttcaagaagggcttaat-------------
>_R_Jupunba_asplenifolia_Ekman_6383@NODE_1_length_1035_cov_74.253653
--------------------------------------------------------------------------------------------------------------------------------------------------------------------------------------------------------------------------------------------------------------------------------------------------------gtcaacatatttgttgcttatctcttccttcatcattttcgttgttctgcttgtttgtgccctttgaatgcacctatatccacaatttccatgggacttatactttgaaatctgaatttgcaaaagatgcttcaatgccatatattggaagcttaactctgtagaattgaggccattatgggttcaattaattaacagcaatgctccattctgtgcagattgttggactattattaaatgacaattccccagaagttgttggggctgcagcttctgcatttgctactgtttgtccaaataattttttgttgcttggaagaaagttcagaaggttgtgtgaggttcttcctgatgttgaagagtggggtcagataatcctaattgggatccttctgcggtatgtgatagcaaggcatggtcttgtcgaagaatcaatcatgttttctttgtgtcaggaaaaggattggagctctggaaagactgtatctgaagatgatgagcaagactttacagtgaaagaaggtgctgatggttctggggatacgttatctgaattagcaaatatgattttccattgctacattgaaaggccagatgaatatctatcacgatcaagttctccaaataggggttttccaaaattagaagcatcccaattctcatcttccagcaatgatgatgtgaagatcctgctgcagtgtacttcaccattgttgtggagtaataacagtgctgtagtacttgcagctgctggtgtgcattggataatggcctctcgggatgatgttaaaaaaattgttaaaccacttttgtttgtcatgcgatcatcatatgcctcaagatttgtggtaggcatttcttgaatcccttgttttcatcgtattttgctctatgcatttgagtagaattatataagctggtatcacttgagtatttctactctagcacttatgctcttctccatttctttccatctgtttcttg-attttatactttgttgcatatatgatgggctcaaacccaatagttcttggt----------------------------------------------------------------------------------------------------------------------------------------------------------------------------------------------------------------------------------------------------------------------------------------------------------------------------
>_R_Jupunba_idiopoda_Quesada_1718@NODE_1_length_1344_cov_134.025257
-------------------------------------------------------------------------------------------------------------------------------------------------------------------------------------------aatgtgccagagatccttctgtatatgttagaaaatgtgctgcaaatgctcttcctaagcttcatgatttgcggctagaggaacatacttctgcaattgaagaggtctggtcaacatatttgttgcttatctcttccttcatcattttcgttgttctgcttgtttgtgccctttgaatgcacccatatccatactttccatgggacttatactttgaaatctgaatttgcaaaagatgcttcaatgccatatattggaagcttaactctgtagaattgaggccattatgggttcaattaattaacagcaatgctccattctgtgcagattgttggactattattaaatgacaattccccagaagttgttggggctgcagcttctgcatttgctactgtttgtccaaataattttttgttgcttggaagaaagttcagaaggttgtgtgaggttcttcctgatgttgaagagtggggtcagataatcctaattgggatccttctgcgatatgtgatagcaaggcatggtcttgtcgaagaatcaatcatgttttctttgtgtcaggaaaaggattggagctctggaaagactgtatctgaagatgatgagcaagactttacagtgaaagaaggtgctgatggttctggggatacgttatctgaattagcaaatatgattttccattgctacattgaaaggccagatgaatatctatcacgatcaagttctccaaataggggttttccaaaattagaagcatcccaattctcatcttccagcaatgatgatgtgaagatcctgctgcagtgtacttcaccattgttgtggagtaataacagtgctgtagtacttgcagctgctggtgtgcattggataatggcctctcgggatgatgttaaaaaaattgttaaaccgcttttgtttgtcatgcgatcatcatatgcctcaagatttgtggtaggcatttcttgaatcccttgttttcatcgtattttgctctatgcttttgagtagaattatataagctggtatcacttgagtatttctactctagcacttatgctcttttccatttctttccatctgtttcttgaatttcatactttgttgcatgtatgatgggctcaaacccaataggtcttggtccattaagacttataacagacagcgtaagggtagggtaagttaaggggggccaccaggggagagaatattgagaaagca-ttccccaggcctgactagggaatgtaatgcattatgagaaggaacacttttagatggatttttttggtacgggggcaatgcgtgaaagggaacagaaagaattatttggtcaactagagc--------------------------------------------------------------------------------------------------------------------
>_R_Jupunba_langsdorfii_Ribeiro_728@NODE_1_length_1918_cov_147.652363
cactgatatgcttttattcatgcatccttttaatgattcaggcgtccaaatgaagcattgctatcaattaattgtttccagaaggaccttggggacccaaatccattggtgagggcatgggcacttcgtgccatggctggtattcgtcttcatgtaattgcacctcttgttcttgtggctgttggaaaatgtgcaagagatccttctgtatatgttagaaaatgtgctgcaaatgctcttcctaagcttcatgatttgcggttagaggaacatacttctgcaattgaagaggtctggtcaacatatttgttgcttatctcttccttcatcattttcgttgttctgcttgtttgtgccctttgaatgcacccatatccataatttccatgggacttatactttgaaatctgaatttgcaaaagatgcttcaatgccatatattggaagcttaactctgtagaattgaggccattatgggttcaattaattaacagcaatgctccattctgtgcagattgttggactattattaaatgacaattccccagaagttgttggggctgcagcttctgcatttgctactgtttgtcctaataattttttgttgcttggaagaaagttcagaaggttgtgtgaggttcttcctgatgttgaagagtggggtcagataatcctaattgggatccttctgcgatatgtgatagcaaggcatggtcttgtcgaagaatcaatcatgttttctttgtgtcaggaaaaggattggagctctggaaagactgtatctgaagatgatgagcaagactttacagtgaaagaaggtgctgatggttccggggatacgttatctgaattagcaaatatgattttccattgctacattgaaaggccagatgaatatctatcacgatcaagttctccaaataggggttttccaaaattagaagcatcccaattctcatcttccagcaatgatgatgtgaagatcctgctgcagtgtacttcaccattgttgtggagtaataacagtgctgtagtacttgcagctgctggtgtgcattggataatggcctctcgggatgatgttaaaaaaattgttaaaccacttttgtttgtcatgcgatcatcatatgcctcaagatttgtggtaggcatttcttgaatcccttgttttcatcgtattttgctctatgcttttgagtagaattatataagctggtatcacttgagtatttctactctagcacttattctcttctccatttctttccatctgtttcttgaatttcatactttgttgcatatatgatgggctcaaacccaataggtcttggtccattaagacttataacagacagcgtaagggtagggtaagttaaggggggccactaggggagagaatattgagaaagcatttccccaggcctgactagggaatgtaatgcattgtgagaaggaactcttttagaaggatttttttggtacgggggcaatgcgtggaagggaacagaaagaattatttggtcaactagagcccctagcctccggagaacctgttttctttctttttgtttttgttttcctcttgttagtgctggctctgcatatttttcttcatcccttcaagaagggcttaattagaggtgggatg
>_R_Jupunba_longipedunculata_Cardona_2682@NODE_1_length_1395_cov_160.264036
--------------------------------------------------------------------------------------ccttggggacccaaatccattggtgagggcatgggcacttcgtgccatggctggtattcgacttcatgtaattgcacctcttgttattgtggctgttggaaaatgtgcaagagatccttctgtatatgttagaaaatgtgctgcaaatgctcttcctaagcttcatgatttgcggctagaggaacatacttctgcaattgaagaggtctggtcaacatatttgttgcttatctcttccttcatcattttcgttgttctgcttgtttgtgccctttgaatgcacccatatccataatttccatgggacttatactttgaaatctgaatttgcaaaagatgcttcaatgccatatattggaagcttaactctgtagaattgaggccattatgggttcaattaattaacagcaatgctccattctgtgcagattgttggactattattaaatgacaattccccagaagttgttggggctgcagcttctgcatttgctactgtttgtccgaataattttttgttgcttgggagaaagttcagaaggttgtgtgagtttcttcctgatgttgaagagtggggtcagataatcctaattgggatccttctgcgatatgtgatagcaaggcatggtcttgtcgaagaatcaatcatgttttctttgtgtcaggaaaaggattggagctctggaaagactgtatctgaagatgatgagcaagactttacagtgaaagaaggtgctgatggttctggggatacgttatctgaattagcaaatatgattttccattgctacattgaaaggccagatgaatatctatcacgatcaaattctccaaatgggggttttccaaaattagaagcatcccaattctcatcttccagcaatgatgatgtgaagatcctgctgcagtgtacttcaccattgttgtggagtaataacagtgctgtagtacttgcagctgctggtgtgcattggataatggcctctcgggatgatgttaaaaaaattgttaaaccacttttgtttgtcatgcgatcatcatatgcctcaagatttgtggtaggcatttcttgaatcccttgttttcatcgtattttgctctatgcttttgagtagaattatataagctggtatcactcgagtatttatactctagcacttatgctcttctccatttctttccatctgtttcttgaatttcgtactttgttgcatatatgatgggctcaaacccaataggtcttggtccattaagacttataacagacagcgtaagggtagggtaagttaaggggggccactaggggagagaatattgagaaagcatttccccaggcctgactagggaatgtaatgcattgtgagaaggaactcttttagaaggatttgtttggta-----------------------------------------------------------------------------------------------------------------------------------------------------------------------
>_R_Jupunba_nipensis_Mayo_19662@NODE_1_length_1135_cov_51.086957
----------------------------------------------------------------------------------------------------------------------------------------------------------------------------------------------------------------------------------------------------------------------------------------------aagaggtctggtcaacatatttgttgcttatctcttccttcatcattttcgttgttctgcttgtttgtgccctttgaatgcacctatatccataatttccatgggacttatactttgaaatctgaatttgcaaaagatgcttcaatgccatatattggaagcttaactctgtagaattgaggccattatgggttcaattaattaacagcaatgctccattctgtgcagattgttggactattattaaatgataattccccagaagttgttggggctgcagcttctgcatttgctactgtttgtccaaataattttttgttgcttggaagaaagttcagaaggttgtgtgaggttcttcctgatgttgaagagtggggtcagataatcctaattgggatccttctgcggtatgtgatagcaaggcatggtcttgtcgaagaatcaatcatgttttctttgtgtcaggaaaaggattggagctctggaaagactgtatctgaagatgatgagcaagactttacagtgaaagaaggtgctgatggttctggggatacgttatctgaattagcaaatatgattttccattgctacattgaaaggccagatgaatatctatcacgatcaagttctccaaataggggttttccaaaattagaagcatcccaattctcatcttccagcaatgatgatgtgaagatcctgctgcagtgtacttcaccattgttgtggagtaataacagtgctgtagtacttgcagctgctggtgtgcattggataatggcctctcgggatgatgttaaaaaaattgttaaaccacttttgtttgtcatgcgatcatcatatgcctcaagatttgtggtaggcatttcttgaatcccttgttttcatcgtattttgctctatgcatttgagtagaattatataagctggtatcacttgagtatttctactctagcacttatgctcttctccatttctttccatctgtttcttg-attttatactttgttgcatatatgatgggctcaaacccaatagttcttggtccattaagacttataacagacagcgtaagggtagggtaagttaaggggggccactaggggagagaatattgagaaagcatttccccaggc----------------------------------------------------------------------------------------------------------------------------------------------------------------------------------------------------------------------------------
>_R_Jupunba_oxyphyllidia_Yonker_6157@NODE_1_length_1409_cov_163.479730
----------------------------------------------------------------------------------------------------------------gggcatgggcacttcgtgccatggctggtattcgacttcatgtaattgcacctcttgttcttgtggctgttggaaaatgtgcaagagatccttctgtatatgttagaaaatgtgctgcaaatgctcttcctaagcttcatgatttgcggctagaggaacatacttctgcaattgaagaggtctggtcaacatatttgttgcttatctcttccttcatcattttcgttgttctgcttgtttgtgccctttgaatgcacccatatccataatttccatgggacttatactttgaaatctgaatttgcaaatgatgcttcaatgccatatattggaagcttaactctgtagaattgaggccattatgggttcaattaattaacagcaatgctccattctgtgcagattgttggactattattaaatgacaattccccagaagttgttggggctgcagcttctgcatttgctactgtttgtccaaataattttttgttgcttggaagaaagttcagaaggttgtgtgaggttcttcctgatgttgaagagtggggtcagataatcctaattgggatccttctgcgatatgtgatagcaaggcatggtcttgtcgaagaatcaatcatgttttctttgtgtcaggaaaaggattggagctctggaaagactgtatctgaagatgatgagcaagactttacagtgaaagaaggtgctgatggttctggggatacgttatctgaattagcaaatatgattttccattgctacattgaaaggccagatgaatatctatcacgatcaagctctccaaataggggttttccaaaattagaagcatcccaattctcatcttccagcaatgatgatgtgaagatcctgctgcagtgtacttcaccattgttgtggagtaataacagtgctgtagtacttgcagctgctggtgtgcattggataatggcctctcgggatgatgttaaaaaaattgttaaaccacttttgtttgtcatgcgatcatcatatgcctcaagatttgtggtaggcatttcttgaatcccttgttttcatcgtattttgctctatgcttttgagtagaattatataagctggtatcacttgagtatttctactctagcacttatgctcttctccatttctttccatctgtttcttgaatttcatactttgttgcgtgtatgatgggctcaaacctaatggccctgtttggtatgaagtattggggggcagggactgggattggatcagggattgggaccagaatgccacgtttggtttgaggga--------ctacggataactagggattgggagtaccacggaagagggactactgcaaaaccacctcccccct---------------------------------------------------------------------------------------------ggtattgcgttttcaatactgggattgcaaattt----------------------------tagagacaaaata
>_R_Jupunba_trapezifolia_Simon_1600@NODE_1_length_565_cov_99.376471
--------------------------------------------------------------------------------------------ggacccaaatccattggtgagggcatgggcacttcgtgccatggctggtattcgacttcatgtaattgcacctcttgttcttgtggctgtcggaaaatgtgcaagagatccttctgtatatgttagaaaatgtgctgcaaatgctcttcctaaggttcatgatttgcggctagaggaacatacttctgcaattgaagaggtctggtcaacatatttgttgcttatctattccttcatcattttcgttgttctacttgtttgtgccctttgaatgcacccatatccataatttccatgggacttgtactttgaaatctgaatttgcaaaagatgcttcaatgccatatattggaagcttaactctgtagaattgaggccattatgggttcaattaattaacagcaatgctccattctgtgcagattgttggactattattaaatgacaattccccagaagttgttggggctgcagcttctgcatttgctactgtttgtccaaataattttttgttgctacgaagaaagttcagaaggttgtgtgaggttcttcctgatgttgaaga-------------------------------------------------------------------------------------------------------------------------------------------------------------------------------------------------------------------------------------------------------------------------------------------------------------------------------------------------------------------------------------------------------------------------------------------------------------------------------------------------------------------------------------------------------------------------------------------------------------------------------------------------------------------------------------------------------------------------------------------------------------------------------------------------------------------------------------------------------------------------------------------------------------------------------------------------------------------------------------------------------------------------------
>_R_Jupunba_trapezifolia_Simon_1600@NODE_2_length_502_cov_181.290828
-------------------------------------------------------------------------------------------------------------------------------------------------------------------------------------------------------------------------------------------------------------------------------------------------------------------------------------------------------------------------------------------------------------------------------------------------------------------------------------------------------------------------------------------------------------------------------------------------------------------------------------------------------------------------------------------------------------------------------------------------------------------------------------------------------------------------------------------------------------------------------------------------------------------------------------------------------------------------------------------------------------------aagatcctgctgcagtgtacttcaccattgttgtggagtaataacagtgctgtagtacttgcagctgctggtgtgcattggataatggcctctcgggatgatgttaaaaaaattgttaaaccacttttgtttgtcatgcgatcatcatatgcctcaagatttgtggtaggcatttcttgaatccgttgttttcatcgtattttgctctatgcttttgagtagaattatataagctggtatcacttgagtatttctactctagcacttatgctcttctccatttctttccatctgtttcttgaatttcatactttgttgcatatatgatgggctgaaacccaataggtcttggtccattaacacttataacagacagtgtaagggtagggtaagttaaggggggccactaggggagagaatattgagaaagcatttccccaggcctgaccagggaacgtaatacattgtgagaaggaactcttttagaaggatttttttggta-----------------------------------------------------------------------------------------------------------------------------------------------------------------------
>_R_Punjuba_callejasii_Daly_5935@NODE_1_length_1318_cov_31.112812
-----------------------------------------------------------------aattaattgtttccagaaggaccttggggacccaaatccattggtgagggcatgggcacttcgtgccatggctggtattcgacttcttgtaattgcacctcttgttcttgttgctgtgggaaaatgtgctagagatccttctgtatatgttagaaaatgtgctgcaaatgctcttcctaagcttcatgatttgcggctagaggaacatacttctgcaattgaagaggtctggtcaacatatttgttgcttatctcttccttcatcattttcgttgttctacttgtttgtgccctttgaatgtacccatatccataatttccatgggacttgtactttgaaatctgaatttgcaaaagatatttcaatgccatatattggaagcttaactctgtagaattgaggccattatgggttcaattaattaacagcaatgctccattctgtgcagattgttggactattattaaatgacaattccccagaagttgttggggctgcagcttctgcatttgctactgtttgtccaaataattttttgttgcttggaagaaagttcagaaggttgtgtgaggttcttcctgatgttgaagagtggggtcagataatcctaattgggatccttctgcggtatgtgatagcaaggcatggtcttgtcaaagaatcaatcatgttttctttgtgtcaggaaaaggattggagctctggaaagactgtatctgaagatgatgagcaagactttacagtgaaagaaggtgctgatggttctggggatacgctatctgaattagcaaatatgattttccattgctacattgaaaggccagatgaatatctatcacgatcaagttctccaaataggggttttccaaaattagaagcatcccaattttcatcttccagcaatgatgatgtgaagatcctgctgcagtgtacttcaccattgttgtggagtaacaacagtgctgtagtacttgcagctgctggtgtgcattggataatggcctctcgggatgatgttaaaaaaattgttaaaccacttttgtttgtcatgcgatcatcatatgcctcaagatttgtggtaggcatttcttgaatcccttgtttccatcgtattttgctctatgcttttgagtagaattatacaagctggtatcacttgagtatttctactctagcacttatgctcttctccatttctttccatctgtttcttgaatttcatactttgttgcatatatgatgggctcaaacccaataggtcttggtccattaagacttataacagacagcgtaagggtagggtaagttaaggggggc-------------------------------------------------------------------------------------------------------------------------------------------------------------------------------------------------------------------------------------------------------------------------
>_R_Punjuba_killipii_Palodorios_6252@NODE_1_length_1137_cov_123.965094
----------------------------------------------------------------------------------------------------------------------------------------------------------------------------------------------------------------------------------ctgcaaatgctcttcctaagcttcatgatttgcggctagaggaacatacttctgcaattgaagaggtctggtcaacatatttgttgcttatctcttccttcatcattttcgttgttctacttgtttgtgccctttgaatgtacccatatccataatttccatgggacttatactttgaaatctgaatttgcaaaagatgcttcaatgccatatattggaagcttaactctgtagaattgaggccattatgggttcaattaattaacagcaatgctccattctgtgcagattgttggactattattaaatgacaattccccagaagttgttggggctgcagcttctgcatttgctactgtttgtccaaataattttttgttgcttggaagaaagttcagaaggttgtgtgaggttcttcctgatgttgaagagtggggtcagataatcctaattgggatccttctgcggtatgtgatagcaaggcatggtcttgtcaaagagtcaatcatgttttctttgtgtcaggaaaaggattggagctctggaaagactgtatttgaagatgatgagcaagactttacagtgaaagaaggtgctgatggttctggggatacgctatctgaattagcaaatatgattttccattgctacattgaaaggccagatgaatatctatcacgatcaagttctccaaataagggttttccaaaattagaagcatcccaattttcatcttccagcaatgatgatgtgaagatcctgctgcagtgtacttcaccattgttgtggagtaataacagcgctgtagtacttgcagctgctggtgtgcattggataatggcctctcgggatgatgttaaaaaaattgttaaaccacttttgtttgtcatgcgatcatcatatgcctcaagatttgtggtaggcatttcttgaatcccttgtttccatcgtattttgcgccatgcttttgagtagaattatacaagctggtatcacttgagtatttctactctagcacttatgctcttctccatttctttccatctgtttcttgaatttcatactttgttgcatatatgatgggctcaaacccaagaggtcttggtccattaagacttataacagacagcgtaaggg---------------------------------------------------------------------------------------------------------------------------------------------------------------------------------------------------------------------------------------------------------------------------------------------
>_R_Punjuba_lehmannii_Escobar_7465@NODE_1_length_1561_cov_123.524259
------------------------------------ttcaggcgtccaaatgaagcattgctatcaattaattgtttccagaaggaccttggggacccaaatccattggtgagggcatgggcacttcgtgccatggctggtattcgacttcatgtaattgcacctcttgttcttgttgctgtgggaaaatgtgcaagagatccttctgtatatgttagaaaatgtgctgcaaatgctcttcctaagcttcatgatttgcggctagaggaacatacttctgcaattgaagaggtctggtcaacatatttgttgcttatctcttccttcatcattttcgttgttctacttgtttgtgccctttgaatgtacccatatccataatttccatgggacttatactttgaaatctgaatttgcaaaagatgcttcaatgccatatattggaagcttaactctgtagaattgaggccattatgggttcaattaattaacagcaatgctccattctgtgcagattgttggactattattaaatgacaattccccagaagttgttggggctgcagcttctgcatttgctactgtttgtccaaataattttttgttgcttggaagaaagttcagaaggttgtgtgaggttcttcctgatgttgaagagtggggtcagataatcctaattgggatccttctgcggtatgtgatagcaaggcatggtcttgtcaaagaatcaatcatgttttctttgtgtcaggaaaaggattggagctctggaaagacagtatttgaagatgatgagcaagactttacagtgaaagaaggtgctgatggttctggggatacgctatctgaattagcaaatatgattttccattgctacattgaaaggccagatgaatatctatcacgatcaagttctccaaataagggttttccaaaattagaagcatcccaattttcatcttccagcaatgatgatgtgaagatcctgctgcagtgtacttcaccattgttgtggagtaataacagtgctgtagtacttgcagctgctggtgtgcattggataatggcctctcgggatgatgttaaaaaaattgttaaaccacttttgtttgtcatgcgatcatcatatgcctcaagatttgtggtaggcatttcttgaatcccttgtttccatcgtattttgcgctatgcttttgagcagaattatacaagctggtatcacttgagtatttctactctagcacttatgctcttctccatttctttccatctgtttcttgaatttcatactttgttgcatatatgatgggctcaaacccaataggtcttggtccattaagacttataacagacagcgtaagggtagggtaagttaaggggggccagtaggggagagaatattgagaaagcatttccccaggcctgactggggaatgtaatgcattgtgagaaggaactcttttagaaggatttttttggtac-agggcaatgcgtggaagggaacagaaagaattatttggtcaactagagcccctagcctcaggagaacctgttttctttc------tttttgttttcctcttgttagctctggctctgcata--------------------------------------------
