# Supplementary material for: A new generic circumscription of Hydrochorea (Leguminosae, Caesalpinioideae, mimosoid clade) with an amphi-Atlantic distribution
Source: PhytoKeys. 2022 Aug 22;205:401–37. doi: 10.3897/phytokeys.205.82775 (PMC9849043; doi:10.3897/phytokeys.205.82775)
Supplement: Supplementary material 1 — Supplementary data file S1 [file phytokeys-205-401_article-82775__-s001.zip › RBH3_m45528_comp37759_c0_seq2_exon09.aln-cln]

>Acacia_rostellifera_Murphy_466@NODE_1_length_2100_cov_268.322788
attatcttaacctttacccttgaaaaatttattttttccgaaaccaaatagagtagactgttactgggaagctggacagctacgttaattgttaaatgaatatatgagccttttcttacttaaatttactggcacagtttactttttctgttcttacgtggctgaattctgtacattgttaaatgaatatatgagctttggttcctatttggagtttttgctttctcaattaccagggttcattgtagtatttgaattctgttcattattaaaaatatacatatgatcacatacaagtttttcattttggattctcatattttaatattaggtacttttgatttagtttgttttgaaggttttcaaatgtataatttttgtttgggcggagaagtaaaagtttcatttgatgcaatgaattttatgtttttgaatgacttttggttgcaggtca---tatgcactaagaaagatgacattgggtccttgcaaagagttttaagttatgcagttgaactggctgagaatgacctgaactatgatattcgtgatcggtctcattttgtaaagaaatttttctcacagaatctggagtcccaacaaaatgaggaagaagaaaatgacaaatcacaaaatagagacctgtcctatgtacttgctcaatgcatatttggtggacagacaaaaacagtgacagtgccatctgaacccatcaattcccggttttatctccctggttctctttcccagatagtattgcatgcagctccaggctatgagcctcttccaaagccttctagtcttccatacaatgagcttgatcaatatgatggggctgcttcaggagaattcaacgaggatgatccagatgcatctggatctttggatgagggaagtgcttctgattatagttctgaacattcatatactggttcaagtgatgtcagtcacagtgatgagactgtttctggtcatcaagataaccatgatgctgatcctttgattcagatttcagacatggctaacggtggcaaaaatcagaatggtgtgtctcaccctgatacagcggattttggggaattattgtctacaagggctctggagtcatggttggatgagccgcctgcattgtctactgaaagtacaatggaacaaggtcgagcctgtggatcttctgctagaataaccataggaaatatcagaagtcaagttaaaactaaatgctacatgcttttagatcctgcaaatggaaatggattgaaggtccattattcattttcatctgagacttcaagcataacccctcaactcatatgtcttgacttattctttgaaaattgttctttagagtccttatgtgatatagtcttaatagatgaggactctagcaagggctcagatactgcaaaccagacatcatcgtctgttgaaaggtaagatttaaatttttcttttattttttaaggtaaaatttaa----------------------------tgttttaattttctgtgttttgttttgctgcatttgcacaattttttatttgttactgacagtttccgaaaagataggagggaaatagggagaagagggaaagggaattttcccatgaatgaaactctggaacgagaatctgtttctagagagggagagac--atgtgtgctgattaatacttcattcatggtgaaaaacaagtacataacttacttaaatagtctg--acaataactgaaattaaataccgagattcttggattgaaactgaaaataactgaaatttataacacaagacagatggcagctaaacataaaagctagttaaatccctatccttagttcttt
>Afrocalliandra_redacta_Germishuizen_5585@NODE_1_length_1887_cov_309.898343
ataatcttaacctttacccctcaaa-tttatttttttctgaaagcaagtagagtaggctgttactggaaagctggacagctatgtactttttaatatgca-------gcttttaattgcttagatttactcacaaagtttac-ctttctgttcttacgttgttgaattctgtacattgttaaatgaatatatgaactatggttcccattttaagtttttgctttctcaattaccaggatttgttgtagtatttgaattctgtgcattattataaaaatatatatgaccacatacaagttttttgttttggattctcaga-------------tggtttttagctagcttgtgttaaaggttttcaaatttaaaatttttatttgggccgagaagtaaaagttttatttgatgcaatgaattttatgtttttgaatggtttttggttgcaggtcatattatgcaccaagagagaggacgttggttccttgcagagagtcttaagttatgcagttgaactggctgagaatgacctgaactatgatattcgtgatcggtcacgttttgtaaagaaacttttctcacagaatctcgagtcccaacaaaatgtggaagaagaaaatgacaaatcaaaaaatagagacctgtcctatgtacttgcccaatgcatatttggtggaaagacaaaaacagtgacaggttcaactgaaccgatcaattcccggttttatcttcctggttctctttcccagatagtatttcatgcagctccaggctatgagcctcttccaaagccttttagtcttccatacaatgaacttgatcaatatgatggagctacctcaggagaattcaatgaggatgatccagatgcatctgaatttttggatgaggaaagttcttctgaatatagttctgaacattcatatactggttcaagtgatgccagtcacagtgatgagactgtttgtgttcatcaagataacaacaatgctgatcctttgattcagatttcagacacagctaacagtggcaaaaatcagaacggtgtgtctcacccagatacagcggattttggggacttattgtctacgagggctctcgagtcatggttggatgagcagcctgcattgtctagtgaaagtacaatggaacaaggtcgagcccgtagatcttctgctagaataaccataggaaatatcagaagtcgagttaaaactaaatgctacatgcttttagatcctacaaatggaaatggattgaaggtcaattattcattttcatctgaggcttcaagcataacccctcaactcatatgtctagacttattctttgaaaattgttctttagagtccttatctgatgtagttttaatagatgaggactctagcaggggctcagattctgcaaaccagacatcaccgtctgctgaaaggtaagctttgaattttccct----------------------------ctttaatattgtgatgatcaatatgttttaattttccttgttttgttttgctggatctgcacaattttttatttgtta---agagtttgtc---------------------------------------------------------------------------------------------at------tttgtttttggctatcatttttgcttcttatatttgcatgattttacatgttggctttctggaactaatggatcctaccgc-----ttttggcattgctctccagtacttcgaatactgatataccaactttagtgtcagacagaaaagaggactctacaagttcacttcctttgttttgt
>Albizia_adinocephala_FHO33_88@NODE_1_length_2213_cov_177.654963
gaatgc-----------actcatcaaatccgttaatagtaaggggatttacagtagactgttactgggaagctggacagcaacgtatattgttaaatgaatatatgagctctttcttacttaaatttactggcacagtttactttttctgttcttacgtggttgaattctgtaaattgttaaatgaatatatgagctttggttccaattttaagtttttgctttctcaattaccagggttcactgtagtatttgaattctgtgcattattaaaaaa--atatattatcatatacaagtttttcgttttggattctcagattttaataataggtactttttatttagtttgtgttgaaggtttccaaatttataatttttatttgggccaagaagtaaaagtttcatttgatgcaatgaattttatgtttttgaattacttttggttgcaggtcatattatgcagtaagaaagatgacattgggtccttgcaaagagtcttaagttatacagttgaactggctgagaatgacctgaactatgatattcgtgatcggtctcgttttgtaaagaaacttttctcacggaatctggagtcccaacaaaatgaggaagaagaaaatgacaaatcacaaaatagagacctgtcctatgtacttgctcaatgcatatttggtggacagacaaaaacagtgacagtgccatctgaacccatcaattcccggttttatctccctggttctctttcccagatagtatttcatgcagctccgggctatgagcctcttccaaagccttctagtcttccattcaatgagcttgatcaatatggtggggctgcttcaggagaattcaacgaggatgatcgagatgcatctgaatctttggatgaggaaagtgcttctgattatagttctgaacattcatatactggttcaagtgatgtcagtcacag---tgagactgtttctcgtcatcaagaaaacaacaatgctgatcctttgattcagatttcagacacggctaatggtggcaaaaatcagaatggtgtgtctcaccctgatacagcagatttggggggcgtattgtctacaagggctctggagtcatggttggatgagccgcctgcattgtctactgaaagtacaatggaacaaggtcgagcctgtagatcttctgctagaataaccataggaaatatcagaagtcgagttaaaactaaatgctacgtgcttttagatcctgcaaatggaaatggattgaaggtcaattattcattttcatctgaggcttcaagcataacccctcaactcatatgtcttgacttattctttgaaaattgttctttagagtccttatctgatatagtcttgatagatgaggactctagcaagggctcagattctgcaaaccagacatcatcgtctgttgaaaggtaagctttaaatttttccttttttttttaaaaaaaatttcaacgagggttt---------aatattaat-tttgtcaattttagcttttatcctttgcttggattggatactc--tgttttattatttgggattactcg----------------tcaagaggattagaacttgtaattactcacttactgttattctaaattgataaattatattttgagagctgtttatctcttttagttgtttttgaccctcatttttgcatcttatatttgcatgatttt---tattggctttccggaacttatggatcctactgc-----ttttggcattgcactccagtacttcgaatactgatgcacccactctggtgtcagacagaaaagaggactctacaagttcacttcctttgttttgt
>Albizia_coripatensis_Hughes_2433@NODE_1_length_1931_cov_322.287487
gaatgcattatgtaatgactcattagatccgttaatagtaaggggatttacagtagactgttactggggagctggacagcaacgtatattgttaaatgaatatatgagctctttcttacttaaatttactggcacagtttactttttcttttcttacgtggttgaattctgtacattgttaaatgaatatatgacc-----------ttttaagtttttgctttctcaattaccagggttcactgtagtatttgaattctgtgcattattaaagaaatatatatgatcacatacaagtttttcgttttggattctcagattttaataatgggtactttttatttagtttgtgttgaaggttttcaagtttataatttttatttgggccgagaagtaaaagtttcatttgatgcaatgaattttatgtttttgaattacttttggttgcaggtcatattttgcactaagaaagatggcattgggtccttgcaaagagtctcaagttatgcagttgaactggctgagaatgacctgaactatgatattcgtgatcggtctcgtcttgtaaagaaacttctctcacggaatctggagtcccaacaaaacgaggaagaagaaaatgacaaatcacaaaatagagacctgtcctatgtactcgttcaatgcatatttggtggacagacaaaaacagtgacagtgccatctgaacccatcaattcccggttttatctccctggttctctttcccagatagtatttcatgcagctccaggctatgagcctcttccaaagccttctagtcttccatacaatgagcttgatcaatatgatggggctgcttcaggagaattcaatgaggatgatccagatgcatctggatctttggatgaggaaagttcctctgactatagttctgaacattcatatactggttcaagtgatgtcagtcacagtgatgagactgtttctggtcatcaagataacaacaatgctgatcctttgattcagatttcagacacggctaatggtggcaaaaatcagaatggtgtgtctcaccctgatacagcggatttaggggatgtattgtctacacgggctctggagtcatggttgggtgagccgcctgcattgtctactgaaagtacaatggaacaaggtcgagcctgtagatcttctgctagaataaccataggaaatatcagaagtcaagttaaaactaaatgctacatgcttttagatcctgcaaatggaaatggattgaaggtcaattattcattttcatccgaggcttcaagcataacccctcaactcatatgtcttgacttattctttgaaaattgttctttagagtccttatctgatatagtcttaatagatgaggactctagcaagggctcagattctgcaaaccagacatcatcgtctgttgaaaggtaagctttaaatttttcttttcttttttaaggtaaaatttgatgtacctttactattgtgattgtcaatatgttataattttcggtgttttgttttgctggatttgcaaaattttttatttgtcactgacaggttctggaaagatacgatagaaatagggagaagaaggaaaggggattttcccacgaaagaaactctagaacgagagtctgtttctagagagggagagacatatgtgtgttgattaatacttcattcatggtg-aaaacaagtacataacttacttaaataggctaacacaatagctgaaattaacaacctagattctaggattgaaactgaaaataactgaaatttgaaacacaagactgatgccagctaaacgtaaaagctagttaaatccctatccttagttcttt
>Albizia_multiflora_Hughes_3090@NODE_1_length_1791_cov_196.569428
---------------------------------------------------------------------------acagcaatgtatgttgttaaatggatatatgagctctttcttacttaaatttacgggtacagtttactttttctgttcttacgtggttgaattctgtacattgttaaatgaatatatgagctttggttcctattttaagtctttgctttctcaattaccagggttcactgtagtatttgaattctttgcattattaaaaaaatatatatgatcacatacaagtttttcgtttttgattctcagattttaataattggtactttttatttagtttgtgttgaaggttttcaaatttataatttttatttggtccaagaa------------------------aattttatgtttttgaattacttttggttgcaggtcatattatgcagtaagaaagatgacattgggtccttgcaaagagtcttaagttatacagttgaactcgctgagaatgacctgaactatgatattcgtgatcggtctcgttttgtaaagaaacttttctcacggaatctggagtcccaacaaaatgaggaagaagaaaatgacaaatcacaaaatagagacctgtcctatatacttgctcaatgcatatttggtggacagacaaaaacagtgacagtgccatctgaacccatcaatacccggttttatctccctggttctctttcccagatagtatttcatgcagctccaggctatgagcctcttccaaagccttctagtcttccatacaatgagcttgatcaatatgatggggctgcgtcaggagaattcaacgaggatgatccagatgtatctggatctttggatgaggaaagtgcttctgattatagttctgaacattcatatactggttcaagtgatgtcagtcaccgtgatgggactgtttctggtcatcaagataacaacaatgctgatcctttgattcagatttcagacatggctaatggtggcaaaaatcagaatggtgtgtctcaccctgatacagcggattttggggacgtattgtctacaagggctctggagtcatggctggatgagccgcctgcattgtctactgaaagtacaatggaacaaggtcgagcccgtagatcttctgctagaataaccataggaaatatcagaagtcgagttaaaactaaatgctacgtgcttttagatcctgcaaatggaaatggattgaaggtcaattattcattttcatctgaggctccaagcataacccctcaactcatatgtcttgacttattctttgaaaattgttctttagagtccttatctgatatagtcttgatagatgaagaatctagcaagggctcagattctgcaaaccagacatcgtcgtctgttgaaaggtaagctttaaatttttctt---ttttttaatttaaatttcaatgagggttttgatttgggagtattaat-tttgttaattttagcttttatcctttgcttggattgaatactctttggtttattatttggtattactcg----------------tcaagaggattagaacttgtaattactcacttactgtcattttaaatcgataaattatattttgagagctgtttatctcttttagttgtttttgactctcatttttgcatcttat------atgatttttattattggctttccggaactaatggatcctactgc-----ttttggcattgcactccagtacttcgaatactgatacacccactctggtgtcagacagaaa---------------------------------a
>Albizia_niopoides_Simon_1601@NODE_1_length_1880_cov_207.332224
gaatgcattacataatgactcattagatctgttaatagtaagggggtttatagtagactgttattgggaagctggacagcaatgtatgttgttaaatgaatgtatgagctctttcttacttaaatttacggatacagtttatcttttctgttcttacatggttgaattctgtacattgttaaatgaatatatgagctttggttcctattttaagtttttgctttctcaattaccagggttcactgtactatttgaattctgtgcattattaaaaaaatatatatgatcacatacaagttttttgttttggattctcagattttaataattggtactttttatttagtttgtgttgaaggtcttcaaatttgtaatttttatttggtccaagaagtagaagtttcatttgatgcaatgaattttatgtttttgaatttcttttggttgcaggtcatattatgcagtaagaaagatgacattgggtccttgcaaagagtcttaagttatacagttgaactggctgagaatgacctgaactatgatattcgtgatcggtctcgttttgtaaagaaacttttctcacggaatctggcatcccgacaaaatgaggaagaagaaaatgacaactcacgaaatagagacctgtcctatatacttgctcaatgcatatttggtggacagacaaaaacagtgacagtgccatctgaacccattgatacccggttttatctccctggttctctttcccagatagtatttcatgcagctccaggctatgagcctcttccaaagccttctagtcttccatacaatgagcttgatcaatatgatggggctgcttcaggagaattcaacgaggatcatccagatgcatctggatctttggatgaggaaagtgcttctgattatagttctgaacattcatatactggttcgagtgatgtcagtcacagtgatgggactgtttctggtcatcaagataacaacaatgctgatcctttgattcagatttcagacacggctaatggtggcaaaaatcagaatggtgtgtctcaccctgatacagcggaatttggggacatattgtctacaagggctctggagtcatggttggatgagccgcctgcattgtctactgaaagtacaatggaacaaggtcgagcccgtagatcttctgctagaataaccataggaaatatcagaagtcgagttaaaactaaatgctacgtgcttttagatcctgcaaatggaaatggattgaaggtcaattattcattttcatctgaggctccaagcacaacccctcaactcatatgtcttgacttattctttgaaaattgttcttcagagtccttatctgatatagtcttgatagatgaagaatctagcaagggctcagattctgcaaaccagacatcatcgtctgttgaaaggtaagctttaaatttttcttt--ttttttaattaaaatttcaatgagggttttgatttgggaatattaat-tttgttaattttagcttttatcctttgcttggattggatactctttgatttattatttggtattactcg----------------tcaagaggattagaacatgcaattactcacctaccgtcattttgaatcgataaattatattttgagagctgtttatctcttttagttgtttttgactctcatttttgcatcttatatttgcatgatttt---tattggctttccggaactaatggatcctactgc-----ttttggcattgcactccagtacttcgaatactg-------------------------------------------------------------a
>Albizia_subdimidiata_var_minor_Gorts_341@NODE_1_length_1227_cov_56.765217
--------------------------------------------------------------------------------------------------------------------------------------------------------------------------------------------------------------------------------------------------------------------------------------------------atacaagattttcgttttggattctcagattttaataatcggtactttttatgtagtttgtgttgaaggctttcaaatttataatttttatttggtccaagaagtagaagtttcatttgatgcaatgaattttatgtttttgaattacttttggttgcaggtcatgttatgcagtaagaaagatgagattgggtccttgcaaagagtcttaagttatacagctgaattggctgagaatgacctgaactatgatattcgtgatcggtctcgttttgtaaagaaacttttctcacggaatctggagtcccaacaaaatgaggaagaagaaattgacaaatcacaaaatagagacctgtcctatatacttgctgaatgcatatttggtggacagacaaaaacagtgacagtgccatctgaacccatcaatacccggttttatctccctggttctctttcccagatagtatttcatgcagctccaggctatgagcctcttccaaagccttctagtcttccatacaatgagcttgatcaatatgatggggctgcgtcaggagaattcaacgaggatgatccagatgcatctggatctttggatgaggaaagtgcttctgattatagttctgaacaatcatatactggttcgagtgatgtcagtcaccgtgatgggactgtttctcgtcatcaagataacaacaatgctgatcctttgattcagatttcagacatggctaatggtggcaaaaatcagaatggtgtgtctcaccctgatgcagcggattttggggacgtattgtctacaagggctctggagtcatggctggatgagccgcctgcattgtctactgaaagtacaatggaacaaggtcgagcccgtagatcttctgctagaataaccataggaaatatcagaagtcgagttaaaactaaatgctacttgcttttagatcctgcaaatggaaatggattgaaggtcaattattcattttcatctgaggctccaagcataacccctcaactcatatgtcttgacttattctttgaaaattgttcttcagagtccttatctgatatagtcttgatagatgaagaatctagcaagggctcagattctgcaaaccagacatcgtcgtctgttgaaaggtaagctttaaatttttcttttt-----taaatttcaatttgg-------------------------gtaagctttaaatttttcttttttttttttttt----------aaatttcaat-----------------------------------------------------------------------------------------------------------------------------------------------------------------------------------------------------------------------------------------------------------------------------------------------------------t
>Albizia_subdimidiata_var_subdimidiata_Ferreira_210@NODE_1_length_1748_cov_200.728905
aaatgcattacgtaatgactcattagatctgttaatagtaagggg--------------------------------------gtttatagtagaatgaatatatgagctctttcttacttaaatttacaggtacagtttactttttctgttcttacggggttgaattctgtacattgttaaatgaatatatgagctctggttcctattttaagtttttgctttctcaattaccagggttcactgtagtatttgaattctttgcattattaaaaaaatatatatgatcacatacaagattttcgttttggattctcagattttaataatcggtactttttatttagtttgtgttgaaggctttcaaatttataatttttatttggtccaagaagtagaagtttcatttgatgcaatgaattttatgtttttgaattacttttggttgcaggtcatgttatgcagtaagaaagatgagattgggtccttgcaaagagtcttaagttatacagttgaattggctgagaatgacctgaactatgatattcgtgatcggtctcgttttgtaaagaaacttttctcacggaatctggagtcccaacaaaatgaggaagaagaaattgacaaatcacaaaatagagacctgtcctatatacttgctgaatgcatatttggtggacagacaaaaacagtgacagtgccatctgaacccatcaatacccggttttatctccctggttctctttcccagatagtatttcatgcagctccaggctatgagcctcttccaaagccttctagtcttccatacaatgagcttgatcaatatgatggggctgcgtcaggagaattcaacgaggatgatccagatgcatctggatctttggatgaggaaagtgcttctgattatagttctgaacaatcatatactggttcgagtgatgtcagtcaccgtgatgggactgtttctggtcatcaagataacaacaatgctgatcctttgattcagatttcagacatggctaatggtggcaaaaatcagaatggtgtgtctcaccctgatgcagcggattttggggacgtattgtctacaagggctctggagtcatggctggatgagccgcctgcattgtctactgaaagtacaatggaacaaggtcgagcccgtagatcttctgctagaataaccataggaaatatcagaagtcgagttaaaactaaatgctacgtgcttttagatcctgcaaatggaaatggattgaaggtcaattattcattttcatctgaggctccaagcataacccctcaactcatatgtcttgacttattctttgaaaattgttcttcagcgtccttatctgatatagtcttgatagatgaagaatctagcaagggctcagattctgcaaaccagacatcgtcgtctgttgaaaggtaagctttaaatttttctttttttttttaatttaaatttcaatgagggttttgatttgggaatattaat-tttgttaattttagcttttatcctttgcttggattggatactctttggtttattatttggtattactcg----------------tcaagaggattagaactagtaattactcacttcctgtcattttaaatcgataaattatattttgacagctgtttatctcttttagttgtttttgactctcat------------------------------------------------------------------------------------------------------------------------------------------------------------------t
>Albizia_xerophytica_Hughes_1435@NODE_1_length_1909_cov_132.449236
----------------------------------------------------------------------------------cgtatattgttaaatgaatatatgagctctttcttacttaaatttactggcgcagtttactttttctgttcttacatggttgaattctgtacattgttaaatgaatatatgagctttggtttctattttaagtttttgatttctcaattaccagggttcactatagtatttgaattctgtgcattattaaaaaaatatatatgatcacatacaagtttttcgttttggattctcagattttaataataggtactttttatttagtttgtgttgaaggttttcaaatttataatttttatttgggccaagaagtaaaagtttcatttgatgcaatgaattttatgtttttgaattacttttggttgcaggtcatattatgcagtaagaaagatgacattgggtccttgcaaagagtctcaagttatacagttgaactggctgagaatgacctgaactatgatattcgtgatcggtctcgttttgtaaagaaacttttctcacggaatctggagtcccaacaaaatgaggaagaagaaaatgacaaatcacaaaatagagacctgtcctttgtacttgctcaatgcatatttggtggacagacaaaaacagtgacagtgccatctgaacccatcaattcccggttttatctccctggttctctttcccagatagtatttcatgcagctccaggctatgagcctcttccaaagccttctagtcttccatacaatgagcttgatcaatatggtggggctgctttaggagaattcaatgaggatgatcgagatgcatctgaatctttggatgaggaaagtgcttctgattatagttctgaacattcatatactggttcaagtgatgtcagtcacagtgatgagactgtttctggtcatcaagaaaacaacaatgctgatcctttgattcagatttcagacacggctaatggtggcaaaaatcagaatggtgtgtctcaccctgatacagcagattttggggacgtattgtctacaagggctctggagtcatggttggatgagccgcctgcattgtctactgaaagtacaatggaacaaggtcgagcctgtagatcttctgctagaataaccataggaaatatcagaagtcgagttaaaactaaatgctacgtgcttttagatcctgcaaatggaaatggattgaaggtcaattattcattttcatctgaggcttcaagcataacccctcaactcatatgtcttgatttattctttgaaaattgttctttagagtccttatctgatatagtcttgatagatgaggactctagcaagggctcagattctgcaaaccaga---catcgtctgttgaaaggtaagctttaaatttttcttttcttttttaaaaaaaatttcaatgagggttt---------aatattaat-tttgtcaattttagcttttatcctttgcttggattggatactctttggtttattatttgggattactcg----------------tcaggaggattagaacttgtaattactcacttactgtcattctaaattgataaattatattttgagagctgtttatctcttttagttgtttttgactctcatttttgcgtcttatatttgcatgatttt---tattggctttccgcaactaatggatcctactgc-----ttttggcattgcactccagtacttcgaatactgatacacccactctggtgtcagacagaaaagaggactctacaagttcacttcctttgttttgt
>Balizia_elegans_Iganci_870@NODE_1_length_1981_cov_178.741597
ataatcttaacctttacccttgaaatatttatttttgccgaaaccaagtagagaagactgttactgggaatctggacagctacgtatattgttaaatgaatatatgagctttttcttacttaaatttactggcacagtttactttttgtattcttacgtgcttgaattctgtacattgttaaatgaatatatgagctttggttcctattttaagtttttgctttctcaattaccagggttcattgtagtatttgaattctgtgcattattaaaataatatatatgatcacataggagtttttcgttttggattctcagattttaataataggtactt---------------ttgaaggttttcaaatttataatttttatttgggccgagaagcaaaagtttcatttgatgcaatgaattttatgcttttgaatgacttttgattgcaggtcatattatgcactaagaaagatgacattgggtccttgcaaagagtcttaacttatgcagttgaactggctgagaatgacctgaactatgatattcgtgatcggtctcgttttgtaaagaaacttttctcacggaatctggagtcccaacaaaatgaggaaggagaaaaggacaaatcacaaaatagagacctgtcctatgtacttgctcaatgcatatttggtggacagacaaaaacagtgacagtgccatctgaacccatcaattcccggttttatctccctggttctctttcccagatagtatttcatgcagctccaggctatgagcctcttccaaagccttctagtcttccatacaatgagcttgatcaatatgatggggctccttcaggagaattcaacaaggatgatccagatgcatctggatctttggatgaggaaagtgcttctgattatagttctgaacattcatatactggttcaagtgatgtcagtcacagtgatgagactgtttctgatcatcaagataacaacaatgctgatcctttgattcagatttcagacacggctaatggtggcaaaaatcagaatggtgtgtctcaccctgatacagcggattttggggacttattgtctacaagggctttggagtcatggttggatgagccgcctgcattgtctactgaaagtacaatggaacaaggtcgagcccgtagatcttctgcaagaataaccataggaaatatcagaagtcgagttaaaactaaatgctacatgcttttagatcctgcaaatggaaatggattgaaggtcaattattcattttcatctgaggcttcaagcataacccctcaactcatatgtcttgacttattctttgaaaattgttctttagagtccttatctgatatagtcttaatagatgaggactctagcaagggctcagattctgcaaaccagacatcatcgtctgttgaaaggtaagctttaaatttttcttttcttttttgaggtaaaatttgatgtacctttactattgtgattgtctatatgttttaattttctgtgttttgttttactggatttgcacaattttttatttgtcgctgacaggttctggaaagatgaggtagaaataggtagaagagggaaagggaattttcccataaaagaaactctagaacaagaatttgtttctagagagggagagacatatgtgtgctgattaatacttcattcatggtgaaaaactagtacataacttacttaaatagtctgacacaa----ttaaattaacaacctagattctagga------------------gaaatttaaaacaaaagacagatgccagctaaacataagagctagttaaatccctatccttagttcttt
>Balizia_pedicellaris_Queiroz_15529@NODE_1_length_1772_cov_483.373908
----------------------------------------aacccaagtagagaagactgttactgggaagctggacagctacttatattgttaaatgaatatatgagctttttcttacttaaatttactggcacagtttactttttctattcttgcgtggttgaattctgtacattgttaaatgaatatatgagctttggttcctattttaagtttttgctttctcaattaccagggctcattgtagtatttgaattctgtgcattattaaaataatatatatgatcacatacaagtttttcgttttgcattttcagattttaataataggtactt---------------ttgaaggttttcaaatttataatttttatttgggccgagaagtaaaagtttcatttgatgcaatgaattttatgcttttgaatgacttttgattgcaggtcatattatgcactaataaagatgacattgggtccttgcaaagagtcttaagttatgcagttgaactggctgagaatgacctgaactatgatattcgtgatcggtctcgttttgtaaagaaacttttctcacggaatctggagtcccaacaaaatgacgacgaagaaaatgacaaatcacaaaatagagacctgtcctatgtacttgctcaatgcatatttggtggacagacaaaaacagtgacagtgccatctgaacccatcaattcccggttttatctccctggttctctttcccagatagtatttcatgcagctccaggctatgagcctcttcctaagccttctagtcttccatacaatgagcttgatcaatatgatggggctgcttcaggagaattaaacgaggatgatccagatgcatctggatcttcggatgaggaaagtgcttctgattatagttctgaacattcatatactggttcaagtgatgtcagtcacagtgatgagactgtttctgatcatcaagataacaacaatgctgatcctttgattcagatttcagacacggctaatggtggcaaaaatcagaatggtgtgtctcaccctgaaacagcggattttggggacttattgtctacaagggctttggagtcatggttggatgagccgcctgcattgtctactgaaagtacaatggaacaaggtcgagcccgtagatcttctgctagaataaccataggaaatatcagaagtcgagttaaaactaaatgctacatgcttttagatcctgcaaatggaaatggattgaaggtcaattattcattttcatctgaggcttcaagcataactcctcaactcatatgtcttgacttattctttgaaaattgttctttagagtccttatctgatatagtcttaatagatgaggactctagcaagggctcagattctgcaaaccagacatcatcgtctgttgaaaggtaagctttaaatttttcttttcttttttgaggtaaaatttgatgtacctttactattgtgattgtcaatatgttttaattttctgtgttttgttttactggatttgcacaattttttatttgtcactgacaggttctggaaagatgagatagaaataggtagaagagggaaagggaattttcccatgaaagaaactctagaacaagaatctgtttctagagagggagagacatttgtgtgctgattaatacttcattcatggtgaaaaactagtacataa----cttaaatagtctgacacaataactgaaattaacaacctagattctaggattgaaactgaaaataactgaaatttaaaacaaaagacagatgccagctaaacataagagctag-----------------------t
>Enterolobium_cyclocarpum_MWC9020@NODE_1_length_1925_cov_360.964286
cttaaatttactgggacagtttactttttctgttcttacgtgtttgaactctgtacattgttaaatgaatgtatg--aattctgtacattgttaaatgaatgtatgaattctttgttaaatgagtatatgagctttggttcctattttaagtttttgctttctcaattacgttcattgtagtatggaattctgtgcattggttcctattttaagtttttgctttctcaattaccagggttcattgtagtatgtgaattctgtgcattattaaaaaaatatatatgatcacatacaagtttttcgttttggattctcatattttaataataggtactttttatttagtttgtgttgaaggttttcaaatgtataagttttatttgggccgagaagtaaaagtttcatttgatgcaatgaattttatgtttttgaatgacttttggttgcaggtcatattatgcactaagaaagatgacattgggtccttgcaaagagtcttaagttatgcagttgaactggctgagaatgacctgaactatgatattcgtgatcgggctcgttttataaagaaacttttctcacggaatctggagtcccaacaaaatgaggatgaagaaaatgacaaatcacaaaatagagacctgtcctatgtactttctcaatgcatatttggtggagagacaaaaacagtgacagtaccatctgaacccatcaattcccggttttatctccctggttctctttcccagatagtatttcatgcagctccaggctatgagcctcttccaaagccttctagtcttccatacaatgagcttgatcaatatgatggggctgcttcaggagaattcaacgaggatgatccagaggcatctggatctttggatgaggaaagtgcttctgattatagttctgaacattcatatactggttcaagttatgtcagtcacagtgatgagactgtttctggtcatcaagataacaacaatggtgatcctttgattcagatttcagacatggctaatggtggcaaaaatcagaatggcgtgtctcaccctgatacagcggattttggggacttattgtctacaagggctctggagtcatggttggatgagccacctgcattgtctactgaaagtacaatggaacaaggtcgagcctgtagatcttctgctagaataaccataggaaatatcagaaatcgagttaaaactaaatgctacatgcttttagatcctgcaaatggaaatggattgaaggtcaattattcattttcatgtgaggcttcaagcataactcctcaactcatatgtcttgacttgttctttgaaaattgttctttagagtccttatctgatatagtcttaatagatgaggactctagcaaggtctcagattctgcaaaccagacatcatcgtctgttgaaaggtaagctttaaatttttcttttcaattttaaggtaaaatttgatgtacctttactattgtgattgccaatatgttttaattttctgcgttttgttttgctggatttgcacaattttttattcgtcactgacagtttctggaaggataagatagaaatagggagaagagggaaagggaattttcccatgaaagaaactct------ggaatctgtttctagagagggagagacatatgtgtgctgattaatacttcattcatgatgaaaagcaagtacataacttacttaaataatctgacacaataactgaaattaacaacctagattctaggattgaaactgaaaataactgaaatttaaaacacaagacagatgccagctaaacataaaagctagttaaatccctatccttagttcttt
>Hydrochorea_corymbosa1_Bonadeu_655@NODE_1_length_1166_cov_344.165617
-----------------------------------------------------------------------------------------------------------------------------------------------------------------------------------------------------------------------------------------------------------------------------------------------------------------------------------------------------aataattacttttgaaggttttcaaatttataattttta-ttgggccgagaagtaaaagtttcatttgatgcaatgaattttatgcttttgaatgacttttgattgcaggtcatattatgcactaagaaagatgacattgggtccttacaaagagtcttaagttatgcagttgaactggctgagaatgacctgaactatgatattcgtgatcggtctcgttttgtaaagaaacttttctcacggaatctggagtcccaacaaaatgaggaagaagaaagtgacaaatcacaaaatagagacctgtcccatgtacttgctcaatgcatatttggtggacagacaaaaacagtgacagtgccatctgaacccatcaattcccggttttatctccctggttctctttcccagatagtatttcacgcagctccaggctatgagcctcttccaaagccttctagtcttccatacaatgagcttgatcaatatgatggggctgcttcaggagaattcaacgaggatgatccagatgcatctggatctttggatgaggaaagtgcttctgattatagttctgaacattcatatactggttcaagtgatgtcagtcacattgatgagactgtttctgatcatcaagataacaacaatgctgatcctttgattcagatttcagacacggctaatggtggcaaaaatcagaatggtgtgtctcaccctgatacagcggattttggggacttattgtctacaagggctttggagtcatggttggatgagccgcctgcattgtctactgaaagtacaatggaacaaggtcgagcccgtagatcttctgctagaataaccataggaaatatcagaagtcgagttaaaactaaatgctacatgcttttagatcctgcaaatggaaatggattgaaggtcaattattcattttcatctgaggcttcaagcataacccctcaactcatatgtcttgacttatcctttgaaaattgttctttagagtccttatctgatatagtcttaatagatgaggactctagcaagggctcagattctgcaaaccagacatcatcgtctgttgaaaggtaagctttaaatttttcttttcttttttgaggtaaaatttgatgtacctttactattgtgattgtcaatatg-----------------------------------------------------------------------------------------------------------------------------------------------------------------------------------------------------------------------------------------------------------------------------------------------------------------------------------------------------------t
>Hydrochorea_corymbosa2_Iganci_862@NODE_1_length_1528_cov_604.164291
----------------------------------------------------------------------------------------------------------------------------------------------------------------------------------------------------------------------tttttgctttctcaattaccagggttcattgtagtatttgaattctgtgcattattaaaataatatatatgatcacatacaagtttttcgttttgcattctcagattttaataatagttactt---------------tggaaggttttcaaatttataattttta-ttgggccgagaagtaaaagtttcatttgatgcaatgaattttatgcttttgaatgacttttgattgcaggtcatattatgcactaagaaagatgacattgggtccttgcaaagagtcttaagttatgcagttgaactggctgagaatgacctgaactatgatattcgtgatcggtctcgttttgtaaagaaacttttctcacggaatctggagtcccaacaaaatgaggaagaagaaagtgacaaatcacaaaatagagacctgtcccatgtacttgctcaatgcatatttggtggacagacaaaaacagtgacagtgccatctgaacccatcaattcccggttttatctccctggttctctttcccagatagtatttcacgcagctccaggctatgagcctcttccaaagccttctagtcttccatacaatgagcttgatcaatatgatgcggctgcttcaggagaattcaacgaggatgatccagatgcatctggatctttggatgaggaaagtgcttctgattatagttctgaacattcatatactggttcaagtgatgtcagtcacattgatgagactgtttctgatcatcaagataacaacaatgctgatcctttgattcagatttcagacacggctaatggtggcaaaaatcagaatggtgtgtctcaccctgatacagcggattttggggacttattgtctacaagggctttggagtcatggttggatgagccgcctgcattgtctactgaaagtacaatggaacaaggtcgagcccgtcgatcttctgctagaataaccataggaaatatcagaagtcgagttaaaactaaatgctacatgcttttagatcctgcaaatggaaatggattgaaggtcaattattcattttcatctgaggcttcaagcataacccctcaactcatatgtcttgacttatcctttgaaaattgttctttagagtccttatctgatatagtcttaatagatgaggactctagcaagggctcagattctgcaaaccagacatcatcgtctgttgaaaggtaagctttaaatttttcttttcttttttgaggtaaaatttgatgtacctttactattgtgattgtcaatatgttttaattttctgtattttgttttactggatttacacaattttttatttgtcactgacagtttctggaaagatgagatagaaataggtagaagagggaaagggaattttcccatgaaagaaactctagaacaagaatctgtttctagagagggagagacatatgtgtgctgattaatacttcattcatggtgaaaaactagtacataa----cttaaatagtctgacacaataactgaaattaacaacctagat---------------------------------------------------------------------------------------------t
>Hydrochorea_marginata_Morim_563@NODE_2_length_621_cov_301.485294
------------------------------------------------------------------------------------------------------------------------------------------------------------------------------------------------------------------------------------------------------------------------------------------------------------------------------------------------------------------------------------------------------------------------------------------------------------------------------------------------------------------------------------------------------------------------------------------------------------------------------------------------------------------------------------------------------------aaaacagtgacagtgccatctgaacccatcaattcccggttttatctccctggttctctttcccagatagtatttcatgcagctccaggctatgagcctcttccaaagccttctagtcttccatacaatgggcttgatcaatatgatggggctgcttcaggagaattcaacaaggatgatccagatgcatctgggtctttggatgaggaaagtgcttctgattatagttctgaacattcatatactggttcaagtgacgtcagtcacagtgatgagactgtttctgatcatcaagataacaacaatgctgatcctttgattcagatttcagacatggctaatggtggcaaaaatcagaatggtgtgtctcaccctgatacagcggattttggggacttattgtctacaagggctttggagtcatggttggatgagccgcctgcattgtctactgaaagtacaatggaacaaggtcgagcccatagatcttctgctagaataaccataggaaatatcagaggtcgagttaaaactaaatgctacatgcttttagatcctgcaaatggaaatggattgaaggtcaattattcattttcatctgaggcttcaagcataacccc---------------------------------------------------------------------------------------------------------------------------------------------------------------------------------------------------------------------------------------------------------------------------------------------------------------------------------------------------------------------------------------------------------------------------------------------------------------------------------------------------------------------------------------------------------------------t
>Jupunba_abbottii_Zanoni_21220@NODE_1_length_1682_cov_150.695327
---------------------------------------------------------------ctgggaagctggacagctacgtatattgttaaatgaatatatgagctttttcttacttaaatttactggcacagtttactttttctattcttacgtggttgaattctgtacattgttaaatgaatatatgagctttggttcctattttaagtttttgctttctcaattaccagggttcattgtagtatttgaattctgtgcattattaaaataatatatatgatcacatacaagtttttcgttttggattctcagattttaataataggtactt---------------ttgaaggttttcaaatttataatttttatctgggccgagaagtaaaagtttcatttgatgcaatgaattttatgcttttgaatgacttttgattgcaggtcatattatacactaagaaagatgacattgggtccttgcaaagagtcttaagttatgcagttgaactggctgagaatgacctgaactatgatattcgtgatcggtctcgttctgtaaagaaacttttctcacggaatctggagtcccaacaaaatgaggaaggagaaaatgacaaatcacaaaatagagacctgtcctatgtacttgctcaatgcatatttggtggacagacaaaaacagtgacagtgccatctgaacccatcaattcccggttttatctccctggttctctttcccagatagtatttcatgcagctccaggctatgagcctcttccaaagccttatagtcttccatacaatgagcttgatcaatatgatggggctgcttcaggagaattcaacaaggatgatccagatgcatctggatctttggatgaggaaagtgcttctgattatagttctgaacattcatatactggttcaagtgatgtcagtcacagtgatgagactgtttctgatcatcaagataacaacaatgctgatcctttgattcagatttcagacgcggcgaatggtggcaaaaatcaaaatggtgtgtctcaccctgatacagcagattttggggacttattgtctacaagggctttggagtcatggttggatgagccgcctgcattgtctactgaaagtacaatggaacaaggtcgagcccgtagaacttctgctagaataaccataggaaatatcagaagtcgagttaaaactaaatgctacatgcttttagatcctgcaaatggaaatggattgaaggtcaattattcattttcatctgaggcttcaagcataacccctcaactcatatgtcttgacttattctttgaaaattgttctttagagtccttatctgatatagtcttaatagatgaggactctagcaagggctcagattctgcaaaccagacatcatcgtctgttgaaaggtaagctttaaatttttcttttcttttttgaggtgaaatttgatgtacctttactattgtgattgtcaatatgatttaattttctgtgttttgttttactggatttgcacaattttttatttgtcactgacaggttctggaaagatgagatagaaataggtagaagagggaaagggaattttcccatgaaagaaactctagaacaagaatctgtttctagagagggagagacatatgtgtgctgattaatacttcattcatggtgaaaaactagtacaaaaattagttaaatagtctgacacaataactgaaattaacaacctaga----------------------------------------------------------------------------------------------t
>Jupunba_barbouriana_Iganci_847@NODE_1_length_1773_cov_260.912736
--------------------------------------------------------------------------------tacgtatattgttaaatgaatatatgagctttttcttacttaaatttactggcacagtttactttttctgttcttacatggttgaattctctacattgttaagtgaatatatgagcgttggttcctattttaagtttttgctttctcacttaccagggttcattgtagtatttgaattctgtgcattattaaaaaaaaatatatgatcacatacaagtttttcgttttggattcatcttttttaatactaggtactttttatttagtttgtgttgaaggttttcaaatttataatttttatttgggccgagaagtaaaag-ttcatttgatgcaatgaattttatgtttttgaatgacttttggttgcaggtcatattatgcactaaaaaagatgacattgggtccttgcaaagagtcttaagttatgcagttgaactggctgagaatgacctgaactatgatattcgtgatcggtctcgttttgtaaagaaacttttctcacggaatctggagtcccaacaaaatgaggaagaagaaaatgacaaatcacaaaatagagacctgtcctatgtacttgctcaatgcatatttggtgggcagacaaaaacagtgacagtgccatctgaacccatcaattcccggttttatctccctggttctctttcccagatagtatttcatgcagctccaggctatgagcctcttccaaagccttctagtcttccatacaatgagcttgatcaatatgatggggctgcttcaggagaattcaacgaggatgatccagatgcatctggatctttggatgaggaaagtgcttctgattatagttctgaacattcatatactggttcaagtgatgtcagtcacagtgatgagactgtttctgatcatcaagataacaacaatgctgatcctttgattcagatttcagacacggctaatggtggcaaaaatcagaatggtgtgtctcaccctgatacagcggattttggggacttattgtctagaagggctctggagtcatggttggatgagccgcctgcattgtctactgaaagtacaatggaacaaggtcgagcccgtagatcttctgctagaataaccataggaaatatcagaagtcgagttaaaactaaatgctacatgcttttagatcctgcaaatggaaatggattgaaggtcaattattcattttcatctgaggcttcaagcataacccctcaactcatatgtcttgacttattctttgaaaattgttctttagagtccttatctgatatagtcttaatagatgaggactctagcaagggctcagattctgcaaaccagacatcatcgtctgttgaaaggtaagctttaaatttttcttttcttttttgaggtaaaatttgatgtacctttactattgtgattgtcaatatgttttaattttctgtgttttgttttactggatttgcacaattttttatttgtcactgacaggttctggaaagataagatagaaatagggagaagagggaaagggaattttcccatgaaagaaactctagaacaagaatctgtttctagagagggagagacatttgtgtgctgattaatacttcattcatggtgaaaaactagtacataactttattaaatagtctgacacaataactgaaattaacaacctagattctaggattgaaactgaaaacaactgaaatttaaaacacaagacagatgccagctaaacataaaagctagttaaatccctatccttaattcttc
>Jupunba_brachystachya_Lima_7438@NODE_1_length_2067_cov_176.530653
ataatcttaacctttacccttgaaatatttattttttccgaaaccaggtagagaagactgttactgggaaggtggacagctacgtatattgttaaatgaatatatgagctttttcttacttaaatttactggcacagtttactttttctgttcttacgtggttgaattctgtacattgttaaatgaatacatgagctttggttcctattttaagtttttgctttctcaattaccagggttcattgtagtatttgaattctgtgcattattaaaaaaatatatatgatcacatacaagtttttcgttttggattctcagattttaataataggtactttttatttagtttgtgttgaaggttttcaaatttgtaatttttatttgggccgagaagtaaaagtttcatttgatgcaatgaattttatgcttttgaatgacttttgattgcaggtcatattatgcactaagaaagatgacattgggtccttgcaaagagtcttaggttatgcagttgaactggctgagaatgacctgaactatgatattcgtgatcggtctcgttttgtaaagaaacttttctcacggaatctggagtcccaacaaaatgaggaagaagaaaatgacaaatcacaaaatagagacctgtcctatgtacttgctcaatgcatatttggtggacagacaaaaacagtgacagtgccatctgaacccatcaattcccggttttatctccctggttctctttcccagatagtatttcatgcagctccaggctatgagcctcttccaaagccttctagtcttccatacaatgagcttgatcaacatgatgaggctgcttcaggagaattcaacgaggatgatccagatgcatctggatctttggatgaggaaagtgcttctgattatagttctgaacattcatatactggttcaagtgatgtcagtcacagtgatgagactgtttctgatcatcaagataacaacaatgctgatcctttgattcagatttcagacacggctaatggtggcaaaaatcagaatggtgtgtctcaccctgatacagcggattttggggacttattgtctagaaaggctctggagtcatggttggatgagccgcctgcattgtctactgaaagtacaatggaacaaggtcgagcccgtagatcttctgctagaataaccataggaaatatcagaagtcgagttaaaactaaatgctacatgcttttggatcctgcaaatggaaatggattgaaggtcaattattcattttcatctgaggcttcaagcataacccctcaactcatatgtcttgacttattctttgaaaattgttctttagagtccttatctgatatagtcttaatagatgaggactctagcaagggctcagattctgcaaaccagacatcatcgtctgttgaaaggtaagctttaaatttttcttttcttttttgaggtaaaatttgatgtacctttactattgtgattgtcaatatgttttaattttctgtgttttgttttactggatttgcacaattttttatttgtcactgacaggttctggaaagataagatagaaatagggagaagagggaaagggaattttcccatgaaagaaactctagaacaagaatctgtttctagagagggagagacatatgtgtgctgattaatacttcattcatggtgaaaaactagtccataactttattaaatagtctgacacaataactgaaattaacaacctagattctaggattgaaactgaaaataactgaaatttaaaacaaaagacagatgccagctaaacataaaagctagttaaatccctatctttagttcttc
>Jupunba_cochleata_Bonadeu_673@NODE_1_length_2163_cov_184.581016
ataatcttaacctttacccttgaaatatttattttttccgaaaccaagtagagaagactgttactgggaagctggacagctacgtatattgttaaatgaatatatgagctttttcttacttaaatttactggcacagtttactttttctgttcttacgtggttgaattctgtacattgttaaatgaatatatgagctttggttcctattttaagtttttgctttctcaattaccagggttcattgtagtatttgaattctgtgcattattaaaaaaatatatatgatcacatacaagtttttcgttttggattctcagattttaataatagatactttttattcagtttgtgttgaaggttttcaaatttataatttttatttgggccgagaagtaaaagtttcatttgatgcaatgaattttatgcttttgaatgacttttgattgcaggtcatattatgcactaagaaagatgacattgggtccttgcaaagagtcttaagttatgcagttgaactggctgagaatgacctgaactatgatattcgtgatcggtctcgttttgtaaagaaacttttctcacggaatctggggtcccaacaaaatgaggaagaagaaaatgacaaatcacaaaatagagacctgtcctatgtacttgctcaatgcatatttggtgggcagaccaaaacagtgacagtgccatctgaacccatcaattcccggttttatctccctggttctctttcccagatagtatttcatgcagctccaggctatgagcctcttccaaagccttctagtcttccatacaatgagcctgatcaatatgatggggctgcttcaggagaattcaacgaggatgatccagatgcatctggatctttggatgaggaaactgcttctgattatagttctgaacattcatatactgggtcaagtgatgtcagtcacagtgatgagactgtttctgatcatcaagataacaacaatgctgatcctttgattcagatttcagacacgcctaatggtggcaaaaatcagaatggtgtgtctcaccctgatacagcggattttggggacttattgtctagaagggctctggagtcatggttggatgagccgcctgcattgtctactgaaagtacaatggaacaaggtcgagcccgtagatcttctgctagaataaccataggaaatatcagaagtcgagttaaaactaaatgctacatgcttttagatcctgcaactggaaatggattgaaggtcaattattcattttcatctgaggcttcaagcataacccctcaactcatatgtcttgacttattctttgaaaattgttctttagagtccttatctgatatagtcttaatagatgaggactctagcaagggctcagattctgcaaaccagacatcatcgtctgttgaaaggtaagctttaaatttctcttttcttttttgaggtaaaatttgatgtacctttactattgtgattgtcaatatgttttaattttctgtgttttgttttactggatttgcacaattttttatttgtcactgacaggttctggaaagataagatagaaatagggagaagagggaaagggaattttcccatgaaagaaactctagaacaagaatctgtttctagagagggaga-----------------------------------gaaaaactagtacataactttattaaatagtctgacacaataactgaaattaacaacctagattctaggattgaaactgaaaataactgaaatttaaaacaaaagacagataccagctaaacataaaagctagttaaatcccgatccttagttcttt
>Jupunba_filamentosa_Lima_7487@NODE_1_length_1871_cov_196.385730
-----cttaacctttacccttgaaatatttattttttccgaaaccaggtagagaagactgttactgggaaggtggacagctacgtatattgttaaatgaatatatgagctttttcttacttaaatttaccggcacagtttactttttctgttcttacgtggttgaattctgtacattgttaaatgaatatatgagctttggttcctattttaagtttttgctttctcaattaccagggttcattgtagtatttgaattctgtgcattattaaaaaaatatatatggtcacatacaagtttttcgttttggattctcagattttaataataggtactttttatttagtttgtgttgaaggttttcaaatttgtaatttttatttgggccgagaagtaaaagtttcatttgatgcaatgaattttatgcttttgaatgacttttgattgcaggtcatattatgcactaagaaagatgacattgggtccttgcaaagagtcttaggttatgcagttgaactggctgagaatgacctgaactatgatattcgtgatcggtctcgttttgtaaagaaacttttctcacggaatctggagtcccaacaaaatgaggaagaagaaaatgacaaatcacaaaatagagacctgtcctatgtacttgctcaatgcatatttggtggacagacaaaaacagtgacagtgccatctgaacccatcaattcccggttttatctccctggttctctttcccagatagtatttcatgcagctccaggctatgagcctcttccaaagccttctagtcttccatacaatgagcttgatcaacatgatgaggctgcttcaggagaattcaacgaggatgatccagatgcatctggatctttggatgaggaaagtgcttctgattatagttctgaacattcatatactggttcaagtgatgtcattcacagtgatgagactgtttctgatcatcaagataacaacaatgctgatcctttgattcagatttcagacacggctaatggtggcaaaaatcagaatggtgtgtctcaccctgatacagcggattttggggacttattgtctagaagggctctggagtcatggttggatgagccgcctgcattgtctactgaaagtacaatggaacaaggtcgagcccgtagatcttctgctagaataaccataggaaatatcagaagtcgagttaaaactaaatgctacatgcttttggatcctgcaaatggaaatggattgaaggtcaattattcattttcatctgaggcttcaagcataacccctcaactcatatgtcttgacttattctttgaaaattgttctttagagtccttatctgatatagtcttaatagatgaggactctagcaatggctcagattctgcaaaccagacatcatcgtctgttgaaaggtaagctttaaatttttcttttcttttttgaggtaaaatttgatgtacctttactattgtgattgtcaatatgttttaattttctgtgttttgttttactggatttgcacaattttttatttgtcactgacaggttctggaaagataagatagaaatagggagaagagggaaagggaattttcccatgaaagaaactctagaacaagaatctgtttctagagagggagagacatatgtgtgctgattaatacttcattcatggtgaaaaactagtacataactttattaaatagtctgacacaataactgaaattaacaacctagattctaggattgaaactgaaaataacttaaatttaaaacaaaagacagatgccagctaaacataaaagctagttaaatccctatctttagttcttc
>Jupunba_floribunda_Iganci_883@NODE_1_length_2084_cov_171.377180
ataatcttaacctttacccttgaaatatttattttttccgaaaccaagtagagaagactgttactgggaagctggacagctacgtatattgttaaatgaatatatgagctttttcttacttaaatttactggcacagtttactttttctgttcttacgtggttgaattctgtacattgtgaaatgaatatgtgagctttggttcctattttaagtttttgctttcacaattaccagggttcattgtagtatttgaattctgtgcattattaaaaaaa-atatatgatcacatacaagtttttcgttttggattctcagattttaataataggtactttttattcagtttgtgttgaaggttttcaaatttataatttttatttgggccgagaagtaaaagtttcatttgatgcaatgaattttatgcttttgaatgacttttgattgcaggtcatattatgcactaagaaagatgacattgggtccttgcaaagagtcttaagttatgcagttgaactggctgagaatgacctgaactatgatattcgtgatcggtctcgttttgtaaagaaacttttctcacggaatctggagtcccaacaaaatgaggaagaagaaaatgacaaatcacaaaatagagacctgtcctatgtacttgctcaatgcatatttggtgggcagacaaaaacagtgacagtgccatctgaacccatcaattcccggttttatctccctggttctctttcccagatagtatttcatgcagctccaggctatgagcctcttccaaagccttctagtcttccatacagtgagcttgatcaatatgatggggctgcttcaggagaattcaacgaggatgatccagatgcatctggatctttggatgaggaaagtgcttctgattatagttctgaacattcatatactggttcaagtgatgtcagtcacagtgatgagactgtttctgatcatcaagataacaacaatgctgatcctttgattcagatttcagacacggctaatggtggcaaaaatcagaatggtgtgtctcaccctgatacagcggattttggggacttattgtctagaagggctctggagtcatggttggatgagccgcctgcattgtctactgaaagtacaatggaacaaggtcgagcccgtagatcttctgctagaataaccataggaaatatcagaagtcgagttaaaactaaatgctacatgcttttagatcctgcaaatggaaatggattgaaggtcaattattcattttcatctgaggcttcaagcataacccctcaactcatatgtcttgacttattctttgaaaattgttctttggagtccttatctgatatagtcttaatagatgaggactctagcaagggctcagattctgcaaaccagacatcatcgtctgttgaaaggtaagctttaaatttttcttttcttttttgaggtaaaatttgatgtacctttactattgtgattgtcaatatgttttaattttctgtgttttgttttactgggtttgcacaattttttatttgtcactgacaggttctggaaagataagatagaaatagggagaagagggaaagggaattttcccatgaaagaaactctagaacaagaatctgtttctagagagggagagacatatgtgtgctgatgaatacttcattcatggtgaaaaactagtacataactttattaaatagtctgacacaataactgaaatcaacaacctagattctaggattgaaactgaaaataattgaaatttaaaacaaaagacagatgctagctaaacataaaagctagttaaatcccgatccttagttcttt
>Jupunba_idiopoda_Quesada_1718@NODE_1_length_1721_cov_135.786496
-------------------------------------------------------------------gaagctggacagctacgtatattgttaaatgaatatatcagctttttctaacttaaatttactggcacagtttactttttctgttcttacgtggttgaattctgtacattgttaaatgaatatatgagctttggttcctattttaagtttttgctttctcaattaccagggttcattgtagtatttgaattctgtgcattattaaaaaaatatatatgatcacatacaagttttttgttttggattctcagattttaatgataggtactttttatttagtttgtgttgaaggttttcaaatttataatttttatttgggccgagcagtaaaagtttcatttgatgcaatgaattttatgcttttgaatgacttttgattgcaggtcatattatgcactaagaaagatgacattgggtccttgcaaagagtcttaagttatgcagttgaactggctgagaatgacctgaactatgatattcgtgatcgatctcgttttgtaaagaaacttttctcacggaatctggagtcccaacaaaatgaggaagaagaaaatgacaaatcacaaaatagagacctgtcctatgtacttgctcaattcatatttggtgggcagacaaaaacagtgacagtgccatctgaacccatcaattcccggttttatctccctggttctctttcccagatagtatttcatgcagctccaggctatgagcctcttccaaagccttctagtcttccatacaatgagcttgatcaatatgatggggctgcttcaggagaattcaacgaggatgatccagatgcatctggatctttggatgaggaaagtgcttctgattatagttctgaacattcatatactggttcaagtgatgtcagtcacagtgatgagactgtttctgatcatcaagataacaacaatgctgatcctttgattcaaatttcagacacggctaatggtggcaaaaatcagaatggtgtgtctcaccctgatacagcggattttggggacttattgtctagaaggtctctggagtcatggttggatgagccgcctgcattgtctactgaaagtacaatggaccaaggtcgagcccgtagatcttctgctagaataaccataggaaatatcagaagtcaagttaaaactaaatgctacatgcttttagatcctgcaaatggaaatggattgaaggtcaattattcattttcatctgaggcttcaagcataacccctcaactcatatgtcttgacttattctttgaaaattgttctttagagtccttatctgatatagtcttaatagatgaggactctagcaagggctcagattctgcaaaccagacatcatcgtctgttgaaaggtaagctttaaatttttcttttcttttttgaggtaaaatttgatgtacctttactattgtgactgtcaatatgttttaattttctgtgttttgttttactggatttgcacaattttttatttgtccctgacaggttctggaaagataagatagaaatagggagaagagggaaagggaattttcccatgaaagaaactctagaacaagaatctgtttctagagagggagagacatatgtgtgcggattaatacttcattcatggtgaaaaactagtacagaactttattaaatagtctgacacaataactgaaattaacaacctagattgtaggattga-----------------------------------------------------------------------------------
>Jupunba_laeta_Mori_25147@NODE_1_length_1617_cov_70.050000
--------------------------------------------------------------------------------tacgtatattgttaaatgaatatatgagctttttcttacttaaatttactggcacagtttactttttctgttcttacgtggttgaattctgtacattgttaaatgaatatatgagctttggttcctattttaagtttttgctttctcaattaccagggttcattgtagtatttgaattctgtgcattattaaaaaaatatatatgatcacatacgagtttttcgttttggattctcagattttaataataggtactttttatttagtttgtgttgaaggttttcaaatttgtaatttttatttgggccgagaagtaaaagtttcatttgatgcaatgaattttatgcttttgaatgacttttgattgcaggtcatattatgcactaagaaagatgacattgggtccttgcaaagagtcttaagttatgcagttgaactggctgagaatgacctgaactatgatattcgtgatcggtctcgttttgtaaagaaacttttctcacggaatctggagtcccaacaaaataaggaagaagaaaatgacaaatcacaaaatagagacctgtcctatgtacttgctcaatgcatatttggtggacagacaaaaacagtgacagtgccatctgaacccatcaattcccggttttatctccctggttctctttcccagatagtacttcatgcagctccaggctatgagcctcttccaaagccttctagtcttccatacaatgagcttgatcaatatgatggggctgcttcaggagaattcaacgaggatgatccagatgcatctggatctttggatgaggaaagtgccgctgattatagttctgaacattcatatactggttcaagtgatgtcagtcacagtgatgagactgtttctgatcatcaagataacaacaatgctgatcctttgattcagatttcagacacggctaatggtggcaaaaatcagaatggtgtgtctcaccctgatacagcagagtttggggacttattgtctagaagggctctggagtcatggttggatgagccgcctgcattgtctactgaaagtacaatggaacaaggtcgagcccttagatcttctgctagaataaccataggaaatatcagaagtcgagttaaaactaaatgctacatgcttttagatcctgcaaatggaaatggattgaaggtcaattattcattttcatctgaggcttcaagcataacccctcaactcacatgtcttgacttattctttgaaaattgttctttagagtccttatctgatatagtcttaatagatgaggactctagcaagggctcagattctgcaaaccagacatcatcgtctgttgaaaggtaagctttaaatttttcttttcttttttgaggtataatttgatgtacctttactattgcgattgtcaatatgttttaattttctgtgttttgttttactggatttgcacaattttttatttgtcactgacaggttctggaaagataagatagaaatagggagaagagggaaagggaattttcccatgaaagaaactctagaacaagaatctgtttctcgagagggagagacatatgtgtgctgattaatacttcattcatgg-------------------------------------------------------------------------------------------------------------------------------------------------------------t
>Jupunba_langsdorfii_Ribeiro_728@NODE_1_length_2178_cov_163.168491
ataatcttaacctttacccttgaaatatttattttttccgaaaccaagtagagaagactgttactgggaagctggacagctacgtatattgttaaatgaatatatgagctttttcttacttaaatttactggcacagtttactttttctgttcttacgtggttgaattctgtaca------------------------------------------------------------------------------------------------------------------------------tcgttttggattttcagattttaataataggtactttttatttagtttgtgttgaaggttttcaaatttataatttttatttgggccgagaagtaaaagtttcatttgatgcaatgaattttatgcttttgaa-----------tgcaggtcatattatgcactaagaaagatgacattgggtccttgcaaagagtcttaagttatgcagttgaactggctgagaatgacctgaactatgatattcgtgatcggtctcgttttgtaaagaaacttttctcacggaatctggagtcccaacaaaatgaggaagaagaaaatgacaaatcacaaaatagagacctgtcctatgtacttgctcaatgcatatttggtgggcagacaaaaacagtgatagtgccatctgaacccatcaattcccggttttatctccctggttctctttcccagatagtatttcatgcagctccaggctatgagcctcttccaaaaccttctagtcttccatacaatgagcttgatcaatatgatggggctgcttcaggagaattcaacgaggatgatccagatgcatctggatctttggatgaggaaagtgcttctgattatagttctgaacattcatatactggttcaagtggtgtcagtcacagtgatgagactgtttctgatcatcaagataacaacaatgctgatcctttgattcagatttcagacacggctaatggtggcaaaaatgagaatggtgtgtctcaccctgatacatcggattttggggacttattgtctagacgggctctggagtcatggttggatgagccgcctgcattgtctactgaaagtacaatggaacaaggtcgagcccgtagatcttctgctagaataaccataggaaatatcagaagtcgagttaaaactaaatgctacatgcttttagatcctgcaaatggaaatggattgaaggtcaattattcattttcatctgaggcttcaagcataacccctcaactcatatgtcttgacttattctttgaaaattgttctttagagtccttatctgatatagtcttaatagatgaggactctagcaagggctcagattctgcaaaccagacatcatcgtctgttgaaaggtaagctttaaatttttctttc-ttttttgaggtaaaatttgatgtacctttactattgtgattgtcaatatgttttaattttctgtgttttgttttactggatttgcacaattttttatttgtcactgacaggttctggaaagataagatagaaatagggagaagagggaaagggaattttcccatgaaagaaactctagaacaagaatctgtttctagagagggagagacatatgtgtgctgattaatacttcattcatggtgaaaaactagtacataactttattaaatagtctgacacaataactgaaattaacaacctagattctaggattgaaactgaaaataactgaaatttaaaacaaaagacagatgccagctaaacataaaagctagttaaatcccgatccttagttctta
>Jupunba_leucophylla_Iganci_839@NODE_1_length_1242_cov_606.091845
----------------------------------------------------------------------------------------------------------------------------------------------------------------------------------------------------------------------------------------------------------------------------------------------------------------------------------------------------------------------------------------------------------tagaagtttcatttgatgcaatgaattttatgcttttgaatgacttttgattgcaggtcatattatgcactaagaaagatgacattgggtccttgcaaagagtcttaagttatgcagttgaactggctgagaatgacctgaactatgatattcgtgatcggtctcgttttgtaaagaaacttttctcacggaatctggagtcccaacaaaatgaggaagaagaaaatgacaaatcacaaaatagagacctgtcctatgtacttgctcactgcatatttggtgggcagacaaaaacagtgacagtgccatctgaacccatcaattcccggttttatctccctggttctctttcccagatagtatttcatgcagctccaggctatgagcctcttccaaagccttctagtctgccatacaatgagcttgatcaatatgatggggctgcttcaggagaattcaacgaggatgatccagatgcatctggatctttggatgaggaaagtgcttctgattatagttctgaacattcatatactggttcaagtggtgtcagtcacagtgatgagactgtttctgatcatcaagataacaacaatgctgatcctttgattcagatttcagacacggctaatggtggcaaaaatcagaatggtgtgtctcaccctgatacagcggattttggggacttattgtctagaagggctctggagtcatggttggatgagccgcctgcattgtctactgaaagtacaatggaacaaggtcgagcccgtagatcttctgctagaataaccataggaaatatcagaagtcgagttaaaactaaatgctacatgcttttagatcctgcaaatggaaatggattgaaggtcaattattcattttcatccgaggcttcaagcataacccctcaactcatatgtcttgacttattctttgaaaattgttctttagagtccttatctgatatagtcttaatagatgaggactctagcaagggctcagattctgcaaaccagacatcatcgtctgttgaaaggtatgctttaaatttttcttttcttttttgaggtaaaatttgatgtacctttactattgtgattgtcaatatgttttaattttctgtgttttgttttactggatttgcacaattttttatttgtcactgacaggttctggaaagataagatagaaatagggagaagagggaaagggaattttcccatgaaagaaactctagaa--------------------------------------------------------------------------------------------------------------------------------------------------------------------------------------------------------------------------
>Jupunba_limae_Iganci_261@NODE_1_length_2139_cov_171.595053
ataatcttaacctttacccttgaaatatttattttttccgaaaccaagtagagaagactgttactgggaagctggacagctacgtatattgttaaatgaatatatgaactttttcttacttaaatttactggcacagtttactttttctgttcttacgtggttgaattctgtacattgttaaatgaatatatgagctttggttcctattttaagtttttgctttctcaattaccagagttcattgtagtatttgaattctgtgcattattaaaaaaatatatatgatcacatacaagtttttcgttttggattctcagattttaatgataggtactttttatttagtttgtgttgaaggttttcaaatttgtaatttttatttgggccgagaagtagaagtttcatttgatgcaatgaattttatgcttttgaatgacttttgattgcaggtcatattatgcactaagaaagatgacattgggtccttgcaaagagtcttaagttatgcagttgaactgtctgagaatgacctgaactatgatattcgtgatcggtctcgttttgtaaagaaacttttctcacggaatctggagtcccaacaaaatgaggaagaagaaaatgacaaatcacaaaatagagacctgtcctatgtacttgctcaatgcatatttggtggacagacaaaaacagtgacagtgccatctgaacccatcaattcccggttttatctccctggttctctttcccagatagtatttcatgcagctccaggctatgagcctcttccaaagccttctagtcttccatacaatgagcttgatcaatatgatggggctgcttcaggagaattcaacgaggatgatccagatgcatctggatctttggatgaggaaagtgcttctgattatagttctgaacattcatatactggttcaagtgatgtcagtcacagtgatgagactgtttctgatcatcaagataacaacaatgctgatcctttgattcagatttcagacacggctaatggtggcaaaaatcagaatggtgtgtctcaccctgatacagcggattttggggacttattgtctagaagggctctggagtcatggttggatgagccgcctgcattgtctactgaaagtacaatggaacaaggtcgagcccgtagatcttctgctagaataaccataggaaatatcagaagtcgagttaaaactaaatgctacatgcttttagatcctgcaaatggaaatggattgaaggtcaattattcattttcatctgaggcttcaagcataacccctcaactcatatgtctcgacttattctttgaaaattattcttcagagtccttatctgatatagtcttaatagatgaggactctagcaagggctcagattctgcaaaccagacatcatcgtctgttgaaaggtaacctttaaatttttcttttcttttttgaggtaaaatttgatgtacctttactattgtgattgtcaatatgttttaattttctgtgttttgttttactggatttgcacatttttttatttgtcactgacaggttctggaaagataagatagaaatagggagaagagggaaagggaattttcccatgaaagaaactctagaacaagaatctgtttctagagagggagagacatatgtgtgctgattaatacttcattcatggtgaaaaactagtacgtaactttattaaatagtctgacacaataactgaaattaacaacctagattctaggattgaaactgaaaataactgaaatttaaaacaaaagacagatgccagctaaacataaaagctagttaaatccctatccttagttctt-
>Jupunba_longipedunculata_Cardona_2682@NODE_1_length_1629_cov_190.338273
----------------------------------------------------------------------------------cgtatattgttaaatgaatatatgagctttttcttacttaaatttactggcacagtttactttttctgttcttacgtggttgaattctgtatattgttaaatgaatatatgagctttggttcctattttaagtttttgctttctcaattacgagggttcattgtagtgtttgaattctgtgcattattaaaaaaatatatatgatgacatacaagtttttcgtattggattctcagattttaataataggtactttttatttagtttgtgttgaaggttttcaaatttataatttttatttgggccgagaagtaaaagtttcatttgatgcaatgaattttatgcttttgaatgacttttgattgcaggtcatattatgcactaagaaagatgacattgggtccttgcaaagagtcttaagttatgcagttgaactggctgagaatgacctgaactatgatattcgtgatcggtctcgttttgtaaagaaacttttctcacggaatctggagtcccaacaaaatgaggaagaagaaaatgacaaatcacaaaatagagacctgtcctatgtacttgctcaatgcatatttggtggacagacaaaaacagtgacagtgccatctgaacccatcaattcccggttttatctccctggttctctttcccagatagtatttcatgcagctccaggctatgagcctcttccaaagccttctagtcttccatacaatgatcttgatcaatatgatggggctgcttcaggagaattcaacgaggatgatccagatgcatctggatctttggatgaggaaagtgcttctgattatagttctgaacattcatatactggttcaagtgatgtcagtcacagtgatgagactgtttctgatcatcaagataacaacaatgctgatcctttgattcagatttcagacacggctaatggtggcaaaaatcagaatggtgtgtctcaccctgatacagcggattttggggacttattgtctagaagggctctggagtcatggttggatgagccgcctgcattgtctactgaaagtacaatggaacaaggtcgagcccgtagatcttctgctagaataaccataggaaatatcagaagtcgagttaaaactaaatgctacatgcttttagatcctgcaaatggaaatggattgaaggtcaattattcattttcatctgaggcttcaagcataacccctcaactcatatgtcttgacttattctttgaaaattgttctttagagtccttatctgatatagtcttaatagatgaggactctagcaagggctccgattctgcaaaccagacatcatcgtccgttgaaaggtaagctttaaatttttcttttcttttttgaggtaaaatttgatgtacctttactattgtgattgtcaatatgttttaattttctgtgttttgttttactggatttgcacaattttttatttgtcactgacaggttctggaaagataagatagaaatagggagaagagggaaagggaattttcccatgaaagaaactctagaacaagaatctgtttctagagagggagagacatatgtgtgctgattaatacttcattcatggtgaaaaactaa--------------------------------------------------------------------------------------------------------------------------------------------------t
>Jupunba_microcalyx_Iganci_855@NODE_1_length_1271_cov_359.696817
-----------------------------------------------------------------------------------------------------------------------------------------------------------------------------------------------------------------------------------------------------------------------------------------------------------------------------------------------------------------------------------------------------------------------------------------------------cttttgattgcaggtcatattatgcactaagaaagatgacattgggtccttgcaaagagtcttaagttatgcagttgaactggctgagaatgacctgaactatgatattcgtgatcggtctcgttttgtaaagaaacttttctcacggaatctggagtcccaacaaaacgacgaagaagaaaatgacagatcacaaaatagagacctgtcctatgtacttgctcaatgcatatttggtgggcagacaaaaacagtgacagtgccatctgaacccatcaattcccggttttatctccctggttctctttcccagatagtatttcatgcagctccaggctatgagcctcttccaaagccttctagtcttccatacaatgagcttgatcaatatgatggggctgcttcaggagaattcaacgaggatgatccagatgcatctggatctttggatgaggaaagtgcttctgattatagttctgaacattcatatactggttcaagtggtgtcagtcacagtgatgagactgtttctgatcatcaagataacaacaatgctgatcctttgattcagatttcagacacggctaatggtggcaaaaatcagaatggtgtgtctcaccctgatacagcggattttggggacttattgtctagaagggctctggagtcatggttggatgagccgcctgcattgtctactgaaagtacaatggaacaaggtcgagcccgtagatcttctgctagaataaccataggaaatatcagaagtcgagttaaaactaaatgctacatgcttttagatcctgcaaatggaaatggattgaaggtcaattattcattttcatccgaggcttcaagcataacccctcaactcatatgtcttgacttattctttgaaaattgttctttagagtccttatctgatatagtcttaatagatgaggactctagcaagggctcaggttctgcaaaccagacatcatcgtctgttgaaaggtaagctttaaaattttcttttctgttttgaggtaaaatttgatgcacctctactattgtgattgtcaatatgttttaattttctgtgttttgttttactggatttgcacaattttttatttgtcactgacgggttctggaaagataagatagaaatagggagaagagggaaagggaattttcccatgaaagaaactgtagaacaagaatctgtttctagagagggagagacatatgtgtgctgattaatacttcattcatggtgaaaaactag--------------------------------------------------------------------------------------------------------------------------------------------------t
>Jupunba_nipensis_Mayo_19662@NODE_1_length_1355_cov_49.273083
--------------------------------------------------------------------------------------------------------------------------------ctggcacagtttactttttctattcttacgtggttgaattctgtacattgttaaatgaatatatgagctttggttcctattttaagtttttgctttctcaattaccagggttcattgtagtatttgaattctgtgcattattaaaataatatatatgatcacatacaagtttttcgttttggattctcagattttaataataggtactt---------------ttgaaggttttcaaatttataatttttatctgggccgagaagtaaaagtttcatttgatgcaatgaattttatgcttttgaatgacttttgattgcaggttatattatacactaagaaagatgacattgggtccttgcaaagagtcttaagttatgcagttgaactggctgagaatgacctgaactatgatattcgtgatcggtctcgttttgtaaagaaacttttctcacggaatctggagtcccaacaaaatgaggaaggagaaaatgacaaatcacaaaatagagacctgtcctatgtacttgctcaatgcatatttggtggacagacaaaaacagtgacagtgccatctgaacccatcaattcccggttttatctccctggttctctttcccagatagtatttcatgcagctccaggctatgagcctcttccaaagccttatagtcttccatacaatgagcttgatcaatatgatggggctgcttcaggagaattcaacaaggatgatccagatgcatctggatctttggatgaggaaagtgcttctgattatagttctgaacattcatatactggttcaagtgatgtcagtcacagtgatgagactgtttctgatcatcaagataacaacaatgctgatcctttgattcagatttcagacgtggcgaatggtggcaaaaatcagaatggtgtgtctcaccctgatacagcagattttggggacttattgtctacaagggctttggagtcatggttggatgagcctcctgcattgtctactgaaagtacaatggaacaaggtcaagcccgtagaacttctgctagaataaccataggaaatatcagaagtcgagttaaaactaaatgctacatgcttttagatcctgcaaatggaaatggattgaaggtcaattattcattttcatctgaggcttcaagcataacccctcaactcatatgtcttgacttattctttgaaaattgttctttagagtccttatctgacacagtcttaatagatgaggactctagcaagggctcagattctgcaaaccagacatcatcgtctgttgaaaggtaagctttaaatttttcttttcttttttgaggtaaaatttgatgtacctttactattatgattg--------------------------------------------------------------------------------------------------------------------------------------------------------------------------------------------------------------------------------------------------------------------------------------------------------------------------------------------------------------------
>Jupunba_oxyphyllidia_Yonker_6157@NODE_1_length_1724_cov_188.586521
------------------------------------------------------------------------------------------------------tatcagctttttcttacttaaatttactggcacagtttactttttctgttcttacgtggttgaattctgtacattgttaaatgaatatatgagctttggttcctattttaagtttttgctttctcaattaccagggttcattgtagtatttgaattctgtgcattattaaaaaaatatgtatgatcacatacaagtttttcgttttggattctcagattttaatgataggtactttttatttagtttgtgttgaaggttttcaaatttataatttttatttgggccgagaagtaaaagtttcatttgatgcaatgaattttatgcttttgaatgacttttgattgcaggtcatattatgcactaagaaagatgacattgggtccttgcaaagagtcttaagttatgcagttgaactggctgagaatgacctgaactatgatattcgtgatcggtctcgttttgtaaagaaacttttctcacggaatctggagtcccaacaaaatgaggaagaagaaaatgacaaatcacaaaatagagacctgtcctatgtacttgctcaatgcatatttggtgggcagacaaaaacagtgacagtgccatctgaacccatcaattcccggttttatctccctggttctctttcccagatagtatttcatgcagctccaggctatgagcctcttccaaagccttctagtcttccatacaatgagcttgatcaatatgatggggctgcttcaggagaattcaacgaggatgatccagatgcatctggatctttggatgaggaaagtgcttctgattatagttctgaacattcatatactggttcaagtgatgtcagtcacagtgatgagactgtttctgatcatcaagataacaacaatgctgatcctttgattcagatttcagacacggctaatggtggcaaaaatcagaatggtgtgtctcaccctgatacagcggattttggggacttattgtctagaagggctctggagtcatggttggatgagccgcctgcattgtctactgaaagtacaatggaacaaggtcgagcccgtagatcttctgctagaataaccataggaaatatcagaagtcgagttaaaactaaatgctacatgcttttagatcctgcaaatggaaatggattgaaggtcaattattcattttcatctgaggcttcaagcataacccctcaactcatatgtcttgacttattctttgaaaattgttctttagagtccttatctgatatagtcttaatagatgaggactctagcaagggctcagattctgcaaaccagacatcatcgtctgttgaaaggtaagctttaaatttttcttttcttttttgaggtagaatttgatgtacctttactattgtgactgtcaatatgttttaattttctgtgttttgttttactggatttgcacaattttttatttgtccctgacaggttctggaaagataagatagaaatagggagaagagggaaagggaattttcccatgaaagaaactctagaacaagaatctgtttctagagagggagagacatatgtgtgctgattaatacttcattcatggtgaaaaactagtacataactttattaaatagtctgacacaataactgaaattaacaacctagattctaggattgaaactgaaaataactgaaatttcaaacaaaagacagatgccagctaaacataaaag----------------------------
>_R_Albizia_burkartiana_StivalSantos_678@NODE_1_length_1164_cov_17.614968
-------------------------------------------------------------------------------------------------------------------------------------------------------------------------------------------------------------------------------------------------------------------------------------------------------------------------------------------gtactttttatttagtttgtgttgaaggttttcaaatttataatttttatttggtccaagaattagtagtttcatttgatgcaatgaattttatgtttttgaattacttttggttgcaggtcatattatgcagtaagaaagatgacattgggtccttgcaaagagtcttaagttatacggttgaactggctgagaatgacctgaactatgatattcgtgatcggtctcgttttgtaaagaaacttttctcacggaatctggagtcccaacaaaatgaggaagaagaaaatgacaaatcacaaaatagagacctgtcctatgtacttgctcaatgcatatttggtggacagacaaaaacagtgacagtgccatctgaacccatcaattcccggttttatctccctggttctctttcccagatagtatttcatgcggctccaggctatgagcctcttccaaagccttctagtcttccatacaatgagcttgatcaatatgatggggctgcttcaggagaattcaacgaggatgatccagatgcatctggatctttggatgaggaaagtgcttctgattatagttctgaacattcatatactggttcgagtgatgtcagtcacagtgatgagactgtttctggtcatcaagataacaacaatgctgatcctttgattcagatttcagacacggctaatggtggcaaaaatcagaatggtgtgtctcaccctgatacagcggattttggggacgtattgtctacaagggctctggagtcatggttggatgagccgcctgcattgtctactgaaagcacaatggaacaaggtcgagcccatagatcttctgctagaataacgataggaaatatcagaagtcgagttaaaactaaatgctacgtgcttttagatcctgcaaatggaaatggattgaaggtcaattattcattttcatctgaggcttcaagcataacccctcaactcatatgtcttgacttattctttgaaaattgttctttagagtccttatctgatatagtcttgatagatgaggactctagcaagggctcagattctgcaaaccagacatcatcgtctgttgaaaggtaagctttaaatttttctttctttttttaaatttcaatttgg-----------------------------gctttagttc--------------------------------ttttttt-----------------------------------------------------------------------------------------------------------------------------------------------------------------------------------------------------------------------------------------------------------------------------------------------------------t
>_R_Albizia_decandra_Vilhena_231@NODE_1_length_1185_cov_64.054152
-----------------------------------------------------------------------------------------------------------------------------------------------------------------------------------------------------------------------------------------------------------------------------------------------------------------------------------------------------tttagtgtgtgttgaaggttttcaaatttataatttttatttgggccaagaagtaaaagtttcatttgatgcaatgaattttatgtttttgaattacttttggttgcaggtcatattatgcagtcagaaagatgacattgggtccttgcaaagagtcttaagttatacagttgaactggctgagaatgacctgaactatgatattcgtgatcggtctcgttttgtaaagaaactcctctcacggaatctggagtcccaacaaaatgaggaagaagaaaatgacaaatcacaaaatagagacctgtcctatgtacttgctcaatgcatatttggtggacagacaaaaacagtgacagtgccatctgaacccatcaattcccggttttatctccctggttctctttcccagatagtatttcatgcagctccaggctatgagcctcttccaaagccttctagtcttccatacaatgagcttgatcaatatggtggggctgcttcaggagaattcaatgaggatgatcgagatgcatctggatctttggacgaggaaagtgcttctgattatagttctgaacattcatatactggttcaagtgatgtcagtcacagtgatgagattgtttctggtcatcaagaaaacaacaatgctgatcctttgattcagatttcagacacggctaatggtggcaaaaatcagaatggtgtgtctcaccctgatacagcggattttggggatgtattgtctacaagggctctggagtcatggttggatgagccgcctgcattgtctactgaaagtacaatggaacaaggtcgagcctgtagatcttctgctagaataaccataggaaatatcagaagtcgagttaaaactaaatgctacgtgcttttagatcctgcaaatggaaatggattgaaggtcaattattcattttcatctgaggcttcaagcataacccctcaactcatatgtcttgacttattctttgaaaattgttctttagagtccttatctgatatagtcttgatagatgaggactctagcaagggctcagattctgcaaaccagacatcatcgtctgttgaaaggtaagctttaaatttttcttttcttttttttttttaatttcaatttgg------------------------gctttagttt--------------------------------tttttta----------------------------------------------aaaaaaaaaaaaatttcaatgagtg------------------------------------------------------------------------------------------------------------------------------------------------------------------------------------------------------------------------------------t
>_R_Albizia_edwallii_Dalmaso_272@NODE_1_length_1237_cov_11.973773
------------------------------------------------------------------------------------------------------------------------------------------------------------------------------------------------------------------------------------------------------------------------------------------------------------------------------attttaataacgggtactttttatttagtttgtgttgaaggttttcaaatttctaatttttatttgggcggagaagtaaaagtttcatttgatgcaatgaattttatgtttttgaatgacttttggttgcaggtcatattatgcactaagaaagatgacattgggtccttgcaaagagtcttaagttatgcagttgaactggctgagaatgacctgaactatgatattcgtgatcggtctcgttttgtaaagaaacttttctcacggaatctggagtcccaacaaaatgaggaagaagaaaatgacaaatcacaaaatagagacctgtcctatgtacttgctcaatgcatatttggtgaacagacaaaaacagtgactgtgccatctgaactcatcaattcccggttttatctccctggttctctttcccagatagtatttcatgcagctccaggctatgagcctcttccaaagccttctagtcttccttacaatgagcttgatcaatatgatggggctgcttcaggagaattcaacgaggatgatttagatggatctggatctttggatgaggaaagtgcttctgattatagttctgaacattcatatactggttcaagcgatgtcagtcacggtgatgagactgtttctggtcatcaagataacaacaatgctgatcctttgattcagatttcagacacggctaatggtggcaaaaatcagaatggtgtgtctcaccctgatactgcggattttggggatgtattgtctacaagggctctggagtcatggttggatgagccgcctgcattgtctactgaaagtacaatggaacaaagtcgagcctgcatatcttctgctagaataaccataggaaatatcagaagtcgagttaaaactaaatgctacatgcttttagatcctgcaaatggaaatggattgaaggtcaattattcattttcatctgaggcttcaagcataacccctcaactcatatgtcttgacttattctttgaaaattgttctttagagtccttatctgatatagtcttaatagatgaggactctagcaagggctcagattctgcaaaccagacatcatcgtctgttgaaaggtaagctttaaatttttcttttcttttttaaggtaaaatttgatgtacctttactattgtgattgtcaatatgttttaattttctgtgttttgttttactggatttgcaaacttttttatt-----------------------------------------------------------------------------------------------------------------------------------------------------------------------------------------------------------------------------------------------------------------------------------------------------------t
>_R_Albizia_glabripetala_Lewis_1652@NODE_1_length_680_cov_56.761194
-------------------------------------------------------------------------------------------------------------------------------------------------------------------------------------------------------------------------------------------------------------------------------------------------------------------------------------------------------------------------------------------------------------------------------------------------------------------------------------------------------------------------------------------------------------------------------------------------------------------------------------------------------------------------------------------------------------------------------------------------------------------------------------------------------------------------------------------------------------------------------------------------------------------------------------------------------------------------------------------------------------------------acaatgctgatcctttgattcagatttcagacatggctaatggtggcaaaaatcagaatggtgtgtctcaccctgatacagcggattttggggacgtattgtctacaagggctctggagtcatggctggatgagccgcctgcattgtctgctgaaagtacaatggaacaaggtcgagcccatagatcttctgctagaataaccataggaaatatcagaagtcgagttaaaactaaatgctacgtgcttttagatcctgcaaatggaaatggattgaaggtcaattattcattttcatctgaggctccaagcataacccctcaactcatatgtcttgacttattctttgaaaattgttctttagagtccttatctgatatagtcttgatagatgaagaatctagcaagggctcagattctgcaaaccagacatcgtcgtctgttgaaaggtaagctttaaatttttctttttttttttaatttaaatttcaatgagggttttgatttgggaatattaat-tttgttaattttagcttttatcctttgcttggattggatactctttggtttattatttggtattgctcg----------------tcaagaggattagaacttgtaattactcacttactgtcat--------------------------------------------------------------------------------------------------------------------------------------------------------------------------------------------------------------------------------t
>_R_Albizia_inundata_Wood_26530@NODE_1_length_1098_cov_337.952061
------------------------------------------------------------------------------------------------------------------------------------------------------------------------------------------------------------------------------------------------------------------------------------------------------------------------------------------------------------------------------------------tatttggtccaagaagtagaagtttcatttgatgcaatgaattttatgtttttgaattacttttggttgcaggtcatgttatgcagtaagaaagatgagattgggtccttgcaaagagtcttaagttatacagttgaattggctgagaatgacctgaactatgatattcgtgatcggtctcgttttgtaaagaaacttttctcacggaatctggagtcccaacaaaatgaggaagaagaaaatgacaaatcacaaaatagagacctgtcctatatacttgctgaatgcatatttggtggacagacaaaaacagtgacagtgccatctgaacccatcaatacccggttttatctccctggttctctttcccagatagtatttcatgcagctccaggctatgagcctcttccaaagccttctagtcttccatacaatgagcttgatcaatatgatggggctgcgtcaggagaattcaacgaggatgatccagatgcatctggatctttggatgaggaaagtgcttctgattatagttctgaacaatcatatactggttcgagtgatgtcagtcaccgtgatgggactgtttctggtcatcaagatgacaacaatgctgatcctttgattcagatttcagacatggctaatggtggcaaaaatcagaatggtgtgtctcaccctgatgcagcggattttggggacgtattgtctacaagggctctggagtcatggctggatgagccgcctgcattgtctactgaaagtacaatggaacaaggtcgagcccgtagatcttctgctagaataaccataggaaatatcagaagtcgagttaaaactaaatgctacgtgcttttagatcctgcaaatggaaatggattgaaggtcaattattcattttcatctgaggctccaagcataacccctcaactcatatgtcttgacttattctttgaaaattgttcttcagagtccttatctgatatagtcttgatagatgaagaatctagcaagggctcagattctgcaaaccagacatcgtcgtctgttgaaaggtaagctttaaatttttctttttttttttta--------------------------------------------------------------------------------aatttcattt-----------------------------------------------------------------------------------------------------------------------------------------------------------------------------------------------------------------------------------------------------------------------------------------------------------t
>_R_Albizia_sinaloensis_Hughes_1576@NODE_1_length_1698_cov_132.827267
--------------------------atccgttaatagtaaggggatttacagtagactgttactgggaagctggacagcaacgtatattgttaaatgaatatatgagctctttcttacttaaatttactggcacagtttactttttctgttcttaagtggttgaattctgtaaattgttaaatgaatatatgagctctggttcctattttaagtttttgctttctcaattaccagggttcactgtagtattggaattctgtgcattattaaaaaaatatatatgatcacatacaaggttttcgttttggattctcagattttaataataggtactttttatttagtttgtgttgaaggttttcaaatttataatttttatttgggccaagaagtaaaagtttcatttgatgcaatgaattttatgtttttgaattacttttggttgcaggtcatattatgcagtaagaaagatgacattgggtccttgcaaagagtcttaagttatacagttgaactggctgagaatgacctgaactatgatattcgtgatcggtctcgttttgtaaagaaacttttctcacggaatctggagtcccaacaaaatgaggaagaagaaaatgacaaatcacaaaatagagacctgtcctatgtacttgctcaatgcatatttggtggacagacaaaaacagtgacagtgccatctgaacccatcaattcccggttttatctccctggttctctttcccagatagtatttcatgcagctccaggctatgagcctcttccaaagccttctagtcttccatacaatgagcttgatcaatatggtggggctgcttcaggagaattcaacgaggatgatcgagatgcatctgaatctttggatgaggaaagtgcttctgattatagttctgaacattcatatactggttcaagtgatgttagtcacagtgatgagactgtttatggtcatcaagaaaacaacaatgctgatcctttgattcagatttcagacacggctaatggtggcaaaaatcagaatggtgtgtctcaccctgatacggtagatttgggggacgtattgtctacaagggctctggagtcatggttggatgagccgcctgcattgtatactgaaagtacaatggaacaaggtcgagcctgtagatcttctgctagaataaccataggaaatatcagaagtcgagttgaaactaaatgctacgtgcttttagatcctgcaaatggaaatggattgaaggtcaattattcattttcatctaaggcttcaagcataacccctcaactcatatgtcttgacttattctttgaaaattgttctttagagtccttatctgatatagtcttgatagatgaggactctagcaagggctcagattcagcaaaccagatatcatcgtctgttgaaaggtaagctttaaatttttccttttttttttaaaaaaaatttcaacgagggttt---------aatattaat-tttgtcaattttagcttttatcctttgcttggattggatactctttgttttattatttgggattactcg----------------tcaagaggattagaacttgtaattactcacttactgttattctaaattgataaattaaattttgagagctgtttatctctcttagtt---------------------------------------------------------------------------------------------------------------------------------------------------------------------------------t
>_R_Albizia_tomentella_Leach_Dunlop_3801@NODE_1_length_1730_cov_247.623714
----------------------------------------------------------------------gctggacagctacgtatattgttgaatgaatatatgagctttatcttacttaaatttactggcacagtttactttttctgttgttacgtggttgaattctgtacattgttaaatgaatatatgagcatggttcctatttttaagtttttgctttctcaattaccagggttcattgtagtatttgaattctgtgcattactaaaaaaatatatatgatcacatacaagtttttcgttttggattctcagattttaataataggtactttttatttagtttgtgttgaaggttttcaaatttataatttttatttgggctgagaaataaaaacttcattttatgcaatgagttttatgtttttgaatgacttttggttgcaggtcatattatgcactaagaaagatgacattgggtccttgcaaagagtcttaagttatgcagttgaacttgctgagaatgacctgaactatgatattcgtgatcgttctcgttttgtaaagaaacttttctcatggaatctggagtcccatcaaaatgaggaaggagaaaatgacaaatcacaaaatagagacctgtcctatgtacttgctcaatgcatatttggtggacagacaataacagtgacagtgccaactgaacccatcaattcccggttttatctccctggttctctttcccagatagtatttcatgcagctccaggctatgagcctcttccaaagccttctagtcttccactcaatgagtttgatcaatatgatgggtctgcttcaggagaattcaacgaggatgatccagacgcatctgggtctttggatgaggaaagtgcttctgattatagttctgaacattcatatactggttcaagtgatgttagtcacagtgatgagactgtttctggtcatcaagatagcaacaatactgattctttgattcagatttcagacacagctaatggtggcaaaaatcagaatggtatgtcttaccctgatacaacggaatttggggacttattgtctacaagggctcttgagtcatggttggacgagccgcctgcgttgtctactgaaagtacaatggaacaaggtcaagcccgtaaatcttctgctagaataaccataggaaatatcagaagtcgagttaaaactaaatgctacatgcttttagatgctgcaaatggaaatggattgaaggtcacttattcattttcatctgaggcttcaagcataacccctcaactcatatgtcttgacttgttctttgaaaattgttctttagagtcattatctgatttagtgttaattgatgaggactctagcaagggctcagattctgcaaacaagacatcatcgtcttttgaaaggtaagctttaaatttttcttttctcttttaaggtaaaatttgatgtacctttactattgtga-catcaatatgttttaattttctgtgttttg-tttgctggatttgcacaattttttatttgtcactgataggttctggaaagataagatagaaatagggagaagagggaaagggaattttcccatgaaagaaactctagaacgagaatctgtttctagagagggagagac--acgtgtgctgattaatacttcattcatggtgaaaaacaagtgcataacttacttaaatagtctgacacaataactgatattaacaaccaagattttaggattgatactgaaaataactgaagtttaaaacacaag---------------------------------------------------a
>_R_Albizia_tomentosa_Hughes_648@NODE_1_length_1664_cov_181.122243
-----------------------------------------------------------------------------------------------------------gctctttcttacttaaatttactggcacagtttactttttctgttcttaagtggttgaattctgtaaattgttaaatgaatatatgagctctggttcctattttaagtttttgctttctcaattaccagggttcactgtagtattggaattctgtgcattattaaaaaaatatatatgatcacatacaaggttttcgttttggattctcagattttaatagtaggtactttttatttagtttgtgttgaaggttttcaaatttataatttttatttgggccaagaagtaaaagtttcatttgatgcaatgaattttatgtttttgaattacttttggttgcaggtcatattatgcagtaagaaagatgacattgggtccttgcaaagagtcttaagttatacagttgaactggctgagaatgacctgaactatgatattcgtgatcggtgtcgttttgtaaagaaacttttctcacggaatctggagtcccaacaaaatgaggaagaagaaaatgacaaatcacaaaatagagacctgtcctatgtacttgcgcaatgcatatttggtggacagacaaaaacagtgacagtgccatctgaacccatcaattcccggttttatctccctggttctctttcccagatagtatttcatgcagctccaggctatgagcctcttccaaagccttctagtcttccatacaatgagcttgatcaatatggtggggctgcttcaggagaattcaacgaggatgatcgagatgcatctgaatctttggatgaggaaagtgcttctgattatagttctgaacattcatatactggttcaagtgatgttagtcacagtgatgagactgtttctggtcatcaagaaaacaacaatgctgatcctttgattcagatttcagacacggctaatggtggcaaaaatcagaatggtgtgtctcaccctgatgcggcagatttgggggacgtattgtctacaagggctctggagtcatggttggatgagccgcctgcattgtatactgaaagtacaatggaacaaggtcgagcctgtagatcttctgctagaataaccataggaaatatcagaagtcgagttgaaactaaatgctacgtgcttttagatcctgcaaatggaaatggattgaaggtcaattattcattttcatctaaggcttcaagcataacccctcaactcatatgtcttgacttattctttgaaaattgttctttagagtccttatctgatatagtcttgatagatgaggactctagcaagggctcagattctgcaaaccagatatcatcgtctgttgaaaggtaagctttaaatttttccttttttttttaaaaaaaatttcaatgagggttt---------aatattaat-tttgtcaattttagcttttatcctttgcttggattggatactctttgttttattatttgggattactcg----------------tcaagaggattagaacttgtaattactcacttactgttattctaaattgataaattaaattttgagagctgttcatctcttttagttgtttttgactctcatttttgcatcttatatttgcatgatttt---------------------------------------------------------------------------------------------------------------------------------------t
>_R_Archidendron_clypearia_Wieringa_1849@NODE_1_length_1722_cov_357.305167
----------------cccttgaaaaatttattttttctgaaaccaagtagagtagactgttactgggaagctggacagctacggatattgttaaatgaatatatgagctttttcttacttaaatttactggcacagtttactttttctgttcttacgtggttgaattctgtacattgttaaatgaatatatgagctttggttcctattttaagtttttgctttctcaattaccagggttcattgtagtatttgaattctgtgcattattaaaaaaatatacatgatcacatacaagtttttcattttggattctcatattttaatagtaggtactttttattcag--tgtgttgaaggttttcaaatgtataatttttatttgggccgagaagtaaaagtttcatttgatgcaatgaattttatgtttttgaatgacttttggttgcaggtcatattatgcactaagaaagatgacattgggtccttgcaaagagtcttaaattatgcagttgaactggctgagaatgacctgaactatgatattcgtgatcggtctcattttgtaaagaaacttttctcacggaatctggagtcccaacaaaatgaggaagaagaaaatgacaaatcacaaaatagagacctgtcctatgtacttgctcaatgcatatttggtggacagacaaaaagagtgacagtgccatctgaacccatcaattcccggttttatctccctggttctctttcccagatagtatttcatgcagctccaggctatgagcctcttccaaagccttctagtcttccatacaatgagcttgatcagtatgatggggctgcctcaggagaattcaacgaggatgatccagatgcatctggatctttggatgaagaaagtgcttctgattatagttctgaacattcatatactggttcaagtgatgtaagtcacagtgatgagactgtttctggtcatcaagataacaacaatgctgatcctttgattcagatttcagacacggctaatggtggcaaaaatcagaatgatgcgtctcaccctgataccgcggattttggggacttattgtctacaagggctttggagtcatggttggatgagccgcctgcattgtctactgaaagtacaatggaacaaggtcgagcccatagatcttctgctagaataaccataggaaatatcagaagtcgagttaaaactaaatgctacatgcttttagatcctgctaatggaaatggattgaaggtcaattattcattttcatctgagacttcaagcataacccctcaactcatatgtcttgacttattctttgaaaattgttctttagagtccttatctgatatagtcttaatggatgaggactctagcaagggctcagattctgcaaaccagacatcatcgtccgttgaaaggtaagctttaaatttttcttttcttttttaaggtaaaatttgatgtacctatactattttgattgccaatatgttttaattttctgtgttttgttttgctggatttgcacaattttttatttgtcactgacgggctctggaaagataagatagaaataggtagaagagggaaagggaattttcccatgaaagaaactctcgaacgagaatctttttctagagagggagagacatatgtgtgctgattaatacttcattcatggtgaagaacaagtacataacttagttaaatagtctgacacaataa------------------------------------------------------------------------------------------------------------------
>_R_Balizia_leucocalyx_Aguilar_1939@NODE_1_length_1810_cov_219.129256
---------------------------------------------------agaagactgttactgggaagctggacagctacgtatattgttaaatgaatatatgagttttttcttacttaaatttactggcacagtttactttttctattcttgcgtggttgaattctgtacattgttaaatgaatatatgagctttggttcctattttaagtttttgctttctcaattgctagggttcattgtagtatttgaattctgtgcattattaaaataatatatatgatcacatacaagtttttcgttttggattctcagattttaataacaggtactt---------------ttgaaggttttcaaatttataatttttatttgggctgagaagtaaaagtttcatttgatgcaatgaattttatgcttttgaatgacttttgattgcaggtcatattatgcactaagaaagatgacattgggtccttgcaaagagtcttaagttatgcagttgaactggctgagaatgacctgaactatgatattcgtgatcggtctcgttttgtaaagaaacttttctcacggaatctggagtcccaacaaaatgaggaaggagaaaatgacaaatcacaaaatagagacctgtcctatgtacttgctcaatgcatatttcgtggacagacaaaaacagtgacagtgccatctgaacccatcaattcccggttttatctccctggttctctttcccagatagtatttcatgcagctccaggctatgagcctcttccaaagccttctagtcttccctacaatgagcttgatcaatatgatggggctgcttcaggagaattcaacaaggatgatccagatgcatctggatctttggatgaggaaagtgcttctgattatagttctgaacattcatatactggttcaagtgatgtcagtcacagtgatgagaatgtttctgatcatcaagataacaacaatgctgatcctttgattcagatttcagacacggctaatggtggcaaaaatcagaatggtgtgtctcaccctgatacagcggattttggggacttattgtctacaagggctttggagtcatggttggatgagccgcctgcattgtctactgaaagtacaatggagcaaggtcgagcccgtagatcttctgctagaataaccataggaaatatcagaagtcgagttaaaactaaatgctacatgcttttagatcctgcaaatggaaatggattgaaggtcaattattcattttcatctgaggcttcaagcataagccctcaactcatatgtcttaacttattctttgaaaattgttctttagagtccttatctgatatagtcttaatagatgaggactctagcaagggctcagattctgcaaaccagacatcatcgtccgttgaaaggtaagctttaaatttttcttttcttttttgaggtaaaatttgatgtacctttactattgtgattgtcaatatgttttaattttctgtgttttgttttactggatttgcacaattttttatttgtcactgacaggttctggaatgatgagatagaaataggtagaagagggaaagggaattttcccatgaaagaaactctagaacaagaatctgtttctagagagggagagacatatgtgtgctgattaatacttcattcatggtgaaaaactagtacataacttacttaaatagtctgacacaataactgaaattaacaacctagattctaggattgaaactgaaaatacctgaattttaaaacaaaagacagatgccagctaaacaaaagagctagttaaatccctatccttagttcttc
>_R_Balizia_spnov_Morim_577@NODE_1_length_1456_cov_479.937188
---------------------------------------------------------------------------------------------------------------------------------------------------------------------------------------------------ctttggttcctattttaagtttttgctttctcaattaccagggttcattgtagtatttgaattctgtgcattattaaaataatatatatgatcacatacaagtttttcgttttgcattctcagattttaataataagtactt---------------ttgaaggttttcaaatttataatttttctttgggctgagaagtaaaagtttcatttgatgcaatgaattttatgcttttgaatgacttttgattgcaggtcatattatgcactaagaaagatgacattgggtccttgcaaagagtcttaagttatgcagttgaactggctgagaatgacctgaactatgatattcgtgatcggtctcgttttgtaaagaaacttttctcacggaatctggagtcccaacaaaatgaggaagaagaaaatgacaaatcacaaaatagagacctgtcctatgtacttgctcaatgcatatttggtggacagacaaaaacagtgacagtgccatctgaacccatcaattcccggttttatctccctggttctctttcccagatagtatttcatgcagctccaggctatgagcctcttccaaagccttctagtcttccatacaatgagcttgatcaatatgatggggctgcttcgggacaattcaacgaggatgatccagatgcatctggatctt------------------------------------------------------------------acagtgatgagactgtttctgatcatcaagataacaacaatgctgatcctttgattcagatttcagacacggctaatggtggcaaaaatcagaatggtgtgtctgaccctgatacagcggattttggggacttattgtctacaagggctttggagtcatggttggatgagccgcctgcattgtctactgaaagtacaatggaacaaggtcgagcccgtagatcttctgctagaataaccataggaaatatcagaagtcgagttaaaactaaatactacatgcttttagatcctgcaaatggaaatggattgaaggtcaattattcattttcatctgaggcttcaagcataacccctcaactcatatgtcttgacttattctttgaaaattgttctttagagtccttatctgatatagtcttaatagatgaggactctagcaagggctcagattctgcaaaccagacatcatcgtctgttgaaaggtaagctttaaatttttcttttcttttttgaggtaaaatttgatatacctttactattgtgattgtcaatatgttttaattttctgtgttttgttttactggatttgcacaattttttatttgtcactgacagcttctggaaagatgagatagaaataggtagaagagggaaagggaattttcccatgaaagaaaatctagaacaagaatctgtttctagagagggagagacatatgtgtgctgattaatacttcattcatggtgaaaaactagtacataacttacttaaatagtctga--------------------------------------------------------------------------------------------------------------------------
>_R_Calliandra_bella_LPQ15696@NODE_1_length_1930_cov_317.174852
------ttaacttgtacccctaaaattttttttttttctgaaagcaagtagagtaggctgttgctggaaagctggacagctatgtactttttaatatgcg-------gctttttcttgcttaaatttactcacacagtttac-ctttctgttcttatgtggttgaattctgtacattgttaaatgaatatgtgagccattgttcctattttaagtttttgctttctcaatttctggggttcattgtagtatttgaattctgtgcattattataaaaatatatacgatcacattcaagtttgttgttttggattctcaga-------------tgctttttagctagtttgtgttgaagtttttcaaatttaaaatttttatttgggttgagaagtaaaagtttcatttaaagcaatgaatgtt----------atggtttttggttgcaggtcatattatgcaccaagagagatgaatttgggcccttgcatagagtcttgagttatgcagttgaactagctgagaatgacttgaactatgatattcgtgatcggtcgcgttttgtaaagaaacttttctcacataatctggagtcccaacaaaacgaggaagaagaaaatgacaaatcacaaaatagagacctgtcctatgtacttgctcaatgcatatttggtggaaaaacaaaaacagtgataggttcaactgaacccatcaattctcggttctatctccctggttctctctcccagatagtatttcatgcagctccaggctatgagccccttccaaagccttctagcattccatacattgagcacgatcaatatgatggggctacctcaggagaacccaatgaggatgatccagatgcatctggatctttggatgaggaaagtgcttctgattatagttctgaacattcatatactggttcaagtgatgccagtcacagtgatgagcctgtttctggtcatcaagataacaacaatgctgatcctttgattcagatttcagacacagctaacggtggcaaaagtcagaatggtgtgtctcatccagatacagcggattttggggacttattgtctacaagggctctggagtcatggttggatgagcagcctgcattgtctagtgaaagtacaatggaacaaggtcgagcccgtagatcttctgctagaataaccataggaaatatcagaagccgagttaaaactaaatgctacatgcttttagatcctacaaatggaaatggactgaaggtcaattattcattttcatctgaggcttcaagcttaacccctcaactcatatgtctagacttattctttgaaaattgttctttagagtccatatctgatatagtcttaatagaggaggactctagcaagggctcagattctgcaaaccagacatcaccgtctgttgaaaggtaagctttaaatttttccttcttttttcaaggtaaaatttgatgtacctttactattgtgattgtcaatatgttttaattttccgtgttttgttttgctggatttgcacaattttttat--gtcaccgacaggttctc---------------------------------------------------------------------------------------------atg-----tttgtttttggttctcatttttgcatctgatatttgcatgatttaacatattggctttctggaactaatggatcctactgc-----ttttggcattgcactccagtacttcaaattctgatataccaactctagtgtcagacagaaaagaggactctacaagtgcacttcctttgttttca
>_R_Cathormion_obliquifoliolatum_Wieringa_6519@NODE_1_length_1463_cov_2058.807528
----------------------------------------------------------------------------------------------------------------------------------------------------------------------------------------------------------------------------------------------------------------------------------------------tcacatacaagtttttcgttttggattctcagattttaataataggtactt---------------ttgaaggttttcaaatttataatttttatttgggccaagaagcaaaagtctcatttgatgcaatgaattttatgcttttgaatgacttttgattgcaggtcatattatgcactaagaaagatgacattgggtccttgcaaagagtcttaagttatgcagttgaactggctgagaatgacctgaactatgatattcgtgatcggtctcgttttgtaaagaaacttttctcacggaatctggagtcccaacaaaatgaggaaggagaaaatgacaaatcacaaaatagagacctgtcctatgtacttgctcaatgcatatttggtggacagacaaaaacagtgacagtgccatctgaacccttcaattcccggttttatctccctggttctctttcccagatagtatttcatgcagctccaggctatgagcctcttccaaagccttctagtcttccatacaatgagcttgatcaatatgatggggctgcttcaggagaattcaacaaggatgatccagatgcatctggatctttggatgaggaaagtgcttctgattatagttctgaacattcatatactggttcaagtgatgtcagtcacagtgatgagactgtttctgatcatcaagataacaacaatgctgatcctttgattcagattccagacacggctaatggtggcaaaaatcagaatggggtgtctcaccctgatacagcggattttggggacttattgtctacaagggctttggagtcatggttggatgagccgcctgcattgtctactgaaagtacaatggaacaaggtcgagcccgtagatcttctgctagaataaccataggaaatatcagaagtcgagttaaaactaaatgctacatgcttttagatcctgcaaatggaaatggattgaaggtcaattattcattttcatctgaggcttcaagcataacccctcaactcatatgtcttgacttattctttgaaaattgttctttagagtccttatctgatatagtcttaatagatgaggactctagcaatggctcagattctgcaaacaagacatcatcgtctgttgaaaggtaagctttaaatttttcttttcttttttgaggtaaaatttgatgtacctttactattgtgattgtcaatatgttttaattttctgtgttttgttttactggatttgcacaattttttatttgtcactgacaggttctggaaagatgagatagaaataggtagaagagggaaagggaactttcccatgaaagaaactctagaacaagaatctgtttctagagagggagagacatatgtgtgcggattaatacttcattcatggtgaaaaactagtacataa----cttaaatagtctgacaaaagttcggatattaacaacctagattctagga--------------------------------------------------------------------------------------t
>_R_Cathormion_rhombifolium_Deighton_3618@NODE_1_length_1631_cov_135.329472
--------------------------------------------------------------------aagctggacagctacgtatattgttaaatgaatatatgagctttttcttacttaaatttactggcacagtttactttttctattcttacgtggttgaattctgtacattgttaaatgaatataagagctttggttcctattttaagtttttgctttctcaattaccagggttcattgtagtatttgaattctgtgcattattaaaataatatatgggatcacatacaagtttttcgttttggattctcagattttaataataggtactt---------------ttgaaggctttcaaatttataatttttatttgggccaagaagcaaaagtctcatttgatgcaatgaattttatgcttttgaatgacttttgattgcaggtcatattatgcactaagaaagatgacattgggtccttgcaaagagtcttaagttatgcagttgaactggctgagaatgacctgaactatgatattcgtgatcggtctcgttttgtaaagaaacttttctcacggaatctggagtcccaacaaaatgaggaaggagaaaatgacaaatcacaaaatagagacctgtcctatgtacttgctcaatgcatatttggtggacagacaaaaacagtgacagtgccatctgaacccttcaattcccggttttatctccctggttctctttcccagatagtatttcatgcagctccaggctatgagcctcttccaaagccttctagtcttccatacaatgagcttgatcaatatgatggggctgcttcaggagaattcaacaaggatgatccagatgcatctggatctttggatgaggaaagtgcttctgattatagttctgaacattcatatactggttcaagtgatgtcagtcacagtgatgagactgtttctgatcatcaagataacaacaatgctgatcctttgattcagatttcagacacggctaatggtggcaaaaatcagaatggtgtgtctcaccctgatacagcggattttggggacttattgtctacaagggctttggagtcatggttggatgagccgcctgcattgtctgctgaaagtacaatggaacaaggtcgagcccgtagatcttctgctagaataaccataggaaatatcagaagtcgagttaaaactaaatgctacatgcttttagatcctgcaaatggaaatggattgaaggtcaattattcattttcatctgaggcttcaagcataacccctcaactcatatgtcttgacttattctttgaaaattgttctttagagtccttatctgatatagtcttaatagatgaggactctagcaatggctcagattctgcaaacaagacatcatcgtctgttgaaaggtaagctttaaatttttcttttcttttttgaggtaaaatttgatgtacctttactattgtgattgtcaatatgttttaattgtctgtgttttgttttactggatttgcacaattttttatttgtcactgacaggttctggaaagatgagatagaaataggtagaagagggaaagggaactttcccatgaaagaaactctagaacaagaatctgtttctagagagggagagacatatgtgtgcggattaatacttcattcatggtgaaaaactagtacataa--------------------------------------------------------------------------------------------------------------------------------------------
>_R_Hydrochorea_gonggrijpii_Tillett_45696@NODE_1_length_1572_cov_229.563211
ataatcttaacctttacccttgaaatatttatttttgccgaaaccaagtagagaagactgttactgggaagctggacagctac---------------------------------------------------------------------------------------gtatattgttaaatgaatatatgagctttggttcctattttaagtttttgctttctcaattaccagggttcattgtagtatttgaattctgtgcattattaaaataatatatatgatcacatacaagtttttcgttttggattctcagattttaataataggtactt---------------ttgaaggttttcaaatttataatttttatttgggccgagaagcaaaagtttcatttgatgcaatgaattttatgcttttgaatgacttttgattgcaggtcatattatgcactaagaaagatgacattgggtccttgcaaagagtcttaagttatgcagttgaactggctgagaatgacctgaactatgatattcgtgatcggtctcgttttgtaaagaaacttttctcacggaatctggagtcccaacaaaatgaggaaggagaaaatgacaaatcacaaaatagagacctgtcctatgtacttgctcaatgcatatttggtggacagacaaaaacagtgacagtgccatctgaacccttcaattcccggttttatctccctggttctctttcccagatagtatttcatgcagctccaggctatgagcctcttccaaagccttctagtcttccatacaatgagcttgatcaatatgatggggctgcttcaggagaattcaacaaggatgatccagatgcatctggatctttggatgaggaaagtgcttctgattatagttctgaacattcatatactggttcaagtgatgtcagtcacagtgatgagactgtttctgatcatcaagataacaacaatgctgatcctttgattcagatttcagacacggctaatggtggcaaaaatcagaatggtgtgtctcaccctgatacagcggattttggggacttattgtctacaagggctttggagtcatggttggatgagccgcctgcattgtctactgaaagtacaatggaacaaggtcgagcctgtagatcttctgctagaataaccataggaaatatcagaagtcgagttaaaactaaatgctacatgcttttagatcctgcaaatggaaatggattgaaggtcaattattcattttcatctgaggcttcaagcataacccctcaactcatatgtcttgacttattctttgaaaattgttctttagagtccttatctgatatagtcttaatagatgaggactctagcaagggctcagattctgcaaacaagacatcatcgtctgttgaaaggtaagctttaaatttttcttttcttttttgaggtaaaatttgacgtacctttactattgtgattgtcaatatgttttaattttctgtgttttgttttactggatttgcacaattttttatttgtcactgacaggttctggaaagatgagatagaaataggtagaagagggaaagggaattttcccatgaaagaaactctagaacaagaatctgtttctagagagggagagatatgtgtg--------------------------------------------------------------------------------------------------------------------------------------------------------------------------------------
>_R_Hydrochorea_marginata_Morim_563@NODE_1_length_1920_cov_205.912642
ataatcttaacctttacccttgaaatatttatttttgccgaaaccaagtagagaagactgttactgggaagcttgacagctacgtatattgttaaatgaatatatgagctttttcttacttaaatttactggcacagtttactttttctattcttgcgtggttgaattctgtacattgttaaatgaatatatgagctttggttcctattttaagtttttgctttctcaattaccagggttcattgtagtatttgaattctgtgcattattaaaataatatatatgatcacatacaagtttttcgttttgcattctcagattttaataatagttactt---------------ttgaaggttttcaaatttataatgttta-ttgggccgagaagtaaaagtttcatttgatgcaatgaattttatgcttttgaatgacttttgattgcaggtcatattatgcactaagaaagatgacattgggtccttgcaaagagtcttaagttatgcagttgaactggctgagaatgacctgaactatgatattcgtgatcggtctcgttttgtaaagaaacttttctcacggaatctggagtcccaacaaaatgaggaagaagaaaatgacaaatcacaaaatagagacctgtcctatgtacttgctcaatgcatatttggtggacagacaaaaacagtgacagtgccatctgaacccatcaattcccggttttatctccctggttctctttcccagatagtatttcacgcagctccaggctatgagcctcttccaaagccttctagtcttccatacaatgagcttgatcaatatgatgcggctgcttcaggagaattcaacgaggatgatccagatgcatctggatctttggatgaggaaagtgcttctgattatagttctgaacattcatatactggttcaagtgatgtcagtcacagtgatgagactgtttctgatcatcaagataacaacaatgctgatcctttgattcagatttcagacacggctaatggtggcaaaaatcagaatggtgtgtctcaccctgatacagcggattttggggacttattgtctacgagggctttggagtcatggttggatgagccgcctgcgttgtctactgaaagtacaatggaacaaggtcgagcctgtagatcttctgctagaataaccataggaaatatcagaagtcgagttaaaactaaatgctacctgcttttagatcctgcaaatggaaatggattgaaggtcaattattcattttcatctgaggcttcaagcataacccctcaactcatatgtcttgacttattctttgaaaattgttctttagagtccttatctgatatagtcttaatagatgaggactctagcaagggctcagattctgcaaaccagacatcatcgtctgttgaaaggtaagctttaaatttttcttttcttttttgaggtaaaatttgatgtacctttaatattgtgattgtcaatatgttttaattttctgtattttgttttactggatttgcacaattttttatttgtcactgacaatttctggaaagatgagatagaaataggtagaagagggaaagggaattttcccatgaaagaaactctagaacaagaatc------------------------------------------------------------------------------------------------------------------------------------------------------------------------------------------------------------------
>_R_Jupunba_asplenifolia_Ekman_6383@NODE_1_length_1285_cov_66.135762
-------------------------------------------------------------------------------------------------------------------------------------------------------------------------------------------------------------------------------------------------------------------------------------------------------------------------------------tgataggtactt---------------ttgaaggttttcaaatttgtaatttttatctgggccgagaagtaaaagtttcatttgatgcaatgaattttatgcttttgaatgactcttgattgcaggtcatattatacactaagaaagatgacattgggtccttgcaaagagtcttgagttatgcagttgaactggctgagaatgacctgaactatgatattcgtgatcggtctcgttttgtaaagaaacttttctcacggaatctggagtcccaacaaaatgaggaaggagaaaatgacaaatcacaaaatagagacctgtcctatgtacttgctcaatgcatatttggtggacggacaaaaacagtgacagtgccatctgaacccatcaattcccggttttatctccctggttctctttcccagatagtatttcatgcagctccaggctatgagcctcttccaaagccttatagtcttccatacaatgagcttgatcaatatgatggggctgcttcaggagaattcaacaaggatgatccagatgcatctggatctttggatgaggaaagtgcttctgattatagttctgaacattcatatactggttcaagtgatgtcagtcacagtgatgagactgtttctgatcatcaagataacaacaatgctgatcctttgattcagatttcagacgcggcgaatggtggcaaaaatcagaatggtgtgtctcaccctgatacagcagattttggggacttattgtctacaagggctttggagtcatggttggatgagccgcctgcattgtctactgaaagtacaatggaacaaggtcgagcccgtagaacttctgctagaataaccataggaaatatcagaagtcgagttaaaactaaatgctacatgcttttagatcctgcaaatggaaatggattgaaggtcaattattcattttcatctgaggcttcaagcataacccctcaactcatatgtcttgacttattctttgaaaattgttctttagagtccttatctgacacagtcttaatagatgaggactctagcaagggctcagattctgcaaaccagacatcatcgtctgttgaaaggtaagctttaaatttttcttttcttttttgaggtaaaatttgatgtacctttactattatgattgtcaatatgatttaattttctgtgttttgttttactggatttgcacaattttttatttgtcactgacaggttctggaaagatgagatagaaataggtagaagagggaaagggaattttcccatgaaag-------------------------------------------------------------------------------------------------------------------------------------------------------------------------------------------------------------------------------------
>_R_Jupunba_commutata_Maguire_46145@NODE_1_length_1804_cov_186.778807
----------------tccttgaaatatttattttttccgaaaccaagtagagtagactgttattgggaagctggacagctacgtatattgttaaatgaatatatgagctttttcttacttaaatttactggcacagtttactttttctgttcttacatggttgaattctctacattgttaagtgaatatatgagcgttggttcctattttaagtttttgctttctcacttaccagggttcattgtagtatttgaattctgtgcattattaaaaaaaaatatatgatcacatacaagtttttcgttttggattcatcttttttaatactaggtactttttatttagtttgtgttgaaggttttcaaatttataatttttatttgggccgagaagtaaaagtttcatttgatgtaatgaattttatgtttttgaatgacttttggttgcaggtcatattatgcactaaaaaagatgacattgggtccttgcaaagagtcttaagttatgcagttgaactggctgagaatgacctgaactatgatattcgtgatcgctctcgttttgtaaagaaacttttctcactgaacctggagtcccaacaaaatgaggaagaggaaaatgacaaatcacaaaatagagacctgtcctatgtacttgctcaatgcatatttggtggacagacaaaaacagtgacagtgccatctgaacccatcaattcccggttttatctccctggttctctttcccagatagtatgtcatgcagctccaggctatgagcctcttccaaagccttctagtcttccatacaatgagcttgatcaatatgatggggctgcttcaggagaattcaacgaggatgatccagatgcatctggatctttggacgaggaaagtgcttctgattatagttctgaacattcatatactggttcaagtgatgtcagtcacagtgatgagactgtttctgatcatcaagataacaacaatgctgatcctttgattcagatttcagacacggctaatggtggcaaaaatcagaatggtgtgtctcaccctgatacagcggattttggggacttattgtctagaagggctctggagtcatggttggatgagccgcctgcattgtctactgaaagtacaatggaacaaggtcgagcccgtagatcttctgctagaataaccataggaaatatcagaagtcgagttaaaactaaaagctacatgcttttagatcctgcaaatggaactggattgaaggtcaattattcattttcatctgaggcttcaagcatgacccctcaactcatatgtcttgacttattctttgaaaattgttctttagagtccttatctgatatagtcttaatagatgaggactctagcaagggctcagattctgcaaaccagacatcatcttctgttgaaaggtaagctttaaatttttcttttcttctttgaggtaaaatttgatgtacctttactattgtgattgtcaatatgttttaattttctgtgttttgttttactggatttgcacaattttttatttgtcactgacaggttctggaaagataagatagaaatagggagaagagggaaagggaattttcccatgaaagaaactctagaacaagaatctgtttctagagagggagagac--atgtgtgctgattaatacttcattcatggtgaaaaacaagtacataacttgcttaaatagtctgatacaataactgaaattaacaacctagattctaggattgaaactgaaaacaactgaaatttataacacaagacagatgccagctaaacata--------------------------------
>_R_Jupunba_leucophylla_Iganci_839@NODE_2_length_690_cov_27.623165
ataatcttaacctttacccttgaaatatttattttttccgaaaccaagtagagaagactgttactgggaagctggacagctacgtatattgttaaatgaatatatgagctttttcttacttaaatttactggcacagtttactttttctgttcttacgtggttgaattctgtaaattgttaaatgaatatatgagctttggttcctattttaagtttttgctttctcaattaccagggttcattgtagtatttgaattttgtgcattattaaaaaaatatatatgatcacatacaagtttttcgttttggattctcagattttaataataggtactttttatttagtttgtgttgaaggttttcaaatt-------------------------tagaagtttcatttgatgcaatgaattttatgcttttgaatgacttttgattgcaggtcatattatgcactaagaaa---------------------------------------------------------------------------------------------------------------------------------------------------------------------------------------------------------------------------------------------------------------------------------------------------------------------------------------------------------------------------------------------------------------------------------------------------------------------------------------------------------------------------------------------------------------------------------------------------------------------------------------------------------------------------------------------------------------------------------------------------------------------------------------------------------------------------------------------------------------------------------------------------------------------------------------------------------------------------------------------------------------------------------------------------------------------------------------------------------------------------------------------------------------------------------------------------------------------------------------------------------------------------------------------------------------------------------------------------------------------------------------------------------------------------------------
>_R_Jupunba_macradenia_Lourteig_3021@NODE_1_length_1538_cov_201.011636
---------------------------------------------------------------------------------------------------------------------------------------------ctttttctgttcttacgtggttgaattctgtacattgttaaatgaatatatgagctttggttcccattttaagtttttgctttctcaattaccagggttcattgtagtatttgaattctgtgcattattaaaaaaaaatatatgatcacatacaagtttttcgttttggattctcagattttaataataggtactttttattcagtttgtgttgaaggttttcaaatttataatttttatttgggccgagaagtagaagtgtcatttgatgcaatgaattttatgcttttgaatgacttttgattgcaggtcatattatgcactaagaaagatgacattgggtccttgcaaagagtcttaagttatgcagttgaactggctgagaatgacctgaactatgatattcgtgatcggtctcgttttgtaaagaaacttttctcacggaatctggagtcccaacaaaatgaggaagaagaaaatgacaaatcacaaaatagagacctgtcctatgtacttgctcaatgcatatttggtgggcagacaaaaacagtgacagtgccatctgaacccatcaattcccggttttatctccctggttctctttcccagatagtatttcatgcagctccaggctatgagcctcttccaaagccttctagtcttccatacaatgagcttgatcaatatgatggggctgcttcaggagaattcaacgaggatgatccagatgcatctggatctttggatgaggaaagtgcttctgattatagttctgaacattcatatactggttcaagtgatgtcagtcacagtgatgagactgtttctgatcatcaagataacaacaatgctgatcctttgattcagatttcagacacggctaatggtggcaaaaatcagaatggtgtgtctcaccctgatacagcggattttggggacctattgtctagaagggctctggagtcatggttggatgagccgcctgcattgtctactgaaagtacaatggaacaaggtcgagcccgtagatcttctgctagaataaccataggaaatatcagaagtcgagttaaaactaaatgctacatgcttttagatcctgcaaatggaaatggattgaaggtcaattattcattttcatctgaggcttcaagcataacccctcaactcatatgtcttgacttattctttgaaaattgttctttagagtccttaactgatatagtcttaatagatgaggactctagcaagggctcagattctgcaaaccagacatcatcgtctgttgaaaggtaagctttaaatttttcttttcttttttgaggtaaaatttgatgtacctttactattgtgattgtcaatatgttttaattttctgtgttttgttttactggatttgcacaattttttatttgtcactgacaggttctggaaagataagatagaaatagggagaagagggaaagggaattttcccatgaaagaaactctagaacaagaatctgtttctagagagggagagacatatgtgtgctga-------------------------------------------------------------------------------------------------------------------------------------------------------------------------------t
>_R_Jupunba_oppositifolia_Liegier_16014@NODE_1_length_1480_cov_170.365645
------------------------------------------------------------------------------------------------------------------------------------------------------------------------------------------atatatgagctttggttcctattttaagtttttgctttctcaattaccagggttcattgtagtatttgaattctgtgcattattaaaataatatatatgatcacatacaagtttttcgttttggattctcagattttaataataggtactt---------------ttgaaggttttcaaatttataatttttatctgggccgagaagtaaaagtttcatttaatgcaatgaattttatgc-tttgaatgacttttgattgcaggtcatattatacactaagaaagatgacattgggtccttgcaaagagtcttaagttatgcagttgaactggctgagaatgacctgaactatgatattcgtgatcggtctcgttctgtaaagaaacttttctcacagaatctggagtcccaacaaaatgaggaaggagaaaatgacaaatcacaaaatagagacctgttctatgtacttgctcaatgcatatttggtggacagacaaaaacagtgacagtgccatctgaacccatcaattcccggttttatctccctggttctctttcccagatagtatttcatgcagctccaggctatgagcctcttccaaagccttatagtcttccatacaatgagcttgatcaatatgatggggctgcttcaggagaattcaacaaggatgatccagatgcatctggatctttggatgaggaaagtgcttctgattatagttctgaacattcatatactggttcaagtgatgtcagtcacagtgatgagactgtttctgatcatcaagataacaacaatgctgatcctttgattcagatttcagacgcggcgaatggtggcaaaaatcagaatggtgtgtctcaccctgatacagcagattttggggacttattgtctacaagggctttggagtcatggttggatgagccgcctgcattgtctactgaaagtacaatggaacaaggtcgagcccgtagaacttctgctagaataaccataggaaatatcagaagtcgagttaaaactaaatgctacatgcttttggatcctgcaaatggaaatgggttgaaggtcaattattcattttcatctgaggcttcaagcataacccctcaactcatatgtcttgacttattctttgaaaattgttctttagagtccttatctgatatagtcttaatagatgaggactctagcaagggctcagattctgcaaaccagacatcatcgtctgttgaaaggtaagctttaaatttttc-tttcttttttgacgtaaaatttgatgtacctttactattgtgattgtcaatatgatttaattttctgtgttttgttttactggatttgcacaattttttatttgtcactgacaggttctggaaagatgagatagaaataggtagaagagggaaagggaattttcccatgaaagaaactctagaacaagaatctgtttctagagagggagagacatatgtgtgctgattaat---------------------------------------------------------------------------------------------------------------------------------------------------------------------------
>_R_Jupunba_trapezifolia_Simon_1600@NODE_1_length_1094_cov_386.177093
----------------------------------------------------------------------------------------------------------------------------------------------------------------------------------------------------------------------------------------------------------------------------------------------------------------------------------------------------------------------------------------------------------------------------------------------------------------------------------------------------------------------------------------------------------------------------------------------------------------------------------------------acaaatcacaaaatagagacctgtcctatgtacttgctcaatgcatatttggtgggcagacaaaaacagtgacagtgccatctgaacccatcaattcccggttttatctccctggttctctttcccagatagtatttcatgcagctccaggctatgagcctcttccaaagccttctagtcttccatacaatgagcttgatcaatatgatggggctgcttcaggagaattcaacgaggatgatcgagatgcatctggatctttggatgaggaaagtgcttctgattatagttctgaacattcatatactggttcaagtgatgtcagtcacagtgatgagactgtttctgatcatcaagataacaacaatgctgatcctttgattcagatttcagacacggctaatggtggcaaaaatcagaatggtgtgtctcaccctgatacagcggattttggggacttattgtctacaagggctctggagtcatggttggatgagccgcctgcattgtctactgaaagtacaatggaacaaggtcgagcccgtagatcttctgctagaataaccataggaaatatcagaagtcgagttaaaactaaaagctacatgcttttagatcctgcaaatggaaatggattgaaggtcaattattcattttcatctgaggcttcaagcatgacccctcagctcatatgtcttgacttattctttgaaaattgttctttagagtccttatctgatatagtcttaatagatgaggactctagcaagggctcagattctgcaaaccagacatcatcttctgttgaaaggtaagctttaaatttttcttttcttctttgaggtaaaatttgatgtacctttactattgtgattgtcaatatgttttaattttctgtgttttgttttactggatttgcacaattttttatttgtcactgacaggttgtggaaagataagatagaaatagggagaagagggaaagggaattttcccatgaaagaaactctagaacaagaatctgtttctagagagggagagacatttgtgtgctgattaatacttcattcatggtgaaaaactagtagataac------------------------------------------------------------------------------------------------------------------------------------------t
>_R_Jupunba_villosa_Borges_423@NODE_1_length_2058_cov_210.205957
ataatcttaacctttacccttgaaatatttattttttccgaaaccaagtagagaagactgttactgggaaggtggacagctacgtatattgttaaatgaatatatgagctttttcttacttaaatttactggcacagtttactttttctgttcttacgtggttgaattctgtacattgttaaatgaatatatgagctttggttcctattttaagtttttgctttctcaattaccagggttcattgtagtatttgaattctgtgcattattaaaaaaatatatatgatcacatacaagtttttcgttttggtttctcagattttaataataggtactttttatttagtttgtgttgaaggttttcaaatttgtaatttttatttgggccgagaagtagaagtttcatttgatgcaatgaattttatgcttttgaatgacttttgattgcaggtcatattatgcactaagaaagatgacattgggtccttgcaaagagtcttaagttatgcagttgaactggctgagaatgacctgaactatgatattcgtgatcggtctcgttttgtaaagaaacttttctcacggaatctggagtcccaacaaaatgaggaagaagaaaatgacaaatcacaaaatagagacctgtcctatgtacttgctcaatgcatatttggtggacagacaaaaacagtgacagtgccatctgaacccatcaattcccggttttatctccctggttctctttcccagatagtatttcatgcagctccaggctatgagcctcttccaaagccttctagtcttccatacaatgagcttgatcaacatgatgaggctgcttcaggagaattcaacgaggatgatccagatgcatctggatctttggatgaggaaagtgcttctgattatagttctgaacattcatatactggttcaagtgatgtcagtcacagtgatgagactgtttctgatcatcaagataacaacaatgctgatcctttgattcagatttcagacacggctaatggtggcaaaaatcagaatggtgtgtctcaccctaatacagcggattttggggacttattgtctagaagggctctggagtcatggttggatgagccgcctgcattgtctactgaaagtacaatggaacaaggtcgagcccgtagatcttctgctagaataaccataggaaatatcagaagtcgagttaaaactaaatgctacatgcttttggatcctgcaaatggaaatggattgaaggtcaattattcattttcatctgaggcttcaagcataacccctcaactcatatgtcttgacttattctttgaaaattgttctttagagtccttatctgatatagtcttaatagatgaggactctagcatgggctcagattctgcaaaccagacatcatcgtctgttgaaaggtaagctttaaatttttcttttcttttttgaggtaaaatttgatgtacctttactattgtgattgtcaatatgttttaattttctgtgttttgttttactggatttgcacaattttttatttgtcactgacaggttctggaaagataagatagaaatagggagaagagggaaagggaattttcccatgaaagaaactctagaacaagaatctgtttctagagagggagagacatatgtgtgctgattaatacttcattcatggtgaaaaactagtacataactttattaaatagtctgacacaataactgaaattaacaacctagattctaggattgaaactgaaaataactgaaatttaaaacaaaagacagatgccagctaaacataaaagctagttaaatccctatctttagttctta
>_R_Punjuba_callejasii_Daly_5935@NODE_1_length_1310_cov_36.734793
-------------------------------------------------------------------------------------------------------------------------------------------------------------------------------------------------------------------------------------------------------------------------------------------------catacaagtttttcgttttggattctcagattttaataataggtactttttatttagtttgtgttgatggttttcaaatttataatttttatttgggctgagaagtaaaagtttcatttggtgcaatgaattttatgtttttgaatgacttttggttgcaggtcatattatgcactaataaagatgacattgggtccttgcaaagagtcttaagttatgcagttgaactggctgagaatgacctgaactatgatattcgtgatcggtctcgttttgtaaggaaacttttctcacggaatctggagtcccaacaaaatgaggaagaagaaaatgacaaatcacaaaatagagacctgtcctatgtacttgctcaatgcatatttggtggacagacaaaaacagtgacagtgccatctgaacccatcaattcccggttttatctccctggttctctttcccagatagtatttcatgcagctccaggctatgagcctcttccaaagccgtctagtcttccatacaatgagcttgatcaatatgacggggctgcttcaggagaattcaacgaggatgatccagatgcatctggatctttggacgaggaaagtgcttctgattatagttctgaacattcatatactggttcaagtgatgtcagtcacagtgatgagactgtttctgatcatcaagataacagcaatgctgatcctttgattcagatttcagacatggctaatggtggcaaaaatcagaatggtgtgtctcaccctgatacagcggattttggggacttattgtctacaagggctctggagtcatggttggatgagccgcctgcattgtctactgaaagtacaatggaacaaggtcgagcctgtagatcttctgctagaataaccataggaaatatcagaagtcgagttaaaaccaaatgctacatgcttttagatcctgcaaatggaaatggattgaaggtcaattattcattttcatctgaggcttcaagcataacccctcaactcatatgtcttgacttattctttgaaaattgttctttagagtccttatctgatatagtcttaatagatgaggactctagcaagggctcagattctgcaaaccagacatcatcgtctgttgaaaggtaagctttaaatttttcttttcttttttgaggtaaaatttgatgtacctttgctattgtgattgtcaatatg----aattttctgtgttttgttttactgaatttgcacaattttttatttgtcactgacaggttctggaaagataagatagaaatagggagaagaggg-----------------------------------------------------------------------------------------------------------------------------------------------------------------------------------------------------------------------------------------------------------
>_R_Punjuba_killipii_Palodorios_6252@NODE_1_length_1403_cov_115.358974
----------------------------------------------------------------------------------------------------------------------------------------------------------------------------------------------------------------------------------------------------gtagtatttgaattctgtgctttattaaaaaaatatatatgatcacatacaagtttttcgctttggattctcagattttaataataggtactttttatttagtttgtgttgaagattttcaaatttataatttttatttgggccgagaagtaaaagtttcatttgatgcaatgaattttatgtttttgaatgacttttggttgcaggtcatattatgcactaagaaagatgacattgggtccttgcaaagagtcttaagttatgcagttgaactggctgagaatgacctgaactatgatattcgtgatcggtctcgttttgtaaggaaacttttctcacggaatctggagtcccaacaaaatgaggaagaagaaaatgacaaatcacaaaatagagacctgtcctatgtacttgctcaatgcatatttggtggacagacaaaaacagtgacagtgccatctgaacccatcaattcccggttttatctccctggttctctttcccagatagtatttcatgcagctccaggctatgagcctcttccaaagccttctagtcttccatacaatgagcttgatcaatatgacggggctgcttcaggagaattcaacgaggatgatccagatgcatctggatctttggacgaggaaagtgcttctgattatagttctgaacattcatatactggttcaagtgatgtcagtcacagcgatgatactgtttctgatcatcaagataacagcaatgctgatcctttgattcagatttcagacatggctaatggtggcaaaaatcagaatggtgtgtctcaccctgatacagcggattttggggacttattgtctacaagggctctggagtcatggttggatgagccgcctgcattgtctactgaaagtacaatggaacaaggtcgagcctgtagatcttctgctagaataaccataggaaatatcagaagtcgagttaaaaccaaatgctacatgcttttagatcctgcaaatggaaatggattgaaggtcaattattcattttcatctgaggcttcaagcagaacccctcaactcatatgtcttgacttattctttgaaaattgttctttagagtccttatctgatatagtcttaatagatgaggactctagcaagggctcagattctgcaaaccagacaacatcgtctgttgaaaggtaagctttaaatttttcttttcttttttgaggtaaaatttgatgtacctttgctattgtgattgtcaatatgttttaattttctgtgttttgttttactgaatttgcacaattttttatttgtcactgacaggttctggaaagataagatagaaatagggagaagagggaaagggaattttcccatgaaagaaactctagaacaagaatctg---------------------------------------------------------------------------------------------------------------------------------------------------------------------------------------------------------------t
>_R_Punjuba_lehmannii_Escobar_7465@NODE_1_length_1849_cov_144.739278
-------------------------------------------ccaagtagagtagactgttactgggaagctggacagctacgtatattgttaaatga--atatgagctttttcttacttaaatttactggcacagtttactttttctgttcttacgtggttgaattc-------tgttaaatgaatatatgagctttggttcctattttaagtttttgctttctcagttaccagggttcattgtagtatttgaattctgtgctttattaaaaaaatatatatgatcacatacaagtttttcgctttggattctcagattttaataataggtactttttatttagtttgtgttgaaggttttcaaatttataatttttatttgggccgagaagtaaaagtttcatttgatgcaatgaattttatgtttttgaatgacttttggttgcaggtcatattatgcactaagaaagatgacattgggtccttgcaaagagtcttaagttatgcagttgaactggctgagaatgacctgaactatgatattcgtgatcggtctcgttttgtaaggaaacttttctcacggaatctggaatcccaacaaaatgaggaagaagaaaatgacaaatcacaaaatagagacctgtcctatgtacttgctcaatgcatatttggtggacagacaaaagcagtgacagtgccatctgaacccatcaattcccggttttatctccctggttctctttcccagatagtatttcatgcagctccaggctatgagcctcttccaaagccttctagtcttccatacaatgagcttgatcaatatgacggggctgcttcaggagaattcaacgaggatgatccagatgcatctggatctttggacgaggaaagtgcttccgattatagttctgaacattcatatactggttcaagtgatgtcagtcacagtgatgatactgtttctgatcatcaagataacagcaatgctgatcctttgattcagatttcagacatggctaatggtggcaaaaatcagaatggtgtgtctcaccctgatacagcggattttggggacttattgtctacaagggctctggagtcatggttggatgagccgcctgcattgtctactgaaagtacaatggaacaaggtcgagcctgtagatcttctgctagaataaccataggaaatatcagaagtcgagttaaaaccaaatgctacatgcttttagatcctgcaaatggaaatggattgaaggtcaattattcattttcatctgaggcttcaagcataacccctcaactcatatgtcttgacttattctttgaaaattgttctttagagtccttatctgatatagtcttaatagatgaggactctagcaagggctcagattctgcaaaccagacaacatcgtctgttgaaaggtaagctttaaatttttcttttcttttttgaggtaaaatttgatgtacctttgctattgtgattgtcaatatgttttaattttctgtgttttgttttactgaatttgcacaattttttatttgtcactgacagattctggaaagataagatagaaatagggagaagagggaaagggaattttcccatgaaagaaactctagaacaagaatctgtttctagagagggagagacatatgtgtgctgattaatacttcattcatggtgaaaaacaagtatataacttacttaaatagtctgacacaataactgaaattaacaacctagattctaggattgcaactgaaaataactgaaatttaaaacacaag-cagatgccaggtaaacataaaagctagttaaatccctatccttggtgcttc
>_R_Punjuba_racemiflora_Jimenez_Soares_3626@NODE_1_length_1793_cov_198.827506
ataatcttaacctttacccttgaaatatttattttttccaaaaccaagtagagtagactgttactgggaagctggacagctacgtatattgttaaatgaatatatgagctttttcttacttaaatttactggcacagtttacattttctgttcttacgtggttgaattc-------tgttaaatgaatatatgagctttggttcctattttaagtttttgctttctcagttaccagggttcattgtagtatttgaattctgtgctttattaataaaatgtatatgatcacatacaagtttttcgttttggattctcagattttaataataggtactttttatttagtttgtgttgaaggttttcaaatttataatttttatgtgggccgagaagtaaaagtttcatttggtgcaatgaattttatgtttttgaatgacttttggttgcaggtcatattatgcactaagaaagatgacattgggtccttgcaaagagtcttaagttatgcagttgaactggctgagaatgacctgaactatgatattcgtgatcggtctcgttttgtaaggaaacttttctcacggaatctggagtcccaacaaaatgaggaagaagaaactgacaaatcacaaaatagagacctgtcctatgtacttgctcaatgcatatttggtggacagacaaaaacagtgacagtgccatctgaacccatcaattcccggttttatctccctggttctctttcccagatagtatttcatgcagctccaggctatgagcctcttccaaagccttctagtcttccatacaatgagcttgatcaatatgacggggctgcttcaggagaattcaacgaggatgatccagatgcatctggatctttggatgaagaaagtgcttctgattatagttctgaacattcatatactggttcgagtgatgtcagtcacagtgatgagaccgtttctgatcatcaagataacagcaatgctgatcctttgattcagatttcagacatggctaatggtggcaaaaatcagaatggtgtgtctcatcctgatacagcagattttggggacttattgtctacaagggctctggagtcatggttggatgagccgcctgcattgtctactgaaagtacaatggaacaaggtcgagcctgtagatcttctgctagaataaccataggaaatatcagaaatcgagttaaaaccaaatgctacatgcttttagatcctgcaaatggaaatggattgaaggtcaattattcattttcatctgaggcttcaagcataacccctcaactcatatgtcttaacttattctttgaaaattgttctttagagtccttatctgatatagtcttaatagatgaggactctagcaagggctcagattctgcaaaccagacattatcgtctgttgaaaggtaagctttaaatttttcttttcttttttgaggtaaaatttgatgtacctttgctattgtgattgtcaatatgttttaattttctgtgttttgttttactgaatttgcacaattttttatttgtcactgacaggttctggaaagataagatagaaatagggagaagagggaaagggaattttcccatgaaaaaaactctagaacaagaatctgtttctagagagggagagacatatgtgtgctgattaatacttcattcctggtgaaaaacaagtatataacttgcttaaatagtctgacacaataactgaaattaacaacctagattctaggattgaaactgaaaa--------------------------------------------------------------------------
