# Supplementary material for: A new generic circumscription of Hydrochorea (Leguminosae, Caesalpinioideae, mimosoid clade) with an amphi-Atlantic distribution
Source: PhytoKeys. 2022 Aug 22;205:401–37. doi: 10.3897/phytokeys.205.82775 (PMC9849043; doi:10.3897/phytokeys.205.82775)
Supplement: Supplementary material 1 — Supplementary data file S1 [file phytokeys-205-401_article-82775__-s001.zip › RBH3_m46182_comp37849_c0_seq3_exon03.aln-cln]

>Acacia_rostellifera_Murphy_466@NODE_1_length_2065_cov_222.601107
tgctgactaggtcacagtatacactatttctgtctatgcc-----------------tatatatatatcccctctgttctagtctgcaaattttggtgaaattatttgctttgttcaatgagctctaggaagtaatgtcgaactttcttgattgtgcccatgaatgtgattctttatttacatatgcacataactatcctggaggaagaggtttgatggattctagactgg-------atgagttctgtatgttctttattttttgaacatatgggttttctctaatgcctctagttgagtatcaaagtgcttttcttgaagttcagatggccatttcctggtagcttcacagtaacttgcattcatttggttctatattgataggaggtatcatgcactgggaacaacagtgaagttattgacctaaatcatctgcagccttcggatttgaaggatttcaaacacaataatgttgttgctcatatagaccaagcacttccttcaaaacccaatgatgtggaatatacttatagttttggtgcagaatttgttttaggtgattgctctcacagaggattggggttctctgaacagcttgatgaatcccctagtgatattggggcatccactgaacagactgaaccccaatcaacttcagtttttggctcattgacccttgagaaggatattcattctgatgaggatgttgactgtgagctaagcaatcacatgaccgaagacttaccatctaaggttccctctatgagaaattctggctttctctctgttggaggtcttagattatatactgaggacatctcagataatgaaagtgatgaggatagtaatgctgagtcccaggatgaagaatgcccaaaatattataactctgaagaactagataggtcaacaaatagcagtagttctgaggacacatctgatagtgattcagacattgatgaagaggttgctgaagattatttagaaggaattggtggtagtgatcacatcatagacgccaaatggttgctagaaccagctttggatgtttcagacaatgacagttcttctagcagttgctatgacgaagctttgcagaagttgggtggaatggcccttcaacaagcttccgtggaatatggtatgaaaaaagctcatccatggaagaaatcttctgcagattataggtctcaagggtcaagcagcatttcttttggaaagaagcatgttgcacggtttcctcactcatggccttcacaggctcaaaagagtaaagcctccaaaagaattcatggtaatattaacagcaccaatctatttcaaacgcccaatgtccttcttgcttagtctagcttctagatttgtaattcaggcgaattgtcaagttcatggaatttgcattattatcttttcaatgtctgaaatattgtattttccaattagagcgatgttttaatcatcaatgttactacataaaaatatgaacctgcatgatgttgaatttcttattttgggatggctaggtggttggaatatatagtgggtattgtgaatgactaagtaggttacatgtgtgccttgttatcatctgtgagcttcctctctgggctaaaaggtttcaagaatactatgtcagatcacaaatttttgtttttttggttgaaattttatggtagttctgaaccatgaattttaatgctgtattgaatgattttccagtgggaagttcttaaaatattgaagaaagagat
>Afrocalliandra_redacta_Germishuizen_5585@NODE_1_length_1641_cov_284.017263
---------------------------------------------------------------------------------------------------------------------tttatcttatgtatctagttaagtattaaatcgcctgcggtgcggtaaggcaccacccagttgtgccagcagccagctaagccgggcaaagaatcccta-ggagttggcagtgattaaggcatttggcctccccattctttatcttttgagcatatggattttatcttatgcatctagttaagtattaaagtgatttttttgaagttcagatggctatgtcctggtagcttcacactaact----tccacttggttctattttgataggaggcaccatgctctgggaacaacagtgaagttattgacctaaatcatctgcagccttcgaagttgaaggattccaaacacaataatgttgttgctcatatagaccagccacctccttcaaaacccaatgatgtggaatatacttacagttttggttcagaatttgttttaggtgattgctttcacagaggattggggttctctgaagaactcgatgaaacctttggtgatatcagggcatccactgaacagaccgaaccccatgcaacttcagttgttgactcattgacccttgaaaaggatattcattctgatgaggatgttgagtgtgagctaaggaattacgtgacagaagattcaccatctaaggtttcctctatgagaaattctggctatctctctgttggagggcttagattatatactgaggacatctcagatgatgaaagtgatgaggatagtaatgccgagtcccaggatgaggaatgcccaaaatattataactcagaagaattagataggtcaactaatggcagtagttctgaggacacatctgatagtgattcagatgttgatgaagaggttgctgaagattatttggaaggaattggtggcagtgatcacatcatagatgcaaaatggttgctagaaccagccttggatgtttcagacgataacagttcttctagcagttgttatgatgaagctttagagaagttgggtggaatggcccttcaacaagcttccgtggaatatggtatgaaaaaagctcatccatggaagaaatgttctgcagattataggtctcagggtttgagcaatatttcttttggaaagaagcatgttgcacggtttcctcattcatggccatcacaggctcaaaaaaataaagcctccaaaagaattcatggtaatattaacagcacccatatatttccaatgcccaa----------------------------------------------------------------------------------------tgaaatattgtattttccaattaaagtgatgatttaataaccaaagttgcaacataaaaataagaaactgcatgatgttgagtttcttattttgagatgcctaggtgattggaacatatagtggacattgggaattactgagcaggcaacatgtgtgcattgttatcatgtgtgagcttcctgtttgggctaaaaggtttcaagaatactacatcagatctcaaacctttttttttttggttgaaaatttatagtagttctgaaccatgaattttaatgcggtattgaatgatttttcagtgggaagtttttaaaatattgaaaaaagagat
>Albizia_burkartiana_StivalSantos_678@NODE_1_length_1157_cov_13.356624
-----------------------------------------------------------------------------------------------------------------------------------------------------------------------------------------------aactatcctggaggaagaggtttgatggattctagactgg-------atgagttctgtatgttctttatgttttgaacacgt--gtgttttcttatgcctctagttgagtatcaaagtgattttcttgaagtttagatggctatgtcctggtagcttcatgataacttgcatgcatttggttctatattgataggaggcatcatgcactgggaacaacagtgaagttattgacctaaatcatctgcagccttcggatttgaaggatttcaaacacaataatgctgttgctcatatagaccaagcacctccttcaaaacccaatgatgtggaatatacttatagttttggtgcagaatttgttttaggtgattgctctcacagaggattgggtttctctgaagaacttgatgaaacccctggtggtattggggcatccactgaacagactgaaccccaatcaacttcagtttttgactcattgacccctgagaaggatattcattctgatgaggatgttgactgtgagccaagcaatcacatgacagaagacttaccatctaaggttccctctatgagaaattctggctttctctctgttggaggtcttagattatatactgaggacatctcagataatgaaagtgatgaggatagtaatgctgaatgccaggatgaagaatgcccaaagtattataactctgaagaactagataggtcaacaaatagcagtaattctggggacacgtctgatagtgattcagacgtcgatgaagaggttgctgaagattatttagaaggaattggtggtagtgatcacatcatagacgcaaaatggttgctagagccagctttggatgtttcagacgatgacagttcttctagcagttgctatgacgaagctttggagatgttgggtggaatggcccttcaacaagcttctgtggaatatggtatgaaaagagctattccgtggaagaaatgttctgcagattataggtctcaagggtcaagcaacatttcttttggaaagaagcatgttgcacagtttcctcattcatggccatcacaagctcaaaagaataaagcctccaaaagaattcatggtaatattaacagcacccgtctatttcaaacgcccaatgtct----------------------------------------attgtcaagttcatgga----------------------------------------------------------------------------------------------------------------------------------------------------------------------------------------------------------------------------------------------------------------------------------------------------------------------------------------------------------------------
>Albizia_coripatensis_Hughes_2433@NODE_1_length_1973_cov_250.947257
tgctgactaggtcacagtatacactatttctgtctgtacctcttgtgacaatgtatatatatat-ttccccctctgttctagtctgcaaattttggtgaaatgatttgctctgttcaatgagctctaggaagtaatgtcgaacttccttgattgtgcccatgaatgtgattatttatttacatatgcacattactatcctggaggaagaggtttgatggattctagactgg-------gtgagttctgtatgttctttatgttttgaacatatgtgtgttttcttatgcctctagttgagtatcaaagtgattttcttgaagttcagatggctatgtcctggtagcttcatgataacttgcatgcatttggttctatattgataggaggtatcatgcactgggaacaagagtgaagttattgacctaaatcatctgcagccttcagatttgaaggatttcaaacacaataatgttgttgctcatatagatcaagcacctccttcaaaacccaatgatgtggaatatacttatagttttggtgcagaatttgttttaggtgattgctctcacagaggattgggtttctctgaagaactcgatgaaacccctggtgatattggggcatctactgaacagactgaaccccaatcaacttcagtgtttgactcattgacccttgagaaggatattcattctgacggggatgttgactgtgagccaagcaatcacatgacagaagacttgccatctaaggttccctctatgagaaattctggctttctctctgttggaggtcttagattatatactgaggacatctcagataatgaaagtgatgaggatagtaatgctgaatcccaggatgaagaatgcccaaagtattataactctgaagtactagatagggcaataaatagcagtaattctggggacatgtctgatagtgattcagacgttgatgaagaggttgctgaagattatttagaaggaattggtggtagtgatcacatcatagacgcaaaatggttgctagagccagctttggatgtttcagacgatgatagttcttctagcagttgctatgacgaagctttggagaagttgggtggaatggcccttcaacaagcttctgtggaatatggtatgaaaaaagctcttccgtggaagaaatgttctgcagattataggtctcaagggtcaagcaatatttcttttggaaagaagcatgttgcacggtttcctcattcatggccatcacaggctcaaaagagtaaagcctccaaaagaattcatggtaatattaacagcacccatctatttcaaacgcccaatgtct----------------------------------------attgtcaagttcatggaatttgcattattaccttttaagtatctgaaatattgtattttcctattaaagtgatgatttaatcaccaatgttactacataaaaataagagcctgcatgatgtggagttacttactttggga--gctaggtggttggaatatatagtggggattgggaatgactaagcaggtaacatgtgtgccttgttatcatctgtgagcttcctgtccgggctaaaaggtttcaagaatactatgtcggatcacaaatctttttttttttggtggaaattttatggtagttctgaaccatgaattttaatgctgtattgaatgattttccggtgggaagtttttaaaatattgaagaaagaggt
>Albizia_decandra_Vilhena_231@NODE_1_length_1192_cov_40.765022
-----------------------------------------------------------------------------------------------------------------------------------------------------------------------------------------------------------------------atggattctagactgg-------atgagttctgtatgttctttaggttttgaacatatgtgtgttttcttatgcctctagttgagtgtcaaagtgattttcttgaagtttagatggctatgtcctggtaacttcatgataacttgcatgcatttggttctatattgataggaggcatcatgcactgggaacaacagtgaagttattgacctaaatcatgtgcagccttcggaattgaaggatttcaaacacaataatgttgttgctcatatagaccaagcacctccttcaaaacccaatgatgtggaatatacttatagttttggtgcagaatttgttttaggtgactgctctcacagaggattgggtttctctgaagaacttgatgaaacccctggtgatattggggcatccactgaacagactgaaccccaatcaacttcagtttttgactcattgacccttgagaaggatattgattctgatgaggatgttgactttgagccaatcaatcacatgacagaagacttaccacctaaggttccctctatgagaaattctggctttctctctgttggaggtcttagattatatactgaggacatctcagataatgaaagtgatgaggatagtaatgctgaatgccaggatgaagaatgcccaaagtattataactctgaagaactagatcggtcaacaaatagcagtaattctggggacacgtctgatagtgattcagacattgatgaagaggttgctgaagattatttagaaggaattggtggtagtgatcacatcatagacgcaaaatggttgctagagccagctttggatgtttcagacgaggacggttcttctagcagttgctatgacgaagctttggagaagttgggtggaatggcccttcaacaagcttctgtggaatatggtatgaaaagagctcttccgtggaagaaatgttctgcagattataggtctcaagggtcaagcaacatttcttttggaaagaagcatgttgcacggtttcctcattcatggccatcacaggctcaaaagagtaaagcctccaaaagaattcatggtaatattaacagcacccatctatttcaaacgcccaatgtct----------------------------------------attgtcaagttcatggaatttgcattattaccttttaagcatctgaaatattgtattttcctattaaagtgatgatt----------------------------------------------------------------------------------------------------------------------------------------------------------------------------------------------------------------------------------------------------------------------------------------------------------
>Albizia_edwallii_Dalmaso_272@NODE_1_length_1220_cov_9.260086
-------------------------------------------------------------------------------------------------------------------------------------------ggactttcttgactgtgcccatgaatgtgattatttatttacatatgcacataactatcctggaggaagaggtttgatggattctagactgg-------atgagttctgtatgctctttatgttttgaacatatgggttttttcttatgcctctagttgagtatcaaagtgattttcttgaagttcagatggttatgtcctggtagcttcacgataacttgcatgcatttggttctttattgataggaggtatcatgcactgggaacaacagtgaagttattgacctaaatcatctgcagccttcggatttgaaggatttcaaacgcaataatgttgttgctcatatagaccaagcacctccttcaaaacccaatgatgtggaatatacttatagttttggtgcagaatttgttttaggtgattgctctcacagaggattggggttctctgaagaacgtgatgaaacccctggtgatattggggcatccactgaacagactgaaccccaatcaacttcagtttttgactcattgacccttgagaaggatattcattctgatctggatgttgactgtgagccactcaatcacatgacagaagactcaccatctaaggttccctctatgagaaattctggctttctctctgttggaggtcttagattatatactgaggacatctcagataatgaaagtgatgaggatagtaatgctgagtctcaggatgaagaatgcccaaagtattataactctgaagaactagataggtcaacaaatagcagtggttctggggacacgactgatagtgattcagacattgatgaagaggttgctgaagattatttagaaggaattggtggtagtgatcacatcatagacgcaaaatggctgctagaaccagctttggatgtttcagacgatgacagttcttctagcagttgctatgacaaagctttggagaagttgggtggaatggcccttcaacaagcttccgtggaatatggtatgaaaaaagctcttccgtggaagacatgttctgcagattataggtctcaagggtcaagcaacatttcctttggaaagaagcatgttgcacggtttcctcattcatggccatcacaggctcaaaagagtaaagcctccaaaagaattcatggtaatattaacagcacccatctatttcaaacgcccaatgtctttttagcttaatctagcttcta---------------------------------------------------------------------------------------------------------------------------------------------------------------------------------------------------------------------------------------------------------------------------------------------------------------------------------------------------------------------------------------------------------
>Albizia_multiflora_Hughes_3090@NODE_1_length_1671_cov_159.666248
-gatgactaggtcacagtatacactatttctgtctgtaccttttgtgacaatgtgtgtgtatatattccccctctgttctagtctgcaaaatttggtgaaatgatttgctctgttcaatgagctctaggaagtaatgtcgaactttcttgattgtgcccatgaatgtgattatttatttacatatgcacataactatcctggaggaagaggtttgatggattctagactgg-------atgagttctgtatgttctttgtgttttgaacatatgtgtgttttcttatgcctctggttgagtgtcaaagtgattttcttgaagtttagatggctatgtcctggtagcttcatgataacttgcatgcatttggttctatattgataggaggcatcatgcactgggaacaacagtgaagttattgacctaaatcatctgcagccttcggttttgaaggatttcaaacacaataatgttgttgctcatatagaccaagcacctccttcaaaacccaacgatgtggaatatacttatggttttggtgcagaatttgttttaggtgattgctctcacagaggattgggtttctctgaagaacttgatgaaactcctggtgatattggggcatccactgaacagactgaaccccaatcaacttcagtttttgactcattgacccttgagaaggatattcattctgatgaggatgttgactgtgagccaagcaatcacatgacagaagacttaccatctaaggttccctctatgagaaattctggctttctctctgttggaggtcttagattatatactgaggacatctcagataatgaaagtgatgaggatagtaatgct---------------gaatgcccaaagtattataactctgaagaactagataggtcaacaaatagcagtaattctggggacacgtctgatagtgattcagacgttgatgaagaggttgctgaagattatttagaaggaattggtggtagtgatcacatcatagacgcaaaatggttgctagagccagctttggatgtttcagacgatgaaagttcttctagcagttgctatgacgaagctttggagaagttgggtggaatggcccttcaacaagcttctgtggaatatggtatgaaaagagctcttccgtggaagaaatgttctgcagattataggtctcaaggatcaagcaacatttcttttggaaagaagcatgttgcacggtttcctcattcatggccatcacaggctcaaaagagtaaagcctccaaaagaattcatggtaatattaacagcacccatctatttcaaacgcccaatgtct----------------------------------------attgtcaagttcatggaatttgcattattaacttttaagtatctgaaatattgtattttcctattaaagtgatgatttaatcaccaatgttactacataaaaataagaacctgcatgatgtggagttacttactttggga--gctaggtggttggaatatatagtggggattgggaatgactaagcaggtaac--gtgtgccttgttatcatctgtgagcttcctgtctgggccaaaaggtttcaagaatactatgtcagatcacaaatctctctctcttgtggggaaattttatggtagttctgaaccatgaattttaatgctgta------------------------------------------------
>Albizia_niopoides_Simon_1601@NODE_1_length_1687_cov_187.023602
tgctgactaggtcacagtatacactatttctgtctgtaccttttgtgacaatgtatatatatatattccccctctgttctagtctgcaaaatttggtgaaatgatttgctctgttcaatgagctctaggaagtaatgtcgaactttcttgattgtgtccatgaatgtgattatttatttacatatgcacataactatcctgaaggaagaggttcaatggattctagactgg-------atgagttctgtatgttctttatgttttgaacgtatgtgtgttttcttatgcctctagttgagtatcaaagtgattttcttgaagtttagatggctatgtcctggtagcttcatgataacttgcatgcatttggttctatattgataggaggcatcatgcactgggaacaacagtgaagttattgacctaaatcatctgcagccttcggatttgaaggatttcaaatacaataatgttgttgctccaatagaccaagcacctccttcaaaacccaatgatgtggaatatacttatagttttggtgcagaatttgttttaggtgattgctctcacagaggattgggtttctctgaagaacttgatgaaacccctggtgatattggggcatccactgaacagactgaaccccaatcaacttcagtttttgactcattgacccttgagaaggatattcattctgatgaggatgttgactgtgagccaagcaatcatatgacagaagacttaccatctaatgttccctctatgagaaattctggctttctctctgttggaggtcttagattatatactgaggacatctcagataatgaaagtgatgaggacagtaatgctgaatgccaggatgaagaatgcctaaagtattataactctgaagaactagatagggcaacaaatagcagtaattctggggacacgtctgatagtgattcagatgttgatgaagaggttgctgaagattatttagaaggaattggtggtagtgatcacatcatagatgcaaaatggttgctagagccagcttttgatgtttcagaagatgacagttcttctagcagttgctatgacgaagctttggagaagttgggtggaatggcccttcaacaagcttctgtggaatatggtatgaaaagagctcttccgtggaagaaatgttctgcagattataggtctcaagggtcaagcaacatttcttttggaaagaagcatgttgcacagtttcctcattcatggccatcacaggctcaaaagagtaaagcctccaaaagaattcatggtaatattaacagcacccatctatttcaaacgcccaatgtct----------------------------------------actgtcaagttcatggaatttgcattattaccttttaagtatctgaaatattgtattttcctattaaagtgatgatttaatcaccaatgttactacataaaaataagaacctgcatgatgtggagttacttaatttggga--gctaggtggttggaatatatagtggggattgggaatgactaagcaggtaac--gtgtgccttgttatcatctgtgagcttcctgtctgggctaaaaagtttcaagaatactatttcagatcacaaatctctctctcttgtggggaaattttatggtagttctgaaccatgaattttaatgctgtatt----------------------------------------------
>Albizia_subdimidiata_var_minor_Gorts_341@NODE_1_length_1381_cov_51.945552
------------------------------------------------------------------------------------------------------------------------------------------------------------------------------------catatgcacataactatcctggaggaagaggtttgatggattctagactgg-------atgagttctgtatgttctttatgttttgaacatatgtgtgttttcttatgcctctagctgagtgtcaaagtgattttcttgaagtttagatggctatgtcctggtagcttcatgataccttgcatgcatttgcttctatattgataggaggcatcatgcactgggaacaacagtgaagttattgacctaaatcatctgcagccttcggatttgaaggatttcaaacacaataatgttgttgctccaatagaacaagcacctccttcaaaacccaatgatgtggaatatacttatagttttggtgcagaatttgttttaggtgattgctctcacagaggattgggtttctctgaagaacttgatgaaacccctggtgatattggggcatccactgaacagactgaaccccaatcaacttcagtttttgaatcattgacccttgagaaggatattcattctgatgaggatgttgactgtgagccaagcaatcacatgacaggagacttaccatctaaggttccctctatgagaaattctggctttctctctgttggaggtcttagattatatactgaggacatctcagataatgaaagcgatgaggatagtaatgctgaatgcgaggatgaagaatgcccaaagtattataactctgaagaactagataggtcaacaaatagcagtaattctggggacacgtctgatagtgattcagacgttgatgaagaggttgctgaagattatttagaaggaattggtggtagtgatcacatcatagatgcaaaatggttgctagagccagctttggatgtttcagacggtgacagttcttctagcagttgctatgacgaagctttggagaagttgggtggaatggcccttcaacaagcttctgtggaatatggtatgaaaagaactcttccgtgggagaaatgttctgcagattataggtctcaagggtcaagcaacatttcttttggaaagaagcatgttgcacggtttcctcattcatggccatcacaggctcaaaagagtaaagcctccaaaagaattcatggtaatattaatagcacccatctatttcaaacgcccaatgtct----------------------------------------attgtcaagttcatggaatttgcattattaccttttaagtatctgaaatattgtattttcctactaaagtgatgatttaatcaccaatgttactacataaaaataagaacctgcatgatgtggagttacttactttggga--gctaggtggttggaatatatagtggggattgggaatgcctgagcaggtaac--gtgtgccttgttatcatctgtgagcttcctgtc---------------------------------------------------------------------------------------------------------------------------------------------------
>Albizia_subdimidiata_var_subdimidiata_Ferreira_210@NODE_1_length_1518_cov_207.208189
--------------------------------------ccttttgtgacaatgtgtgtgtgtgtattccccctctgttctagtctgcaaaatttggtgaaatgatttgctctgttcaatgagctctaggaagtaatgtcgaactttcttgattgtgcccatgaatgtgattatttatttacatatgcacataactatcctggaggaagaggtttgatggattctagactgg-------acgagttctgtatgttctttatgttttgaacatatgtgtgttttcttatgcctctagcggagcgtcaatgtgattttcttgaagtttagatggctatgtcctggtagcttcatgataacttgcatgcatttggttctatattgataggaggcatcatgcactgggaacaacagtgaagttattgacctaaatcatctgcagccttcggatttgaaggatttcaaacacaataatgttgttgctccaatagaacaagcacctccttcaaaacccaatgatgtggaatatacttatagttctggtgcagaatttgttttaggtgattgctctcacagaggattgggtttctctgaagaacttgatgaaacccctggtgatattggggcatccactgaacagactgaaccccgatcaacttcagtttttgactcattgacccttgagaaggatattcattctgatgaggatgttgactgtgagccaagcaatcacatgacaggagacttaccatctaaggttccctctatgagaaattctggctttctctctgttggaggtcttagattatatactgaggacatctcagataatgaaagcgatgaggatagtaatgctgaatgcgaggatgaagaatgcccaaagtattataactctgaagaactagataggtcaacaaatagcagtaattctggggacacgtctgatagtgattcagacgttgatgaagaggttgctgaagattatttagaaggaattggtggtagtgatcacatcatagatgcaaaatggttgctagagccagctttggatgtttcagacgatgacagttcttctagcagttgctatgacgaagctttggagaagttgggtggaatggcccttcaacaagcttctgtggaatatggtatgaaaagagctcttccgtggaagaaatgttctgcagattataggtctcaagggtcaagcaacatttcttttggaaagaagcatgttgcacggtttcctcattcatggccatcacaggctcaaaagagtaaagcctccaaaagaattcatggtaatattaatagcacccatctatttcaaacgcccaatgtct----------------------------------------attgccaagttcatggaatttgcattattaccttttaagtatctgaaatattgtattttcctactaaagtgatgatttaatcaccaatgttactacataaaaataagaacctgcatgatttggagttacttattttggga--gctaggtggttggaatatatagtggggattgggaatgcctgagcaggtaac--gtgtgccttgttatcatct-----------------------------------------------------------------------------------------------------------------------------------------------------------------
>Albizia_tomentella_Leach_Dunlop_3801@NODE_1_length_1548_cov_232.190347
------------------------------------------------------------------------------------------------------------------------------------------------------------------------------------------------------------------------------------tgg-------atgagttctgtatgttttttatgttttgaacatgtggattttatcttatgcctctagttgagtatcaaagtgattttctcgaagttcagatggctatgtcctggtagcttcgcaataacttgcatgcatttggttatata-tgataggaggtatcaagcactgggaacagcagtgaagttattgacctaaatcatctgcagccttcggatttgaaggatttcaaacacaataatgttgttgctcatatagagcaagcacctccttcaaaacccaatgatgtggaatatacttatagttttggtgcagaatttgttttaggtgattgctctcatagaggattggggttctctgaagaactcgatggaacccctagtgatcttggggcatccactgaacagactgaacctcaatcaacttcagtttttgactcattgacccttgagaaggatattcattctgatgaggatgttgactgtgagctaagcaatcacatgacagaagacttaccatctaaggttccctctatgagaaattctggctttctctctgttggaggtcttagattatatactgaggacatctcagataatgaaagtgatgaggatagtattgctgagtcccaggatgaagaatgcccaaaatattttaactctgaagaactagataggtcaacaaatagcagtagttctgaggacacatctgatggtgattcagacgttgatgaagaggttgctgaggattatttagaaggaattggtggtagtgatcacatcatagacgcaaaatggttgctagaaccagctttggatgtttcagatgatgacagttctgctagcagttgctatgatgaagctttggagaagttgggtggaatggcccttcaacaagcttccgtggaatatggtatgaaaaaagctcatccatggaagaaatgttctgcagattataggtctcaagggtcaagcaacatttcttttggaaagaagcatgttgcacggtttcctcattcatggccatcgcaggctcaaaagagtatagcctccaaaagaattcatggtaatattaacagcacccatctgtttcaaacacccaatgcccttcttgcttaatctagcttctagatttgtgattcaggcgaattgtcaagttcatggaatttgcattattatcttttaaatgtctgaaatattgtattttccaattaaagcgatgttttaatcatcaatgtctctacatgaaaataagaacctgcatgatgttgagtttcttattttgggatggctaggtggttggaatatatagtgtggattgggaatgactaagcaggtaatgtgtgtgcc-tgttatcatccatgagcttcctgtttgggctaaaaggtttcaagaatactatgtcagatcacgactctttttttttttataaaaaattttgtggtagtcctgaaccgtgaattttaatgctgtattgaatgattttcccgtggaaagtttctaaaatattgaagaaagggat
>Albizia_xerophytica_Hughes_1435@NODE_1_length_1673_cov_125.461153
----------------gtatacactatttctctctgtaccttttgtgacaatatatatatatatattccccctctgttctagtctgcaaattttggtgaaatgatttgctctgttcaatgagctctaggaagtaatgtcgaactttcttgattgtgcccatgaatgtgattatttatttacatatgcacataactatcctggaggaagaggtttgattgattctagactgg-------atgagttctgtatgttctttatgttttgaacacatgtgtgttttcttatgcctctagttgagtatcaaagtgattttcttgaagtttagatggttatgtcctggtagcttcatgataacttgcatgcatttggttctatattgataggaggcatcatgcactgggaacaacagtgaagttattgacctaaatcatctgcagccttcggatttgaaggatttcaaacacaataatgttgttgctcatatagaccaagcacctccttcaaaacccaatgatgtggaatatgcttatagttttggtgcagaatttgttttaggtgattgctctcacagaggattgggtttctctgaagaacttgatgaaacccctggtgatattggggcatccactgaacagactgaaccccagtcaacttcagtttttgactcgttgacccttgagaaggatattcattatgatgaggatgttgactgtgagccaagcaatcacatgacagaagacttaccatctaaggttcccactatgagaaattctggctttctctctgttggaggtcttagattatatactgaggacatctcagataatgaaagtgatgaggatagtaatgctgaatgccaggatgaagaatgcccaaagtattataactctgaagaactagataggtcaacaaatatcagtaattctggggacacgtctgatagtgattcagacattgatgaagaggttgctgaagattatttagaaggaattggtggtagtgatcacatcatagatgcaaaatggttgctagagccagctctggatgtttcagacgatgacagttcttctagcagttgctatgacgaagctctggagaagttgggtggaatggcccttcaacaagcttctgtggaatatggtatgaaaagagctcttccgtggaagaaatgttctgcagattataggtctcaagggtcaagcaacctttcttttggaaagaagcatgttgcacggtttcctcattcatggccatcacaggctcaaaagagtaaagcctccaaaagaattcatggtaatattaacagcacccatctatttcaaatgtccaatgtcttttttgcttaatctagcttttatatttgtaattcaggcgaattgtcaagttcatggaatttgcattattaccttttaagtatctgaaatattgtattttcctattaaagtgatgatttaatcaccaatgtcactacataaaaataagaacctgcatgatgttgagttactcactttgggatggctaggtggttggaatatatagtggggattgggaatgactaagcaggtaacatgtgtgccttgttatcatctgtgagcttcctgtctgggctaaaaggtttcaagaatactatgtcagatcacaattcttttttctttgt---------------------------------------------------------------------------------------------
>Balizia_elegans_Iganci_870@NODE_1_length_1859_cov_151.020763
-------------------tacactagttctgtctatgcctcttgtgacga-----------------------------------------------------------------------------------atatgtgattattttatatttttctgcatatgtgattatctttttacatatgcacat-gctatcatcgaggaagaggtttgatggattctagactggttgagttataagttctgtatgttctttatcttttgaacatatgggttttatctcatacctctagttgagtatcaaagtgattttcttgaagttcagatggctttgtcctggtagcttcacgataacttgcatgcatttgtttctatattgataggaggtatcatgcattgggaacaacagtgaagttattggcctaaatcatctgcagccttcggatttgaaggatttcaagcacaataatgttgttgctcatatagaccaaacacctccctcaaaacccaatgatgtggaatatacttatagttttggtgcagaatttgttttaggtgattgctctcgcagaggattagggttctctgaagaacttgatgaaacccctagtgatatcggagcatccactgaacagactgaaccccaatcaacttcagtttatgactccttgacccttgagaaggatattcattctgatgaggatgatgactgtgagctaagcaatcacatgacagaagactcaccatctaaggttccctctatgagaaattctggctttctctctgttggaggtcttcgattgtatactgaggacatctcagataatgaaagtcatgaggatagtaatgctgagtcccaggatgaagaatgcccaaaatattataactcagaagaactagatgggtcaacggatagtagtagttctgaggacacatctgatagtgattcagacgttgatgaagaggttgctgaagattatttagaaggcattggtggtagtgatcacatcatagacgcaaaatggttgctagaaccagctttggatgtttcaggcgatgatagttcttctagcagttgctatgatgaagctctggagaagttgggtggaatggcccttcaacaagcttccgtggaatatggaatgaaaaaagctcatccatggaagaagtgttctgcggattataggtctcaagggtccagcaacatttcttttggaaagaagcatgttgcacggtttcctcattcatggccatcacaggctcaaaagagtaaagcctccaaaagaattcatggtaatattaacagcgcccatctatttcaaatgcccaatgtcttttttgcttaatctagcttctagatttgtaattcaggcgaattgtcaagttcatggaatttgcattatgaccttttaaatatctgaaatattgtattttccaattaaagtgatgatttaatcaccaatgttactacatataaatg-gaacctgcatgacgttgagtttcttattttgggatggctaggtggttggaatatatagtggggattgggaatgactaagcaggtaacatgtgtgccttgttatcatctgtgagcttcctgtctgggctaaaaggtttcaagaatactatgtcagatcacaaatctttttttctttttttgaaattttatggtagttttgaaccatgaattttaatgctgtatccaatgattttccagtgggaagtttttaaaatgttgatgaaagagat
>Balizia_leucocalyx_Aguilar_1939@NODE_1_length_1957_cov_163.901064
tgctgactaggtcacggtatacactagttctgtctatgcctcttgtgacgata-------------cccccccgggttttagtctgcaaattttggtgaaatgatttgctctgttcaattagctctaggaattaatgtcgaactctcttgattgtgcccatgaatgtgattatttatttacatatgcacat-actatcatcgaggaagaggtttgatggattctagactggttgagttataagttctgtatgttctttatcttttgaacatatgggttttatctcatacctctagttgagtatcaaagtgattttcttgaagttcagatggctatgtcctggtagcttcacgataacttgcatgcatttgtttctatattgataggaggtatcatgcattgggaacaacagtgaagttattggcctaaatcatctgcagccttcggatttgaaggatttcaagcacaataatgttgttgctcatatagaccaaacacctccttcaaaacccaatgatgtggaatatacttatagttttggtgcagaatttgttttaggtgattgctctcgcagagggttggggttctctgaagaacttgatgaaacccctagtgatatcggagcatccacggaacagactgaaccccaatcaacttcagtttatgactccttgacccttgagaaggatattcattctgatgaggatgatgactgtgagctaagcaagcacatgacagaagactcaccatctaaggttccctctatgagaaattctggctttctctctgttggaggtcttagattgtatactgaggacatctcagataatgaaagtgatgaggatagtaatgctgagtcccaggatgaagaatgcgcaaaatattataactcagaagaactagatgggtcaatggacagtagtagttctgaggacacatctgatagtgattcagacgttgatgaagaggttgctgaagattatttagaaggcattggtggtagtgatcacatcatagacgcaaaatggttgctagaaccagctttggatgtttcagacgatgatagttcttctagcagttgctatgatgaagctctggagaagttgggtggaatggcccttcaacaagcttccgtggaatatggaatgaaaaaagctcatccatggaagaagtgttctgcggattataggtctcaagggtcgagcaacatttcttttggaaagaagcatgttgcacagtttcctcattcatggccatcacaggctcaaaagagtaaagcctccaaaagaattcatggtaatattaacagcgcccatctattttaaatgcccaatgtcttttttgcttaatctagcttctagatttgtaattcaggcgaattgtcaagttcatggaatttgcattattaccttttaaatagctgaaatattgtattttccaattaaagtgatgatttaatcaccaatgttactacatataaatgagatcctgcatgacgttgagtttcatattttgggatggctaggtggttggaatatatagtggggattgggaatgactaagcaggtaacatgtgtgccttgttatcatctgtgagcttcttgtctgggctaaaaggtttcaagaatactatgtcagatcacaaatctttttttttttttttgaaattttatggtagttttgaaccatgaattttaatgctgtatctaatgattttccagtgggaagtttttaaaatgttgatgaaagagat
>Calliandra_bella_LPQ15696@NODE_2_length_698_cov_132.838969
-------------------------------------------------------------------------------------------------------------------------------------------------------------------------------------------------------------------------------------------------------------------------gaacgtatgggttttaacttttgcctccagttaagtattaaagtgaatttttttaaggttagctggctatgttcgggtagcttcataataacttgcatgcatttggttctgtaatgacaggagttatcatgcactgggaacaatagtgaagttatcgacctaaatcttctgcagccttcaaatttgaaggattccaaacacaataatgttgttgctcatatagacca------------aaaaccaaatgatgttgaatatacttatagttttggttcagaatttgttttaagtgattgctctcatagaggattggagttctctgaagaactggatgaaacccctggtgatattagggcatccactgaacagattgagccccaatcaacttcagttgttgatactccgacccttgagaaggatattcattctgatgaggatgttgattgtgagctaagcaattacatgacagaagattcaccacctaaggttccctctatgagaaattctggctttctctctgtcggaggtgttagattatacactgaggacatctcagatgatgaaagtgatgaggatagtaatgctgagtctcaggatgaagaatgcccacaatattataactcagaagaactagataggtcaactaatagcagtagttctgaggacacatctgatagtgattcagatgttgatgaagaggtt--------------------------------------------------------------------------------------------------------------------------------------------------------------------------------------------------------------------------------------------------------------------------------------------------------------------------------------------------------------------------------------------------------------------------------------------------------------------------------------------------------------------------------------------------------------------------------------------------------------------------------------------------------------------------------------------------------------------------------------------------------------------------------------------------------------
>Cathormion_obliquifoliolatum_Wieringa_6519@NODE_1_length_1409_cov_410.810931
-----------------------------------------------------------------------------------------------------------------------------------------------------atatttttctgcatatgcgattatttatttacatatgcacat-actatcatcgaggaagaggtttgatggattctagattggttgagttataagttctgtatgttctttatcttttgaacatatgggttttatctcatacctctagttgagtatcaaagtgattttcttgaagttcagatggctatgtcctggtagcttcacgataacttgcatgcatttggctctatattgataggaggtatcatgcactgggaacaacagtgaagtcattggcctaaatcatctgcaaccttcggatttgaaggatttcaagcacaataatgttgttgctcatatagaacaaacacctccttcaaaacccaatgatgtggaatatacttatagttttggtgcagaatttgttttaggcgattgctctcacagaggattggggttctctgaagaactcgatgaaacccctagtgatattggagcatctactgaacagactgaaccccaatcaacttcagtttatgactccttgacccttgagaaggatattcattctgatgaggatgatgactgtgagctaagcaatcacatgacagaagactcaccatctaaggttccctctatgagaaattcaggctttctctctgttggaggtcttagattgtatactgaggacatctctgataatgaaagtgaagaggatggtagtgctgagtcccaggatgaagaatgccctaaatattataactcagaagaattagatgggccaacggatagcagtagttctgaggacacatctgatagtgattcagatgttgatgaagaggttgctgaagattatttagaaggcattggtggtagtgatcacatcatagacgcaaaatggttgctagaaccagctttggatgtttcagacgatgatagttcttctagcagttgctatgatgaagctctggagaagttgggtggaatggcccttcaacaagcttccgtggaatatggaatgaaaaaagctcatccatggaagaagtgttctgcagattataggtctcaagggtcgagcaacatttcttttggaaagaagcatgttgcacggtttcctcattcatggccatcacaggctcaaaagagtaaagcctccaatagaattcagggtaatattaacagcacccatctatttcaaatgcctaatgtcttttttgcttaatatagcttctagatttgtaattcaggcgaattgtcaagttcatggaatttgcataattaccttttaaatatctgaaatattgtattttccaattaaagtgatgatttaatcaccaatgttactacatataaatgagaacctgcatgacgttgagtttcttattttgggatggctaggtggttggaatatatagtggggattgggaataa---------------------------------------------------------------------------------------------------------------------------------------------------------------------------------------------------
>Hydrochorea_corymbosa2_Iganci_862@NODE_1_length_832_cov_399.405405
--------------------------------------------------------------------------------------------------------------------------------------------------------------------------------------------------------------------------------------------------------------------------------------------------------------------------------------------------------------------------------------------------------------------------------------------------------------------------------------------------------------------------------------------------------------------------------------------------------------------------------------------------------------------------------------------------------------------------------------------------------------------------------------------tgagaaattctggctttctctctgttggaggtcttagattgtatactgaggacatctcagataatggaagtgatgaggatagtaatgctgagtcccaggatgaagaatgcccaaaatattataactcagaagaactagatgggtcaacggatagtagtacttctgaggacacatctgatagtgattcagacgttgataaagaggttgctgaagattatttagaaggcattggtggtagtgatcacatcatagacgcaaaatggttgctagaaccagctttggatgtttcagacgatgatagttcttctagcagttgctatgatgaagctctggagaagttgggtggaatggcccttcaacaagcttccgtggaatatggaatgaaaaaagctcatccatggaagaagtgttctgcggactataggtctcaagggtcgagcaacatttcttttggaaagaagcatgttgcacggtttcctcattcatggccatcacaggctcaaaagagtaaagcctccaaaagaattcatggtaatattaacagcgcccatctatttcaaatgcccaatgtcttttttgcttaatctagcttctagatttgtaattcaggcgaattgtcaagttcatggaatttgcattattaccttttaaatatctgaaatattgtattttccaattaaagtgatgatttcatcaccaatgttactacatataaatgagaacctgcatgacgttgagtttcttattttgggatgtctaggtggttggaatatatagtggggattgggaatgactaagcaggtaacatgtgtgccttattatcatctgttag------------------------------------------------------------------------------------------------------------------------------------------------------------
>Hydrochorea_corymbosa2_Iganci_862@NODE_2_length_658_cov_256.703151
tgctgactaggtcacagtatacactagtcctgtctatgcc---------------------------------------------------------------------------------acttctgcctatgtcggtgattatttttatatttttctgcatatgggattatttttttacatatgcacat-actatcatcgaggaagaggtttgatggattctagactggttgagttataagttctgtatgttctttatcttttgaacatatgggttttatctcatacctctagttgagtatcaaagtgattttcttgaagttcagatggctatgtcctggtagcttcacgataacttgcatgcatttgtttctatattgataggaggtatcatgcattgggaacaacagtcaagttattggcctgaatcatctgcagccttcggatttgaaggatttcaagcacaataatgttgttgctcatatggaccaaacacctccttcaaaacccaatgatgtggaatatacttatagttttggtgcagaatttgttttaggtgattgctctcgcagaggattggggttctctgaagaacttgatgaaacccctagtgatatcggagcatccactgaacagacggaaccccaatcaacttcagtttatgactccttgacccatgagaaggatattcattctgatgaggatgatgactgtgagctaagcaatcacatgaca--------------------------------------------------------------------------------------------------------------------------------------------------------------------------------------------------------------------------------------------------------------------------------------------------------------------------------------------------------------------------------------------------------------------------------------------------------------------------------------------------------------------------------------------------------------------------------------------------------------------------------------------------------------------------------------------------------------------------------------------------------------------------------------------------------------------------------------------------------------------------------------------------------------------------------------------------------------------------------------------------------------------------------------------------------
>Hydrochorea_marginata_Morim_563@NODE_1_length_1545_cov_301.470708
-------------------------------------------------------------------------------------------------------------------------------------------------------------------------------------------------------------------------------------------------------------------------------------------------------------------------------aagttcagatggctatgtcctggtagcttcacgataacttgcatgcatttgtttctatattgataggaggtatcatgcattgggaacaacagtgaagttattggcctaaatcatctgcagccttcggatttgaaggatttcaagcacaataatgttgttgctcatatagaccaaacacctccttcaaaacccaatgatgtggaatatacttatagttttggtgcagaatttgttttaggtgattgctctcgcagaggattggggttctctgaagaacttgatgaaacccctagtgatatcggagcatccactgaacagactgaaccccaatcaacttcagtttatgactccttgacccatgagaaggatattcattctgatgaggatgatgactgtgagctaagcaattacatgacagaagactcaccatctaaggttccctctatgagaaattctggctttctctctgttggaggtcttagattgtatactgaggacatctcagataatgaaagtgatgaggatggtaatgctgaatcccaggatgaagaatgcccaaaatattataactcagaagaactagatgggtcaacggatagtagtagttctgaggacacatctgatagtgattcagacgttgataaagaggttgctgaagattatttagaaggcattggtggtagtgatcacatcatagacgcaaaatggttgctagaaccagctttggatgtttcagacgatgatagttcttctagcagttgctatgatgaagctctggagaagttgggtggaatggcccttcaacaagcttccgtggaatatggaatgaaaaaagctcatccatggaagaagtgttctgcagattataggtctcaagggtcgagcaacatttcttttggaaagaagcatgttgcacggtttcctcattcatggccatcacaggctcaaaagagtgaagcctccaaaagaattcatggtaatattaacagcgcccatctatttcaaatgcccaatgtcttttttgcttaatctagcttctagatttgtaattcaagcgaattgtcaagttcatggaatttgcattattaccttttaaatatctgaaatattgtattttccaattaaagtgatgatttaatcaccaatgttactacatataaatgagaacctgcatgacgttgagtttcttattttgggatggctaggtggttggaatatatagtggggattgggaatgactaagcaggtaacatgtgtgccttgttatcatctgtgagcttccagtctgggctaaaaggtttcaagaatactatgtcagatcacaaatctttttttt---ttttgaaattttatggtagttttgaaccatgaattttaatgctgtatctaatgattttccagtgggaagtttttaaaatgttgatgaaagagat
>Jupunba_abbottii_Zanoni_21220@NODE_1_length_1518_cov_135.572519
-----------------------------------------------------------------------------------------------------------gctctgttcaatgagctctaggaattaatgtcgaactctcttgattgtgcccatgaatgtgattatttatttacatatgcacat-actatcatcgaggaagaggtttgatggattctagactggttgagttataagttctgtatgttctttatcttttgaacatatgggttttatctcatacctctagttgagtatcaaagtgattttcttgaaatttagatggctatatcctggtagcttcacgataacttgcatgcatttggttctatattgataggaggtatcatgcactgggaacaacagtgaagttattggcctaaatcatctgcagccttcggatttgaacgatttcaagcacaataatgtcgttgctcatatagaccaaacacctccttcaaaacccaatgatgtggaatatacttatagttttggtgcagaatttgttttaggtgattgctctcacagagggttggggttctctgaagaactcgatgaaacccctagtgatatcggagcatccactgaacagactgaaccccaatcaacttcagtttatgactccttgacccttgagaaggatattcattctgatgaggatgatgactgtgagctaagcaatcacatgacagaagactcaccatctaaggttccctctatgagaaattctggctttctctctgttggaggtcttagattgtatactgaggacatctcagataatgaaagtgatgaggatagtaatgctgagtcccaggatgaagaatgcccaaaatattataactcagaagaactagatgggtcaacggatcgcagtagttctgaggacacatctgatagtgattcagacgttgatgaagaggttgctgaagattatttagaaggcattggtggtagtgatcacatcatagacgcaaagtggttgctagaaccagctttggatgtttcaaacaatgacagttcttctagcagttgctatgatgaagctctggagaagttgggtggaatggcccttcaacaagcttccgtggaatatggaatgaaaaatgctcatccatggaagaagtgttctgcagattataggtctcaagggtcgagcaacatttcttttggaaagaagcatgttgcacggtttcctcattcatggccatcacaggctcaaaagagtaaagcctccaaaagaattcatggtaatattaacagcacccatctatttcaaacgcccaatgtcttttttgcttaatctggcttctagatttgtaattcaggcgaattgtcaagttcatg------------ttaccttttaaatatctgaaatattgtatttcccaattaaagtgatgatttaatcaccaatgttacttcaaataaatgagaacccgcatgatgttgagtttcttattttgggatggctaggcggttggaatatatagtggggattgggaatgactaagcaggtaacatgtgcgccttgttatcatctgtgagcttcctgtctgggctaaaaggtttcaagaatactatgtcaga------------------------------------------------------------------------------------------------------------------
>Jupunba_barbouriana_Iganci_847@NODE_1_length_1711_cov_240.597919
------------------------------------------------------------------cccccacacgtttcagtctgcaaatttgggtgaaatgatttgctctgttcaatgagctctgggaagtaatgttgaactctcttgattgtgcccatgaatgtgattatttatttacatatgcacataactatcctggaggaagaggtttgatggattctagactggttgagttataagttctgtatgttctttatcttttgaacatatgggttttatctcatacctctagttgagtatcaaagtgattttcttgaagttcagatggttatgtcctggtagcttcacgataacttgcatgcatttggttctatattgataggaggtatcatgcactgggaacaacagtgaagttattggcctaaatcatctgcagccttcggatttgaaggatttcaaacacaataatgttgttgctcatatagaccaaaca---ccttcaaaacccaatgatgtggaatatacttatagttttggtgcagaatttgttttaggtgattgctctcacagaggattggggttctctgaagaacttgatgaaacccctagtgatatcggagcatccactgaacagactgaaccccaatcaacttctgtttatgactccttgacccttgagaaggatattcattctgatgaggatgatgactgtgagctaagcaatcacatgacagaagactcaccatctaaggttccctctatgagaaattctggctttctctctgttggaggtcttagattatatactgaggacatctcagataatgaaagtgatgatgatagtaatgctgagtcccaggatgaagaatgcccaaaatattataactcagaagaactagatgggtcaacggatcgcaatagttctgaggacacatctgatagtgattcagacgttgatgaagaggttgctgaagattatttagaaggcattggtggtagtgatcacatcatagacgcaaaatggttgctagaaccagctttggatgtttcaaacgatgatagttcttctagcagttgctatgatgaagctctggagaagttgggtggaatggcccttcaacaagcttccgtggaatatggaatgaaaaatgctcatccatggaagaagtgttctgcagattataggtctcaagggtcgagcaacatttcttttggaaagaagcatgttgcacggtttcctcattcatggccatcacaggctcaaaagagtaaagcctccaaaagaattcatggtaatattaac-gcacccatctatttcaaacgcccaatgtcttttttacttaatctagcttctagatttgtaattcaggcgaattgtcaagttcatggaatttgcattattaccttttaaatatctgaaatattgtatttcccaattaaagtgatgatttaatcaccaattttacttcaaataaatgagaacccgcatgatgttgagtttcttattttgggatggctaggtggttggaatatatagtggggattgggaatgactaagcaggtaacatgtgtgccttgttatcatctgtgagcttcctgtctgggctaaaaggtttcaagaatactatgtcagatcacaaatctttttttttttttttgaaattttatggtagttctgaaccatgaattttaatgctgtatctaatgattttccagtgggaagtttttaaaatattgatgaaagagat
>Jupunba_commutata_Maguire_46145@NODE_1_length_1773_cov_150.325472
tgctgactaggtcacagtatacactatttctgtctatgcctcttgtgacgatatatatatatataccccccacacgtttcagtctgcaaatttgggtgaaatgatttgctctgttcaatgagctctgggaagtaatgttgaactctcttgattgtgcccatgaatgtgattatttatttacatatgcacataactatcctggaggaagaggtttgatggattctagactggttgagttataagttctgtatgttctttatcttttgaacatatgggttttatctcatacctctagttgagtatcaaagtgattttcttgaagttcagatggctatgtcctggtagcttcacgataacttgcatgcatttggttctatattgataggaggtatcatgcactgggaacaacagtgaagttattggcctaaatcatctgcagccttcggatttgaaggatttcaaacacaataatgttgttgctcatatagaccaaaca---ccttcaaaacccaatgatgtggaatatacttatagttttggtgcagaatttgttttaggtgattgctctcacagaggattggggttctctgaagaacttgatgaaacccctagtgatatcggagcatccactgaacagactgaaccccaatcaacttctgtttatgactccttgacccttgagaaggatattcattctgatgaggatgatgactgtgagctaagcaatcacatgacagaagactcaccatctaaggttccctctatgagaaattctggctttctctctgttggaggtcttagattatatactgaggacatctcagataatgaaagtgatgatgatagtaatgctgagtcccaggatgaagaatgcccaaaatattataactcagaagaactagatgggtcaacggatcgcaatagttctgaggacacatctgatagtgattcagacgttgatgaagaggttgctgaagattatttagaaggcattggtggtagtgatcacatcatagacgcaaaatggttgctagaaccagctttggatgtttcaaatgatgatagttcttctagcagttgctatgatgaagctctggagaagttgggtggaatggcccttcaacaagcttccgtggaatatggaatgaaaaatgctcatccatggaagaagtgttctgcagattataggtctcaagggtcgagcaccatttcttttggaaagaagcatgttgcacggtttcctcattcatggccatcacaggctcaaaagagtaaagcctccaaaagaattcatggtaatattaac-gcacccatctatttcaaacttccaatgtcttttttgcttaatctagcttctagatttgtaattcaggcgaattgtcaagttcatggaatttgcattattaccttttaaatatctgaaatattgtatttcccaattaaagtgatgatttaatcaccaatgttacttcaaataaatgagaacccgcatgatgttgagtttcttattttgggatggctaggtggttggaatatatagtggggattgggaatgactaagcaggtaacatgtgtgccttgttatcatctgtgagcttcctgtctgggctaaaaggtttcaagaatactatgtcagatcacaaatctttttttt-------------------------------------------------------------------------------------------------
>Jupunba_filamentosa_Lima_7487@NODE_1_length_1858_cov_150.213363
tgctgactaggtcacagta-acactatttctgtctatgcctcttgtgacgatatatatatatataccccacacacgttttagtctgcaaatttgggtgaaatgatttgctctgttcaatgagctctgggaagtaatgtcgaactctcttgattgtacccatgaatgtgattatttatttacatatgcacataactatcctggaggaagaggtttgatggattctagactggttgagttataagttctgtatgttctttatcttttgaacatatgggttttatctcatacctctagttgagtatcaaagtgattttcttgaagttcagatggctatgtcctggtagcttcacgataacttgcatgcatttggttctatgttgataggaggtatcatgcactgggaacaacagtgaagttattgtcctaaatcatctgcagccttcggatttgaaggatttcaaacacaataatgttgttgctcatatagaccaaaca---ccttcaaaacccaatgatgtggaatatacttatagttttggtgaagaatttgttttaggtgattgctctcacagaggattggggttctctgaagaacttgatgaaacccctagtgatatcggagcatccactgaacagactgaaccccaatcaacttctgtttatgactccttgacccttgagaaggatattcattctgatgaggatgacgactgtgagctaagcaatcacatgatagaaggctcaccatctaaggttccctctatgagaaattctggctttctctctgttggaggtcttagattatatactgaggacatctcagataatgaaagtgatgaggatagtaatgctgagtcccaggatgaagaatgcccaaaatattataactcagaagaactagatgggtcaacggatcgcagtagttctgaggacacatctgatagtgattcagacgttgatgaagaggttgctgaagattatttagaaggcattggtggtagtgatcacatcatagacgcaaaatggttgctagaaccagctttggatgtttcaaacgacgatagttcttctagcagttgctatgatgaagctctggagaagttgggtggaatggcccttcaacaagcttccgtggaatatggaatgaaaaatgctcatccatggaagaagtgttctgcagattataggtctcaagggtcgagcaacatttcttttggaaagaagcatgttgcacggtttcctcattcatggccatcacaggctcaaaagagtaaagcctccaaaagaattcatggtaatattaacagcacccatctatttcaaacgcccaatgtcttttttgcttaatctagcttctagatttgtaattcaggcgaattgtcaagttcatggaatttgcattattaccttttaaatatctgaaatattgtatttcccaattaaagtgatgatttaatcaccaatgttacttcaaataaatgagaacccgcatgatgttgagtttcttattttgggatggctaggtggttggaatatatagtggggattgggaatgactaagcaggtaacatgtgcgccttgttatcatctgtgagcttcctgtctgggctaaaaggtttccagaatactatgtcagatcacaaatctttttttttttttttgaaattttatggtagttctgaaccatgaattttaatgctgtatctaatgattttccagtgggaagtttttaaaatattgatgaaagagat
>Jupunba_laeta_Mori_25147@NODE_1_length_1460_cov_67.934924
---------------------------------------------------------------------------------------------------------------------------------------------------------------------------------------------ta-actatcctggaggaagagttttgatggattctagactggttgagttataagttctgtatgttctttatcttttgaacatatgggttttatctcatacctctagttgagtatcaaagtgattttcttgaagttcagatggctatgtcctggtagcttcacgataacttgcatgcatttggttctatattgataggaggtatcgtgcactgggaacaacagtgaagttattggcctaaatcatctgcagtcttcggatttgaaggatttcgaacacaataatgttgttgctcatatagaccaaaca---ccttcaaaacccaatgatgtggaatatacttatagttttggtgcagaatttgttttaggtgattgctctcacagaggattgggtttctctgaagaacttgatgaaacccctagtgatatcggagcatccactgaacagactgaaccccaatcaacttctgtttatgactccttgacccttgagaaggatattcattctgatgaggatgatgactgtgagctaagcaatcacatgacagaagactcaccatctaaggttccctcaatgagaaattctggctttctctctgttggaggtcttagattatatactgaggacatctcagataatgaaagtgatgacgatagtattgctgagtcccagggtgaagaatgcccaaaatattataactcagaagaactagatgggtcaacggatcgcagtagttctgaggacacatctgatagtgattcagacgttgatgaagaggttgctgaagattatttagaaggcattggtggtagtgatcacatcatagacgcaaaatggttgctagaaccagctttggatgtttcagacgatgatagttcttctagcagttgctatgatgaagctctggagaagttgggtggaatggcccttcaacaagcttccgtggaatatggaatgaaaaatgctcatccatggaagaagtgttctgcagattataggtctcaagggtcgagcaacatttcttttggaaagaagcatgttgcacggtttcctcattcatggccatcacaggctcaaaagagtaaagcctccaaaagaattcatggtaatattaacagcacccatctatttcaaacgcccaatgtcttttttgcttaatcttgcttctagatttgtaattcaggcgaattgtcaagttcatggaatttgcattattaccttttaaatatctgaaatattgtatttcccaa-taaagtgatgatttaatcaccaatgttacttcaaataattgagaacccgcatgatgttgagtttcttattttgggatggctaggtggttggaatatatagtggggattgggaatgactaagcaagtaacatgtgtgccttgttatcatctgtgagcttcctgtctgggctaaaaggtttcaagaatactatgtcagatcacaaatc---------------------------------------------------------------------------------------------------------
>Jupunba_langsdorfii_Ribeiro_728@NODE_1_length_2158_cov_114.662662
tgctgactaggtcacagtatacactatttctgtctatgactcttgtgacgatatatatatatata-ccccccaacgttttagtctgcaaattttggtgaaatgatttgctctgttcaatgagctctaggaagtaatgtcgaactctcttgattgtgcccatgaatgtgattatttatttacatatgcacataactatcctggaggaagaggtttgatggattctagactggttgagttataagttctgtatgttctttatcttttgaacatatgggttttatctcatacctctagttgagtatcaaagtgattttcttgaagttcagatggctatgtcctggtagcttcacgataacttgcatgcatttggttctatattgataggaggtatcatgcactgggaacaacagtgaagttattggcctaaatcatctgcagccttcggatttgaaggatttcaaacacaataatgttgttgctcatatagaccaaacc---ccttcaaaacccaatgatgtggaatatacttatagttttggttcagaatttgctttaggtgattgctctcacagaggattggggttctctgaagaacttgatgaaacccctagtgatatcggagcatccactgaacagactgaaccccaatcaacttcagtttatgactccttgacccttgagaaggatattcattctgatgaggatgatgactgtgagctaagcaatcacatgacagaagactcaccatctaaggttccctctatgagaaattctggctttctctctgttggaggtcttagattatatactgaggacatctcagataatgaaagtgatgaggatagtaatgctgagtcccagaatgaagaatgcccaaaatattataactcagaagaactagatgggtcaacggatagcagtagttctgaggacacatctgatagtgattcagacgttgatgaagaggttgctgaagattatttagaaggcattggtggtagtgatcacatcatagacgcaaaatggttgctagaaccagctttggatgtttcagacgatgatagttcttctagcagttgctatgatgaagctctggagaagttgggtggaatggcccttcaacaagcttccgtggaatatggaatgaaaaatgctcatccatggaagaagtcttctgcagattataggtctcaagggtcgagcaacatttcttttggaaagaagcatgttgcacggtttcctcattcatggccatcacaggctcaaaagagtaaagcctccaaaagaattcatggtaatattaacagcacccatctatttcaaacgcccaatgtcttttttgcttaatctagcttctagatttgtaattcaggcgaattgtcaagctcatggaatttgcattattaccttttaaatatctgaaatattgtatttcccaattaaagtgatgatttaatcaccaatgttacttcaaataaatgagaacccgcatgatgttgagtttcttgttttgggatggctaggtggttggaatatatagtggggattgggaatgactaagc-ggtaacatgtgtgccttgttatcatctgtgagcttcctgtctgggctaaaaggtttcaagaatactatgtcagatcacaaatcttttttttttttttttgaaatttatggtagttctgaaccatgaattttaatgctgtatctaatgattttccagtggtaagtttttaaaatattgatgaaagagat
>Jupunba_limae_Iganci_261@NODE_1_length_2012_cov_109.771576
---------------------------------------------------------------------------gttatagtctgcaaatttgggtgaaatgatttgctctgttcaatgagctctgggaagtaatgtcgaactctcttgattgtgcccatgaatgtgattatttatttacatatgcacataactatcctggaggaagaggtttgatggattctagactgg-tgagttataagttctgtatgttctttatcttttgaacatatgggttttatctcatacctctagttgagtatcaaagtgattttcttgaagttcagatggctatgtcctggtagcttcacgataacttgcatgcatttggttctatattgataggaggtatcatgcactgggaacaacagtgaagttattggcctaaatcatctgcagccttcggatttgaagtatttcaaacacaataatgttgttgctcatatagaccaaaca---ccttcaaaacccaatgatgtggaatatacctatagttttggtgcagaatttgttttaggtgattgctctcacagagggttggggttctctgaagaacttgatgaaacccctagtgatatcggagcatccactgaacagacagaaccccaatcaacttctgtttatgactccttgacccttgagaaggatattcattctgatgaggatgatgactgtgagctaagcaatcacatgacagaaggctcgccatctaaggttccctctatgagaaattctggctttctctctgttggaggtcttagattatatactgaggacatctcagataatgaaagtgatgaggatagtaatgctgagtcccaggatgaagaatgcccaaaatattataactcagaagaactagatgggtcaacggatcgcagtagttctgaggacacatctgatagtgattcagacgttgatgaagaggttgctgaagattatttagaaggcattggtggtagtgatcacatcatagacgcaaaatggttgctagaaccagctttggatgtttcaaacgatgatagttcttctagcagttgctatgatgaagctctggagaagttgggtggaatggcccttcaacaagcttccgtggaatatggaatgaaaaatgctcatccatggaagaagtgttctgcagattataggtctcaagggtcgagcaacatttcttttggaaagaagcatgttgcacggtttcctcattcatggccatcacaggctcaaaagagtaaagcctccaaaagaattcatggtaatattaacagcacccatctatttcaaacgcccaatgtcttttttgcttaatctagcttctagatttgtaattcaggcgaattgtcaagttcatggaatttgcattattaccttttaaatatctgaaatattgtatttcccaattaaagtgatgatttaatcaccaatgttgcttcaaataaatgagaacccgtatgatgttgagtttcttattttggggtggctaggtggttggaatatataatggggattgggaatgactaagcaggtaacatgtgcgccttgttatcatctgtgagcttcctgtctgggctaaaaggtttcaagaatactatgtcagatcacaaatcttttttttttttttctaaattttatggtagttctgaaccatgaattttaatgctgtatctaatgattttccagtgggaagtttttaaaatattgatgaaagagat
>Jupunba_limae_Iganci_261@NODE_2_length_522_cov_109.851685
---------------------------------------------------------------------------------------------------------------------------------------------------------------------------------------------------------------------------------------------------------------------------------------------------------gagtatcaaagtgattttcttgaagttcagatggctatgtcctggtagcttcacgataacttgcatgcatttggttccatattgctaggaggtatcatgcactgggaacaacagtgaagttattggcctaaatcatctgcagccttcggatttgaaggatgtcaaacacaataatgttgttgctcatgtagaccaaaca---ccttcaaaacccaatgatgtggaatatacttatagttttggtgcagaatttgttttaggtgattactctcacagaggattggggttctctgaagaacttgatgaaacccctagtgatatcggagcatccactgaacagactgaaccccaatcaacttctgtttttgactccttgacccttgagaaggatattcattctgatgaggatgatgactgtaagctaagcaatcacatgacagaaggctcaccatctaaggttccctctatgagaaattctggctttctctctgttggaggtcttagattatatactgaggacatctc------------------------------------------------------------------------------------------------------------------------------------------------------------------------------------------------------------------------------------------------------------------------------------------------------------------------------------------------------------------------------------------------------------------------------------------------------------------------------------------------------------------------------------------------------------------------------------------------------------------------------------------------------------------------------------------------------------------------------------------------------------------------------------------------------------------------------------------------------------------------------------------------------------------------------------------------------------------
>Jupunba_longipedunculata_Cardona_2682@NODE_1_length_1675_cov_146.375469
--------------------------------tctatgcctcttgtgacgatatatatatatatacctcccacacgttttagtctgcaaatttgggtgaaatgatttgctctgttcaatgagctctgggaagtaatgtcgaactctcttgattgtgcccatgaatgtgattatttatttacatatgcacataactatcctggaggaagaggtttgatggattctagagtgg-tgagttataagttctgtatgttctttatcttttgaacatatgggttttatctcatacctctagttgagcatcaaagtgattttcttgaagttcagatggctatgtcctggtagcttcacgataacttgcatgcatttggttctatattgataggaggtatcatgcactgggaacaacagtgaagttattggcctaaatcatctgcagccttcggatttgaaggatttcaaacacaataatgttgttgctcatatagaccaaaca---ccttcaaaacccaatgatgtggaatatacttatagttttggtgcagaatttgttttaggtgattgctctcacagaggattggggttctctgaagaacttgatgaaacccctagtgatatcggagcatccactgaacagactgaaccccaatcaacttctgtttatgactccttgacccttgagaaggatattcattctgatgaggatgatgactgtgagctaagcaatcacatgacagaaggctcaccatctaaggttccctctatgagaaattctggctttctctctgttggaggtcttagattatatactgaggacatctcagataatgaaagtgatgaggatagtaatgctgagtcccaggatgaagaatgcccaaaatattataactcagaagaactagatgggtcaacggatcgcaatagttctgaggacacatctgatagtgattcagacgttgatgaagaggttgctgaagattatttagaaggcattggtggtagtgatcacatcatagacgcaaaatggttgctagaaccagctttggatgtttcaaacgatgatagttcttctagcagttgctatgatgaagctctggagaagttgggtggaatggcccttcaacaagcttccgttgaatatggaatgaaaaatgctcatccatggaagaagtgttctgcagattataggtctcaagggtcgagcaacatttcttttggaaagaagcatgttgcacggtttcctcattcatggccatcacaggctcaaaagagtaaagcctccaaaagaattcatggtaatattaacagcacccatctatttcaaacgcccaatgtcttttttgcttaatccagcttctagatttgtaattcaggcg----gtcaagttcatggaatttgcattattaccttttaaatatctgaaatattgtatttcccaattaaagtgatgatttaatcaccaatgttacttcaaataaatgagaacccgcatgatgttgagtttcttattttgggatggctaggtggttggaatatatagtggggattgggaatgactaagcaggtaacatgtgtgccttgttatcatctgtgagcttcctgtctgggctaaaaggtttcaagaatactatgtcagatcacaaatctttttttttttttttgaaattttatggtagttctgaaccatgaattttaa-------------------------------------------------------
>Jupunba_microcalyx_Iganci_855@NODE_1_length_2074_cov_169.531798
tgctgactaggtcacagtacacactatttctgtctatgcctcttgtgacgatatatatatatataccccccacacgttttagtctgcaaatttgagtgaaatgatttgctctgttcaatgagctctgggaagtaatgtcgaactctcttgattgtgcccatgaatgtgattatttatttacatatgcacataactatcctggaggaagaggtttgatggattctagactggttgagttataagttctgtatgttctttatcttttgaacatatgggttttatctcatacctctagttgggtatcaaagtgattttcttgaagttcagatggctatgtcctggtagcttcacgataacttgcatgcatttggttctatattgataggaggtatcatgcactgggaacaacagtgaagttattggcctaaatcatctgcagccttcggatttgaaggatttcaaacacaataatgttgttgctcatatagaccaaaca---ccttcaaaacccaatgatgtggaatatacttatagttttggtgcagaatttgttttaggtgattgctctcacagaggattggggttctctgaagaacttgatgaaacccctagtgatatcggagcatccactgaacagactgaaccccaatcaacttctgtttatgactccttgaccctagagaaggatattcattctgatgaggatgatgactgtgagctaagcaatcacatgacagaagactcaccatctaaggttccctctatgagaaattctggctttctctctgttggaggtcttagattatatactgaggacatctcagataatgaaagtgatgaggatagtaatgctgagtcccaggatgaagaatgcccaaaatattataactcagaagaactagatgggtcaacggatcgcagtagttctgaggacacatctgatagtgattcagacgttgatgaagaggttgctgaagattatttagaaggcattggtggtagtgatcacatcatagacgcaaaatggttgctagaaccagctttggatgtttcaaacgacgatagttcttctagcagttgttatgatgaagctctggagaagttgggtggaatggcccttcaacaagcttccgtggaatatggaatgaaaaatgctcatccatggaagaagtgttctgcagattataggtctcaagggtcgagcaacatttcttttggaaagaagcatgttgcacggtttcctcattcatggccatcacaggctcaaaagagtaaagcctccaaaagaattcatggtaatattaacagcacccatctatttcaaacgcccaatgtcttttttgcttaatctagcttctagatttgtaattcaggcgaattgtcaagttcatggaatttgcattattaccttttaaatatctgaaatattgtatttcccaattaaagtgatgatttaatcaccaatgttacttcaaataaatgagaacccgcatgatgttgagtttcttattttcggatggctaggtggttggaatatatagtggggattgggaatgactaagcaggtaacatgtgcgccttgttatcatctgtgagcttcctgtctgggctaaaaggtttcaagaatactatgtcagatcacaaatcttttttttttcttttgaaattttatggtagttctgaaccatgaattttaatgttgtatctaatgattttccagtgggaagtttttaaaatattgatgaaagagat
>Jupunba_trapezifolia_Simon_1600@NODE_2_length_723_cov_253.498503
-------------------------------------------------------------------------------cagtctgcaaatttgggtgaaatgatttgctctgttgaatgagctctgggaagtaatgtcgacctctcttgattgtgcccatgaatgtgattatttatttacatatgcacataactatcctggaggaagaggtttgatggattctagactggttgagttataagttctgtatgttctttatcttttgaacatatgggttttatctcatacctctagttgagtatcaaagtgattttcttgaagttcagatggttatgtcctggtagcttcacgataactggcatgcatttggttctatattgataggaggtatcatgcactgggaacaacagtgaagttattggcctaaatcatctgcagccttcggatttgaaggatttcaaacacaataatgttgttgctcatatagaccaaaca---ccttcaaaacccaatgatgtggaatatacttatagttttggtgcagaatttgttttaggtgattgctctcacagaggattggggttctctgaagaacttgatgaaacccctagtgatatcggagcatccactgaacagactgaaccccaatcaacttctgtttatgactccttgacccttgagaaggatattcattctgatgaggatgatgactgtgagctaagcaatcacatgacagaagactcaccatataaggttccctctatgagaaattctggctttctctctgttggaggtcttagatta-----------------------------------------------------------------------------------------------------------------------------------------------------------------------------------------------------------------------------------------------------------------------------------------------------------------------------------------------------------------------------------------------------------------------------------------------------------------------------------------------------------------------------------------------------------------------------------------------------------------------------------------------------------------------------------------------------------------------------------------------------------------------------------------------------------------------------------------------------------------------------------------------------------------------------------------------------------------------------------
>Punjuba_callejasii_Daly_5935@NODE_1_length_1392_cov_26.850951
-----------------------------------------------------------------------------------------------------------------------------------------------------------------------------------------------------------------ggtttgatggattctagactggttgagttataagttctgtatgttctttatcttttgaacatatgggttttatctcatacctttcgttgagtatcaaagtgattttcttgaagttcagatggctatgtcctggtagcttcacgataacttgcatgtatttggttctatattgataggaggtatcatgcactgggaacaacagtgaagttattggcctaaatcatctgcagccttcggatttgaaggatttcaaacacaataatgttgttgctcatatagaccaaacacctccttcaaaacccaatgatgtggaatatacttatagttttggtgcagaatttgttttaggtgattgctctcacagaggattggggttctctgaagaactcgatgaaacccctagtgatatcggagcatccactgaacagactgaaccccaatcaacttcagtttatgactccttgacccttgagaaggatattcattctgatgaggatgatgactgtgagctaagcaatcacatgacagaagactcgccatctaaggttccctctatgagaaattctggctttctctctgttggaggtcttagattatatactgaggacatctcagataatgaaagtgatgaggatggtaatgctgagtcccaggatgaagaatgcccaaaatattataactcagaagaactagatgggtcatcggatagcagtagttctaaggacacatctgatagtgattcagacgttgatgacgaggttgctgaagattatttagaaggcattggtggtagtgatcacatcttagacgcaaaatggttgctagaaccagctttggatgtttcagacgatgatagttcttctagcagttgctatgatgaagctctggagaagttgggtggaatggcccttcaacaagcttctgtggaatatggaatgaaaaacgctcatccatggaagaagtgttctgcagattataggtctcaagggtcgagcaacatttcttttggaaagaagcatgttgcacagtttcctcattcatggccatcacaggctcaaaagagtaaagcttccaaaagaattcatggtaatattaacagcacccatctatttcaaatgcccaatgtcttttttgcttaatctagcttctagatttgtaattcaggcgaattgtcaagttcatggaatttgcattattaccttttaaatatctgaaatattgta-tttccaattaaagtgatgatttaatcaccaatgttactacatataaaggagaacctgcgtgacgttgagtttctccttttgggatggctaggtggttggaatatatagtggggattgggaatgactaagcaggtaacatgtgcgccttgttatcatctgtgagcttcct------------------------------------------------------------------------------------------------------------------------------------------------------
>Punjuba_killipii_Palodorios_6252@NODE_1_length_1293_cov_99.052632
------------------------------------------------------------------------------------------------------------------------------------------------------------------------------------catatgcacgt-actatcctggaggaagaggtttgatggattctagactggttgacttataagttctgtatgttctttatcttttgaacaaatgggttttatctcatacctctcgttgagtatcaaagtgattttcttgaagttcagatggctatgtcctggtagcttcacgataacttgcatgtatttggttctatattgataggaggtatcatgcactgggaacaacagtgaagttattggcctaaatcatctgcagccttcggatttgaaggatttcaaacacaataatgttgttgctcatatagaccaaacacctccttcaaaacccaatgatgtggaatatacttatagttttggtgcagaatttgttttaggtgattgctctcacagaggattggggttctctgaagaactcgatgaaacccctagtgatatcggagcatccactgaacagactgaaccccaatcaacttcagtttatgactccttgacccttgagaaggatattcattctgatgaggatgatgactgtgagctaagcaatcacatgacagaagactcgccatctaaggttccctctatgagaaattctggctttctctctgttggaggtcttagattatatactgaggacatctcagataatgaaagtgatgaggatagtaatgctgagtcccaggatgaagaatgcccaaaatattataactcagaagaactagatgggtcatcggatagcagtagttctaaggacacatctgatagtgattcagacgttgatgacgaggttgctgaagattatttagaaggcattggtggtagtgatcacatcatagacgcaaaatggttgctagaaccagctttggatgtttcagacgatgatagttcttctagcagttgctatgatgaagctctggagaagttgggtggaatggcccttcaacaagcttctgtggaatatggaatgaaaaacgctcatccatggaagaagttttctgcagattataggtctcaagggtcgagcaacatttcttttggaaagaagcatgttgcacagtttcctcattcatggccatcacaggctcaaaagagtaaagcctccaaaagaattcatggtaatattaacagcacccatctatttcaaatgcccaatgtcttttttgcttaatctagcttctagatttgtaattcaggcgaattgtcaagttcatggaatttgcattattaccttttaaatatctgaaatattgtattttccaattaaagtgatgatttaatcaccaatgttactaca--------------------------------------------------------------------------------------------------------------------------------------------------------------------------------------------------------------------------------------------------------------------------------------
>_R_Albizia_adinocephala_FHO33_88@NODE_1_length_971_cov_132.170022
cgctgactaggtcacagtatacactatttctctctgtaccttttgtgacaatgtat-tatatatattccccctctgttctagtctgcaaattttggtgaaatgatttgctctgttcaatgagctctaggaagtaatgtcgaactttcttgattgtgcccatgaatgtgattatttatttacatatgcacataactatcctggaggaagaggtttgatggattctagactgg-------atgagttctgtatgttctttatgttttgaacatatgtgtgttttcttatgcctctagttgagtatcaaagtgattttcttgacgtttagatggctatgtcctggtagcttcatgataacttgcatgcatttggttctatattgataggaggcatcatgcactgggaacaacagtgaagttattgacctaaatcatctgcagccttcggatttgaaggacttcaaacacaataatgttgttgctcatatagaccaagcacctccttcaaaacccaatgatgtggaatatacttatagttttggtgcagaatttgttttaggtgattgctctcacagaggattgggtttctctgaagaacttgatgagacccctggtgaaattggggcatccactgaacagactgaacccctatcaacttcagtttttgactcattgacccttgagaaggatatttattctgatggggatgttgactgtgagccaagcaatcacatgacagaagacttaccatctaaggttccctctatgagaaattctggctttctctctgttggaggtcttagattatatactgaggacatctcagataatgaaagtgatgaggatagtaatgctgaatgccaggatgaagaatgcccaaagtattataactc---------------------------------------------------------------------------------------------------------------------------------------------------------------------------------------------------------------------------------------------------------------------------------------------------------------------------------------------------------------------------------------------------------------------------------------------------------------------------------------------------------------------------------------------------------------------------------------------------------------------------------------------------------------------------------------------------------------------------------------------------------------------------------------------------------------------------------------------------------------------------------------------
>_R_Albizia_glabripetala_Lewis_1652@NODE_1_length_1437_cov_102.569853
---------------------------------------------------------------------------------gtctgcaaattttgttgaaatgatttgctctgttcaatgagctctaggaagtaatgtcgaactttcttgattgtgcccatgaatgtgattatttatttacatatgcacataactatcctggaggaagaggtttgatggactctagactgg-------atgagttctgtatgttctttatgttttgaacatatgtgtg-tttcttatgcctttagttgagtatcaaagtaattttcttgaagtttagatggctatgtcctggtagcttcatgataacttgcatgcatttggttctatattgataggaggcatcatgcactgggaacaacagtgaagttattgacctaaatcatctgcagccttcggatttgaaggatttcaaacacaataatgttgttgctcatatagaccaagcacctccttcaatacccaatgatgtggaatatacttatagttttggtgcagaatttgttttaggtgattgctctcacagaggattgggtttctctgaagaacttgatgaaacccctggtgatattggggcatccactgaacagactgaaccccaatcaacttcagtttttgactcattgacccttgagaaggatattcattctgatgaggatgttgactgtgagccaagcaatcacatgacagaagacttaccatctaaggttccctctatgagaaattctggctttctctctgttggaggtcttagattatatactgaggacatctcagataatgaaagcgatgaggatagtaatgctgaatgcgaggatgaagaatgcccaaagtattataactctgaagaactagataggtcaacaaatagcagtaattctggggacacgtctgatagtgattcagacgttgatgaagaggttgctgaagattatttagaaggaattggtggtagtgatcacatcatagatgcaaaatggttgctagagccagctttggatgtttcagacgatggcagttcttctagcagttgctatgacgaagctttggagaagttgggtggaatggcccttcaacaagcttctgtggaatatggtatgaaaagagctcttccgtggaagaaatgttctgcag---ataggtctcaagggtcaagcaacatttcttttggaaagaagcatgttgcacggtttcctcattcatggccatcacaggctcaaaagagtaaagcctccaaaagaattcatggtaatattaacagcaaccatctatttcaaatgcccaatgtct----------------------------------------attgtcaagttcatggaatttgcattattaccttttaagtatctgaaatattgtattttcctattaaagtgatgatttaatcaccaatgttactacataaaaataagaacctgcatgatgtggagttacttactttggga--gctaggtggttggaatatatagtggggattgggaatgcctgagca--------------------------------------------------------------------------------------------------------------------------------------------------------------------------------------------
>_R_Albizia_inundata_Wood_26530@NODE_1_length_1238_cov_262.096365
---------------------------------------------------------------------------------------------------------------------------------aagtaatgtcgaactttcttgattgtgcccatgaatgtgattatttatttacatatgcacataactatcctggaggaagaggtttgatggattctagactgg-------atgagttctgtatgttctttatgttttgaacatatgtgtgttttcttatgcctctagctgagtgtcaaagtgattttcttgaagtttagatggctatgtcctggtagcttcatgataacttgcatgcatttgcttctatattgataggaggcatcatgcactgggaacaacagtgaagttattgacctaaatcatctgcagccttcggatttgaaggatttcaaacacaataatgttgttgctccaatagaacaagcacgtccttcaaaacccaatgatgtggaatatacttatagttttggtgcagaatttgttttaggtgattgctctcacagaggattgggtttctctgaagaacttgatgaaacccctggtgatattggggcatccactgaacagactgaaccccaatcaacttcagtttttgaatcattgacccttgagaaggatattcattctgatgaggatgttgactgtgagccaagcaatcacatgacaggagacttaccatctaaggttccctctatgagaaattctggctttctctctgttggaggtcttagattatatactgaggacatctcagataatgaaaacgatgaggatagtaatgctgaatgcgaggatgaagaatgcccaaagtattataactctgaagaactagataggtcaacaaatagcagtaattctggggacacgtctgatagtgattcagacgttgatgaagaggttgctgaagattatttggaaggaattggtggtagtgatcacatcatagatgcaaaatggttgctagagccagctttggatgtttcagacgatgacagttcttctagcagttgctatgacgaagctttggagaagttgggtggaatggcccttcaacaagcttctgtggaatatggtatgagaagagctcttccgtggaagaaatgttctgcagattataggtctcaaggctcaagcaacatttcttttggaaagaagcatgttgcacggtttcctcattcatggccatcacaggctcaaaagagtaaagcctccaaaagaattcatggtaatagtaacagcacccatctatttcaaacgctcaatgtccttcttgcttaatctagcttctagatttgtg-------------------------------------------------------------------------------------------------------------------------------------------------------------------------------------------------------------------------------------------------------------------------------------------------------------------------------------------------------------------------------------------------
>_R_Albizia_sinaloensis_Hughes_1576@NODE_1_length_1570_cov_126.620898
---------------------------------------------------tgtgtgtgtgtgtattccccttctgttctagtctgcaaattttggtgaaatgatttgctctgttcaatgagctctaggaagtaatgtcgaactttcttgattgtgcccatgaatgtgattatttatttacatatgcacataactatcctagaggaagaggtttggtggattctagactgg-------acgagttctgtatgttctttatgttttgaacatatgtgtgttttcttatgcctctagttgagtatcaaagtgattttcttgaagtttggatggctatgtcctggtagcttcatgataacttgcatgcatttggttctatattgataggaggcatcatgcactgggaacaacagtgaagttattgacctaaatcatctgcagccttcggatttgaaggatttcaaacacaataatgttgttgctcatatagatcaagcacctccttcaaaacccaatgatgtggaatatacttatagttttggtgcagaatttgttttaggtgattgctctcacagaggattgggtttctctgaagaacttgatgaaacccctggtgatactggggcatccactgaacagactgaaccccaatcaacttcagtttttgactcattgacccttgagaaggatattcattctgatgaggatgttgactgtgagccaagcaatcacatgacagaagacttaccatctaaggttccctctatgagaaattctggctttctctctgttggaggtcttagattatatactgaggacatctcagataatgaaagtgatgaggatagtaatgatgaatgccaggatgaagaatgcccaaagtattataactatgaagaactagataggtcaacaaatagcagtaattctggggccacgtctgatagtgattcagacgttgatgaagaggttgctgaagattatttagaaggaattggtggtagtgatcacatcatagacgcaaaatggttgctagagccagctttggatgtttcagacaatgacagttcttctagcagttgctatgacgaagctctggagaagttgggtggaatggcccttcaacaagcttctgtggaatatggtatgaaaagagctcttccgtggaagaaatgttctgcagattataggtctcaagggtcaagcaacctttcttttggaaagaagcatgttgcacggtttcctcattcatggccatcacaggctcaaaatagtaaagcctccaaaagaattcatggtaatattaacagcacccatctatttcaaatgcccaatgtcttttttgcttaatctagcttctatatttgtaattcaggcgaattgtcaagttcatggaatttgcattattaccttttaagcatctgaaatattgtattttcctattaaagtgatgatttaatcaccaatgctactacataaaaataagaacctgcatgatgttgagttactcactttgggatggctaggtggttggaatatatagtggggattgggaatgactaagcaggttacatgtgtgccttgttatcatctgtgagcttcctgtctgggcta--------------------------------------------------------------------------------------------------------------------------------------------
>_R_Albizia_tomentosa_Hughes_648@NODE_1_length_1520_cov_131.256410
------------------------------------------------------------------------------------------------------------------------------------------------------------------------------------catatgcacataactatcctggaggaagaggtttggtggattctagactgg-------acgagttctgtatgttctttatgttttgaacatatgtgtgttttcttatgcctctagttgagtatcaaagtgattttcttgaagtttagatggctatgtcctggtggcttcatgataacttgcatgcatttggttctatattgataggaggcatcatgcactgggaacaacagtgaagttattgacctaaatcatctgcagccttcggatttgaaggatttcaaacacaataatgttgttgctcatatagatcaagcacctccttcaaaacccaatgatgtggaatatacttatagttttggtgcagaatttgttttaggtgattgctctcacagaggattgggtttctctgaagaacttgatgagacccctggtgaaattggggcatccactgaacagactgaaccccaatcaacttcagtttttgactcattgacccttgagaaggatatttattctgatggggatgttgactgtgagccaagcaatcacatgacagaagacttaccatctaaggttccctctatgagaaattctggctttctctctgttggaggtcttagattatatactgaggacatctcagataatgaaagtgatgaggatagtaatgctgaatgccaggatgaagaatgcccaaagtattataactctgaagaactagataggtcaacaaatagcagtaattctggggacacgtctgatagtgattcagacgttgatgaagaggttgctgaagattatttagaaggaattggtggtagtgatcacgtcatagacgcaaaatggttgctagagccagctttgtatgtttcacaagatgacagttcttctagcagttgctacgacgaagctctggagaagttgggtggaatggcacttcaacaagcttctgtggaatatggtatgaaaagagctcttccgtggaagaaatgttctgcagattataggtctcaagggtcaagcaacctttcttttggaaagaagcatgttgcacggtttcctcattcatggccatcacaggctcaaaagagtaaagcctccaaaagaattcatggtaatattaacagcacccatctatttcaaatgcccaatgtcttttttgcttaatctagcttctatatttgtaattcaggcgaattgtcaagttcatggaatttgcattattaccttttaagcatctgaaatattgtattttcctattaaagtgatgatttaatcaccaatgctactacataaaaataagaacctgcatgatgttgagttactcactttgggatggctaggtggttggaatatatagtggggattgggaatgactaagcaggttacatgtgtgccttgttatcatctgtgagcttcctgtctgagctaaaaggtttcaagaatactatgtcagatcacaaatctttttttcttgtgtggaaattttatggtagttctgaac-------------------------------------------------------------------
>_R_Archidendron_clypearia_Wieringa_1849@NODE_1_length_1632_cov_316.828939
------------------------------tgtctatgcctcttgtgacga----tatatatatatttcccctctgttctagtctgcaaattttggtaaaatgatttgctctgttcaatgagctctaggaagtaatgtcgaactttcttgattgtgcccatgaatgtgattatttatttacacatgcacataactatcctggaggaagaggtttgatggattctagactgg-------atgagttctgtatgttcttcatgttttgaacatatgggttttctcttatgcctctagttgagtatcaaagtgattttcttgaagttcagatggctatgtcctggtagcttcacaataacttgcatgcatttggttctatattgataggaggtatcctgcaccgggaacaacagtgaagttattgacctaaatcatctgcagccttcggatttgaaggatttcaaacacaataatgttgttgctcatatagaccaagcacctccttcaaaacccaatgatgtggaatatacttatagttttggtgcagaatttgttttaggtgattgctctcacagaggattggggttctctgaagaactcaatgaaacccctagtgatattggggcatccgctgaacagactgaaccccaatcaacttcagtttttgactcattgacccttgagaaggatatttattctgatgaggatgttgactgtgagctcagcaatcacatgacagaagacttaccatctaaggttccctctatgagaaattctggctttctctctgttggaggtcttagattatatactgaggacatctcagataatgaaagtgatgaggatagtaatgctgagtcccaggatgaagaatgtccaaaatattttaactctgaagaactagataggtcaacaaatagcagtagttctgaggacacatctgatagtgattcagacgttgatgaagaggttgctgaagattatttagaaggaattggtggtagtgatcacatcatagatgcaaaatggttgctagaaccagctttggatgtttcagacaatgacagttcttctagcagttgctatgatgaagctttggagaagttgggtggaatggcccttcaacaagcttctgtggaatatggtatgaaaaaagctcatccttggaagaattgttctgcagattataggtctcaagggtcaagcaacatttcttttggaaagaagcatgtttcacggtttcctcattcatggccatcacaggctcaaaagagtaaagcctccaaaagaattcatggtaatattaacaacacccatctatttcaaacgcccaatgtatttcttgcttaatctagcttctagatttgtaatccaggcgaattgtcaagctgatggaatctgcattattatcttttcaatgtctgaaatatagtattttccaattaaagcgatgttttaatcatcaatgttactacataaaaataataacccgcatgatgttgagtttcttattttgggatggctaggtggttggaatatatagtggggattgagaatgactaagcaggtaacatgtgtgccttgttatcatctgtgagcttcctgtctgtgctaaaaggtttcaagaatactatgtcaggtcgcaaatattttttttt------------------------------------------------------------------------------------------------
>_R_Balizia_pedicellaris_Queiroz_15529@NODE_1_length_1718_cov_345.687312
tgctgactaggtcacactatacactagttctgtctatgcctcttgtgacaa------------------------------------------------------------------------------atatgtgattatttttttacatatttttctgcatatgcgattatttttttacatatgcacat-actatcatcgaggaagaggtttgatggatt-tagactggttgagttataagttctgtatgttctttatcttttgaacatatgggttttatctcatacctctagttgagtatcaaagtgattttcttgaagttcaaatggctatgtcctggtagcttcacgataacttgcatgcatttgtttctatattgataggaggtatcatgcattgggaacaacagtgaagttattggcctaaatcatctgcagccttcggatttgaaggatttcaagcacaataatgttgttgctcatatagaccaaacacctccttcaaaacccaatgatgtggaatatacttatagttttggtgcagaatttgttttaggtgatagctctcgcagaggattagggttctctgaagaacttgatgaaacccctagtgatatcggagcatccactgaacagactgaaccccaatcaacttcagtttatgactccttgacccttgagaaggatattcattctgatgaggatgatgactgtgagctaagcaatcacatgacagaagactcaccatctaaggttccctctatgagaaattctggctttctctctgttggaggtcttcgattgtatactgaggacatctcagataatgaaagtgatgaggatagtaatgctgagtcccaggatgaagaatgcccaaaatattataactcagaagaactagatgggtcaacggatagtagtagttctgaggacacatctgatagtgattcagacgttgatgaagaggttgctgaagattatttagaaggcattggtggtagtgatcacatcatagacgcaaaatggttgctagaaccagctttggatgtttcaggcgatgatagttcttctagcagttgctatgatgaagctctggagaagttgggtggaatggcccttcaacaagcttccgtggaatatggaatgaaaaaagctcatccatggaagaagtgttctgcggattataggtctcaagggtcgagcaacatttcttttggaaagaagcatgttgcacggtttcctcattcatggccatcacaggctcaaaggagtaaagcctccaaaagaattcatggtaatattaacagcgcccatctatttcaaatgcccaatgtcttttttgcttaatctagcttctagatttgtaattcaggcgaattgtcaagttcatggaatttgcattatgaccttttaaatatctgaaatattgtattttccaattaaagtgatgatttaatcaccaatgttactacatataaatgagaacctgcatggcgttgagtttcttattttgggatggctaggtggttggaatatatagtggggattgggaatgactaagcaggtaacatgtgtgccttgttttcatctgtgagcttcctgtctgggctaaaaggtttcaagaatactatgtcagatcacaaatctttttttctttttttgaaattttatg-------------------------------------------------------------------------------
>_R_Balizia_spnov_Morim_577@NODE_1_length_1807_cov_298.265982
tgctgactaggtcacagtatacactagttctgtctatgcttcttgtgacga------------------------------------------------------------------------------atatgtgattatttttttacgtatttttctgcatatgcgattatttttttacatatgcacat-attatcatcgaggaagaggtttgatggattctagactggttgagttataaattctgtatgttctttatcttttgaacatatgggttttatctcatacctctagttgagtatcaaagtgattttcttgaagttcagatggctatgtcctggtagcttcacgataacttgcatgcatttgtttctatattgataggaggtatcatgcattgggaacaacagtgaagttattggcctaaatcatctgcagccttcggatttgaaggatttcaagcacaataatgttgttgctggtatagaccaaacacctccttcaaaacccaatgatgtggaatatacttatagttttggtgcagaatttgttttaggtgattgctctcgcagaggattggggttctctgaagaacttgatgaaacccctagtgatatcggagcatccactgaacagactgaaccccaatcaacttcagtttatgacttcttgacccttgagaaggatatccattctgatgaggatgatgactgtgagctaagcaatcacatgacagaagactcaccatctaaggttccctctatgagaaattctggctttctctctgttggaggtcttagattgtatactgaggacatctcagataatgaaagtgatgaggatagtaatgctgagtcccaggatgaagaatgccccaaatattataactcagaagaagtagatgggtcaacggatagtagtagttctgaggacacatctgatagtgattcagacgttgatgaagcggttgctgaagattatttagaaggcattggtggtagtgatcacatcatagacgcaaaatggttgctagaacctgctttggatgtttcagacgatgatagttcttctagcagttgctatgatgaagctctggagaagttgggtggaatggcccttcaacaagcttccgtggaatatggaatgaaaaaagctcatccatggaagaagtgttctgcggattataggtctcaagggtcgagcaacatttcttttggaaagaagcatgttgcacggtttcctcattcatggccatcacaggctcaaaagagtaaagcctccaaaagaattcatggtaatattaacagcgcccatctatttcaaatgcccaatgtcttttttgcttaatctagcttctagatttgtaattcaggcgaattgtcaagttcatggaatttgaattattaccttttaaatatctgaaatattgtattttccaattaaagtgatgatttaatcgccaatgttactacatataaatgagaacctgcatgacgtagagtttcttattttgggatggctaggtggttggaatatatagtggggattgggaatgactaagcaggtaacatgtgtgccttgttatcatctgtgagcttcctttctgggctaaaaggtttcaagaatactatgtcagatcacaaatctttttttctttttttgaaattttatggtagttttgaaccatgaattttaattctgtatctaatgattttccagtgggaagtttttaaaatgttgatgaaagagat
>_R_Calliandra_bella_LPQ15696@NODE_1_length_713_cov_203.767296
-------------------------------------------------------------------------------------------------------------------------------------------------------------------------------------------------------------------------------------------------------------------------gaacgtatgggttttaacttttgcctccagttaagtattaaagtgaatttttttaaggttagctggctatgtccggaaagcttcataataacttgcatgcatttggttctgtattgacaggagttatcatgcactgggaacaacagtgaagttatcgacctaaatcttctgcagccttcaaatttgaatgattccaaacacaataatgttgttgctcatatagaccaaacacctccttcaaaacccaatgatgtggaatatacttatagttttggttcagaatttgttttaggtgattgctctcatagaggattggggttctctgaagaactgggtgaaacccctggtgatattagggcatccactgaacagattgagccccaatcaacttcagttgttgatactccaacccttgagaaggatattcattctgatgaggatgttgattgcgagctaagcaattacatgacacaagattcaccacctaaggctccgtctatgagaaattctggctttctctctgtcggaggtgttagattatatactgaggacatctcagatgatgaaagtgatgaggatagtaatgctgagtctcaggatgaagaatgcccacaatattataactcaaaagaactagataggtcaactaatagcagtagttctgaggacacatctgatagtgattcagatgttgatgaagaggtt--------------------------------------------------------------------------------------------------------------------------------------------------------------------------------------------------------------------------------------------------------------------------------------------------------------------------------------------------------------------------------------------------------------------------------------------------------------------------------------------------------------------------------------------------------------------------------------------------------------------------------------------------------------------------------------------------------------------------------------------------------------------------------------------------------------
>_R_Calliandra_bella_LPQ15696@NODE_3_length_581_cov_55.486111
---------------------------------------------------------------------------------------------------------------------------------------------------------------------------------------------------------------------------------------------------------------------------------------------------------------------------------------------------------------------------------------------------------------------------------------------------------------------------------------------------------------------------------------------------------------------------------------------------------------------------------------------------------------------------------------------------------------------------------------------------------------------------------------------------------------------------------------------------------------------------------------------------------------------------------------------------------------------------------------------------------------------------------------------------------------------------------------------------------------------------------------------------------------------------------------------------------------gaaaggttctgcagattataggtctcatgggtcgagcaataattcctctggaaagaagcatgtggcacggtttcctcattcatggccatcacaagctcaaaagagtaaagcctccaaaagaattcatggtaatgttaa-ggcatccatataattcaagtgcccaatgtcatttttgcttaatctatcttct-------------aggcgaattgtgaagttccaggaatttgcatttttaccttttcaatatatagaatattgtatttaccaattaaagtgatgatttaatcaccaatgtcactacataaaaattagaacctgcatgatgctgagt----------------------tggttggaatacgtagtggggattgggaatgactaagcaggcaacatgtttgtatttttattatctgtgagcttcctgtctgggctaaaaggtttcaagaatactatatcatgtcgcaaaccttttcttct------gaaattttaatgtagttctgaaccatgaattttaatgttgtagcgaatgattttctagcgggaagttttaaaaatattgaagaaagagat
>_R_Cathormion_rhombifolium_Deighton_3618@NODE_1_length_1494_cov_112.923077
----------------------------------------------------------------------------------------------------------------------------------------------ctctcttgattgtgcccatgaatgtgattatttatttgcatatgcacat-actatcatcgaggaagaggtttgatggattctagactggttgagttataagttctgtatgttctttatctttggaacatatgggttttatctcatacctctagttgagtatcaaagtgattttcttgaagttcagatggctatgtcctggtagcttcacgataacttgtatgcatttggttctatattgataggaggtatcatgcactgggaacaacagtgaagttattggcctaaatcatctgcagcctttggatatgaaggatttcaagcacaataatgttgttgctcatatagaccaaacacctccttcaaaacccaaggatgtggaatatacttatagttttggtgcagaatttgttttaggtgattgctctcacaaaggattggggttctctgaagaactcgatgaaacccctagtgatatcggggcatccactgaacagactgaaccccaatcaacttcagtttatgactccttgacccttgagaaggatattcattctgatgaggatgatgactgtgagctaagcaatcacatgacagaagactcaccatctaaggttccctctatgagaaattctggctttctctctgttggaggtcttagattgtatactgaggacatctcagataatgaaagtgatgaggatagtaatgctgagtcccaggatgaagaatgcccaaaatattataactcagaagaattagatgggccaacggatagcagtagttctgaggacacatctgatagtgattcagatgttgatgaagaggttgctgaagattatttagaaggcattggtggtagtgatcacatcatagacgcaaaatggttgctagaaccagctttggatgtttcagacgatgatagttcttctagcagttgctatgatgaagctctggagaagttgggtggaatggcccttcaacaagcttccgtggaatatggaatgaaaaaagctcatccatggcagaagtgttctgcagattataggtctcaagagtcgagcaacatttcttttggaaagaagcatgttgcacggtttcctcattcatggccatcacaggctcaaaagagtaaagcctccaaaagaattcatggtaatattaacagcacccatctatttcaaatgcccaatgtcttttttgcttgatctagcttctggatttgtaattcaggcgaattgtcaagttcatggaatttgcattattaccgtttaaatatctgaaatattgtattttccaattaaagtgatgatttaatcaccaatgttactacatataaatgagaacctgcatgaggttgagtttcttattttgggatggctaggtggttggaatatatagtggggattgggaa----taagcaggtaacatgtgtgccttgttatcatctgtgagcttcctgtctgggctgaaaggtttcaagaatactatgtcagatca---------------------------------------------------------------------------------------------------------------
>_R_Enterolobium_cyclocarpum_MWC9020@NODE_1_length_1534_cov_397.411119
-------------------------------------------------------------------------------------------------------atttgctctattcaatgagctctaggaagtaatgtcgaactttcttgatggtgcccatgaatgtgattatttatttacatatgcacataactatcctggaggaagaggtttgatggattctagactgg-------atgagttctg--------ttatgttttgaacatatgggttttctcttatgcctctcgttgagtatcaaagtgattttcttgaagttcagatggctatgtccttgtagcttcacgataactcgcatgcatttgtttctttattgataggaggtatcatgcactgggaacaacagtgaagttattgacttaaatcatctgcagccttcggatttgaaggatttcaaacacaataatgttgttgcacatatagaccaagcacctccttcaaaacccaatgatgtggaatatacttatagttttggtgcagaatttgttttaggtgattgctctcacagaggattggggttctctgaagaactcgatgaaacccctagtgatattggggcatccactgaccagactgaaccccaatcaacttcagtttttgactcattaacccttgagaaggatattcattctgatgaggatgttgactgtgagctaagcaatcaaatgacagaagacttaccatctaaggtttcctctatgataaattctggctttctctctgttggaggtcttagattatatactgaggacatctcagataatgaaagtgatgaggatagtaatgctgagtcccaggatgaagaatgcccaaaatattataactctgaagagctagataggtcaacaaatagcagtagttctgaggacacatctgatagtgatttagacgttgatgaagaggttgctgaagattatttagaaggaattggtggtagtgatcacatcatagacgcaaaatggttgctagaaccagctttggatgtttcagacgatgacagttcttctaccagttgctatgatgaagctttggagaagttgggtggaatggcccttcaacaagcttccgtggaatatggtatgaaaaaagctcatccatggaggaagtgttctgcagattataggtctcaagggtcaagcaacatttcttttggaaagaagcatgttggacggtttcctcattcatggtcatcacaggctcgaaagagtaaagcctccaaaagaattcatggtaatattaacggcacccatctatttcaaacgcccaatgtccttcttgcttaatctagcttctagatttgtaattcaggcgaactgtcaagttcatggaatttgcattattatcttttaaatgtctgaaatattgtattttccaattaaagcgatgttttaatcatcaatgctactacataaaaacaagaacatgcatgatgttgagtttcttaatctgggatggctaggtggttggaatatatagtggggattgggaatgactaagcaggtaacatgtgtgccttgttatcatctgtgagcttcctgtctgggccaaaaggtttcaagaattctatgtcagatcacaaa-----------------------------------------------------------------------------------------------------------
>_R_Hydrochorea_corymbosa1_Bonadeu_655@NODE_1_length_1226_cov_293.345004
---------------------------------------------------------------------------------------------------------------------------------------------------------------------------------------------------------------------------------gactggttgagttataagttctgtatgttctttatcttttgaacacatgggttttatctcatacctctagttgagtatcaaagtgattttcttgaagttcagatggctatgtcctggtagcttcacgataacttgcatgcatttgtttctatattgataggaggtatcatgcattgggaacaacagtcaagttattggcctgaatcatctgcagccttcggatttgaaggatttcaagcacaataatgttgttgctcatatagaccaaacaccttcttcaaaacccaatgatgtggaatatacttatagttttggtgcagaatttgttttaggtgattgctctcgcagaggattggggttctctgaagaacttgatgaaacccctagtgatatcggagcatccactgaacagactgaaccccaatcaacttcagtttatgactccttgacccatgagaaggatattcattctgatgaggatgatgactgtgagctaagcaattacatgacagaagactcaccatctaaggttccctctatgagaaattctggctttctctctgttggaggtcttagattgtatactgaggacatctcagataatgaaagtgatgaggatagtaatgctgagtcccaggatgaagaatgcccaaaatattataactcagaagaactagatgggtcaacggatagtagtagttctgaggacacatctgatagtgattcagacgttgataaagaggttgctgaagattatttagaaggcattggtggcagtgatcacatcatagacgcaaaatggttgctagaaccagctttggatgtttcagacgatgatagttcttctagcagttgctatgatgaagctctggagaagttgggtggaatggcccttcaacaagcttccgtggaatatggaatgaaaaaagctcatccatggaagaagtgttctgcagattataggtctcaagggtcgagcaacatttcttttggaaagaagcatgttgcacggtttcctcattcatggccatcacaggctcaaaagagtaaagcctccaaaagaattcatggtaatagtaacagcacccatctatttcaaacgctcaatgtccttcttgcttaatctagcttctagatttgtaattcaggcgaattgtcaagttcatggaatttgcattattaccttttaaatatctgaaatattgtattttccaattaaagtgatg-------------------------------------------------------------------------------------------------------------------------------------------------------------------------------------------------------------------------------------------------------------------------------------------------------------
>_R_Hydrochorea_gonggrijpii_Tillett_45696@NODE_1_length_1427_cov_196.130370
-----------------------------------------------------------------------------------------------------------------------------------------tcgaactctcttgattgtgcccatgaatgtgattatttatttacatatgcacat-actatcatcgagaaagaggtttgatggattctagactggttgagttataagttctgtatgttctttatcttttgaacatatgggttttatctcatacctctggttgagtatcaaagtgattttcttgaagttcagatggctatgtcctggtagcttcacgataacttgcatgcatttggttctatattgataggaggtatcatgcactgggaacaacagtgaagttattggcctcaatcatctgcagccttcggatttgaaggatttcaagcacaataatgttgttgctcatatagaccaaacacctccttcaaaacccaatgatgtggaatacacttatagttttggtgcagaatttgttttaggtgattgctctcacagaggattggggttctctgaagaactcgatgaaacccctagtgatatcggagcatccactgaacagactgaaccccaatcaacttcagtttatgactccttgacccttgagaaggatattcattctgatgaggatgatgactgtgagctaagcaatcacatgacagaagactcaccatctaaggttccctctatgagaaattcaggctttctctctgttggaggtcttagattgtatactgaggacatctctgataatgaaagtgaagaggatagtaatgctgagtcccaggatgaagaatgccctaaatattataactcagaagaattagatgggccaacggatagcagtagttctgaggacacatctgatagtgattcagatgttgatgaagaggttgctgaagattatttagaaggcattggtggtagtgatcacatcatagacgcaaaatggttgctagaaccagctttggatgtttcagacgatgatagttcttctagcagttgctatgatgaagctctggagaagttgggtggaatggcccttcaacaagcttccgtggaatatggaatgaaaaaagctcatccatggaagaagtgttctgcagattataggtctcaagggtcgagcaacatttcttttggaaagaagcatgttgcacggtttcctcattcatggccatcacaggctcaaaagagtaaagcctccaaaagaattcatggtaattttaacagcacccatctatttcaaaagcccaatgtcttttttgcttaatctagcctctagatttgtaattctggcgaattgtcaagttcatggaatttgcattattgccttttaaatatctgaaatattgtattttccaattaaagtgatgatttaatcaccaatgttactacatataaatgagaatctgcatgacgttgagtttcttattttgggatggctaggtggttggaatatatag-------------------------------------------------------------------------------------------------------------------------------------------------------------------------------------------------------------------
>_R_Jupunba_asplenifolia_Ekman_6383@NODE_1_length_1400_cov_52.516251
-------------------------------------------------------------------------------------------------gatatgatttgctctgttcaatgagctctaggaattaatgtcgaactctcttgattgtgcccatgaatgtgattatttatttacatatgcacat-actatcatcgaggaagaggtttgatggattctagactggttgagttataagttctgtatgttctttatcttttgaacatatgggttttatctcataactctagttgagtatcaaagtgattttcttgaaatttagatggctatgtcctggtagcttcacgataacttgcatgcatttggttctatattgataggaggtatcatgcactgggaacaacagtgaagttattggcctaaatcatctgcagccttcggatttgaagtatttcaagcacaataatgtcgttgctcatatagaccaaacacctccttcaaaacccaatgatgtggaatatacttatagttttggtgcagaatttgttttaggtgattgctctcacagaggattggggttctctgaagaactcgatgaaacccctagtgatatcggagcatccactgaacagactgaaccccaatcaacttcagtttatgactccttgacccttgagaaggatattcattctgatgaggatgatgactgtgagctaagcaatcacatgacagaagactcaccatctaaggttccctctatgagaaattctggctttctctctgttggaggtcttagattgtatactgaggacatctcagataatgaaagtgatgaggatagtaatgctgagtcccaggatgaagaatgcccaaaatattataactcagaagaactagatgagtcaacggatcgcagtagttctgaggacacatctgatagtgattcagacgttgatgaagaggttgctgaagattatttagaaggcattggtggtagtgatcacatcatagacgcaaaatggttgctagaaccagctttggatgtttcaaacaatgacagttcttctagcagttgctatgatgaagctctggagaagttgggtggaatggcccttcaacaagcttccgtggaatatggaatgaaaaatgctcatccatggaagaagtgttctgcagattataggtctcaagggtcgagcaacatttcttttggaaagaagcatgttgcacggtttcctcattcatggccatcacaggctcaaaagagtaaagcctccaaaagaattcatggtaatattaacagcacccatctatttcaaacgcccaatgtcttttttgcttaatctagcttctagatttgtaattcaggcgatttgtcaagttcatggaatttgcattattaccttttaaatatctgaaatattgtatttcccaattaa----atgatttaatcaccaatgtttcttcaaataaatgagaacccacatgatgttgag----------------------------------------------------------------------------------------------------------------------------------------------------------------------------------------------------------------------------------------------------------
>_R_Jupunba_brachystachya_Lima_7438@NODE_1_length_1482_cov_159.824911
-------------------tacactatttctgtctatgcctcttgtgacgatatatatatatataacacacacacgttttagtctgcaaatttgggtgaaatgatttgctctgttcaatgagctctgggaagtaatgtcgaactctcttgattgtgcccatgaatgtgattatttatttacatatgcacataactatcctggaggaagagctttgatggattctagactggttgagttataagttctgtatgttctttatcttttgaacatatgggttttatctcatacctctagttgagtatcaaagtgattttcttgaagttcagatggctatgtcctggttgcttcacgataacttgcatgcatttggttctatattgataggaggtatcatgcactgggaacaacagtgaagttattggcctaaatcatctgcagccttcggatttgaaggatttcaaacacaataatgttgttgctcatatagaccaaaca---ccttcaaaacccaatgatgtggaatatacttatagttttggtgcagaatttgttttaggtgattgctctcacagaggattggggttctctgaagaacttgatgaaacccctagtgatattggagcatccactgaacagactgaaccccaatcaacttctgtttatgactccttgacccttgagaaggatattcattctgatgaggatgatgactgtgagctcagcaatcacatgacagaagactcactttctaaggttccctctacgagaaattctggctttctctctgttggaggtcttagattatatactgaggacatctcagataatgaaagtgatgatgatagtaatgctgagtcccaggatgaagaatgcccaaaatattataactcagaagaactagatgggtcaacggatcgcaatagttctgaggacacatctgatagtgattcagacgttgatgaagaggttgcggaagattatttagaaggcattggtggtagtgatcacatcatagacgcaaaatggttgctagaaccagctttggatgtttcagacgatgatagttcttctagcagttgctatgatgaagctctggagaagttgggtggaatggcccttcaacaagcttccgtggaatatggaatgaaaaatgctcatccatggaagaagtgttctgcagattataggtctcaagggtcgagcaacatttcttttggcaagaagcatgttgcacggtttcctcattcatggccatcacaggctcaaaagagtaaagcctccaaaagaattcatggtaatattaac-gcacccatctatttcaaacgcccaatgtcttttttgcttaatctagcttctagatttgtaattcaggcgaattgtcaagttcatggaatttgcattattgccttttaaatatctgaaatattgtatttcccaattaaagtgatgatttaatcaccaatgttact-----------------------------------------------------------------------------------------------------------------------------------------------------------------------------------------------------------------------------------------------------------------------------------------
>_R_Jupunba_cochleata_Bonadeu_673@NODE_1_length_2002_cov_145.722597
tgctgactaggtcacagtatacactatttctgtctatgcctcttgtgacgatatatatatatataccccccacacgttttagtctgcaaatttgggtgaaatgatttgctctgttcaatgagctctgggaagtaatgtcgaactctcttgattgtgtccatgaatgtgattatttattttcatatgcacataactatcctggaggaagaggtttgatggattctagactggttgagttataagttctgtatgttctttatc-tttgaacatatgggttttatctcatacctctagttgagtatcaaagtgattttctagaagttcagatggctatgtcctggtagcttcacgataacttgcatgcatttggttctatattgataggaggtatcatgcactgggaacaacagtgaagttattggcctaaatcatctgcagccttcggatttgaaggatttcaaacacaataatgtcgttgctcatatagaccaaaca---ccttcaaaacccaatgatgtggaatatacttatcgttttggtgcagaatttgttttaggtgattgctctcacagaggattggggttctctgaagaacttgatgaaacccctagtgatatcggagcatccactgaacagactgaaccccaatcaacttctgtttatgactccttgacccttgagaaggatattcattctgatgaggatgatgactgtgagctaagcaatcacatgacagaaggctcaccatctaaggttccctctatgagaaattctggctttctctctgttggaggtcttagattatatactgaggacatctcagataatgaaagtgatgaggatagtaatgttgagtcccaggatgaagaatgcccaaaatattataactcagaagaactagatgggtcaacggatcgcagtagttctgaggacacatctgatagtgattcagacgttgatgaagaggttgctgaagattatttagaaggcattggtggtagtgatcacatcatagacgcaaaatggttgctagaaccagctttggatgtttcaaacaatgatagttcttctagcagttgctatgatgaagctctggagaagttgggtggaatggcccttcaacaagcttccgtggaatatggaatgaaaaatgctcatccatggaagaagtgttctgcagattataggtctcaagggtcgcgtaacatttcttttggaaagaagcatgttgcacggtttcctcattcatggccatcacaggctcaaaagagtaaagcctccaaaagaattcatggtaatattaacagcacccatctatttcaaacgcccaatgtcttttttgcttaatctagcttatagatttgtaattcaggcgaattgtcaagttcatggaatttgcattgttaccttttaaatatctgaaatattgtatttcccaattaaagtgatgatttaatcaccaatgttgcttcaaataaatgagaacccgcatgatgttgagtttcttattttgggatggctaggtggttggaatatatagtggggattgggaatgactaagcaggtaacatgtgcgccttgttatcatctgtgagcttcctgtctgggctaaaaggtttcaagaatactatgtcagatcacaaatctttttttttttttttgaaattttatggtagttctgaaccatgaattttaatgctgtatctaatgattttccagtgggaagtttttaaaatgttgatgaaagagat
>_R_Jupunba_floribunda_Iganci_883@NODE_1_length_1881_cov_145.749446
tgctgactaggtcacagtatacactatttctgtctatgcctcttgtgacgatatatatatatata-cccccccacgttttagtctgcaaatttgggtgaaatgatttgctctgttcaatgagctctgggaagtaatgtcgaactctcttgattgtgcccatgaatgtgattatttatttacatatgcatataactatcctggaggaagaggtttgatggattctagactggttgagttataagttctgtatgttctttatcttttgaacatatgggttttatctcatacctctagttgagtatcaaagtgattttcttgaagttcagatggctatgtcctggtagcttcacgataacttgcatgcatttggttctatattgataggaggtatcatgcactgggaacaacagtgaagttattggcctaaatcgtctgcagccttcggatttgaaggatttcaaacacaataatgttgttgctcttatagaccaaaca---ccttcaatacccaatgatgtggaatatacttatagttttggtgcagagtttgttttaggtgattgctctcacagaggattggggttctctgaagaacttgatgaaacccctagtgatatcggagcatccactgaacagactgaaccccaatcaacttctgtttatgactccttgacccttgagaaggatattcattctgatgaggatgatgactgtgagctaggcaatcacatgacagaaggctcaccatctaaggttccctctatgagaaattctggctttctctctgttggaggtcttagattatatactgaggacatctcagataatgaaagtgatgaggatagtaatgctgagtcccaggatgaagaatgcccaaaatattataactcagaagaactagatgggtcaacggatcgcagtagttctgaggacacatctgatagtgattcagacgttgatgaagaggttgctgaagattatttagaaggcattggtggtagtgatcacatcatagacgcaaaatggttgctagaaccagctttgaatgtttcaaacgacgatagttcttctagcagttgctatgatgaagctctggagaagttgggtggaatggcccttcaacaagcttccgtggaatatggaatgaaaaatgctcatccatggaagaagtgttctgcagattataggtctcaagggtcgagcaacatttcttttggaaagaagcatgttgcacggtttcctcattcatggccatcacaggctcaaaagagtaaagcctccaaaagaattcatggtaatattaacagcacccatctatttcaaacgctcaatgtcttttttgcttaatctagcttctagatttgcaattcaggcgaattgtcaagttcatggaatttgcattattaccttttaaatatctgaaatattgtatttcccaattaaagtgatgatttaatcaccaatgttacttcaaataaatgagaacccgcatgacgttgagtttcttattttgggatggctaggtggttggaatatatagtggggattgggaatgactaaacaggtaacatgtgtgtcttgttatcatctgtgagcttcctgtctgggctaaaaggtttcaagaatactatgtcagatcacaaatctttttttttttttttgaaattttatggtagttctgaaccatgaattttaatgctgtatctaatgattttccagtgggaagtttttaaaatattgatgaaagagat
>_R_Jupunba_idiopoda_Quesada_1718@NODE_1_length_1496_cov_102.663143
------------------------------------tgcctcttgtgacga-----------------------------------------------------------------------------------atatgtgattattttatatttttctgcatatgtgattatttttttacgtatgcacat-actatcatcgaggaagaggtttgatggattctagactggttgagttataagttctgtatgttctttatcttttgaacatatggattttatctcatacctctagttgagtatcaaagtgattttcttgaagttcagatggctatgtcctggtagcttcacgataacttgcatgcatttgtttctatattgataggaggtatcatgcattgggaacaacagtgaagttattggcctaaatcatctgcagccttcggatttgaaggatttcaagcacaataatgttgttgctcatatagaccaaacacctccttcaaaacccaatgatgtggaatatacttatagttttggtgcagaatttgttttaggtgattgctctcgcagaggattggggttctctgaagaacttgatgaaacccctagtgatatcggagcatccactgaacagactgaaccccaatcaacttcagtttatgactccttgacccttgagaaggatattcattctgatgaggatgatgactgtgagctaagcaatcacatgacagaagactcaccatctaaggttccctctatgagaaattctggctttctctctgttggaggtcttagattgtatactgaggacctctcagataatgaaagtgatgaggatagtaatgctgagtcccaggatgaagaatgcccaaaatattataactcagaagaactagatgggtcaacggatagtagtagttctgagggcacatctgatagtgattcagacgttgatgaagaggttgctgaagattatttagaaggcattggtggtagtgatcacatcatagacgcaaaatggttgctagaaccagctttggatgtttcagacgatgatagttcttctagcagttgctatgatgaagctctggagaagttgggtggaatggcccttcaacaagcttccgtggaatatggaatgaaaaaagctcatccatggaagaagtgttctgcggattataggtctcaagggtcgagcaacatttcttttggaaagaagcatgttgcacggtttcctcattcatggccatcacaggctcaaaagagtaaagcctccaaaagaattcatggtaatattaacagcgcccatctatttcaaatgcccaatgtcttttttgcttaatctagcttctagatttgtaattccggcgaattgtcaagttcatggaatttgcattattaccttttaaatatctgaaatattgtattttccaattaaagtgatggtttaatcaccaatgttactacatataaatgagaacctgcatgacgttgagtttcctattttgggatggctaggtggttggaatatatagtggggattgggaatgactaagcaggtaacatgtgtgccttgttatcatctgtgagcttcctgtctggg-----------------------------------------------------------------------------------------------------------------------------------------------
>_R_Jupunba_leucophylla_Iganci_839@NODE_1_length_2015_cov_273.486068
tgctgactaggtcacagtatacactatttctgtctatgcctcttgtgac--tatatatatatata-cccccactcgttttagtctgcaaatttgggtgaaatgatttgctctgttcaatgagctctgggaagtaatgtcgaactctcttgattgtgcccatgaatgtgattatttatttacatatgcacataactatcctggaggaagaggtttgatggattctggactggttgagttataagttctgtatgttctttatcttttgaacatatgggttttatctcatacctctagttgagtatcaaagtgattttcttgaagttcagatggc--tgtcctggtagcttcacgataacttggatgcatttggttctatattgataggaggtatcatgcactgggaacaacagtgaagttattggcctaaatcatccgcagccttcggatttgaaggatttcaaacacaataatgttgttgctcatatagaccaaaca---ccttcaaaacccaatgatgtggaatatacttatagttttggtgcagaatttgttttaggtgattgctctcacagaggattggggttctctgaagaacttgatgaaacccctagtgatatcggagcatccactgaacagactgaaccccaatcaacttctgtttatgattccttgacccttgagaaggatattcattctgatgaggatgatgactgtgagctaagcaatcacatgacagaaggctcaccatctaaggttccctctatgagaaattctggctttctctctgttggaggtcttagattatatactgaggacatctcagataatgaaagtgatgaggatagcaatgctgagtcccaggatgaagaatgcccaaaatattataactcagaagaactagatgggtcaacagatcgtagtagttctgaggacacatctgatagtgattcagacgttgatgaagaggttgctgaagattatttagaaggcattggtggtagtgatcacatcatagacgcaaaatggttgctagaaccagctttggatgtttcagacgatgatagttcttctagcagttgctatgatgaagctctggagaagttgggtggaatggcccttcaacaagcttccgtggaatatggaatgaaaaatgctcatccatggaagaagtgttctgcagattataggtctcaagggtcgagcaacatttcttttgcaaagaagcatgttgcacggtttcctcattcatggccatcacaggctcaaaagagtaaagcctccaaaagaattcatggtaatattaacagcacccatctatttcaaacgcccaatgtcttttttgcttaatctagcttctagatttgcaattcaggcgaattgtcaagttcatggaatttgcattattaccttttaaatatctgaaatattgtatttcccaattaaagtgatgatttaatcaccaatgttacttcaaataaatgagaacccgcatgatgttgagtttcttagtttgggatggctaggtggttggaatatatagtggggattgggaatgactaagcaggtaacatgtgtgccttgttatcatctgtgagcttcctgtctgggctaaaaggtttcaagaatactatgtcagatcacaaatcttggtttttttttttgaaattttatggtagttctgaaccatgaattttaatgctgtatctaatgattttccagtgggaagtttttaaaatattgatgaaagagat
>_R_Jupunba_macradenia_Lourteig_3021@NODE_1_length_1501_cov_147.882725
----------------------------------------------------------------------------------------------aatgatatgatttgctctgttcaatgagctctaggaattaatgtcgaactctcttgattgtgcccatgaatgtgattatttatttacatatgcacat-actatcatcgaggaagaggtttgatggattctagactagttgagttataagttctgtatgttctttatcttttgaacatatgggttttatctcatacctctagttgagtatcaaagtgattttcttgaagttcagatggctatgtcctggtagcttcgcgataacttgcatgcatttggttctatattgataggaggtatcgtgcactgggaacaacagtgaagttattgtcctaaatcatctgcagccttcggatttgaaggatttcaagcacaataatgttgttgctcatatagaccaaacacctccttcaaaacccaatgatgtggaatacacttatagttttggtgcagaatttgttttaggtgattgctctcacagaggattggggttctctgaagaactcgatgaaacccctagtgatatcggagcatccactgaacagactgaaccccaatcaacttcagtttatgactccttgacccttgagaaggatattcattctgatgaggatgatgactgtgagctaagcaatcacatgacaggagactcaccatctaaggttccctctatgagaaattctggctttctctctgttggaggtcttagattgtatactgaggacatctcagataatgaaagtgatgaggatagtaatgctgagtcccaggatgaagaatgcccaaaatattataactcagaagaattagatgggccaacggatagcagtagttctgaggacacatctgatagtgattcagatgttgatgaagaggttgctgaagattatttagaaggcattggtggtagtgatcacatcatagacgcaaaatggttgctagaaccagctttggatgtttcagacgatgatagttcttctagcagttgctatgatgaagctctggagaagttgggtggaatggcccttcaacaagcttccgtggaatatggaatgaaaaaagctcatccatggaagaagtgttctgcagattataggtctcaagggtcgagcaacatttcttttggaaagaagcatgttgcacggtttcctcattcatggccatcacaggctcaaaagagtaaagcctccaaaagaattcatggtaatattaacagcgcccatctatttcaaatgcccaatgtcttttttgcttaatctagcttctagatttgtaattcaggcgaattgtcaagttcatgga---------attaccttttaaatatctgacatattgtattttccaattaaagtgatgatttaatcacctatgttactacatataaatgagaacctgcatgacgttgagtttcttattttgggatggctaggtggttggaatatattgtggggattgggaatgactaagcaggtaacatgtgtgccttgttattatctgtgaccttcccgtc---------------------------------------------------------------------------------------------------------------------------------------------------
>_R_Jupunba_nipensis_Mayo_19662@NODE_1_length_1289_cov_38.641914
-----------------------------------------------------------------------------------------------------------------------------------------------------------------------------------------------------------------ggtttgatggattctagactggttgagttataagttctgtatgttctttatcttttgaacatatgggttttatctcatacctctagttgagtatcaaagtgattttcttgaaatttagatggctatgttctggtagcttcacgataacttgcatgcatttggttctatattgataggaggtatcatgcactgggaacaacagtgaagttattggcctaaatcatctgcagccttcggatttgaagtatttcaagcacaataatgtcgttgctcatatagaccaaacacctccttcaaaacccaatgatgtggaatatacttatagttttggtgcagaatttgttttaggtgattgctctcacagaggattggggttctctgaagaactcgatgaaacccctagtgatatcggagcatccactgaacagactgaaccccaatcaacttcagtttatgactccttgacccttgagaaggatattcattctgatgaggatgatgactgtgagctaagcaatcacatgacagaagactcaccatctaaggttccctctatgagaaattctggctttctctctgttggaggtctaagattgtatactgaggacatctcagataatgaaagtgatgaggatagtaatgctgagtcccaggatgaagaatggccaaaatattataactcagaagaactagatgggtcaacggatcgcagtagttctgaggacacatctgatagtgattcagacgttgatgaagaggttgctgaagattatttagaaggcattggtggtagtgatcacatcatagacgcaaaatggttgctagaaccagctttggatgtttcaaacaatgatagttcttctagcagttgctatgatgaagctctggagaagttgggtggaatggcccttcaacaagcttccgtggaatatggaatgaaaaatgctcatccatggaagaagtgttctgcagattataggtctcaagggtcgagcaacatttcttttggaaagaagcatgttgcacggtttcctcattcatggccatcacaggctcaaaagagtaaagcctccaaaagaattcatggtaatattaacagcacccatctatttcaaacgcccaatgtcttttttgcttaatctagcttctagatttgtaattcaggcgatttgtcaagttcatggaatttgcattattaccttttaaatatctgaaatattgtatttcccaattaa----atgatttaatcaccaatgttacttcaaataaatgagaacccgcatgatgttgag----------------------------------------------------------------------------------------------------------------------------------------------------------------------------------------------------------------------------------------------------------
>_R_Jupunba_oppositifolia_Liegier_16014@NODE_1_length_1472_cov_139.665233
-----------------------------------------------------------------------------------------------------------------------------------------tcgtactctcttgattgtgcccataaatgtgattatttatttacatatgcacat-actatcatcgaggaagaggtttgatggattctagactgtttgagttataagttctgtatgttctttatcttttgaacatatgggttttatctcatacctctagttgagtatcaaagtgattttcttgaaattcagatggctatgtcctggtagcttcacgataacttgcatgcatttggttctatattgataggaggtatcatgcactgggaacaacagtgaagttattggcctaaatcatctgcagccttcggatttgaaggatttcaagcacaataatgtcgttgctcatatagaccaaacacctccttcaaaacccaatgatgtggaatatacttatagttttggtgcagaatttgttttaggtgattgctctcacagaggattggggttctctgaagaactggatcaaacccctagtgatatcggagcatccactgaacagactgaaccccaatcaacttcagtttatgactccttgacccttgagaaggatattcattctgatgaggatgatgactgtgagctaagcaatcacatgacagaagactcaccatctaaggttccctctatgagaaattctggctttctctctgtgggaggtcttagattgtatactgaggacatctcagataatgaaagtgatgaggatagtaatgctgagtcccaggatgaagaatgcccaaaatattataactcagaagaactagatgggtcaacggatcgcagtagttctgaggacacatctgatagtgattcagacgttgatgaagaggttgctgaagattatttagaaggcattggtggtagtgatcacatcatagacgcaaaatggttgctagaaccagctttggatgtttcaaacaatgatagttcttctagcagttgctatgatgaagctctggagaagttgggtggaatggcccttcaacaagcttccgtggaatatggaatgaaaaatgctcatccatggaagaagtgttctgcagattataggtctcaagggtcgagcaacatttcttttggaaagaagcatgttgcacggtttcctcattcatggccatcacaggctcaaaagagtaaagcctccaaaagaattcatggtaatattaacagcacccgtctatttcaaacgcccaatgtcttttttgcttaatctagcttctagatttgtaattcaggcgaattgtcaagttcatggatgttgcattattaccttttaaatatctgaaatattgtatttcccaattaaagtgatgatttaatcaccaatgttacttcaaataaatgagaacccgcatgatgttgagtttcttattttgggatggctaggtggttggaatatatagtggggattgggaatgactaagcaggtaacatgtgcgccttgttatcatctgtgagcttcctgtctgggc----------------------------------------------------------------------------------------------------------------------------------------------
>_R_Jupunba_oxyphyllidia_Yonker_6157@NODE_1_length_1526_cov_157.044168
tgctgactaggtcacagtatacactagttctgtctatgcttcttgtgacga-----------------------------------------------------------------------------------atatgtgattattttatatttttctgcatatgtgattatttttttacatatgcacat-actatcatcgaggaagaggtttgatggattctagactggttgagttataagttctgtatgttctttatcttttgaacatatggattttatctcatacctcgagttgagtatcaaagtgattttcttgaagttcagatggctatgtcctggtagcttcacgataacttgcatgcatttgtttctatattgataggaggtatcatgcattgggaacaacagtgaagttattggcctaaatcatctgcagccttcggatttgaaggatttcaagcacaataatgttgttgctcatatagaccaaacacctccttcaaaacccaatgatgtggaatatacttatagttttggtgcagaatttgttttaggtgattgctctcacagaggattggggttctctgaagaacttgatgaaacccctagtgatatcggagcatccactgaacagactgaaccccaatcaacttcagtttatgactccttgacccttgagaaggatattcattctgatgaggatgatgactgtgagctaagcaatcacatgacagaagactcaccatctaaggttccctctatgagaaattctggctttctctctgttggaggtcttagattgtataccgaggacctctcagataatgaaagtgatgagaatagtaatgctgagtcccaggatgaagaatgcccaaaatattataactcagaagaactagatgggtcaacggatagtagtagttctgaggacacatctgatagtgattcagacgttgatgaagaggttgctgaagattatttagaaggcattggtggtagtgatcacatcatagacgcaaaatggttgctagaaccagctttggatgtttcagacgatgatagttcttctagcagttgctatgatgaagctctggagaagttgggtggaatggcccttcaacaagcttccgtggaatatggaatgaaaaaagctcatccatggaagaagtgttctgcggattataggtctcaagggtcgagcaacatttcttttggaaagaagcatgttgcacggtttcctcattcatggccatcacaggctcaaaagagtaaagcctccaaaagaattcatggtaatattaacagcgcccatctatttcaaatgcccaatgtcttttttgcttaatctagcttctagatttgtaattcaggcgaattgtcaagttcatggaatttgcattattaccttttaaatatctgaaatattgtattttccaattaaagtgatgatttaatcaccaatgttactacatataaatgagaacctgcatgacgttgagtttcttattttgggatggctaggtggttggaatatatagtggggattgggaatgactaag----------------------------------------------------------------------------------------------------------------------------------------------------------------------------------------------
>_R_Jupunba_trapezifolia_Simon_1600@NODE_1_length_727_cov_397.608631
------------------------------------------------------------------------------------------------------------------------------------------------------------------------------------------------------------------------------------------------------------------------------------------------------------------------------------------------------------------------------------------------------------------------------------------------------------------------------------------------------------------------------------------------------------------------------------------------------------------------------------------------------------------------------------------------------------------------------------------------------------------------------taaggttccctctatgagaaattctggctttctctctgttggaggtcttagattatatactgaggacatctcagataatgaaagtgatgatgatagtaatgctgagtcccaggatgaagaatgcccaaaatattataactcagaagaaccagatgggtcaacggatcgcaatagttctgaggacacatctgatagtgactcagacgttgatgaagaggttgctgaagattatttagaaggcattggtggtagtgatcacatcatagacgcaaaatggttgctagaaccagctttggatgtttcaaacgatgatagttcttctagcagttgctatgatgaagctctggagaagttgggtggaatggcccttcaacaagcttccgtggaatatggaatgaaaaatgctcatccatggaagaagtgttctgcagattataggtctcaagggtcgagcaacatttcttttggaaagaagcatgttgcacggtttcctcattcatggccatcacaggctcaaaagagtaaagcctccaaaagaattcatggtaatattaat-gcacccatctatttcaaacgcccaatgtcttttttgcttaatctagcttctagatttgtcattcaggcgaattgtcaagttcatggaatttgcattattaccttttaaatatctgaaatattgtatttcccaattaaagtgatgatttaatcaccaattttgcttcaaata----------------------------------------------------------------------------------------------------------------------------------------------------------------------------------------------------------------------------------------------------------------------------------
>_R_Jupunba_villosa_Borges_423@NODE_1_length_1239_cov_230.653184
-----------------------------------------------------------------ccacacacacgttttagtctgcaaatttgggtgaaatgatttgctctgttcaatgagctctgggaagtaatgtcgaactctcttgattgtgcccatgaatgtgattatttatttacatatgcacataactatcctggaggaagaggtttgatggattctagactggttgagttataagttctgtatgttctttatcttttgaacatatgggttttatcccatacctctagttgagtatcaaagtgattttcttgaagttcagatggctatgtcctggtagcttcacgataacttgcatgcatttggttctatattgataggaggtatcatgcactgggaacaacagtgaagttattggcctaaatcatctgcagccttcggatttgaaggatttcaaacacaataatgttgttgctcatatagaccaaaca---ccttcaaaacccaatgatgtggaatatacttatagttttggtgcagaatttgttttaggtgattgctctcacagaggattggggttctctgaagaacttgatgaaacccctagtgatattggagcatccactgaacagactgaaccccaatcaacttctgtttatgactccttgacccttgagaaggatattcattctgatgaggatgatgactgtgagctaagcaatcacatgacagaaggctcaccatctaaggttccctctatgagaaattctggctttctctctgttggaggtcttagattatatactgaggacatctcagataatgaaagtgatgaggatagtaatgctgagtcccaggatgaagaatgcccaaaatattataactcagaagaactagatgggtcaacggattgcagtagttctgaggacacatctgatagtgattcagacgttgatgaagaggttgctgaagattatttagaaggcattggtggtcgtgatcacatcatagacgcaaaatggttgctagaaccagctttggatgtttcaaacgatgatagttcttctagcagttgctatgatgaagctctggagaagttgggtggcatggcccttcaacaagcttccgtggaatatggaatgaaaaatgctcatccatggaagaagtgttctgcagattataggtctcaagggtcgagcaacatttgttttggaaagaagcatgttgcacggtttcctcattcatggccatcacaggctcaaaagagtaaagcctccaaaagaattcatggtaatattaac--------------------------------------------------------------------------------------------------------------------------------------------------------------------------------------------------------------------------------------------------------------------------------------------------------------------------------------------------------------------------------------------------------------------------------------------------------------
>_R_Punjuba_lehmannii_Escobar_7465@NODE_1_length_1776_cov_120.836374
tgctgactaggtcacagtatgcactagttctgt-tatgcctcttgtgacgataaaaatatatatccgggcggggcgttttagtctgcaaattttggtgaaatgatttgctctgttcaatgagctctaggaagtaatgtcgtactctcttgattgtgcccatgaatgtgattatttatttacatatgcacat-actatcctggaggaagagttttgatggattctagactggttgagttataagttctgtatgttctttatcttttgaacatatgggttttatctcatacctctcgttgagtatcatagtgattttcttgaagttcagatggctatgtcctggtagcttcacgataacttgcatgcatttggttctatattgataggaggtatcatgcactgggaacaacagtgaagttattggcctaaatcatctgcagccttcggatttgaaggatttcaaacacaataatgttgttgctcatatagaccaaacacctccttcaaaacccaatgatgtggaatatacttatagttttggtgcagaatttgttttaggtgattgctctcacagaggattggggttctctgaagaactcgataaaacccctagtgatatcggagcatccactgaacagactgaaccccaatcaacttcagtttatgactccttgacccttgagaaggatattcattctgatgaggatgatgactgtgagctaagcaatcacatgacagaagactcaccatctaaggttccctctatgagaaattctggctttctctgtgttggaggtcttagattatatactgaggacatctcagataatgaaagtgatgagggtagtaatgctgagtcccaggatgaagaatgcccaaaatattataactcagaagaactagatgggtcaacggatagcagtagttctgaggacacatctgatagtgattcagacgttgatgaagaggttgctgaagattatttagaaggcattggtggtagtgatcacatcatagacgcaaaatggttgctagaaccagctttggatgtttcagacgatgatagttcttctagcagttgctatgatgaagctctggagaagttgggtggaatggcccttcaacaagcttccgtggaatatggaatgaaaaaagctcatccatggaagaagtgttctgcagattataggtctcaagggtcgagcaacatttcttttggaaagaagcatgttgcacggtttcctcattcttggacatcacaggctcaaaagagtaaagcctccaaaagaattcatggtaatattaacagcacccatctatttcaaatgcccaatgtcttttttgcttaatctagcttctagatttgtaattcaggcgaattgtcaagttcatggaatttgcattattaccttttaaatatctgaaatattgtattttccaattaaagtgatgatttaatcaccaatgttactacatataaatgagaacctgcatgacgttgagtttcttattttgggatggctaggtggttggaatatatagtggggattgggaatgactaagcaggtaacatgtgtgccttgttatcatctgtgagcttcctgtctgggctaaaaggtt-------------------------------------------------------------------------------------------------------------------------------------
>_R_Punjuba_racemiflora_Jimenez_Soares_3626@NODE_1_length_1982_cov_162.908661
tgctgactaggtcacactatacactatttctgtctatgcctcttgtgacgatatatatatatatccccggcgggcgggttgggctgcaaattttggtgaaatgatttgctctgttttatgagctctaggaagtaatgtcgaactctcttgattgtgcccatgaatgtgattatatatttacatatgcacat-actatcctgaaggaagaggtttgatggattctagactggttgagttattagttctgtatgttctttatcttttgaacatatgggttttatctcatacctctcgttgagtatcaaagtgattttcttgaagttcagatggctatgtcctggtagcttcacgataacttgcatgtatttggttctatattgataggaggtatcatgcactgggaacaacagtgaagttattggcctaaatcatctgcagccttcggatttgaaggatttcaaacacaataatgttgttgctcatatagaccaaacacctccttcaaaacccaatgatgtggaatatacttatagttgtggtgcagaatttgttttaggtgattgctctcacagaggattggggttctctgaagaactcgatgaaacccctagtgatatcggagcatccactgaacagactgaaccccaatcaacttctgtttatgactccttgacccttgagaaggatattcattctgatgaggatgatgactgtgagctaagcaatcacatgacagaagactcgccatctaaggttccctctatgagaaattctggctttctctctgttggtggtcttagattatatactgaggacatctcagataatgtaagtgatgaggatagtaatgctgagtcccagcatgaaggatgcccaaaatattataactcagaagaactagatgggtcatcggatagcagtagttctaaggacacatctgatagtgattcagatgttgatgacgaggttgctgaagattatttagaaggcattggtggtagtgatcacatcatagacgcaaaatggttgctagaaccagctttggatgtttcagacgatgatagttcttctagcagttgctatgatgaagctctggagaagttgggtggaatggcccttcaacaagcttctgtggaatatggaatgaaaaacgctcatccatggaagaagtgttctgcagattataggtctcaagggtcgagcaacatttcttttggaaagaagcatgttgcacagtttcctcattcatggccatcacaggctcaaaagagtaaagcctccaaaagaattcatggtaatattaacggcacccatctatttcaaatgcccaatgtcttttttgcttaatctagcttctagatttgtaattcaggcgaattgtcaagttcatggaatttgcattattaccttttaaatatctgaaatattgtattttccaattaaagtgatgatttaatcaccaatgttactacatataaatgagaacctgcgtgacgttgagtttcttattttgggatggctaggtggttggaatatatagtggggattgggaatgactaagtaggtaacatgtgtgccttgttatcatctgtgagcttcctgtctgggctaaaaggtttcaagaatactatgtcagatcaccaatcctttttttttgttttgaaattttatggtagttttgaaccatgaattttaatgctgtatctaaagattttccagtgggaagtttttaaaatattgatgacagagat
