# Supplementary material for: A new generic circumscription of Hydrochorea (Leguminosae, Caesalpinioideae, mimosoid clade) with an amphi-Atlantic distribution
Source: PhytoKeys. 2022 Aug 22;205:401–37. doi: 10.3897/phytokeys.205.82775 (PMC9849043; doi:10.3897/phytokeys.205.82775)
Supplement: Supplementary material 1 — Supplementary data file S1 [file phytokeys-205-401_article-82775__-s001.zip › RBH3_m46182_comp37849_c0_seq3_exon08.aln-cln]

>Acacia_rostellifera_Murphy_466@NODE_1_length_1644_cov_200.112317
taacaagtcaagtttggaatatgtggtttcagatttgtgacagtaatgcgcacacagtccacatccatgccatcttctagtgggagacaacgattggaaaaggttctgcaccattgctagttgtatcttgatattcaggcagtcatatattgcatttgtgtttcttccttgtgttttctcccatctttcaaccat-aaaactaaacacaatgcaagaaaacgacccagcttcttttttctctcatttttccaacccaatcagattacgttaaactttggaacccccagttgaagttttgatgttcattggacacctccaagaacttgagatttttggataactacgtatttgtatatgcatctgcttaaagtagttatagctgatacggatattttt----------ttttaataactgcagttgataggagctgacgatgaggatgtggacttttctgtgcttgacttctcgaatgaaaagtcagtaagtggaaataagaaaatgggaaagaaaaattcaaagagaaacgtcttgagcccactggagggcaagacatcaaagcataatcaagccagccaaggcagcagcaaaaagaaagacaagaaagggagtggaaggaaagtttcatatgcaagtcaacccgtgtcattcataccaagtggtgttataaattcagaaactgagcagattagagctccagattctgaagagactagtggcactaagaagggcgttattaataact---ccgcaaatataggttcatttgaggtacacaccactggttttggatcaagaatgatggctaaaatgggatacacggagggaggaggcttggggaaacatggtcagggtgtagcagaacccattgaggttatccaaagacccaaatcattaggtctaggagtcgaattctgcagcaaccctgttgagctgcccgcaaggaaccctattgagcccgcggcaaggaacaagtcttcaagttcaagcattggcgcttttgaaaagcataccaaagggtttggatcaaagatgatggctaagatgggttttgttgaaggcatgggattaggcagagattctcaagggatcacttctccattgactgctgttaggcgtcctaagtcccaaggacttgggtccaaaggcaagtagttttgcatgccattgccatttgtttgttgcgatcctggt-------attaatagagccaaca---------------------------ccttgttaaaagaagacctctctcgagaggcatctgggtcacaaagctttgatccggattaattggttgttcatgtgtctgataatataatccagaagaagcgcccgatatcgggtggctcaaaaggtcata--aaaaataataatggagttaactgttattctaggtctattcataaatatgcac--------------------------------tagcctgtcaccatggcgtttggaaccattatgttcaatttggaaattgtgttttaggggccatcagtgtatattttctggttcatgacagtctaaaaacaattcgttttatttacatacttatttgtgaga
>Albizia_adinocephala_FHO33_88@NODE_1_length_2079_cov_141.144855
taactagtcaagtttggaatatgtggtttcagatttgtgacagtaatgcgaacacagtccacatccattccaccttctagtgggagacaacggttggaaaaggttctgcaccattcctacttgtaacttgatattcaggctgtcatatattgcatttgtgtttcttccttttgttttcacccatctttcatccattaatactaaacaaaatgcaaaaaaaagacccagctactattttctctcattttattaacctaatcagattacattaaactttggaacacccagttgaagttttgatgttcattggacacctccaagaacttgagctttttggataactacgtatttgtatatgcatctacttaaagtggttactgctgatactgactttttt---tttttcttttaaacaacttcagttgataggagctgacgatgaggatgcggacttttctgtgcttgacttcacgaatgaaaagtcagcaagtggaaataagaaaatgggaaagaaaaattcaaagagaaatggcttgagcccaccagagagcaagacatcaaagcatgatcaagccagccaaagcagcaggaaaaagaaagacaagaaagggagtggaaggaaagtttcatacgcaagtcaccccgtgtcattcatatcaagtggtgttataaattcagaaactgagcagattaaagctgtggattctgaagagactaatggcactaagaagggcattattaataact---ctgcaaacataggttcatttgaggtacacaccactggttttggatcaagaatgatggctaaaatgggatacatggagggaggaggtttggggaaacatggtcagggtgtagcagaacccattgaagttatccagagacccaaatcattaggtctaggagtcgaattctgcagcaaccctgttgatccctccacaaggaaccctattgagcacgtggcaaggaacaagtcttcaagttcaagcattggcgcttttgaaaagcataccaaagggtttggatcaaagatgatggctaagatgggttttgttgaaggcatgggattaggcagagattcacaagggatcactactccattgactgctgttaggcgtcctaagtcccaaggacttgggtccaaaggcaagtagttttgcttgg-----cctttcgtttgttgcaatcctatgttggtaaaataatggagtcaactagtgggaggaatgaggttcgactcccaccttgttaaaaaatgacttctagggagaggcatccagatcttaaagcttcgatctggattgattgattgtttggatatgtgatggtatgatccagaagaagcgtaagataccgtatgacccaaaaggttgtt--aaaaaaaataatggagtcaactgctattctaggtctattcataattatgcactatatatggcctttctaggtctacctttagcttaatttgttaccatggggtttggaaccattgtgttcaatttcgaaattgtgttttagggaccatctaggtatattttctggttcgtgacggtagagaaacaagtcgttttatttacatacttatttgtgagc
>Albizia_coripatensis_Hughes_2433@NODE_1_length_1816_cov_213.771133
taacgagtcaagtttggaatatgtggtttcagatttgtgacagtgatgagaacacagtccacatccatgccatcttctagtgggagacaacggttggaaaaggttctgcaccattcctagtcgtatcttgatattcaggaagtcatatattgcatttgtgtttcttccttgtgttttcgcccatctttcatccattaatactaaacaaaatgcaaaaaaaggacccagctactttgttctctcattttattaacctaatcagattacattaaactttggaacccccagttgaagttttgatgttcattggacacctccaagaacttgagctttttggataactacgtatttgtatatgcatctgcttaaagtggttatcgctgatactgagtttttt---tttttcctttaaacaacttcagttgataggagctgacgatgaggatgtggacttttctgtgcttgacttcacgaatgaaaagtcagcaagtggaaataagaaaatgggaaagaaaaattcaaagagaaacgtcttgatcccaccagagagcaagacatcaaagcataatcaagccagccaaagcagcagcaaaaagaaagacaagaaagggagtggaaggaaagtttcatacgcaagtcaacccgtgtcattcatatcaagtggtgttataaattcagaaactgagcagattaaagcttcggattctgaagagactaatggcactaagaagggcattattaataact---ctgcaaatataggttcatttgaggtacacaccactggttttggatcaagaatgatggctaaaatgggatatatggagggaggaggtttggggaaacatggtcagggtgtagcagaacccattgaggttatccaaagacccaaatcattaggtctaggagtcgaattctgcagcaaccctgttgagccgccctcaaggaaccctattgagcccgcggcaaggaccaagtcttcatgttcaagcgttggcgcttttgaaaagcataccaaagggtttggatcaaagatgatggctaagatgggttttgttgaaggcatgggattaggcagagattcacaagggatcactactccattgactgctgtcaggcgtcctaagtcccaaggacttggatccaaaggcaagtagttttgcatgc-----ccatttgtttgttgcaatcctatgttggtaaaataatggagtcaaccagtgggaggaatgaggttcgatccccaccttgttaaaaaaagacctctagggagaggcatccaggtcttaaagcttcgatttagattaatcaattgtttggatatttgatggtatgatccagaa---------------------------------------------------cgtcaacagttattctaggtctattcataattatgccctagatacagcctttctaggtctacctttagcttaatttgttcccatggggtttggaaccattatgttcaatttcgaaattgtgttttagggaccatctaggtatattttctggttcgtgacgttagaaaaacaagtcatttaatttacatccttatttgtgagt
>Albizia_glabripetala_Lewis_1652@NODE_1_length_1288_cov_76.944674
-----------------------------------------------------------------------------------------------------ggtcctgcaccattcctagttgtatcttgatattcaggcagtcatatattgcatttgtgtttcttccttgtgttttcgcccatctttcatccattaataccaaacaaaatgctaaaaaaggacccagccactttgttctctcattttattaacctaatcagattacattaaactttggaacccccagttgaagttttgatgttcattggacacctctaagaacttgagctttttggataactacgtatttatatatgcttctgctcaaagtggttatagctgatactgtgttttcc---cccttcctttaaacaacttcagttgataggagctgacgatgaggatgcggacttttctgtgcttgacttcacgaatgaaaagtcagcaagtggaaataagaaaatgggaaagaaaaattcaaagagaaacgtcttgatcccaccagagggcaagacatcaaagcataaccaagccagccaaagcagcagcaaaaagaaagacaagaaagggagtggaaggaaagttccatacgcaagtcaacccgtgtcattcatatcaagtggtgttataaattcagaaactgagcagattaaagctgcagattctgaagagactaatggccctaagaagggcattattaataact---ctgcaaatattggttcatttgaggtacacactactggttttggatcaagaatgatggctaaaatgggatacatggagggaggaggtttggggaaacatggtcagggtgtagcagaacccattgaggttatccaaagacccaaatcattaggtctaggagttgaattctgcagcaaccctgttgagccgcccgcaaggaaccctgttgagccctcggcaaggaacaagttttcaagttcaagcattggcgcttttgaaaagcataccaaagggtttggatcaaagatgatggctaagatgggttttgttgaaggcatgggattaggcagagattcacaagggatcactactccattgactgctgttaggcgtcctaagtcccaaggacttgggtccaaaggcaagtagttttgcatgc-----ccatttgtttgttgcaatcctatgttggcaaaataatggagtcaactagtgggaggaatgaggttgaattcccaccttgttaaaaaaagaccttttgggagaggcatccacgtctgaaagcttggatctggattaatcgattgtttggatatttcatggtatgattcagaagaagcgtaagatactggatgacccaaagggttat---------------------------------------------------------------------------------------------------------------------------------------------------------------------------------------------------------------------------
>Albizia_inundata_Wood_26530@NODE_1_length_955_cov_315.037778
---------------------------------------------------------------------------------------------------------------------------------------------------------------------------------------------------------------------------------------------------------------------------------------------------------------------------------------------------------------------------------------------tgatactgagttttttttttcttttctttaaacaacttcagttgataggagctgacgatgaggatgcggacttttctgtgcttgacttcacgaatgagaagtcagcaagtggaaataagaaaatgggaaagaaaaattcaaagagaaacgtcttgatcccaccagagagcaagacatcaaagcataatcaagccaaccaaagcagcagcaaaaagaaagacaagagagggagtggaaggaaagtttcatacgcaagtcaacccgtgtcattcatatcaagtggtgttataaattcagaaactgagcagattaaagctgcagattctgaagagactaatggccctaagaagggcattattaataact---ctgcaaatattggttcatttgaggtacacaccactggttttggatcaagaatgatggctaaaatgggatacatggagggaggaggtttggggaaacatggtcagggggtagcagaacccattgaggtcatccaaagacccaaatcattaggtctaggagttgaattctgcagcaaccctgttgagccgcccacaaggaaccctattgagccctcggccaggaacaagtcttcaagttcaagcattggcgcttttgaaaagcataccaaagggtttggatcaaagatgatggctaagatgggttttgttgaaggcatgggactaggcagagattcacaagggatcactactccattgactgctgttaggcgtcctaagtcccaaggacttgggtccaaaggcaagtagttttgcatgc-----ccatttgtttgttgcaatcttatgttggcaaaataatggagtcaactagtgggaggaatgagattcaattcccaccttgttaaaaaaagacctctagggagaggcatccgggcctcaaagcttcaatctggattaatcaattgtctggatatttgatggtatgatcca----------------------------------------------------------------------------------------------------------------------------------------------------------------------------------------------------------------------------------------------------------------
>Albizia_multiflora_Hughes_3090@NODE_1_length_1246_cov_168.639008
-----agtcaagtttggaatatgtggtttcagatttgtgacagtaatgcgaacacagtccacatccatgccatcttctggtgggagacaacggttggaaaaggttctgcaccattcctagttgtatcttgatattcaggcagtcatagattgcatttgtgtttcttccttgtgtttccgcccatctttcatccattaataccaaacaaaatgcaaaaaaaagacccagctactt--tgttctcattttattaacctaat--gattacattaaactttggaacccccagttgaagttttgatgttcattggacacgtctaa-------------------------gtatttgtatatgcatctgcttaaagtggttatagctgatactgagttttcc---cccctcctttaaacaacttcagttgataggagctgacgatgaggatgcggacttttctttgcttgacttcacgaatgaaaagtcagcaagtggaaataagaaaatggggaagaaaaattcaaagagaaacgtcttgatcccaccagagagcaagacatcaaagcataatcaagccagccaaagctgcagcaaaaagaaagacaagaaagggagtggaaggaaagtttcatacgcaagtcaacccgtgtcattcatatcaagtggtgttataaattcagaaactgagcagattaaagctgcagattctgaagagactaatgcaactaagaagggcattattaataact---ctgcaaatataggttcatttgaggtacacaccactggttttggatcaagaatgatggctaaaatgggatacatggagggaggaggtttggggaaacatggtcagggtgtagcagaacccattgaggttatacaaagacccaaatcattaggtctaggagttgaattctgcagcaaccctgttgagccgcccgcaaggaaccctattgagcccacggcaaggaacaagtcttcaagttcaagcattggcgcttttgaaaagcataccaaagggtttggatcaaagatgatggctaagatgggttttgttgaaggcatgggattaggcagagattcacaagggatcactactccattgactgctgttaggcgtccaaagtcccaaggacttgggtccaaaggcaagtagttttgcatgc-----ccatttgtttgttgcaatcctatgttggcaaaataatggagtcaactagtgggaggaatgaggttcaattcccaccttgttaaaaaaaaaa-------------------------------------------------------------------------------------------------------------------aa-----------------------------------------------------------------------------------------------------------------------------------------------------------------------------------------------------------------------a
>Albizia_tomentella_Leach_Dunlop_3801@NODE_1_length_1520_cov_187.768538
----------------------------------------------------------------------catcttctattgggagacaacggttggaaaaggttctgcaccattgctagttgtatcttgatattcaagctgtcatatattgcatttgtgtttcttccttgtgttttcacccatctttcaaccat-aaaactaaacacaatgcaagaaaatgacccagcttcttttttctctcattttcccaactcaatcagattacattaaactttggaacccccagttgaagttttgatgttcattggacacctccaacaacttgagctttttggataactacgtatttgtatacccatctgcttaaagtagttatagctgatactgatatattt---------cttttaataacttcagttgattggagctgacgatgaggatgcggacttttctgtgcttgacttcacgaatgaaaagccagtaagtggaaataagaaaatggtaaagaaaaattcaaagagaaacgtcttgagcccaccagagagcaagacatcaaagcataatcaagccagccaaggcagcagcaaaaagaaagacaagaaagggagtggaaggaaagtttcatacgcaagtcaacctgtgtcattcatatcaagtggggttataaattcagaaactgagcagattaaatccgcagattctgaagagactaatggcactaagaagggtattattaataact---ctgcaaatataggttcatttgaggtacacacaactggttttggatcaagaatgatggctaaaatgggatacatggagggaggaggtttggggaaacatggccagggtgtagcagaacccattgaggttatccaaagacccaaatcattaggtcttggagtcgaattctgcagcaaccctgttgaggcgccctcaaggaaccctattgagtctgcggcaacgatcaagtcttcaagttcaagcattggcgcttttgaaaagcataccaaaggctttggatcaaagatgatggctaagatgggttttgttgaaggcatgggattaggcagagattcacaaggtatcactactccattgactgctgttaggcgtcccaagtcccaaggacttgggtccaaaggcaagtagttttgcatgccattgccatttgtttgttgcattcctatgttgat--agtaatggagtcaacaagtgggaggactgaagttcaattctcacgttgttaaaaaaagacctctagagagaggcattcgggtcacagagctttgattcggattaattggttgtttagatatatgataatatgatccagaagaag------------------ccaaaaggtcataaaatagaatataatggagtcaactgttattctaggtctattcatagttatgcactagatacagcctttctaggtctaccttcagcttagtttgtcaccatggcgtttggaaccattatgttcaatttcgaaattgtgttttagggaccatctaggtatattttctggttcatgacgagtagaaa--------------------acttatttgtgagc
>Archidendron_clypearia_Wieringa_1849@NODE_1_length_1482_cov_260.209964
-----------------------tggtttcagatttgtgacagtaatgcgcacacagtccacatccatgccatcttctagtgggagacaacggttggaaaaggttctgcaccattgctagttgtatcttgatattcaggcagtcatatattgcatttgtgtttcttccttgtgttttcatccatctttcaaccat-aaaactaaacacaatgcaagaaaatgacccagcttcttttttctctcatttttccaacccaatcagattacattaaactttggaacccccagttgaagttttgatgttcattggacacctccaagaacttaagctttttggataactacgtatttgtatatgcatctgcttaaagtagttatagctgatactgataatttt-----------tttaataacttcagttgataggagctgacgatgaggatgcggacttttctgtgcttgacttctcgaatgaaaagtcagtaagtggaaataagaaaatgggaaagaaaaattcaaagagaaacgtcttgagcccaccagagagcaagacatcaaagcttaatcaag---------gcagcagcaaaaagaaagacaagaaagggagtggaaggaaagtttcatacgcaagtcaacccgtgtcattcatatcaagtggtgttataaattcagaaactgagcagattaaagctgcagattctgacgagactagtggcactaagaagggcattattaataact---ctgcaaatataggttcatttgaggtacacaccactggttttggatcaagaatgatggctaaaatgggatacatggggggaggaggtttgggaaaacatggtcagggtgtagcagaacccattgaggctatccagagacccaaatcattaggtctaggagtcgaattctgcagcaaccctgttgagccgcccgcaaggaaccctattgagcccgtggtgaggaacaagtcttcaagttcaagcattggcgcttttgaaaagcataccaaagggtttggatcaaagatgatggctaagatgggctttgttgaaggcatgggattaggcagagattcacaagggatcactactccattgactgctgttaggcgtcctaagtcccaaggacttgggtccaaaggcaagtagttttgcatgccattgccatttgtttgtggcaatcctgtgttggt--aataatggagtcaacaagtgggaggactgatattcgattcccgccttattaaaaaaagacctctaaagagaggcatccgggtcacaaagcttcgatttggattaattagttgttcaaatatctgataatatgatttagaagaagtgttggataccgggtggcccaaaaagtcattaaaaataatataatggagtcaactgttattctaggtctact--taattatgcactacatacagcctttcttggtctaccttcagcttagtttgtcaccgtggcgtttggaaccattatgttcaatttcgaaattatgttttaggga-----------------------------------------------------------------------c
>Balizia_elegans_Iganci_870@NODE_1_length_1707_cov_120.079141
taacaagtcaagtttggaatatgtggtttcagatttgtgacagtaatgcgaacacagtccacgtccatgccatcttctagtgggaaacaacggttggaaaaggttctgcaccaatgctagttgtatcttgatattcaggcagtcatatattgcatttgtgtttcttccttgt-ttttcacccatctttcaaccattaatactaaacaaaatgcaaaaaaaaaacccagctacttttttctctcattttattaacctaatgagattacattaaactttggaacccccagttgaagttttgatgttcattggacacctccaagaacttgagctttttggatgactacttatttgtatatgcatccgcttagagtggttatagctgattctgagttttttt----tttcctttaaacaacttcagttgataggagctgacgatgaggatgcggacttttctgtgcttgacttcactaatgaaaagtcagtaagtggaaataagaaaatgggaaagaaaaattcaaggagaaatgtcttgagcccaccagagagcaagacatcaaagcataatcaagccagccaaggcagcagcaaaaagaaagataagaaagggagtggaaggaaagtttcatatgcaagtcaacccgtgtcgttcgtatcaagtggtgttataaattcagaaactgagcagaataaagctgcagattctgaagagactaatggcactaagaagggcattattaataactctactacaaatataggttcatttgaggtacacaccactggttttggatcgagaatgatggctaaaatgggatacatggagggaggaggtttggggaaacatggtcagggtttagcagaacccattgaggttatccaaagacccaaatcattaggtctaggagtcgaattctgcagcaaccctgttgagccgcccgcaaggaaccctattgagccctcagcaaggaacaaggcttcaagttcaagcattggcgcttttgaaaagcataccaaaggctttggatcaaagatgatggctaagatgggttttgttgaaggcatgggattaggcagagattcacaagggatcactactccaatgactgctgttaggcgtcccaagtcccaaggacttgggtccaaaggcaagtagttttgcatgccattgccatttgtttgttgcaatcctatgttggtaaaataatggagtcaacaagtgggaggactaagtttcgattcccgccttgttaaaagaagacctctaaagagaggcatccaggtcacaaagttttaatccgaattaattgattgttcagatatctgatgacataatccagaaaaagtgttggatactaggtggcccaaaaggtcatcaaaaaaaatataatggagtcaattgttattctaggtctattcataattatgcactagatacagcctttctaggtctaccttcagcttagtttgtcaccatggcgtttggaaccat-------------------------------------------------------------------------------------------------------
>Balizia_pedicellaris_Queiroz_15529@NODE_1_length_552_cov_42.189135
taacaagtcaagtttggaatatgtgttttcagatttgtgacagtcatgcgaacacagtccacgtccatgccatcttctagtgggagacaacggttggaaaaggttctgcaccattgctagttgtatcttgatattcaggcagtcatatattgcatttgtgtttcttccttgtgttttcacccatctttcaaccattaatactaaacaaaatgcaaaaaaaagacccagctacttttctctctcattttattaacctaatcagattacattaaactttggaacccccagttgaagttttgatgttcattggacacctccaagaacttgagctttttggatgactacttatttgtatatgcatctgcttaaagtggttatagctgatactgagttttgttt---tttcctttaaacaacttcagttgataggagctgacgatgaggatgcggacttttctgtgcttgacttcacgaatgaaaa-----------------------------------------------------------------------------------------------------------------------------------------------------------------------------------------------------------------------------------------------------------------------------------------------------------------------------------------------------------------------------------------------------------------------------------------------------------------------------------------------------------------------------------------------------------------------------------------------------------------------------------------------------------------------------------------------------------------------------------------------------------------------------------------------------------------------------------------------------------------------------------------------------------------------------------------------------------------------------------------------------------------------------------------------------------------------------------------------------------------------------------------------------------
>Balizia_pedicellaris_Queiroz_15529@NODE_2_length_510_cov_226.314286
----------------------------------------------------------------------------------------------------------------------------------------------------------------------------------------------------------------------------------------------------------------------------------------------------------------------------------------------------------------------------------------------------------------------------------------------------------------------------------------------------------------------------------------------------------------------------------------------------------------------------------------------------------------------------------------------------------------------------------------------------------------------------------------------------------------------------------------------------------------------------------------------------------------------------------------------------------------------------------------------------------------------------------------------------------------------------------------------------------------------agattcacaagggatcactactccaatgactgctgttaggcgtcctaagtcccaaggacttgggtccaaaggcaagtagttttgcatgccattgccatttgtttgttgcaatcctatgttggtaaaataatggagtcaacaagtgcgaggacggagtttcgattcccgccttgttaaaaaaagacctctagaaagaggcatccgggtcacaaagcttcgatccggattaattgattgttcagatatctgatgatatgatccagaaaaagcgtcggatactaggtggcccaaaagggcatcaaaaaaaatataatggagtcaattgttattctaggtctattcataattatgcactagatacagcctttctaggtctaccttcagcttagtttgtcaccatggcgtttggaaccattatgttcaatttcgaaattgtgttctagggaccatctaggtatattttctggtttatgacagtaacaaaacaagtcgttttatttacatact----------t
>Balizia_spnov_Morim_577@NODE_1_length_1464_cov_402.413769
----------------------------------------------------------------------------------------------------------------------------------------------------attgcatgtgtgtttcttccttgtgttttcacccatctttcaaccattaatactaaacaaaatgcaaaaaaaagacccagctacttttctctctcattttattaacctaatcagattacattaaactttggaacccccggttgaagttgtgatgttcattggacacgtccaagaacttgagcttcttggataactacgtatttgtatatgcatctgcttaaagtggttacagctgatactgagttttttttttcttttctttaaacaactttagttgataggagctgacgatgaggatgcggacttttctgtgcttgacttcacgaatgaaaagtcagtaagtggaaataagaaaatgggaaagaaaaattcgaggagaaatgtcttgagcccaccagagagcaagacatcaaagcataatcaagccagccaaggcagcagcaaaaagaaagataagaaagggagtggaaggaaagtttcatatgcaagtcaacctgtgtcattcgtatcaagtggtgttataaattcagaaactgagcagattaaagctgcagattctgaagagactaatggcactaagaagggcattattaataactctactacaaatataggttcatttgaggtacacaccactggttttggatccagaatgatggctaaaatgggatacatggagggaggaggtttggggaaacatggtcagggtgtagcagaacccattgaggttatccaaagacccaaatcattaggtctaggagtcgaattctgcagcaaccctgtagagccgcccgcaaggaaccctattgagcccgcggcaaggaacaagtcttcaagatcaagcattggcgcttttgaaaagcataccaaaggctttggatcaaagatgatggctaagatgggttttgttgaaggcatgggattaggcagagattcacaagggatcactactccaatgactgctgttaggcgtcctaagtcccaaggacttgggtccaaaggcaagtagttttgcatgccattgccatttgtttgttgaaatcctatgttggtaaaataatggagtcaacaagtgggaggacggagtttcgattcccgccttgttaaaaaaagacctctagagagagacatccaggtcacaaagcttcgatccgaattatttgattgttcatatatctgacgatcttattcaaaaaaaacgtcggatactaggtggcccaaaaggtcaacaaaaaaattataatggagtcaactgatattctaggtctattcataattatgcactagatacagcctttctaggtctactttcagcttagtttgtcaccatggcgtttggaaccattatgtacaatttcgaaattgtgttctagggaccaccttggtatattttctggtttatgacagcagagaaacaagtcgttttatttacatacttatttgtgagt
>Calliandra_bella_LPQ15696@NODE_1_length_1575_cov_185.285714
taacgaa------ttggaacatgtggtttcagatttgtgaccgtaatgcgaacacagtccacatccatgccatcttcaagtggaagacaacggttggaaaaggttcttta----------------------------------------------------------------------------------------------------------------------------ttttctcttatttttccaatccaatcagattacattaaactttggaaccccaagttgaagttttgatgttcactggatacctacaagaacttgagat---------------------------------cttaaagtagttatagctgatactgaattttctttt-----------aataatttcagttgataggagctgatgatgaggatgcggacttttctgtgcttgacttcacaaatgaaaggtcggttagtggaaataggaaaacgggaaagaaaaattcgaagagaaatttcttgagcccacttgaaagcaagacaccaaaacataatcaagcaagtcagggcagcagcaagaagaaagacaagaaaggaagtggaaagaaagtttcatacgcaagtcaaccggtgtcattcatatcaagtggtgttataaatacagaaaccgagcaggctaaagccacagatgctgaagacactaatggcactaagcagggcaatgataacaact---cagcaaatataggctcgtttgaggtacacaccactggtttcggatcaagaatgttggcgaaaatgggatacatggaaggaggtggtttggggaaacatggtcagggtgtagccgaacccattgaggttatccaaagaccgaaatcattaggtttaggagttgaattcagcaacaaccccattgagccaatcgcaaggaaaccaattgagccctcagcaaggaacaagccttcaagttcaaacattggctcttttgaaaggcataccaaagggtttggatcaaagatgatggctaagatgggttttgttgaaggcatgggattgggtagggattcgcaagggatcactgctcctttaactgcggttaggcggccgaagtcccaaggacttgggtccaaaggcaagtag---------------------------------------------------------------------------------------------------------------------------------------cttcgatctggattaattgattgttcggatatctgatattgtgatctagaagaagcaccagatactgggtggcccaaagggttata-----gaaaataatggagtcaagtgttattgtagatctatttata---atgtactggttataactttttag------------------------------gtgtttggaaccattatgttcaattttgtagttgtgttttagggactatctaagcatgttttatagttcatgac-----aatataaaatagtgttatttacatacttattgtggata
>Cathormion_obliquifoliolatum_Wieringa_6519@NODE_2_length_520_cov_104.924731
--------------------------------------------------------------------------------------------------------------------------------------------------------------------------------------------------------------------------------------------------------------------------------------------------------------------------------------------------------------------------------------------------------------------------------------------------------------------------------------------------------------------------------------------------------------------------------------------------------------------------------------------------------------------------------------------------------------------------------------------------------------------------------------------------------------------------------------------------------------------------------------------------------------------------------------------------------------------------------------------------------------------------------------------------------------------------atgatggctaagatgggttttgttgaaggcatgggattaggcagagattcacaagggatcactactccaatgactgctgttaggcgtcctaagtcccaaggacttgggtccaaaggcaagtagttttgcatgccaatgccatttgtttgttgcaatcctatgttggtaaaataatggagtcaacaagtgggagggcaaagtttctattcccgccttgttaaaaaaagacctctagagagaggcatccgggtcaccaagttttgatccggattaattgattgttcagatatttgatgacataatccagaaaaagcgttggatattgggttgcccaaaagttcatcaaaaaatatataatggcgtcaattgttattctaggtctattcataattatgcactagatacagcctttctaggtctaccttcagcttagagtagtaccaag-----------------------------------------cccgccacctag----------------------------------------tcggcgaggcctccaattgggagc
>Cathormion_rhombifolium_Deighton_3618@NODE_1_length_1623_cov_81.839586
taacaagtcaagtttggaatatgtggtttcagatttgtgacagtcatgcgaacacagtccacgtccatgccatcttctagtgggagacaacggttggaaaaggttctgcaccattgctagttgtatcttgatattcaggcagtcatatattgcatttgtgtttcttccttgcgttttcacccatctttgaaccattaatactaaacaaaatgcaaaaaaaagacccagctacttttctctctcattttgttaacctaatcagattacattaaactttggaacccccagttgaagttttgatgttcattggacacctccaagaacttgagcttcttggataactacgtatttgtatatgcatctgcttaaagtggttacagctgatactgagttttttttttcttttctttaaacaacttcagttgataggagctggcgatgaggatgcggacttttctgtgcttgacttcacgaatgaaaagtcagtaggtggaaataagaaaatgggaaagaaaaattcaaggagaaatgtcttgagcccaccagagagcaagacatcaaagcatattcaagccagccaaggtagcagcaaaaagaaagataagaaagggagtggaaggaaagtttcatatgcaagtcaacccgtgtcgttcatatcaagtggtgttataaattcagaaactgagcagattaaagctgcagattctgaagagactaatggcactaagaagggcattatcaataactctactacaaatataggttcatttgaggtacacaccactggttttggatcaagaatgatggctaaaatgggatacatggagggaggaggtttggggaaacatggtcagggtgtagcagaacccattgaagttatccaaagacccaaatcattaggtctaggagtcgaattctgcagcaaccctgttgagctgcccgcaaggaaccctattgagcccgcggcaaggaacaagtcttcaagttcaagcattggcgcttttgaaaagcataccaaaggctttggatcaaagatgatggccaagatgggttttgttgaaggcatgggattaggcagagattcacaagggatcactactccaatgactgctgttaggcgtcctaagtcccaaggacttgggtccaaaggcaagtagttttgcatgccaatgccatttgtttgttgcaatcctatgttggtaaaataatggagtcaacaagtgggagggcaaagtttctattcccgccttgttaaaaaaagacctctagagagaggcatccgggtcacaaagttttgatccggattaattgattgttcagatatttgatgacataatccagaaaaagcgttggatattgggttgcccaaaaggtcatcaaaaaaaatataatggcgtcaattgttattctaggtctattcataattatgcactagatacagcctttctaggtctaccttcagcttagtttgtcaccatgacgtttggaaccattatgtttaatttcgaaattgtgttctagggaccatctaggtatattttctggtt--tgacagtagagaaacaagtcgttttatttgcttacttatttgtgagt
>Enterolobium_cyclocarpum_MWC9020@NODE_1_length_1554_cov_262.700745
------------------------------------------------------------------------------------------------------gttctgcaccattgctatttgtatctcgatattcaggcagtcatatattgcatttgtgtttcttccttgtgttttcacccatctttcaaccattaatactaaacaaaatgcaaaaaaaagacccagctacttttttctctcattttattaacctaatcagattaccttaaactctggaacccccagttgaagttttgatgttcattggacacctccaagagcttgagctttttggttaacttcgtatttgtatatgcatctgcttgaagtggttatagctgatactgagtttttt-----ccccctttaaacaacttcagttgataggagctgacgatgaggatgcggacttttctgtgcttgatttcacgaatgaaaagtcagcaggtggaaataagaaaatggggaagaaaaattcaaagagaaatgtcttgagcccaccagagagcaagacatcaaagcataatcaagccagccaaggcagcagcaaaaagaaagacaagaaagggagtggaaagaaagtttcatacgcaagtcaacccgtgtcattcatatcaagtggtgttataaattcagaaactgagcagcttaaagctgcagattctgaagagattaatggcactaagaagggcattattaataact---ctgcaaatataggttcatttgaggtacacaccactggttttggatcaagaatgatggctaaaatgggatacatggagggaggaggtttggggaaacatggtcaaggtgtagcagaacccattgaggttatccaaagacccaaatcattaggtctgggagtcgaattctgcagcaaccccgttgagccg---gcaaggaaccctattgagcccgccgcaaggaacaagccttcaagctcaagcattggcgcttttgagaagcataccaaagggtttggatcgaagatgatggctaagatgggttttgttgaaggcatgggattaggcagagattcacaagggatcactactccattgactgctgttaggcgtcccaagtcccaaggacttgggtccaaaggcaagtagttttgtatgccattgccgtttgtttgttgcaatcctatattggt--aataatggagtcaacaagtgggaggactgaagttcgatttccaccttgttaaaaacagacctctagagagaggcatttggggcacaaagcttcgatttagattaattgattgtttagatatatgataatatgatttagaaaaagcgtc-gttaccaggtggtctaaaatgtcatcaaaaagaatatgatggagtcaactgttattctaggtctattcgtagttatgcattagatacagcctttctaggtctat------------------tcacggcgtttggaaccattatgttcaatttcgaaattgtgctttagggaccatctaggtatattttctggttcatgacagtagaaaaacaagtcgttttatttacacactcatttgtgaga
>Hydrochorea_corymbosa1_Bonadeu_655@NODE_1_length_1004_cov_1907.618546
-------------------------------------------------------------------------------------------------------------------------------------------------------------------------------------------------------------------------------------------------------------------------------------------------------------------------------------------------------------------------------------------------------------------------------------------------------tgaggatgcggacttttctgtgtttgacttcacgaatgaaaagtcagtaagtggaaataagaaaatgggaaagaaaaattcaaggagaaatgtcttgagcccaccagagagcaagacatcaaagcatattcaagccagccaaggtagcagcaaaaagaaagataagaaagggagtggaaggaaagtttcatatgcaagtcaacccgtgtcattcatatcaagtggtgttataaattcagaaactgagcagattaaagctgcagattctgaagagactaatggcactaagaagggcattatcaataactctactacaaatataggttcatttgaggtacacaccactggttttggatcaagaatgatggctaaaatgggatacatggagggaggaggtttggggaaacatggtcagggtgtagcagaacccattgaggttatccaaagacccaaatcattaggtctaggagtggaattctgcagcaaccctgttgagctgcccgcaaggaaccctattgagcccgcggcaaggaacaagtcttcaagttcaagcattggcgcttttgaaaagcataccaaaggctttggatcaaagatgatggctaaaatgggttttgttgaaggcatgggattaggcagaaattcacaagggatcactactccaatgactgctgttaggcgtccgaagtcccaagggcttgggtccaaaggcaagtagttttgcatgccaatgccatttgtttgttgcaatcctatgttggtaaaataatggagtcaacaagtgggaggacggagtttcgattcccgccttgttaaaaaaagacttct--agagaggcatccgggtcataaagcgtcgatccgaattaattgattgtttaaatatctgatgatatgatccagaaaaagcgtcgaatactaggtggcccaaaaggtcatcaaaaaaaatataatggagtcaattgttgttctaggtctattcataattatgcactaaatacagcctt-------------------------------------------------------------------------------------------------------------------------------------------------------
>Hydrochorea_marginata_Morim_563@NODE_1_length_1687_cov_189.518012
-----------------------------------------------------------------------atcttctagtgggagacaacggttggaaaaggttctgcaccattgctagttgtatcttgatattcaggcagtcatatgttgcatttgtgtttcttccttgtgttttcacccatc-ttgaaccattagtactaaacaaaatgcaaaaaaaagacccagctacttttctctctcattttattaacctaatcagattacattaaacttgggaacccccagttgaagttttgatgttcattggacacctccaagaacttgagcttcttggataactacgtatttgtatatgcatctgcttaaagtggttacagctgatactgagttttttttttcttttctttaaacaacttcagttgataggagctgacgatgaggatgcggacttttctgtgcttgacttcacgaatgaaaagtcagtaagtggaaataagaaaatgggaaagaaaaattcaaggagaaatgtcttgagcccaccagagagcaagacatcaaagcatattcaagccagccaaggtagcagcaaaaagaaagataagaaagggagtggaaggaaagtttcatatgcaagtcaacccgtgtcattcatatcaagtggtgttataaattcagaaactgagcagattaaagctgcagattctgaagagactaatggcactaagaagggcattatcaataactctactacaaatataggttcatttgaggtacacaccactggttttggatcaagaatgatggctaaaatgggatacatggagggaggaggtttggggaaacatggtcagggtgtagcagaacccattgaggttatccaaagacccaaatcattaggtctaggagtggaattctgcagcaaccctgttgagctgcccgcaaggaaccctattgagcccgcggcaaggaacaagtcttcaagttcaagcattggcgcttttgaaaagcataccaaaggctttggatcaaagatgatggctaaaatgggttttgttgaaggcatgggattaggcagaaattcacaagggatcactactccaatgactgctgttaggcgtccgaagtcccaagggcttgggtccaaaggcaagtagttttgcatgccaatgccatttgtttgttgcaatcctatgttggtaaaataatggagtcaacaagtgggaggacggagtttcgattcccgccttgttaaaaaaagacttctagagagaggcatccgggtcacaaagcgtcgatccggattaattgattgtttaaatatctgatgatatgatccagaagaagcgtcaaatactaggtggcccaaaaggtcatcaaaaaaaatataatggagtcgattgttgttctaggtctattcataattatgcactaaatacagcctttctaggtctaccttcagcttagtttgtcaccatggcgtttggaaccattacgttcaatttcgaaattgtgttctagggatcatctaagt-tattttctggtttatgacagcagagaaacaagtcgttttatttacatacttgtttgtgaga
>Jupunba_abbottii_Zanoni_21220@NODE_1_length_1439_cov_113.074156
taacaagtcaagtgtggaatatgtggtttcagatttgtgacagtcatgcgaacacagtccacgtccatgccatcttctagtgggagacaacggttggaaaaggttctgcaccattgctagttgtatcttgatattcaggcagtcatatattgcatttgtgtttcttccttgtgttttcacccatcttt---------------------------------------------------------------------------------------------------------------------------------caagaacttgagctttttggacaactacgtatttgtatatgcatctgcttaaagtggttatagctgatactgagttttttttt-cttttctttaaacaacttcagttgataggagctgacaatgaggatgcggacttttctgtgctcgacttcacgaatgaaaagtcagtaagtggaaataagaaaatgggaaagaaaaattcaaagagaaatgtcttgagcccaccagagagcaagacatcagggcataatcaagccagccaaggcagcagcaaaaagaaagataagaaagggagtggaaggaaagcttcatatgcaagtcaacccgtgtcgttcgtatcaagtggtgttataaattcagaaactgagcagattaaagctgccgattctgaagagactaatggcactaagaagggcattattaataactctactacaaatataggttcatttgaggtacacaccactggttttggatcaagaatgatggctaaaatgggatacatggagggaggaggtttggggaaacatggtcagggtgtagcagaacccattgaggttatccaaagacccaaatcattaggtctaggagtcgaattctgcagcaaccctgttgagccgcccgcaaggaaccctattgtgcccgcggcaaggaacaagtcttcaagttcaagcattggtgcttttgaaaagcataccaaaggctttggatcaaagatgatggctaagatgggttttgttgaaggcatgggattaggcagagattcacaagggatcactactccaatgactgctgttaggcgtcctaagtcccaaggacttgggtccaaaggcaagtagttttgcatgccattgccatttgtttgttgcaatcctatgttggtaaaataatggagtcaacaagtgggaggactaagtttcgattcctgccttgttaaaaaaagatctctagagagaggcatccgggtcacaaagcttcgatctgaattaattgattgttcaaatatctaatgatatgatccagaaaaagagctagatactaggtggcctaaaaggtcatcaa---------aatggagtcaactgttattctaggtctattcataattatgcactagatacagcctttctaggtctaccttcagcttagtttgtcaccatggcgtttggaaccattatgttcaatttcgaaattgtgttctagg-------------------------------------------------------------------------g
>Jupunba_cochleata_Bonadeu_673@NODE_1_length_1224_cov_197.022668
----------------------------------------------------------------------------------------------------------------------------------------------------------------------------------------------------------------------------------------------------------------------------------------acccccagttgaagttttgatgtccattggacacctccaacaacttgagctttttggataactacttatttgtatatgcatctgcttaaagtggttgtaactgatactgagtttttttt---tttcctttaaacaacttcagttgataggagctgacgatgaggatgcggacttttctgtgcttgacttcacgaatgaaaggtcagtaagtggaaataagaaaatgggacagaaaaattcaaggagaaatgtcttgagcccaccagagagcaagacatcaaagcataatcaagccagccaaggcagcagcaaaaagaaagataagaaagggagtggaaggaaagtttcgtatgcaagtcaacccgtgtcgttcgtatcaagtggtgtcataaattcagaaactgagcagattaaacctgcagattctgaagagactaatggcactaagaagggcattattaataactctactacaaatataggttcatttgaggtacacaccactggttttggatcaagaatgatggctaaaatgggatacatggagggaggaggtttggggaaacatggtcagggtgtagcagaacccattgaggttatccaaagacccaaatcattaggtctaggagtcgaattctgcagcaaccctgttgagccgcccgcaaggaaccctattgagcccgcagcaaggaacaagtcttcaagttcaagcattggcgcttttgaaaagcataccaaaggctttggatcaaagatgatggctaagatgggttttgttgaaggcatgggattaggcagggattcacaagggatcactgctccattgactgctgttaggcgtcctaagtcccaaggacttgggtccaaaggcaagtagttttgcatgccaatgccatttgtttgttgcaatcctatgttggtaaaataatggagtcaacaagtgggaggactggggtttgattcctgccttgttaaagaaagacctctagagagaggcatcccggtctcaaagcttcgatccggattaattaattgttcagatatttgataatatgatccagaaaaagtgccggatactaggtggcccaaaaggtcataaaataaaatataatggagtcaacttttattctaggtctattcataattatgcactagatacagcctttctaggtctaccttcagctta---------------gtttggaaccattatgtccaatttcgaaattgtgttctagg--------------------------------------------------------------------------
>Jupunba_cochleata_Bonadeu_673@NODE_2_length_742_cov_7.518797
taacaagtcaagtttggaatatgtggtttcagatttgtgacagtcatgcgaacacagtccacgtccatgccatcttctagtgggagacaacggttggaaaaggttctgcaccattgctagttgtatcttgatattcaggcagtcctatattgcatttgtgtttcttccttgtgttttcacccatctttcaaccattaatactaaacaaaatgcaaaaaaaagacccagctacttttttctctcattttattaacctaatcagattacattaaactttgggacccccagttgaagttttgatgtccattggacacctccaacaacttgagctttttggataactacttatttgtatat---------------------------------------------------------------------------------------------------------------------------------------------------------------------------------------------------------------------------------------------------------------------------------------------------------------------------------------------------------------------------------------------------------------------------------------------------------------------------------------------------------------------------------------------------------------------------------------------------------------------------------------------------------------------------------------------------------------------------------------------------------------------------------------------------------------------------------------------------------------------------------------------------------------------------------------------------------------------------------------------------------------------------------------------------------------------------------------------------------------------------------------------------------------------------------------------------------------------------------------------------------------------------------------
>Jupunba_commutata_Maguire_46145@NODE_1_length_1437_cov_154.406618
-----------------------------------------------------------------------------------------------------------------------------tcttgatattcaggcagtcatatattgcatttgtgtttcttcctcgtgttttcacccatctttctaccattaatactaaacaaaatgcaaaaaaaagacccagctacttttctctctcattttattaacctaatcagattacattaaactttggaacccttagttgaagttttgatgttcattggacacctccaagaacttgagctttttggataactacttatttgtatatgcatatgcttaaagtggttttagctgattctgagttttgttt---tttcctttaaacaacttcagttgataggagctgacgatgaggatgcggacttttctgtgcttgacttcacgaatgaaaagtcagtaagtggaaataagaaaatgggaaagaaaaattcaaggagaaatgtcttgagcccaccagagagcaagacatcaaagcataatcaagcgagccaaggcagcagcaaaaagaaagataagaaacggagtggaaggaaagtttcatatgcaagtcaacctgtgtcgttcgtatcaagtggtgttataaattcagaaactgagcagattaaagccgcagattctgaagagactaatggcactaagaagggcattattaataactctactacaaatataggttcatttgaggtacacaccactggttttggatcaagaatgatggctaaaatgggatacatggagggaggaggtttggggaaacatggtcagggtgtagcagaacccattgaggttatccaaagacccaaatcattaggtctaggagtcgaattctgcagcaaccctgttgagccgcccgcaaggaaccctattgagcccgcggcaaggaacaagtcttcaagttcaagcattggcgcttttgaaaagcataccaaaggctttggatcaaagatgatggctaagatgggttttgttgaaggcatgggattaggcagagattcacaaggaatcactactccattgactgctgttaggcgtcctaagtcccaaggacttgggtccaaaggcaagtagttttgcatgccattgccatttgtttgttgcaatcctatgttggtaaaataatggagtcaacaagtgggaggattgaggttcgattcccgccttgttaaaaaaagacctctagagagaggcatccgggtcaccaaacttcgatccggattaattgattgttaagatatctgataatatgatctagaaaaagcgcgggatactaggtggcccaaaaggtcataaaaaaaaatataatggagtcaactgttattctcggtccattcataattatgcactagatacagcctttctaggtctaccttcagcttagtttgtcaccatggcgtttggaaccattatgttcaatttcgaaattgtgttctagggaccatct-tgtatattttctggtttatgccagta---------------------------------------
>Jupunba_floribunda_Iganci_883@NODE_1_length_1894_cov_114.214089
taacaagtcaagtttggaatatgtggtttcagatttgtgacagtcatgcgaacacagtccacgtccatgccatcttctagtgggagacaacggttggaaaaggttctgcaccattgctagttgtatcttgatattcaggcagtcatatattgcatttgtatttcttccttgtgttttcacccatctttcaaccattaatactaaacaaaatgcaaaaaaaagacccagctacttttttctctcattttattaagctaatcagattacattaaactttggaacccccagttgaagttttgatgttcattggacacctcccagaacttgaactttttggatgactacttatttgtatatgcatctgcttaaagtggatatagctgatactgaagtttttt----tttcctttaaacaacttcagttgataggagctgacgatgaggatgcggacttttctgtgcttgacttcacgaatgaaaagtcagtaagtggaaataagaaaatgggaaagaaaaattcaaggagaaatgtcttgagcccaccagagagcaagacatcaaagcataatcaagccagccaaggcagcagcaaaaagaaagataagaaagggagtggaaggaaagtttcatatgcaagtcaacccgtgtcgttcatatcaagtggcgttataaattcagaaactgagcagattaaagctgcagattctgaagagactaatggcactaagaagggcattattaataactctactacaaatataggttcatttgaggtacacaccactggttttggatcaagaatgatggctaaaatgggatacatggagggagaaggtttggggaaacatggtcagggtgtagcagaacccattgaggttatccaaagacccaaatcattaggtctaggagtcgaattctgcagcaaccctgttgaggcgcccgcaaggaaccctattgagcctgcggcaaggaacaagtcttcaagttcaagcattggcgcttttgaaaagcataccaaaggctttggatcaaagatgatggctaagatgggttttgttgaaggcatgggattaggcagagattcacaagggatcactactccaatgactgctgttaggcgtcctaagtcccaaggacttgggtccaaaggcaagtagttttgcatgccattgccatttgtttgttgcaatcctatgttggtaaaataatggagtcaacaagtgggaggactaagtttcgattccagccttgttaaaaaaagacctctagagagaggcatccgggtcacaaagcctcgttccggattaattgattgtttagatatctgataatctgatccagaaaaagcacgggatactaggtggcccaaaaggtcatcagaaaaaatataatggagtcaactgttattctcggtccattcataattatgcactagatacagcctttctaggtctaccttcagcttagtttgtcaccatggcgtttggaaccattatgttcaatttcggaattgtgttctagggaccatctaggtatattttctggtttatgacagtagaaaaacaagtcgttttatttacatacttgtttgtgagt
>Jupunba_idiopoda_Quesada_1718@NODE_1_length_1349_cov_97.191824
-----------gtgtggaatatgtggtttcagatatgtgacagtcatgcgaacacagtccacgtccatgccatcttctagtgggagacaacggttggaaaaggttctgcaccattgctagttgtatcttgatattcaggcagtcatatattgcatttgtgtttcttccttgtgttttcacccatcttt---------------------------------------------------------------------------------------------------------------------------------caagaacttgagctttttgtataactacgtatttgtatatgcatctgcttaaagtggttatagctgatactgaggcttttttt--ctttctttaaacaacttcagttgataggagctgacgatgaggatgcggacttttctgtgctcgacttcacgaatgaaaagtcagtaagtggaaataagaaaatgggaaagaaaaattcaaagagaaatgtcttgagcccaccagagagcaagacatcaaggcataatcaagccagccaaggcagcagcaaaaagaaagataagaaagggaatggaaggaaagtttcatatgcaagtcaacccatgtcgttcgtatcaagtggtgttataaattcagaaactgagcagattaaagctgcagattctgaagagactaatggcactaagaagggcattattaataattctactacaaatataggttcatttgaggtacacaccactggttttggatcaagaatgatggctaaaatgggatacatggagggaggaggtttggggaaacatggtcagggtgtagcagaacccattgaggttatccaaagacccaaatcattaggtctaggagtcgaattctgcagcaaccctgttgagccgcctgcaaggaaccctattgagcccgcggcaaggaacaagtcttcgagttcaagcattggcgcttttgaaaagcataccaaaggctttggatcaaagatgatggctaagatgggttttgttgaaggcatgggattaggcagagattcacaagggatcactactccaatgactgctgttaggcgtcctaagtgtcaaggactcgggtccaaaggcaagtagttttgcatgccattgccatttgtttgttgcaatcctatgttggtaaaataatggagtcaacaagtgggaggactggggcttgattcctgccttgttaaaaaaagacctctagagagaggcatctgggtcacaaagcttcgatccagattaattaattgtttagatatctgataatatgatccagaaaaagcgtcggatactaggtggcccaaaaggtcattaaaaaaaaaagaatggtgtcaactgttattctaggtctattcataattatgca-tagatatagcctttctaggtctaccttcagctta---------------gtttggaaccattatgtccaatt-------------------------------------------------------------------------------------------t
>Jupunba_laeta_Mori_25147@NODE_1_length_1218_cov_60.682734
--------------------------------------------------------------------------------------------------------------------------------------------------------------------------------tcacccatctttcaaccattaatactaaacaaaatgcaaaaaaaagacccagctacttttttctctcattttattaacctaatcagattacattaaactttggaacccccagttgaagttttgatgtccattggacacctccaacaacttgagctttttggataactacttatttgtatatgcatctgcttaaagtggttataactgatactgagttttttt----ttccctttaaacaacttcagttgataggagctgacgatgaggatgcggacttttctgtgcttgacttcacgaatgaaaagtcagtaagtggaaataaaaaaatgggaaagaaaaattcaaggagaaatgtcttgagcccaccagagagcaagacatcaaagcataatcaagccagcctaggcggtggcaaaaagaaagataagaaagggagtggaaggaaagtttcatatgcaagtcaaccggtgtcattcatatcaagtggtgttataaattcagaaactgagcagattaaagctgcagattctgaagagactaatggcactaagaagggcattattaataactctactacaaatataggttcatttgaggtacacaccactggttttggatcaagaatgatggctaaaatgggatacatggagggaggaggcttggggaaacatggtcagggtgtagcagaacccattgaggttatccaaagacccaaatcattaggtctaggagtcgaattctgcagc------------------------aaccctatcgagcccgcggcaaggaacaagtcttcaagttcaagcattggcgcttttgaaaagcataccaaaggctttggatcaaagatgatggctaagatgggttttgttgaaggcatgggattaggcagagattcacaagggatcactactccaatgactgctgttaggcgtcctaagtcccaaggacttgggtccaaagccaagtagttttgcatgccattgccatttgtttgttgcaatcctatgttggtaaaataatggagtcaacaagtgggaggactaagtttcgattcccgccttgttaaaaaaagacctctagagagaggcatccggatcacaaagcttcgatccggattaattgtttgttcagatatttgatgatatgatccagaaaaagcaccggatattaggtgacccaaaaggccatcaaaaaaaatataatggagttaactgttattctaggtctattc-------------------------------------------------------------------------------------------------------------------------------------------------------------------------------t
>Jupunba_langsdorfii_Ribeiro_728@NODE_1_length_1648_cov_140.280076
taacaagtcaagtttggaatatgtggtttcagatttgtgacagtaatgcgaacccagtccacgtccatgccatcttctagtgggagacaacggttggaaaaggttctgcaccattgctagttgtatcttgatattcaggcagtcatatattgcatttgtgtttcttccttgtgttttcacccatctttcaaccattaataccaaacaaaatgcaaaaaaaagacccagctacttttctctctcattttattaacctgatcagatttcattaaactttgggacccccagttgaagttttgatgttcattggacacctccaagaacttgagctttttggataactacttatttgtatatgcatctgcttaaagtggttatagctgatactgagttttttt----ttccctttaaacaacttcagttgataggagctgacgacgaggatgcggacttttctgtgcttgacttcacgaatgaaaagtcagtaagtggaaataagaaaatggggaagaaaaattcaaggagaaatgtcttgagcccaccagagagcaagacatcaaagcataatcaagccagccaaggcagcagcaaaaagaaagataagaaagggagtggaaggaaagtttcatatgcaagtcaacccgtgtcgttcgtatcaagtggcgttataaattcagaaactgagcagattaaagctgcagattctgaagagactaatggcactaagaagggcattattaataactctactacaaatataggttcatttgaggtacacaccactggttttggatcaagaatgatggctaaaatgggatacatggagggaggaggtttggggaaacatggtcagggtgtagcagaacccattgaggttatccaaagacccaaatcattaggtctaggagtcgaattctgcagcaaccctgttgagccgcccgcaaggaaccctattgagcccgcggcaaggaacaagtcttcaagttcaagcattggggcttttgaaaagcataccaaaggctttggatcaaagatgatggctaagatgggttttgttgaaggcatgggattaggcagagattcacaagggatcactactccaatgactgctgttaggcgtcctaagtcccaaggacttgggtccaaaggcaagtagttttgcatgccattgccatttgtttgttgcaatcctatgttggtaaaataatggagtcaacaagtgggaggactaaggttcgattcccgccttgttaaaaaaagacctctagagagaggcatccgggtcacaaaactttgatccggattaattgattgttcagatatctgataatatgattcaaaaaaagcgtcggatactaggtggcccaaaaggtcatcaaaaaaaatataatggagtcaactgttattctaggtctattcataattatgcactagatacagcctttctaggtctaccttcagcttagtttgtcaccatggcgtttggaaccattatgttcaatttcgaaattgtgtttt-----------------------------------------------------------------------------
>Jupunba_leucophylla_Iganci_839@NODE_1_length_764_cov_139.624454
----------------------------------------------------------------------------------------------------------------------------atcttgatattcaggcagtcatatattgcatttgtgtttcttccttgtgttttcacccatctttcaaccattaatacgaaacaaaattcaaaaaaaagacccagctacttttttctctcattttattaacctaatcagattacattaaactttggaacccccggttgaagttttgatgttcattggacacctccaagaacttgagctttttggataactacgtatttgtatatgcatctgcttaaagtggttatagctgatactgagttttttt--ccttttctttaaacaacttcagttgataggagctgacgatgaggatgcggacttttctgtgctcgacttcacaaatgaaaagtcagtaagtggaaataagaaaatgggaaagaaaaattcaaggagaaatgtcttgagcccaccagagagcaagacatcaaagcataatcaagccagccaaggcagcagcaaaaagaaagataagaaagggagtggaaggaaagtttcatatgcaagtcaacccgtgtcgttcatatcaagtggcgttataaattcagaaactgagcagattaaagctgcagattctgaagagactaatggcactaagaagggcattattaataactctactacaaatataggttcatttgaggtacacaccactggttttggatcaagaatgatggctaaaatgggatacatggagggaggaggtttggggaaacatggtcagggtgtagcagaacccattgaggttatccaaagacc-----------------------------------------------------------------------------------------------------------------------------------------------------------------------------------------------------------------------------------------------------------------------------------------------------------------------------------------------------------------------------------------------------------------------------------------------------------------------------------------------------------------------------------------------------------------------------------------------------------------------------------------------------------------------------------------------------------------------------------
>Jupunba_leucophylla_Iganci_839@NODE_2_length_522_cov_77.970787
----------------------------------------------------------------------------------------------------------------------------atcttgatattcaggcagtcatatattgcatttgtgtttcttccttgtgttttcacccatctttcaaccattaatactaaacaaaatgcaaaaaaaagacccagctacttttctctctcattttattaacctaatcagattacattaaactttggaacccccagtt-aagttttgatgttcatcggacacctccaagaacttgagctttttggatgaatacttatttgtatatgcatctgcttaaagtggttatagctgatactgagtttttt-----tttcctttaaacaacttcagttgataggagctgacgacgaggatgtggacttttctgtgcttgacttcacgaatgaaaagtcattaagtggaaataggaaaatgggaaagaaaaattcaaagagaaatgtcttaagcccaccagagagcaagatatcaaagcataatcaagcgagccaaggcagcagcaaaaagaaagataagaaagggagtggaaggaaagtttcatatgcaagtcaacccgtgtcgtt--------------------------------------------------------------------------------------------------------------------------------------------------------------------------------------------------------------------------------------------------------------------------------------------------------------------------------------------------------------------------------------------------------------------------------------------------------------------------------------------------------------------------------------------------------------------------------------------------------------------------------------------------------------------------------------------------------------------------------------------------------------------------------------------------------------------------------------------------------------------------------------------------------------------------------------------------------------------------------
>Jupunba_longipedunculata_Cardona_2682@NODE_1_length_1426_cov_145.943662
----------------------------------------------------cacagtccacgtccatgccatcttctagtgggagacaacggttggaaaaggttctgcaccattgctagttgtatcttgatattcaggcagtcatatattgcatttgtgtttcttccttgtgttttcacccatctttcaaccattaatactaaacaaaatgcaaaaaaaagacccagctacttttttctctcattttattaacctaatcagattacattaaactttggaaccccgagttgaagttttgatgtccattggacacctccaacaacttgagctttttggataactacttatttgtatatgcatctgcttaaagtggttataactgatactgagttttttt----tttcctttaaacaacttcagttgataggagctgacgatgaggatgcggacttttctgtgcttgacttcacgaatgaaaagtcagtaagtggaaataagaaaatgggaaagaaaaattcaaggagaaatgtcttgagcccaccagagagcaagacatcaaagcataatcaagccagccaaggcagcagcaaaaagaaagataagaaagggagtggaaggaaagtttcatatgcaagtcaacccgtgtcgttcatatcaagtggcgttataaattcagaaactgagcagattaaagctgcagattctgaagagactaatggcactaagaagggcattattaataactctactacaaatataggttcatttgaggtacacaccactggttttggatcaagaatgatggctaaaatgggatacatggagggaggaggtttggggaaacatggtcagggtgtagcagaacccattgaggttatccaaagacccaaatcattaggtctaggagtcgaattctgcagcaaccctgttgagccgcccgcaaggaaccctattgagccggcggcaaggaacaagtcttcaagttcaagcattggcgcttttgaaaagcataccaaaggctttggatcaaagatgatggctaagatgggttttgttgaaggcatgggattaggcagagattcacaagggatcactactccaatgactgctgttaggcgtcctaagtcccaaggacttgggtccaaaggcaagtagttttgcatgccattgccatttgtttgttgcaatcctatgttggtaaaataatggagtcaacaagtgggaggactaagtttcgattccagccttgttaaaaaaagacctctagagagaggcatccgggtcacaaagcttcgatccggattaattgattattcagatatctaatgatatgatccagaaaaagcgtcggatactaggtggcccaaaaggtcatcaaaaaaaatataatggagtcaactgttattctaggtctattcataattatgcactagatacagcctttctaggtctaccttcagcttagtttgtcaccatggcg------------------------------------------------------------------------------------------------------------------
>Jupunba_microcalyx_Iganci_855@NODE_1_length_1692_cov_147.079257
--------------------------------------------------------------------------------------------------------------------------------------tcaggcagtcatatattgcatttgtgtttcttccttgtgttttcacccatctttcaaccattaatactaaacaaaatgcaaaaaaaagacccagctacttttctctctcattttattaacctgatcagattacattaaactttggaacccccagttgaagttttgatgtccattggacacctccaacaacttgaggtttttggataactacttatttgtatatgcatctgcttaaagtggttataactgatactgagttttttt----tttcctttaaacaacttcagttgataggagctgacgatgaggatgaggacttttctgtgcttgacttcgtgaatgaaaagtcaggaagtggaaataagaaaatgggaaggaaaaattcaaagagaaatgtcttgagcccaccagagagcaagacatcaaagcataatcaagccagccaaggcagcagcaaaaagaaagataagaaagggagtcgaaggaaagtttcatatgcaagtcaacccgtgtcgttcgtatcaagtggtgttataaattcagaaactgagcagattaaagctgcagattctgaagagactaatggcactaagaagggcattattaataactctactacaaatataggttcatttgaggtacacaccactggttttggatcaagaatgatggctaaaatgggatacatggagggaggaggtttggggaaacatggtcagggtgtagcagaacccattgaggttatccaaagacccaaatcattaggtctaggagtcgaattctgcagcaaccccgttgagccggccgcaaggaacccgattgagcccgccgcaaggaacaagtcttcaagttcaagcattggcgcttttgaaaagtataccaaaggctttggatcaaagatgatggctaagatgggttttgttgaaggcatgggattaggcagagattcacaagggatcactactccattgactgctgttaggcgtcctaagtcccaaggacttgggtccaaaggcaagtagttttgcatgccattgccatttgtttgttgcaatcctatgttggtaaaataatggagtcaacaagtgggaggactgagtttcgattcccgccttgttaaaaagagacctctagagagaggcatctgggtcacaaagcttcgatctggattaattgattgttcagatatctgatgatatgattcagaaaaagcgtcggatactaggtggcccaaaaggtcaacaaaaaaaatataatggagtcaactgttattctaggtctattcataattatgcactcgataaagcctttctaggtctaccttcagcgtagtttgtcaccatggcgtttggaaccattatgttcaatttagcaattgtgttctagggaccatctaggtatattttctggtttatgacagtaacaaaacaagtcgttttatttacatacttgtttgtgagc
>Jupunba_oxyphyllidia_Yonker_6157@NODE_1_length_1589_cov_123.280423
taa-----caagtgtggaatatgtggtttcagatttgtgacagtcatgcgaacccagtccacgtccatgccatcttctagtgggagacaacggttggaaaaggttctgcaccattgctagttgtatcttgatattcaggcagtcatatattgcatttgtgtttcttccttgtgttttcacccatcttt---------------------------------------------------------------------------------------------------------------------------------caagaacttgagctttttggataactacgtatttgtatatgcatctgcttaaagtggttatagctgatactgagttttttttttcttttctttaaacaacttcagttgataggagctgacgatgaggatgcggacttttctgtgctcgacttcacgaatgaaaagtcagtaagtggaaataagaaaatgggaaagaaaaattcaaagagaaatgtcttgagcccaccagagagcaagacatcaaggcataatcaagccagccaaggcagcagcaaaaagaaagataagaaagggagtggaaggaaagcttcatatgcaagtcaacccgtgtcgttcgtatcaagtggtgttataaattcagaaactgagcagattaaagctgcagattctgaagagactaatggcactaagaagggcattattaataactctactacaaatataggttcatttgaggtacacaccactggttttggatcaagaatgatggctaaaatgggatacatggagggaggaggtttggggaaacatggtcagggtgtagcagaacccattgaggttatccaaagacccaaatcattaggtctaggagtcgaattctgcagcaaccctgttgagccgcccgcaaggaaccctattgagcccgcggcaaggaacaagtcttcaagttcaagcattggcgcttttgaaaagcataccaaaggctttggatcaaagatgatggctaagatgggttttgttgaaggcatgggattaggcagagattcacaagggatcactactccaatgactgctgttaggcgtcctaagtcccaaggacttgggtccaaaggcaagtagttttgcatgccattgccatttgtttgttgtaatcctatgttggtaaaataatggagtcaacaagtgggaggactggggtttgattcctgccttgttaaaaaaagacctctaaagagatgcatccgggtcacaaagcttcgatccggattaattaattgttcaaatatatgataatatgatccagaaaaagcgccggatattaggtggcccaaaaggtcataaaaaaaaatagaatggtgtcaactgttattctaggtctattcataattatgcactagatacagcctttctaggtctaccttcagctta---------------gtttggaaccattatgtccaatttcgaaattgtgttctagggaccatctaggtatattttctggtttatgacagtagaaaaacaagtcgttttatt----tacttatttgtgagt
>Punjuba_lehmannii_Escobar_7465@NODE_1_length_1467_cov_118.660432
taacaagtcaagtttggaatatgtggtttcagatttgtgacagtaatgcgaacacagtccacgtccatgccatcttctagtgggagacaacggttggaaaaggttctgcaccattgctagttgtatctttatattcaggcagtcatatattgcatttgtgtttcttccttgtgttttcacccatctttcaaccattaatactaaacaaaatgcaaaaaaaagacccagctacttttctctctcattttattaacctaatcagattgcattaaactttggaacctccagttgaagttttgatgttcattggacacctccaagaacttgagttttttggataactacttatttgtatatgcatctgcttaaagtggttgtagctgatactgagtttttttt---tttcctttaaacaacttcagttgataggagctgacgatgaggatgcggacttttctgtgcttgacttcatgaatgaaaagtcagtaagtggaaataagaaaatgggaaagagaaattcaaagagaaatgtcttgagcccaccagagagcaagacatcaaagcataatcaagccagccaaggcagcagcaaaaagaaagataagaaagggagtggaaggaaagtttcatatgcaagtcaacccgtgtcgttcgtatcaagtggtgttataaattcagaaactgagcagattaaagctgcagattctgaagagactaatggcactaagaagggcattattaataactctactacaaatataggttcatttgaggtacacacaactggttttggatcaagaatgatggctaaaatgggatacatggagggaggaggtttggggaaacatggtcagggtgtagcagaacccattgaggttatccaaaggcccaaatcattaggtctaggagtcgaattctgcagcaaccctgtagagccgcccgtaaggaaccctattgagccggcagcaaggaacaagtcttcaagttcaagcattggcgcttttgaaaagcatactaaaggctttggatcaaagatgatggctaagatgggttttgttgaaggcatgggattaggcagagattcacaagggatcactactccattgactgctgttaggcgtcctaagtcccaaggacttggatccaaaggcaagtagttttgcatgccattgccatttgtttgttgcaatcctatgttggtaaaataatggagtcaacaagtgggaggactgaggttcgattcccgccttgttaaaaaaagacctctagagagaggcatccgagtcacaaaggttcgatccggattaattgattgtttagatatctaataatatgatccagaaaaagcgccagacactaggtggcccaaaaggtcatcaaaaaaaaaataatggagtcaactattattctaggtctattcataattatgcact---------------------------agcttagtttgtcaccatggcgtttggaaccatta-----------------------------------------------------------------------------------------------------
>_R_Afrocalliandra_redacta_Germishuizen_5585@NODE_1_length_1350_cov_167.576591
taacaaatcacgtttggaatatgtggtttcagatttgtgaccgtaatgcgaacacagtccacatccatgccaccttcaagtgggagacaacggttggaaaaggttctttatcattgctaattgtaacttgatattcagtcagtcatatattgta----------------------------------------------------------------------------------------------------------------------------------------------------------------------------------tttggataacttaatatttgaatacgcatctgcttaaagtagttatagctgatacttttcttttcttttttttttttaaaataacttcagttgataggagccgacgatgaggatgcagacttttctgtacttgacttcatgaatga---------------aaataagaaaatggggaaaaaaaattcgaagagaaatttcttgagtccaccagagagcaagacatcaaagaataatcaggctagtgaaggcagcagcaaaaagaaagacaagaaaggaagtggaaagaaagtttcatatgcaagtcaacccgtgtcgttcgtatcaagcggtgttat---ttcagagactgagaagattaaagccgcagattccgaagacgctgatggcactaagaagggcaatgatagtaact---ctgcaaatataggttcatttgaggtacacaccactggtttcggatcaagaatgttggcgaaaatgggatacatggaaggagggggtttggggaaatatggtcagggtgtagccgaacccattgaggttatccaaagaccgaaatcattaggtttaggagtcgaattcagcaacaaccctgttgagccgctcgcgaggaaacctatcgaactcgcggcaaggaacaaggcttcaagttcgaacattggtgcttttgaaaagcatacaaaagggtttgggtcaaagatgatgtctaagatgggttttgttgaaggcatgggattaggtagggattcgcaagggatcactactcctttaactgctgttaggcgtcccaagtcccaaggacttgggtccaaaggcaagtag---------------------------------------------------------------------------------------------------------------------------------------ctttgatctggattaattggttgttcggacatcttat------------acgaagcacgagatactgagtgg-ccaaagggttata-----gaaaataatggagtcaagtgtttttataggtctatttataattatgtactagttacaacctttttaggt-----tttaccttaatttgtcagcatggcgtttggaaccgttatgttcaattatgtaattgtgttttaggggctatctaagcatattttatggt--------------------------taagtaatatatttgttctag--t
>_R_Albizia_burkartiana_StivalSantos_678@NODE_1_length_935_cov_13.220455
------------------------------------------------------------------------------------------------------------------------------------------------------------------------------------------------------------------------------------------------------------------------------------------------------------------------------------------------------------------------------------------------------------------------ttaaacaacttcagttgataggagctgacgatgaggatgcggacttttctgtgcttgactttacgaatgaaaagtcagcaagtggaaataagaaattgggaaagaaaaattcaaagagaaacgtcttgatcccaccagagagcaagacatcaaagcataatcaagccagccaaagcagcagcaacaagaaagacaagaaagggagtggaaggaaagtttcatacgcaagtcaacccgtgtcattcatatcaagtggtgttataaattcagaaactgagcagattaaagctgcagattctgaagagactaatggcactaagaagggcattattaataact---ctgcaaatataggttcatttgaggtacacaccactggttttggatcaagaatgatggctaaaatgggatacatcgagggaggaggtttggggaaacatggtcagggtgtagcagaacccattgaggttatccaaagacccaaatcattaggtctaggagttgaattctgcagcaaacctgttgagccacccgcaaggaaccctattgagcccgcggcaaggaacaagtcttcaagttcaagcattggcgcttttgaaaagcataccaaagggtttggatcaaagatgatggctaagatgggttttgttgaaggcatgggattaggcagagattcacaagggatcactactccattgactgctgttaggcgtcctaagtcccaaggacttgggtccaaaggcaagtagttttgcatgc-----ccatttgtttgttgcaatcctatgttggcaaaataatggagtcaactagtgggaggaatgaggttcaattcccaccttgttaaaaaaagacctctagggagaggcatccaggtctcaaagcttggatatgggttaatcgattgtttggatatttcatggtatgatccagaagaagcgt------------------------------------------------------------------------------------------------------------------------------------------------------------------------------------------------------------------------------------------------------
>_R_Albizia_decandra_Vilhena_231@NODE_1_length_959_cov_51.185941
--------------------------------------------------------------------------------------------------------------------------------------------------------------------------------------------------------------------------------------------------------------------------------acttttgaacccccagttgaagttttgatgttcattggacacctctaagaacttgagctttttggataactacgtatttgtatatgcatctgcttaaagtggttatagctgatactgagtccccc---cccctcctttaaacaacttcagttgataggagctgacgatgaggatgcggacttttctgtgcttgacttcacgaatgaaaagtcagcaagtggaaataagaaaatgggaaagaaaaattcaaagagaaacgtcttgatcccaccagagagcaagacatcaaagcataatcaagccagccaaagcagcagcaaaaagaaagacaagaaagggagtggaaggaaagtttcatacgcaagtcaacccgtgtcattcatatcaagtggtgttataaattcagaaactgagcagattaaagctgcagattctgaagagactaatggcagtaagaagggcattattaataact---ctgcaaatataggttcatttgaggtacacaccactggttttggatcaagaatgatggctaaaatgggatacatggagggaggaggtttggggaaacatggtcagggtgtagcagaacccattgaggttatccaaagacccaaatcattaggtctaggagttgaattctgcagcaaccctgttgagctgcccgcaaggaaccctattgagcccttggcaaggaacaagtcttcaagttcaaccattggtgcttttgaaaagcataccaaagggtttggatcaaagatgatggctaagatgggttttgttgaaggcatgggattaggcagagattcacaagggatcactactccattgactgctgttaggcgtcctaagtcccaaggacttgggtccaaaggcaagtagttttgcatgc-----ccatttgtttgttgcaatcctatgttggcaaaataatggagtgaactagtgggaggaatgaggtacaat-------------------------------------------------------------------------------------------------------------------------------------------------------------------------------------------------------------------------------------------------------------------------------------------------------------------------------------------------------------------
>_R_Albizia_edwallii_Dalmaso_272@NODE_1_length_1184_cov_7.806909
---------------------------------------------------------------------------------------------------------------------------------------------------------------------------------------------------------------------aaagaaaagacccagctacttgtttctctcattttattaacctaatcagattacattaaactttggaacccccagttgaagttttgatgttcattggacacctccaagaacttgagctttttggataactacgtatttgtacatgcatctgcttaaagtggttatagctgatactgagtttttt---tttttcctttaaacaacttcagttgataggagctgatgatgaggatgcggacttttctgtgcttgacttcacgaatgaaaagtcagcaagtggaaataagaaaattggaaagaaaaattcaaagagaaacgtcttgatcccaccagagagcaagacatcaaagcataatcaagccagccaaagcggcagcaaaaagaaagacaagaaagggagtggaaggaaagtttcatacgcaagtcaacccgtgtcattcatatcaagtggtgttataaattcagaaactgagcagattaaagcttcggattctgaagagactaatggcactaagaagggcattattaataact---ctgcaagtataggttcatttgaggtacacaccactggttttggatcaagaatgatggctaaaatgggatatatggagggaggaggtctggggaaacatggtcagggtgtagcagaacccattgaggttatccaaagacccaaatcattaggtctaggagtcgaattctgcagcaaccctgttgagccgcccctaaggaaccctattgagcccgcggcaaggaacaagttttcaagttcaagcatgggcgcttttgaaaagcataccaaagggtttggatcaaagatgatggctaagatgggttttgttgaaggcatgggattaggcagagattcacaagggatcactactccattgactgctgttaggcgtcccaagtcccaaggacttgggtccaaaggcaagtagttttgcatgc-----ccatttgtttgttgcaatcctatgttggtaaaataatggagtcaactagtgggaggaatgaggttggatccccaccttgttaaaaaaaaaactctagggagaggcatccaagtcgcaaagcttcgatttagattaatcaattgtttggatatttgatggtatgatctagaa---------------------------------------------------cgtcaacagttattctaggtctattcataattatgcactagatacagcctttctagg------------------------------------------------------------------------------------------------------------------------------------------------t
>_R_Albizia_niopoides_Simon_1601@NODE_1_length_1452_cov_167.204364
------------------------------------------gtgatgagaacacagtccacatccatgccatcttcttgtgggagacaacggtt-gaaaaggtcctgcaccattcctagttgtatcttgatattcagggagtcatatattgcatttgtgtttcttccttgtgttttcgcccatctttcatccattaataccaaacaaaatgcaagaaaaagacccagctactttgttctctcattttattaacctaatcagattacattaaactttggaacccccagttgaagttttgatgttcattggacacctctaagaacttgagctttttggataactacgtatttgtatatgcatctgcttaaagtggttgtagctgatactgagtttttt---cccctcctttaaacaacttcagttgataggagctgacgatgaggatgcggacttttctgtgcttgacttcacgaatgaaaagtcagcaagtggaaataagaaaatgggaaagaaaaattcaaagagaaacgttttgatcccaccagagagcaagacatcaaagcataatcaagccagccaaagcagcagcagaaagaaagaaaggaaagggagtggaaggaaagtttcatacgcaagtcaacccgtgtcattcatatcaagtggtgttataaattcagaaactgagcagactaaagctgcagattctgaagagactaatggcactaagaagggcattattaataact---ctgcaaatataggttcatttgaggtacacaccactggttttggatcaagaatgatggctaaaatgggatacatggagggaggaggtttggggaaacatggtcagggtgtagcagaacccatcgaggttatccaaagacccaaatcattaggtctaggagttgaattctgcagcgaccctgttgagccgcccgcaaggaagcctattgagccctcggcaaggaacaagtcttcacgttcaagcattggcgcttttgaaaagcataccaaagggtttggatcaaagatgatggctaagatgggttttgttgaaggcatgggattaggcagagattcacaagggatcactactccattgactgctgttaggcgtcctaagtcccaaggacttgggtccaaaggcaagtagttttgcatac-----ccatttgtttgttgcaatcctatgttggcaaaataatggagtcaactagtggaaggaatgaggttcaattcccaccttgttaaaaaaagacctctagggagaggcattcaggtctcaaagcttcaatctggattagtca-------ggatatttcatggtatgatccagaagaagcgtaagataccggatgaccaaagggttataa--aaaaaaaatgatggagtcaactgttattctagatctatttataattatgcaatagatacgacctttctaggtctacctttagcttaatttgttaccatggggtttggaaccattatg--------------------------------------------------------------------------------------------------t
>_R_Albizia_sinaloensis_Hughes_1576@NODE_1_length_1358_cov_111.989852
-----------------------------------------------------------------------------------------acggttggaaaaggttctgcaccattcctagttgtatcttgatatttaggctgtcatatattgcatttgtgtttcttccttttgttttcacccatctttcatccattaatactaaacaaaatgcaaaaaaaagacccagctacctttctctctcgttttattaacctaatcagattacattaaactttggaaccccgagctgaagttttgatgttcattggacacctccaagaacttgagctttttggataactacgtatttgtatatgcatctacttaaagtggttacagctgatactgactttttt----tcttcttttaaacaacttcagttgataggagctgacgatgaggatgcggacttttctgtgcttgacttcacgaatgaaaagtcagcaagtggaagtaagaaaatgggaaagaaaaattcaaagagaaacggcttgagcccaccagagagcaagacatcaaagcataatcaagccagccaaagcagcagcaaaaagaaagacaagaaagggagtggaaggaaagtttcatacgcaagtcaccccgtgtcattcatatcaagtggtgttataaattcagaaactgagcagattaaagctgcggattctgaagagactaatggcactaagaagggcattcttaataact---ctgcaaatataggttcatttgaggtacacaccactggttttggatcaagaatgatggctaaaatgggatacatggagggaggaggtttgggtaaacatggtcagggtgtagcagaacccattgaggttgtccaaagacccaaatcattaggtctaggagtcgaattctgcagcaaccctgttgagccgcccacaaggaaccctattgagcccgcggcaaggaacaagtcttcaagttcaggcgtgggcgcttttgaaaagcataccaaagggtttggatcaaagatgatggctaagatgggttttgttgaaggcatgggattaggcagagattcacaagggatcactactccattgactgctgttaggcgtcctaagtcccaaggacttgggtccaaaggcaagtagttttgcttgg-----ccttttgtttgttgcaatcctatgttggtaaaataatggagtcaactagtgggaggaatgaggttcgactcccaccttgttaaaaaatgacttctagggagaggcatccaggtctcacagcttcgatctggattaattgattgtttggatatttgatggtatgatcctgaagaagcgtaaggtactgtatgacccaaaaggttatt---aaaaaaataatggagtcaactgctattctaggtctattcataattatgcactataaacagcc-ttctaggtct----------------------------------------------------------------------------------------------------------------------------------------------
>_R_Albizia_subdimidiata_var_minor_Gorts_341@NODE_1_length_1168_cov_43.520623
---------------------------------------------------------------------------------------------------------------------------------------------------------------------------------------------------------------------taaaaaaggacccagccactttgttctctcattttattaacctaatcagattacattaaactttggaacccccagttgaagttttgatgttcattggacacctgtaagaacttgagctttttggatgactacgtatttgtatatgcatctgcttaaagtggttgtagctgatattgagtttttt---tcccttctttaaacaacttcagttgataggagctgacgatgaggatgcggacttttctgtgcttgacttcacgaatgagaagtcagcaagtggaaataagaaaatgggaaagaaaaattcaaagagaaacgtcttgatcccaccagagagcaagacatcaaagcataatcaagccaaccaaagcagcagcaaaaagaaagacaagaaagggagtggaaggaaagtttcatacgcaagtcaaccggtgtcattcatatcaagtggtgttataaattcagaaactgagcagattaaagctgcagattctgaagagactaatggccctaagaagggcattattaataact---ctgcaaatattggttcatttgaggtacacaccactggttttggatcaagaatgatggctaaaatgggatacatggagggaggaggtttggggaaacatggtcagggtgtagcagaacccattgaggtcatccaaagacccaaatcattaggtctaggagttgaattctgcagcaaccctgttgagccgcccacaaggaaccctattgagccctcggcaaggaacaagtcttcaagttcaagcattggcgcttttgaaaagcataccaaagggtttggatcaaagatgatggctaagatgggttttgttgaaggcatgggattaggcagagattcacaagggatcactactccattgactgctgttaggcgtcctaagtcccaaggacttgggtccaaaggcaagtagttttgcatgc-----ccatttgtttgttgcaatcttatgttggcaaaataatggagtcaactagtgggaggaatgagattcaattcccaccttgttaaaaaaagacctctagggagaggcatccaggtctcaaagcttcaatctggattaatcaattgtctggatatttgatggtatgatccagaagaagcgtaagatgccggatgacccaaagggttata--aaaaaa------------------------------------------------------------------------------------------------------------------------------------------------------------------------------------------------------------------
>_R_Albizia_subdimidiata_var_subdimidiata_Ferreira_210@NODE_1_length_1424_cov_121.867854
-------------------------------------------------------------------------------------------------------------------------------------------cagtcatatattgcatttgtgtttcttccttgtgttttcgcccatctttcatccattaataccaaacaaaatgctaaaaaaggacccagccactttgttctctcattttattaacctaatcagattacattaaactttggaacccccagttgaagttttgatgttcattggacacctgtaagaacttgagctttttggatgactacgtatttgtatatgcatctgcttaaagtggtggtagctgatattgagtttttt---tcccttctttaaacaacttcagttgataggagctgacgatgaggatgcggacttttctgtgcttgacttcacgaatgagaagtcagcaagtggaaataagaaaatgggaaagaaaaattcaaagagaaacgtcttgatcccaccagagagcaagacatcaaagcataatcaagccaaccaaagcagcagcaaaaagaaagacaagagagggagtggaaggaaagtttcatacgcaagtcaacccgtgtcattcatatcaagtggtgttataaattcagaaactgagcagattaaagctgcagattctgaagagactaatggccctaagaagggcattattaataact---ctgcaaatatcggttcatttgaggtacacaccactggttttggatcaagaatgatggctaaaatgggatacatggagggaggaggtttggggaaacatggtcagggtgtagcagaacccattgaggtcatccaaagacccaaatcattaggtctaggagttgaattctgcagcaaccctgttgagccgcccacaaggaaccctattgagccctcggcaaggaacaagtcttcaagttcaagcattggcgcttttgaaaagcataccaaagggtttggatcaaagatgatggcgaagatgggttttgttgaaggcatgggattaggcagagattcacaaggtatcactactccattgactgctgttaggcgtcccaagtcccaaggacttgggtccaaaggcaagtagttttgcatgc-----ccatttgtttgttgcattcttatgttggcaaaataatggagtcaactagtgggaggaatgagattcaattcccaccttgttaaaaaaagacctctagggagaggcatccaggtctcaaagcttcaatctggattaatcaattgtctggatatttgatggtatgatccagaaaaagcgtaagatgccggatgacccaaagggttata--aaaaaaaataatggagtcaactgttattctagatgtatttataattatgcaatagatacagcctttctaggtctacctttagcttaatttgttaccatggggtttggacccattatgttcaatttcgaaattgtgtt------------------------------------------------------------------------------t
>_R_Albizia_tomentosa_Hughes_648@NODE_1_length_1542_cov_101.751536
----------------------------------------------------------------------caccttctagtgggagacaacggttggaaaaggttctgcaccattcctatttgtatcttgttatttaggctgtcatatattgcatttgtgtttcttccttttgttttcacccatctttcatccattaatactaaacaaaatgcaaaaaaaagacccagctacctttttctctcgttttattaacctaatcagattacattaaactttggaaccccgagttgaagttttgatgttcattggacacctccaagaacttgagctttttggataactacgtatttgtatatgcatctacttaaagtggttacagctgatactgactttttt----tcttcttttaaacaacttcagttgataggagctgacgatgaggatgcggacttttctgtgcttgacttcacgaatgaaaagtcagcaagtggaaataagaaaatgggaaagaaaaattcaaagagaaacggcttgagcccaccagagagcaagacatcaaagcataatcaagccagccaaagcagcagcaaaaagaaagacaagaaagggagtggaaggaaagtttcatacgcaagtcaccccgtgtcattcatatcaagtggtgttataaattcagaaactgagcagattaaagctgcggattctgaagagactaatggcactaagaagggcattattaataact---ctgcaaacataggttcatttgaggtacacaccactggttttggatcaagaatgatggctaaaatgggatacatggagggaggaggtttggggaaacatggtcagggtgtagcagaacccattgaagttatccagagacccaaatcattaggtctaggagtcgaattctgcagcaaccctgttgagccgcccacaaggaaccctattgagcccgcggcaaggaacaagtcttcaagttcaagcgtgggcgcttttgaaaagcataccaaagggtttggatcaaagatgatggctaagatgggttttgttgaaggcatgggattaggcagagattcacaagggatcactactccattgactgctgttaggcggcctaagtcccaaggacttgggtccaaaggcaagtagttttgcttgg-----ccttttgtttgttgcaatcctatgttggtaaaataatggagtcaactagtgggaggaatgaggttcgactcccaccttgttaaaaaatgacttctagggagaggcatccaggtctcgcagcttcgatctggattaattgattgtttggatatttgatggtatgatcctgaagaagcataaggtactgtatgacccaaaaggttatt---aaaaaaataatggagtcaactgctattctaggtctattcataattatgcactataaacagcc-ttctaggtctacctttaggttaatttgttaccatggggtttggaaccattatgttcaatttcgaaattgtgttttagggaccatctaggtatattttctggttcgtgacggtagagaaacaagtcgttttatttacatacttatttgtgag-
>_R_Albizia_xerophytica_Hughes_1435@NODE_1_length_1510_cov_100.020237
----------------------------------------------------------------------------------------------------------------------------------------------------accacggttttcccagaagctattttttttaccttttcagaaactatt-ctccaaaatctattatctgaaatcacttttttcactttttctccagaagctattaagctaatccaactacattaaactttggaacccccagttgaagttttgatgttcattggacacctccaagaacttgagctttttggataactacgtatttgtatatgcatctacttaaagtggttacagctgatactgacttttttttt-tttccttttaaacaacttcagttgataggagctgacgatgaggatgcggacttttctgtgcttgacttcacgaatgaaaagtcagcaagtggaaacaagaaaatgggaaagaaaaattcaaagagaaatggcttgagcccaccagagagcaagacatcaaagcataatcaagccagccaaagcagcagcaaaaacaaagacaagaaagggagtggaaggaaagtttcatacgcaagtcaccctgtgtcattcatatcaagtggtgttataaattcagaaactgagcagattaaagctgcggattctgaagagactaatggcactgagaagggcattattaataact---ctgcaaatataggttcatttgaggtacacaccactggttttggatcaagaatgatggctaaaatgggatacatggagggaggaggtttggggaaacatggtcagggtgtagcagaacccattgaggttatccaaagacccaaatcattaggtctaggagtcgaattctgcagcaaccctgttgagccgctcagaaggaaccctaatgagccctcggcaaggaacaagtcttcaagttcaagcattggcgcttttgaaaagcataccaaagggtttggatcaaagatgatggctaagatgggttttgttgaaggcatgggattaggcagagattcacaagggatcactactccattgactgctgttaggcgtcctaagtcccaaggacttgggtccaaaggcaagtagttttgcttgg-----ccttttgtttgttgcaatcctatgttggtaaaataatggagtcaactagtgggaggaatgaggttcgactcccaccttgttaaaaaatgacttctagggagaggcatccagatcttaaagcttcgatctggattaattgattgtttggatatttgatggtatgatccagaagaagcgtaagatactgtatgacccaaaaggttgtt--aaaaaaaataatggagtcaactgctattctaggtctattcataattatgcactatatatggcctttctaggtctacctttaacttaatttgttaccatggggtgtggaaccattatgttcaatttcgaaattgtgttttagggaccatctaggtatattttctggttcgtgacggtagagaaacaagtcgttttatttacattcttatttgtgaga
>_R_Balizia_leucocalyx_Aguilar_1939@NODE_1_length_1690_cov_156.915685
taacaagtcaagtttggaatatgtggtttcagatttgtgacagtaatgcgaacacagtccacgtccatgccatcttctagtgggaaacaacggttggaaaaggttctgtaccattgctagttgtatcttgatattcaggcagtcatatattgcatttgtgtttcttccttgt-ttttcacccatctttcaaccattaatactaaacaaaatgcgaaaaaaagacccagctacttttttctctcattttattaacctaatgagattacattaaactttggaacccccagttgaagttttgatgttcattggacacctccaagaacttgagctttttggatgactacttatttgtatatgcatctgcttagagtggttatagctgatactgagtttttttt---tcctctttaaacaacttcagttgataggagctgacgatggggatgcggacttttctgtgcttgacttcacgaatgaaaagtcagtaagtggaaatacgaaaatgggaaagaaaaattcaaagagaaatgtcttaagcccaccaaagagcaagacatcaaagcataatcaagccagccaaggctgcggcaaaaagaaagataagaaagggagtggaaggaaagtttcatatgcaagtcaacccgtgtcgttcatatcaagtggtgttataaattcagaaactgagcagattaaagctgcagattctgaagagactaatggcactaagaagggcattatcaacaactctactacaaatataggttcatttgaggtacacaccactggttttggatcaagaatgatggctaaaatgggatacatggagggaggaggtttggggaaacatggtcagggtgtagcagaacccattgaggttatccaaagacccaaatcattaggtctaggagtcgaattctgcagcaaccctgttgagcagcccgcaaggaaccctattgagcccgcggcaaggaacaagtcttcaagttcaagcattggcgcttttgaaaagcataccaaaggctttggatcaaagatgatggctaagatgggttttgttgaaggcatgggattaggcagagattcacaagggatcactactccaatgactgctgttaggcgtcctaagtcccaaggacttgggtccaaaggcaagtagttttgcatgccattgccatttgtttgttgcaatcctatgttagtaaaataatggagtcaacaagtgggaggactaagtttcgattcccgccttgttaaaaaaagacctctagagagaggcatctgggtcacaaagtttcaatccggattaattgattgtttagatatctgatgacataattcagaaaaagcgttggatactagatggcccaaaaggtcatcaaaaaaaatataatggagtcaattgttattctaggtctattcataattatgcactagatacagcctttctaggtctaccttcagcttagtttgtcaccatggcgtttggaaccgttatgttcaatttcgaaattgtgttctagggatcatctaggtatgttttctggtttatgacagtagagaaacaagtcgttttatttacatacttatttgtgagt
>_R_Cathormion_obliquifoliolatum_Wieringa_6519@NODE_1_length_673_cov_114.940129
----------------------------------------------------------------------------------------------------------------------------------------------tcatatattgcatttgtgtttcttccttgcgttttcacccatctttgaaccattaatactaaacaaaatgcaaaaaaaagacccagctacttttctctctcattttgttaacctaatcagattacattaaactttggaacccccagttgaagttttgatgttcattggacacctccaagaacttgagcttcttggataactacgtatttgtatatgcatctgcttaaagtggttacagctgatactgagttttttttttcttttctttaaacaacttcagttgataggagctgacgatgaggatgcggacttttctgtgcttgacttcacgaatgaaaagtcagtaggtggaaataagaaaatgggaaagaaaaattcaaggagaaatgtcttgagcccaccagagagcaagacatcaaagcatattcaagccagccaaggtagcagcaaaaagaaagataagaaagggagtggaaggaaagtttcatatgcaagtcaacccgtgtcgttcatatcaagtggtgttataaattcagaaactgagcagattaaagctgcagattctgaagagactaatggcactaagaagggcattatcaataactctactacaaatataggttcatttgaggtacacaccactggttttggatcaagaatgatggctaa-----------------------------------------------------------------------------------------------------------------------------------------------------------------------------------------------------------------------------------------------------------------------------------------------------------------------------------------------------------------------------------------------------------------------------------------------------------------------------------------------------------------------------------------------------------------------------------------------------------------------------------------------------------------------------------------------------------------------------------------------------------------------------------------------------------------
>_R_Hydrochorea_corymbosa2_Iganci_862@NODE_1_length_1427_cov_486.793732
-----------------------------------------------------------------------------------------------------------------------------------------------------ttgcatttgtgtttcttccttgtgttttcacccatctttgaaccattaatactaaacaaaatgc-aaaaaaagacccagctacctttctctctcattttattaacctaatcagattacattaaactttggaacccccagttgaagttttgatgttcattggacacctccaagaacttgagcttcttggataactacgtatttgtatatgcatctgcttaaagtggttacagctgatactgagttttttttttcttttctttaaacaacttcagttgataggagctgacaatgaggatgcggacttttctgtgcttgacttcacgaatgaaaagtcagtaagtggaaataagaaaatgggaaagaaaaattcaaggagaaatgtcttgagcccaccagagagcaagacatcaaagcatattcaagccagccaaggtagcagcaaaaagaaagataagaaagggagtggaaggaaagtttcatatgcaagtcaacccgtgtcattcatatcaagtggtgttataaattcagaaactgagcagattaaagctgcagattctgaagagactaatggcactaagaagggcattatcaataactctactacaaatataggttcatttgaggtacacaccactggttttggatcaagaatgatggctaaaatgggatacatggagggaggaggtttggggaaacatggtcagggtgtagcagaacccattgaggttatccaaagacccaaatcattaggtctaggagtggaattctgcagcaaccctgttgagctgcccgcaaggaaccctattgagcccgcggcaaggaacaagtcttcaagttcaagcattggcgcttttgaaaagcataccaaaggctttggatcaaagatgatggctaaaatgggttttgttgaaggcatgggattaggcagaaattcacaagggatcactactccaatgactgctgttaggcgtccgaagtcccaagggcttgggtccaaaggcaagtagttttgcatgccaatgccatttgtttgttgcaatcctatgttggtaaaataatggagtcaacaagtgggaggacggagtttcgattcccgccttgttaaaaaaagacttctagagagaggcatccgggtcataaagcgtcgatccgaattaattgattgtttaaatatctgatgatatgatccaggaaaagcgtcaaatactaggtggcccaaaaggtcatcaaaaaaaatataatggagtcaattgttgttctaggtctattcataattatgcactaaatacagcctttctaggtctaccttcagcttagtttgtcaccatggcgtttggaaccattacgttcaatttcgaaattgtgttctagggaccatctgggtatattttctggtttatgacagtaaaaaaacaagtc---------------------------
>_R_Hydrochorea_gonggrijpii_Tillett_45696@NODE_1_length_511_cov_62.617512
----------------------------------------------------------------------------------------------------------------------------------------------------------------------------------------------------------------------------agacccagctacttttctctctcattttattaacctaatcagattacattaaactttggaacccccggttgaagttttgatgttcattggacacctccaagaacttgagcttcttggataactacgtatttgtatatgcatctgcttaaagtggttacagctgatactgagttttttttttcttttctttaaacaacttcagttgataggagctgacgatgaggatgtggacttttctgtgcttgacttcacgaatgaaaagttagtaggtggaaataagaaaatgggaaagaaaaattcaaggagaaatgtcttgagccccccagagagcaagacatcaaagcataatcaagccagccaaggcagcagcaaaaagaaagataagaaagggagtggaaggaaagtttcatatgcaagtcaacccgtgtcattcatatcaagtggtgttataaattcagaaactgagcagattaaagctgcagattctgaagagactaatggcactaa-----------------------------------------------------------------------------------------------------------------------------------------------------------------------------------------------------------------------------------------------------------------------------------------------------------------------------------------------------------------------------------------------------------------------------------------------------------------------------------------------------------------------------------------------------------------------------------------------------------------------------------------------------------------------------------------------------------------------------------------------------------------------------------------------------------------------------------------------------------------------------------------------------
>_R_Hydrochorea_marginata_Morim_563@NODE_2_length_662_cov_86.437607
-----------------------------------------------------------------------atcttctagtgggagacaacggttggaaaaggttctgcaccattgctagttgtatcttgatattcaggcagtcatatattgcatttgtgtttcttccttgtgttttcacccatctttcaaccattaatactaaacaaaatgcaaaaaaaagacccagttacttttctctctcattttattaacctaatcagattacattaaactttggaacccccggttgaagttttgatgttcattggacacctccgagaacttgagcttcttggattactacgtatttgtataagcatctgcttaaagtggttacagctgatactgagttttttttttcttttctttaaacaacttcagttgataggagctgatgatgaggatgcggacttttctgtgcttgacttcacgaatgaaaagtcaggaaatggaaataagaaaatgggaaggaaaaattcaaagagaaatgtcttgagcccaccagagagcaagacatcaaagcataatcaagccagccaaggcagcagcaaaaagaaagataagaaagggagtggaaggaaagtttcatatgcaagtcaacccgtgtcgttcgtatcaagtggtgttataaattcagaaactgagcagattaaagctgcagattctgaagagactaatggcactaagaag-------------------------------------------------------------------------------------------------------------------------------------------------------------------------------------------------------------------------------------------------------------------------------------------------------------------------------------------------------------------------------------------------------------------------------------------------------------------------------------------------------------------------------------------------------------------------------------------------------------------------------------------------------------------------------------------------------------------------------------------------------------------------------------------------------------------------------------------------------------------------------------------------
>_R_Jupunba_asplenifolia_Ekman_6383@NODE_1_length_1215_cov_55.101933
--------------------------------------------------aacacagtccacgtccatgccatcttctagttggaaacaacggttggaaaaggttctgcaccattgctagttgtatcttgatattcaggcagtcatatattgcattggtgtttcttccttgtattttcacccatcttt---------------------------------------------------------------------------------------------------------------------------------caagaacttgagctttttggataactacgtatttgtatatgcatctgcttaaagtggttatagctgatactgagttttttttt-cttttctttaaacaacttcagttgataggagctgacaatgaggatgcggacttttctgtgctcgacttcacgaatgaaaagtcagtaagtggaaataagaaaatgggaaagaaaaattcaaagagaaatgtcttgagcccaccagagagcaagacatcagggcataatcaagccagccaaggcagcagcaaaaagaaagataagaaagggagtggatggaaagcttcatatgcaagtcaacccgtgtcgttcgtatcaagtggtgttataaattcagaaactgagcagattaaagctgccgattctgaagagactaatggcactaagaagggcattattaataactctactacaaatataggttcatttgaggtacacaccactggttttggatcaagaatgatggctaaaatgggatacatggagggaggaggtttggggaaacatggtcagggtgtagcagaacccattgaggttatccaaagacccaaatcattaggtctaggagtcgaattctgcagcaaccctgttgagccgcccgcaaggaaccctattgagctcgcggcaaggaacaagtcttcaagttcaagcattggtgcttttgaaaagcataccaaaggctttggatcaaagatgatggctaagatgggttttgttgaaggcatgggattaggcagagattcacaagggatcactactccaatgactgctgttaggcgtcctaagtcccaaggacttgggtccaaaggcaagtagttttgcatgccattgccatttgtttgttgcaatcctatgttggtaaaataatggagtcaacaagtggaaggactaagtttcgattcccgccttgttaaaaaaagatctctagagagaggcatccgggtcacaaagcttcgatctgaattaattgattgttcaaatatctgatgatatgatccagaaaaagcgctagatactaggtggcctagaaggtcatcaa---------aatggagtcaact-------------------------------------------------------------------------------------------------------------------------------------------------------------------------------------------------g
>_R_Jupunba_barbouriana_Iganci_847@NODE_1_length_1665_cov_204.931990
taacaagtcaagtttggaatatgtggtttcagatttgtgacagtaatgcgaacacagtccacgtccatgccatcttctagtgggagacaacggttggaaaaggttctgcaccattgctagttgtatcttgatattcaggcagtcatatattgcatttgtgtttcttccttgtgttttcacccatctttcaaccattaataccaaacaaaatgcaaaaaaaagacccagctacttttttctctcattttattagcctaatcagattacattaaactttggaacccccagttgaagttttgatgttcattggacacctccaagaacttgagctttttggataactacgtatttgtatatgcatctgcttagagtggttatagctgatactgagttttttttttcttttctttaaacaacttcagttgataggagctgacgatgaggatgcggacttttctgtgcttgacttcacgaatgaaaagtcagtaagtggaaataagaaaatgggaaagaaaaattcaaggagaaatgtcttgagcccaccagagagcaagacatcaaagcataatcaagccagccaaggcagcagcaaaaagaaagataagaaacggagtggaaggaaagtttcatatgcaagtcaacccgtgtcgttcgtatcaagtggtgttataaattcagaaactgagcagattaaagctgcagattctgaagagactaatggcactaagaagggcattattaataactctactacaaatataggttcatttgaggtacacaccactggttttggatcaagaatgatggccaaaatgggatacatggagggaggaggtttggggaaacatggtcagggtgtagcagaacccattgaggctatccaaagacccaaatcattaggtctaggagtcgaattctgcagcaaccctgttgagcagcccgcaaggaaccctattgagcccgcggcaaggaacaagtcttcaagttcaagcattggcgcttttgaaaagcataccaaaggctttggatcaaagatgatggctaagatgggttttgttgaaggcatgggattaggcagagattcacaagggatcactactccattgactgctgttaggcgtcctaagtctcaaggacttgggtccaaaggcaagtagttttgcatgccattgccatttgtttgttgcaatcctatgttggtaaaataatggagtcaacaagtgggaggactgagtttcgattcccgccttgttaaaaaaaggcctctagagagaggcatccgggtcacaaagcttcgatccggattaattgattgttcagatatctgatgatatgatccagaaaaagcgtcggatactagatggcccaaaaggtcatcaaaaaaaatataatggagtcaactgttattctaggtctattcataattatgcactagatacagcctttctaggtctaccttcagcttagtttgtcaccatgtcgtttggaaccattaggttcaatttcgaaattgcgttctagggaccatctaggtatattttctggtttatgacagtaaaaaaacaagtcgttttatttac----------------
>_R_Jupunba_brachystachya_Lima_7438@NODE_1_length_1465_cov_90.378242
---------------------------------------------------------------------------------------------------------------------------------------------------------------gtttcttccttgtgttttcacccatctttcaaccattaatactaaacaaaatgcaaaaaaaagacccagctacttttctctctcattttattaacctaatcagattacattaaactttggaacccccagttgaagttttgatgtccattggacacctccaagaactagagctttttggataactacttatttgtatatgcatctgcttaaagtgcttatagctgatactgagttttttt----tttcctttaaacaacttcagttgataggagctgacgacgaggatgtggacttttctgtgcttgacttcacgaatgaaaagtcattaagtggaaataagaaaatgggaaagaaaaattcaaagagaaatgtcttaagcccaccagagagcaagacatcaaagcataatcaagcgagccaaggcagcagcaaaaggaaagataagaaagggagtggaaggaaagtttcatatgcaagtcaacccgtgtcgttcgtatcaagtggtgttataaattcagaaactgagcagattaaagctgcggattctgaagagactaatggcactaagaagggcattattaataactctactacaaatataggttcatttgaggtacacaccactggttttggatcaagaatgatggctaagatgggatacatggagggaggaggtttgggtaaacatggtcagggtgtagcagaacccattgaggttatccaaagacccaaatcattaggtctaggagtcgaattctgcagcaaccctgttgagccgcccgcaaggaaccctattgagcctgcggcaaggaacaagtcttcaagttcaagcattggcgcttttgaaaagcataccaaaggctttggatcaaagatgatggctaagatgggctttgttgaaggcatgggattaggcagagattcacaagggatcactactccaatgactgctgttaggcgtcctaagtcccaaggacttgggtccaaaggcaagtagttttgcatgccattgccatttgtttgttgcaatcctatgttggtaaaataatggagtcaacaagtgggaggactgagtttcgattcccgccttattaaaaaaagacctctagagagaggcatccgggtcacaaagcttccatgcggattaattgattgttcagatatctgatgatatgatccagaaaaagcgtcggatactaggtggcccaaaaggtcatcaaacaaaatataatgcagtcaactgttattcttggtctattcataattatgcactagatacagcctttctaggtctaccttcagcttagttcgtcaccatggcgtttggaaccattacgttcaatttcgaaattgtgttctagggaccatctaggtatattttctggtttatgacagtaacaaaacaagtcgttttatttacatacttatttgtgag-
>_R_Jupunba_brachystachya_Lima_7438@NODE_2_length_606_cov_85.005671
---------------------------------------------------------------------------------------------------------------------------------------------------------------gtttcttccttgtgttttcacccatctttcaaccattaatactaaacaaaatgcaaaaaaaagacccagctacttttttctgtcattttattaacctaatcagattacattaaactttggaacccccggttgaagttttgatgttcattggacacctccaagaacttgagctttttggataactacttatttgtatatgcatctgcttagagtggttatagctgatactgagttttttt----ttttctttaaacaacttcagttgataggagctgacgatgaggatgcggacttttctgtgcttgacttcacgaatgaaaagtcagtaagtggaaataagaaaatgggaaagaaaaattcaaagagaaatgtcttaagcccaccagagagcaagacatcgaagcataat---------caaggcagcagcaaaaagaaagataagaaagggagtggaaggaaagtttcatatgcaagtcaacccgtgtcattcgtatcaagtggtgttataaattcagaaactgagcagattaaagctgcagattctgaagagactaatggcactaagaagggcattattaataactctactacaaatataggttcatttgaggtaca--------------------------------------------------------------------------------------------------------------------------------------------------------------------------------------------------------------------------------------------------------------------------------------------------------------------------------------------------------------------------------------------------------------------------------------------------------------------------------------------------------------------------------------------------------------------------------------------------------------------------------------------------------------------------------------------------------------------------------------------------------------------------------------------------------------------------------------------------
>_R_Jupunba_filamentosa_Lima_7487@NODE_1_length_1814_cov_120.375936
taacaagtcaagtttggaatatgtggtttcagatttgtgacagtaatgcgaacacagtccacgtccatgccatcttctagtgggagacaacggttggaaaaggttctgcaccattgctagttgtatcttgatattcaggcagtcatatattgcatttgtgtttcttccttgtgttttcacccatctttcaaccattaatactaaacaaaatgcaaaaaaaagacccagctacttttttctctcattttgttaacctaatcagattacatgaaactttggaacccccagttgaagttttgatgttcattggacacctccaagaacttgagctttttggatgactacttatttatatatgcatctgcttaaagtggttatagctgatactgagtttttttt-tgtgtcctttaaacaacttcagttgataggagctgacgatgaggatgcggacttttctgtgcttgacttcacgaatgaaaagtcagtaagtggaaataagaaaatgggaaagaaaaattcaaggagaaatgtcttgagcccaccagagagcaagacatcaaagcataatcaagccagccaaggcagcagcaaaaagaaagataagaaagggagtggaaggaaagtttcatatgcaagtcaacccgtgtcgttcatatcaagtggcgttataaattcagaaactgagcagattaaagctgcagattctgaagagaccaatggcactaagaagggcattattaataactctactacaaatataggttcatttgaggtacacaccactggttttggatcaagaatgatggctaaaatgggatacatggagggaggaggtttggggaaacatggtcagggtgtagcagagcccattgaggttatccaaagacccaaatcattaggtctaggagtcgaattctgcagcaaccctgtagagccgcccgcaaggaaccctattgtttccgcggcaaggaacaagtcttcaagttcaagcattggcgcttttgaaaagcataccaaaggctttggatcaaagatgatggctaagatgggctttgttgaaggcatgggattaggcagagattcacaagggatcactactccaatgactgctgttaggcgtcctaagtcccaaggacttgggtccaaaggcaagtagttttgcatgccattgccatttgtttgttgcaatcctatgttggtaaaataatgtagtcaacaagtgggaggactgagcttcgattcccgccttgttaaaaaaagacctctagagagaggcatccgggtcacaaagctttgatctggattaattgattgttcagatatctgatgatatgatccagaacaagcgtcggatactaggtggcccaaaaggtcatcaaaaaaaatataatggagtcaactattattctaggtctattcataattatgcactagatacagcctttctaggtctaccttcagcttagtttgtcaccatggcgtttggaaccattacgttcaatttcgaaattgtgttctagggaccatctaggtatattttctggtttatgacagtaacaaaacaagtcgttttatttacatacttatttgtgagt
>_R_Jupunba_limae_Iganci_261@NODE_1_length_1984_cov_105.232302
taacaagtcaagtttggaatatgtggtttcagatttgtgacagtcatgcgaacacagtccacgtccatgccatcttctagtgggaaacaacggttggaaaaggttctgcaccattgctagttgtatcttgatattcaggcagtcatatattgcatttgtgtttcttccttgtgttttcacccatctttcaaccattaatactaaacaaaattcaaaaaaaagacccagctacttttttctctcattttattaacctaatcagattacattaaactttggaacccccggttgaagttttgatgttcattggacacctccaagaacttgagctttttggataactacttatttgtatatgcatctgcttagagtggttatagctgatactgagtttttt-----ttttctttaaacaacttcagttgataggagctgacgatgaggatgcggacttttctgtgcttgacttcacgaatgaaaagtcagtaagtggaaataagaaaatgggaaagaaaaattcaaagagaaatgtcttaagcccaccagagagcaagacatcaaagcataatcaagccagccaaggcagcagcaaaaagaaagataagaaagggagtggaaggaaagtttcatatgcaagtcaacccgtgtcattcgtatcaagtggtgttataaattcagaaactgagcagattaaagctgcagattctgaagagactaatggcactaagaagggcattattaataactctactacaaatataggttcatttgaggtacacaccactggttttggatcaagaatgatggctaaaatgggatacatggagggaggaggtttggggaaacatggtcagggtgtagcagaacccattgaggttatccaaagacccaaatcattaggtctaggagtcgaattctgcagcaaccctgttgagccgcccgcaaggaaccctattgagcccgcggcaaggaacaagtcttcaagttcaagcattggcgcttttgaaaagcataccaaaggctttggatcaaagatgatggctaagatgggttttgttgaaggcatgggattaggcagagattcacaagggatcactactccaatgactgctgttaggcgtcctaagtcccaaggacttgggtccaaaggcaagtagttttgcatgccattgccatttgtttgttgcaatcctatgttggtaaaataatggagtcaacaagtgggaggactgagcttcgattcccgccttgttaaaaaaagacctctagagagaggcatccgggtctcaaagcttcgatctggattaattgattgttcagatatctgatgatatgatccagaaaaagcgtcggatactaggtggcccaaaaggtcatcaaaaaaaatgtaatggagtcaactattattctaggtctattcataattatgcactagatacagcctttctaggtctaccttcagcttagtttgtcaccatggcgtttggaaccattacgttcaatttcgaaattgtgttctagggaccatctaggtatattttctggtttatgacagtaacaaaacaagtcgttttatttacatacttatttgtgagg
>_R_Jupunba_macradenia_Lourteig_3021@NODE_1_length_1377_cov_159.661538
-------------------------------------------------------------------------------------------------------------accattgctagttgtatcttgatattcaggcactcatatattgcatttgtgtttcttccttgt-ttttcacccatctttcaaccattaatgctaaacaaaatgcaaaataaagacccagctacttttttctctcattttattaacctaatcagatttcattaaactttg------------gaagttttgatgttcattggacacctccaagaacttgagctttttggatgactacttatttgtatatgcatctgcttagagtggttatagctgatactgagttttttttt--tttcctttaaacaacttcagttgataggagctgacgatgaggatgcggacttttctgtgcttgacttcacgaatgaaaagtcagtaagtggaaataagaaaatgggaaggaaaaattcaaagagaaatgtcttgagcccaccagagagcaagacatcaaagcataatcaagccagccaaggcagcagtaaaaagaaagataagaaagggagtggaaggaaagtttcatatgcaagtcaacccgtgtcgttcgtatcaagtggtgttataaattctgaaactgagcagattaaagctgcagattctgaagagactaatggcactaagaagggcattattaataactctactacaaatataggttcatttgaggtacacaccactggttttggatcaagaatgatggctaaaatgggatacatggagggaggaggtttggggaaacatggtcagggtgtagcagaacccattgaggttatccaaagacccaaatcattaggtctaggagtcgaattctgcagcaaccctgttgagccgcccgcaaggaacccgattgagcccgccgcaaggaacaagtcttcaagttcaagcattggcgcttttgaaaagcataccaaaggctttggatcaaagatgatggctaagatgggttttgttgaaggcatgggattaggcagagattcacaagggatcactactccaatgactgctgttaggcgtcctaagtcccaaggacttgggtccaaaggcaagtagttttgcatgccattgccatttgtttgttgcaatcctatgttggtaaaataatggagtcaacaagtgggaggactgagtttcgattcccgccttgttaaaaagagacccttaaagagaggcatccgggtcacaaagctttgatccggattaattgtttgttcagatatctgatgatatgatccagaaaaagcgtcggatactaggtggcccaaaaggtcataaaaaaaaaaataatggagtcaactgttattttaggtctattcataattatgcactagatacagcctttctaggtctaccttcggcttagtttgtcaccatggcgtttggaaccattacgttca-----------------------------------------------------------------------------------------------
>_R_Jupunba_microcalyx_Iganci_855@NODE_2_length_553_cov_62.275210
--------------------------------------------------------------------------------------------------------------------------------------tcaggcagtcatatattgcatttgtgtttcttccttgtgttttcacccatctttcaaccattaatactaaacaaaattcaaaaaaaagacccagctacttttttctctcattttattaacctaatcagattacattaaactttggaacccccagttgaagttttgatgttcatcggacacctccaagaacttgagctttttggatgaatacttatttgtatatgcatctgcttaaagtggttatagctgatactgagtttttt-----tttcctttaaacaacttcagttgataggagctgacgacgaggatgtggacttttctgtgcttgacttcacgaatgaaaagtcattaagtggaaataggaaaatgggaaagaaaaattcaaagagaaatgtcttaagcccaccagagagcaagacatcaaagcataatcaagcgagccaaggcagcagcaaaaagaaagataagaaagggagtggaaggaaagtttcatatgcaagtcaacccgtgtcgttcgtatcaagtggtgttataaattcagaaactgagcagatt----------------------------------------------------------------------------------------------------------------------------------------------------------------------------------------------------------------------------------------------------------------------------------------------------------------------------------------------------------------------------------------------------------------------------------------------------------------------------------------------------------------------------------------------------------------------------------------------------------------------------------------------------------------------------------------------------------------------------------------------------------------------------------------------------------------------------------------------------------------------------------------------------------------------------------------
>_R_Jupunba_nipensis_Mayo_19662@NODE_1_length_1257_cov_35.120339
---------------------------------tttgtgacagtaatgcgaacacagtccacgtccatgccatcttctagtgggaaacaacggttggaaaaggttctgcaccattgctagttgtatcttgatattcaggcggtcatatattgcatttgtgtttcttccttgtgttttcacccatcttt---------------------------------------------------------------------------------------------------------------------------------caagaacttgagctttttggataactacgtatttgtatatgcatctgcttaaagtggttatagctgatactgagttttttttt-cttttctttaaacaacttcagttgataggagctgacaatgaggatgcggacttttctgtgctcgacttcacgaatgaaaagtcagtaagtggaaataagaaaatgggaaagaaaaattcaaagagaaatgtcttgagcccacatgagagcaagacatcagggcataatcaagccagccaaggcagcagcaaaaagaaagataagaaagggagtggaaggaaagcttcatatgcaagtcaacccgtgtcgttcgtatcaagtggtgttataaattcagaaactgagcagattaaagctgccgattctgaagagactaatggcactaagaagggcattattaataactctactacaaatataggttcatttgaggtacacaccactggttttggatcaagaatgatggctaaaatgggatacatggagggaggaggtttggggaaacatggtcagggtgtagcagaacccattgaggttatccaaagacccaaatcattaggtctaggagtcgaattctgcagcaaccctgttgagccgcccgcaaggaaccctattgagcccgtggcaaggaacaagtcttcaagttcaagcattggtgcttttgaaaagcataccaaaggctttggatcaaagatgatggctaagatgggttttgttgaaggcatgggattaggcagagattcacaagggatcactactccaatgactgctgttaggcgtcctaagtcccaaggacttgggtccaaaggcaagtagttttgcatgccattgccatttgtttgttgcaatcctatgttggtaaaataatggagtcaacaagtgggaggactaagtttcgatt-ccgccttgttaaaaaaagatctctagagagaggcatccgggtcacaaagcttcgatctgaattaattgattgttcaaatatctgatgatatgatccagaaaaagcgctagatactaggtggcctagaaggtcatcaa---------aatggagtcaactgttattctaggtctattcataattat-----------------------------------------------------------------------------------------------------------------------------------------------------------------------g
>_R_Jupunba_oppositifolia_Liegier_16014@NODE_1_length_1437_cov_128.271324
taacaagtcaagtttggaatatgtggtttcagatttgtgacagtaatgcgaacacagtccacgtccatgccatcttctagtgggaaacaacggttggaaaaggttctgcaccattgctagttgtatcttgatattcaggcagtcatatattgcatttgtgtttcttccttgtgttttcacccatcttt---------------------------------------------------------------------------------------------------------------------------------caagaacttgagctttttggataactacgtatttgtatatgcatctgcttaaagtggttatagctgatactgagttttttttt-cttttctttaaacaacttcagttgataggagctgacaatgaggatgcggacttttctgtgctcgacttcacgaatgaaaagtcagtaagtggaaataagaaaatgggaaagaaaaattcaaagagaaatgtcttgagcccaccagagagcaagacatcagggcataatcaagccagccaaggcagcagcaaaaagaaagataagaaagggagtggaaggaaagcttcatatgcaagtcaacccgtgtcgttcgtatcaagtggtgttataaattcagaaactgagcagattaaagctgccgattctgaagagactaatggcactaagaagggcattattaataactctactacaaatataggttcatttgaggtacacaccactggttttggatcaagaatgatggctaaaatgggatacatggagggaggaggtttggggaaacatggtcagggtgtagcagaacccattgaggttatccaaagacccaaatcattaggtctaggagtcgaattctgcagcaaccctgttgagccgcccgcaaggaaccctgttgagcccgcggcaaggaacaagtcttcaagttcaagcattggtgcttttgaaaagcataccaaaggctttggatcaaagatgatggctaagatgggttttgttgaaggcatgggattaggcagagattcacaagggatcactactccaatgactgctgttaggcgtcctaagtcccaaggacttgggtccaaaggcaagtagttttgcatgccattgccatttgtttgttgcaatcctatgttggtaaaataatggagtgaacaagtgggaggactaagtttcgatt-ccgccttgttaaaaaaagatctctagagagaggcatccaggtcacaaagcttcgatctgaattaattgattgttcaaatatctgatgatatgatccagaaaaagcgctagatactaggtggcccaaaaggtcatcaa---------aatggagtcaactgttattctaggtctattcataattatgcactagatacagcctttctaggtctaccttcagcttagtttgtcaccatggcgtttggaaccattatgttcaatttcgaaattgtgttcta-g-------------------------------------------------------------------------g
>_R_Jupunba_trapezifolia_Simon_1600@NODE_1_length_1038_cov_364.718210
----------------------------------------------------------------------------------------------------------------------------------------------------------------------------------------------------aataccaaacaaaattaaaaaaaaagacccagctacttttttctctcattttattaacctaatcagattacattaaactttggaacccccagttgaagttttgatgttcattgggcacctccaagaacttgagctttttggatgactacttatttgtatatgcatctgcttaaagtggttatagctgatactgagtttttt----tttacctttaaacaacttcagttgataggagctgacgatgaggatgcggacttttctgtgcttgacttcacgaatgaaaagtcagtaagtggaaataagaaaatgggaaagaaaaattcaaggagaaatgtcttgagcccaccagagagcaagacatcaaagcataatcaagccagccaaggcagcagcaaaaagaaagataagaaagggagtggaaggaaagtttcatatgcaagtcaacccgtgtcgttcgtatcaagtggtgttataaattcagaaactgagcagattaaagctgcagattctgaagagactaatggcactaagaagggcattattaataactctactacaaatataggttcatttgaggtacacaccactggttttggatcaagaatgatggctaaaatgggatacatggagggaggaggtttggggaaacatggtcagggtgtagcagaacccattgaggttatccaaagacccaaatcattaggtctaggagtcgaattctgcagcaaccctgttgagcagcccgcaaggaaccctattgagcccgcggcaaggaacaagtcttcaagttcaagcattggcgcttttgaaaagcataccaaaggctttggatcaaagatgatggctaagatgggttttgttgaaggcatgggattaggcagagattcacaagggatcactactccattgactgctgttaggcgtcctaagtctcaaggacttgggtccaaaggcaagtagttttgcatgccattgccatttgtttgttgcaatcctatgttggtaaaataatggagtcaacaagtgggaggactaagttt-----------------------------------------------------------------------------------------------------------------------------------------------------------------------------------------------------------------------------------------------------------------------------------------------------------------------------------------------------------------------
>_R_Jupunba_villosa_Borges_423@NODE_1_length_603_cov_77.442966
---------------------------------------------------------------------------------------------------------------------------------------------------------------------------tgttttcacccatctttcaaccattaatactaaacaaaatgcaaaaaaaagacccagctacttttttctctcattttagtaacctaatcagattacattaaactttggaacccccagttgaagttttgatgtccattggacacctccaagaactagagctttttggataactacttatttgtatatgcatctgcttaaagtggttatagctgatactgagttttttt----tttcctttaaacaacttcagttgataggagctgacgacgaggatgcggacttttctgtgcttgacttcacgaatgaaaagtcattaagtggaaataagaaaatgggaaagaaaaattcaaagagaaatgtcttaagcccaccacagagcaagacatcaaagcataatcaagcgagccaaggcagcagcaaaaagaaagataagaaagggagtggaaggaaagtttcatatgctagtcaacccgtgtcgttcgtatcaagtggtgttataaattcagaaactgagcagattaaagctgcggattctgaagagactaatggcactaagaagggcattattaataactctactacaaatataggttcatttgaggtaca--------------------------------------------------------------------------------------------------------------------------------------------------------------------------------------------------------------------------------------------------------------------------------------------------------------------------------------------------------------------------------------------------------------------------------------------------------------------------------------------------------------------------------------------------------------------------------------------------------------------------------------------------------------------------------------------------------------------------------------------------------------------------------------------------------------------------------------------------
>_R_Jupunba_villosa_Borges_423@NODE_2_length_601_cov_93.473282
---------------------------------------------------------------------------------------------------------------------------------------------------------------------------tgttttcacccatctttcaaccattaatactaaacaaaatgcaaaaaaaagacccagctacttttttctctcattttgttaacctaatcagattacatgaaactttggaacccccagttgaagttttgatg----ttggacacctccaagaacttgagctttttggatgactgcttatttatatatgcatctgcttaaagtggttatagctgatactgagtttttttt--gtgtcctttaaacaacttcagttgataggagctgacgatgaggatgcggacttttctgtgcttgacttcacgaatgaaaagtcagtaagtggaaataagaaaatgggaaagaaaaattcaaggagaaatgtcttgagcccaccagagagcaagacatcaaagcataatcaagccagccaaggcagcagcaaaaagaaagataagaaagggagtggaaggaaagtttcatatgcaagtcaacccgtgtcattcgtatcaagtggtgttataaattcagaaactgagcagattaaagctgcagattctgaagagactaatggcactaagaagggcattattaataactctactacaaatataggttcatttgaggtaca--------------------------------------------------------------------------------------------------------------------------------------------------------------------------------------------------------------------------------------------------------------------------------------------------------------------------------------------------------------------------------------------------------------------------------------------------------------------------------------------------------------------------------------------------------------------------------------------------------------------------------------------------------------------------------------------------------------------------------------------------------------------------------------------------------------------------------------------------
>_R_Punjuba_callejasii_Daly_5935@NODE_1_length_1106_cov_31.625850
--------------------------------------------------------------------------------------------------------------------------------------------------------------------------------------------------------------------------------------acttttctctctcattttattaacctaatcagattacattaaactttggaacccccagttgaagttttgatgttcattggacacctccaagaacttgagttttttggataactacttatttgtatatgcatctgcttaaagtggttatagctgatactgggttttttt----tttcctttaaacaacttcagttgataggagctgacgatgaggatgcggacttttctgtgcttgacttcatgaatgaaaagtcagtaagtggaaataagaaaatgggaaagaaaaattcaaagagaaatgtcttgagcccaccagagagcaagacatcaaagcataatcaagccagccaaggcagcagcaaaaagaaagataagaaagggagtggaaggaaagtttcatatgcaagtcaacccgtgtcgttcgtatcaagtggtgttataaattcagaaactgagcagattaaagctgcagattctgaagagactaatggcactaagaagggcattattaataactctactacaaatataggttcatttgaagtacacacaactggttttggatcaagaatgatggctaaaatgggatacatggagggaggaggtttggggaaacatggtcagggtgtagcagaacccattgaggttatccaaaggcccaaatcattaggtctaggagtcaaattctgcagcaaccctgtagagccgccc------------------------gtaaggaacaagtcttcaagttcaagcattggcgcttttgaaaagcatactaaaggctttggatcaaagatgatggctaagatgggttttgttgaaggcatgggattaggcagagattcacaagggatcactactccattgagtgctgttaggcgtcctaagtcccaaggacttgggtccaaaggcaagtagttttgcatgccattgccatttgtttgttgcaatcctatgttggcaaaataatggagtcaacaagtgggaggactgaggttcgattcccgccttgttaaaaaaagacctctggagagaggcatcggagtcacaaagcttcgatccggattaattgattgttcagatatctgataatatgatccagaaaaagcgctgtatactaggt------------------------------------------------------------------------------------------------------------------------------------------------------------------------------------------------------------------------------------------
>_R_Punjuba_killipii_Palodorios_6252@NODE_1_length_1214_cov_79.431838
-----------------------------------------------------------------------------------------------------------------------------------------------------------------------------------------------------------------------aaaaaagacccagctacttttctctctcattttattaacctaatcagattacattaaactttggaacccctagttgaagttttgatgttcattggacacctccaagaacttgagttttttggataactacttatttgtatatgcatctgcttaaagtggttatagctgatactgagttttttt----tttcctttaaacaacttcagttgataggagctgacgatgaggatgcggacttttctgtgcttgacttcatgaatgaaaagtccgtaagtggaaataagaaaatgggaaagagaaattcaaagagaaatgtcttgagcccaccagagagcaagacatcaaaacataatcaagccagccaaggcagtagcaaaaagaaagataagaaagggagtggaaggaaagtttcatatgcaagtcaacccgtgtcgtttgtatcaagtggtgttataaattcagaaactgagcagattagagctgcagattctgaagagactaatggcactaagaagggcattattaataactctactacaaatataggttcatttgaggtacacacaactggttttggatcaagaatgatggctaaaatgggatacatggagggaggaggtttggggaaacatggtcagggtgtagcagaacccattgaggttatccaaaggcccaaatcattaggtctaggagtcgaattctgcagcaaccctgtagagccacccgtaaggaaccctattgagccggcagcaaggaacaagtcttcaagttcaagcattggcgcttttgaaaagcatactaaaggctttggatcaaagatgatggctaagatgggttttgttgaaggcatgggattaggcagagattcacaagggatcactactccattgactgctgctaggcgtcctaagtcccaaggacttgggtccaaaggcaagtagttttgcatgccattgccatttgtttgttgtaatcctatgttggtaaaataatggagtcaacaagtgggaggactaaggttcgattcccgccttgttaaaaaaagacctctagagagaggcatccgggtcacaaagcttcgatccggattaattgattgttaagatatctgataatatgatccagaaaaagcgacggatactaggtggcccaaaaggtcatcaaaaaaaatataatggagtcaactattattctaggtctattcataattatgcac--------------------------------------------------------------------------------------------------------------------------------------------------------------------
>_R_Punjuba_racemiflora_Jimenez_Soares_3626@NODE_1_length_1585_cov_149.884615
-aacaagtcaagtttggaatatgtggtttcagatttgtgacagtaatgcgaacacagtccacgtccatgccatcttctagtgggagacaacagttggaaaaggttctgcaccattgctagttgtatcttgatattcaggcagtcatatattgcatttgtgtttcttccttgtgttttcacccatctttcaaccgttaatactaaacaaaatgcaaaaaaaagacccagctacttttttctctcattttattaacctaatcagattacattaaactttggaacccccagttgaagttttgatgttcattggacacctccgtgaacttgagttttttggataactacttatttgtatatgcatctgcttaaagtggttatagctgatactgagtttttttt---ttccctttaaacaacttcagttgataggagctgacgatgaggatgcggacttttctgtgcttgacttcacgaatgaaaagtcagtaagtggaaataagaaaatgggaaagagaaattcaaagagaaatgtcttgagcccaccagagagcaagacatcaaagcataatcaagtcagccaaggcagcagcaaaaagaaagataagaaagggagtggaaggaaagtttcatatgcaagtcaacccgtgtcgttcgtatcaagtggtgttataaattcagaaactgagcagattaaagctgcagattctgaagagactaatggcactaagaagggcattattaataactctactacaaatataggttcatttgaggtacacacaactggttttggatcaagaatgatggctaaaatgggatacatggagggaggaggtttggggaaacatggtcagggtgtagcagaacccattgaggttatccaaaggcccaaatcattaggtctaggagtcgaattctgcagcaaccctgtagagccgcccgtaaggagccctattgagtcggcagcaaggaacaagtcttcaagttcaagcattggcgcttttgaaaagcatactaaaggctttggatcaaagatgatggctaagatgggttttgttgaaggcatgggattaggcagagattcgcaagggatcacgactccattgactgctgttaggcgtcctaagtcccaaggacttgggtccaaaggcaagtagttttgcatgccattgccatttgtttgttgcaatcctatgttggtaaaataatggagtcaacaagtgggaggactgaggttcgaatcccgccttgttaaaaagggacctctagagagaggcatccgggttacaaagcttcgatccggattagttgattgttcagatatatgataatatgatccag-------gttggatactaagtggcccaaaaggtcgtaaaaaaaaatataatggagtcaactgttattctaggtctgttcataattatgcactagatacagcccttcgaggtctaccttcagcttagtttgtcaccatggcgtttggaaccattatgttcaatttcgaaattgtgttctagggaccatctaggtatattttctggtttatgacagtagaaaaacaagtcgttttatttacatacttatttg----t
