# Supplementary material for: A new generic circumscription of Hydrochorea (Leguminosae, Caesalpinioideae, mimosoid clade) with an amphi-Atlantic distribution
Source: PhytoKeys. 2022 Aug 22;205:401–37. doi: 10.3897/phytokeys.205.82775 (PMC9849043; doi:10.3897/phytokeys.205.82775)
Supplement: Supplementary material 1 — Supplementary data file S1 [file phytokeys-205-401_article-82775__-s001.zip › RBH3_m46834_comp37931_c0_seq2_exon04.aln-cln]

>Acacia_rostellifera_Murphy_466@NODE_2_length_646_cov_105.346221
--aacagcaaacacagtcacgaatttataatcaaaagtaaactattgtcc-------------ccactaactcacacaaaacataaaaagttt--------atcactaaataaaatgagtatgattacta------tcattttcatcttatgctatcatcaatttcaaagacatttgattgtgtttcacttcaaatagtagcctttgcttcataggt-------------------atattctgtc---gcaaacttgaaattttgtgacggaatttgcctccgtc-----------gcaaaattcgattattaaatataaaaattatataaaacaatataaaaaattaaataaaaaggaaatgtatatcatgaaa--atatattattccactcaacatagcaaaga-gaggggggggggggactatgcttgctttctacctttgcagagtctgaggtcagaatgacatgatgaagtacaaacgattacaatagttgataatatggctgccataaatgtaaaggtagaaacaagttgagcatgggcctttcttccacaaggtattctccagacaatatcattaccgttcatattagtatcatcacttgtagctttgaagaaacatctctgattcttcacattttcctttgtgctgcaac------------------------------------------------------------------------------------------------------------------------------------------------------------------------------------------------------------------------------------------------------------------------------------------------------------------------------------------------------------------------------------------------------------------------------------------------------------------------------------------------------------------------------------------------------------------------
>Albizia_adinocephala_FHO33_88@NODE_1_length_1347_cov_63.732283
tg---acacgttgcaattggtcttccaaaattagaatgaaattaatgccctttttattttctccaactaaagccttcaaattgtacaaacccctatcggagatttcaaataaagttaagcatcgtcgccattgacgacatgattaccctgtgcaatcattgactgaatcgacattttcatatcatgcaacacagttc-tggagtaaaaagaaagcatgcaaaaggaaaagaacgttaaattcgttctgggtgaattgaaaataattcaccagtctttaacattgtcagagagaggcggtgaaattagaccggtgggtctaactcttttatatc--aatatatttttcaagtgctaactgagaaattcaccccgaca--ctctgctttctttcttggtatagcaaaaaagggg----gaaacacctatgcttgctttctacctctgtagagtctgaggttagaatgacataatgaagtacaaacgattacaatagttgacaataaggctgccataaatgtgaaggtagaaacaagtttagcatgggcctttctgccacaaggtattctccagacaatatcatcacta---------------------gtagctttgaagaaacatctctgattcttcacattttcctttgtgctgcaacgtactatcacatctgggttaccgaatttaatagtcgaataaccactttcatttaaaggctgcaaaaaatatgggcacca-------------taaagcaagtgaactcagaatttttttgaagctactgcaactaaacctaaaaatccaacctgcaactgattggttaattgagaaaaatagtcactatatgtgctggtttgaaaccataacggggtttactcacttgatatcgggcgtgcaagggaagttctagattgatgtcagccgactgatgaaaaatgtttggatcaacatctaagtggatttcaacagcagaacggttggacaaaaatgaaggcaactctagattggtatctccaaagacagctacatcacgaaacactgcaataaagagcatcattgaccataagaaatcaaaggagacgtttctgaaattgagaaaacatgcatgttcatatgtgaaagtacttataatgagcatttaccaccacgctgaacaagatgcttcagttcgaatggatcagcaaaaaccccagagggaagtctttca
>Albizia_burkartiana_StivalSantos_678@NODE_1_length_641_cov_8.404437
------------------------------------------------------------------------------------------------------------------------------------------------------------------------------------------------------------------------------------------------------------------------------agtccttaacattgtcagagagaggcggtgaaattagaccggtgggtctaactcttttataacaaaatatatttttcaagtgccaactgagaaattcacctccaca--ctctgctttctgtctttgtatagcaaaaaaggggg---acaaaaactatgcttgctttctacctttgtagagtctgaggttagaatgacataatgaagtacacacgattacaatagttgacaataaggctgccataaatgttaaggtagaaacaagttgagcatgggcctttcttccacaaggtattctccagacaatatcatcaccgttcattttcgtatcatcactagtagctttgaagaaacatctctgattcttcacattttcctttgtgctgcaacgtactatcacatctgggttaccgaatttaacagtagaatagccactttcatttaaaggctgcaaaaaataagggcaacaaacgataacgtattaaagcaagcgaactcaggattttttggagcctaccgcaactaaacctaaaaatccaacctgcaactgattggttaattgagaaaaatagtcactacatgtgctggtttgaaaccataacggggtttactcacttgatatcgagcgtgcaagggaagttctagat-------------------------------------------------------------------------------------------------------------------------------------------------------------------------------------------------------------------------------------------------------------------------------------------------------
>Albizia_decandra_Vilhena_231@NODE_1_length_643_cov_23.169611
-------------------------------------------------------------------------------------------------------------------------------------------------------------------------------------------------------------------------------------------------------------------------------------------------------cggtgaaattagaccggtgggtctaacgcttttataacaaaatatatttttcgggtgccaactgagaaattcacctcaaca--ctctgctttctttcttggtatagccaaaaagggg----gaaaaacctatgcttgctttctacctttgtagagtctgaggttagaatgacataatgaagtacaaacgattacaatagttgacaataaggctgccataaatgtgaaggtagaaacaagtttagcatgggcctttcttccacaaggtattctccagacaatattatcaccgttcatcttagtatcatcactagtagctttgaagaaacatctctgattcttcacattttcctttgtgctgcaacgtactatcacatctgggttaccgaatttaacagtcgaatagccactttcatttaaaggctgcaaaaaataagggcaacaaacaataacgtattaaagcaagcgaactcaggattttttggagcctactgcaactaaacctaaaaatccaacctgcaactgattggttaattgagaaaaataatcactatatgtgctggtttgaaaccataacggggtttactcacttgatatcgggcgtgcaaaggaagttctagattgatgtcagccgactgatgaaaaatgtt---------------------------------------------------------------------------------------------------------------------------------------------------------------------------------------------------------------------------------------------------------------------------
>Albizia_sinaloensis_Hughes_1576@NODE_1_length_976_cov_49.377086
---------------------------------------------------------------------------------------------------------------------agcatcgtcgccattgacgacatgattaccctgtgcaatcattgactgaatcgacattttcatatcatgcaacatagttcatggagtaaaaagaaagcatgcaaaagggaaagaacgttaaattcgttctgggtgaaatgaaaataattcaccagtcttcaacattgtcagagagaggcggtgaaattagaccggtgggtctaactcttttataacaaaatatatttttcaagtgccaactgagaaattcaccccaaca----ctgctttctttcttggtatagcaaaaaaggga----gaaaaacctatgcttgctttctacctctgtagagtctgaggttagaatgacataatgaagtacaaacgattacaatagttgacaataaggctgccataaatgtgaaggtagaaacaagtttagcatgggcctttctgccacaaggtattctccagacaatatcatcacta---------------------gtagctttgaagaaacatctctgattcttcacattttcctttgtgctgcaacgtactatcacatctgggttaccgaatttaatagtcgaataaccactttcatttaaaggctacaaaaaataagggcacca-------------taaagcaagtgaactcagaatttttttgaagctactgcaactaaacctaaaaatccaacctgcaactgattggttaattgagaaaaatagtcactatatgtgctggtttgaaaccataacggggtttactcacttgatatcgggcgtgcaagggaagttctagattgatgtcagccgactgatgaaaaatgtttgaatcaacatctaagtggatttcaacagcagaacggttggacaaaaatgaaggcaactctagattggtatctccaaagacagctacatcacgaaacactgcaataaagagcatcattgaccataagaaatcaaaggagatgtttctgaaattgagataacatgcatgtttatatatgaaagtacttataa----------------------------------------------------------------------------
>Balizia_leucocalyx_Aguilar_1939@NODE_1_length_1320_cov_79.555109
tgaagtctcattgcaactggtctttcaaaattaaaatgaaattaataccccttttttttcctccaactaaagccttcaaattttacaaacccccgtcggagatttcaactaaagttaagcatcgtcgccattgacgacatgattaccctgtgcaatcattgattgaaccgacattttcatatcatgcaacatagttcttgcaataaaaagaaaacatgcaaaagggaaaaaacattaaattcgttctgggtgaattgaaaataattcaccagtctttaacatt------------cggtgaaattagaccggtcggtctaattcttttataacaaattatatttttcaagtgagaactgagaaattcacctcaaca--ctctgctttctttctggatagagcaaaaaagtggaaagaaaaaaactaagcttgctttctacctttgtagagtctgaggttagaatggcataatgaagtacaaacgattacaatagttgataacaaggctgccataaatgtaaaggtggaaacgagttgagcatgggcctttcttccacaaggtattctccagacaatatcatcaccgttcatattagtatcatcacttgtagctttgaagaaacatctctgattcttcacattttcctttgtgctgcaacgtactaccacatctgggttaccgaatttaacagtcgaatagccactttcatttagaggctgcaaaaaataagggccacaaacgataacgtattaaagcaagtgaactcataatttttttgaagctactgcaactacacctaaaaatccaacctgcaactgattggttaattgagaaaaatagtcactacatgtgctggttttaa-ccataacggagtttactcacttgatatcgggcgtgcaagggaagttctagattgatgtcagctgactgataaaaaatgtttggatcaacatctaagtggatttcaacagcagaacggttggacaaaaatgaaggcaactctagattggtatctccaaagacagctacatcacgaaacactgcaatgaagagcatcattgaccataagaaatcaaaggagatatttctgaagttgagataatatgcatttttatatatgaaagtacttataatgagcatttaccaccacgctgaacaagatgatccagttcgaatggatcagcaaaaaccccagagggaagtctttca
>Balizia_pedicellaris_Queiroz_15529@NODE_1_length_1143_cov_179.094669
----------------------------------------------------------------------------------------acgtgcataagcacttataagtcatttttaagtttatc-caaacaagcatatgattactctgtgcaatcattgattgaaccgacactttcatatcatgcaacatagttcatccaataaaaagaaaacatgcaaaagggaaaaaacattaaattcgttctgggtgaattgaaaataattcaccagtctttaacatt------------cggtgaaattagaccggtcggtctaactcttttataacaaattatatttttcaagtgagaactgagaaattcacctcaaca--ctctgctttctttctggatagagcaaaaaagggggaagaaaaaaactaagcttgctttctacccttgtagagtctgaggttagaatgacataatgaagtacaaacgattacaatagttgataacaaggctgcgataaatgtaaaggtggaaacgagttgagcatgggcctttcttccacaaggtattctccagacaatatcatcaccgttcatattagtaccatcacctgtagctttgaagaaacatctctgattcttcacattttcctttgtgctgcaacgtactatcacatctgggttaccgaacttaacagtcgaatagccactttcatttagaggctgcaaaaaataagggcaacaaacgataacgtattaaagcaagtgaactcataatttttttgaagctactgcaactaaacctaaaaatccaacctgcaactgattggttaattgagaaaaatagtcactacatgtgctggtttgaagccataacggggtttactcacttgatatcgggcgtgcaagggaagttctagattgatgtcagctgactgataaaaaatgtttggatcaacatctaagtggatttcaacagcagaacggttggacaaaaatgaaggcaactctagattggtatctccaaagacagctacatcacgaaacactgcaatgaagagcatcattgaccataagaaatcaaaggagatgtttctgaaattgagataatatgcatttttatatatgaaagtacttataatgataatttaccaccacgctgaacaagatgatccagttcgaatggatcagcaaaaaccccagaaggaagtctttca
>Hydrochorea_corymbosa1_Bonadeu_655@NODE_1_length_537_cov_196.039419
-----------------------------------------------------------------------------------------------------------------------------------------------------------------------------------------------------------------------------------------------------------------------------------------------------------------------------------------------------------------------------------------------------------------------------ggggggcgtactaagcttgctttctacctttgtagagtctgaggttagaatgacataatgaagtacaaacgattacaatagttgataacaaggctgcgataaatgtaaaggtggaaacgagttgagcatggccctttcttccacaaggtattctccagacaatatcatcaccgttcatattagtatcatcacttgtagctttgaagaaacatctctgattcttcacattttcctttgtgctgcaacgtactatcacatctgggttaccgaatttaacagtcgaatagccactttcatttagaggctgcaaaaaataagggcaacaaacgataacgtataaaagcaagtgaactcatgatttttttgaagctactgcaactaaacctaaaaatccaacctgcaactgattggttaattgagaaaaatagtcactacatgtgctggtttgaagccataacggggtttactcacttgatatcgggcgtgcaagggaagttctagattgatgtcagctgactgataaaaaatgtttggatc---------------------------------------------------------------------------------------------------------------------------------------------------------------------------------------------------------------------------------------------------------------------
>Jupunba_abbottii_Zanoni_21220@NODE_1_length_928_cov_56.352526
-------------------------------------------------------------------------------attttacaaacccccgtcggagatttcaactaaagtgaagcatcgtcgccattgacgacatgattaccctgtgcaatcattgattgaaccgacattttcatatcaagcaacatagtt-atgcaataaaaagaaaacatgcaaaagggaaaaaacattaaattcgttctgggtgaattgaaaataattcaccagtctttaatatt------------cggtgaaattagacctgtcggtctaactcttttataacaaattatatttttcaagtgagaactgagaaattcacctcaaca--ctctgctttctttctggatagagcaaaaaaggaggaagaaaaaaactaagcttgctttctacctttgtagagtctgaggttagcatgacataatgaagtacaaacgattacaatagttgataacaaggctgcgataaatgtaaaggtggaaacgagttgagcatgggcctttcttccacaaggtattctccagacaatatcatcaccgttcatattagtatcatcacctgtagctttgaagaaacatctctgattcttcacattttcctttgtgctgcaacgtactatcacatctgggttaccgaatttaacagtcgaatagccactttcatttagaggctgcaaaaaataagggcaacaaacgataacgtattaaagcaagtgaactcataatttttttgaagctactgcaactaaacctaaaaatccaacccgcaactgattggttaattgaggaaaatagtcactacatgtgctggtttgaagccataacggggtttactcacttgatatcgggcgtgcaagggaagttctagattgatgtcagctgactgataaaaaatgtttggatcaacatctaagtggatttcaacagcagaacggttggacaaaaatgaaggcaactctagattggtgtctccaaa---------------------------------------------------------------------------------------------------------------------------------------------------------------------------------------------
>Jupunba_asplenifolia_Ekman_6383@NODE_1_length_742_cov_20.714286
------------------------------------------------------------------------------------------------------------------------------------------------------------------ttgaaccgacattttcatatcaagcaacatagttcatgcaataaaaagaaaacatgcaaaagggaaaaaacattaaattcgttctgggtgaattgaaaataattcactagtctttaacatt------------cggtgaaatcagaccggtcggtctaactcttttataac--attatatttttcaagtgagaactgagaaattcacctcaacactctctgctttctttctggatagagcgaaaaagggggaagaaaaaaactaagcttgctttctacctttgtagagtctgaggttagcatgacataatgaagtacaaacgattacaatagttgataacaaggctgcgataaatgtaaaggtggaaacgagttgagcatgggcctttcttccacaaggtattctccagacaatatcatcaccgttcatattagtatcatcacctgtagctttgaagaaacatctctgattcttcacattttcctttgtgctgcaacgtactatcacatctgggttaccgaatttaacagtcgaatagccactttcatttagaggctgcaaaaaataagggcaacaaacgataacgtattaaagcaagagaactcataatttttttgaagatactgcaacaaaacctaaaaatccaacctgcaactgattggttaattgagaaaaatagtcactgcatgtgctggtttgaagccataa-----------------------------------------------------------------------------------------------------------------------------------------------------------------------------------------------------------------------------------------------------------------------------------------------------------------------------------------------------
>Jupunba_brachystachya_Lima_7438@NODE_1_length_1302_cov_79.056327
tgaagtctcattgcaactggtctttcaaaattaaaatgaaattaatgccccttttttt----------agagccttcaaattttacaaaccgccgtcggagatttcaactaaagttaagcatcgtcgccattgacgacatgattaccctgtgcaatcattgattgaaccgacattttcatatcatgcaacacagttcatgcaataaaaagaaaacatgcaaaagggaaaaaacattaaattcgttctgggtgaattgaaaataattcaccagtctttaacattgtcagaaagaggcggtgaaattagaccggt-ggtctaactcttttacaacaaattatatttttcaagtgagaactgagaaattcacctcaata--ctctgctttctttcttgatagagcaaaaaagggggaagaaaaaaactacgcttgctttctacctttgtagagtctgaggttagaatgacataacgaagtacaaacgattacaatagttgacaacaaggctgccataaatgtaaaggtagaaacaagttgagcatgggcctttcttccacaaggtattctccagacagtatcatcaccgttcatattagtatcatcactcgtagctttgaagaaacatctctgattcttcacatttttctttgtgctgcaacgtactatcacatcggggttaccgaatttaacagtcgaatagccactttcatttagaggctgcaaaaaaaaagggcaacaa----------attaaagcaagtgaactcagaatttttttgtagctactgcaactacacctaaaaatccaacctgcagctgattggttaattaagaaaaatagtcactacatgtgctggtttgaagccataacggggtttactcacttgatatcgggcgtgcaagggaagttctagattgatgtcagctgactgatgaaaaatgtttggatcaacatctaagtggatttcaacagcagaacggttggacaaaaatgaaggcaactctagattggtatctccaaagacagctacatcacgaaacactgcaataaagagcatcattgaccataagaaatcaaaggaggaatttctgaaattgagataatatgcatttgtatatatgaaggtacttataatgagcatttaccaccacgctgaacaagatgctccagttcgaatggatcagcaaaaaccccagagggaagtctttca
>Jupunba_commutata_Maguire_46145@NODE_1_length_737_cov_60.489394
-------------------------------------------------------------------------------------------------------------------------------ccattgacgacatgattaccctgtgcaatcattgattgaaccgacattttcatatcatgcaacatagtccatgcaataaaaagaaaacatgcaaaagggaaaaaacattaaattcgttctg---gcacttaaaataattcaccagtctttaacatt------------cagtgaaattagaccgac--------------cataacaaattatatttttcaagtgagaactgagaaattcacctcaacattctctgctttctttctggatagagcaaaaaagggggaagaaaaaaactaagcttgctttctacctttgtagagtctgaggttagaatgacataatgaataacaaacgattacaatagttgataacaaggctgcgataaatgtaaaggtggaaacgagttgagcatgggcctttcttccacaaggtattctccagacaatatcatcaccgttcatattagtatcatcacttgtagctttgaagaaacatctctgattcttcacattttcctttgtgctgcaacgtactatcacatctgggttaccgaatttaacagtcgaatagccactttcatttagaggctgcaaaaaataagggcaacaaacgataacgtattaaagcaagtgaactcataatttttttgaagctactgcaactaaacctaaaaatccaacctgcaactgattggttaattgagaaaaatagtcactacatgtgctggtttgaagccataacggggtttactcacttgatatcg------------------------------------------------------------------------------------------------------------------------------------------------------------------------------------------------------------------------------------------------------------------------------------------------------------------------------
>Jupunba_commutata_Maguire_46145@NODE_2_length_678_cov_73.091514
--------------------------------------------------------------------------------------------------------------------------------------------------------------------------------------------------------caggaaaaagaaaacatgcaaaagggaaaaaacaataaattcgctctgggtgaatggaaaataattcaccagtctttaacattgtcagagagaggcggtgaaattagaccggtgggtctaactcttttataacaaataatatctttcaagtgagaactgagaaattcacctcaacactctctgctttcttgcttgatatagcaaaaaagggg-----aaaaaactatgcttgctttctacctttgtagagtctgaggttagaatgacgtaatgaagtacaaacgattacaatagttgataataaggctgccataaatgtaaaggtagaaacaagttgagcatgggcctttcttccacaaggtattctccagacgatatcatcaccgttcatattagtatcatcacttgtagctttgaagaaacatctctgattcttcacatttttctttgtgctgcaacgcactatcacatcggggttaccgaatttaacagtcgaatagccactttcacttagaggctgcaaaaaataagggcaacaa----------attaaagcaagtgaactcagaatttttttgaagctactgcaactaaacctaaaaatccaacctgcagctgattggttaattgagaaaaatagtcactacatgtgctggtttgaagccataacggggtttactcacttgatatcg------------------------------------------------------------------------------------------------------------------------------------------------------------------------------------------------------------------------------------------------------------------------------------------------------------------------------
>Jupunba_idiopoda_Quesada_1718@NODE_1_length_895_cov_58.310513
----------------------------------------------------------------------------------------------------------------------------------------------------------------------accgacattttcatattatgcaacatagttcacgcaataaaaagaaaacatgcaaaagggaaaaaacattaaattcgttctgggtgaatcgaaaataattcaccagtctttaacattgtcagagagaggcggtgaaattagaccggtgggtctaactcttctataacaaattatatttttcaagtgagaactgagaaattcacctcaaca--ctctgctttctttcttgatagagcaaaaaagggggaa-gaaaaaactaagcttgctttctacctttgtagagtctgaggttagaatgacataatgaagtacaaacgattacaatagttgataacaaggctgcgataaatgtaaaggtggaaacgagttgagcatgggcctttcttccacaaggtattctccagacaatatcatcaccgttcatattagtatcatcacttgtagctttgaagaaacatctctgattcttcacattttcctttgtgctgcaacgtactatcacatctgggttaccgaatttaacagtcgaatagccactttcatttagaggctgcaaaaaataagggcaacaaacgataacgtattaaagcaagtgaactcgtaatttttttgaagctgctgcaactacacctaaaaatccaacctgcaactgattggttaattgagaaaaatagtcactacatgtgctggtttgaagccataacggggtttactcacttgatatcgggcgtgcaagggaagttctagattgatgtcagctgactgataaaaaatgtttggatcaacatctaagtggatttcaacagcagaacggttggacaaaaatgaaggcaactctagattggtatctccaaagacagctacatcacgaaacactgcaatgaagagcatcattga---------------------------------------------------------------------------------------------------------------------------------------------------
>Jupunba_leucophylla_Iganci_839@NODE_1_length_1431_cov_157.641064
tgaagtctcattgcaatgggtcttccaaaattaaaatgaaattaatgcccctttttttccttccaactaaagccttcaaattttacaa------------------------------------tcgccattgacgacatgattaccctgcgcaatcatttactgaaccgacattttcatatcatgcaacatagttcatgcagtaaaaagaaaacatgcaaaagggaaaaaacattaacttcgttctgggtgaatagaaaataattcaccagtctttaacattgtcagagagaggcggtgaaattagaccggtgggtctaactcttttataacaaattatatttttcaagtgagaactgagaaattcacctcaacactctctgcttgctttcttgatagagcaaaaaagggggaagaaaaaaactaagcttgctttctacctttgtagagtctgaggttagaatgacataatgaagtacaaacgattacaatagttgacaacaaggctgccataaatgtaaaggtagaaacaagttgagcatgggcctttcttccacaaggtattctccagacaatatcatcaccgttcatattagtatcatcacttgtagctttgaagaaacatctctgattcttcacatttttctttgtgctgcaacggactatcacatcggggttaccgaatttaacagtcgaatagccactttcatttagaggctgcaaaaaataagggcaacaa----------attaaagcaagtgaactcagaatttttttgtagctactgcaactacacctaaaaatccaacctgcagctgattggttaattaagaaaaatagacactacatgtgctggtttgaagccataacggggtttactcacttgatatcgggcgtgcaagggaagttctagattgatgtcagctgactgatgaaaaatgtttggatcaacatctaagtggatttcaacagcagaacggttggacaaaaatgaaggcaactctagattggtatctccaaagacagctacatcacgaaacactgcaatgaagagcatcattgaccataagaaatcaaaggagatgtttctgaaattgagacaatgtgcatttttatatatgaaagtacttataatgagcatttaccaccacgctgaacaagatgctccagttcgaatggatcagcaaaaaccccagagggaagtctttca
>Jupunba_limae_Iganci_261@NODE_1_length_1674_cov_64.997495
tgaagtctcattgcaactggtctttcaaaattaaaatgaaattaatgccccttttttt----------agagccttcaaattttacaaaccgtcgtcggagatttcaactaaagttaagcatcgtcgccattgacgacatgattaccctgtgcaatcattgattgaaccgacattttcatatcatgcaacatagttcatgcaataaaaagaaaacatgcaaaagggaaaaaacattgaattcgttctgggtgaattgaaaataattcaccagtctttaacattgtcagaaagaggcggtgaaattagaccggt-ggtctaactcttttacaacaaattatatttttcaagtgagaactgagaaattcacctcaacactctctgctttctttcttgatagagcaaaaaagggggaagaaaaaaactacgcttgctttctacctttgtagagtctgaggttagaatgacataatgaagtacaaacgattacaatagttgacaacaaggctgcaataaatgtaaaggtagaaacaagttgagcatgggcctttcttccacaaggtattctccagacaatatcatcaccgttcatattagtatcatcactcgtagctttgaagaaacatctctgattcttcacatttttctttgtgctgcaacgtactatcacatcggggttaccgaatttaacagtcgaatagccactttcatttagaggctgcaaaaaataagggcaacaa----------attaaagcaagtgaactcagaatttttttgtagctactgcaactacacctaaaaatccaacctgcagctgattggttaattaagaaaaatagtcactacatgtgctggtttgaagccataacggggtttactcacttgatatcgggcgtgcaagggaagttctagattgatgtcagctgactgatgaaaaatgcttggatcaacatctaagtggatttcaacagcagaacggttggacaaaaatgaaggcaactctagattggtatctccaaagacagctacatcacgaaacactgcaataaagagcatcattgaccataagaaatcaaaggaggaatttctgaaattgagataatatgcatttgtatatatgaaggtacttataatgagcatttaccaccacgctgaacaagatgctccagttcgaatggatcagcaaaaaccccagagggaagtctttca
>Jupunba_longipedunculata_Cardona_2682@NODE_2_length_626_cov_57.196721
---------------------------------------------------------------------------------------------------------------------------------------------------------------------------------------------------------------------------------------------------------------------------------------------------------------------------------------------------tatttttcaagtgagaactgagaaattcacctcaacactctctgctttctttcttgatagagcaaaaaagggggaagaaaaaaactatgcttgctttctacctttgtagagtctgaggttagaatgacataatgaagtacaaacgattacaatagttgataacaaggctgcgataaatgtaaaggtggaaacgagttgagcatgggcctttcttccacaaggtattctccagacaatatcatcaccgttcatattagtatcatcacttgtagctttgaagaaacatctctgattcttcacattttcctttgtgctgcaacgtactatcacatctgggttaccgaatttaacagtcgaatagccactttcatttagaggctgcaaaaaataagggcaacaaacgataacgtattaaagcaagtgaactcatgatttttttgaagctactgcaactaaacctaaaaatccaacctgcaactgattggttaattgagaaaaatagtcactacatgtgctggtttgaagccataacggggtttactcacttgatatcgggcgtgcaagggaagttctagattgatgtcagctgactgataaaaaatgtttggatcaacatctaagtggat------------------------------------------------------------------------------------------------------------------------------------------------------------------------------------------------------------------------------------------------------
>Jupunba_macradenia_Lourteig_3021@NODE_1_length_1022_cov_74.146032
--aagtctcattgcaactggtcttccaaaattaaaatgaaattaatgcccttttttctccctccaactaaagccttcagattttacaaacccccgtcggagatttcaactaaagtgaagcatcgtcgccattgacgacatgattaccctgtgcaatcattgattgaaccgacattttcatatcatgcaacatagttcatgcaataaaaagaaaacatgcaaaagggaaaaaacattaaattcgttctgggtgaattgaaaatatatcaccagtctttaacattgtcagagagaggcggtgaaatcagaccggtgtgtctaactcttttataacaaattatatttttcaagtgagaactgagaaattcacctcaaca--ctctgctttctttcttgatagagcaaaaaagggggaa-gaaaaaactaagcttgctttctacctttgtagcgtctgaggttagaatgacataatgaagtacaaacgattacaatagttgataacaaggctgcgataaatgtaaaggtggaaacgagttgagcatgggcctttcttccacaaggtattctccagacaatatcatcaccgttcatattagtatcatcacttgtagctttgaagaaacatctctgattcttcacattttcctttgtgctgcaacgtactatcacatctggattaccgaatttaacagtcgaatagccactttcatttagaggctgcaaaaaataagggcaacaaacgataacgtattaaagcaagtgaactcataatttttttgaagctactgcaactacacctaaaaatccaacctgcaactgattggttaattgagaaaaatagtcactacatgtgctggtttgaagccataacggggtttactcacttgatatcgggcgtgcaagggaagttctagattgatgtcagctgactgatgaaaaatgtttggatcaacatctaagtggatttcaacagcagaacggttggacaaaaatgaaggcaactctagattggtatctccaaaga-------------------------------------------------------------------------------------------------------------------------------------------------------------------------------------------
>Jupunba_microcalyx_Iganci_855@NODE_1_length_1065_cov_68.639676
tgaagtctcattgcaactggtcttccaaaattaaaatgaaattaatgcccctttttgtccctccaactaaagccttcaaattttacaaacccccgtcggagatttcaactaaagttgagcatcttcgccattgacgacatgattaccctgtgcaatcattgattgaaccgacattttcatatcatgcaacatagttcatgcaataaaaagaaaacatgcaaaagggaaaaaacattaaattcgttctgggtgaattgaaaataattcaccagtctttaacatt------------cggtgaaattagaccggtcggtctaactcttttataacaaatcatatttttcaagtgagaactgagaaattcacctcaacactctctgctttctttcttgatagagcaaacaagggggaagaaaaaaactaagcttgctttctacctttgtagagtctgaggttagaatgacataatgaagcacaaacgattacaatagttgataacaaggctgccataaatgtaaaggtggaaaccagttgagcatgggcctttcttccacaaggtattctccagacaatatcatcaccgttcatattagtatcatcacttgtagctttgaagaaacatctctgattcttcacattttcctttgtgctgcaacgtactatcacatctgggttaccgaatttaacagtcgaatagccactttcatttagaggctgcaaaaaataagggcaacaaacgataacctattaaagcaagtgaactcatgatttttttgaagctactgcaactaaacctaaaaatccaacctgcaactgattggttaattgagaaaaatagtcactacatgtgctggtttgaagccataacggggtttactcacttgatatcgggcgtgcaagggaagttctagattga----------------------------------------------------------------------------------------------------------------------------------------------------------------------------------------------------------------------------------------------------------------------------------------------------
>Jupunba_microcalyx_Iganci_855@NODE_2_length_887_cov_78.869136
tgaagtctcattgcaatgggtcttccaaaattaaaatgaaattaatgcccctttttttccttccaactaaagccttcaaattttacaa------------------------------------tcgccattgacgacatgattaccctgcgcaatcatttactgaaccgacattttcatatcatgcaacatagttcatgcagtaaaaagaaaacatgcaaaagggaaaaaacattaacttcgttctgggtgaatagaaaataattcaccagtctttaacattgtcagagagaggcggtgaaattagaccggtgggtctaactcttttataacaaattatatttttcaagtgagaactgagaaattcacctcaacactctctactttctttcttgatagagcaaaaaagggggaagaaaaaaactaagcttgctttctacctttgtagagtctgaggttagaatgacataatgaagtacaaacgattacaatagttgacaacaaggctgccataaatgtaaaggtagaaacaagttgagcatgggcctttcttccacaaggtattctccagagaatatcatcaccgttcatattagtatcatcgcttgtagctttgaagaaacatctctgattcttcacatttttctttgtgctgcaacggactatcacatcggggttaccgaatttaacagtcgaatagccactttcatttagaggctgcaaaaaataagggcaacaa----------attaaagcaagtgaactcagaatttttttgtagctactgcaactacacctaaaaatccaacctgcagctgattggttaattaagaaaaatagacactacatgtgctggtttgaagccataacggggtttactcacttgatatcgggcgtgcaagggaagttctagattga----------------------------------------------------------------------------------------------------------------------------------------------------------------------------------------------------------------------------------------------------------------------------------------------------
>Jupunba_microcalyx_Iganci_855@NODE_3_length_534_cov_28.148796
--------------------------------------------------------------------------------------------------------------------------------------------------------------------------------------------------------------------------------------------------------------------------------------------------------------------------------------------------------------------------------------------------------------------------------------------------------------------------------------------------------------------------------------------------------------------------------------------------------------------------------------------------------------------------------------------------------------------------------------------------------------------------------------------------------------------------------------------------------------------------cactacatgtgctggtttgaagccataacggggtttactcacttgatatcgggcgtgcaagggaagttctagattgatgtcagctgactgatgaaaaatgtttggatcaacatctaagtggatttcaacagcagaacggttggacaaaaatgaaggcaactctagattggtatctccaaagacagctacatcacgaaacactgcaatgaagagcatcattgaccataagaaatcaaaggagatgtttctgaaattgagacaatgtgcatttttatatatgaaagtacttataatgagcatttaccaccacgctgaacaagatgctccagttcgaatggatcagcaaaaaccccagagggaagtctttca
>Jupunba_oxyphyllidia_Yonker_6157@NODE_1_length_1059_cov_78.527495
-----------------------------------------------------------------------------------------------tcggagatttcaactaaagtgaagcatcgtcgccattgacgacatgattaccctgtgcaatcattgattgaaccgacattttcatatcatgcaacatagttcatgcaataaaaagaaaacatgcaaaagggaaaaatcattaaattcgttctgggtgaatcgaaaataattcaccagtctttaacattgtcagagagaggcggtgaaattagaccggtgggtctaactcttctataacaaattatatttttcaagtgagaactgagaaattcacctcaaca--ctctgctttctttcttgatagagcaaaaaagggggaa-gaaaaaactaagcttgctttctacctttgtagagtctgaggttagaatgacataatgaagtacaaacgattacaatagttgataacaaggctgcgataaatgtaaaggttgaaacgagttgagcatgggcctttcttccacaaggtattctccagacaatatcatcaccgttcatattagtatcatcacttgtagctttgaagaaacatctctgattcttcacattttcctttgtgctgcaacgtactatcacatctgggttaccgaatttaacagtcgaatagccactttcatttagaggctgcaaaaaataagggcaacaaacgataacgtattaaagcaagtgaactcataatttttttgaagctactgcaactacacctaaaaatccaacctgcaactgattggttaattgagaaaaatagtcactacatgtgctggtttgaagccataacggggtttactcacttgatatctggcgtgcaagggaagttctagattgatgtcagctgactgataaaaaatgtttggatcaacatctaagtggatttcaacagcagaacggttggacaaaaatgaaggcaactctagattggtatctccaaagacagctacatcacgaaacactgcaatgaagagcatcattgaccataagaaatcaaaggagatgtttctgaaattgagataatatgcatttttatatatgaaagtacttataatgagcatttaccaccacgctga------------------------------------------------------
>Punjuba_callejasii_Daly_5935@NODE_1_length_849_cov_13.238342
---------------------------------------------------------------------------------------------------------------------------------------------------------------------------------------------------------------------------aaaaagggaaaaacattgaattcgttctgggtgaattgaaaataattctccagtctttaacattgtcagtgagaggcggtgaaattagaccggtgggtctaactcttttataacaaaatatatttttcaagtgagaactgagaaattcacctcaaca--ctctgctttctttcttgatatagcaaaaaaaggg----ggaaaaactatgcttgctttctacctttgtagagtctgaggttagaatgacataatgaagtacaaacgattacaacagttgacaataaggctgccaaaaatgtaaaggtagaaacaagttgagtatgggcctttcttccacaaggtattctccagacaatatcatcaccgttcatcttagtatcatcacttgtacctttgaagaaacatctctgattcttcgcattttcctttgtgctgcaacgtactatcacatctgggttaccgaatttaaccgtcgaatagccactttcatttaaaggctgc-aaaaataagggcaacaaccgataacgtattaaagcaagtgaactcagaatttttttgaagctactgcaactaaacctaaaaatccaacctgcaactgattgattaattgagaaaaatagtcactacatgtgctgctttgaagccataaaggggtttactcacttgatatcgggcgtgcaagggaagttctagattgatgtcagctgactgataaaaaatgtttggatcaacatctaagtggatttcaacagcagaacggttggacaaaaatgaaggcaactctagattggtatctccaaagacagctacatcaccaaacactgcaataaagagcatcattgaccataag--------------------------------------------------------------------------------------------------------------------------------------------
>Punjuba_racemiflora_Jimenez_Soares_3626@NODE_1_length_1182_cov_82.833484
---------------------cttccaaaattaaaatgaaattaatcccctttttattttcttcaactaaagccttcaaattgtacaaacccccgttggagatttcaactaaagttaagcatcgtcgccattgacgacatgattaccctgtgcaatcatttaccgaacggacattttcatatcatgcaacatagttcgtccaataaaaagaaaacatgcaaaagggaaaaaacattaaattcgttctgggtgaattgaaaataattcaccagtctttaacattgtaagtgagaggcggtgaaattagaccggtgggtctaactcttttataacaaaatata-ttttcaagtgagagctgagaaattcacctcaaca--ctctgctttctttcttgatacagcaaaaaaggg-----gaaaaaactatgcttgctttctacctttgtagagtctgtggttagaatgacataatgaagtacaaacgattacaatagttgacaataaggctgccataaatgtaaaggtagaaacaagttgagcatgggcctttcttccacaaggcattctccagacaatatcatcaccgttcatcttagtatcatcacttgtacctttgaagaaacatctctgattcttcacattttcctttgtgctgcaacgtactatcacatctgggttaccgaatttaaccgtcgaatagccactttcatttaaaggctgc-aaaaataagggcaataaacgataacgtattaaagcaagtgaactcagaatttttttgaagctactgcaactaaacctaaaaatccaacctgcaactgattgattaattgagaaaaatagtcactacatgtgctggtttgaagccataacggggtttactcacttgatatcgggcgtgcaagggaagttctagattgatgtcagctgactgataaaaaatgtttggatcaacatctaagtggatttcaacagcagaacggttggacaaaaatgaaggcaactctagattggtatctccaaagacagctacatcacgaaacactgcaataaagagcatcattgaccataagaaatcaaaggggatgtttctgaaattgagataatatgcatttttatatatgaaagtacttataatgatcatttacccccacgctgaacaagatgctccagttcgaatggatcagcaaaaaccccagagggaagtctttca
>_R_Acacia_rostellifera_Murphy_466@NODE_1_length_1289_cov_138.619637
ttaatcttcctttcttttccttcctcaaatcttctgtataacaaacga----------ggcctaactaaaagccttcaaattttgcaaacccccgtcgtagatttcaactaaagttaagcatcatagccattgacgacatgattaccctgtgcaatcatttgctgaaccgacattttcatatcatacaacatagttcatgcaataaaaagaaaacatgcaaaagggaaaaaacattgaattcgttctgagtgaattgaaaataattcacgagtctttaacgttgtcagagagaggcggtgaaattagaccggtgggtctaactcttttataacaa---atatttttcacgtgagaactgagaaattcacctaaaca--ctctgctttctttcttgatataacaaaaaggggggg--agaaaacctatgcttgctttctacctttgtagagtctgaggttagaatgacataatgaagtacaaacgattacaatagttgataataaggctgctataaatgtaaaggtagaaacaagttgagcatgagcctttcttccacaaggtactctccagacaatatcatcaccgttcatattagtatcatcacttgtagctttgaagaaacatctctgattcttcacattttcctttgtgctgcaacgtaatatcacatctgggttaccgaatttaacagtcgaatagccactttcatttaaaggctgcaaaaaataagggcaacaaatgataacgtattaaagcaagtgaactcagaattttttttaagctactgcaaataaacctaaaaatccaacctgcaactgattggttaattgagaaaaatagtcactacatgtgctggtttgaagtcataacggggcttactcacttgatatcgggcatgcaagggaagttctagtttgatgtcagctgactgataaaaaatgtttggatcaacatctaagtggatttcaacagcagaacggttggacaaaaatgaaggcaactctagattggtatctccaaagacagctac------------------------------------------------------------------------------------------------------------------------------------------------------------------------------------
>_R_Albizia_coripatensis_Hughes_2433@NODE_1_length_1392_cov_116.368061
tcaatcaagaatgcctcaagccgttgcaacaagcaacggacttagcgcacgttgaaagctctccaactaaagccttcgaattgtacaaacccccatcggatatttcaactaaagttaagcatagtggccattgacgaaatgattaccctgtgcaatcatttactgaaccgacattttcatatcatgcaacatagttcatgcagtaaaaagaaaacatgcaaaagggaaagaacattaaattcgttctgggtgaattgaaaataattcaccagtctttaacattgtcagagagaggcggtgaaattaggccggtgggtctaactctcttataacaaaatatatttttcaagtgagatctgagaaattcacctcaaca--ctctgctttctttcttgatatagcaaacaagggggaagataaaaactatgcttgctttctacctttgtagagtctgaggttagaatgacataatgaagtacaaacgattacaatagttgacaataaggctgccataaatgtaaaggtagaaaccagttgagcatgggcctttcttccacaaggtattctccagacaagatcatcaccgttcatcttagtatcatcaattgtggctttgaagaaacatctctgattcttcacattttcctttgtgctgcaacgtaccatcacatctgggttaccgaatttaatagtcgaatagccactttcatttagaggctgcaaaaaataagggcaacaaacgataacgtattaaagcatgtgaact-agaatttttttgaagctactgccactaaacctaaaaatccaacctgcaactgattggttaattgagaaaaatagtcactacatgtgctggtttgaaaccataaaggggtatactcacttgatatcgggcgtgcaagggaagttctagattgatgtcagctgactgataaaaaatggttggatcaacatctaagtggatttcaacagcagaacggttggacaaaaatgaaggcaactctagattggtatctccaaagacagctacatcacgaaacactgcaataaagagcatcattgaccataagaaatcaaaggagatgtttctgaaattgagataacatgcatgtttatatatgaaagtacttataatgagcatttaccaccacgctgaacaagatgctccagttcgaatggatcagcaaaaaccccagagggaagtctttca
>_R_Albizia_edwallii_Dalmaso_272@NODE_1_length_667_cov_5.093137
---------------------------------------------------------------------------------------------------------------------------------------------------------------------------------------------------------------------------------------------aattcgttccgggtgaaatgaaaataattcaccagtctttaaaactgtcagagagaggcggtgaaattatgccggtgggtctaactcttttataacaaaatatatttttcaagtgagaactgagaaattcacctcaaca--ccctgctttctttctcgatatagcgaaaaagggg----gaaaaaactatgcttgctttctacctttgtagagtccggggttagaatgacataatgaagtacaaacgattacaatagttgacaataaggctgccataaatgtaaaggtagaaacaagttgagtatgggcctttcttccacaaggtattctccagacaatatcatcaccgttcatattagtatcatcacttgtagctttgaagaaacatctctgattcttcacattttcctttgtgctgcaacgtactatcacatctgggttatcgaatttaacagtcgaatagccactttcatttagaggctgcaaaaaataagggcaacaaacgataacgtattaaagcaagtgaacccagaatttttttg-agctactgcgactaaacctaaaaatccaacctgcaactgattggttaattgagaaaaatagtcactacatgtgctggtttgaaaccataacggggtttactcacttgatatcgggcgtgcaagggaagttc------------------------------------------------------------------------------------------------------------------------------------------------------------------------------------------------------------------------------------------------------------------------------------------------------------
>_R_Albizia_glabripetala_Lewis_1652@NODE_1_length_738_cov_43.387292
---------------------------------------------------------------------------------------------------------------------------------------------------------------------aatcgacattttcatatcatgcaacatagttcaggcaataaaaaga---------------aaagaacgttaaactcgttctgggtgaattgaaaataattcaccagtctttaacattgtcagagagaggcggtgaaattagaccggtgggtctaactcttttataacaaaatatatttttcgggtcccaact--gaaattcacatcaaca--ctctgctttctttcttggtatagcaaaaaaaggggg--gaaaaacctatgcttgctttctacctttgtagagtctgaggttagaatgacataatgaagtacaaacgattacaatagttgacaataaggctgccataaatgtgaaggtagaaacaagtttagcatgggcctttcttccacaaggtattctccagacaatatcatcaccgtacatcttagtatcatcactagtagctttgaagaaacatctctgattcttcacattttcctttgtgctgcaacgtactatcacatctgggttaccgaatttaacagtcgaatagccactttcatttaaaggctgcaaaaaataagggcaacaaacgataacgtattaaagcaagcgaactcaggattttttggagcctactacaactaaacctaaaaatccaacctgcaactgattggttaattgag-aaaatagtcactacatgtgctggtttgaaaccataacggggtttactcacttgatatcgggcgtgcaagggaagttctagattgatgtcag----------------------------------------------------------------------------------------------------------------------------------------------------------------------------------------------------------------------------------------------------------------------------------------------
>_R_Albizia_inundata_Wood_26530@NODE_1_length_645_cov_199.805085
---------------------------------------------------------------------------------------------------------------------------------------------------------------------------------------------------------------------------------------------------------------------------------ctttaacattgtcagagagaggcggtgaaattagaccggtgggtctaactcttttataac--aatatatttttcgggtcccaact--gaaattcacctcaaca--ctctgctttctttcttggtatagcaaaaaaaggggg--gaaaaacctatgcttgctttctacctttgtagagtctgaggttagaatgacataatgaagtacaaacgattacaatagttgacaataaggctgccataaatgtgaaggtagaaacaagtttagcatgggcctttcttccacaaggtattctccagacaatatcatcaccgttcatcttagtatcatcactagtagctttaaagaaacatctctgattcttcacattttcctttgtgctgcaacgtactatcacatctgggttactgaatttaatagtcgaatagccactttcatttaaaggctgcaaaaaataagggcaacaaacgataacgtattaaagcaagtgaactcagaatttttttgaagctactgcaactaaacctaaaaatccaacctgcaactgattggttaattgagaaaaatagtcactatatgtgctggtttgaaaccataacggggtttactcacttgatatcgggcgtgcaagggaagttctagattgatgtcagc---------------------------------------------------------------------------------------------------------------------------------------------------------------------------------------------------------------------------------------------------------------------------------------------
>_R_Albizia_multiflora_Hughes_3090@NODE_1_length_1205_cov_97.230496
tg---acgcattgcaattggtcttccaaaattagaatgaaattaatgccctttttattttctccaactaaagccttcagattgtacaaacccctgtcggagatttcaa-----ataaagcatcgtcgccattgacgacatgattaccctgtgcaatcatttactgaatcgacattttcatatcatgcaacatagttcatgcagtaaaaagaaaacatgcaaaagggaaagaactttaaattcgttctgggtgaattgaaaataattca-aagtctttgacattgtcagagagaggcggtgaaattagagcggggggtctgactcttttgtaacaaaatatatttttcaagtgccaactgagaaattcacctcaaca--ctctgctttctttcttggtatagcaaaaaagggg----caaaaacctatgcttgctttctacctttgtagagtctgaggttagaatgacataatgaagtacaaacgattacaatagttgacaataaggctgccataaatgtgaaggtagaaacaagtttagcgtgggcctttcttccacaaggtattctccagacaatatcatcaccgttcatcttagtatcatcactagtagctttgaagaaacatctctgattcttcacattttcctttgtgctgcaacgtactatcacatctgggttacccaatttaacagtcgaatagccactttcatttaaaggctgcaaaaaataagggcaacaaacgataacgtattaaagcaagcgaactcaggattttttagagcctactacaactgaacctaaaaatccaacctgcaactgattggttaattgag-aaaatagtcactacatgtgctggtttgaaaccataacggagtttactcacttgatatcgggcgtgcaagggaagttctagattgatgtcagccgactgatgaaaaatgtttggatcaacatctaagtggatttcaacggcagaacggttggacaaaaatgaaggcaactctagattggtatctccaaagacagctacatgacgaaacactgcaataaagagcatcattgaccataagaaatcaaaggagatgtttctgaaattgagataacatgcatgtttatataggaaagtacttataatgagcatttaccaccacgctgaacaagatgctccagttcgaatggatcagcaaaaaccccagagggaagtctttca
>_R_Albizia_niopoides_Simon_1601@NODE_1_length_862_cov_134.284076
--------------------------------------------------------------------------------------------------------------------------------------------------------------------------------------------------------------------------------------------------------------------ataattcaccagtctttaaca--gtaagagagaggaggtgaaattagacccatgggtctaactcttttataacaaaatatatttttcaagtgccaactgagaaattcacctcgaca--ctctgctttctttctttgtatagcaaaaaagggg----aaaaaaactatgcttgctttctagctttgtagagtctgaggttagaatgacataatgaagtacacacgattacaatagttgacaataaggctgctataaatgtaaaggttgaaacaagttgagcatgggcctttcttccacaaggtattctccagacaatactatcaccgttcatcttagtatcatcactagtagctttgaagaaacacctgtgattcttcacattttcctttgtgctgcaacgtactatcacatctgggttaccgaatttaacagtcgaatagccactttcatttaaaggctgcaaaaaataagggcaacaaacgataacgtattaaagcaagcgaactcaggattttttggagcctactgcaactaaacctaaaaatccaacctgcaactgattcgttaattgag-aaaatagtcactacatgtgctggtttgaaaccataacggggtttactcacttgatatcgggcgtgcaagggaagttctagattgatgtcagctgactgatgaaaaatgtttggatcaacatctaagtggatttcaacagcagaacggttggacaaaaatgaaggcaactctagattggtatctccaaagacagctacatcacaaaacactgcaataaagagcatcattgaccataagaaatcaaaggagatgtttctgaaattgagataacatgcatgtttatatatgaaagtactt--------------------------------------------------------------------------------
>_R_Albizia_subdimidiata_var_minor_Gorts_341@NODE_1_length_848_cov_27.744488
----------------------------------------------------------------------------------------------------------------------------------------------------------------------------------------------------------------------------------------------------tctgggtgaattgaaaataattcaccagtcttcaacattgtcagagagaggcggtgaaattagaccggtgggtctaa-----ttataacaaaatatatttttcgggtccccact--gaaattcacctcaaca--ctctgctttctttcttggtatagcaaaaagggggg---gaaaaacctatgcttgctttctacctttgtagagtctgaggttagaatgacataatgaagtacaaacgattacaatagttgacaataaggctgccataaatgtgaaggtagaaacaagtttagcatgggcctttcttccacaaggtattctccagacaatatcatcaccgttcatcttagtatcatcactagtagctttgaagaaacatctctgattcttcacattttcctttgtgctgcaacgtactatcacatctgggttaccgaatttaatagtcgaatagccactttcatttaaaggctgcaaaaaataagggcaacaaacgataacgtattaaagcaagtgaactcagaatttttttgaagcta-------------------------ctgcaactgattggttaattgagaaaaatagtcactatatgtgctggtttgaaaccataacggggtttactcacttgatatcgggcgtgcaagggaagttctagattgatgtcagccgactgatgaaaaatgtttggatcaacatctaagtgggtttcaacagcagaacggttggacaaaaatgaaggcaactctagattggtatctccaaagacagctacatcacgaaacactgcagtaaagagcatcattgaccataagaaatcaaacgatatgtttctgaaattgagataacatgcatgttcatatatgaaagtac----------------------------------------------------------------------------------
>_R_Albizia_subdimidiata_var_subdimidiata_Ferreira_210@NODE_1_length_968_cov_127.583614
-----------------------------------------------------------------------------------------------------------------------------------------------------------------------tcgacattttcatatcatgcaacatagttcatgcaataaaaagaaaacatgcaaaagggaaagaacgttaaactcgttctgggtgaattgaaaataattcaccagtcttcaacattgtcagagagaggcggtgaaattagaccggtgggtctaactcttttataacaaaatatatttttcgggtccccact--gaaattcacctcaaca--ctctgccttctttcttggtatagcaaaaaaggggg---gaaaaacctatgcttgctttctacctttgtagagtctgaggttagaatgacataatgaagtacaaacgattacaatagttgacaataaggctgccataaatgtgaaggtagaaacaagtttagcatgggcctttcttccacaaggtattctccagacaatatcatcaccgttcatcttagtatcatcactagtagctttgaagaaacatctctgattcttcacattttcctttgtgctgcaacgtactatcacatctgggttaccgaatttaatagtcgaatagccactttcatttaaaggctgcaaaaaataagggcaacaaacgataacgtattaaagcaagtgaactcagaatttttttgaagcta-------------------------ctgcaactgattggttaattgagaaaaatagtcactatatgtgctggtttgaaaccataacggggtttactcacttgatatcgggcgtgcaagggaagttctagattgatgtcagccgactgatgaaaaatgtttggatcaacatctaagtggatttcaacagcagaacggttggacaaaaatgaaggcaactctagattggtatctccaaagacagctacatcacgaaacactgcagtaaagagcatcattgaccataagaaatcaaacgatatgtttctgaaattgagataacatgcatgttcatatatgaaagtacttataatgagcatttaccaccacgctgaacaagatgct--------------------------------------------
>_R_Albizia_tomentella_Leach_Dunlop_3801@NODE_1_length_1146_cov_111.325538
---------------------------------------------------------------------------tcatactgtacaaacccctgtcggagatttcgactgaagttgagcaacatcgccattggcgacatgattaccctgtgcaatcatttactgaactgacattttcatatcatccaacctagttcatgcaataaaaagaaaa-atgcaagaggg-aaaaacattcaattcgttccgggtgaattgggaaaaaatcaagagtcttcaacattgtcagagaggggcggtgaaattagaccggtgagtccaactctaacaaaattcaatatgtttttctag-------tgatagattcacttcaaag--ctctgctttctttcttgatatagcaacaaaaagcaaaaaaaaggactatgcttgctttgtagctcggtagagcctgaggttagaatgacataatgaagtccaaacgattacaatggttgataataaggctgccataaatgtaaaggtagaaaccaattgagcatgggcctctcttccacaaggtattctccagacaatatcattaccgttcatattagtatcatcacttgtagctttgaagaaacatctctgattcttcacattttcctttgtgctgcaacgtactatcacatctgggttaccgaatttaacagtcgaatagccactttcatttaaaggctgcaaaaaataagggcaacaaacgattacgtactaaagcaagtgaactcagaatttttttgaagctactgcaactaaacttaaaaatccaacctgcaaccaattggctaattgagagaaatagacactacatgtgctgctttgaagccataacggggtttactcacttgatatcgggcgtgcaagggaagttctaggttgacgtcagctgactgatgaaaaatgtttggatcaacatctaagtggatttcaacagcagaacggttggacaaaaatgaaggcaactctagattggtatctccaaagacagctacatcacggaaaactgcaataaagagcatcattgaccataa-aaatcaaagtagatgtttctgaaattgagataatatgcatttttatataggaaagtacttataatgagcatttaccaccacgctgaacaagatgctccagttcgaatggatcagcaacaaccccagatggaagtc-----
>_R_Albizia_tomentosa_Hughes_648@NODE_1_length_1198_cov_51.476360
tg---acacgttgcaattggtcttccaaaattagaatgaaattaatgccctttttattttctccaactaaagccttcaaattgtacaaacccctatcggagatttcaaataaagttaagcatcgtcgccattgacgacatgattaccctgtgcaatcattgactgaatcgacattttcatatcatgcaacatagttcatggagtaaaaagaaagcatgcaaaagggaaagaacgttaaattcgttctgggtgaattgaaaataattcaccagtcttcaacattgtcagagagaggcggtgaaattagaccggtgggtctaactcttttataacaaaatatatttttcaagtgccaactgagaaattcaccccaaca--ctctgctttctttcttggtatagcaaaaaagggg----gaaaaacctatgcttgctttctacctctgtagagtctgaggttagaatgacataatgaagtacaaacgattacaatagttgacaataaggctgccataaatgtgaaggtagaaacaagtttagcatgggcctttctgccacaaggtattctccagacaatatcatcacta---------------------gtagctttgaagaaacatctctgattcttcacattttcctttgtgctgcaacgtactatcacatctgggttaccgaatttaatagtcgaataaccactttcatttaaaggctgcaaaaaataagggcacca-------------taaagcaagttaactcagaatttttttgaagctactgcaactaaacctaaaaatccaacctgcaactgattggttaattgagaaaaatagtcactatatgtgctggtttgaaaccataacggggtttactcacttgatatcgggcgtgcaagggaagttctagattgatgtcagccgactgatgaaaaatgtttggatcaacatctaagtggatttcaacagcagaacggttggacaaaaatgaaggcaactctagattggtatctccaaagacagctacatcacgaaacactgcaataaagagcatcattgaccataagaaatcaaaggagatgtttctgaaattgagataacatgcatgtttatatatgaaagtacttataacgagcatttaccaccacgctgaacaagatgctccagttcgaatggatcagcaaaaaccccag--------------
>_R_Albizia_xerophytica_Hughes_1435@NODE_1_length_901_cov_50.171117
---------------------------------------------------------------------------------------------------------------------------------------------------------------------------------------------------------------------------------------------------------gtgaattgaaaataattcaccagtctttaacattgtcagagagaggcggtgaaattagaccggtgggtctaactcttttataacaaaatatatttttcaagtgccaactgagaaattcaccccgaca----ctgctttctttcttggtatagcaaaaaaggggg---gaaaaacctatgcttgctttctacctctgtagagtccgaggttagaatgacataatgaagtacaaacgattacaatagttgacaataaggctgccataaatgtgaaggtagaaacaagtttagcatgggcctttctgccacaaggtattctccagacaatatcatcacta---------------------gtagctttgaagaaacatctctgattcttcacattttcctttgtgctgcaacgtactatcacatctgggttaccgaatttaatagtcgaataaccactttcatttaaaggctgcaaaaaataagggcacca-------------taaagcaagtgaactcagaatttttttgaagctaatgcaactaaacctaaaaatccaacctgcaactgattggttaattgagaaaaatagtcactatatgtgctggtttgaaaccataacggggtctactcacttgatatcgggcgtgcaagggaagttctagattgatgtcagccgactgatgaaaaatgtttggatcaacatctaagtggatttcaacagcagaacggttggacaaaaatgaaggcaactctagattggtatctccaaagacagctacatcacgaaacactgcaataaagagcatcattgaccataagaaatcaaaggagacgtttctgaaattgagaaaacatgcatgttcatatatgaaagtacttataatgagtatttaccaccacgctgaacaagttgctccagttcgaatggatcagcaaaaa--------------------
>_R_Archidendron_clypearia_Wieringa_1849@NODE_1_length_1053_cov_147.012295
-----------------------------------------------------------------------------------------------tcggagatttcaactaaagttaagcatcgtcgccattgacgacatgattaccctgtgcaatcatttactgaatcgacattttcatatcatgcaacatagttcaagcaatacaaagaaaacatgcaaaagggaaaaaacattaaattcgttctgggtgaattgaaaataattcacgagtctttaacgttgtcagagagaggcggtgaaattagaccggtgggtctaactcttttataacaaaatatatttttcaagtgagaactgagaaattcacctcaacactctctgctttctttcttgatatagcaaaaaaagggggg-aaaaacactatgcttgctttctacctttgtagagtctgaggttagaatgacataatgaagtacaaacgattacaatagttgataataaggctgccataaatgtaaaggtagaaacaagttgagcatgggcctttcttccacaaggtattctccagacaatatcatcaccgttcatattagtatcatcacttgtagctttgaagaaacatctctgattcttcacattttcctttgtgctgcaacggactatcacatctgggttaccgaatttaacagtcgaatagccactttcatttaaaggctgcaaagaataagggcaacaaatgataacgtattaaagcaagtgaacccagaatttttttgaagttactgcaaataaacctaaaaatccaacccgcaactgattggttaattgagaaaaatagtcactacatgtgctggtttgaagccataacggggtttactcacttgatatcggacgtgcaagggaagctctagattgatgtcagctgactgataaaaaatgtttggatcaacatctaagtggatttcaacagcagaacggttggacaaaaatgaaggcaactctagattggtatctccaaagacagctacatcacgaaacactgcaataaagagcatcattgaccataagaaatcaaaggagatgtttctgaaattgagataatatgcaattttacatatgaaagaacttataatgagcatttaccac--------------------------------------------------------------
>_R_Balizia_elegans_Iganci_870@NODE_1_length_1392_cov_67.146768
tgaagtctcattgcaactggtctttcaaaattaaaatgaaattaatgccccttttttcccctccaactaaagccttcaaattttacaaacccccgtcggagatttcaactaaagttaagcatcgtcgccattgacgacatgattaccctgtgcaatcattgattgaaccgacattttcatatcatgcaacatagttcatgcaataaaaagaaaacatgcaaaagggaaaaaacattaaattcgttctgggtgaattgaaaataattcaccagtctttaacatt------------cggtgaaattagaccggtcggtctaactcttttataacaaaatatatttttcgagtgagaactgagaaattcacctcaacactctctgctttctttctggatagagcaaaagagggggaagaaaaaaactaagcttgctttctacctttgtagagtctgaggttagaatgacataatgaagtacaaacgattacaatagttgataacaaggctgcgataaatgtaaaggtggaaacgagttgagcatgggcctttcttccacaaggtattctccagacaatatcatgaccgttcatattagtatcatcacttgtagctttgaagaaacatctctgattcttcacattttcctttgtgctgcaacgtactatcacatctgggttaccgaatttaacggtcgaatagccactttcatttagaggctgcaaaaaataagggcaacaaacgataacgtattaaagcaagtgaactcataatttttttgaagctactgcgactaaacctaaaaatccaacctgcaactgattggttaattgagaaaaatagtcactacatgtgctggtttgaagccataacggggtttactcacttgatatcgggcgtgcaagggaagttctagattgatgtcagctgactgataaaaaatgtttggatcaacatctaagtggatttcaacagcagaacggttggacaaaaatgaaggcaactctagattggtatctccaaagacagctacatcacgaaacactgcaatgaagagcatcattgaccataagaaatcaaaggagatgtttctgaaattgagataatatgcatttttatatatgaaagtacttataatgagcatttaccaccacgctgaacaagatgatccagttcgaatggatcagcaaaaaccccagaaggaagtctttca
>_R_Calliandra_bella_LPQ15696@NODE_1_length_831_cov_92.456233
----------------------------------------------------------------------------------------------------------------------------------------------------------------------------------------------------------------------------------------------------------taaattggaaataaattg--agttttgaacattgtcagagaaagacggtgaaattagactggtgggtctaacccttctacaacaaaatatttttc---------aactgagaaattcaccttaaca--ctctgctacctttcttgatgtgttggggggggggggggtgttttcctatgcttgctttctgcctttgtagactctgggtttagaatggtacagtgaagtgtaaacaatcacaagacttgataataaggctgctacaaatgtgaaggtagaaacaagttgagcatgtgccttccttccacaaggtattctccagacaatatcatcaccattcatgttagtatctttacttgtagctttgaagaaacagccctgattcttcacattttcctttgagctgcaatgtaccaacacatctggggtaccaaacttaacggttgaatagccacttgcatttaaaggctgcacaaaataagggcaacagaccataatgtattaaagcaagtgaactca---gctttttgaaggtgttgcagctaaacctaaaaattcaacc-------------tcgactgagaaaaatagtcactacatgtgctggtttcaaaccataatgggatttactcacttgatatcgagcgtgcaacggaagatctagattgatgtgcgctgacttgtgcaaaatgtttggatcaacatctaagtggatttcaacagcagaacgattggacaaaaatgaaggcaattctagattggtatctccaaagacagccacatcatgaaatactgcaaagaaaagc-----------------------------------------------------------------------------------------------------------------------------------------------------------
>_R_Cathormion_obliquifoliolatum_Wieringa_6519@NODE_1_length_995_cov_77.525532
-------------------------------------------------------------------------------------------------------------------gaagcatcgacgccattgacgacatgattaccctgtgcaatcattgaatgaaccgacattttcacatcatgcaacatagttcatccaataaaaagaaaacatgcaaaaggggaaaaacattaaattcgttctgggtgaattgaaaataattcaccagcctttaacattgtcagagagaggcggtgaaattagaccggtgggtctaactcttttataacaaattatatcttttaagtgagaactgagaaattcacctcaacactctct---------------------------------------------gctttctttctacctttgtagagtctgaggttagaatgacataatgaagtacaaactattacaatagttgataacaaggcagcgataaatgtaaaggtggaaacgagttgagcatgggcctttcttccacaaggtattctccagacaatatcatcaccgttcatattagtatcatcacttgaagctttgaagaaacatctctgattcttcacattttcttttgtgctgcaacgtactatcacatctgggttaccgaatttaacagtcgaatagccactttcatttagaggctgcaaaaaataagggcaacaaacgacaacgtattaaagcaagtgaactcatgatttttttgaagctactgcaactaaacctaaaaatccaacctgcaactgattggttaattgagaaaaatagtcactacatgtgctggtttgaagccataacggagtttactcacttgatatcgggcgtgcaagggaagttctagattgatgtcagctgactgataaaaaatgtttggatcaacatctaagtggatttcaacagcagaacggttggacaaaaatgaaggcaactctagattggtatctccaaagacagctacatcacgtaacactgcaatgaagagcatcattgaccataagaaatcaaaggagatgtttctgaaattgagataatatgcatttttatatatgaaagtacttataatgagcatttaccaccacgct--------------------------------------------------------
>_R_Cathormion_rhombifolium_Deighton_3618@NODE_1_length_1031_cov_47.011530
-----------------------------------------------------------------------------------------------------------------------------------------------------------------------------------catcatgcaacatagttcatccaataaaaagaaaacatgcaaaaggggaaaaacattaaattcgttctgggtgaattgaaaataattcaccagtctttaacattgtcagagagaggcggtgaaattagaccggtgggtctaactcttttataacaaattatatcttttaagtgagaactgagaaattcacctcaacactctctgctttctttcttgatagagcaaaaagggggggggggggggactaagcttgctttctacctttgtagagtctgaggttagaatgacataatgaagtacaaactattacaatagttgataacaaggcagcgataaatgtaaaggtggaaacgagttgagcatgggcctttcttccacaaggtattctccagacaatatcatcaccgttcatattagtatcatcacttgaagctttgaagaaacatctctgattcttcacattttcttctgtgctgcaacgtactatcacatctgggttaccgaatttaacagtcgaatagccactttcatttagaggctgcaaaaaataagggcaacaaacgataacgtattaaagcaagtgaactcatgatttttttgaagctactgcaactaaacctaaaaatccaacctgcaactgattggttaattgagaaaaatagtcactacatgtgctggtttgaagccataacggggtttactcacttgatatcgggcgtgcaagggaagttctagatagatgtcagctgactgataaaaaatgtttggatcaacatctaagtggatttcaacagcagaacggttggacaaaaatgaaggcaactctagattggtatctccaaagacagctacatcacgtaacactgcaatgaagagcatcattgaccataagaaatcaaaggagatgtttctgaaattgagataatatgcatttttatatatgaaagtacttataatgagcatttaccaccacgctgaacaagatgatccagttcgaatggatcagcaaaaaccccagagggaagtct----
>_R_Enterolobium_cyclocarpum_MWC9020@NODE_1_length_1324_cov_164.064154
--tagtctcattgcaattggtcttccaaaatttaaataaaattaatgccctttttattttccccaactaaagccttcatattgtacaaacccctgtcggagatttccactgaagttaagcaacatcgccattgacgacatgatttccctg--taatcatttactgaaccgacattttcatatcatccaacctagttcatgcaataaaaagaaa--aaggcaagagggaaaaacattaaattcgttctgggtgaattggaaataattcgagagtcttcaacattgtcagagagaggcggtgaaattagaccggt-ggtctatctcttttatagcaaaatatattttttaag-------tgagaaattcacttcaaca--ctctgctttctttcttgatatagccaaaaaaagggg--gaagaaactatgcttgctttctacctttgtagagtctgaggttagaatgacataatgaagtacaaacgattactatggttgataacaaggctgccataaatgtgaaggtagaaacaagttgagcatgggcctttcttccacaaggtattctccagacaatatcatcaccgttcatcttagtatcatcgcttgtagctttgaagaaacatctctgattcttcacattttcctttgtgttgcaacgtactatcacatctgggttaccgaatttaacagtcgaatagccactttcatttaaaggctgcaaaaaataagggcaacaaacgataacatattaaagtaagtgaactcagaatttttttgaagctacagcaactaaacctaaaaatccaacctgcaactgattggttaattgagaaaaatagtcactacatgtgctggtttgaagccataacggggtttacgcacttgataccgggcgtgcaagggaagttctagattgatgtcagctgactgataaaaaatgtttggatcaacatctaagtggatttcaacagcagaatggttggacaaaaatgaaggcaactctagattggtatctccaaagacagctgcatcacgaaacactgcaataaagagcatcattgaccataagaaatcaaaggaaatgtttctgaaattgagataatatgcatttttatatatgaaagtacttataataagtatttaccaccacgctgaacaagatgctccagttcgaatggatcagcaaaaaccccagaggtaagtctttca
>_R_Hydrochorea_corymbosa2_Iganci_862@NODE_1_length_935_cov_69.493182
-----------------------------------------------------------------------------------------------------------------------------------------------------------------------------------------------------------------------------------aaaaacattaaattcgttctgggtgaattgaaaataattcaccagtctttaacatt------------cggtgaaattagaccggtgggtctaactcttttataacaaattatatttttcaagtgagaactgagaaattcacctcaacactctctgctttctttcttgatagagcaaaaaagggggaagaaaaaagctaagcttgctttctacctttgtagagtctgaggttagaatgacataatgaagtataaacgattacaatagttgataacaaggctgcgataaatgtaaaggtggaaacgagttgagcatgggcctttcttccacaaggtattctccagacaatatcatcaccgttcatattagtatcatcacttgttgctttgaagaaacatctctgattcttcacattttcctttgtgctgcaacgtactatcacatctgggttaccgaatttaacagtcgaatagccactttcatttagaggctgcaaaaaataagggcaacaaacgataacgtataaaagcaagtgaactcatgatttttttgaagctactgcaactaaacctaaaaatccaacctgcaactgattggttaattgagaaaaatagtcactacatgtgctggtttgaagccataacggtgtttactcacttgatatcgggcgtgcaagggaagttctagattgatgtcagctgactgataaaaaatgtttggatcaacatctaagtgcatttcaacagcagaacggttggacaaaaatgaaggcaactctagattggtatctccaaagacagcaacatcacgaaacactgcaatgaagagcatcattgaccataagaaatcaaaggagatgtttctgaaattgagataatatgcatttttatatatgaaagtacttataatgagcatttaccaccacgctgaacaagatgatccagttc-------------------------------------
>_R_Hydrochorea_gonggrijpii_Tillett_45696@NODE_1_length_943_cov_91.102771
---------------------------------------------------------------------------------------------------------------------------------------------------------------------aaatgttttttacgtaagtcgagacaaaactcctctcacatacttacctcgtataccataaatcaagattgaaaaactacttataaagactccaattgctattccaaac-----------------------gaacacttagaccggtgggtctaactcttttataacaaattatatttttcaagtgagaactgagaaattcacctcaacactctctgctttctttc-tgatagagcaaaaaggggagaggggggacactaagcttgctttctacctttgtagagtctgaggttagaatgacataatgaagtacaaacgattacaatagttgataacaaggctgcgataaatgtaaaggtggaaacgagttgagcatgggcctttcttccacaaggtattctccagacaatatcatcaccgttcatattagtatcatcacttgtagctttgaagaaacatctttgattcttcacattttcctttgtgctgcaacgtactatcaaatctgggttaccgaacttaacagtcgaatagccactttcatttagaggctgcaaaaaataagggcaacaaacgatagcgtattaaagcaagtgaactcataatttttttgaagctgctgcaactaaacctaaaaatccaacctgcaactgattggttaattgagaaaaatagtcactacatgtgctggtttgaagccataacggggtttactcacttgatatcgggcgtgcaagggaagttctagattgatgtcagctgactgataaaaaatgtttggatcaacatctaagtggatttcaacagcagaacggttggacaaaaatgaaggcaactctagattggtatctccaaagacagctacatcacgtaacactgcaatgaagagcatcattgaccataagaaatcaaaggagatgttcctgaaattgagataatatgcatttttatctatgaaagtac----------------------------------------------------------------------------------
>_R_Hydrochorea_marginata_Morim_563@NODE_1_length_1368_cov_103.762974
---------------------------------------------------------------------------------------------------------------------------------------------------------aatcattgactgaaccgagattttcacatcatgcaacatagttcatccaataaaaagaaaacatgcaaaagggaaaaaacattaaattcgttctgggtgaattgaaaataattcgccagtcttcaacattgtcagagagaggcggtgaaattagaccggtgggtctaactctgttataacaaattatatttttcaagtgagaactgagaaattcacctcaacactctctgctttctttcttgatagagcacaaggggggggggggggaaactaagcttgctttctacctttgtagagtctgaggttagaatgacataatgaagtacaaacgattacaatagttgataacaaggctgcgataaatgtaaaggtggaaacgagttgagcatgggcctttcttccacaaggtattctccagacaatatcatcaccgtccatattagtatcatcacttgtagctttgaagaaacatctctgattcttcacattttcctttgtgctgcaacgtactatcaaatctgggttaccgaacttaacagtcgaatagccactttcatttagaggctgcaaaaaataagggcaacaaacgataacgtattaaagcaagtgaactcataatttttttgaagctactgcaactaaacctaaaaatccaacctgcaactgattggttaattgagaaaaatagtcactacatgtgctggtttgaagccataacggggtttactcacttgatatcgggcgtgcaagggaagttctagattgatgtcagctgactgataaaaaatgtttggatcaacatctaagtgcatttcaacagcagaacggttggacaaaaatgaaggcaactctagattggtatctccaaagacagcaacatcacgaaacactgcaatgaagagcatcattgaccataagaaatcaaaggagatgtttctgaaattgagataatatgcatttttatatatgaaagtacttataatgagcatttaccaccacgctgaacaagatgatccagttcgaatggatcagcaaaaaccccagagggaagtctttca
>_R_Jupunba_barbouriana_Iganci_847@NODE_1_length_1046_cov_99.382869
tgaagtctcgttgcaactggtcttccaaaattaaaatgaaattaatgccccttttttcccctccaactaaagccttcaaattttacaaacccccgtcggagatttcaactgaagttgagcatcgtcgccattgacgacatgattaccctgtgcaatcattgattgaaccgacattttcatatcatgcaacatagttcatgcaataaaaataaaacatgcaaaagggaaaaaacattaaattcgttctgggtgaattgaaaataattcaccagtctttaacattgtcagagagaggcggtgaaattagaccggt----------cttttataacaaattatatctttcaagtgagaactgagaaattcacctca-cactctctgctttcttggttgatatagcaaaaaaggg-----gaaaaaactatgcttgctttctacctttgtagagtctgaggttagaatgacataatgaagtacaaacgattacaatagttgataacaaggctgccataaatgtaaaggtagaaacaagttgagcatgggcctttcttccacaaggtattctccagacaatatcatcaccgttcatattagtatcatcacttgtagctttgaagaaacatctctgattcttcacatttttctttgtgctgcaacgcactatcacatcggggttaccgaatttaacagtcgaatagccactttcacttagaggctgcaaaaaataagggcaacaa----------attaaagcaagtgaactcagaatttttttgaagctactgcaactaaacctaaaaatccaacatgcagctgattggttaattgagaaaaatagtcactacatgtgctggtttgaagccataacggggtttactcacttgatatcgggcgtgcaagggaagttctagattgatgtcagctgactgatgaaaaatgtttggatcaacatctaagtggatttcaacagcagaacggttggacaaaaatgaaggcaactctagattggtatctccaaagacagctacatcacgaaacactgcaatga----------------------------------------------------------------------------------------------------------------------------------------------------------------
>_R_Jupunba_barbouriana_Iganci_847@NODE_2_length_930_cov_33.359906
-----------------------------------------------------------------------------------------------------------------------catcgtcgccattttcaacatgattaccctgtgcaatcattgattgaaccgacattttcatatcatgcaacttagttcatgcaataaaaagaagacatgcaaaagggaaaaaacattaaattcgttctgggtgaattgaaaataattcaccagtctttaacatt------------cggtgaaattagaccggtgggtctaactcttttataacaaattatatttttcaagtgagaactgagaaattcacctcaacactctctgctttctgtctggatggaacaaaaaagggggaagaaaaaaactaagcttgctttctacctttgtagagtctgaggttagaatgacataatgaagtacaaacgattacaatagttgataacaaggctgcgataaatgtaaaggtggaaacgagttgagcatgggcctttcttccacaaggtattctccagacaatatcatcaccgttcatattagtatcatcacctgtagctttgaagaaacatctctgattcttcacattttccgttgtgctgcaacgtactatcacatctgggttaccgaatttaacagtcgaatagccactttcgtttagaggctgcaaaaaataagggcaacaaacgataacgtattaaagcaagtgaattcataatttttttgaagctactacaactaaacctaaaaatccaacctgcaactgattggttaattgagaaaaatagtcactacatgtgctggtttgaagccataagggggtttactcacttgatatcgggcgtgcaagggaagttctagattgatgtcagctgactgataaaaaatgtttggatcaacatctaagtggatttcaacagtagaacggttggacaaaaatgaaggcaactctagattggtatctccaaagacagctacatcacgaaacactgcaatga----------------------------------------------------------------------------------------------------------------------------------------------------------------
>_R_Jupunba_cochleata_Bonadeu_673@NODE_1_length_1574_cov_72.437542
tgaagtctcattgcaactggtctttcaaaattaaaatgaaattaatagccgtttgttttcctccaactaaaggctacaaattttacaaacccccgtcggagatttcaactaaagttaagcatcgtcgccattgacgacatgattaccctgtgcaatcattgattgaaccgacattttcatatcatgcaacatagttcatgcaataaaaagaaaacatgcaaaagggaaaaaacattaaattcgttctgggtgaattgaaagtaattcaccagtctttaacattgtcagagagaggcggtgaaattagaccggtgggtctaactcttttataacaaattatatttttcaagtgagaactaagaaattcacctcaacactctctgctttctttctggatagagcaaaaaagggggaagaaaaaaactaagcttgctttctacctttgtagagtctgaggttagaatgacataatgaagcacaaacgattacaatacttgataacaaggctgcgataaatgtaaaggtggaaacgagctgagcatgggcctttcttccacaaggtattctccagacaacatcatcaccgttcatattagtatcatcacttgtagctttgaagaaacatctctgattcttcacattttcctttgtgctgcaacgtactatcacatctgggttaccgaatttaacagtcgaatagccactttcatttagaggctgcaaaagacaagggcaacaaacgataacgtattaaagcaagtgaactcataatttttttgaagctactgcaactaaacctaaaaatccaacctgcaactgattggttaattgagaaaaatagtcactacatgtgctggtttgaagccataacggggtttactcacttgatatcgggcgtgcaagggaagttctagattgatgtcagctgactgatgaaaaatgtttggatcaacatctaagtggatttcaacagcagaacggttggacaaaaatgaaggcaactctagattggtatctccaaagacagctacatcacgaaacactgcaataaagagcatcattgaccataagaaatcaaaggagatgtttctgaaattgagataatatgcatttttatatatgaaggtacttataatgagcatttaccaccacgctgaacaagatgctccagttcgaatggatcagcaaaaacccccgagggaagtctttca
>_R_Jupunba_filamentosa_Lima_7487@NODE_1_length_1480_cov_84.282252
tggagataagtgaaagaagaacatgtgaaactaaagggtaaattagacttttt----------taaccagaggattcataaggggggaggtatgaatgtggattaccatttttggtaatcatcattaccatggtaaaccctattaccatgc-taaagagcaaccaaacactcttctcttggtaatgtaacatgattaccattacagacatacaatgtgttgaaccaaacgggctctaaattcgttctgggtgaattgaaaataattcaccagtctttaacattgtcagaaagaggcggtgaaattagaccggt-ggtctaactcttttacaacgaattatatttttcaagtgagaactgagaaattcacctcaaca--ctctgctttctttcttgatagagcaaaaaagggggaagaaaaaaactacgcttgctttctacctttgtagagtctgaggttagaatgacataatgaagtacaaacgattacaatagttgacaacaaggctgccataaatgtaaaggtagaaacaagttgagcatgggcctttcttccacaaggtattctccagacaatatcatcaccgttcatattagtatcatcactcgtagctttgaagaaacatctctgattcttcacatttttctttgtgctgcaacgtactatcacatcggggttaccgaatttaacagtcgaatagccactttcatttagaggctgcaaaaaataagggcaacaa----------attaaagcaagtgaactcagaaattttttgtagctactgcaactacacctaaaaatccaacctgcagctgattggttaattaagaaaaatagtcactacatgtgctggtttgaagccataacggggtttactcacttgatatcgggcgtgcaagggaagttctagattgatgtcagctgactgatgaaaaatgtttggatcaacgtctaagtggatttcaacagcagaacggttggacaaaaatgaaggcaactctagattggtatctccaaagacagctacatcacgaaacactgcaataaagagcatcattgaccataagaaatcaaaggaggaatttctgaaattgagataatatgcatttgtatatatgaaggtacttataatgagcatttaccaccacgctgaacaagatgctccagttcgaatggatcagcaaaaaccccagagggaagtctttca
>_R_Jupunba_floribunda_Iganci_883@NODE_1_length_1578_cov_67.030646
tgaagtctcattgcaactggtcgttcaaaattaaaatgaaattaataccccgtttttttcctccaactaaagccttcaaattttacaaacccccgtcggagatttcaactaaagttaagcatcgtcgccattgacgacatgattaccctgtgcaatcattgattgaaccgacattttcatatcaggcaacatagttcatgcaataaaaagaaaacatgcaaaaggg-gaaaacattaaattcgttctgggtgaattgaaaataattcaccagtctttaacatt------------cggtgaaattagaccggtgggtctaactcttttataacaaattatatttttcaagtaagaactgagaaattcacctcaacactctctgctttctttcttgatggagccaaaaagggggaagaaaaaaactatgcttgctttctacctttgtagagtctgaggttagaatgacataatgaagtacaaacgattacaatagttgataacaaggctgccataaatgtaaaggtagaaacaagttgagcatgggcctttcttccacaaggtattctccagacaatatcatcaccgttcatattagtatcatcacttgtagctttgaagaaacatctctgattcttcacatttttctttgcgctgcaacgtactatcacatcggggttaccgaatttaacagtcgaatagccactttcatttagaggctgc-aaaaataagggcaacaa----------attaaagcaagtgaactcagaatttttttgaagctactgcaactaaacctaaaaatccaacctgcagctgattggttaattgagaaaaatagtcactacatgtgctggtttgaagccataacggggtttactcacttgatatcgggcgtgcaagggaagttctagattgatgtcagctgactgatgaaaaatgtttggatcaacatctaagtggatttcaacagcagaacggttggacaaaaatgaaggcaactctagattggtatctccaaacacagctacatcacgaaacactgcaataaagagcatcattgaccataagaaatcaaaggagatgtttctggaattgagataatatgcatttttatatatgaaagtacttataatgagcatttaccaccacgctgaacaagatgctccagttcgaatggatcagcaaaaaccccagagggaagtctttca
>_R_Jupunba_laeta_Mori_25147@NODE_1_length_972_cov_26.989944
---------------------------------------------------------------------------------------------------------------------------------------gacatgattaccctgtgcaatcattgattgaaccgacattttcatatcgtgcaacatagttcatgcaataaaaagaaaacatgcaaaagggaaaaaacattaaattcgttctgggtgaattgaaaataattcaccagtccttaacattgtcagaaagaggcggtgaaattagaccggt-ggtctaactcttttacaataaattatatttttcaagtgagaactgagaaattcacctcaaca--ctctgctttctttcttgatagagcaaaaaagggggaagaaaaaaactatgcttgctttctacctttgtagagtctgaggttagaatgacataatgaagtacaaacgattacaatagttgacaacaaggctgccataaatgtaaaggtagaaacaagttgagcatgggcctttcttccacaaggtattctccagacaatatcatcaccgttcatattagtaccatcacttgtagctttgaagaaacatctctgattcttcacatttttctttgtgctgcaacgtactatcacatcggggttaccgaatttaacagtcgaatagccactttcatttagaggctgcaaaaaataagggcaaca----------cattaaagcaagtgaactcagaatttttttgtagctactgcaactacacctaaaaatccaacctgcagctgattggttaattaagaaaaatagtcactacatgtgttggtttgaagccataacggggtttactcacttgatatcgggcgtgcaagggaagttctagattgatgtcagctgacggatgaaaaatgtttggatcaacatctaagtggatttcaacagcagaacggttggacaaaaatgaaggcaactctagattggtatctccaaagacagctacatcacgaaacactacaataaagagcatcattgaccataagaaatcaaaggagatgtttctgaaattgagataatatgcatttttatat--------------------------------------------------------------------------------------------
>_R_Jupunba_langsdorfii_Ribeiro_728@NODE_1_length_1491_cov_77.925035
tgaagtctcattgcaatgggtcttccaaaattaaaatgaaattaatgcccctttttttccttccaactaaagccttcaaattttacaa------------------------------------tcgccattgacgacatgattgccctgtgcaatcatttactgaaccgacattttcatatcatgcaacatagttcatgcagtaaaaagaaaacatgcaaaagggaaaaaacattaaattcgctctgggtgaatggaaaataattcaccagtctttaacattgtcagagagaggcggtgaaattagaccggtgggtctaactcttttataacaaattatatctttcgagtgagaactgagaaattcacctcaaca--ctctgctttctttcttgatagagcaaaaaagggggaaggaaaaaactaagcttgctttctacctttgtagagtctgaggttagaatgacataatgaagtacaaacgattacaatagttgataacaaggctgccataaatgtaaaggtggaaacgagttgagcatgggcctttcttccacaaggtattctccagacaatatcatcaccgttcatattagtatcatcacctgtagctttgaagaaacatctctgattcttcacattttccttggtgctgcaacgtactatcacatctgggttaccgaatttaacagtcgaatagccactttcatttagaggctgcaaaaaataagggcaacaaacgataacgtattaaagcaagtgaactcataatttttttgaagctactgcaactaaacctaaaaatccaacctgcagctgattggttaattgagaaaaatagccactacatgtgctggtttgaagccataacggggtttactcacttgatatcgggcgtgcaagggaagttctagattgatgtcagctgactgatgaaaaatgtttggatcaacatctaagtggatttcaacagcagaacggttggacaaaaatgaaggcaactcaagattggtatctccaaagacagctacatcacgaaacactgcaataaagagcatcatgggccataagaaatcaaaggagatgtttctgaaattgagataatatgcatttttatatatgaaagtacttataatgagcatttaccaccacgctgaacaagatgctccagttcgaatggatcagcaaaaaccccagagggaagtctttca
>_R_Jupunba_longipedunculata_Cardona_2682@NODE_1_length_1010_cov_32.583065
-----------------------------------atgaaattaatgccccttttttgccctccaactaaagccttaaaattttataagcccccgtcggagatttcaactaaagttgagcattgtcgccattgacgacatgattaccctgtgcaatcattgattgaaccgacattttcatatcacgcaacatagttcatgcaataaaaagaaaacatgcaaaagggaaaaaacattaaattcgttctgggtgaattgaaaataattcaccagtctttaacatt------------cggtgaaattagaccggtcggtctaactcttttataacaaattatatttttcaagtgagaactgagaaattcacctcaacactctctgctttctttcttgatagagcaaaaaagggggaaggaaaaaactatgcttgctttctacatttgtagagtctgaggttagaatgacatgatgaagtacaaacgattacaatagtagataacaaggctgccataaatgtaaaggtagaaacaagttgagcatgggcctttcttccacaaggtattctccagacaatatcatcaccgttcatattaatatcatcacttgtagctttgaagaaacatctctgattcttcacatttttctttgtgctgcaacgtactatcacatcggggttaccgaatttaacagtcgaatagccactttcatttagaggctgcaaaaaataagggcaacaaata----------aaagcaagtgaactcagaatttttttgaagctactgcaactaaacctaaaaatccaacctgcagctgattggttaattgagaaaaatagtcactacatgtgctggtttgaagccataacgaggtttactcacttgatatcgggcgtgcaagggaagttctagattgatgtcagctgactgatgaaaaatgtttggatcaacatctaagtggatttcaacagcagaacggttggacaaaaatgaaggcaactctagattggtatctccaaagacagctacatcacgaaacactgcaataaagagcattattgac--------------------------------------------------------------------------------------------------------------------------------------------------
>_R_Jupunba_nipensis_Mayo_19662@NODE_1_length_600_cov_22.556405
------------------------------------------------------------------------------------------------------------------------------------------------------------------------------------------------------------------------------------------------------------------aaataattcactagtctttaacatt------------cggtgaaatcagaccggtcggtctaactcttttataac--attatatttttcaagtgagaactgagaaattcacctcaacactctctgctttctttctggatagagcaaaaaagggggaagaaaaaaactaagcttgctttctacctttgtagagtctgaggttagcatgacataatgaagtacaaacgattacaatagttgataacaaggctgcgataaatgtaaaggtggaaacgagttgagcatgggcctttcttccacaaggtattctccagacaatatcatcaccgttcatattagtatcatcacctgtagctttgaagaaacatctctgattcttcacattttcctttgtgctgcaacgtactatcacatctgggttaccgaatttaacagtcgaatagccactttcatttagaggctgcaaaaaataagggcaacaaacgataacgtattaaagcaagagaactcataatttttttgaagatactgcaacaaaacctaaaaatccaacctgcaactgattg----------------------------------------------------------------------------------------------------------------------------------------------------------------------------------------------------------------------------------------------------------------------------------------------------------------------------------------------------------------------------------------------------
>_R_Jupunba_oppositifolia_Liegier_16014@NODE_1_length_909_cov_69.174279
-------------------------------------------------------------------------------------------------------------------------------------------------------------------------------------tcaagcaacatagttcatgcaataaaaagaaaacatgcaaaagggaaaaaacattaaattcgttctgggtgaattgaaaataattcaccagtctctaacatt------------cggtgaaattagaccggtcggtctaactcttttatatcaaattatatttttcaagtgagaactgagaaattcacctcaacactctctgctttctttctggatagagcaaaaaagggggaagaaaaaaactaagcttgctttctacctttgtagagtctgaggttagcatgacataatgaagtacaaacgattacaatagttgataacaaggctgcgataaatgtaaaggtggaaacgagttgagcatgggcctttcttccacaaggtattctccagacaatatcatcaccgttcatattagtatcatcacctgtagctttgaagaaacatctctgattcttcacattttcctttctgctgcaacgtactatcacatctgggttaccgaatttaacagtcgaatagccactttcatttagaggctgcaaaaaataagggcaacaaacgataacgtattaaagcaagtgaactcataatttttttgaagctactgcaactaaacctaaaaatccaacctgcaactgattggttaattgagaaaaatagtcactgcatgtgctggtttgaagccataacggggtttactcacttgatatcgggcgtgcaagggaagttctagattgatgtcagctgactgataaaaaatgtttggatcaacatctaagtggatttcaacagcagaacggttggacaaaaatgaaggcaactctagattggcgtctccaaagacagctacatcacgaaacactgcaatgaaga-------------------------------------------------------------------------------------------------------------------------------------------------------------
>_R_Jupunba_trapezifolia_Simon_1600@NODE_1_length_679_cov_97.842949
-------------------------------------------------------------------------------------------------------------------------------------------------------------------------------------------------------gcagtaaaaagaaaacatgcaaaaggggcaaaacattaaattcgctctgggtgaatggaaaataattcaccagtctttaacattgtcagagagaggcggtgaaattagaccggtgggtctaactcttttataacaaataatatctttcaagtgagaactgagaaattcacctcaacactctctgctttcttgcttgatatagcaaaaaagggg-----aaaaaactatgcttgctttctacctttgtagagtctgaggttagaatgacataatgaagtacaaacgattacaatagttgataacaaggctgccataaatgtaaaggtagaaacaagttgagcatgggcctttcttccacaaggtattctccagacgatatcatcaccgttcatattagtatcatcacttgtagctttgaagaaacatctctgattcttcacatttttctttgtgctgcaacgcaccatcacatcggggttaccgaattttacagtcgaatagccactttcatttagaggctgcaaaaaataagggcaacaa----------attaaagcaagtgaactcagaattttttcgaagctactgcaactaaacctaataatccaacctgcagctgattggttaattgagaaaactagtcactacatgtgctggtttgaagccataacggggtttactcacttgatatcg------------------------------------------------------------------------------------------------------------------------------------------------------------------------------------------------------------------------------------------------------------------------------------------------------------------------------
>_R_Jupunba_villosa_Borges_423@NODE_1_length_1520_cov_87.470547
tgaagtctcattgcaactggtctttcaaaattaaaatgaaattaatgccccttttttt---------aagagccttcaaattttacaaaccgccgtcggagatttcaactaaagttaagcatcgtcgccattgacgacatgattaccctgtgcaatcattgattgaaccgacattttcatatcatgcaacatagttcatgcaataaaaagaaaacatgcaaaagggaaaaaacattaaattcgttctgggtgaattgaaaataattcaccagtctttaacattgtcagaaagaggcggtgaaattagaccggt-ggtctaactcttttacaacaaattatatttttcaagtgagaactgagaaattcacctcaaca--ccctgctttctttcttgatagagcaaaaaagggggaagaaaaaaactacgcttgctttctacctttgtagagtctgaggttagaatgacataatgaagtacaaacgactacaatagttgacaacaaggctgccataaatgtaaaggtagaaacaagttgagcatgggcctttcttccacaaggtattctccagacaatatcatcaccgttcatattagtatcatcactcgtagctttgaagaaacatctctgattcttcacatttttctttgtgctgcaacgtactatcacatcggggttaccgaatttaacagtcgaatagccactttcatttagaggctgcaaaaaataagggcaacaa----------attaaagcaagtgacctcagaatttttttgtagctactgcaactacaccgaaaaatccaacctgcagctgattggttaattaagaaaaatagtcactacatgtgctggtttgaagccataacggggtttactcacttgatatcgggcgtgcaagggaagttctagattgatgtcagctgactgatgaaaaatgtttggatcaacatctaagtggatttcaacagcagaacggttggacaaaaatgaaggcaactctagattggtatctccaaagacagctacatcacgaaacactgcaataaagagcatcattgaccataagaaatcaaaggaggaatttctgaaattgagataatatgcatttgtatatatgaaggtacttataatgagcatttaccaccacgctgaacaagatgctccagttcgaatggatcagcaaaaaccccagagggaagtctttca
>_R_Punjuba_killipii_Palodorios_6252@NODE_1_length_779_cov_37.223647
----------------------------------------------------------------------------------------------------------------------------------------------------------------------------------------------------------------agaaaacatgcaaaagggaaaaaacattaaattcgttctgggtgatttgaaaataattcaccagtctttaacattgtcagtgagaggaggtgagattagaccggtgggtctaactcttttataacaaaatatatttttcaagtgagaactgagaaattcacctcaaca--ctctgctttctttcttgatatagcaaaaaaggg-----gaaaaaactatgcttgctttctacctttgtagagtctgaggttagaatgacataatgaagtacaaacgattacaacagttgacaataaggctgccataaatgtaaaggtagaaacaagttgagcatgggcctttcttccacaaggtattctccagacaatatcatcaccgttcatcttagtatcatcacttgtacctttgaagaaacatctctgattcttcacattttcctttgtgctgcaacgtactatcacatctgggttaccgaatttaaccgtcgaatagccactttcatttaaaggctgc-aaaaataagggcaacaaacgataacgtattatagcaagtgaactcagaatttttttgaagctactgcaactaaacctaaaaatccaacctgcaactgattgattaattgagaaaaatagtcactacatgtgctggtttgaagccataacggggtttactcacttgatatcgggcgtgcaagggaagttctagattgatgtcagctgactgataaaaaatgtttggatcaacttctaagtggatttcaacagcagaacggttggacaaaaatga------------------------------------------------------------------------------------------------------------------------------------------------------------------------------------------------------------------------
>_R_Punjuba_lehmannii_Escobar_7465@NODE_1_length_1158_cov_66.091582
---------------------------------------aattaatgccctttttattttctccaactaaagccttcaaactgtacaaacccccgtcggagattttaactaaagttaagcatcgtcgccattgacgacatgattaccctgtgcaatcatttaccgaaccgacattttcatatcatacaacatagttcatccaataaaaagaaaacatgcaaaaggggaaaaacattaaattcgttctgggtgatttgaaaataattcaccagtctttaacattgtcagtgagaggaggtgagattagaccggtgggtctaactcttttataacaaaatatatttttcaagtgagaactgagaaattcacctcaaca--ctctgctttctttcttgatatagcaaaaaaggg-----gaaaaaactatgcttgctttcttcctttgtagagtctgaggttagaatgacataatgaagtacaaacgattacaacagttgacaataaggctgccataaatgtaaaggtagaaacaagttgagcatgggcctttcttccacaaggtattctccagacaatatcatcaccgttcatcttagtatcatcacttgtacctttgaagaaacatctctgattcttcacattttcctttgtgctgcaacgtactatcacatctgggttaccgaatttaaccgtcgaatagccactttcatttaaaggctgc-aaaaataagggcaacaaacgataacgtattatagcaagtgaactcagaatttttttgaagctactgcaactaaacctaaaaatccaacctgcaactgattgattaattgagaaaaatagtcactacatgtgctggtttgaagccataacggggtttactcacttgatatcgggcgtgcaagggaagttctagattgatgtcagctgactgataaaaaatgtttggatcaacttctaagtggatttcaacagcagaacggttggacaaaaatgaaggcaactctaaattggtatctccaaagacagctacatcacgaaacactgcaacaaagagcagcattgaccataagaaatcaaaaggggatgtttctgaaatgagataatatgcatttttatatatgaaagtacttataatgagcatttacccccacgctgaacaagatgctccagttcgaatggatcagcaaaaaccccagagggaag-------
