# Supplementary material for: A new generic circumscription of Hydrochorea (Leguminosae, Caesalpinioideae, mimosoid clade) with an amphi-Atlantic distribution
Source: PhytoKeys. 2022 Aug 22;205:401–37. doi: 10.3897/phytokeys.205.82775 (PMC9849043; doi:10.3897/phytokeys.205.82775)
Supplement: Supplementary material 1 — Supplementary data file S1 [file phytokeys-205-401_article-82775__-s001.zip › RBH3_m48041_comp38092_c1_seq4_exon08.aln-cln]

>Albizia_adinocephala_FHO33_88@NODE_2_length_1136_cov_97.853636
---------------------------------------------------------------------------------------------------------------------taatatttgataggaccgccaggcttccagatgcaaacactcacaagggg-aaaagaaatcag------------------------actattgtataaaacaa--------------------------aatgacaaactaataaacctcctacattccaataatccgactaaacagaaaaggtagcttttcatatcactcctccacttgttgc--attta------caccaggagacttaaactccgtaa-----------------------------------------------------------------------------------tataacaacttcaaaagaccccgtcttttgttatttaagccaca---------------------------acacgcgcaca---aaaaaa----taaaaataaaaaactaacctgt----------------------------------------------------------------tggacaattggatttg-------ttgatgtagtaaattcatgcgtcattccttcccatacaatcttaccctt-------gtgtaaaaataataacctgtattcatgcagtgacctcttaggaatagggtgcatcaagaccaggctggggaagggacagtctatgt---agaagaccttcgaccaaactgaaaacacccttttacctgtcaatagctcttttaatggtactatgttggtgggtgacaactacataagatgcaa-----------------tcttcccaggtttt-------ccaatagcatcgcgaccttttatgtgaacagagcggatcagatcctcaactacagtagaag-----------------ctatgggat----ccagtccagc-agttggctcatcatacaaaagcacctggacagtagcgc-----------agaaaagtc----atttaacaatagaacggggagagaagggaattctgccaactgttta------------------------------------------------------aaaataa-----atgcttggtaagtttacaa--tatctaataataatcaattggagaagcaacagtaacc----------------------------------------------aggaaactcagcatattgattgtgacggtagacacaccattgacattcttcatgaccaaactaacagcaagaactacaggcggtttaaggaagataatttgaacaaggaagggaggggaaagagaagggggttaggtggaattattgtccaaatcatctaatgcagtaaaagcacgtagttttaatac--tttgtttaattgtaccttgttccagcggtcaaaaaacttaggcaacatgcttttcaatctgtccttacaattttgaattatgattttggtctgtgtaatttcatcatgatttttcatctccataatt------------------------------------------------------
>Albizia_coripatensis_Hughes_2433@NODE_1_length_1887_cov_131.088950
catcaatgaagaaactttttgctgtattcttttcattttgttgatctgattcattcgatctaggttgaatttaatttctgattttatattcgcatattagtttgattcttatttgcttctgattttatgagaccaatagtgatgaagatgaaagcgctggtgaggaagaaaggaaatgactcaaggtggagtggggaaaacatttctctagagcgaggcattttgtattttcactttttttctatttaattaaaaatcagaaaaactccaacatcataccaaacatgttcacaatgataatcatttcattccattatattcgcattctctcttaaattaaactggcctaaggtgaac-aaattttagcagtcaacatacctctggttctattgaatcatttgtagtgtcataaataatggaccgtgctaaggcaactcgttttttcatcccaccggacaactccgaaggcagccgatcctcaacaccctataaacaaaaggatgacaaattagtctatatgctaaagacaaaatggcaatgaagcaatggtcaaagaaaaccgaagggtcgtcaattaagtagtctagcaaggtgtctgggaacccttttaattttcagaaattgttattttcttacccatgctacttgacaatgcttggatcacataatggttgcaacaagtattaacacataatttgacacgttcagatgggggaaaaagatatacctatagtcagacagaaaatt-----gcatgaagtatacc----tttaatccaacagctgccaagctttccttgacaagctctgaaatttgatc-ctcagacattcttgagtgttcatacctgatcaaat--aacaaagttggtgctattaaataaaagattatgcaacacaccaaaataaattaattttttctattttgtcacacccaatattaggaccacatcttacaagagaaaacca----acattttcacgtacagtcaaagaatcaaaaagagctgcgctttggaacacctacagacaaacaaataaaaccacaatgaaaaagtaatagcactgaagaacaagcatgatacgcataactctaaaacttactaatccaatccgaaggccagatatctcttc--atcgctaatcaaaccagccctctttttacctcgaatgtaaacctctcccttctcatttaacagagataataagcaagagaaaaaaaattagaatttgcttaaaaacaattgtttgaattaatgtcacaaacccaatctgaatgtaactgtatattttaccttgtccggagcaagcaat------cctgcaataatcttcaaaacagtagatttgccagtcccagagggaccaattattccaacag------cttcaccatgtctga----tctattcataat--------------gcaaaagaagaaatgaaatt-aaatattcagcaagctccctaaagcgcatattga------tatcagtaagacctccat--------------------ttttaacagtatagcagtcatactgatcatcggaccttggcatgttttaaattttttcttatttcatgcaagcatgcgcagaatacacaaattaaaaaagatcaatgaaaggacattaccttgaagttcacaccatttaggatttaagacttgt
>Albizia_coripatensis_Hughes_2433@NODE_2_length_1296_cov_117.803938
-------------------------------------------------------------------------attttctccattttaccaccttagtagc--aagtcctcttgtcctaatatttgataggaccgccaggcttccagatgcaaacactcacaagggg-aaaagaaatcag------------------------actattgtataaaacaa--------------------------aatgataaactaataaaactcctacattccaataatccgactaaatagaaaaggtagcttttcatatcactcctccacttgttgc--attta------caccaggagacttaaactccgtaa-----------------------------------------------------------------------------------tataacaacttcaaaagacgccgtcttttgttatttaagccaca---------------------------acacacgcgc-----aaaaa----taaaaataaaaaactaacctgt----------------------------------------------------------------tggacaattggatttg-------ttgatgtaataaattcatgcgtcattccttcccagacaatcttaccctt-------gtgtaaaaataataacctgtattcatgcagtgacctcttaggaatagggtgcatcaagaccaggctgggcaagagacagtctatgt---agaagacctgcaaccagactgaaaatacccttttacctgtcaatagctcttttaatggtactatgttggtgggtgacaaccacataagatgcaa-----------------tcttcccaggtttt-------ccaagagcatcgcgtccttttatgtgaacagagcggatcagatcctcaactacagtagaag-----------------ctatgggat----ccagtccagc-agttggctcatcatacaaaagcacctggacagtagtgc-----------agaaaagtc----atttaccaatagaaaggggagagaaggaagttctgctaactgttta------------------------------------------------------aaaataa-----at-cttggtaaatttacaa--tatctaataataatcaattagagaagcaacagtaacc----------------------------------------------aggaaactcagcatattgattgtgactgtagacacaccattgacattcttcatgaccaaactaacagcaagaactacaggcggtttaaggaagataatttgaacaagggagggaggggaaagagaagggggttaggtggaattattgtccaaatcatctaatgcagtaaaagcacgtagttttaatac--tttgtttaattgtatcttgttccagcggttaaaaaacttaggcaacatgcttttcaatcaatccttacaatttcgaattatgattttggtccgggtaatttcatcatggtttttcatccccataatttccattcaaaatgttagtcctcgtagcttgtaacaactaggatttgagtataat
>Albizia_decandra_Vilhena_231@NODE_1_length_1120_cov_22.186961
--------------------------------------------------------------------------------------------------------------------------------------------------------------------------------------------------------------------------------------acactttttttctatttaattaaaaatcagaaaaactccgacatcataccaaacatgttcacaatgataatcatctcattccattatatccgcattctctcttaaattaaactggcctaaggtgaacaaaattttagcagtcaacatacctctggttctattgaatcatttgtagtgtcataaataatggaccgtgctaaggcaaccctttttttcatcccaccggacaactccgaaggcagccgatcctcaacaccctataaacaaaaggatgacaaattagtctatatgctagagacaaaatggaaatgaagcaatggtcaaagaaaattgaagggtcgtgaattaagcagtccagcaaggtgtctgggaacccttttaattttcagaaattgttattttcttaaccatgatacttgacaatgcttggatcacataatggttgcaacaagtattaacacataatttgacacgttcagaa-ggggaaaaagatatacctatattcagaaagaaaatt-----gcttgaagtatacc----tttaatccaacagctgccaagctttccttgacaagctctgaaatttgatc-ctcagacattcctgagtgttcatacctgatcaaat--aacaaagttgttgctattaaataaaagattatgcaacaaaccaaaataaattaattttttatactttgtcacacccaatattaggaccacatcttacaagagaaaacca----acattttcacgtacagtcaaagaatcaaaaagagctgcgctttggaacacctacagacaaacaaataaaaccacaatgaaaaagtaatagtactgaagaataagcatgataagcataactctaaaacttactaatccaatccgaaggccggatatctcttc--atcgctaatcaaaccagccctctttttacctcgaatgtaaacctctcccttctcatttaacagagataataagcaagagaaa-aaaattagaatttgctttaaaacaattgtttgaattaatgtcactaacccaatctgaatgtaactgtatattttaccttgtccggagcaagcaat------cctgcaataatcttcaaaacagtagatttgccagtcccagagggaccaattattc----------------------------------------------------------------------------------------------------------------------------------------------------------------------------------------------------------------------------------------------------------------------------------------------------------------------
>Albizia_decandra_Vilhena_231@NODE_2_length_512_cov_26.508046
-----------------------------------------------------------------------------------------------------------------------------------------------------------------------------------------------------------------------------------------------------------------------------------------------------------------------------------------------------------------------------------------------------------------------------------------------------------------------------------------------------------------------------------------------------------------------------------------------------------------------------------------------------------------------------------------------------tcattccttcccagacaatcttaccctt-------gtgtaaaaataataacctgtattcatgcagtgacctcttaggaatagggtgcatcaagaccagactgggcaagagacagtctatgt---agaagacctgcaaccaaactgaaaacacccttttacctgtcaatagctcttttaatggtactatgttggtgggtgacaactacataagatgcaa-----------------tcttcccaggtttt-------ccaagagcatcgcgtccttttatgtgaacagagcggatcagatcctcaactacagtagaag-----------------ctatgggat----ccagtccagc-agttggctcatcatacaaaagcacctggacagtagtgc-----------agaaaagtc----atttaacaatagaaaggggagagaagggaattctgctaactgttta------------------------------------------------------aaaataa-----atgctttgtaaatttacaa--tatctaataataatcaattagagaagcaacagtaacc----------------------------------------------aggaaactcagcatattgattgtgacggtagacacaccattgacattcctcatg-----------------------------------------------------------------------------------------------------------------------------------------------------------------------------------------------------------------------------------------------------------------------------------------------------------------------------
>Albizia_multiflora_Hughes_3090@NODE_1_length_1843_cov_68.771234
catcaatgaagaagcatttcgctgtattcttttcattttgttgatctgattcattcgatctaggttgaatttaatttctgattttatatttgcatattagtttgattcttatttacttctgattttatgagatcaatagtgatgaagatgaaagcgcgggtgaggaagaaagg-catgactcaaggtggagtaggggaaacatttttctaaagcaaggcattttgtattttcacttttttcctatttaattaaaaatcagaaaaactccgacatcataccaaacatgttcacaatgataatcatctcattccattatattcgcattctctcttaaattaaactggcctaaggtgaacaaaattttagcagtcaacatacctctggttctattgaatcatttgtagtgtcataaataatggaccgagctaaggcaactcgttttttcatcccaccggacaactccgaaggcagccgatcctcaacaccctataaacaaaaggatgacaaattagtctatatgctagagacaaaatggcaatgaagcaatggtcaaagaaaattgaagggtcgtgaattaagtagtctagcaaggtctctgggaacccttttaattttcagaaattgttattttcttaaccatgatacttgacaatgcttggatca------ggttgcaacaagtattaacacataatttgacacgttcagaa-ggggaaaaagatatacctatagtcagaaagaaaatt-----gcttgatgtatacc----tttaatccaacagctgccaagctttccttgacaagctctgaaatttgatg-ctcagacattcttgagtgttcatacctgatcaaat--aacaaagtggttgctattaaataaaagattatgtatcacaccaaaataaacta-atttttatactttgtcacacccaatattaggaccacatcttacaagagaaagcca----acattttcacgtacagtcagagaatcaaaaagagctgcgctttggaacacctacagacaaacaaataaaaccacaatgaaaaagtaatagcactgaagaataagcatgataagcataactctaaaacttactaatccaatccgaaggccagatatctcttc--atcgctaatcaaaccagccctctttttacctcgaatgtaaacctctcccttctcatttaacagagataataagcaagagaaa-aaaattagaatttgctttaaaacaattgtttgaattaatgtcactaacccaatctgaatgtaactgtatattttaccttgtccggagcaagcaat------cctgcaataatcttcaaaacagtagatttgccagtcccagagggaccaattattccaacag------cttcaccatgtctga----tctattcataat--------------gcaaaagaaaaaatgaaatt-aaatattcagcaacctccctaaagcgaatattga------tatcagtaagacctccat--------------------ttttaacagtatagcagtcatactgatcatcggaccttggcatttttaaatttttttcttatttcatgcaagcatgcgcagaatacacaaattaaaaaagatcaatgaaaggatattaccttgaagttcacaccatttaggatttaagacttgt
>Albizia_multiflora_Hughes_3090@NODE_2_length_1178_cov_71.961853
-------------------------------------------------gcatttcgacattactgacatcctattctctccattt--ccaccttaggagc--aagtcctcctgtcctaatatttgataggaccgccaggcttccagatgcaaacactcacaagggg-aaaagaaatcag------------------------actattgtataaaacaa--------------------------aatgataaactaataaaactcctacattccaataatccgactaaacagaaaaggtagcttttcatatcactcctccacttgttgc--attta------caccaggagacttaaactccgtaa-----------------------------------------------------------------------------------tataacgacttcaaaagaccccgtcttttgttatttaagccaca---------------------------acacacgcac-----aaaaa----taaaaataaaaaactaacctgt----------------------------------------------------------------tggacaattggatttg-------ttgatgtagtaaattcatgcgtcattccttcccagacaatcttaccctt-------gtgtaaaaataataacctgtattcatgcagtgacctcttaggaatagggtgcatcaagaccaggctgggcaagagacagtctatgt---agaagacctgcaaccaaactgaaaacacccttttacctgtcaatagctcttttaatggtactatgttggtgggtgacaactacataagatgcaa-----------------tcttcccaggtttt-------ccaagagcatcgcgtccttttatgtgaacagagcggatcagatcctcaactacagtagaag-----------------ctatgggat----ccagtccagc-agttggctcatcatacaaaagcacctggacagtagtgc-----------agaaaagtc----atttaacaatagaaaggggagagaagggaattctgctaactgttta------------------------------------------------------aaaataa-----atgctttgtaaatttacaa--tatctaataataatcaattagagaagcaacagtaacc----------------------------------------------aggaaactcagcatattgattgtgacggtagacacaccattgacattcttcatgaccaaactaacagcaagaactacaggcggtttaaggaagataatttgaacaaggaagggaggggaaagagaagggggttaggtggaattattgtccaaatcatctaatgcggtaaaagcacgtagttttaatac--tttgtttaattgtaccttgttccagcggttaaaaaacttaggcaacatgcttatcaatcaatccttacaattttgaattataattttgctccgtgtaatttcatcatga------------------------------------------------------------------------
>Albizia_niopoides_Simon_1601@NODE_1_length_1518_cov_103.621096
--------------------------------------------------------------------------------------tatttgcatattagtttgattcttatttacttctgattttatgaggctaatagtgatgaagatgaaagcgctggtgaggaagaaaggacatgactcaaggtggagtagggaaaacatttttctagagcgaggcatgttgtattttcactttttttctatttaattaaaaatcagaaaaactccgacatcataccaaacatgttcacaatgataatcatctcattccattatattcgcattctctcttaaattaaactggcctaaggtgaacaaaattttagcagtcaacatacctctggttctattgaatcatttgtagtgtcataaataatggaccgtgctaaggcaactcgttttttcatcccaccggacaactccgaaggcagccgatcctcaacaccctataaacaaaaggatgacaaattagtctgtatgctagagacaaaatggcaatgaagcaatggtcaaagaaaattgaagggtcgtgaattaagtagtctagcaaggtgtctgggaacccttttaattttcagaaattgttattttcttaaccatgatacttcacaatgcttggatcacataatggttgcaacaagtattaacacataatttgacacgttcagaa-ggggaaaaagatataactatagtcagaaagaaaatt-----gcttgaagtatacc----tttaatccaacagctgccaagctttccttgacaagctctgaaatttgatc-ctcagacattcttgagtgttcatacctgatcaatt--aacaaagttgttgctattgaataaaagattatgcaa--caccaaaataaattaattttttatactttgtcacacccaatattaggaccaaatcttacaagagaaaacca----acattttcacgtacagtcaaagaatcaaaaagagctgcgctttggaacacctacagacaaacaaataaaaccacaatgaaaaagcaatagcactgaagaataagcatgataagcataactctaaaacttactaatccaattcgaaggccagatatctcttc--atcgctaatcaaaccagccctctttttacctcgaatgtaaacctctcccttctcatttaacaaagataataagcaagtgaaaaaaaattagaatttgctttaaaacaattgtttgaattaatgtcaccaacccaatctgaatgtaactgtatattttaccttgtccggagcaagcaat------cctgcaataatcttcaaaacagtagatttgccagtcccagagggaccaattattccaacag------cttcaccatgtctga----tctattcataat--------------gcaaaagaagaaatgaaatt-aaatattcagcaacctccctaaagcgcatattga------tatcagtaagacctccat--------------------ttttaacagtatagtagtcatactgatcatcggaccttggcatttttaaaattttttcttatttcatgcaagcatgcgtagaatacacaaattaaaaaagatcaatgaaaggatattaccttgaagttcacaccattta---------------
>Albizia_sinaloensis_Hughes_1576@NODE_2_length_1054_cov_46.564995
------------------------------------------------------------------------------------------------------------------------------------------------------------------------------------------------------------------------------------------------------------------------------------------------------------------------atcactcctccacttgttgc--attta------caccaggagacttaaactccgtaa-----------------------------------------------------------------------------------tataacaacttcaaaagaccccgtcttttgttatttaagccaca---------------------------acacacgcac-----aaaaaa-attataaaaaaaaaactaacctgt----------------------------------------------------------------tggacaattggatttg-------ttgatgtagtaaattcatgcgtcattccttcccatacaatcttaccctt-------gtgtaaaaataataacctgtattcatgcagtgacctcttaggaatagggtgcatcaagaccaggctgggcaagagacagtctatgt---agaagaccttcaaccaaactgaaaacacctttttacctgtcaatagctcttttaatggtactatgttggtgggtgacaactacataagatgcaa-----------------tcttcccaggtttt-------ccaagagcatcgcgtccttttatgtgaacagagcggatcagatcctcaactacagtagaag-----------------ctatgggat----ccagtccagc-agttggctcatcatacaaaagcacctggacagtagtgc-----------ag---------------------------------------------------------------------------------------------------------------aaaataa-----atgcttggtaagtttacaa--tatctaataataatcaattagagaagcaacagtaacc----------------------------------------------aggaaactcagcatattgattgtgacggtagacacaccattgacattcttcatgaccaaactaacagcaagaactacaggcggtttaaggaagataatttgaacaaggaagggaggggaaagagaagggggttaggtggaattattgtccaaatcatctaatgcagtaaaagcacgtagttttaatac--tttgtttaattgtaccttgttccagcggtcaaaaaacttaggcaacatgcttatcaatctgtccttacaattttgaattatgattttggtctgtgtaatttaatcatgatttttcatctccatattttccattcaaaatgttagtccttatagcttatagcaactaggagttgagtttagt
>Albizia_tomentella_Leach_Dunlop_3801@NODE_1_length_1600_cov_90.717663
-------------------------------------------------ttcgttcaatctaggttgaatttaatttctgattttatattcgcacattagtttgattcttatttacttctgattctataagaccagcagtgatgaagatgaaagcgctggcaaggaagaaaggaaatgactcaaggtggagcggggaaaacatttttctggagcgaggcattttgtattttcactttttttccttttaattaaaaatcagaaaaactccgacatcataccaaacaagttcacaatgataatcatttcactccattatattcacattctttcttaaattaaactggccctaaggtgaacaaattttagcagtcaacatacctctggttctattgaatcatttgtagtgtcataaataatggaccgtgctaaggcaactcgttttttcatcccaccagacaactctgaaggcagccgatcctcaacaccctaaaaacaaaaggatgacaaattagtctatatgctagagacagaattgcaatgaaacaatggtcaaagaaaactgaaggggtgcgaattaagtagtctagtaaagtgtccaggaaccattttaattttcagagattgttattttcttaaccatgctacttgacaatgcttggatcacataatggttgcaacaagtattaacacataatttgacatgttcagatggggagaaaagatatacctatagtcagacagaaaatt-----gcatgaagtatacc----tttaatccaacagctgccaagctttccttgacaagctctgaaatttgatc-cccagacattcttgagtgttcatacctgatcaaat--aacaaagttggcgctattaaacaaaaggttatgcaacacagcaaaataaattatttttttatatcttgtcacacccaatattaggaccacttcttacaagagaaaacca----acattttcacgtacagtcaaagaatcaaaaagagctgcactttggaacacctacagacaaacaaataaaaccacaatgaaaaagtaatagcactgaagaacaagcatgatgcacataactctaaaacttactaatccaatccgaagaccagatatctcttc--atcgcttatcaaaccagccctctttttacctcgaatgtaaacctctccctactcatttaacagagataataagcaaggaaa--aaaattataatttgcttaaaaacaattgtttaaattaatgtcactaacccaatctgaatgtaactgtatattttaccttgtctggagcaagcaat------cctgcaataatcttcaaaacagtagatttgccagttccagagggaccaattattccaacag------cttcaccatgtctga----tctattcataat--------------gcaaaagaagaaatgaaattaaaatattcagcgagctccctaaagcgcatattga------tatcagtaagacctccat--------------------ttttaacagtataacagtcatactgatcatcggaccctggcattttttaaattttttcttatttcatgcaggcatggtcagagtacacagattaaaaaagatcaatgaaaggatattaccttgaagttcacaccatttaggatttaagacttgt
>Albizia_tomentosa_Hughes_648@NODE_2_length_1035_cov_65.225470
--------------------------------------------------------------------------------------------------------------------------------------------------------aacactcacaagggg-aaaagaaatcag------------------------actattgtataaaacaa--------------------------aatgataaactaataaacctcctacattccaataatccgactgaacagaaaaggtagcttttcatatcactcctccacttgttgc--attta------caccaggagacttaaactccgtaa-----------------------------------------------------------------------------------tataacaacttcaaaagaccccgtcttttgttatttaagccaca---------------------------acacacgcac-----aaaaaa-ataaaaaatacaaaactaacctgt----------------------------------------------------------------tggacaattggatttg-------ttgatgtagtaaattcatgcgtcattccttcccatacaatcttaccctt-------gtgtaaaaataataacctgtattcatgcagtgacctcttaggaatagggagcatcaagaccaggctgggcaagagacagtctatgt---agaagaccttcaaccaaactgaaaacacccttttacctgtcaatagctcttttaatggtactatgttggtgggtgacaactacataagatgcaa-----------------tcttcccaggtttt-------ccaagagcatcgcgtccttttatgtgaacagagcggatcagatcctcaactacagtagaag-----------------ctatgggat----ccagtccagc-agttggctcatcatacaaaagcacctggacagtagtgc-----------ag---------------------------------------------------------------------------------------------------------------aaaataa-----atgcttggtaagtttacaa--tatctaataataatcaattagagaagcaacagtaacc----------------------------------------------aggaaactcagcatattgattgtgacggtagacacaccattgacattcttcatgaccaaactaacagcaagaactacaggcggtttaaggaagataatttgaacaaggaagggaggggaaagagaagggggttaggtggaattattgtccaaatcatctaatgcagtaaaagcacgtagttttaatac--tttgtttaattgtaccttgttccagcggtcaaaaaacttaggcaacatgcttatcaatctgtccttacaattttgaattatgattttggtctgtgtaatttcatcatgatttttca-----------------------------------------------------------------
>Archidendron_clypearia_Wieringa_1849@NODE_1_length_1580_cov_148.175649
--------------tctcttttgacatttcttctcctttgtcggtccctcttccacaatcag----cagcatcaccatcaacctcatctcctcctataacctcattatgcgctagcatcctcttctttggcatttgatttgcttcaaatgccagatttcaacacagccaatctacttctccaatgtttgaacacagccatcattaaactactacacaatct-----cttttcactttttttctatttaattaaaaatcagaaaaactccgacatgataccaaacatgttcacaatgataatcatttcattccattatattcgcattctttcttaaattaaactggcctaaggtgaacaaaattttagcagtcaacatacctctggttctattgaatcatttgtagtgtcataaataatggaccgtgctaaggcaactcgttttttcatcccaccggacaactctgaaggcagccgatcctcaacaccctataaacaaaaggatgacaaattagtctatatgctagagacagaatggcaatgaagcaatggtcaaagaaaactgaagaggtgtgaattaagtagtctggcaacatgtctgggaacccttttaattttcagaaattgttattttcttaaccatgctacttgacaatgctcggatcacataatggttgcaacaagtattaacacataatttgacatgttcagatgggggaaaaaggtatacctatagtcagacagaaaatt-----acatgaagtatacc----tttaatccaacagctgccaagctttccttgacaagctctgaaatttgatc-ctcagacattcttgagtgttcatacctgatcaaat--aacaaagttggtgctattaaataaaacattatgcaacacagcaaaataaattaactttttatattttcttacacccaatattaggaccacatcttacaagagaaaacca----acattttcacgtacagtcaaagaatcaaaaagagctgcactttggaacacctacagacaaacaaataaaaccacaatgaaaaagtaatagcactgaagaacaagcaggaatcgcataactctaaaacttactaatccaatccgaaggccagatatctcttc--atcgcttatcaaaccagccctctttttgcctcgaatgtaaacctctcccttctcatttaacagagataataagcaagaaaa--aaaaatagaatttgcttaaaaacaattgtttaaattaatgtcagcaacccaatctgaatgtaacattatattttaccttgtccggagcaagcaat------cctgcaataatcttcaaaacagtagatttgccagtcccagagggaccaattattccaacag------cttcaccatgtctga----tctattcataat--------------gcaaaagaagaaatgaaattaaaatattcagcaagctccctaaagcgcatattga------tatcagtaagacctccat--------------------ttttaacagtacagcagtcatactgatcatcggaccttggcattttttaaattctttcttatttcatgcaagcaagcgcagaataca-------------------------------------------------------------------
>Archidendron_clypearia_Wieringa_1849@NODE_3_length_1071_cov_140.957746
-----------------------------------------------------------------------------------------------------------------------------------------------------gcaaacactcacaagggg-aaaagaaatgag------------------------actatggtataaaacaa--------------------------aatgataaactaataaaactcctacattccaataatccgattaaatagaaaaggtagcttttcatatcactcctccacttgttgc--attta------caccaggagacttaaactccgtaa-----------------------------------------------------------------------------------tgtaacaacttcaaaagaccccgtctcttgttatttaagccaca---------------------------acacacgcac-----aaaaa----taaaaatagaaaactaacctgt----------------------------------------------------------------tggacaattggacttg-------ttgatgtagtaaattcatgcgtcattccttcccagacaatcttaccctt-------gtgtaaaaataataacctgtattcatgcagtgacctcttaggaatagggtgcatcaagaccaggctgggcaagagacagtctatgt---agaagacctgcaaccaaactgaaaatacccttttacctgtcaatagctcttttaatggtactatgttggtgggtgacaactacataagatgcaa-----------------tcttcccaggtttt-------ccaagagcatcgcgtccttttatgtgaacagagcggatcagatcctcaactacagtagaag-----------------ctatgggat----ccagtccagc-agttggttcatcatacaaaagcacctgtacagtagtgc-----------agaaaagtt----atttaccaatagaaaggggagagaagggaattctgctaactgatta------------------------------------------------------aaaataa-----acgcttgtttaatttacaa--tatctaataataatcaattagcgaagcaacagtaacc----------------------------------------------aggaaactcagcatattgattgtgactgtagacacaccattgacattcttcacgaccaaactaacggcaagaactacaggcggtttaaggaagataatttgaacaagggagggaggggaaagagaagggggttaggtggaattattgtccaaatcatctaatgcagtaaaagcacgtagttttaatag--tgtgtttaattctatcttgttccaatggttaaaaaacttaggaaac------------aagagctgatagaattatatgagattctatggtgagaaaactaaataat--------------------------------------------------------------------------
>Balizia_elegans_Iganci_870@NODE_2_length_1228_cov_73.642050
----------------------------------------------gttgcatttacac-caagagacttagggcttgtttggtatggggggaggggaggg--aaaataggcggagggaaaatttttttaagtc-tgatttaaaaaaattaaaaaggtcacaacatt-ttaataaaagaa------------------------gttataaaataaaagag--------------------------taagaaagattaattaaaattttcaattttttaaaacccaacttat--aaaaattttccctcccctccctttctctccaaatccc--tcatac-----caaacagacccttaaactccgtaa-----------------------------------------------------------------------------------tataacaacttcaaaagaccccgccttttgttatttaagccaca---------------------------acacacgcac-----aaaaa----taaaaataaaaaactaacctgt----------------------------------------------------------------tggacaattggatttg-------ttgatgtagtaaattcatgcgtcattccttcccagacaatcttaccctt-------gtgtaaaaataataacctgtattcatgtagtgacctcttaggaatagtgtgcatcaagaccaggctgggcaagagacaatctatgt---agaagacatgcaaccaaacagaaaatacccttttacctgtcaatagctcttttaatggtactatgttggtgggtgacaactacataagatgcaa-----------------tcttcccaggtttt-------cctagagcatcgcgtccttttatgtgaacagagcggatcagatcctcaactacagtagaag-----------------ctatgggat----ccagtccagc-agttggttcatcatacaaaagcacctggacagtagggc-----------agaaaagtc----atttaccaatagaaaggggagagaagggaattctgctaactgatta------------------------------------------------------aaaatga-----gcgcttgttaaatttacaa--tatctaataataatcaattagagaagcaacagtaacc----------------------------------------------aggaaactcagcatattgattgtgactgtagacacaccattgacattcttcatgaccaaactaacagcaagaactacaggcggtttaaggaagataatttgaacaagggaaggaaaggaaagagaaggggtttaggtggaattattgtcc-aatcatctaatgcagtaaaagcacgtagttttaatag--tttgtttaattgtatcttgttccaacggttaaaaaacttaggcaacatgcttatcaattaatccttacagtttcgaattatgattttggtctatgtaatttcatcatggtttttcatccccataatttctattcaaaatgttagtccttagagc---------------------------
>Balizia_leucocalyx_Aguilar_1939@NODE_1_length_2007_cov_82.975130
catcgatgaagaaacattttgctgtattcttttcattttgttgatctgattcattcgatgtaggttgaatttaatttctgattttatagtcgcatattagtttgattcttatttacttttgattctgcgagacccgaagtgatgaagatgaaagcgctggtgaggaagaaaggacatgactcaaggtggagtggggaaaacatttttctagagcgaggcattttgtattttcactttttttctatttaattaaaaatcagaaaaactccgacatcataccaaacatgttcacaatgataatcatttcattccattatattcgcattctctc-taaattaaactggcctaaggtgaacaaaattttagcagtcaacatacctctggttctattgaatcatttgtagtgtcataaataatggaccgtgctaaggcaactcgttttttcatcccaccggacaactccgaaggcagccgatcctcaacaccctataaacaaaaggatgacaaattagtttatatgctagagacacaatggcagtgaagcaatggtcaaagaaaactgaaggggtgtgaattaagtagtctagcaaggtgtctgggaacccttttaattttcagaaattgttattttcttaaccatgctacttgacaatgcttggatcacataatggttgcaacaagtattaacacataatttgacatgttcagatgggggaaaaagatatacctatagtcagacagaatatt-----gcatgaagcatacc----tttaatccaacagctgccaagctttccttgacaagctctgaaatttgatc-ctcagacattcttgagtgttcatacctgatcaaat--aacaaagttggtcctattaaataaaagattacgcaacacagcaaaataaattatttttttatattttgtcacacccaatattaggaccacatcttacaagagaaaacca----acattttcacgtacagtcaaagaatcaaaaagagctgcactttggaacacctacagacaaacaaataaaaccacaatgaaaaagtaatagcactgaagaacaagcatgatgtgcataactctaaaacttactaatccaatccgaaggccagatatctcttc--atcgcttatcaaaccagccctctttttaccgcgaatgtaaacctctcccttctcatttatcagagataataagcaagaaaaacaaaattagaatttgcttaaaaacaattgtttaaatcaatgtcactaacccaatcagaatgtaactgtatattttaccttgtccggagcaagcaat------cctgcaataatcttcaaaacagtagatttgccagtcccggagggaccaattattccaacag------cttcaccatgtctga----tctattcataat--------------gcaaaagaagaaatgaaactaaaatatccagcaagctccctaaagcgcatattga------tatcagtaagacctccat--------------------ttgtaacagtatagtagtcatactgatcatcggaccttggcattttttaaattttttcttatttcatgcaagcatgcgcagaatacacaaattaaaaacgatcaatgaaaagatattaccttgaagttcacaccatttaggatttaagacttgt
>Balizia_leucocalyx_Aguilar_1939@NODE_2_length_1256_cov_75.646310
catctacggagacttaatctgtagcacccctatcatcgctatacccacagcatttcgacattactgacatcctattttctccatttttccaccttagtagc--aagtcctcctgtcctaatatttgataggaccaccaggcttccagatgcaaacactcacaagggg-aaaagaaatgag------------------------actattgtataaaacaa--------------------------aatgatatactaataaagctcctacattccaataatccgactaaatagaaaaagtcgcttttcatatcactcctccacttgttgc--attta------caccaggagacttaaactccgtaa-----------------------------------------------------------------------------------tataacaactccaaaagaccccgccttttgttatttaagccaca---------------------------acacacgcac-----aaaaa----taaaaataaaaaactaacctgt----------------------------------------------------------------tggacaattggatttg-------ttgatgtagtaaattcatgcgtcattccttcccagacaatcttaccctt-------gtgtaaaaataataacctgaattcatgtagtgacctcttaggaatagtgtgcatcaagaccaggctgggcaagagacaatctatgt---agaagacatgcaaccaaacagaaaatacccttttacctgtcaatagctcttttaatggtactatgttggtgggtgacaactacataagatgcaa-----------------tcttcccaggtttt-------ccaagagcatcgcgtccttttatgtgaacagagcggatcagatcctcaactaccgtagaag-----------------ctatgggat----ccagtccagc-agttggttcatcatacaaaagcacctggacagtagagc-----------agaaaagtc----atttaccaatagaaaggggagagaagggaattctgctaactgatta------------------------------------------------------aaaatga-----gcgcttgttaaatttacaa--tatctaataataatcaattagagaagcaacagtaacc----------------------------------------------aggaaactcagcatattgattgtgactgtagacacaccattgacattcttcatgaccaaactaacagcaagaactacaggcggtttaaggaagataatttgaacaagggagggaaaggaaagagaagggggttatgtggaattattgtccaaatcatctaatgcagtaaaagcacgtagttttaatag--tttgtttaattgtatcttgttccaacggttaaaaaacttaggcaacatgcttatcaattaatccttacagtttcgaattatgattttggtctatgtaattttatcatggtttttcatccccataatttc----------------------------------------------------
>Balizia_spnov_Morim_577@NODE_1_length_1442_cov_80.841384
--------------------------------------------------------------------------------------------------------attcttatttacttttgattctgcgagacccgaagtgatgaagatgaaagcgctggtgaggaagaaaggacatgactcaaggtggtgtggggaaaacatttttctagagcgaggcattttgtattttcactttttttctatttaattaaaaatcagaaaaactccgacatcataccaaacatgttcacaatgataatcatttcattccattatattcgcattctctc-taaattaaactggcctaaggtgaacaaaattttagcagtcaacatacctctggttctattgaatcatttgtagtgtcataaataatggaccgtgctaaggcaactcgttttttcatcccaccggacaactccgaaggcagccgatcctcaacaccctataaacaaaaggatgacaaattagtctatatgctagagacacaatggcagtgaagcaatggtcaaagaaaactgaaggggtgtgaattaagtagtctagcaaggtgtctgggaacccttttaattttcagaaattgttattttcttaaccatgctacttgacaatgcttggatcacataatgattgcaacaagtattaacacataatttgacatgttcagatgggggaaaaagatatacctatagtcagacagaaaatt-----gcatgaagcatacc----tttaatccaacagctgccaagctttccttgacaagctctgaaatttgatc-ctcagacattcttgagtgttcatacctgatcaaat--aacaaagttggtccaattaaataaaagattatgcaacacagcaaaataaattatttttttatattttgtcacacccaatattaggaccacatcttacaagagaaaacca----acattttcacgtacagtcaaagaatcaaaaagagctgcactttggaacacctacagacaaacaaataaaaccacgatgaaaaagtaatagcactgaagaacaagcatgatgcgtataactctaagacttactaatccaatccgaaggccagatatctcttc--atcgcttatcaaaccagccctctttttaccgcgaatgtaaacctctcccttctcatttatcagagataataaacaagaaaaacaaaattagaatttgcttaaaaacaattgtttaaatcaatgtcactaacccaatcagaatgtaactgtatattttaccttgtccggagcaagcaat------cctgcaataatcttcaaaacagtagatttgccagtcccagagggaccaattattccaacag------cttcaccatgtctga----tctattcataat--------------gcaaaagaagaaatgaaactaaaatattcagcaagctccctaaagcgcatattga------tatcagtaagacctccat--------------------ttttaacagtatagcagtcatactgatcatcggaccttggcattttttaaattttttcttatttcatgcaagcatgcgcagaatacacaaa---------------------------------------------------------------
>Balizia_spnov_Morim_577@NODE_2_length_777_cov_132.961219
-------------------------------------------------------------------------------------------------------------------------------------------------------------------------------------------------------------------------------------------------------------------------------------------------------------------------------------ttgttgc--attta------caccaggagacttaaactccgtaa-----------------------------------------------------------------------------------tataacaacttcaaaagaccccgccttttgttatttaagccaca---------------------------acacacgcac-----aaaaa----taaaaataaaaaactaacctgt----------------------------------------------------------------tggacaattggatttg-------ttgatgtagtaaattcatgcgtcattccttcccagacaatcttaccctt-------gtgtaaaaataataacctgtattcatgtagtgacctcttaggaatagtgtgcatcaagaccaggctgggcaagagacaatctatgt---agaagacatgcaaccaaacagaaaatacccttttacctgtcaatagctcttttaatggtactatgttggtgggtgacaactacataagatgcaa-----------------tcttcccaggtttt-------ccaagagcatcgcgtccttttatgtgaacagagcggatcagatcctcaactacagtagaag-----------------ctatgggat----ccagtccagc-agttggttcatcatacaaaagcacctggacagtagggc-----------agaaaagtc----atttaccaatagaaaggggagagaagggaattctgctaactgatta------------------------------------------------------aaaatga-----gcgcttgttaaatttacaa--tatctgataataatcaattagagaagcaacagtaacc----------------------------------------------aggaaactcagcatattgattgtgactgtagacacaccattgacattcttcatgaccaaactaacagcaagaactacaggcggtttaaggaagataatttgaacaagggagggaaaggaaatagaagggggttaggtggaattattgtccaaatcatctaatgca--------------------------------------------------------------------------------------------------------------------------------------------------------------------------------------------------------------
>Cathormion_obliquifoliolatum_Wieringa_6519@NODE_1_length_1474_cov_54.293164
---------------------------------------------ctgattcattcgatgtaggttgaatttaatttctgattttatatt--cgcattagtttgattcttatttacttttgattctgcgagacccgacgtgatgaagatgaaagcgctggtgaggaagaaaggacatgactcaaggtggtgtggggaaaacatttttctagagcgaggcattttgtattttcactttttttctatttaattaaaaatcaaaaaaactccgacatcataccaaacatgttcacaatgataatcatttcattccattatattcgcattctctc-taaattaaactggcctaaggtgaacaaaagtttagcagtcaacatacctctggttctattgaatcatttgtagtgtcataaataatggaccgtgctaaggcaactcgttttttcatcccaccggacaactccgaaggcagccgatcctcaacaccctataaacaaaaggatgacaaattagtctatatgctagagacacaatggcagtgaagcaatggtcaaagaaaactgaaggggtgtgaattaagtagtctagcaaggtgtctgggaacccttttaattttcagaaattgttattttcttaaccatgctacttgacaatgcttggatcacataatggttgcaacaagtactaacacataatttgacatgttcagatgggggaaaaagatatacctatagtcagacagaaaatt-----gcacgaagcatacc----tttaatccaacagctgccaagctttccttgacaagctctgaaatttgatc-ctcagacattcttgagtgttcatacctgatcaaat--aacaaagttggtcctattaaataaaagattatgcaacacagcaaaataaattatctttttatattttgtcacacccaatattaggaccacatcttacaagagaaaacca----acattttcacgtacagtcaaagaatcaaaaagagctgcactttggaacacctacagacaaacaaataaaaccacgatgaaaaagtaatagcactgaagaacaagcatgatgcgcataactctaagacttactaatccaatccgaaggccagatatctcttc--atcgcttatcaaaccagccctctttttaccgcgaatgtaaacctctcccttctcatttatcagagataataagcaagaaaaacaaaattagaatttgcttaaaaacaattgtttaaatcaatgtcactaacccaatcagaatgtaactgtatattttaccttgtccggagcaagcaat------cctgcaataatcttcaaaacagtagatttgccagtcccagagggaccaattattccaacag------cttcaccatgtctga----tctattcataat--------------gcaaaagaagaaatgaaactaaaatattcagcaagctccctaaagcgcatattga------tatcagtaagacctccat--------------------ttttaacagtatagcagtcatactgatcatcggaccttggcattttttaaattttttcttatttca----------------------------------------------------------------------------------------
>Cathormion_obliquifoliolatum_Wieringa_6519@NODE_2_length_845_cov_65.093671
--------------------------------------------------------------------------------------------------------------------------------------------------------------------------------------------------------------------------------------------------------------------------------------------------------------------------------------------------------------------------------------------------------------------------------------------------------------------------aacttcaaaagaccccgccttttgttatttaagccaca---------------------------acacacgcac-----aaaaa----taaaaataaaaaactaacctgt----------------------------------------------------------------tggacaattggatttg-------ttgatgtagtaaattcatgcgtcattccttcccagacaatcttaccctt-------gtgtaaaaataataacctgtattcatgtagtgacctcttaggaatagtgtgcatcaagaccaggctgggcaagagacaatctatgc---agaagacgtgcaaccaaacagaaaatacccttttacctgtcaatagctcttttaatggtactatgttggtgggtgacaactacataagatgcaa-----------------tcttcccaggtttt-------ccaagagcatcgcgtccttttatgtgaacagagcggatcagatcctcaactacagtagaag-----------------ctatgggat----ccagtccagc-agttggttcatcatacaaaagcacctggacagtagggc-----------agaaaagtc----atttaccaatagaaaggggagagaagggaattctgctaactgatta------------------------------------------------------aaaatga-----gcgcttgttaaatttacaa--tatctaataataatcaattagagaagcaacagtaacc----------------------------------------------aggaaactcagcatattgattgtgactgtagacacaccattgacattcttcatgaccaaactaacagcaagaactacaggcggtttaaggaagataatttgaacaagggagggcaaggaaagagaagggagttaggtggaattattgtccaaatcatctaatgcagtaaaaccacgtagttttaatag--tttgtttaattgtatcttgttccaacggttaaaagacttaggcaacatgcttatcaattaatcc---------------------------------------------------------------------------------------------------------------------
>Cathormion_rhombifolium_Deighton_3618@NODE_1_length_1443_cov_72.064422
-----------------------------------------------------------------------------------------attcgcattagtttgattcttatttacttttgattctgcgagacccgacgtgatgaagatgaaagcgctggtgaggaagaaaggacatgactcaaggtggtgtggggaaaacatttttctagagcgaggcattttgtattttcactttttttctatttaattaaaaatcagaaaaactccgacatcataccaaacatgttcacaatgataatcatttcattccattatattcgcattctctc-taaattaaactggcctaaggtgaacaaaattttagcagtcaacatacctctggttctattgaatcatttgtagtgtcataaataatggaccgtgctaaggcaactcgttttttcatcccaccggacaactccgaaggcagccgatcctcaacaccctataaaaaaaaggatgacaaattagtctatatgctagagacacaatggcagtgaagcaatggtcaaagaaaactgaaggggtgtgaattaagtagtctagcaaggtgtctgggaacccttttaattttcagaaattgttattttcttaaccatgctacttgacaatgcttggatcacataatggttgcaacaagtattaacacataatttgacatgttcagatgggggaaaaagatatacctatagtcagacagaaaatt-----gcacgaagcatacc----tttaatccaacagctgccaagctttccttgacaagctctgaaatttgatc-ctcagacattcttgagtgttcatacctgatcaaat--aacaaagttggtcctattaaataaaagattatgcaacacagcaaaataaattatctttttatattttgtcacacccaatattaggaccacatcttacaagagaaaacca----acattttcacgtacagtcaaagaatcaaaaagagctgcactttggaacacctacagacaaacaaataaaaccacgatgaaaaagtaatagcactgaagaacaagcatgatgcgcataactctaagacttactaatccaatccgaaggccagatatctcttc--atcgcttatcaaaccagccctctttttaccgcgaatgtaaacctctcccttctcatttatcagagataataagcaagaaaaacaaaattagaatttgcttaaaaacaattgtttaaatcaatgtcactaacccaatcagaatgtaactgtatattttaccttgtccggagcaagcaat------cctgcaataatcttcaaaacagtagatttgccagtcccagagggaccaattattccaacag------cttcaccatgtctga----tctattcataat--------------gcaaaagaagaaatgaaactaaaatattcagcaagctccctaaagcgcatattga------tatcagtaagacctccat--------------------ttttaacagtatagcagtcatactgatcatcggaccttggcattttttaaattttttcttatttcatgcaagcatgc-----------------------------------------------------------------------------
>Cathormion_rhombifolium_Deighton_3618@NODE_2_length_893_cov_53.361520
---------------------------------------------------------------------------------------------------------------------------------------------------------------------------------------------------------------------------------------------------------------------------------------------------------------gcttttcatatcactcctccacttgttgc--attta------caccaggagacttaagctccgtaa-----------------------------------------------------------------------------------tataacaacttcaaaagaccccgccttttgttatttaagccaca---------------------------acacacgcac-----aaaaa----taaaaataaaaaactaacctgt----------------------------------------------------------------tggacaattggatttg-------ttgatgtagtaaattcatgcgtcattccttcccagacaatcttaccctt-------gtgtaaaaataataacctgtattcatgtagtgacctcttaggaatagtgtgcattaagaccaggctgggcaagagacaatctatgt---agaagacatgcaaccaaacagaaaatacccttttacctgtcaatagctcttttaatggtactatgttggtgggtcacaactacataagatgcaa-----------------tcttcccaggtttt-------ccaagagcatcgcgtccttttatgtgaacagagcggatcagatcctcaactacagtagaag-----------------ctatgggat----ccagtccagc-agttggttcatcatacaaaagcacctggacagtagggc-----------agaaaagtc----atttaccaatagaaaggggagagaagggaattctgctaactgatta------------------------------------------------------aaaatga-----gcgcttgttaaatttacaa--tatctaataataatcaattagagaagcaacagtaacc----------------------------------------------aggaaactcagcatattgattgtgactgtagacacaccattgacattcttcatgaccaaactaacagcaagaactacaggcggtttaaggaagataatttgaacaagggagggcaaggaaagagaagggggttaggtggaattattgtccaaatcatctaatgcagtaaaaccacgtagttttaatag--tttgtttaattgtatcttgttccaacggttaaaagacttaggcaacatgcttatcaaa---------------------------------------------------------------------------------------------------------------------------
>Hydrochorea_corymbosa1_Bonadeu_655@NODE_2_length_528_cov_67.534884
---------------------------------------------------------------------------------------------------------------------------------------------------------------------------------------------------------------------------------------------------------------------------------------------------------------------------------------------------------------------------------------------------------------------------------------------------------------------------------------------------------------------------------------------------------------------------aaaaactaacctgt----------------------------------------------------------------tggacaattggatttg-------ttgatgtagtaaattcatgcgtcattccttcccagacaatcttaccctt-------gtgtaaaaataataacctgtattcatgtagtgacctcttaggaatagtgtgcatcaagaccaggctgggtaagagacaatctatgt---agaagacatgcaaccaaacagaaaatacccttttaccggtcaatagctcttttaatggtactatgttggtgggtgacaactacataagatgcaa-----------------tcttcccaggtttt-------ccaagagcatcgcgtccttttatgtgaacagagcggatcagatcctcaactacagtagaag-----------------ctatgggat----ccagtccagc-agttggttcatcatacaaaagcacctggacagtagggc-----------agaaaagtc----atttaccaatagaaaggggagagaagggaattctgctaactgatta------------------------------------------------------aaaatga-----gcgcttgttaaatttacaa--tatctaataataatcaattagagaagcaacagtaacc----------------------------------------------aggaaactcagcatattga----------------------------------------------------------------------------------------------------------------------------------------------------------------------------------------------------------------------------------------------------------------------------------------------------------------------------------------------------------------
>Hydrochorea_corymbosa2_Iganci_862@NODE_1_length_1422_cov_46.997074
---------------------------tcttttcattttattgatctgattcattcgatgtaggttgaatttaatttctgattttatattcgcatattagtttgattcttatttacttttgattctgcgagacccgaagtgatgaagatgaaaacgctggtgaggaagaaaggacatgactcaaggtggagtggggaaaacatttttctagagcgaggcattttgtattttcactttttttctatttaattaaaaatcagaaaaactccgacatcataccaaacatgttcacaatgataatcatttcattccattatattcgcattctctc-taaattaaactggcataaggtgaacaaaattttagcagtcaacatacctctggttctattgaatcatttgtagtgtcataaataatggaccgtgctaaggcaactcgttttttcatcccaccggacaactccgaaggcagccgatcctcaacaccctataaacaaaaggatgacaaattagtctatatgctagagacacaatggcagtgaagcaatggtcaaagaaaactgaaggggtgtgaattaagtagtctagcaaggtgtctgggaacccttttaattttcagaaattgttattttcttaaccatgctacttgacaatgcttggatcacataatggttgcaacaaatattaacacataatttgacatgttcagatgggggaaaaagatatacctatagtcagacagaaaatt-----gcatgaagcatacc----tttaatccaacagctgccaagctttccttgacaagctctgaaatttgatc-ctcagacattcttgactgttcatacctgatcaaat--aacaaagttggtcctattaaataaaagattatgcgacacagcaaaataaattatttttttatattttgtcacacccaatattaggaccacgtcttacaagagaaaacca----acattttcacgtacagtcaaagaatcaaaaagagctgcactttggaacacctacagacaaacaaataaaaccacaatgaaaaagtaatagcactgaagaacaagcatgatgcgcataactctaaaacttactaatccaatccgaaggccagatatctcttc--atcgcttatcaaaccagccctctttttaccgcgaatgtaaacctctcccttctcatttatcagagataataagcaagaaaaacaaaattagaatttgcttaaaaacaattgtttaaatcaatgtcactaacccaatcagaatgtaactgtatattttaccttgtccggagcaagcaat------cctgcaataatcttcaaaacagtagatttgccagtcccagagggaccaattattccaacag------cttcaccatgtctga----tctattcatcat--------------gcaaaagaagaaatgaaactaaaatattcagcaagctccctaaagagcatattta------tatcag------------------------------------------------------------------------------------------------------------------------------------------------------------------------------------------
>Hydrochorea_marginata_Morim_563@NODE_1_length_2192_cov_117.619858
catcgatgaagaaacattttgctgtattcttttcattttattgatctgattcattcgatgtaggttgaatttaatttctgattttatattcgcatattagtttgattcttatttacttttgattctgcgagacccgaagtgatgaagatgaaaacgctgatgaggaagaaaggacatgactcaaggtggagtggggaaaacatttttctagagcgaggcattttgtattttcactttttttctatttaattaaaaatcagaaaaactccgacatcataccaaacatgttcacaatgataatcatttcattccattatattcgcattctctc-taaattaaactggcctaaggtgaacaaaattttagcagtcaacatacctctggttctattgaatcatttgtagtgtcataaataatggaccgtgctaaggcaactcgttttttcatcccaccggacaactccgaaggcagccgatcctcgacaccctataaacaaaaggatgacaaattagtctatatgctagagacacaatggcagcgaagcaatggtcaaagaaaactgaaggggtgtgaattaagtagtctagcaaggtgtctgggaacccttttaattttcagaaattgttattttcttaaccatgctacttgacaatgcttggatcacataatggttgcaacaaatattaacacataatttgacatgttcagatgggggaaaaagatatacctatagtcagacagaaaatt-----gcatgaagcatacc----tttaatccaacagctgccaagctttccttgacaagctctgaaatttgatc-ctcagacattcttgactgttcatacctgatcaaat--aacaaagttggtcctattaaataaaagattatgcgacacagcaaaataaattatttttttatattttgtcacacccaatattaggaccacgtcttacaagagaaaacca----acattttcacgtacagtcaaagaatcaaaaagagctgcactttggaacacctacagacaaacaaataaaaccacaatgaaaaagtaatagcactgaagaacaagcatgatgcgcataactctaaaacttactaatccaatccgaaggccagatatctcttc--atcgcttatcaaaccagccctctttttaccgcgaatgtaaacctctcccttctcatttatcagagataataagcaagaaaaacaaaattagaatttgcttaaaaacaattgtttaaatcaatgtcactaacccaatcagaatgtaactgtatattttaccttgtccggagcaagcaat------cctgcaataatcttcaaaacagtagatttgccagtcccagagggaccaattattccaacag------cttcaccatgtctga----tctattcatcat--------------gcaaaagaagaaatgaaactaaaatattcagcaagctccctaaagcgcatattta------tatcagtaagacctccat--------------------ttttaacagtatagcagtcatactgatcatcggaccttggcattttttaaattttttcttatttcatgcaagcatgcgcagaatacacaaattaaaaaggatcaatgaaaagatattaccttgaagttcacaccatttaggatttaagacttgt
>Jupunba_abbottii_Zanoni_21220@NODE_1_length_1412_cov_70.599251
----------------------------------------------------------------------------------------ttcgcatattagtttgattcttatttacttttgattctgcgagacccgaagtgatgaagatgaaagcgctggtgaggaagaaaggaaatgactcaaggtggagtggggaaaacatttttctagagcgaggcattttgtattttcagtttttttctatttaattaaaaatcagaaaaactccgacatcataccaaacatgttcacaatgataatcatttcattccattatattcgcattctctc-taaattaaactggcctaaggtgaacaaaattttagcagtcaacatacctctggttctattgaatcatttgtagtgtcataaataatggaccgtgctaaggcaactcgttttttcatcccaccggacaactccgaaggcagccgatcctcaacaccctataaacaaaaggatgacaaattcgtctatatgcgagagacacaatggcagtgaagcaatggtcaaagaaaactgaaggggtgtgaattaagtagtctagcaaggtgtctgggaacccttttaattttcagaaattgttattttcttaaccatgctacttgacaatgcttggatcacataatggttgcaacaagtattaacacataatttgacatgttcagatgggggaaaaagatatacctatagtcagacagaaaatt-----gcatgaagcatacc----tttaatccaacagctgccaagctttccttgacaagctctgaaatttgatc-ctcagacattcttgagtgttcatacctgatcaaat--aacaaagttggtcctattaaataaaagattatgcaacacagcaaaataaattatttttttatattttgtcacacccaatattaggaccacatcttacaagagaaaacca----acattttcacgtacagtcaaagaatcaaaaagagctgcactttggaacacctacagacaaacaaataaaaccacaatgaaaaagtaatagcactgaagaacaagcatgatgcgcataactctaaaacttactaatccaatccgaaggccagatatctcttc--atcgcttatcaaaccagccctctttttaccgcgaatgtaaacctctcccttctcatttatcagagataataagcaagaaaaacaaaattagaatttgcttaaaaacaattgtttaaatcaatgtcactaacccaatcagaatgtaactgtatattttaccttgtccggagcaagcaat------ccagcaataatcttcaaaacagtagatttgccagtcccagagggaccaattattccaacag------cttcaccatgtctga----tctattcacaat--------------gcaaaagaagaaatgaaactaaaatattcagcaagctccctaaagcgcatattga------tatcagtaagacctccat--------------------ttttaacagtatagcagtcatactgatcatcggaccttggcatt--------------------------------------------------------------------------------------------------------------
>Jupunba_barbouriana_Iganci_847@NODE_1_length_1821_cov_118.041284
catcgatgaagaaacattttgctgtatccttttcattttgttgatctgattcattcgatctaggtagaatttaatttctgattttatattcgcatattagtttgattcttatttacttttgattctgcgagacccaaagtgatgaagaagaaagcgctggtgaggaagaaaggaaatgactcaaggtggagtggggaaaacatttttctagagcgaggcattttgtattttcactttttttctatttaattaaaaatcagaaaaactccaacatcataccaaacatgttcacaatgataatcatttcattccattatattcgcattctctc-taaattaaactggcctaaggtgaacaaaattttagcagtcaacatacctctggttctattgaatcatttgtagtgtcataaataatggaccgtgctaaggcaactcgttttttcatcccaccggacaactccgaaggcagccgatcctcaacaccctataaacaaaaggatgacaaattagtctatatgctagagacgcaatggcaatgaagcaatggtcaaagaaaactgaaggggtgtgaattaagtagtctagcaaggtgtctgggaacccttttaattttcagaaattgttattttcttaaccatgctacttgacaatgcttggatcacataatggttgcaacaagtattaacacataatttgacatgttcagatgggggaaaaagatatacctatagtccgacagaaaatt-----gcatgaaatatacc----tttaatccaacagctgccaagctttccttgacaagctctgaaatttgatc-ctcagacattcttgagtgttcatacctgatcaaat--aacaaagttggtggtattaaataaaagattatgcaacacagcaaaataaattaattttttatattttgtcacacccaatattaggaccacatcttacaagagaaaacca----acattttcacgtacagtcaaagaatcaaaaagagctgcactttggaacacctacagacaaacaaataaaaccacaatgaaagagtaatagcactgaagaacaagcatgaggcgcataactctaaaacttactaatccaatccgaaggccagatatctcttc--atcgcttatcaaaccagccctctttttaccacgaatgtaaacctctcccttctcatttaccaaagataataagcaagaaaaa-aaaattagaatttgcttaaaaacaattgtttaaattaatgtcactaacccaatcagaatgtaactgtatattttaccttgtccggagcaagcaat------cctgcaataatcttcaaaacagtagatttgccagtcccagagggaccaattattccaacag------cttcaccatgtctga----tctattcataat--------------acaaaagaagaaatgaaactaaaatattcaacaagctccctaaagcgcatattga------tatcagtaagacctccat--------------------ttttaacagtatagcagtaatactgatcatcggaccttggcattttttaaattttttcttatttcatgcaagcatgcgcagaatacacaaattaaaaaagatcaatgaaaagatattaccttgaagttcacaccatttaggatttaagacttgt
>Jupunba_barbouriana_Iganci_847@NODE_2_length_1343_cov_97.928120
catctacggagactaaatctgtagcatccctatcatcgctatactcacagcatttcgacattattgacatcctattttctccatttttccaccttagtagc--aagtcctcctgtcctaatatttgataggaccgccaggcttccagatgcaaacactcacaagggg-aaaagaaatgag------------------------actattgtattaaacaa--------------------------aatgataaactaataaaactcctacattccaataatccgactaaatagaaaaggtagcttttcatatcactcctccacttgttgc--attta------caccaggagacttaaactccgtaa-----------------------------------------------------------------------------------tataacaacttcaaaagaccccgccttttgttatttaagccaca---------------------------acacacgcac-----aaaaa----taaaaataaaaaactaacctgt----------------------------------------------------------------tggacaattggatttg-------ttgatgtagtaaattcatgcgtcattccttcccagacaatctttccctt-------gtgtaaaaataataacctgtattcatgcagtgacctcttaggaatagtgtgcatcaagaccaggctgggcaagagacagtctatgt---agaagacatgcaaccaaactgaaaatacccttttacctgtcaatagctcttttaatggtactatgttggtgggtgacaactacataagatgcaa-----------------tcttcccaggtttt-------ccaagagcatcgcgtccttttatgtgaacagagcggatcagatcctcaactacagtagaag-----------------ctatgggat----ccagtccagc-agttggttcatcatacaaaagcacctggtcagtagggc-----------agaaaagtc----atttaccaatagaaaggggagagaagggaattctgctaactgatta------------------------------------------------------aaaatga-----acgcttgttaaatttacaa--tatctaataataatcaattagagaagcaacagtaacc----------------------------------------------aggaaactcagcatattgattgtgactgtagacacaccattgacattcttcatgaccaaaccaacagcaagaactacaggcggtttaaggaagataattcgaacaagggagggaaaggaaagagaagggggttaggtggaattattgtccaaatcatctaatgcagtaaaagcacgtagttttaatag--tttgtttaattgtatcttgttccaacggttaaaaaacttaggcaacatgcttatcaattaatccttatagtttcaaattatga-tttggtccatgtaatttcattatggtttttcgtccccataatttcta-tcaaaatgttagtccttagagcttataacaactaggatttgag------
>Jupunba_brachystachya_Lima_7438@NODE_1_length_1682_cov_99.464798
catcgatgaagcaacattttgctgtattcttttcattttgatgatctgattcattcgatctaggttgaatttaatttctgattttatattcgtatattagtttgattcttatttacttttgattctgcgagacccgaagtgataaagatgaaagcgctggtgaggaagaacggaaatgactcaaggtggggtggggaaaacatttttctagagcgaggcattttgtattttcactttttttctatttaattaaaagtcagaaaaactccgacatcataccaaacatgttcacaatgataatcatttcattccattatattcgcattctctc-taaattaaactggcctaaggtgaacaaaattttagcagtcaacatacctctggttctattgaatcatttgtagtgtcataaataatggaccgtgctaaggcaactcgttttttcatcccaccggacaactctgaaggcagccgatcctcaacaccctataaacaaaaggatgacaaattagtctatatgctagagacacaatggcaatgaagcaatggtcaaagaaaactgaaggggtgtgaattaagtagtctaacaaggtgtctgggaacccttttaattttcagaaattgttattttcttaaccatgctacttgacaatgcatggatcacataatggttgcaacaagtattaacacataatttgacattttcagatgggggaaaaagatatacctatagtcagacagaaaatt-----gcatgaagtatacc----tttaatccaacagctgccaagctttccttgacaagctctgaaatttgatc-ctcagacattcttgagtgttcatacctgatcaaat--aacaaagttggtactattaaataaaagattatgcaacacagcaaaa-aaattatttttttatattttgtcacacccaatattaggaccacatcttacaagagaaaacca----acattttcacgtacagtcaaagaatcaaaaagagctgcactttggaacacctacagacaaacaaataaaaccacaatgaaaaagtaatagcactgaagaacaagcatgatgcgcataactctaaaacttactaatccaatccgaaggccagatatctcttc--atcgcttatcaaaccagccctctttttaccgcgaatgtaaacctctcccttctcatttaccagagataataagcaagaaaaacaaaattagaatttgcttaaaaacaattgtttaaattaatgtcactaacccaatcagaatgtaactgtatattttaccttgtccggagcaagcaat------cctgcaataatcttcaaaacagtagatttgccagtcccagagggaccaattattccaacag------cttcaccatgtctga----tctattcataat--------------gcaaaagaagaaatgaaactaaaatattcagcaagctccctaaagcgcatattga------tat--gtaagacctccat--------------------ttttaacagtatagcagtcatactgatcatcggaccttggcattttttaaattttttcttatttcatgcaagcatgcgcagaatacacaaattaaaaaagatcaatgaaaagatattaccttgaagttcacacca-------------------
>Jupunba_brachystachya_Lima_7438@NODE_2_length_1315_cov_69.297254
catctacggagactaaatctgtagcatccctatcatcgctatactcgcagcatttcgacattactgacatcctattttctccattttaccaccttagtagc--aagtcctcctgtcctaatatttgataggaccgccaggcttccagatgcaaacactcacaagggg-aaaagaaaggag------------------------actattgtataaaacaa--------------------------aatgataaactaataaaactcctacattccaataatccgactaaatagaaaaggtagcttttcatatcactcctccacttgttgc--attta------caccaggagacttaaactccgtaa-----------------------------------------------------------------------------------tataacaacttcaaaagaccccgccttttgttatttaagccaca---------------------------acacacgcac-----aaaaa----taaaaataaaaaactaacctgt----------------------------------------------------------------tggacaattggatttg-------ttgatgtagtaaattcatgcgtcattccttcccagacaatcttaccctt-------gtgtaaaaataataacctgtattcatgtagtgacctcttaggaatagtgtgcatcaagaccaggctgggcaagagacagtctatgt---agaagacctgcaaccaaactgaaaatacccttttacctgtcaatagctcttttaatggtactatgttggtgggtgacaactacataagatgcaa-----------------tcttcccaggtttt-------ccaagagcatcgcgtccttttatgtgaacagagcggatcagatcctcaactacagtagaag-----------------ctatgggat----ccagtccagc-agttggttcatcatacaaaagcacctggacagtagggc-----------agaaaagtc----atttaccaatagaaaggggagagaagggaattctgctaactgatta------------------------------------------------------aaaatga-----acgcttgttaaatttacaa--tatctaataataatcaattagagaagcaacagt--------------------------------------------------------------------------------------------------------------------------actacaggcggtttaaggaagataatttgaacaagggagggaaaggaaagagaagggggttaggtggaattattgtacaaatcatctaatgcagtaaaagcacgtagttttaatag--tttgtttaattgtatcttgttccgacggttaaaaaacttaggcaacatgcttatcaattaatccttacagttttgaattatgattttgattcatgtaatttcatcatggtttttcgtccccataatttctattcaaaatgttagtccttagagcttataacaactaggatttgagtttaat
>Jupunba_cochleata_Bonadeu_673@NODE_1_length_2125_cov_88.440918
catcgatgaagaaacattttgctatatccttttcatttggttgatctgattcattcgatctaggttgaatttaatttctgattttatattcgcatattagtttgattcttatttacttttgattctgcgagacccaaagtgatgaagatgaaagcgctggtgaggaagaaaggaaatgactcaaggtggagtggggaaaacatttttctagagcgaggcattttgtattttcactttttttctatttaattaaaaatcagaaaaactccaacatcatcccaaacatgttcacaatgataatcattttattccattatattcgcattctctc-taaattaaactggcctaaggtgaacaaaattttagcagtcaacatacctctggttctattgaatcatttgtagtgtcataaataatggaccgtgctaaggcaactcgttttttcatcccaccggacaactccgaaggcagccgatcctcaacaccctataaacaaaaggatgacaaattagtctatatgctagagacacaatggcaatgaagcaatggtcaaagaaaactgaaggggtgtgaattaagtagtctagcaaggtgtctgggaacccttttaattttcagacattgttattttcttaaccatgctacttgacaatgcttggatcacataatggttgcaacaagtattaacacataatttgacatgttcagatgggggaaaaagatatacctatagtccgacagaaaatt-----gcatgaaatatacc----tttaatccaacagctgccaagctttccttgacaagctctgaaatttgatc-ctcagacattcttgagtgttcatacctgatcaaat--aacaaagttggtgctattaaataaaagattatgcaacacagcaaaataaattaattttttatattttgtcacacccaatattaggaccaaatcttacaagagaaaacca----acattttcacgtacagtcaaagaatcaaaaagagctgcactttggaacacctacagacaaacaaataaaaccacaatgaaaaagtaatagcactgaagaacaagcatgatgcgcataactctaaaacttactaatccaatccgaaggccggatatctcttc--atcgcttatcaaaccagccctctttttaccgcgaatgtaaacctctcccttctca-ttaccaaagataataagcaagaaaaacaaaattagaatttgcttaaaaacaattgtttaaattaatgtcactaacccaatcagaatgtaactgtatattttaccttgtccggagcaagcaat------cctgcaataatcttcaaaacagtagatttgccagtcccagagggaccaattattccaacag------cttcaccatgtctga----tctattcataat--------------gcaaaagaagaaatgaaactaaaatattcagcaagctccctaaagcgcatattga------tatcagtaagacctccat--------------------ttttaacagtatagcagtcatactgatcatcggaccatggcattttttaaattttttcttatttcatgcaagcatgcgcagaatacacaaattaaaaaagatcaatgaaaagatattaccttgaagttcacaccatttaggatttaagacttgt
>Jupunba_commutata_Maguire_46145@NODE_1_length_1555_cov_97.320704
----------------------------------attttgttgatctgattcattcgatctaggtcaaatttaatttctgattttatattcgtatattagtttgattcttatttacttttgattctgcgagacccgaagtgataaagatgaaagcgctggtgaggaagaaaggaaatgactcaaggtggagtggggaaaacaattttctagagcgaggcattttgtattttcggtttttttctatttaattaaaaatcagaaaaactccgacatcataccaaacatgttcacaatgataatcatttcattccattatattcgcattctctc-taaattaaactggcctaaggtgaacaaaattttagcaatcaacatacctctggttctattgaatcatttgtagtgtcataaataatggaccgtgctaaggcaactcgttttttcatcccaccggacaactccgaaggtagccgatcctcaacaccctataaacaaaaggatgacaaattagtctataagctagagacacaatggcaatgaagcaatggtcaaagaaaactgaaggggtgtgaattaagtagtctagcaaggtgtctgggaacccttttaattttcagaaattgttattttc--aaccatgctacttgacaatgcttggatcacataatggttgcaacaagtattaacacataatttgacattttcagatgggggaaaaagatatacctatagtcagacagaaaatt-----gcatgaagtatacc----tttaatccaacagctgccaagctttccttgacaagctctgaaatttgatc-ctcagacattcttgagtgttcatacctgatcaaat--aacaaagttggtgctattaaataaaagattatgcaacacagcaaaataaattatttttttatattttgtcacacccaatattaggaccacatcttacaagagaaaacca----acattttcacgtacagtcaaagaatcaaaaagagctgcactttggaacacctacagacaaacaaataaaaccacaatgaaaaagtaatagcactgaagaacaagcatgatgcgcataactctaaaacttactaatccaatccgaaggccagatatctcttc--atcgcttatcaaaccagccctctttttaccgcgaatgtaaacctctcccttctcatttaccagagataataagcaagaaaaacaaaattagaatttgcttaaaaacaattgtttaaattaatgtcactaacccaatcagaatgtaactgtatattttaccttgtccggagcaagcaat------cctgcaataatcttcaaaacagtagatttgccagtcccagagggaccaattattccaacag------cttcaccatgtctga----tctattcataat--------------gcaaaagaagaaatgaaactaaaatattcagcaagatccctaaagcgtatattta------tatcagtaagacctccat--------------------ttttaacagtatagcagtcatactgatcatcggaccttggcattttttaaattttttcttatttcatgcaagcatgcgcagaatacacaaattaaaaaagatcaatgaaaagatattaccttgaagtt--------------------------
>Jupunba_filamentosa_Lima_7487@NODE_1_length_1734_cov_94.682559
catcgatgaagcaacattttgctgtattcttttcattttgatgatctgattcattcgatctaggttgaatttaatttctgattttatattcgtatattagtttgattcttatttacttttgattatgtgagacccgaagtgataaagatgaaagcgctggtgaggaagaaaggaaatgactcaaggtggggtggggaaaacatttttctagagcgaggcattttgtattttcactttttttctatttaattaaaaatcagaaaaactccgacatcataccaaacatgttcacaatgataatcatttcattccattatattcgcattctcta-taaattaaactggcctaaggtgaacaaaattttagcagtcaacatacctctggttctattgaatcatttgtagtgtcataaataatggaccgtgctaaggcaactcgttttttcatcccaccggacaactctgaaggcagccgatcctcaacaccctataaacaaaaggatgacaaattagtctatatgctagagacacaatggcaatgaagcaatggtcaaagaaaactgaaggggtgtgaattaagtagtctagcaaggtgtctgggaacccttttaattttcagaaattgttattttcttaaccatgctatttgacaatgcttggatcacataatggttgcaacaagtattgacacataatttgacattttcagatgggggaaaaagatatacctatagtcagacagaaaatt-----gcatgaagtatacc----tttaatccaacagctgccaagctttccttgacaagctctgaaatttgatc-ctcagacattcttgagtgttcatacctgatcaaat--aacaaagttggtgctattaaataaaagattatgcaacacagcaaaataaattatttttttatattttgtcacacccaatattaggaccacatcttacaagagaaaacca----acattttcacgtacagtcaaagaatcaaaaagagctgcactttggaacacctacagacaaacaaataaaaccacaatgaaaaagtaatagcactgaagaacaagcatgatgcgcataactctaaaacttactaatccaatccgaaggccagatatctcttc--atcgcttatcaaaccagccctctttttaccgcgaatgtaaacctctcccttctcatttaccagagataataagcaagaaaaacaaaattagaatttgcttaaaaacaattgtttaaattaatgtcactaacccaatcagaatgtaactgtatattttaccttgtccggagcaagcaat------cctgcaataatcttcaaaacagtagatttgccagtcccagagggaccaattattccaacag------cttcaccatgtctga----tctattcataat--------------gcaaaagaagaaatgaaactaaaatattcagcaagctccctaaagcgcatattga------tat--gtaagacctccat--------------------ttttaacagtatagcagtcatactgatcatcggaccttggcattttttaaattttttcttatttcatgcaagcatgcgcagaatacacaaattaaaaaagatcaatgaaaagatattaccttgaagttcacaccatttaggatttaagacttgt
>Jupunba_filamentosa_Lima_7487@NODE_2_length_1348_cov_66.116444
-----------actaaatctgtagcatccctatcatcgctatactcgcagcatttcgacattactgacatcctattttctccattttaccaccttagtagc--aagtcctcctgtcctaatatttgataggaccgccaggcttccagatgcaaacactcacaagggg-aaaagaaaggag------------------------actattgtataaaacaa--------------------------aatgataaactaataaaactcctacattccaataatccgactaaatagaaaaggtagcttttcatatcactcctccacttgttgc--attta------caccaggagacttaaactccg------------------------------------------------------------------------------------------acaacttcaaaagaccccgccttttgttatctaagccaca---------------------------acacacgcac-----aaaaa----taaaaataaaaaactaacctgt----------------------------------------------------------------tggacaattggatttg-------ttgatgtagtaaattcatgcgtcattccttcccagacaatcttaccctt-------gtgtaaaaataataacctgtattcatgtagtgacctcttaggaatagtgtgcatcaagaccaggctgggcaagagacagtctatgt---agaagacctgcaaccaaacttaaaatacccttttacctgtcaatagctcttttaatggtactatgttggtgggtgacaactacataagatgcaa-----------------tcttcccaggtttt-------ccaagagcatcgcgtccttttatgtgaacagagcggatcagatcctcaactacagtagaag-----------------ctatgggat----ccagtccagc-agttggttcatcatacaaaagcacctggacagtagggc-----------agaaaagtc----atttaccaatagaaaggggagagaagggaattctgctaactgatta------------------------------------------------------aaaatga-----acgcttgctaaatttacaa--tatctaataataatcaattagagaagcaacagtaacc----------------------------------------------aggaaactcagcatattgattgtgactgtagacacaccattgacattcttcatgaccaaactaacagcaagaactacaggcggtttaaggaagataatttgaacaagggagggaaaggaaagagaagggggttaggtggaattattgtacaaatcatgtaatgcagtaaaagcacgtagttttaatag--tttgtttaattgtatcttgttccgacggttaaaaaacttaggcaacatgcttatcaattaatccttacagtttcgaattataattttggttcatgtaatttcatcatggtttttcgtccccataatttctattcaaaatgttagtccttagagcttataacaactaggatttgagtttaat
>Jupunba_idiopoda_Quesada_1718@NODE_1_length_1464_cov_66.390050
--------------------------------------------------------------------------------------------------------------------------------------------------------------------------aggaaatgactcaaggaggagtggggaaaacatttttctagagcgaggcattttgtattttcactttttttctatttagttaaaaatcagaaaaactccgacatcataccaaacatgttcacaatgataatcatttcattccattatattcgcattctctc-taaattaaactggcctaaggtgaacaaaattttagcagtcaacatacctctggttctattgaatcatttatagtgtcataaataatggaccgtgctaaggcaactcgttttttcatcccaccggacaactccgaaggcagccgatcctcaacaccctataaacaaaaggatgacaaattagtctatatgctagagacacaatggcaatgaagcaatggtcaaagaaaactgaacgggtgtgaattaagtagtctagcaaggtgtctgggaacccttttaattttcagaaattgttattttcttaaccatgctacttgacaatgcttggatcacataatggttgcaacaagtattaacacataatttgacatgttcagatgggggaaaaagatatacctatagtcagacagaaaatt-----gcatgaaatatacc----tttaatccaacagctgccaagctttccttgacaagctctgaaatttgatc-ctcagacattcttgagtgttcatacctgatcaaat--aacaaagttggtgctattaaataaaagattatgcaacacagcaaaataaattaattttttatattttgtcacacccaatattaggaccacatcttacaagagaaaacca----acattttcacgtacagtcaaagaatcaaaaagagctgcactttggaacacctacagacaaacaaataaaaccacaatgaaaaagtaatagcactgaagaacaagcatgatgcgcataactctaaaacttactaatccaatccgaaggccagatatctcttc--atcgcttatcaaaccagccctctttttaccgcgaatgtaaacctctcccttctcatttaccaaagataataagcaagaaaaacaaaattagaatttgcttaaaaacaattgtttagattaatgtcactaacccaaacagaatgtaactgtatattttaccttgtccggagcaagcaat------cctgcaataatcttcaaaacagtagatttgccagtcccagagggaccaattattccaacag------cttcaccatgcctga----tctattcataat--------------gaaaaagaagaaatgaaactaaaatattcagcaagctccctaaagcgcatattga------tatcagtaagacctccat--------------------gtttaacagtatagcagtcatactgatcatcggaccttggcattttttaaattttttcttatttcatgcaagcatgcgcagaatacacaaattaaaaaagatcaatgaaaagatattaccttgaagttcacaccatttaggatttaagacttgt
>Jupunba_langsdorfii_Ribeiro_728@NODE_1_length_2001_cov_77.011435
catcgatgaagaaacattttgctgtattcttttcattttgttgatctgattcattcgatctaggttgaatttaatttctgattttatattcgtatattagtttgattcttatttacttttgattctgcgagacccgaagtgatgaagatgaaagcgctggtgaggaagaaaggaaatgactcaaggtggagtggggaaaacatttttctagagcgaggcattttgtattttcactttttttctatttaattaaaaatcagaaaaactccgacatcacaccaaacatgttcacaatgataatcatttcattccattatattcgcattctctc-caaattaaactggcctaaggtgaacaaaattttagcagtcaacatacctctggttctattgaatcatttgtagtgtcataaataatggaccgtgctaaggcaactcgttttttcatcccaccggacaactccgaaggcagccgatcctcaacaccctataaacaaaaggatgacaaattagtctatatgctagagacacaatggcaatgaagcaatggtcaaagaaaactgaaggggtgtgaattaagtagtctagcaaggtgtctgggaacccttttaattttcagaaattgttattttcttaaccatgctacttgacaatgcttggatcacataatggttgcaacaagtattaacacataatttgacattttcagatgggggaaaaagatatacctatagtcagacagaaaatt-----gcatgaagtatacc----tttaatccaacagctgccaagctttccttgacaagctctgaaatttgatc-ctcagacattcttgagtgttcatacctgatcaaat--aacaaagttggtgctattaaataaaagattatgcaacacagcaaaataaattatttttttatattttgtcacacccaatattaggaccacatcttacaagagaaaacca----acattttcacgtacagtcaaagaatcaaaaagagctgcactttggaacacctacagacaaacaaataaaaccacaatgaaaaagtaatagcactgaagaacaagcatgatgcgcataactctaaaacttactaatccaatccgaaggccagatatctcttc--atcgcttatcaaaccagccctctttttaccgcgaatgtaaacctctcccttctcatttaccagagataataagcaagaaaaacaaaattagaatttgcttaaaaacaattgtttaaattaatgtcactaacccaatcagaatgtaactgtatattttaccttgtccggagcaagcaat------cccgcaataatcttcaaaacagtagatttgccagtcccagagggaccaattattccaacag------cttcaccatgtctga----tctattcataat--------------gcaaaagaagaaatgaaactaaaatattcagcaagctccctaaagcgcatattga------tatcagtaagacctccat--------------------ttttaacagtatagcagtcatactgataatcggaccttggcattttttaaattttttcttatttcatgcaagcatgcgcagaatacacaaatttaaaaagatcaatgaaaagatattaccttgaagttcacaccatttaggatttaagacttgt
>Jupunba_leucophylla_Iganci_839@NODE_2_length_1615_cov_113.868661
catctacggagactaaatctgtagcatccctatcatcgctatactcacagcatttcgacattactgacatcctattttctccattttaccaccttagtagc--aagtcctcctgtcctaatatttgataggaccgccaggcttccagatgcaaacactcacaagggg-aaaagaaatgag------------------------actattgtataaaacaa--------------------------aatgataaactaataaaactcctacattccaataatccgactaaatagaaaaggtagcttttcatatcactactccacttgttgc--attta------caccaggagacttaaactccgtaa-----------------------------------------------------------------------------------tataacaacttcaaaagaccccgccatttgttatttaagccaca---------------------------acacacgcac-----aaaaa----taaaaataaaaaactaacctgt----------------------------------------------------------------tggacaattggatttg-------tagatgtagtaaattcatgcgtcattccttcccagacaatctttccctt-------gtgtaaaaataataacctgtattcatgcagtgacctcttaggaatagtgtgcatcaagaccaggctgggcaagagacagtctatgt---agaagacctgcaaccaaactgaaaatacccttttacctgtcaatagctcttttaatggtactatgttggtgggtgacaactacataagatgcaa-----------------tcttcccaggtttt-------ccaagagcatcgcgtccttttatgtggacagagcggatcagatcctcaactacagtagaag-----------------ctatgggat----ccagtccagc-agttggttcatcatacaaaagcacctggtcagtagggc-----------agaaaagtc----atttaccaatagaaaggggagagaaggtaattctgctaactgatta------------------------------------------------------aaaatga-----acgcttgttaaatttacaa--tatctaataataatcaattagagaagcaacagtaacc----------------------------------------------aggaaactcagcatattgattgtgactgtagacacaccattgacattcttcatgaccaaactaacagcaagaactacaggcggtttaaggaagataatttgaacaagggagggaaaggaaagagaagggggttaggtggaattattgtccaaatcatctaatgcagtaaaagcacgtagttttaatag--tttgtttaattgtatcttgttccaacggttaaaaaacttaggcaacatgcttatcaattaatccttacaatttcaaattatgattttggttcatgtaatttcatcatggtttttcgtccccataatttcta-tcaaaatgttagtccttagagcttataacaactaggatttgagtttaat
>Jupunba_limae_Iganci_261@NODE_1_length_2133_cov_77.012160
catcgatgaagcaacattttgctgtattcttttcattttgatgatctgattcattcgatctaggttgaatttaatttctgattttatattcgtatattagtttgattcttatttacttttgattctgcgagacccgaagtgataaagatgaaagcgctggtgaggaagaaaggaaatgactcaaggtggggtggggaaaacatttttctagagcgaggcattttgtattttcactttttttctatttaattaaaaatcagaaaaactccgacatcataccaaacatgttcacaatgataatcatttcattccattatattcgcattctcta-taaattaaactggcctaaggtgaacaaaattttagcagtcaacatacctctggttctattgaatcatttgtagtgtcataaataatggaccgtgctaaggcaactcgttttttcatcccaccggacaactctgaaggcagccgatcctcaacaccctataaacaaaaggatgacaaattagtctatatgctagagacacaatggcaatgaagcaatggtcaaagaaaactgaaggggtgtgaattaagtagtctagcaaggtgtctgggaacccttttaattttcagaaattgttattttcttaaccatgctacttgacaatgcttggatcacataatggttgcaacaagtattaacacataatttgacattttcagatgggggaaaaagatatacctatagtcagacagaaaatt-----gcatgaagtatacc----tttaatccaacagccgccaagctttccttgacaagctctgaaatttgatc-ctcagacattcttgagtgttcatacctgatcaaat--aacaaagttggtgctattaaataaaagattatgcaacacagcaaaataaattatttttttatattttgtcacacccaatattaggaccacatcttacaagagaaaacca----acattttcacgtacagtcaaagaatcaaaaagagctgcactttggaacacctacagacaaacaaataaaaccacaatgaaaaagcaatagcactgaagaacaagcatgatgcgcataactctaaaacttactaatccaatccgaaggccagatatctcttc--atcgcttatcaaaccagccctctttttaccgcgaatgtaaacctctcccttctcatttaccagagataataagcaagaaaaacaaaattagaatttgcttaaaaacaattgtttaaattaatgtcactaacccaatcagaatgtaactgtatattttaccttgtccggagcaagcaat------cctgcaataatcttcaaaacagtagatttgccagtcccagagggaccaattattccaacag------cttcaccatgtctga----tctattcataat--------------gcaaaagaagaaatgaaactaaaatattcagcaagctccctaaagcgcatattga------tat--gtaagacctccat--------------------ttttaacagtatagcagtcatactgatcatcggaccttggcattttttaaattttttcttatttcatgcaagcatgcgcagaatacacaaattaaaaaagatcaatgaaaagatattaccttgaagttcacaccatttaggatttaagacttgt
>Jupunba_longipedunculata_Cardona_2682@NODE_1_length_1543_cov_62.467258
---------------------------------------------------------atctaggttgaatttaatttctgattttatattcgcatattagtttgattcttatttacttttgattctgcgagacccaaagtgatgaagatgaaagcgctggtgagaaagaaaggaaatgactcaaggtggagtggggaaaacatttttctagagcgaggcattttgtattttcactttttttctagttaattaaaaatcagaaaaactccaacatcataccaaacatgttcacaatgataatcatttcattccattatattcgcattctctc-taaattaaactggcctagggtgaacaaaattttaggagtcaacatacctctggttctattgaatcatttgtagtgtcataaataatggaccgtgctaaggcaactcgttttttcatcccaccggacaactccgaaggcagccgatcctcaacaccctataaacaaaaggatgacaaattagtctatatgctagagacacaatggcaatgaagcaatggtcaaaaaaaactgaaggggtgtgaattaagtagtatagcaaggtgtctgggaacccttttaattttcagaaattgttattttcttaaccatgctacttgacaatgcttggatcacataatggttgcaacaagtattaacacataatttgacatgttcagatgggggaaaaagatatacctatagtccgacagaaaatt-----gcatgaaatatacc----tttaatccaacagctgccaagctttccttgacaagctctgaaatttgatc-ctcagacattcttgagtgttcatacctgatcaaat--aacaaagttggtgctattaaataaaagattatgcaacacagcaaaataaattaattttttatattttgtcacacccaatattaggaccacatcttacaagagaaaacca----acattttcacgtacagtcaaagaatcaaaaagagctgcactttggaacacctacagacaaacaaataaaaccacaatgaaaaagtaatagcactgaagaacaagcatgatgcgcataactctaaaacttactaatccaatccgaaggccagatatctcttc--atcgcttatcaaaccagccctctttttaccgcgaatgtaaacctctcccttctcatttaccaaagataataagcaagaaaaacaaaattagaatttgcttaaaaacaattgtttaaattaatgtcactaacccaatcagaatgtaactgtatattttaccttgtccggagcaagcaat------cctgcaataatcttcaaaacagtagatttgccagtcccagagggaccaattattccaacag------cttcaccatgtctga----tctattcataat--------------gcaaaagaagaaatgaaactaaaatattcagcaagctccctaaagcgcatattga------tatcagtaagacctccat--------------------ttttaacagtatagcagtcatactgatcatcggaccttggcattttttaaattttttcttatttcatgcaagcatgcgcagaatacacaaattaaaaaagatcaatgaaaagatattaccttgaagttcacaccatt-----------------
>Jupunba_longipedunculata_Cardona_2682@NODE_2_length_881_cov_80.439055
-------------------------------------------------------------------------------------------------------------------------------------------------------------------------------------------------------------------------------------------------------------------------------cattccaataatccgactaaatagaaaaggtagcttttcatatcactcctccacttgttgc--attta------caccaggagacttaaactccgtaa-----------------------------------------------------------------------------------tataacaacttcaaaagaccccgccttttgttatttaagccaca---------------------------acacacgcac-----aaaaa----taaaaataaaaaactaacctgt----------------------------------------------------------------tggacaattggatttg-------ttgatgtagtaaattcatgcgtcattccttcccagacaatcttaccctt-------gtgtaaaaataataacctgtattcatgcagtgacctcttaggaatagtgtgcatcaagaccaggctgggcaagagacagtctatgt---agaagacctgcaaccaaactgaaaatacccttttacctgtcaatagctcttttaatggtactatgttggtgggtgacaactacataagatgcaa-----------------tcttcccaggtttt-------ccaagagcatcgcgtccttttatgtgaacagagcggatcagatcctcaactacagtagaag-----------------ctatgggat----ccagtccagc-agttggttcatcatacaaaagcacctggacagtagggc-----------agaaaagtc----atttaccaatagaaagggcagagaagggaattctgctaactgatta------------------------------------------------------aaaatga-----acgcttgttaaatttacaa--tatctaataataatcaattagagaagcaacagtaacc----------------------------------------------aggaaactcagcatattgattgtgactgtagacacaccattgacattcttcatgaccaaactaacagcaagaactacaggcggtttaagaaagataatttgaacaagggagggaaaggaaagagaagggggttaggtggaattattgtccaaatcatctaatgcagtaaaagcacgtagttttaatag--tttgtttaattgtatcttgttccaac-----------------------------------------------------------------------------------------------------------------------------------------------------------
>Jupunba_macradenia_Lourteig_3021@NODE_2_length_809_cov_85.027322
-----------------------------------------------------------------------------------------------------------------------------------------------------------------------------------------------------------------------------------------------------------------------------------------------------------------------------------------------ttta------caccaggagacttaaattccgtaa-----------------------------------------------------------------------------------tataacaacttcaaaagactccgccttttgttatttaagccaca---------------------------acacacgcac-----aaaaa----taaaaataaaaaactaacctgt----------------------------------------------------------------tggacaattggatttg-------ttgatgtagtaaattcatgcgtcattccttcccagacaatctttccctt-------gtgtaaaaataataacctgaattcatgcagtgacctcttaggaatagtgtgcatcaagaccaggctgggcaagagacagtctatgt---agaagacctgcaaccaaactgaaaatacccttttacctgtcaatagctcttttaatggtactatgttggtgggtgacaactacataagatgcaa-----------------tcttcccaggtttt-------ccaagagcatcgcgtccttttatgtgaacagagcggatcagatcctcaactacagtagaag-----------------ctatgggat----ccagtccagc-agttggttcatcatacaaaagcacctggacagtagggc-----------agaaaagtc----atttaccaatagaacggggagagaaggaaattctgctaactgatta------------------------------------------------------aaactga-----acgcttgttaaatttacga--tatctaataataatcaattagagaggcaacagtaacc----------------------------------------------aggaaactcagcatattgattgtgactgtagacacaccattgacattcttcatgaccaaactaacagcaagaactacaggcggtttaaggaagataatttgaacaagggagtgaaaggaaagagaagggggttaggtggaattattgtccaaatcatctaatgcagtaaaaacacgaagttttaatag--tttgtttaattgtatct--------------------------------------------------------------------------------------------------------------------------------------------------------------------
>Jupunba_microcalyx_Iganci_855@NODE_1_length_1846_cov_111.788581
catcgatgaagaaacattttgctgtatccgtttcattttgttgatctgattcattcgatctaggttgaatttaatttctgattttatattcgcatattagtttgattcttatttacttttgattctgcgagacccaaagtgatgaagatgaaagcgctggtgaggaagaaaggaaatgactcaaggtggagtggggaaaacatttttctaaagcgaggcattttgtattttcactttttttctatttaattaaaaatcagaaaaactccaacatcataccaaacatgttcacaatgataatcatttcattccattatattcgcattctctc-taaattaaactggcctaaggtgaacaaaattttagcagtcaacatacctctggttctattgaatcatttgtagtgtcataaataatggaccgtgctaaggcaactcgttttttcatcccaccggacaactccgaaggcagccgatcctcaacaccctataaacaaaaggatgaccaattagtctatatgctagagacacaatggcaatgaagcaatggtcaaagaaaaccgaaggggtgtgaattaagtagtctagcaaggtgtctaggaacccttttaattttcagaaattgttattttcttaaccatgctacttgacaatgcttggatcacataatggttgcaacaagtattaacacataatttgacatgttcagatgggggaaaaagatatacctatagtccgacagaaaatt-----gcatgaaatatacc----tttaatccaacagctgccaagctttccttgacaagctctgaaatttgatc-ctcagacattcttgagtgttcatacctgatcaaat--aacaaagtcggtgctattaaataaaagattatgcaacacagcaaaataaattattttttcatattttgtcacacccaatattaggaccacatcttacaagagaaaacca----acattttcacgtacagtcaaagaatcaaaaagagctgcactttggaacacctacagacaaacaaataaaaccacaatgaaaaagtaatagcactgaagaacaagcatgatgcgcataactctaaaacttactaatccaatccgaaggccagatatctcttc--atcgcttatcaaaccagccctctttttaccgcgaatgtaaacctctcccttctcatttaccaaagataataagcaagaaaaacaaaattagaatttgcttaagaacaattgtttaaattaatgtcactaacccaatcagaatgtaactgtatattttaccttgtccggagcaagcaat------cctgcaataatcttcaaaacagtagatttgccagtcccagagggaccaattattccaacag------cttcaccatgtctga----tctattcataat--------------gcgaaagaagaaatgaaactaaaatattcagcaagctccctaaagcgcatattta------tatcagtaagacctccat--------------------ttttaacagtatagtagtcatactgatcatcggaccttggcattttttaaattttttcttattttatgcaagcatgcgcagaatacacaaattaaaaaagatcaatgaaaagatattaccttgaagttcacaccatttaggatttaagacttgt
>Jupunba_microcalyx_Iganci_855@NODE_2_length_1425_cov_86.393917
catctacggagactaaatctgtagcatccctatcatcgctatactcacagcatttcgacattactgacatcctattttctccattttaccaccttagtagc--aagtcctcctgtcctaatatttgataggaccgccaggcttccagatgcaaacactcacaagggg-aaaagaaatgag------------------------actattgtataaaacaa--------------------------aatgataaactaataaaactcctacattccaataatccgactaaatagaaaaggtagcttttcatatcactcctccacttgttgc--attta------caccaggagacttaaactccgtaa-----------------------------------------------------------------------------------tataacaacttcaaaagaccccgccatttgttatttaagccaca---------------------------acacacgcac-----aaaaa----taaaaataaaaaactaacctgt----------------------------------------------------------------tggacaattggatttg-------tagatgtagtaaattcatgcgtcattccttcccagacaatctttccctt-------gtgtaaaaataataacctgtattcatgcagtgacctcttaggaatagtgtgcatcaagaccaggctgggcaagagacagtctatgt---agaagacctgcaatcaaactgaaaatacccttttacctgtcaatagctcttttaatggtactatgttggtgggtgacaactacataagatgcaa-----------------tcttcccaggtttt-------ccaagagcatcgcgtccttttatgtgaacagagcggatcagatcctcaactacagtagaag-----------------ctatgggat----ccagtccagc-agttggttcatcatacaaaagcacctggtcagtagggc-----------agaaaagtc----atttaccaatagaaaggggagagaagggaattctgctaactgatta------------------------------------------------------aaaatga-----acgcttgttaaatttacaa--tatctaataataatcaattagagaagcaacagtaacc----------------------------------------------aggaaactcagcatattgattgtgactgtagacacaccattgacattcttcatgaccaaactaacagcaagaactacaggcggtttaaggaagataatttgaacaagggagggaaaggaaagagaagggggttaggtggaattattgtccaaatcatctaatgcagtaaaagcacgtagttttaatag--tttgtttaattgtatcttgttccaacggttaaaaaacttaggcaacatgcttatcaattaatccttacagtttcaaattatgattttggttcatgtaatttcatcatggtttttcgtccccataatttcta-tcaaaatgttagtccttagagcttataacaactaggatttgagtttaat
>Jupunba_oppositifolia_Liegier_16014@NODE_1_length_1306_cov_76.527258
-----------------------------------------------------------------------------------------------------------------------------------------------------------------------------------------------tggggaaaacatttttctagagcgaggcattttgtattttcagtttttttctatttaattaaaaatcagaaaaactccgacatcataccaaacatgttcacaatgataatcatttcattccattatattcgcattctctc-taaattaaactggcctaaggtgaacaaaattttagcagt---catacctctggttctattgaatcatttgtagtgtcataaataatggaccgtgctaaggcaactcgttttttcatcccaccggacaactccgaaggcagccgatcctcaacaccctataaacaaaaggatgacaaattcgtctatatgctagagacacaatggcagtgaagcaatggtcaaagaaatctgaaggggtgtgaattaagtagtctagcaaggtgtctgggaacccttttaattttcagaaattgttattttcttaaccatgctacttgacaatgcttggatcacataatggttgcaacaagtattaacacataatttgacatgttcagatgggagaaaaagatatacctatagttagacagaaaatt-----gcatgaagcatacc----tttaatccaacagctgccaagctttccttgacaagctctgaaatttgatc-ctcagacattcttgagtgttcatacctgatcaaat--aacaaagttggtcctattaaataaaagattatgcaacacagcaaaataaattatttttttatattttgtcacacccaatattaggaccacatcttacaagagaaaacca----acattttcacgtacagtcaaagaatcaaaaagagctgcactttggaacacctacagacaaacaaataaaaccacaatgaaaaagtgatagcactgaagaacaagcatgatgcgcataactctaaaacttactaatccaatccgaaggccagatatctcttc--atcgcttatcaaaccagccctctttttaccgcgaatgtaaacctctcccttctcatttatcagagataataagcaagaaaaacaaaattagaatttgcttaaaaacaattgtttaaatcaatgtcactaacccaatcagaatgtaactgtatattttaccttgtccggagcaagcaat------ccagcaataatcttcaaaacagtagatttgccagtcccagagggaccaattattccaacag------cttcaccatgtctga----tctattcataat--------------gcaaaagaagaaatgaaactaaaatattcagcaagctccctaaagcgcatattga------tatcagtaagacctccat--------------------ttttaacagtatagcagtaatactgatcatcggaccttggcatt--------------------------------------------------------------------------------------------------------------
>Jupunba_oxyphyllidia_Yonker_6157@NODE_2_length_902_cov_90.186667
----------------------------------------------------------------------------------------------------------------------------------------------------------------------------------------------------------------------------------------------------------------------------------------------------tagaaaaggtagctttacatatcactcctccacatgttgc--attta------caccaggagacttaaactccgtaa-----------------------------------------------------------------------------------tataacaacttcaaaagaccccgccttttgttatttaagccaca---------------------------acacacgcac-----aaaaa----taaaaataaaaaactaacctgt----------------------------------------------------------------tggacaattggatttg-------ttgatgtagtaaattcatgcgtcattccttcccagacaatctttccctt-------gtgtaaaaataataacctgtattcatgcagtgacctcttaggaatagtgtgcatcaagaccaggctgggcaagagacagtctatgt---agaagacctgcaaccaaactgaaaatacccttttacctgtcaatagctcttttaatggtactatgttggtgggtgacaactacataagatgcaa-----------------tcttcccaggtttt-------ccaagagcatcgcgtccttttatgtgaacagagcggatcagatcctcaactacagtagaag-----------------ctatgggat----ccagtccagc-agttggttcatcatacaaaagcacctggacagtagggc-----------agaaaagtc----atttaccaatagaaatgggagagaagggaattctgctaactgatta------------------------------------------------------aaaatga-----acgcttgttaaatttacaa--tatctaataataatcaattagagaagcaacagtaacc----------------------------------------------aggaaactcagcatattgattgtgactgtagacacaccattgacattcttcatgaccaaactaacagcaagaactacaggcggtttaaggaagataatttgaacaagggagggaaaggaaagagaagggggttaggtggaattattgtccaaatcatctaatgcagtaaaagcatgtagttttaatag--tttgtttaattgtatcttgttccaacggttaaaaaacttaagcaacatgcttatcaat---------------------------------------------------------------------------------------------------------------------------
>Jupunba_trapezifolia_Simon_1600@NODE_2_length_845_cov_38.389873
------------------------------------------------------------------------------------------------------------------------------------------------------------------------------------------------------------------------------------------------------------------------actcctacattccaataatccgactaaatagaaaaggtagcttttcatatcactcctccacttgttgc--attta------caccaggagacttaaactccgtaa-----------------------------------------------------------------------------------tataacaacttcaaaagaccccgccttttgttatttaagccaca---------------------------acacacgcac-----aaaaa----taaaaataaaaaactaacctgt----------------------------------------------------------------tggacaattggatttg-------ttgatgtagtaaattcatgcgtcattccttcccagacaatcttaccctt-------gtgtaaaaataataacctgtattcatgtagtgacctcttaggaatagtgtgcatcaagaccaggctgggcaagagacagtctatgt---agaagacctgcaaccaaactgaaaatacccttttacctgtcaatagctcttttaatggtactatgttggtgggtgacaactacataagatgcaa-----------------tcttcccaggtttt-------ccaagagcatcgcgtccttttatgtgaacagagcggatcagatcctcaactacagtagaag-----------------ctatgggat----ccagtccagc-agttggttcatcatacaaaagcacctggacagtagggc-----------agaaaagtc----atttaccaatagaaaggggagagaagggaattctgctacctgatta------------------------------------------------------aaaatga-----acgcttgttaaatttacaa--tatctaataataatcaattagagaagcaacagtaacc----------------------------------------------aggaaactcagcatattgattgtgactgtagacgcaccattgacattcttcatcaccaaactaacagcaagaactacaggcggtttaaggaagataatttgaacaagggagggaaaggaaagagaagtgggttaggtggaattattgtaaaaatcatct--------------------------------------------------------------------------------------------------------------------------------------------------------------------------------------------------------------------
>Jupunba_villosa_Borges_423@NODE_1_length_1917_cov_96.735326
catcgatgaagcaacatttagctgtattcttttcattttgatgatctgattcattcgatctaggttgaatttaatttctgattttatattcgtatattagtttgattcttatttacttttgattctgcgagacccgaagtgataaagatgaaagcgctggtgaggaagaaaggaaatgactcgaggtggggtggggaaaacatttttctagagcgaggcattttgtattttcactttttttctatttaattaaaagtcaaaaaaactccgacatcataccaaacatgttcacaatgataatcatttcattccattatattcgcattctctc-taaattaaactggcctaaggtgaacaaaattttagcagtcaacatacctctggttctattgaatcatttgtagtgtcataaataatggaccgtgctaaggcaactcgttttttcatcccaccggacaactctgaaggcagccgatcctcaacaccctataaacaaaaggatgacaaattagtctatatgctagagatacaatggcaatgaagcaatggtcaaagaaaactgaaggggtgtgaattaagtagtctagcaaggtgtctgggaacccttttaattttcagaaattgttattttcttaaccatgctacttgacaatgcttggatcacataatggttgcaacaagtattaacacataatttgacattttcagatgggggaaaaagatatacctatagtcagacagaaaatt-----gcatgaagtatacc----tttaatccaacagctgccaagctttccttgacaagctctgaaatttgatc-ctcagacattcttgagtgttcatacctgatcaaat--aacaaagttggtgctattaaataaaagattatgcaacacagcaaaataaattatttttttatattttgtcacacccaatattaggaccacatcttacaagagaaaacca----acattttcacgtacagtcaaagaatcaaaaagagctgcactttggaacacctacagacaaacaaataaaaccacaatgaaaaagtaatagcactgaagaacaagcatgatgcgcataactctaaaacttactaatccaatccgaaggccagatatctcttc--atcgcttatcaaaccagccctctttttaccgcgaatgtaaacctctcccttctcatttaccagagataataagcaagaaaaacaaaattagaatttgcttaaaaacaattgtttaaattaatgtcactaacccaatcagaatgtaactgtatattttaccttgtccggagcaagcaat------cctgcaataatcttcaaaacagtagatttgccagtcccagagggaccaattattccaacag------cttcaccatgtctga----tctattcataat--------------gcaaaagaagaaatgaaactaaaatattcagcaagctccctaaagcgcatattga------tat--gtaagacctccat--------------------ttttaacagtatagcagtcatactgatcatcggaccttggcattttttaaattttttcttatatcatgcaagcacgcgcagaatacacaaattaaaaaagatcaatgaaaagatattaccttgaagttcacaccatttaggatttaagacttgt
>Jupunba_villosa_Borges_423@NODE_2_length_1403_cov_62.776772
catctacggagactaaatctgtagcatccctatcatcgctatcctcgcagcatttcgacattactgacatcctattttctccattttaccaccttagtagc--aagtcctcctgtcctaatatttgataggaccgccaggcttccagatgcaaacactcacaagggg-aaaagaaaggag------------------------actattgtataaaacaa--------------------------aatgataaactaataaaactcctacattccaataatccgactaaatagaaaaggtagcttttcatatcactcctccacttgttgc--attta------caccaggagacttaaactccgtaa-----------------------------------------------------------------------------------tataacaacttcaaaagaccccgccttttgttatttaagccaca---------------------------acacacgcac-----aaaaa----taaaaataaaaaactaacctgt----------------------------------------------------------------tggacaattggatttg-------ttgatgtagtaaattcatgcgtcattccttcccagacaatcttaccctt-------gtgtaaaaataataacctgtattcatgtagggacctcttaggaatagtgtgcatcaagaccaggctgggcaagagacagtctatgt---agaagacctgcaaccaaactgaaaatacccttttacctgtcaatagctcttttaatggtactatgttggtgggtgacaactacataagatgcaa-----------------tcttcccaggtttt-------ccaagagcatcgcgtccttttatgtgaacagagcggatcagatcctcaactacagtagaag-----------------ctatgggat----ccagtccagc-agttggttcatcatacaaaagcacctggacagtagggc-----------agaaaagtc----atttaccaatagaaaggggagagaagggaattctgctaactgatta------------------------------------------------------aaaatga-----acgcttgttaaatttacaa--tatctaataataatcaattagagaagcaacagtaacc----------------------------------------------aggaaactcagcatattgattgtgactgtagacacaccattgacattcttcatgaccaaactaacagcaagaactacaggcggtttaaggaagataatttgaacaagggagggaaaggaaagagaagggggttaggtggaattattgtacaaatcatctaat---------gcacgtagttttaatag--tttgtttaattgtatcttgttccgacggttaaaaaacttaggcaacatgcttatcaattaatccttatagttttgaattatgattttgattcatgtaatttcatcatggtttttcgtccccataatttctattcaaaatgttagtcc----------------------------------
>Punjuba_callejasii_Daly_5935@NODE_2_length_698_cov_27.378422
----------------------------------------------------------------------------------------------------------------------------------------------------------------------------------------------------------------------------------------------------------------------------------------------------tagaaaaggtagcttttcatatcactcctccacttgttgc--attta------caccaggagacttaaactccgtaa-----------------------------------------------------------------------------------tataacaacttcaaaagaccccgccttttgttatttaagccaca---------------------------acacacgcac-----aaaaa----taaaaataaaaaactaacctgt----------------------------------------------------------------tggacaattggatttg-------ttgatgtagtaaattcacgcgtcattccttcccagacaatcttaccctt-------gtgtaaaaataataacctgtattcatgcagtgacctcttaggaatactgtgcatcaagaccaggctgggcaagagacagtctatgt---agaagacctgcaaccaaactgaaaatacccttttacctgtcaatagctcttttaatggtactatgttggtgggtgacaactacataagatgcaa-----------------tcttcccaggtttt-------ccaagagcatcgcgtccttttatgtgaacagagcggatcagatcctcaactacagtagaag-----------------ctatgggat----ccagtccagc-agttggttcatcatacaaaagcacctggacagtagggc-----------agaaaagtc----atttaccaatagaaagggaagagaagggaattctgctaactgatta------------------------------------------------------aaaatga-----acgcttgttaaatttacaa--tatctaataataatcaattagagaagcaacagtaacc----------------------------------------------aggaaactcagcatattgattgtgactctagacacaccattgacattcttcat------------------------------------------------------------------------------------------------------------------------------------------------------------------------------------------------------------------------------------------------------------------------------------------------------------------------------
>Punjuba_killipii_Palodorios_6252@NODE_1_length_1300_cov_54.775961
----------------------------------------------------------------------------------------------------------------------------------------------tgaagatgaaagcgctggtgagaaagaaaggaaatgactcaaggtggagtggggaaaacatttttctagagcgaggcattttgtattttcactttttttctatttaattaaaaatcagaaaaactccgacatcataccaaacatgttcacaatgataatcatttcattccattatattcgcattctctc-taaattaaactggcctaaggtgaacaaaattttagcagtcaacatacctctggttctattgaatcatttgtagtgtcataaataatggaccgtgctaaggcaactcgttttttcatcccaccggacaactccgaaggcagccgatcctcaacaccctataaacaaaaggatgacaaattagtctatatgctagagacacaatggcaatgaagcaatggtcaaagaaaacagaaggggtgtgaattaagtagtctagcaaggtgtctgggaacccttttaattttcagaaattgttattttcttaaccatgctacttgacaacgcttggatcacataatggttgcaacgagtattaacacata------------------------------------atagtcagacagaaaatt-----gcatgaagtatacc----tttaatccaacagctgccaagctttccttgacaagctctgaaatttgatc-ctcagacattcttgagtgttcatacctgatcaaat--aacaaagttggtgctattaaataaaagattatgcaacacagcaaaataaattaattttttatattttgtcacacccaatattaggaccacatcttacaagagaaaacca----acattttcacgtacagtcaaagaatcaaaaagagctgcactttggaacacctacagacaaacaaataaaaccacaatgaaaaagtaatagcactgaagaacaagcatgatgcgcataactctaaaacttactaatccaatccgaaggccagatatctcttc--atcgcttatcaaaccagccctctttttaccgcgaatgtaaacctctcccttctcatttaacagagataataagcaagaaaaacaaaattagaatttgcttaaaaacaattgtttaaattaatgtcactaacccattctgaatgtaactgcatattttaccttgtccggagcaagcaat------cctgcaataatcttcaaaacagtagatttgccagtcccagagggaccaattattccaacag------cttcaccatgtctga----tctattcataat--------------gcaaaagaagaaatgaaactaaaatattcagcaagctccctaaagcgcatattga------tatcagtaagacctccat--------------------ttttaacagtatagcagtcatac-----------------------------------------------------------------------------------------------------------------------------------
>Punjuba_killipii_Palodorios_6252@NODE_2_length_773_cov_42.656609
-------------------------------------------------------------------------------------------------------------------------------------------------------------------------------------------------------------------------------------------------------------------------------------------------------------------------------------------------------------------cttaaactccgtaa-----------------------------------------------------------------------------------tataacaacttcaaaagaccccgccttttgttatttaaggcaca---------------------------acacacgcac-----aaaaa----taaaaataaaaaactaacctgt----------------------------------------------------------------tggacaattggatttg-------ttgatgtagtaaattcatgcgtcattccttcccagacaatcttaccctt-------gtgtaaaaataataacctgtattcatgcagtgacctcttaggaatagtgtgcatcaagaccaggctgggcaagagacagtctatgt---agaagacctgcaaccaaactgaaaatacccttttacctgtcaatagctcttttaatggtactatgttggtgggtgacaactacataagatgcaa-----------------tcttcccaggtttt-------ccaagagcatcgcgtccttttatgtgaacagagcggatcagatcctcaactacagtagaag-----------------ctatgggat----ccagtccagc-agttggttcatcatacaaaagcacctggacagtagggc-----------agaaaagtc----atttaccaatagaaaggggagagaagggaattctgctaactgattaaaaatgaacgcttgttttttttttgagcgaa-------------------aaaaaaaatga-----acgcttgttaaatttacaa--tatctaataataatcaattagagaagcaacagtaacc----------------------------------------------aggaaactcagcatattgattgtgactctagacacaccattgacattcttcatgaccaaactaacagcaagaactacaggcggtttaaggaagataatttgaacaagggagggaggggaaagagaa-ggggttaggtggaattattgtc------------------------------------------------------------------------------------------------------------------------------------------------------------------------------------------------------------------------------
>Punjuba_racemiflora_Jimenez_Soares_3626@NODE_1_length_1875_cov_92.181869
catcgatgaagaaacatttagctgtattcttttcattttgttgatctgattcattcgatctaggttgaatttaatttctgattttatattcgcatattagtttgattcttatttacttttgattctacgagaccagtagtgatgaagatgaaagcactggtgaggaagaaaggaaatgactcaaggtggagtggggaaaacatttttctagagcgaggcattttgtattttcactttttttctatttaattaacaatcagaaaaactccgacatcataccaaacatgttcacaatgataatcatttcattccattatattcgcattctctc-taaattaaactggcctaaggtgaacaaaattttagcagtcaacatacctctggttctattgaatcatttgtagtgtcataaataatggaccgtgctaaggcaactcgctttttcatcccaccggacaactccgaaggcagccgatcctcaacaccctataaacaaaaggatgacaaattagtctatatgctagagacacaatggcaatgaagcaatggtcaaagaaaactgaaggggtgtgaattaagtagtctagcaaggtgtctgggaacccttttaattttcagaaattgttattttcttaaccatgctacttgacaacgcttggatcacataatggttgcaacaagtattaacacataatc------------------------------------gtcagacagaaaatt-----gcatgaagtatacc----tttaatccaacagctgccaagctttccttgacaagctctgaaatttgatc-ctcagacattcttgagtgttcatacctgatcaaat--aacaaagttggtgctattaaataaaagattatgcaacacagcaaaataaattaattttttatattttgtcacacccaatattaggaccacatcttacaagagaaaacca----acattttcacgtacagtcaaagaatcaaaaagagctgcactttggaacacctacagacaaacaaataaaaccacaatgaaaaagtaatagcactgaagaacaagcatgatgcgcataactctaaaacttactaatccaatccgaaggccagatatctcttc--atcgcttatcaaaccagccctctttttaccgcgaatgtaaacctctcccttctcatttaacagagataataagcaagaaaaacaaaattagaatttgcttaaaaacaattgtttaaattaatgtcactaacccaatctgaatgtaactgtatattttaccttgtccggaggaagcaat------cctgcaataatcttcaaaacagtagatttgccagtcccagagggaccaattattccaacag------cttcaccatgtctga----tctattcataat--------------gcaaaagaagaaatgaaactaaaatattcagcaagctccctaaagcgcatattga------tatcggtaagaccttcat--------------------ttttaacagtatagcagtcatactgatcatcggaccttggcatttttaaaattttttcttatttcatgcaagcatgcgcagaatacacaaattaaaaaagatcaatgaaaggatattaccttgaagttcacaccatttaggatttaagacttgt
>Punjuba_racemiflora_Jimenez_Soares_3626@NODE_2_length_1101_cov_85.517578
--------------------------------------------------------------------------------------------------------------------------------------------------------------------------------------------------------------------------------------------------------atgataaacaaataaaactcctacattccaataatccgactaaatagaaaaggtagcttttcatatcactcctccacttgttgc--attta------caccaggagacttaaactccgtaa-----------------------------------------------------------------------------------tataacaacttcaaaagaccccgccttttgttatttaagccaca---------------------------acacacgcac-----aaaaa----taaaaataaaaaactaacctgt----------------------------------------------------------------tggacaattggatttg-------ttgatgtagtaaattcatgcgtcattccttcccagacaatcttaccctt-------gtgtaaaaataataacctgtattcatgcagtgacctcttaggaatagtgtgcatcaagaccaggctgggcaagaaacagactatgt---agaagacctgcaaccaaactgaaaatacccttttacctgtcaatagctcttttaatggtactatgttggtgggtgacaactacataagatgcaa-----------------tcttcccaggtttt-------ccaagagcatcgcgtccttttatgtgaacagagcggatcagatcctcaactacagtagaag-----------------ctatgggat----ccagtccagc-agttggttcatcatacaaaagcacctggacagtagggc-----------agaaaagtc----atttaccaatagaaaggggagagaagggaattctgctaactgatta------------------------------------------------------aacatga-----acgcttgttaaatttacaa--tatctaataataatcaattagagaagcaacagtaacc----------------------------------------------aggaaactcagcatattgattgtgactctagacacaccattgacattcttcatgaccaaactaacagcaagaactactggcggtttaaggaagataatttgaacaagggagggaggggaaagagaa-ggggttaggtggaattattgtccaaatcatctaatgcagtaaaagcacgaagttttaatag--tttgtttaattgtatcttgttccaacggttaaaaaacttaggcaacatgcttatcaattagtccttcaagtttcgaattatgattttggtccatgtaatttcatcatggtttttcgtccccataatttccatccaaaatgttggtccttgtagcttataacaactaggatttgagtttaat
>Punjuba_racemiflora_Jimenez_Soares_3626@NODE_3_length_808_cov_61.536252
---------------------------------------------------------------------------------------------------------------------------------------------------------------------------------------------------------------------------------------------------------------------------------------------------------------------------------------------------------------------------------------------------------------------------------------------------------------------------------------------------------------------------------------------------------------------------------------------------------------------------------------------------------cggtctattacagttgaccttaaacaatttacaaaagttataccacatcaacacctacaaaattaaattcacaaaggt-----aatatcttgtgctcacaattaaggaataacgg-----gaataataaata-------ttaattaaaaatacaacaatttaacc---acataattcccaaattaccc-tttaacttaaatctcactttaacacttaattatgctaaaaatattcaattaagtcccacaaaatcctaagattaattactaaaaatatatagttattgagctctatca-------------------atcttacaagagaaaatca----atatttgcacgtacaatcaaagaatcaaaaagagctgcactttggaacacctacaggcaaacaaataaaaccacaatgaaaaagtaatagcactaaagaacaagtatgatgcgcataactctaaaacttactaatccaatcgaagg------------------------------ccagcactagt---------------------------------------------------ggaaaaatgacttttaagaccggttaaaaaacactttttagaccggt-----------------------------------------tgtggataaggtctt------gttacagcaggtctaaaaagtctactactttttagaccggttgtgaaaaccggtcttaaaa------gttcatactgtttag----atcggtcata----------------gcaacagaaggtcttaaa-----------agcagactttttagaccggttgtagc------tacaaccgg-----------------------------tcttaaaag----------------------------tgatactttttagacagtttc------------------------------------------ccggtctaaaaagtatcacttttaagacc-------------------ggttgt
>_R_Acacia_rostellifera_Murphy_466@NODE_1_length_1956_cov_125.501330
catcgatgaagaaacattttgctgtattcttttcattttgttgatctgattcattcgatctaggttgaatttaatttctgattttatattcgcatattagtttgattcttatttacttctgattctatgagaccagcagtgatgaagatgaaagcgctggtgaggaagaaaggaaatgactgaaggtggagtggggaaaacatttttctggagcgaggcattttgtattttcacttcttttctatttaattaaaaataagaaaaactcagacatcataccaaacatgtttgcaatgataatcatttcattccattatattcgcattctttcttaaattaaactggcctaaggtgaacaaaattttagcagtcaacatacctctggttccattgaatcatttgtagtatcataaataatggaccgtgctaaggcaactcgttttttcatcccaccggacaactccgaaggcagccgatcctcaacaccctataaacaaaaggatgataaattagtctatatgctagagacaaaacggcaatgaagcaatggtcaaagaaaactgaaggggtgtgaaataagtagtctagcgacgtgtctgggcacccttttaattttcagaaattgttattttcttaaccatgctacttgacaatgcttggatcacataagggttgcaacaagtattaacacataatttgacatgttcagatgggggaaaaagatatacctatagtcagacagaaaata-----gcatgaagtgtacc----tttaatccaacagctgccaagctttccttgacaagctctgaaattcgatc-ctcagacattcttgagtgttcatacctgatcaaat--aacaaagttggtgctattaaataaaagattatgcaagacagaaaaataaattatctttttatattttgtcacacccaatattaggaccacatcttacaggagaaaacca----acattttcacgtacagtcaaagaatcaaaaagagctgcactttggaacacctacagacaaacaaataaaatcacaatgaaaaagtaatagcactgaagaacaagcatgatgcgcgaaactctaaaacttactaatccaatccgaaggccagatatctcttc--atcgcttatcaaaccagccctctttttacctcggatgtaaacctctcccttctcatttaacagggataagaagcaagaaaaa-acaattagaatttgcttaaaaacaattgcttaaattaatttcactaacccaatctggaagtaacactatattttaccttgtccggagcaagcaat------cctgcaatgatcttcaaaacagtagatttgccagtcccagacggaccaattattccaacag------cttcaccatgtctga----tctattcataat--------------gcaaaagaagaaatgaaattacaatattcagcaagctccctaaagcgcatattga------taccagta------------------------------------------agcagtcatactgatcatcggaccttcacatttttaaaaaagtttcttatttcatgcaagcatacgcagaatacacaaattaagaaagatcaatgaaaggatattaccttgaagttcacaccatttaggatttaagacttgt
>_R_Acacia_rostellifera_Murphy_466@NODE_2_length_1306_cov_108.311635
----------------------------------------------------------------------------ttctccattttaccaccttggtagc--aactcctcctgttctaatatttgataggaccgccaggcttccagatgcaaacactcacaagggg-aaaagaaa---------------------------------tgtataaaacaa--------------------------aatgataaactaataaaactcccacgttccaataatcctattaaatagagaaggtagcttttcatatcactcctccacttgttgc--attta------caccaggagacttaaactccgtaa-----------------------------------------------------------------------------------tgtaatgacttcaaaagaacccgtcctttgttatttaagccaca---------------------------acacacgcac-----aaaaa----taaaaataaacaactaacctgt----------------------------------------------------------------tggacaattggatttg-------ttgatgtagtaaattcatgcgtcattccttcccagacaatcttaccctt-------gtgtaaaaataataacctgtattcatgcagtgacttcttagggatagggtgcatcaagaccaggctgggcaagag--agtctatgt---agaagaccagcaaccaaactgaaaatacccttttacctgtcaatagctcttttaatggtactatgttggtgggtgacaactacataagatgcaa-----------------tcttcccaggtttt-------ccaagagcatcgcgtccttttatgtgaacagagcggatcagatcctcaactacagtagaag-----------------ctatgggat----ccagtccagc-agtcggttcatcatacaaaagcacctgcacagtagcgc-----------agaaaagtc----atttaccaatataaaggggagagaagggaattctgccaactgatta------------------------------------------------------aaaataa-----acgcttgttaaatttacag--tatctaataattatcaattagtgaagcaacaataacc----------------------------------------------aggaaacttagcttattgattatcactgtagacacaccattgacattcttcacgaccaaactaacagcaagaactacaggcggtttaaggaagataatttgaacaagggaggcaggggaatgagaaggggtttaggtggaattattgtccaaatcatcttatgcagtaaaagcatgtagttttaatag--tttgtttaattgtatcttgttccaacggttaaacaacttaggcaacatgcttatcaattgatcct--cagtttcgaattatgattttagtccatgtaatttcatcatggtttttcatc-ccataatttccatccaaaatgttagtccttatagcttataacaactaggaattgagtttaat
>_R_Afrocalliandra_redacta_Germishuizen_5585@NODE_1_length_1566_cov_170.264607
-----------aaacattttgttgcacccttgtcattttcttgatctgattcattcaatctaggttgaatttgatttcttattcaatatttgcatatttgcttgattcttgtttacttctgattctatgagaccagcagtgatgaagatgaaagcgatggtgaggaagaaaggagatgattcaaggtggagtggggaaagtatttttctggggtgacgccttttgtatttttacttattttctatccaattaaaaattagaaaaactctaatatcataccaaacatgttcacaatgataatcatttcattccattctattcccattctttcttaaatcaaactaaactaaggtgaacaaaattttagcagtcaacacacctctggttcaattgaatcatttgtagtgtcataaataatggaccgtgccaaagcaactcgttttttcatcccaccagacaattccgaaggcagccgatcctcaacaccctataaacaaaaggtcaacaaatcagtctatatggtagagacagaatggcaatgaagcaatggtcaaagaaaactgaaggggtgtgaaataagtagtctggcaacatgtctgagagccattttaattttcagaaattgtttttatcagaaccatgccactcaacaaagcttggatcacatgatggttgaaacaagtattaacacataatttgattcatatgggc---aaaaaaacgtatacctatagtctgacagaaaatt-----gcatgaagtatacc----tttaatccaacagctgccaagctttccttgacaagctctgaaatttgatc-ctcagacattcttgagtgttcatacctgatcaaat--aacaaagctggtgctattaaataaaagaatatgcaacacagcaaaataaattgattttttatattttgtcacacccaatattaggaccgcatcttacaagagaaaacca----acattttcacgtacagtcaaagaatcaaaaagagctgcactttggaacacctacagccaaacaaataaaaccacaatgaaaaagtaatagcactgaagaacaagcacgatgtagatagctctaaaacttactaatccaatacgaaggccagatatctcttc--atcgcttatcaaaccagccctctttttacctcgaatataaacctctcccttctcatttaacagagataacacgcaagagta--taaattagcatttgtttaaaaagaattgtttacattaaggtcaccaaccc-----gaatgtaactgtatattttaccttgtccggagcaagcaat------cctgcaataatcttcaaaacagtagatttgccagtcccagagggaccaattattccaacag------cttcaccatgtctga----tctattcataac--------------gcaatagaagaaatgaagttaaaatattcagcaagctccctaaagtgcatattga------tataagtaagacctccgcaa------------------ttttaacaatatagcggtaatactgatcataggatatttgcatttaaaaacaaagttcttatttcatacaagcatacgcagaatacatgaattaaaaaag------------------------------------------------------
>_R_Afrocalliandra_redacta_Germishuizen_5585@NODE_2_length_975_cov_163.109131
------------------------------------------------------------------------------------------------------------------------------------------------------------ctcacaagaga-acaagaaaagac---------------------accattatatgactggaaaa--------------------------aaaataaaagtaataaaactcccacgttccactaatccgactaaatag-ataggtagcttttcacatcactcctccacatgttgc--attta------catcaggagaattaaactccttca-----------------------------------------------------------------------------------aataacaactttgagagaccccgt------------------------------------------------cgcatgtac-----aaaaa----taaaaagaaaaaactaacctgt----------------------------------------------------------------tggacaattggatttg-------ttgatgtagtaaattcgtgcgtcattccttcccagacaatcttaccctt-------gtgtaaaaatagtaacctgtg--caggcagggacttgttaggaatagggcacaccaagaccaggctag------------caaaat---acaagacctgcaaccaaattgaatatacccttttacctgtcaatagctcttttaatggtactatgttggtgggtgacaactacataagatgcaa-----------------tcttcccaggtttt-------ccaagagcatcacgtccttttatgtgaaccgagcggatcagatcctcaactacagtagaag-----------------ctatgggat----ccagtcccgc-agttggttcatcatacaaaagcacctgtaccgtagtgc-----------agataagtc----atttaccaatagaaacgggagggaagagaattctgcaaactgatta------------------------------------------------------aaaataa-----aggctacttaaattcacaa--tatataataataatcaattagagaagcaacagaaact----------------------------------------------aggaaacc---catattgattgtgattgtagacccaccattgacattcttcatgaccaaactaacagcaagatctacacccg------ggaagatatttcgaaccaggtag----cggaaagagaagggggttaggtggagttattatccaaatcatctaatgcagtaaaagcacgtagtttaaagggag------------aatcccccttaggggctcgagaag----------------------aaataatcccactttaccaatgccgg-----------------------ggggttataaatcag-----gccgc-------------------------------------------------
>_R_Albizia_adinocephala_FHO33_88@NODE_1_length_1908_cov_86.076461
catcaatgaagaaacattttgctttattcttttcattttgttgatctgattcattcgatctaggttgaatttaatttctgattttatattcgcatattagtttgattcttatttacttctgcttttatgagaccaatagtgatgaagatgaaagcgctggtgaggaagaaaggacatgactcaaggtggagtagggaaaacagttttctagtgcgaggcattttgtatgttcactgtttttctatttaattaaaaatcagaaaaactccggcatcataccaaacatgttcacaatgataatcatctcattccattatattcacattctctcttaaattaaactggcccaaggtgaacaaaattttagcagtc-acatacctctggttctattgaatcatttgtggtgtcataaataatggaccgtgctaaggcaactcgttttttcatcccaccggacaactccgaaggtagccgatcctcaacaccctataaacaaaaggatgacaaattagtctatatgctagagacaaaatggcaatgaagcaatggtcaaagaaaattgaagggtc------------gtctagcaaggtgtctgggaacccttttaattttcagaaattgttattttcttaaccatgctacttgacaatgcttggatcacataatggttgcaacacgtattaacacataatttgacacgttcagat-taggaaaaagatatacctatagtcagacagaaaatt-----gcatgaagtatacc----tttaatccaacagctgccaagctttccttgacaagctctgaaattcgatc-ctcagacatacttgagtgttcatacctgatcaaat--aacaaagttcttgctattaaataaaagattatgcaacgcaccaaaataaattaattttttatattttg-cacacccaatattaggaccacatcttacaagagaaaacca----acattttcacgtacagtcaaagaatcaaaaagagctgcgctttggaacacctacagccaaacaaataaaaccacaatgaacaagtaatagcactgaagaataagcatgatacgcataactctaaaacttactaatccaatccgaaggccagatatctcttc--atcgctaatcaaaccggccctctttttacctcgaatgtaaacctctcccttctcatttaacagagataataagcaagagaaa-aaaattagaatttgctttaaaacaattgtttgcattgatgtcactaacccaatctgaatgtaactgtatattttaccttgtccggagcaagcaat------cctgcaataatcttcaaaacagtagatttgccagtcccagagggaccaattattccaacag------cttcaccatgtctga----tctattcaccat--------------gcaaaagaagaaaagaaatt-aaatattcagcaagctccctaaagcgcatatgga------tatcagtaagacctccat--------------------ttttaacagtatagcagtcatactgatcatcggaccttggcattttttaaattttttcttatttcatgcaaacatgcgcagaatacacaaattaaacaagatcaatgaaaggatattaccttgaagttcacaccatttaggatttaagacttgt
>_R_Albizia_burkartiana_StivalSantos_678@NODE_1_length_607_cov_5.619565
-----------------------------------------------------------------------------------------------------------------------------------------------------------------------------------------------------------------------------------------------------------------------------------------------------------------------------------------------------------------------------------------------------------------------------------------------------------------------------------------------------------------------------------------------------------------------------------------------------------------------------------------------------------------------------------------------------------------------------------------------------------------gacagaaaatt-----gcatgaagtatacc----tttaatccaacagctgccaagctttccttcacaagctctgaaatttgatc-ctcagacattcttgagtgttcatacctgatcaaat--aacaaagttggtgctattaaataaaagattacgcaacacaccaaaataaattaattttttatatttcgtcacacccaatattaggaccacatcttacaagagaaaacca----acattttcacgtacagtcaaagaatcaaaaagagctgcgctttggaacacctacagacaaaaaaataaaaccacaatgaaaaagtaatagcactgaagaacgagcatgatacgcataactctaaaacttactaatccaatccgaaggccagatatctcttc--atcgctaatcaaaccagccctctttttacctcgaatgtaaacctctcccttctcatttaacagagataataagcaagagaaa-aaaattagaatttgcttaaaaacaattgtttgaattaatgtcactaacccaatctgaatgtaactgtatattttaccttatccggagcaagcaat------cctgcaataatcttcaaaacagtagatttgccagtcccagagggaccaat---------------------------------------------------------------------------------------------------------------------------------------------------------------------------------------------------------------------------------------------------------------------------------------------------------------------------
>_R_Albizia_burkartiana_StivalSantos_678@NODE_2_length_577_cov_4.952107
-----------------------------------------------------------------------------------------------------------------------------------------------------------------------------------------------------------------------------------------------------------------------------------------------------------------------------------------------------------------------------------------------------------------------------------------------------------------------------------------------------------------------------------------------------------------------aataaaaaactaacctgt----------------------------------------------------------------tggacaattggatttg-------ttgatgtagtaaattcatgcgtcattccttcccagacaatcttaccctt-------gtgtaaaaataataacctgtattcatgcagtgacctcttaggaatagggtgcatcaagaccaggctgggcaagagacagtctatgt---agaagacctgcaaccaaactgaaaatacccttttacctgtcgatagctcttttaatggtactatgttggtgggtgacaactacataagatgcaa-----------------tcttcccaggtttt-------ccaagagcatcgcgtccttttatgtgaacagagcggatcagatcctcaactacagtagaag-----------------ctatgggat----ccagtccagc-agttggctcatcatacaaaagcacctggacagtagtgcagaaa--actgagaaaagtc----atttaccaatagaaaggggagagaagggaattctgctaactgttta------------------------------------------------------aa---------------------------aa--tatctaataataatcaattagagaagcaacagtaacc----------------------------------------------aggaaactcagcatactgattgtgactgtagacacaccattgacattctccatgaccaaactaacagcaagaactac------------------------------------------------------------------------------------------------------------------------------------------------------------------------------------------------------------------------------------------------------------------------------------------------------
>_R_Albizia_glabripetala_Lewis_1652@NODE_1_length_1282_cov_61.394191
---------------------------------------------------------------------------------------------------------------------------------------------------------------------------------------------agtagggaaaacatttttctaaagcaaggcattttgtattttcactttttttctatttaattaaaaatcagaaaaactccgacatcataccaaacatgttcacaatgataatcatctcattccattatattcgcattctctcttaaattgaactggcctaaggtgaacaaaattttagcagtcagcatacctcaggttctattgaatcatttgtagtgtcataaataatggaccgtgctaaggcaactcgttttttcatcccaccggacaactccgaaggcagccgatcctcaacaccctataaacaaaaggatgacaaattagtctatatgctagagacaaaatggcaatgaagcaatggtcaaagaaaattgaagggtcgtgaattaagtagtctagcaaggtgtttgggaacccttttaattttcagaaattgttattttcttaaccatgatacttgacaatgcttggatcacataatggttgcaacaagtattaacacataatttgacacgttcagaa-ggggaaaaagatatacctataatcagaaagaaaatt-----gcttgaagtatacc----tttaatccaacagctgccaagctttccttgacaagctctgaaatttgatc-ctcagacattcttgagtgttcatacctgatcaaat--aacaaagtggttgctatcaaataaaagactatgccacacaccaaaataaactaattgtttatactttgtcacacccaatattaggaccacatcttacaagagaaaacca----acattttcacgtacagtcaaagaatcaaaaagagctgcgctttggaacacctacagacaaaaaaataaaaccacaatgaaaaagtaatagcactgaagaataagcatgataagcataactctaaaacttactaatccaatacgaaggccagatatctcttc--atcgctaatcaaaccagccctctttttacctcgaatgtaaacctctcccttctcatttaacagagataataagcaagagaaaaaaaattagaatttgctttaaaacaattgtttgaattaatgtcactaacccaatctgaatgtaactgtatattttaccttgtccggagcaagcaat------cctgcaataatcttcaaaacagtagatttgccagtcccagagggaccaattattccaacag------cttcaccatgtctga----tctattcataat--------------gcaaaagaaaaaatgaaatt-aaatattcagcaacctccctaaagcgaatactga------tatcagtaagacctccat--------------------ttttaacagtatagca------------------------------------------------------------------------------------------------------------------------------------------
>_R_Albizia_inundata_Wood_26530@NODE_1_length_971_cov_50.637555
-------------------------------------------------------------------------------------------------------------------------------------------------------------------------------------------------------------------------------------------------------------aaatcagaaaaactccgacatcataccaaacatgttcacaatgataatcatctcattccattatattcgcattctctcttaaattgaactggcctaaggtgaacaaaattttagcagtcagcatacctcaggttctattgaatcatttgtagtgtcataaataatggaccgtgctaaggcaactcgttttttcatcccaccagacaactccgaaggcagccgatcctcaacaccctataaacaaaaggatgacaaattagtctatatgctagagacaaaatggcaataaagcaatggccaaagaaaattgaagggtcgtgaattaagtagtctagcaaggtgtctgggaacccttttaattttcagaaattgttattttcttaaccattatacttcacaatgcttggatcacataatggttgcaacaagtattaacacataatttgacacgttcagaa-ggggaaaaagatatacctatagtcagaaagaaaatt-----gcttgaagtatacc----tttaatccaacagctgccaagctttccttgacaagctctgaaatttgatc-ctcagacattcttgagtgttcatacctgatcaaat--aacaaagtggttgctattaaataaaagattatgcaacacaccaaaataaactaattttttatactttgtcacacccaatattaggaccacatcttacaagagaaaacca----acattttcacgtacagtcaaagaatcaaaaagagctgcgctttggaacacctgcagaaaaacaaataaaaccacaatgaaaaagtaatagcactgaagaataagcatgataagcataactctaaaacttactaatccaatccgaaggccagatatctcttc--atcgctaatcaaaccagccctctttttacctcttatgtaaacctctcccttctcatttaacagagataataagcaagagaaa-aaaattagaatttgctttaaaacaa---------------------------------------------------------------------------------------------------------------------------------------------------------------------------------------------------------------------------------------------------------------------------------------------------------------------------------------------------------------------------------------------------------------------------------------------------------
>_R_Albizia_niopoides_Simon_1601@NODE_2_length_1166_cov_73.827365
------------------------------------------acccacagcatttcgacattactgacatcctattttctccattt--ccaccttagtagc--aagtcctcctgtcctaatatttgataggaccgccaggcttccagatgcaaacactcacaaggggaaaaagaaatcac------------------------actattgtataaaacaa--------------------------aataataaactaataaaactcctacattccaataatccgactaaacagaaaaggtagcttttcctatcactcctccacttgttgc--attta------caccaggagacttagactccgtac-----------------------------------------------------------------------------------cataacaacttcaaaaaa-cccgtcttttgttatttgagccacaa--caacaacaactacgcagccacaacacacacacac-----aaaaa----taaaaataaaaaactaacctgt----------------------------------------------------------------tggacaattggatttg-------ttgatgtagtaaattcatgcgtcattccttcccagacaatcttaccctt-------gtgtaaaaataataacctgtattcatgcagtgacctcttaggaatagggtgcatcaagaccaggctgggcaagagacagtctatgt---agaagacctgcaaccaaactgaaaacacccttttacctgtcaatagctcttttaatggtactatgttggtgggtgacaactacataagacgcaa-----------------tcttcccaggtttt-------ccaagagcatcgcgtccttttatgtgaacagagcggatcagatcctcaactacagtagaag-----------------ctatgggat----ccagtccagc-agttggctcatcatacaaaagcacctggacagtagtgc-----------agaaaagtc----atttaacaatagaaaggggagagaagggaattctgctaactgttta------------------------------------------------------aaaataa-----atgctttgtaaatttacaa--tatctaataataatcaattagagaagcaacagtaacc----------------------------------------------aggaaactcagcatattgattatgacggcagacacaccattgacattcctcatgaccaaattaacagcaagaactacaggcggtttaaggaagataatatgaacaagggag----gggaaagagaagggggttaggtggaattattgtccaaatcatctaatgcggtaaaagcacgtagttttaatac--tttgtttaattgtaccttgttccagcggttaaaaaacttaggcaacatgcttatcaat---------------------------------------------------------------------------------------------------------------------------
>_R_Albizia_sinaloensis_Hughes_1576@NODE_1_length_1470_cov_64.468772
-------------------------------------------------ttcattcgatctaggttgaatttaatttctgattttatattcgcatattagtttgattcttattttcttctgcttttatgagaccaatagtgatgaagatgaaa--gctggtgaggaagaaaggacatgactcaaggtggagtagggaaaacatttttctagtgcgaggcattttgtatgttcactttttttctatttaattaaaaatcagaaaaactccggcatcataccaaacatgttcacaatgataatcatctcattccattatattcacattctctcttaaattaaactggcctaaggtgaacaaaattttagcagtcaacatacctctggttctattgaatcatttgtagtgtcataaataatggaccgtgctaaggcaactcgttttttcatcccaccggacaactccgaaggtagccgatcctcaacaccctataaacaaaaggatgacaaattagtctatatgctagagacaaaatggcaatgaaccaatggtcaaagaaaattgaagggtc------------gtctagcaaggtgtctgggaacccttttaattttcagaaattgttattttcttaaccatgctacttgacaatgcttggatcacataatggttgcaacacgtattaacacataatttgacacgttcagat-taggaaaaagatatacctatagtcagacagaaaatt-----gcatgaagtatacc----tttaatccaacagctgccaagctttccttgacaagctctgaaattcgatc-ctcagacatacttgagtgttcatacctgatcaaat--aacaaagttgttgctattaaataaaagattatgcaacgcaccgaaataaattaattttctatattttgtcacacccaatattaggaccacatcttacaagagaaaacca----acattttcacgtacagtcaaagaatcaaaaagagctgcgctttggaacacctacagccaaacaaataaaaccacaatgaacaagtaatagcactgaagaataagcatgatacgcataactctaaaacttactaatccaatccgaaggccagatatctcttc--atcgctaatcaaaccggccctctttttaccccgaatgtaaacctctcccttctcatttaacagagataataagcaagagaaaaaaaattagaatttgctttaaaacaattgtttgaattgatgtcactaacccaatctgaatgtaactgtatattttaccttgtccggagcaagcaat------cctgcaataatcttcaaaacagtagatttgccagtcccagagggaccaattattccaacag------cttcaccgtgtctga----tctattcaccat--------------gcaaaagaagaaaagaaatt-aaatattcatcaagctccctaaagcgcatattga------tatcagtaagacctccat--------------------ttttaacagtatagcagtcatactgatcatcggaccttggcattttttaaattttttcttatttcatgcaaacatg------------------------------------------------------------------------------
>_R_Albizia_subdimidiata_var_minor_Gorts_341@NODE_1_length_1275_cov_18.250417
---------------------------------------------------------------------------------------------------------------------------------------------------------------------------------------------------------------------------------------cactttttttctatttaattaaaaatcagaaaaactccgacatcataccaaacatgttcacaatgataatcatctcattccattatattcgcattctctcttaaattgaactggcctaaggtgaacaaaattttagcagtcagcatacctcaggttctattgaatcatttgtagtgtcataaataatggaccgtgctaaggcaactcgttttttcatcccaccggacaactccgaaggcagccgatcctcaacaccctataaacaaaaggatgacaaattagtctatatgctagagacaaaatggcaatgaagcaatggtcaaagaaaattgacgggtcgtgaattaagtagtctagcaaggtgtctgggaacccttttaattttcagaaattgttattttcttaaccatgatacttgacaatgcttggatcacataatggttgcaacaagtattaacacataatttgacacgttcagaa-ggggaaaaagatatacctataatcagaaagaaaatt-----gcttgaagtatacc----tttaatccaacagctgccaagctttccttgacaagctctgaaatttgatc-ctcagacattcttgagtgttcatacctgatcaaat--aacaaagtggttgctattaaataaaagattatgcaacacaccaaaataaactaattttttatactttgtcacacccaatattaggaccacatcttacaagagaaaacca----acattttcacgtacagtcaaagaatcaaaaagagctgcgctttggaacacctacagaaaaacaaataaaaccacaatgaaaaagtaatagcactgaagaataagcatgataagcataactctaaaacttactaatccaatccgaaggccagatatctcttc--atcgctaatcaaaccagccctctttttacctcttatgtaaacctctcccttctcatttaacagagataataagcaagagaaa-aaaattagaatttgctttaaaacaattgtttgaattaatgtcactaacccaatctgaatgtaactgtatattttaccttgtccggagcaagcaat------cctgcaataatcttcaaaacagtagatttgccagtcccagagggaccaattattccaacag------cttcaccatgtctga----tctattcataat--------------gcaaaagaaaaaatgaaatt-aaatattcagcaacctccctaaagcgaatattga------tatcagtaagacctccat--------------------ttttaacagtatagcagtcatactgatcatcggaccttggcatttttaaat----------------------------------------t--------------------------------------------------------------
>_R_Albizia_subdimidiata_var_minor_Gorts_341@NODE_2_length_774_cov_28.733142
-----------------------------------------------------------------------------------------------------------------------------------------------------------------------------------------------------------------------------------------------------------------------------------------------------------------------------------------------------------------------------------------------------------------------------------------------------------------------------------agaccccgtcttttgttatttaagccaca---------------------------acacacgcac-----aaaaa----taaaaataaaaaactaacctgt----------------------------------------------------------------tggacaattggatttg-------ttgatgtagtaaattcatgcgtcattccttcccagacaatcttaccctt-------gtgtaaaaataataacctgtatccatgcagtgacctcttaggaatagggtgcatcaagaccaggcggggcaagagacagtctatgt---agaagaccggcaaccaaactgaaaacacccttttacctgtcaatagctcttttaatggtactatgttggtgggtgacaactacataagatgcaa-----------------tcttcccaggtttt-------ccaagagcatcgcgtccttttatgtgaacagagcggatcagatcctcaactacagtagaag-----------------ctatgggat----ccagtccagc-agttggctcatcatacaaaagcacctggacagtagtgc-----------agaaaagtc----atttaacaatagaaaggggagagaagggaattctgctaactgttta------------------------------------------------------aaaataa-----atgctttgtaaatttacaa--tatctaataataatcaattagagaagcaacagtaacc----------------------------------------------aggaaactcagcatattgattgtgacggtagacacaccattgacattcttcatgaccaaactaacagcaagaactacaggcggtttaaggaagataatttgaacaaggaagggaggggaaagagacgggggttaggtggaattattgtccaaatcatctaatgcggtaaaagcacgtagttttaattc--tttgtttaattgtaccttgttccag------------------------------------------------------------------------------------------------------------------------------------------------------------
>_R_Albizia_subdimidiata_var_subdimidiata_Ferreira_210@NODE_1_length_1585_cov_92.586870
catcaatgaagaaacatttcgctgtattcttttcattttgttgatctgattcattcgatctaggttgaatttaatttctgattttatatttgcatattagtttgattcttatttacttctgattttatgagaccaatagtgatgaagatgaaagcgctgaagaggtataaaggacatgactcaaggtggagtagggaaaacatttttctaaagcaaggcattttgtattttcactttttttctatttaattaaaaatcagaaaaactccaacatcataccaaacatgttcacaatgataatcatctcattccattatattcgcattctctcttaaattgaactggcctaaggtgaacaaaattttagcagtcagcatacctcaggttctattgaatcatttgtagtgtcataaataatggaccgtgctaaggcaactcgttttttcatcccaccggacaactccgaaggcagccgatcctcaacaccctataaacaaaaggatgacaaattagtctatatgctagagacaaaatggcaatgaagcaatggtcaaagaaaattgaagggtcgtgaattaagtagtctagcaaggtgtctgggaacccttttaattttcagaaattgttattttcttaaccatgatacttgacaatgcttggatcacataatggttgcaacaagtattaacacataatttgacacgttcagaa-ggggaaaaagatatacctatagtcagaaagaaaatt-----gcttgaagtatacc----tttaatccaacagctgccaagctttccttgacaagctctgaaatttgatc-ctcagacattcttgagtgttcatacctgatcaaat--aacaaagtggttgctattaaataatagattatgcaacacaccaaaataaactaattttttatactttgtcacacccaatattaggaccacatcttacaagagaaaacca----acattttcacgtacagtcaaagaatcaaaaagagctgcgctttggaacacctgcagaaaaacaaataaaaccacaatgaaaaagtaatagcactgaagaataagcatgataagcataactctaaaacttactaatccaatccgaaggccagatatctcttc--atcgctaatcaaaccagccctctttttacctcttatgtaaacctctcccttctcatttaacagagataataagcaagagaaa-aaaattagaatttgctttaaaacaattgtttgaattaatgtcactaacccaatctgaatgtaactgtatattttaccttgtccggagcaagcaat------cctgcaataatcttcaaaacagtagatttgccagtcccagagggaccaattattccaacag------cttcaccatgtctga----tctattcataat--------------gcaaaagaaaaaatgaaatt-aaatattcagcaacctccctaaagcgaatattga------catcagtaagacctcctt--------------------ttttaacagtatagcagtcatactgatcatcggaccttggcatttttaaatttttttcttatttcacgcaagcatgcgcagaatacacaaat--------------------------------------------------------------
>_R_Albizia_subdimidiata_var_subdimidiata_Ferreira_210@NODE_2_length_845_cov_102.166667
---------------------------------------------------------------------------------------------------------------------------------------------------------------------------------------------------------------------------------------------------------------------------------------taatccgactaaacagaaaaggtagc-tttcatatcactcctccacttgttgc--attta------caccaggagacttaaactccgaaa-----------------------------------------------------------------------------------tataacaacttcaaaggaccccgtcttttgttatttaagccaca---------------------------acacacgcac-----aaaaa----taaaaattaaaaactaacctgt----------------------------------------------------------------tggacaattggatttg-------ttgatgtagtaaattcatgcgtcattccttcccagacaatcttaccctt-------gtgtaaaaataataacctgtatccatgcagtgacctcttaggaatagggtgcatcaagaccaggcggggcaagagacagtctatgt---agaagacctgcaaccaaactgaaaacacccttatacctgtcaatagctcttttaatggtactatgttggtgggtgacaactacataagatgcaa-----------------tcttcccaggtttt-------ccaagagcatcgcgtccttttatgtgaacagagcggatcagatcctcaactacagtagaag-----------------ctatgggat----ccagtccagc-agttggctcatcatacaaaagcacctggacagtagtgc-----------agaaaagtc----atttaacaatagaaaggggagagaagggaattctgctaactgttta------------------------------------------------------aaaataa-----atgctttgtaaatttacaa--tatctaataataatcaattagagaagcaacagtaact----------------------------------------------aggaaactcagcatattgattgtgacggtagacacaccattgacattcttcatgaccaaactaacagcaagaactacaggcggtttaaggaagataatttgaacaaggaagggaggggaaagagaaggtggttaggtggaattattgtccaaatcatctaatgcggtaaaagcacgtagttttaattc---------------------------------------------------------------------------------------------------------------------------------------------------------------------------------------
>_R_Albizia_tomentella_Leach_Dunlop_3801@NODE_2_length_1037_cov_92.382292
-------------------------------------------------------------------------------------------------------------tcctgtcctaatatttgatcggaccgccaggcttccagatgcaaacactcacaagggg-aaaagaaatgag------------------------attattgtataaaacaa--------------------------aatgataaactaataaaattcctatattccaataatctgactaaatagaaaaggtagcttttcatatcactcctccactt-ttgc--attta------caccgggagacttcaactcggtaa-----------------------------------------------------------------------------------tat---aacttcaaaagaccccgtcttttgttatttaagccaca---------------------------acacacgcaa-----aaaaa----taaaaataaaagactaacctgt----------------------------------------------------------------tggacaattggatttg-------ttgatgtagtaaattcctgcgtcattccttcccagacaatcttaccctt-------gtgtaaaaataataacctgtattcatgccgcgacctcttaggaatagggagcatcgagaacaggctgggcaagagacagtctatgt---agaagacctgcaaccaaactgaaaatacccttttacctgtcaatagctcttttaatggtactatgttggtgggtgacaaccacataagatgcaa-----------------tcttcccaggtttt-------ccaagagcatcgcgtccttttatgtgtacagagcggatcagatcctcaactacggtagaag-----------------ctatgggat----ccagtccagc-agttggttcatcatacaaaagcacctgtacagcagtgc-----------agaaaagtc----atctaccaatagaaaggagagagcagggcattctgctaattgatta------------------------------------------------------aaaataa-----acgcttgttaaatttacaa--tatctaataataatcaattagagaagcaacagtaacc----------------------------------------------aggaaactctgcatattgattgtgactgtagacacaccattgacattcttcatgaccaaactaacagcaagaactacaggcagtttcaggaaggtaatttgaacaaagaagggaggggaaagagaagggggttaggtggaattattgtccaaatcatctaacacagtaaaagcacgtagttttattag--tttgtttaattgtatcttgttccaacggtcaaaaaacctaggcaacatgcttatcaa----------------------------------------------------------------------------------------------------------------------------
>_R_Albizia_tomentosa_Hughes_648@NODE_1_length_1435_cov_76.327688
---------------------------tcttttcatcttgttgatctgattcattcgatctaggttgaatttaatttctgattttatattcgcatgttagtttgattcttatttacttctgcttttatgagaccaatagtgatgaagatgaaagcgctggtgaggaagaaaggacataactcaaggtggagtagggaaaacatttttctagtgcgaggcattttgtatgttcactttttttctatttaattaaaaatcagaaaaactccggcatcataccaaacatgttcacaatgataatc-----------------------------------------------aggtgaacaaaattttagcagtcaacatacctctggttctattgaatcatttgtagtgtcataaataatggaccgtgctaaggcaactcgttttttcatcccaccggacaactctgaaggtagccgatcctcaacaccctataaacaaaaggatgacaaattagtctatatgctaaagacaaaatgacaatgaagcaatggtcaaagaaaattgaagggtcatgaattaagtagtctagcaaggtgtctgggaacccttttaattttcagaaattgttattttcttaaccatgctacttgacaatgcttggatcacataatggttgcaacacgtattaacacataatttgacacgttcagat-taggaaaaagatatacctatagtcagacagaaaatt-----gcatgaagtatacc----tttaatccaacagctgccaagctttccttgacaagctctgaaattcgatc-ctcagacattcttgagtgttcatacctgatcaaat--aacaaagttgttgctattaaataaaagattatgcaacgcaccaaaataaattaattttttatattttgtcacacccaatattaggaccacatcttacaagagaaaacca----acattttcacgtacagtcaaagaatcaaaaagggctgcgctttggaacacctacagccaaacaaatgaaaccacaatgaaaaagtaatagcactgaagaataagcatgatacgcataactctaaaacttactaatccaatccgaaggccagatatctcttc--atcgctaatcaaaccggccctctttttacctcgaatgtaaacctctcccttctcatttaacagggataataagcaagagaaa-aaaattagaatttgctttaaaacaattgtttgaattgatgtcactaacccaatctgaatgtaactgtatattttaccttgtccggagcaagcaat------cctgcaataatcttcaaaacagtagatttgccagtcccagagggaccaattattccaacag------cttcaccatgtctga----tctattcaccat--------------gcaaaagaagaaaagaaatt-aaatattcagcaagctccctaaaccgcatattga------tatcagtaagacctccat--------------------ttttaacagtatagcagtcatactgatcatcggaccttggcattttttaaa-------------------------------------------------------------------------------------------------------
>_R_Albizia_xerophytica_Hughes_1435@NODE_1_length_1633_cov_65.865039
caccaatgaagaaacattttgctgtattcttttcattttgttgatctgattcattcgatctaggttgaatttaatttctgattttatattcgcatattagtttgattcttatttacttctgcttttatgagaccaatagggatgaagatgaaagcgctggcgaggaagaaaggacatgactcaaggtggagtagggaaaacatttttctagtgcgaggcattttgtatgttcactttttttctatttaattaaaaatcagaaaaactccggcatcataccaaacatgttcacaatgataatcatctcattccattatattcacattctctcttaaattaaactggcctaaggtgaacaaaattttagcagtcaacatacctctggttctattgaatcatttgtagtgtcataaataatggaccgtgctaaggcaactcgttttttcatcccaccggacaactccgaaggtagccgatcctcaacaccctataaacaaaaggatgacaaattagtctatatgctagagacaaaatggcaatgaagcaatggtcaaagaaaattgaagggtc------------gtctagcaaggtttctgggaacccttttaattttcagaaattgttattttcttaaccatgccacttgacaatgcttggatcacataatggttgcaacacgtattaacacataatttgacacgttcagat-taggaaaaagatatacctatagtcagacagaaaatt-----gcatgaagtatacc----tttaatccaacagctgccaagctttccttgacaagctctgaaattcgatc-ctcagacatacttgagtgttcatacctgatcaaat--aacaaagttgttgctattaaataaaagattatgcaacgcaccaaaataaattaattttttatattttgtcacacccaatattaggaccacatcttacaagagaaaacca----acattttcacgtacagtcaaagaatcaaaaagagctgcgctttggaacacctacagccaaacaaataaaaccacaatgaacaagtaatagcactgaagaataagcatgatacgcataactctaaaacttactaatccaatccgaaggccagatatctcttc--atcgctaatcaaaccggccctctttttacctcgaatgtaaacctctcccttctcatttaacagagataataagcaagagaaa-aaaattagaatttgctttaaaacaattgtttgaattgatgtcactaacccaatctgaatgtaactgtatattttaccttgtccggagcaagcaat------cctgcaataatcttcaaaacagtagatttgccagtcccagagggaccaattattccaacag------cttcaccatgtctga----tctattcaccat--------------gcaaaagaagaaaagaaatt-aaatattcagcaagctccctaaagcgcatattga------tatcagtaagacctccat--------------------ttttaacagtatagcagtcatactgatcatcggaccttggcatttttaaaattttttcttatttcatgcaaacatgcgcagaatacacaaattaaaaaagatcaatgaaaggata---------------------------------------
>_R_Albizia_xerophytica_Hughes_1435@NODE_2_length_1039_cov_66.811850
----------------------------------------------------------------------------------------------------------------------------------------------------------cactcacaagggg-aaaagaaatcag------------------------actattgtataaaacaa--------------------------aatgataaactaataaacctcctacattccaataatccgactaaacagaaaaggtagcttttcatatcactcctccacttgttgc--attta------caccaggagacttaaactccgtaa-----------------------------------------------------------------------------------tataacaacttcaaaagaccccgtcttttgttatttaagccaca---------------------------acacacgcaca---aaaaaa----taaaaataaaaaactaacctgt----------------------------------------------------------------tggacaattggatttg-------ttgatgtagtaaattcatgcgtcattccttcccatacaatcttaccctt-------gtgtaaaaataataacctgtattcatgcagtgacctcttaggaatagggtgcatcaagaccaggctgggcaagagacagtctatgt---agaagaccttcaaccaaactgaaaacacccttttacctgtcaatagctcttttaatggtactatgttggtgggtgacaactacataagatgcaa-----------------tcttcccaggtttt-------ccaagagcatcgcgtccttttatgtgaacagagcggatcagatcctcaactacagtagaag-----------------ctatgggat----ccagtccagc-agttggctcatcatacaaaagcacctggacagtagtgc-----------agaaaagtc----atttaacaatagaacggggagagaagggaattctgccaactgttaa------------------------------------------------------aaaataa-----atgcttggtaagtttacaa--tatctaataataatcaattagagaagcaacagtaacc----------------------------------------------aggaaactcagcatattgattgtgacggtagacacaccattgacattcttcatgaccaaactaacagcaagaactacaggcggtttaaggaagataatttgaacaaggaagggaggggaaagagaagggggctaggtggaattattgtccaaatcatctaatgcagtaaaagcacgtagttttaatac--tttgtttaattgtaccttgttccagcggtcaaaaaacttaggcaacatgcttttcaatctgtccttacaatt-------------------------------------------------------------------------------------------------------------
>_R_Archidendron_clypearia_Wieringa_1849@NODE_2_length_1305_cov_59.419381
---------------------------------------------------------------------------------------------------------------------------------------------------------------------------------------------------------------------------------------------------------------------------------------------------------------------------------------------------------------------------------------------------cggtttcttaaaagaaacagctacaaatttatcgctgcaaaattggcactagcttcat----------gccaatttttgtagtggttaattgttaataaccactataaaggtcattctctagctagcccacttggcacgagtcatcctattgcaaatttgtagcgattttggtcaaaaccgctacaaattctgacatttgtaatagtttttataaccactacgaatcaacaatttttgtgattttcttaaccatgctacttg-caatgcttagatcacataatggttgcaacaagtattaacacataatttgacatgttcatattggggaaaaagatatacctatacttagacagaaaatt-----gcatgaagtatacc----tttaatccaatagctg-caagctttccttgacaagctctgaaatttgatc-ctcagacattcttgtgcgttcattccttatcaaat--aacaaagttggtgatattaaacaaaagattatgcaacacagcaaaataaattaattttttatattttgtcacacccaatattaggaccacgtcttacaagagaaaacca----acattttcacgtacattcaaagaatcaaaaagagcagcactttggaacacctacagaaaaacaaataaaaccacaatgaaaaagtaatagcactgaagaacaaacatgatgcgcatagctctaaaacttgctaatccaatccgaaggccagatatctcttc--atcgcttatcaaactagc--------------------------------actcatttaacagagataataaggaagaaaa--aaaaatagaatttgctt-aaaacaattgtttaaattaatgtcattaacctaatctaattgtataaatttagacctctttacccagctaaaattatataccatttaggattttcttttccctaaaagacttgtggacctctttacactcaataagaacattagcgagatccttattatgtttaagaaccctacatatattcttgttattagttaataaaaaaagagaataaattgtaaatttctcataaaccagggaaataaaaattgaataagctggctaaaattatttcat--------------------ctgcaaaaatttcaaagcaacactcaatatcaaatttcagctgctttagaa-----------aacatacaagtaagtccacacctcacgaataaagagaa--cagttcacggttgttacatt--------ctccatacataatagaagtctaat
>_R_Balizia_elegans_Iganci_870@NODE_1_length_1689_cov_76.602357
catcgatgaagaaacattttgctgtactcttttcattttgttgatctgattcattcgatgtaggttgaatttaatttctgattttatattcgcatattagtttgattctcatttacttttgattctgcgagacccgaagtgatgaagatgaaagcgctggtgaggaagaaaggacatgactcaaggtggagtggggaaaacatttttctagagcaaggcattttgtattttcactttttttctatttaattaaaaatcagaaaaactccgacatcataccaaacatgttcacaatgataatcatttcattccattatattcgcattctctc-taaattaaactggcctaaggtgaacaaaattttagcagtcaacatacctctggttctattgaatcatttgtagtgtcataaataatggaccgtgctaaggcaacccgttttttcatcccaccggacaactctgaaggcagccgatcctcaacaccctataaacaaaaggatgacaaattagtctatatgctacagacacaatggcagtgaagcaatggtcaaagaaaactgaaggggtgtgaattaagtagtctagcaaggcgtctgggaacccttttaattttcagaaattgttattttcttaaccatgctacttgaaaatgcttggatcacacaatggttgcaacaagtattaacacataatttgacatgttcagatgggggaaaaagatatacctatagtcagacagaaaatt-----gcatgaagcatacc----tttaatccaacagctgccaagctttccttgacaagctctgaaatttgatc-ctcagacattcttgagtgttcatacctgatcaaat--aacaaagttggtcctattaaataaaagattatgcaacacagcaaaataaattatttttttatattttgtcacacccaatattaggaccacatcttacaagagaaaacca----acattttcacgtacagtcaaagaatcaaaaagagctgcactttggaacacctacagacaaacaaataaaaccacaatgaaaaagtaatagcactgaagaacaagcatgatgcgcataactctaaaacttactaatccaatccgaaggccagatatctcttc--atcgcttatcaaaccagccctctttttaccgcgaatgaaaacctctcccttctcatttatcaaagataataagcaagaaaaacaaaattagaatttgctcaaaaacaattgtttaaatcaatgtcactaacccaatcagaatgtaactgtatattttaccttgtccggagcaagcaat------cctgcaataatcttcaaaacagtagatttgccagtcccagagggaccaattattccaacag------cttcaccatgtctga----tctattcataat--------------gcaaaagaagaaatgaaactaaaatattcagcaagctccctaaagcgcatattga------tatcagtaagacctccat--------------------ttttaacagtatagcagtcatcct----------------------------------------------------------------------------------------------------------------------------------
>_R_Balizia_pedicellaris_Queiroz_15529@NODE_1_length_1379_cov_72.771903
---------------------------------------------------------------------------------------------atattagtttgattcttatttacttttgattctgggagacccgaagtgatgaagatgaaagcgctggtgaggaagaaaggacatgactcaaggtggagtggggaaaacatttttctagagtgaggcattttgtattttcactttttttctatttaattaaaaatcagaaaaactccgacaccataccaaacatgttcacaatgataatcatttcattccattatattcgcattctctc-taaattaaactggcctaaggtgaacaaaattttagcagtcaacatacctctggttctattgaatcatttgtagtgtcataaataatggaccgtgctaaggcaactcgttttttcatcccaccggacaactctgaaggcagccgatcctcaacaccctataaacaaaaggatgacaaattagtctatatgctagagacacaatggcagtgaagcaatggtcaaagaaaactgaaggggtgtgaattaagtagtctagcaaggtgtctgggaacccttttaattttcagaaattgttattttcttaaccatgctacttgaaaatgcttggatcacacaatggttgcaacaagtattaacacataatttgacatgttcagatgggggaaaaagatatacctatagtcagacagaaaatt-----gcatgaagcatacc----tttaatccaacagctgccaagctttccttgacaagctctgaaatttgatc-ctcagacattcttgagtgttcatacctgatcaaat--aacaaagttggtcctattaaataaaagattatgcaacacagcaaaataaattatttttttatattttgtcacacccaatattaggaccacatcttacaagagaaaacca----acattttcacgtacagtcaaagaatcaaaaagagctgcactttggaacacctacagacaaacaaataaaaccacaatgaaaatgtaatagcactgaagaacaagcatgatgcgcataactctaaaacttactaatccaatccgaaggccagatatctcttc--atcgcttatcaaaccagccctctttttaccgcgaatgtaaacctctcccttctcatttatcagagataataagcaagaaaaacaaaattagaatttgctcaaaaacaattgtttaaatcaatgtcactaacccaatcagaatgtaactgtatattttaccttgtccggagcaagcaat------cctgcaataatcttcaaaacagtagatttgccagtcccagagggaccaattattccaacag------cttcaccatgtctga----tctattcataat--------------gcaaaagaagaaatgaaactaaaatattcagcaagctccctaaagcgcatattga------tatcagtaagacctccat--------------------ttttaacagtatagcag-----------------------------------------------------------------------------------------------------------------------------------------
>_R_Balizia_pedicellaris_Queiroz_15529@NODE_2_length_1041_cov_28.653144
------------------------------------------------------------------------------------------------------------------------------------------------------------------------aaaagaaatgag------------------------actattgtataaaacaa--------------------------aatgataaactaataaaactcctacattccaataatccgactaaatagaaaaggtagcttttcatatcactcctccacttgttgc--attta------caccaggagacttaaactccgtaa-----------------------------------------------------------------------------------tataacaacttcaaaagaccccgccttttgtcatttaagccaca---------------------------acacacgcac-----aaaaa----taaaaataaaaaactaacctgt----------------------------------------------------------------tggacaattggatttg-------ttgatgtagtaaattcatgcgtcattccttcccagacaatcttaccctt-------gtgtaaaaataataacctgtattcatgtagtgacctcttaggaatagtgtgcatcaagaccaggctgggcaagagacaatctatgt---agaagacatgcaaccaaacagaaaatacccttttacctgtcaatagctcttttaatggtactatgttggtgggtgacaactacataagatgcaa-----------------tcttcccaggtttt-------ccaagagcatcgcgtccttttatgtgaacagagcggatcagatcctcaactacagtagaag-----------------ctatgggat----ccagtccagc-agttggttcatcatacaaaagcacctggacagtagggc-----------agaaaagtc----atttaccaatagaaaggggagagaagggaattcggctaactgatta------------------------------------------------------aaaatga-----gcgcttgttaaatttacaa--tatctaataataatcaattagagaagcaacagtaacc----------------------------------------------aggaaactcagcatattgattgtgactgtagacacaccattgacattcttcatgaccaaactaacagcaagaactacaggcggtttaaggaagataatttgaacaagggagggaaaggaaagagaaggggtttaggtggaattattgtccaaatcatctaatgcagtaaaagcacgtagttttaatag--tttgtttaattgtatcttgttccaacggttaaaaaacttaggcaacatgcttatcaattaatccttacagtttcgaattatgattttggtcaa----------------------------------------------------------------------------------------
>_R_Calliandra_bella_LPQ15696@NODE_1_length_1624_cov_192.506787
tattgatgaagaaaaattttgttgcatccgtttcattttgttgatctgattcattcaatcttggttgaattggatttcttataccgtattttcatatatgcttgattcttgtttacttctgattctatgagaccagcagtgatgaagacgaaagcactggtgaggaagg----agatgactcgaggtggaa-gggggaagtatttttctggtctgaggcattttgtatttttgctaattttctgtctaattaaaaattagaaaaactccaatatcattccaaacatgttcacaatgataataatttcattccattctattcccattctttcttaaatcaaactagactaaggtgaacaaaa-tttagcagtcaactcacctctggttcaattgaatcatttgtagtgtcataaataatggaccgtgctaaggcaactcgttttttcatcccaccagacaattctgaaggcagccgatcctcaacatcctataaacaaaaggtcaacaaattagtctatatggtagagac--aatgccaatgaagcaatggtcaaagaaaactgaaggggtgtgagttaagtagtctggcaagatgactgagagccattttaattttta---------ttttcaagaaccatgctactcaacaaagcttggatcacatgatggttgaaacatgtaataacacataatttgattcagatgggt---gaaaaagcatatgcctatagtcggacagaaaatt-----gcatgaagtatacc----tttaatccaacagctgccaagctttccttgacaagctcagaaatttgatc-ctcagacattctcgagtgttcatacctgatcatat--aacaaaactggtgctattaaataaaagaacatgcaacacagcaaaaaaattaaattttttatattttgtcacacccaatattaggaccgcatcttacaagagaaaacca----acattttcacgtacagtcaaagaatcaaaaagagctgcactttggaacacctacagacaaacaaataaaaccacaatg---aagtactagcactgaagaacaagcacgatgcgcataactccaaaacttactaatccaatccgaaggccagatatctcttc--atcacttatcaaaccagccctctttttacctcgaatgtaaacctctcccttctcgtttaacagagataaaacacaagagaa--taaatt--------------agcatttgtttaaattaaggtcacaaacccaatccgaatgtaactgtatattttaccttgtctggggcaagcaat------cctgcaatgatcttcaaaacagtagatttgccagtcccagagggaccaattattccaacag------cttcaccatgtctga----tctattcataat--------------gcaaaagaagaaatgaagtt-aaatatgcagcaagcttcctacagcacatattga------tataagtaagaccttcat--------------------aatgtaaag----------------------aggtcttggcatttttttaatcttttcttatttcatacaagcatgcgcagaatatactaatttaaaaagattaaaggtcatatattaccttgaagttcacaccatttaggat-----------
>_R_Calliandra_bella_LPQ15696@NODE_2_length_1193_cov_132.997312
-----------------------------------------------------------------------------------------------gcgagt--cttccttcctgtcctaatatttgattggaccgccagacttccagatgcaaacactcacaagaga-acaagaaatgat---------gaatgaaagagaacaagaaaatgatgaatgaa--------------------------aagattaaagtaataaaactcccacattccactaatccgactatatag-aaatctagcttttcgcatcactcctccacatgttgtgaattta------caccaccagagttaaactccctaa-----------------------------------------------------------------------------------tataacaatttccagagaacccgtcttttgttatttaagtcaaca-----------------ccacatgacacgcacgcac-----aaaaa----taaaaataaacaactaacctgt----------------------------------------------------------------tggacaattggatttg-------ttgatgtagtaaattcatgtgtcattccttcccagacaatcttaccctt-------gtgtaaaaataacaacctata--catgcagggacttgttaggaatgggggacatcaagaccaggctgaccaagagacaac--------------acctgcaaccaaattgaaaaaacccttttacctgtcaatagctcttttaatggtactgtgttggtgggtgacaactacataagatgcaa-----------------tcttcccaggtttt-------ccaagagcgtctcgtcctttaatgtggaccgagcggatcagatcctcaactacagtagaag-----------------ctatcggat----ccagtccagc-agttggttcatcatacaaaagcacctgtatcgtagtgc-----------aagaaagtc----atttaccaaaagaaaccggagggaagggaactctgcaaactgcttc------------------------------------------------------aaaataaaagagaagcaacttaaattcacaa--tatataataataatcaattagagaagcaacagaaact----------------------------------------------aggaaactcagcatattgattgtgaatgaagacccaccattgaaattcttcatgaccatactaacagcaagaactacacccg------ggaagataattcgaaccagggag----gggaaagagaaagagattaggtggacttatcatccaaatcatctaatgcagtaaaagcacatagttttaatacagtttgtatgatttta-------------------------------cgtgctcctcgattggtcctcacacttttgaattattagttacagttccatcctcatattttggagttaaatgtcaa-----tccaccccaaaagtttacctttaggagc--------------------------
>_R_Enterolobium_cyclocarpum_MWC9020@NODE_1_length_1646_cov_198.555768
cattgatgaagaaacattttactgtattcttttcattttgttgatctgattcattcgatctaggttgaatttaatttctgattttatattcacatattagtttgattcttatttacttctgattct--gagaccagcagtaatgaagatgaaagcgctggtaaggaagaaaggaaatgactcaaggtcgagtagggaaaacatttttctggagcgaggcattttgtattttcactttttttctatttaattaaaaatcagaaaaactccgacatcataccaaacatgttcacaatgataatcatttcattccattatattcgcattctttcttaaattaaactggcctaaggtgaacaaaattttagcagtcaacatacctctggttctattgaatcatttgtagtgtcataaataatagaccgtgctaaggcaactcgttttttcatcccaccagacaactctgaaggcagccgatcctcaacaccctatagacaaaaggatgacaaattagtctatatgctagagacagaatggcaatgaagcaatggtcaaagaaaactgaaggggtatgaattaagtagtctagcaacgtgtctgggaacccttttaattttcagaaattgttattttcttaaccatgctacttgacaatgcttggatgacataatggttgcaacaagtattaacacataatttgacatgttcagatgggggaaaaagatatacctattgtcagacagaaaatt-----gcatgaagtatacc----tttaatccaacagctgccaagctttccttgacaagctctgaaatttgatc-ctcagacattcttgagtgttcatacctgatcaaat--aacaaagttggtgctattaaacaaaagattatgcaacacagcaaaataaattatttttttatattttctcacactcaatattaggaccacatcttacaagagaaaacca----acattttcacgtacagtcaaagaatcaaaaagagctgcactttggaacacctacagacaaacaaataaaaccacaatgaaaaagtaatagcactgaagaacaagcatgacgcgcataactctaaaacttactaatccaatccgaaggccagatatctcttc--atcgctaatcaaaccagccctctttttacctcgaatgtaaacctctcccttctcatttaacagagataataagcaagggaaa-aaaataataatttgcttaaaaacaattgttt-agttaatgtcactaacccaatctgaatgtaactgtatattttaccttgtctggagcaagcaat------cctgccataatcttcaaaacagtagatttgccagtcccagagggaccaattattccaacag------cttcaccatgtctga----tctattcataat--------------gcaaaagaggaaatgaaattaaaatattcagcaagctccctaaagcgcatattga------tatcagtaagacctccat--------------------ttttaacagtataacagtcaaactgatcatcggaccttggcattttttaaattttttcttatttcatgcaagcata-gaagaatacataaattaaaaaagatcaaagaaaggatattaccttgaagttcacaccatttaggatttaagacttg-
>_R_Enterolobium_cyclocarpum_MWC9020@NODE_2_length_1058_cov_168.429154
---------------------------------------------------------------------------------------------------------------------------------------------------------------------------------------------------------------------aaaaaaaa--------------------------aatgataaactaataaaactcctacattccaaaaatccgactaaatagaaaaggtagcttttcatatcactccttcacttgctgc--attta------caccaggagacttgaactctctaa-----------------------------------------------------------------------------------tataacaacttcaaaagaccccgtcttttgttatttaagccaca---------------------------acacacgcac-----aaaaa----taaaaatacaaaactaacctgt----------------------------------------------------------------tggacaattggatttg-------ttgatgcggtaaattcatgcgtcattccttcccagacaatcttaccctt-------gtgtaaaaataataacctgtattcatgcagtgacctcttaggaatagggagcattaagaccaggctgggcaagagacagtctatgt---agaagacctgcaaccaaaatgaaaatacccttttacctgtcaatagctcttttaatggtactatgttggtgggtgacaactacataagatgcaa-----------------tcttcccgggtttt-------ccaagagcatcccgtccttttatgtgaacagagcggatcagatcctcaactacggtagaag-----------------ctatgggat----ccagtccagc-agttggttcatcatacaaaagcacctgtacagtagtgc-----------agaaaagtc----atctacccatagaaaggacagagaagggaattctgctaactgatta------------------------------------------------------aaaataa-----acgcttgttaaatttacaa--tatctaataataatcaattagagaagcaacagtaact----------------------------------------------gggaaactcggcatattgattgtgactgtagacacaccattgacattcttcgtgaccaaactaacagcaagaactgcaggcagtttaaggaagataatttgaacaagggagggatgggaaagagaaaggggttaggtggaattattgtccaaatcatctaacgcagtaaaagcacgtagttttattag--tttgtttaattgtatcttgttccaacggtcaaaaaacttaagcaacatgcttaccaattggtccatatagtttcaccttatgattttggtccgtgtaatttcatcatggtttttcgttcccataattc-----------------------------------------------------
>_R_Hydrochorea_corymbosa1_Bonadeu_655@NODE_1_length_1106_cov_73.500476
------------------------------------------------------------------------------------------------------------------------------------------------------------------------------------------------------------------------------------------------------------aaaatcagaaaaactccgacatcataccaaacatgttcacaatgataatcatttcattccattatattcgcattctctc-taaattaaactggcataaggtgaacaaaattttagcagtcaacatacctctggttctattgaatcatttgtagtgtcataaataatggaccgtgctaaggcaactcgttttttcatcccaccggacaactccgaaggcagccgatcctcaacaccctataaacaaaaggatgacaaattagtctatatgctagagacacaatggcagtgaagcaatggtcaaagaaaactgaaggggtgtgaattaagtagtctagcaaggtgtctgggaacccttttaattttcagaaattgttattttcttaaccatgctacttgacaatgcttggatcacataatggttgcaacaaatattaacacataatttgacatgttcagatgggggaaaaagatatacctatagtcagacagaaaatt-----gcatgaagcatacc----tttaatccaacagctgccaagctttccttgacaagctctgaaatttgatc-ctcagacattcttgactgttcatacctgatcaaat--aacaaagttggtcctattaaataaaagattatgcgacacagcaaaataaattatttttttatattttgtcacacccaatattaggaccacgtcttacaagagaaaacca----acattttcacgtacagtcaaagaatcaaaaagagctgcactttggaacacctacagacaaacaaataaaaccacaatgaaaaagtaatagcactgaagaacaagcatgatgcgcataactctaaaacttactaatccaatccgaaggccagatatctcttc--atcgcttatcaaaccagccctctttttaccgcgaatgtaaacctctcccttctcatttatcagagataataagcaagaaaaacaaaattagaatttgcttaaaaacaattgtttaaatcaatgtcactaacccaatcagaatgtaactgtatattttaccttgtccggagcaagcaat------cctgcaataatcttcaaaacagtagatttgccagtcccagagggaccaattattccaacag------ctt-------------------------------------------------------------------------------------------------------------------------------------------------------------------------------------------------------------------------------------------------------------------------------------------------------
>_R_Hydrochorea_corymbosa2_Iganci_862@NODE_2_length_821_cov_62.009138
--------------------------------------------------------------------------------------------------------------------------------------------------------------------------------------------------------------------------------------------------------------------------tcctacattccaataatccgactaaatagaaaaggtagcttttcacatcactcctccacttgttgc--attta------caccaggagacttaaactccgtaa-----------------------------------------------------------------------------------tataacaacttcaaaagaccccgccttttgttatttaagccaca---------------------------acacacgcac---------------aaaaataaaaaactaacctgt----------------------------------------------------------------tggacaattggatttg-------ttgatgtagtaaattcatgcgtcattccttcccagacaatcttaccctt-------gtgtaaaaataataacctgtattcatgtagtgacctcttaggaatagtgtgcatcaagaccaggctgggtaagagacaatctatgt---agaagacatgcaaccaaacagaaaatacccttttaccggtcaatagctcttttaatggtactatgttggtgggtgacaactacataagatgcaa-----------------tcttcccaggtttt-------ccaagagcatcgcgtccttttatgtgaacagagcggatcagatcctcaactacagtagaag-----------------ctatgggat----ccagtccagc-agttggttcatcatacaaaagcacctggacagtagggc-----------agaaaagtc----atttaccaatagaaaggggagagaagggaattctgctaactgatta------------------------------------------------------aaaatga-----gcgcttgttaaatttacaa--tatctaataataatcaattagagaagcaacagtaacc----------------------------------------------aggaaactcagcatattgattgtgactgtagacacaccattgacattcttcatgaccaaactaacagcaagaactacaggaggtttaaggaagataatttgaacaagggagggaaaggaaagagaagggggttaggtggaattatt---------------------------------------------------------------------------------------------------------------------------------------------------------------------------------------------------------------------------------
>_R_Hydrochorea_gonggrijpii_Tillett_45696@NODE_1_length_1401_cov_123.292296
----------------------------------------------------------------------------------------------------------------------------------------aagtgatgaagatgaaagcgctggtgaggaagaaaggacatgactcaaggtggtgtggggaaaacatttttccagagcgaggcattttgtattttcactttttttctatttaattaaaaatcagaaaaactccgacatcataccaaacatgttcacaatgataatcatttcattccattatattcgctttctctc-taaattaaactggcctaaggtgaacaaaattttagcagtcaacatacctctggttctattgaatcatttgtagtgtcataaataatggaccgtgctaaggcaactcgttttttcatcccaccggacaactccgaaggcagccgatcctcaacaccctataaacaaaaggatgacaaattagtctatatgctagagacacaatggcagtgaagcaatggtcaaagaaaactgaaggggtgtgaattaagtagtctagcaaggtgtctgggaacgcttttaa-tttcagaaattgttattttcttaaccatgctacttgacaatgcttggatcacataatggttgcaacaagtattaacacataatttgacatgttcagatgggggaaaaagatatacctatagtcagacagaaaatt-----gcatgaagcatacc----tttaatccaacagctgccaagctttccttgacaagctctgaaatttgatc-ctcggacattcttgagtgttcatacctgatcaaat--aacaaagttggtcctattaaataaaagattatgcaacacagcaaaataaattatttttttatattttgtcacacccaatattaggaccacatcttacaagagaaaacca----acattttcacgtacagtcaaagaatcaaaaagagctgcactttggaacacctacagacaaacaaataaaaccacgatgaaaaagtaatagcactgaagaacaagcatgatgcgcataactctaagacttactaatccaatccgaaggccagatatctcttc--atcgcttatcaaaccagccctctttttaccgcgaatgtaaacctctcccttctcatttatcagagataataagcaagaaaaacaaaattagaatttgcttaaaaacaattgtttaaatcaatgtcactaacccaatcagaatgtaactgtatattttaccttgtccggagcaagcaat------cctgcaataatcttcaaaacagtagatttgccagtcccagagggaccaattattccaacag------cttcaccatgtctga----tctattcataat--------------gcaaaaaaagaaatgaaactaaaatattcagcaagctccctaaagcgcatattga------tatcagtaagacctccat--------------------ttttaacagtatagcagtcatactgatcatcggacctgggcattttttaaattttttcttatttcatgcaagcatgcgcagaa-----------------------------------------------------------------------
>_R_Hydrochorea_gonggrijpii_Tillett_45696@NODE_2_length_861_cov_98.714286
---------------------------------------------------------------------------------------------------------------------------------------------------------------------------------------------------------------------------------------------------------------------------------------------------atagaaaaggtagcttttcatatcactcctccacttgtcgc--attta------caccaggagacttaaactccgtaa-----------------------------------------------------------------------------------tataacaacttcaaaagaccccgccttttgttatttaagccaca---------------------------acacacgcac-----aaaaa----taaaaataaaaaactaacctgt----------------------------------------------------------------tggacaattggatttg-------ttgatgtagtaaattcatgcgtcattccttcccagacaatcttaccctt-------gtgtaaaaataataacctgtattcatgtagtgacctcttaggaatagtgtgcatcaagaccaggctgggcaagagacaatctatgt---agaagacatgcaaccaaacagaaaatacccttttacctgtcaatagctcttttaatggtactatgttggtgggtgacaactacataagatgcaa-----------------tcttcccaggtttt-------ccaagagcatcgcgtccttttatgtgaacagagcggatcagatcctcaactacagtagaag-----------------ctatgggat----ccagtccagc-agttggttcatcatacaaaagcacctggacagtagggc-----------tgaaaagtc----atttaccaatag----------gaagggaattctgctaactgatta------------------------------------------------------aaaatga-----gcgcttgttaaatttacaa--tatctaataataatcaattagagaagcaacagtaacc----------------------------------------------aggaaactcagcatattgattgtgactgtagacacaccattgacattcttcatgaccaaactaacagcaagaactacatgcggtttaaggaagataatttgaacaagggagggcaaggaaagagaagggggttaggtggaattattgtccaaatcatctaatgcagtaaaaccacgtagttttaatag--cttgtttaattgtatcttgttccaacggttaaaaga-------------------------------------------------------------------------------------------------------------------------------------------------
>_R_Hydrochorea_marginata_Morim_563@NODE_2_length_1244_cov_107.741217
----------------------------------------------------------cattactgacatcctattttctccattttaccaccttagtagc--aagtcctcctgtcctaatatttgataggaccgccaggcttccagatgcaaacactcacaagggg-aaacgaaatgag------------------------acaatagtataaaacaa--------------------------aatgataaactaataaaactcctacattccaataatccgactaaatagaaaaggtagcttttcacatcactcctccacttgttgc--attta------caccaggagacttaaactccgtaa-----------------------------------------------------------------------------------tataacaacttcaaaagaccccgccttttgttatttaagccaca---------------------------acacacgcac---------------aaaaataaaaaactaacctgt----------------------------------------------------------------tggacaattggatttg-------ttgatgtagtaaattcatgcgtcattccttcccagacaatcttaccctt-------gtgtaaaaataataacctgtattcatgtagtgacctcttaggtatagtgtgcatcaagaccaggctgggcaagagacaatctatgt---agaagacatgcaaccaaacagaaaatacccttttaccggtcaatagctcttttaatggtactatgttggtgggtgacaactacataagatgcaa-----------------tcttcccaggtttt-------ccaagagcatcgcgtccttttatgtgaacagagcggatcagatcctcaactacagtagaag-----------------ctatgggat----ccagtccagc-agttggttcatcatacaaaagcacctggacagtagggc-----------agaaaagtc----atttaccaatagaaaggggagagaagggaattctgctaactgatta------------------------------------------------------aaaatga-----gcgcttgttaaatttacaa--tatctaataataatcaattagagaagcaacagtaacc----------------------------------------------aggaaactcagcatattgattgtgactgtagacacaccattgacattcttcatgaccaaactaacagcaagaactacaggaggtttaaggaagataatttgaacaagggagggaaaggaaagagaagggggttaggtggaattattgtccaaatcatctaatgcagtaaaagcacgtagttttaatag--tttgtttaattgtatcttgttccaacggttaaaaaacttaggcaacatgcttatcaattaatccttacaatttcgaattatgattttggtctatgtaatttcatcatggtttttcatcctcataatttctattcaaaatgttagtccttagagcttatagcaactaggatttgagtttaat
>_R_Jupunba_abbottii_Zanoni_21220@NODE_2_length_729_cov_92.250000
------------------------------------------------------------------------------------------------------------------------------------------------------------------------------------------------------------------------------------------------------------------------------------------------------------------------------------------------------------------aatttaactccgtaa-----------------------------------------------------------------------------------tataacaacttcaaaagaccccgccttttgttatttaagccaca---------------------------acacacgcac-----aaaaa----taaaaataaaaaactaacctgt----------------------------------------------------------------tggacaattggatttg-------ttgatgtagtaaattcatgcgtcattccttcccagacaatcttaccctt-------gtgtaaaaataataacctgtattcatgtagtgacctcttaggaatagtgtgcatcaagaccaggctgggcaagagacaatctatgt---agaagacatgcaaccaaacagaaaatacccttttacctgtcaatagctcttttaatggtactatgttggtgggtgacaactacataagatgcaa-----------------tcttcccaggtttt-------ccaagagcatcgcgtccttttatgtgaacagagcggatcagatcctcaactacagtagaag-----------------ctatgggat----ccagtccagc-agttggttcatcatacaaaagcacctggacagtagggc-----------agaaaagtc----atttacgaatagaaaggggagagaagggaattctgctaactgatta------------------------------------------------------aaaatga-----gcgcttgttaaatttacaa--tatctaataataatcaattagagaagcaacagtaacc----------------------------------------------aggaaactcagcatattgattgtgactgtagacacaccattgacattcttcatgaccaaactaacagcaagaactacaggcggtttaaggaagataatttgaacaagggagggaaaggaaagagaagggggttaggtg-----------------------------------------------------------------------------------------------------------------------------------------------------------------------------------------------------------------------------------------
>_R_Jupunba_asplenifolia_Ekman_6383@NODE_1_length_907_cov_25.233735
---------------------------------------------------------------------------------------------------------------------------------------------------------------------------------------------------------------------------------------------------------------------------------------------------------------------------------------------------------------------------------------------------------------------------------------------------------------------------------------------------------------------------------------------------------------------------------------------------------------------------------------------------------------------------------------------------------gtattaacacataatttgacatgttcagatgggggaaaaagatatacctatagtcagacagaaaatt-----gcatgaagaatacc----tttaatccaacagctgccaagctttccttgacaagctctgaaatttgatc-ctcagacattcttgagtgttcatacctgatcaaat--aacaaagttggtcctattaaataaaagattatgcaacacagaaaaataaattatttttttatattttgtcacacccaatattaggaccacatcttacaagagaaaacca----acattttcacgtacagtcaaagaatcaaaaagagctgcactttggaacacctacagacaaacaaataaaaccacaatgaaaaagtaatagcactgaagaacaagcatgatgcgcataactctaaaacttactaatccaatccgaaggccagatatctcttc--atcgcttatcaaaccagccctctttttaccgcgaatgtaaacctctcccttctcatttatcagagataataagcaagaaaaacaaaattagaatttgcttaaaaacaattgtttaaatcaatgtcactaacccaatcagaatgtaactgtatattttaccttgtccggagcaagcaat------ccagcaataatcttcaaaacagtagatttgccagtcccagagggaccaattattccaacag------cttcaccatgtctga----tctattcataat--------------gcaaaagaagaaatgaaactaaaatattcagcaagctccctaaagcgcatattga------tatcagtaagacctccat--------------------ttttaacagtatagcagtcatactgatcatcggaccttggcattttttaaattttttcttatttcatgcaagcatgcgcagaatacacaaattaaaaaagatcaatgaaaagatattaccttga------------------------------
>_R_Jupunba_asplenifolia_Ekman_6383@NODE_2_length_638_cov_34.156863
------------------------------------------------------------------------------------------------------------------------------------------------------------------------------------------------------------------------------------------------------------------------------------------------------------------------------------------------------------------------------------------------------------------------------------------------------------------------------------------------------------------------------------------------------------------------------------cctgt----------------------------------------------------------------tggacaattggatttg-------ttgatgtagtaaattcatgcgtcattccttcccagacaatcttaccctt-------gtgtaaaaataataacctgtattcatgtactgacctcttaggaatagtgtgcatcaagaccaggctgggcaagagacaatctatgt---agaagacatgcaaccaaacagaaaatacccttttacctgtcaatagctcttttaatggtactatgttggtgggtgacaactacataagatgcaa-----------------tcttcccaggtttt-------ccaagagcatcgcgtccttttatgtgaacagagcggatcagatcctcaactacagtagaag-----------------ctatgggat----ccagtccagc-agttggttcatcatacaaaagcacctggacagtagggc-----------agaaaagtc----atttacgaatggaaaggggagagaagggaattctgctaactgatta------------------------------------------------------aaaatga-----gcgcttgttaaatttacaa--tatctaataataatcaattagagaagcaacagtaacc----------------------------------------------aggaaactcagcatcttgattgtgactgtagacacaccattgacattcttcatgaccaaactaacagcaagaactacaggcggtttaaggaagataatttgaacaagggagggaaaggaaagagaagggggttaggtg-----------------------------------------------------------------------------------------------------------------------------------------------------------------------------------------------------------------------------------------
>_R_Jupunba_cochleata_Bonadeu_673@NODE_2_length_1484_cov_59.832267
catctacggagactaaatctgtagcatccctatcatcgctatactcgcagcatttcgacattactgacatcctattttctccattttaccaccttagtagc--aagtcctcctgtcctaatatttgataggaccgccaggcttccagatgcaaacactcacaagggg-aaaagaaatgac------------------------aatattgtataaaacaa--------------------------aacgataaactaataaaactcctacattccaataatccggctaaatagaaaaggtagcttttcatatcactcctccacttgttgc--atata------caccaggagacttaaactccgtaa-----------------------------------------------------------------------------------tataacaacttcaaaacaccccgccttttgttatttaagccaca---------------------------acacacgcac-----aaaaa----taaaaataaaaaactaacctgt----------------------------------------------------------------tggacaattggatttg-------ttgatgtagtaaattcatgcgtcattccttcccagacaatctttccctt-------gtgtaaaaataataacctgtattcatgcagtgacctcttaggaatagtgtgcatcaagaccaggctggggaagagacagtctatgt---agaagacctgcaaccaaactgaaaatacccttttacctgtcaatagctcttttaatggtactatgttggtgggtgacaactacataagatgcaa-----------------tcttcccaggtttt-------ccaagagcatcacgtccttttatgtgaacagagcggatcagatcctcaactacagtagaag-----------------ctatgggat----ccagtccagc-agttggttcatcatacaaaagcacctggtcagtagggc-----------agaaaagtc----atttaccaatagaaaggggagagaagggaattctgctgactgatta------------------------------------------------------aaaatga-----acgcttgttaattttacaa--tatctaataataatcaattagagtagcaacagtaacc----------------------------------------------aggaaactcagcatattgattgtgactgtagacacaccattgacattcttcatgaccaaactaacagcaagaactacaggcggtataaggaagataatttgaacaagggagggaaaggaaagagaagggggttaggtggaattattgtccaaatcatctaatgcagtaaaagcacgtagttttaatag--tttgtttaattgtatcttgttccaacggttaaaaaacttaggcaacatgcttatcaattaatccttacagtttcaaattatgattttggtccatgtaattacatcatggtttttcgtccccataatttcta-tcaaaatgttagtccttagagcttataacaactaggatttgagtttaat
>_R_Jupunba_commutata_Maguire_46145@NODE_2_length_991_cov_69.487965
----------------------------------------------------------------------------------------------------------------------------------------------------------------------------------------------------------------------------a--------------------------aatgataaactaataaaactcctacattccaataatcagactaaatagaaacggtagcttttcatatcactcctccacttgttgc--attta------caccaggagacttaaactccgtaa-----------------------------------------------------------------------------------tataacaacttcaaaagaccccgccttttgttatttaagccaca---------------------------acacacgcac-----aaaaa----taaaaataaaaaactaacctgt----------------------------------------------------------------tggacaattggatttg-------ttgatgtagtaaattcatgcgtcattccttcccagacaatcttaccctt-------gtgtaaaaataataacctgtattcatgtagtgacctcttaggaatagtgtgcatcaagaccaggctgggcaagagacagtctatgt---agaagacctgtaaccaaactgaaaatacccttttacctgtcaatagctcttttaatggtactatgctggtgcgtgacaactacataagatgcaa-----------------tcttcccaggtttt-------ccaagagcatcgcgtccttttatgtgaacagaacggatcagatcctcaactacagtagaag-----------------ctatgggat----ccagtccagc-agttggttcatcatacaaaagcacctggacagtagggc-----------agaaaagtc----atttaccaatagaaaggggagagaagggaattctgctaactgacta------------------------------------------------------aaaatga-----acgcttgttaaatttacaa--tatctaata------aattagagaagcaacagtaacc----------------------------------------------aggaaactcagcatattgattgtgactttagacacaccattgacattcttcatgaccaaactaacagcaagaactacaggcggtttaaggaagataatttgaacaagggagggaaaggaaagagaagggggttaggtggaattattgtccaaatcatctaatgcagtaaaagcacgtagttttaatag--ttggtttaattgtatcttgttccaacggttaaaaaacttaggcaacatgcttatcaattaatccttacagtttcgaat-------------------------------------------------------------------------------------------------------
>_R_Jupunba_floribunda_Iganci_883@NODE_1_length_1882_cov_86.416620
catcgatgaagaaacattttgctgtatccttttcattttgttcatctgattcattcgatctaggttgaatttaatttctgattttatattcgcatattattttgattcttatttacttttgattctgcgagacccaaagtgatgaagatgaaagcgctggtgaggaagaaaggaaatgactcgaggtggagtggggaaaacatttttctagagcgaggcattttgtattttcactttttttctatttaattaaaaatctgaaaaactccaacatcataccaaacatgttcacaatgataatcatttcattccattatattcgcattctctc-taaattaaactggcctaaggtgaacaaaattttagcagtcaacatacctctggttctattgaatcatttgtagtgtcataaataatggaccgtgctaaggcaactcgttttttcatcccaccggacaactccgaaggcagccgatcctcaacaccctataaacaaaaggatgacaaattagtctatatgctagagacacaatggcaatgaagcaatggtcaaagaaaactgaaggggcgtgaattaagtagtctagcaaggtgtctgggaacccttttaattttcagaaattgttattttcttaaccatgctacttgacaatgcttggatcacataatggttgcaacaagtattaacacataatttgacatgttcagatgggggaaaaagatatacctatagtccgacagaaaatt-----gcatgaaatatacc----tttaatccaacagctgccaagctttccttgacaagctctgaaatttgatc-ctcagacattcttgagtgttcatacctgatcaaat--aacaaagttggtgctattaaataaaagattatgcaacacagcaaaataaattaattttttatattttgtcacacccaatattaggaccacatcttacaagagaaaacca----acattttcacgtacagtcaaagaatcaaaaagagctgcactttggaacacctacagacaaacaaataaaaccacaatgaaaaagtaatagcactgaagaacaagcatgatgcgcataactctaaaacttactaatccaatccgaaggccagatatctcttc--atcgcttatcaaaccagccctctttttaccgcgaatgtaaacctctcccttctcatttaccaaagataataagcaagaaaaacaaaattagaatttgcttaaaaacaattgtttaaattaatgtcactaacccaatcagaatgtaactgtatattttaccttgtccggagcaagcaat------cctgcaataatcttcaaaacagtagatttgccagtcccagagggaccaattattccaacag------cttcaccatgtctga----tctattcataat--------------gcaaaagaagaaatgaaactaaaatattcagcaagctccctaaagcgcatattga------tatcagtaagacctccat--------------------ttttaacagtatagcagtcatactgatcatcggaccttggcattttttaaattttttcttatttcatgcaagcatgcgcagaatacacaaattaaaaaagatcaatgaaaagacattaccttgaagttcacaccatttaggatttaagacttgt
>_R_Jupunba_floribunda_Iganci_883@NODE_2_length_1246_cov_65.674936
-------------------------------------------------------------------------------------------------------------------------------------------------------------------------------------------------------------------tataaaacaa--------------------------aatgataaactaataaaactcctacattccaataatccgactaaatagaaaaggtagcttttcatatcactcctccacttgttgc--attta------caccaggagacttaaactccgtaatatagtgctcgtttggttcagtaaaagcagcttttcaatcgtgatttacggagtatgtgagagcagttttatctcgatttacgtataacaacttcaaaagaccccgccttttgttatttaagccaca---------------------------acacacgcac-----aaaaa----taaaaataaaaaactaacctgt----------------------------------------------------------------tggacaattggatttg-------ttgatgtagtaaattcatgcgtcattccttcccagacaatctttccctt-------gtgtaaaaataataacctgtattcatgcagtgacctcttaggaatagtgtgcatcaagaccaggctgggcaagagacagtctatgt---agaagacctgcaaccaaactgaaaatacccttttacctgtcaatagctcttttgatggtactatgttggtgggtgacaactacataagatgcaa-----------------tcttcccaggtttt-------ccaagagcatcgcgtccttttatgtgaacagagcggatcagatcctcaactacagtagaag-----------------ctatgggat----ccagtccagc-agttggttcatcatacaaaagcacctggtcagtagggc-----------agaaaagtc----atttaccaatagaaaggggagagaagggaattctgctaactgatta------------------------------------------------------aaaatga-----acgcttgttaaatttacaa--tatctaataataatcaattagagaagcaacagtaacc----------------------------------------------aggaaactcagcatattgattgtgactgtagacacaccattgacattcttcatgaccaaactaacagcaagaactacaggtggtttaaggaagataatttgaacgagggagggaaaggaaagagaagggggctaggtggaattattgtccaaatcatctaatgcagtaaaagcacgtagtgttaatag--tttgtttaattgtatcttgttcctacggttaaaaaacttacgcaacatgcttatcaattaatccttacagtttcgaattatgattttggtcaatgtaatttcatcatggtttttcgtccccataatttcta-tcaaaatgttagtccttagagtttataacaa------------------
>_R_Jupunba_idiopoda_Quesada_1718@NODE_2_length_856_cov_53.934531
----------------------------------------------------------------------------------------------------------------------------------------------------------------------------------------------------------------------------------------------------------------------------------------------------------------------------------------ttgc--attta------caccaggagacttaaactccgtaa-----------------------------------------------------------------------------------tataacaacttcaaaagaccccgccttttgttatttaagccaca---------------------------acacacgcac-----aaaaa----taaaaataaaaaactaacctgt----------------------------------------------------------------tggacaattggatttg-------ttgatgtaataaattcatgcgtcattccttcccagacaatctttccctt-------gtgtaaaaataataacctgtattcatgcagtgacctcttaggaatagtgtgcatcaagatcaggctgggcaagagacagtctatga---agaagacctgcaaccaaactgaaaatacccttttacctgtcaatagctcttttaatggtactatgttggtgggtgacaactacataagatgcaa-----------------tcttcccaggtttt-------ccaagagcatcgcgtccttttatgtgaacagagcggatcagatcctcaactacagtagaag-----------------ctatgggat----ccagtccagc-agttggttcatcatacaaaagcacctggacagtagggc-----------agaaaagtc----atttaccaatagaaaggggagagaagggaattctgctaactgatta------------------------------------------------------aaaatga-----acgcttgttaaatttacaa--tatctaataataatcaattagagaagcaacagtaacc----------------------------------------------aggaaactcagcatattgattgtgaccgtagacacaccattgacattcttcatgacccaactaacagcaagaactacaggcggtttaaggaagataatttgaacaagggagggaaaggaaagagaagggggttaggtggaattattgtccaaatcatctaatgcagtaaaagcacgtagttttaatag--tttgtttaattgtatcttattccaacggttaaaaaacttaggcaacatgcttatcaat---------------------------------------------------------------------------------------------------------------------------
>_R_Jupunba_laeta_Mori_25147@NODE_1_length_1442_cov_35.268864
---------------------------------------------ctgattcattcgatctaggtttaatttaatttctgattttatatttgcatattagtttgattcttatttacttttgattctgcgagacccaaagcgatgaagatgaaagcgctggtgaggaagaaaggaaatgactcaaggtggagtggggaaaacatttttctagagcgaggcattttgtattttcactttttttctatttgattaaaaatcagaaaaactccaacatcataccaaacatgttcacaatgataatcatttcattccattatattcgcattctctc-caaattaaactggcctaaggtgaacaaaattttagcagtcaacatacctctggttctattgaatcatttgtagtgtcataaataatggaccgtgctaaggcaactcgttttttcatcccaccagacaactccgaaggcagccgatcctcaacaccctataaacaaaaggatgacaaattagtctatatgctagagacacaatggcaatgaagcaatggtcaaagaaaactgaaggggtgtgaattaagtaatctagcaaggtgtctgggaacccttttaattttcagaaattgttattttcttaaccatgctacttgacaatgcttcgatcacataatggttgcaacaagtattaacacataatttgacatgttcagatgggggaaaaagatatacctatagtccgacagaaaatt-----gcatgaaatatacc----tttaatccaacagctgccaagctttccgtgacaagctctgaaatttgatc-ctcagacattcttgagtgttcatacctgatcaaat--aacaaagttggtgctattaaataaaagattatgcaacacagcaaaataaattaactttttatattttgtcacacccaatattaggaccacatcttacaagagaaaacca----acattttcacgtacagtcaaagaatcaaaaagagctgcactttggaacacctacagacaaacaaataaaaccacaatgaaaaagtaatagctctgaagaacaagcatgatgcgcataactctaaaacttactaatccaatccgaaggccagatatctcttc--atcgcttatcaaaccagccctctttttaccacgaatgtaaacctctcccttctcatttaccaaagataataagcaagaaaaacaaaattagaatttgcttaaaaacaattgtttaaattaatgtcactaacccaatcagaatgtaactgtatattttaccttgtccggagcaagcaat------cctgcaataatcttcaaaacagtagatttgccagtcccagagggaccaattattccaacag------cttcaccatgtctga----tctattcaaaat--------------gcaaaagaagaaatgaaactaaaatattcagcaagctccctaaagtgcatattga------tatcagtaagacctccat--------------------ttttaacaatatagcagtcatactaatcatcg--------------------------------------------------------------------------------------------------------------------------
>_R_Jupunba_laeta_Mori_25147@NODE_2_length_907_cov_31.869880
---------------------------------------------------------------------------------------------------------------------------------------------------------------------------------------------------------------------------------------------------------------actaataaaactcctacattccaacaatccaactaaatagaaaaggtagcttttcatatcactcctccacttgttgc--attta------caccaggagacttaaactccgtaa-----------------------------------------------------------------------------------tataacaacttcaaaagaccccgccttttgttatttaagccaca---------------------------acacacgcac-----aaaaa----taaaaataaaaaactaacctgt----------------------------------------------------------------tggacaattggatttg-------ttgatgtagtaaattcatgcgtcattccttcccagacaatctttccctt-------gtgtaaaaataataacctgtattcatgcagtgacctcttag------------------------------agagacagtctatgt---agaagacctgcaaccaaactgaaaatacccttttacctgtcaatagctcttttaatggtactatgttggtgagtgacaactacataagatgcaa-----------------tcttcccaggtttt-------ccaagagcatcgcgtccttttatgtgaacagagcggatcagatcctcaactacagtagaag-----------------ctatgggat----ccagtccagc-agttggttcatcatacaaaagcacctggtcagtagggc-----------agaaaagtc----atttaccaatagaaaggggagagaagggaattctgctaactgatta------------------------------------------------------aaaatga-----acgcttgttaaatttacaa--tatctaataataatcaattagagaagcaacagtaacc----------------------------------------------aggaaactcagcatgttgattgtgactgtagacacaccattgacattcttcatgaccaaactaacagcaagaactacaggcggtttaaggaagataatttgaacaggggagggaaaggaaagagaagggggttaggtggaattattgtccaaatcatctaatgcagtaaaagcacgtagttttaatag--tttgtttaattgtatcttgttccaacggttaaaaaacttaggcaacatgcttat-------------------------------------------------------------------------------------------------------------------------------
>_R_Jupunba_langsdorfii_Ribeiro_728@NODE_2_length_1386_cov_66.339954
catctacggagactaaatctgtagcatccctatcatcgctatactcacagcatttcgacattattgacatcc-----------ttttaccaccttagtagc--aagtcctcctgtcctaatatttgataggaccgccaggcttccagatgcaaacactcacaagggg-aaaagaaatgag------------------------actattgtataaaacaa--------------------------aatgataaactaataaaactcctacattccaataatccgactaaatagaaaaggtagcttttcatatcactcctccacttgttgc--attta------caccagaagacttaaactccgtaa-----------------------------------------------------------------------------------tataacaacttcaaaagaccccgccttttgttatttaagccaca---------------------------acacacgcac-----aaaaa----taaaaataaaaaactaacctgt----------------------------------------------------------------tggacaattggatttg-------ttgatgtagtaaattcatgcgtcattccttcccagacaatcttaccctt-------gtgtaaaaataataacctgtattcatgtagtgacctcttaggaatagtgtgcatcaagaccaggctgggcaagagacagtctatgt---agaagacctgcaaccaaactgaaaatacccttttacctgtcaatagctcttttaatggtactatgttggtgggtgacaactacataagatgcaa-----------------tcttcccaggtttt-------ccaagagcatcgcgtccttttatgtgaacagagcggatcagatcctcaactacagtagaag-----------------ctatgggat----ccagtccagc-agttggttcatcatacaaaagcacctggacagtagggc-----------agaaaagtc----atttaccaatagaaaggggagagaagggaattctgctaactgatta------------------------------------------------------aaaatga-----acgcttgttaaatttacaa--tatctaataataatcaattagagaagcaacagtaacc----------------------------------------------aggaaactcagcatattgattgtgactgtagacacaccattgacattcttcatgaccaaactaacagcaagaactacaggcggcttaaggaagataatttgaacaagggagggaaaggaaagagaagggggttaggtggaattattgtccaaatcatctaatgcagtaaaagcacgtagttttaatag--tttgtttaattgcatcttgttccaacggttaaaaaacttaggcaacatgcttatcaattaatccttacagtttcgaattatgattttggtccatgtaatttcatcatggtttttcgtcctcataatttctattcaaaatgttagtccttagagcttataacaactaggatttgagtttaat
>_R_Jupunba_leucophylla_Iganci_839@NODE_1_length_2127_cov_164.403902
catcgatgaagaaacattttgctgtatccttttcattttgttgatctgattcattcgatctaggttgaatttaatttctgattttatattcgcatattagtttgattcttatttacttttgattctgcgagacccaaagtgatgaagatgaaagcgctgatgaggaagaaaggaaatgactcaaggtggagtggggaaaacatttttctaaagcgaggcattttgtattttcactttttttctatttaattaaaaatcagaaaaactccaacatcataccaaacatgttcacaatgataatcatttcattccattatattcgcattctctc-taaattaaactggcctaaggtgaacaaaattttagcagtcaacatacctctggttctattgaatcatttgtagtgtcataaataatggaccgtgctaaggcaactcgttttttcatcccaccggacaactccgaaggcagccgatcctcaacaccctataaacaaaaggatgaccaattagtctatatgctagagacacaatggcaatgaagcaatggtcaaagaaaaccgaaggggtgtgaattaagtagtctagcaaggtgtctaggaacccttttaattttcagaaattgttattttcttaaccatgctacttgacaatgcttggatcacataatggttgcaacaagtattaacacataatttgacatgttcagatgggggaaaaagatatacctatagtccgacagaaaatt-----gcatgaaatatacc----tttaatccaacagctgccaagctttccttgacaagctctgaaatttgatc-ctcagacattcttgagtgttcatacctgatcaaat--aacaaagtcggtgctattaaataaaagattatgcaacacagcaaaataaattaattttttatattttgtcacacccaatattaggaccacatcttacaagagaaaacca----acattttcacgtacagtcaaagaatcaaaaagagctgcactttggaacacctacagacaaacaaataaaaccacaatgaaaaagtaatagcactgaagaacaagcatgatgcgcataactctaaaacttactaatccaatccgaaggccagatatctcttc--atcgcttatcaaaccagccctctttttaccgcgaatgtaaacctctcccttctcatttaccaaagataataagcaagaaaaaaaaaattagaatttgcttaaaaacaattgtttatattaatgtcactaacccaatcagaatgtaactgtatattttaccttgtccggagcaagcaat------cctgcaataatcttcaaaacagtagatttgccagtcccagagggaccaattattccaacag------cttcaccatgtctga----tctattcataat--------------gcgaaagaagaaatgaaactaaaatattcagcaagctccctaaagcgcatattga------tatcagtaagacctccat--------------------ttttaacagtatagcaggcatactgatcatcggaccttggcattttttaaattttttcttatttcatgcaagcatgcgcagaatacacaaattaaaaaagatcaatgaaaagatattaccttgaagttcacaccatttaggatttaagacttgt
>_R_Jupunba_limae_Iganci_261@NODE_2_length_1539_cov_55.771546
catctacggagactaaatctgtagcatccctatcatcgctatactcgcagcatttcgacattactgacatcctattttctccattttaccaccttagtagc--aagtcctcctgtcctaatatttgataggaccgccaggcttccagatgcaaacactcacaagggg-aaaagaaaggag------------------------actattgtataaaacaa--------------------------aatgataaactaataaaactcctacattccaataatccgactaaatagaaaaggtagcttttcatatcgctcctccacttgttgc--attta------caccaggagacttgaactccgtaa-----------------------------------------------------------------------------------tataacaacttcaaaagaccccgccttttgttatttaagccaca---------------------------acacacgcac-----aaaaa----taaaaataaaaaactaacctgc----------------------------------------------------------------tggacaattggatttg-------ttgatgtagtaaattcatgcgtcattccttcccagacaatcttaccctt-------gtgtaaaaataataacctgtattcatgtagtgacctcttaggaatagtgtgcatcaagaccaggctgggcaagagacagtctatgt---agaagacctgcaaccaaactgaaaatacccttttacctgtcaatagctcttttaatggtactatgttggtgggtgacaactacataagatgcaa-----------------tcttcccaggtttt-------ccaagagcatcgcgtccttttatgtgaacagagcggatcagatcctcaactacagtagaag-----------------ctatgggat----ccagtccagc-agttggttcatcatacaaaagcacctggacagtagggc-----------agaaaagtc----atttaccaatagaaaggggagagaagggaattctgctaactgatta------------------------------------------------------aaaatga-----acgcttgttaaatttacaa--tatctaataataatcaattagagaagcaacagtaacc----------------------------------------------aggaaactcagcatattgattgtgactgtagacacaccattgacattcttcatgaccaaactaacagcaagaactacaggcggtttaaggaagataatttgaacaagggagggaaaggaaagagaagggggttaggtggaattattgtacaaatcatctaatgcagtaaaagctcgtagttttaatag--tttgtt------tatcttgttccgacggttaaaaaacttaggcaacatgcttatcaattaatccttacagttttgaattatgattttggttcatgtaatttcatcatggtttttcgtccccataatttctgttcaaaatattagtccttagagcttataacaactaggatttgagtttaat
>_R_Jupunba_macradenia_Lourteig_3021@NODE_1_length_1527_cov_75.821379
---------------------------------------------------------------------------------------------------gtatgattcttatttacttttgattctgcgagacccgaagtgatgaagatgaaagcgctggtgaggaagaaaggaaatgactcaaggtggagtgggaaaaacatttttctagagcgaggcattttgtattttcactttttttctatttaattaaaaatcagaaaaactccgacatcataccaaacatgttcacaatgataatcatttcattccattatattcgcattctctc-taaattaaactggcctaaggtgaacaaaattttagcagtcaacatacctctggttctattgaatcatttgtagtgtcataaataatggaccgtgctaaggcaactcgttttttcatcccaccggacaactccgaaggcagccgatcctcaacaccctataaaataaaggatgacaaattagtctatatgctagagacagaatggcaatgaagcaatggtcaaagaaaactgaaggggtgtgaattaagtagtctagcaaggtgtctgtgaacccttttaattttcagaaattgttattttcttaaccatgctacttgacaatgcttggatcacataatggttgcaacaagtattagcacataatttgacatgttcagatgggggaaaaagatatacctatagtcagacagaaaatt-----gcatgaaatatacc----tttaatccaacagctgccaagctttccttgacaagctctgaaatttgatc-ctcagacattcttgagtgttcatacctgatcaaat--aacaaagttggtgctattaaataaaagattatgcaacacagcaaaataaattaattttttatattttgtcacacccaatattaggaccacatcttacaagagaaaacca----acattttcacgtacagtcaaagaatcaaaaagagctgcactttggaacacctacagacaaacaaataaaaccacaataaaaaagcaatagcactgaagaacaagcatgatgcgcataactctaaaacttactaatccaatccgaaggccagatatctcttc--atcgcttatcaaaccagccctctttttaccgcgaatgtaaacctctcccttctcatttaccaaagataataagcaagaaaaacaaaattagaatttgcttaaaaacaattgtttaaattaatgtcactaacccaatcagaatgtaactgtatattttaccttgtccggagcaagcaat------cctgcaataatcttcaaaacagtagatttgccagtcccagagggaccaattattccaacag------cttcaccatgtctga----tctattcataat--------------gcaaaagaagaaatgaaactaaaatattcagcaagctccctaaagcgcatattga------tatcagtaagacctccat--------------------ttttaacagtatagcagtcatactgatcatcggaccttggcattttttaaattttttcttatttcatgcaagcatgcacagaatacacaaattaaaaaagatcaatgaaaagatattaccttgaagttcacaccatttaggatttaagacttg-
>_R_Jupunba_nipensis_Mayo_19662@NODE_1_length_1298_cov_20.682228
-------------------------------------------------------------------------------------------------------------------------attctgcgagacccgaagtgatgaagatgaaagcgctggtgaggaagaaaggaaatgactcaaggtggagtggggaaaacatttttctagagcgaggcattttgtattttcagtttttttctatttaattaaaaatcagaaaaactccgacatcataccaaacatgttcacaatgataatcatttcattccattatattcgcattctctc-taaattaaactggcctaaggtgaacaaaattttagcagtcaacatacctctggttctattgaatcatttgtagtgtcataaataatggaacgtgctaaggcaactcgttttttcatcccaccggacaactccgaaggcagccgatcctcaacaccctataaacaaaaggatgacaaattcgtctatatgctagagacacaatggtagtgaagcaatggtcaaagaaaactgaaggggtgtgaattaagtagtctagcaaggtgtctgggaacccttttaattttccgaaattgttattttcttaatcatgctacttgacaatgcttggatcacataatggttgcaacaagtattaacacataatttgacatgttcagatggggtaaaaagatatacctatagtcagacagaaaatt-----gcatgaagcatacc----tttaatccaacagctgccaagctttccttgacaagctctgaaatttgatc-ctcagacattcttgagtgttcatacctgatcaaat--aacaaagttggtcctattaaataaaagattatgcaacacagcaaaataaattatttttttatattttgtcacacccaatattaggaccacatcttacaagagaaaacca----acattttcacgtacagtcaaagaatcaaaaagagctgcactttggaacacctacagacaaacaaataaaaccacaatgaaaaagtaatagcactgaagaacaagcatgatgcgcataactctaaaacttactaatccaatccgaaggccagatatctcttc--atcgcttatcaaaccagccctctttttaccgcgaatgtaaacctctcccttctcatttatcagagataataagcaagaaaaacaaaattagaatttgcttaaaaacaattgtttaaatcaatgtcactaacccaatcagaatgtaactgtatattttaccttgtccggagcaagcaat------ccagcaataatcttcaaaacagtagatttgccagtcccagagggaccaattattccaacag------cttcaccatgtctga----tctattcataat--------------gcaaaagaagaaatgaaactaaaatattcagcaagc-------------------------------------------------------------------------------------------------------------------------------------------------------------------------------------------------------------------------
>_R_Jupunba_oppositifolia_Liegier_16014@NODE_2_length_760_cov_75.969253
-----------------------------------------------------------------------------------------------------------------------------------------------------------------------------------------------------------------------------------------------------------------------------------------------------------------------------------------------------------ccaggagactttaactccgtaa-----------------------------------------------------------------------------------tataacaacttcaaaagaccccgccttttgttatttaagccaca---------------------------acacacgcac-----aaaaa----taaaaataaaaaactaacctgt----------------------------------------------------------------tggacaattggatttg-------ttgatgtagtaaattcatgcgtcattccttcccagacaatcttaccctt-------gtgtaaaaataataacctgtattcatgtagtgacctcttaggaatagtgtgcatcaagaccaggctgggcaagagacaatctatgt---agaagacatgcaaccaaacagaaaatacccttttacctgtcaatagctcttttaatggtactatgttggtgggtgacaactacataagatgcaa-----------------tattcccaggtttt-------ccaagagcatcgcgtccttttatgtgaacagagcggatcagatcctcaactacagtagaag-----------------ctatgggat----ccagtccagc-agttggttcatcatacaaaagcacctggacagtagggc-----------agaaaagtc----atttacgaatagaaaggggagagaagggaattctgctaactgatta------------------------------------------------------aaaatga-----gcgctagttaaatttacaa--tatctaataataatcaattagagaagcaacagtaacc----------------------------------------------aggaaactcagcatattgattgtgactgtagacacaccattgacattcttcatgaccaaactaacagcaagaactacaggcggtttaaggaagataatttgaacaagggagggaaaggaaagagaagggggttaggtggaattattgtccaaatcatctaat-----------------------------------------------------------------------------------------------------------------------------------------------------------------------------------------------------------------
>_R_Jupunba_oxyphyllidia_Yonker_6157@NODE_1_length_1632_cov_86.186495
tatcgatgaagaaatattttgctgtattcttttcattttgttgatctgattcattcgatctaggttgaatttaatttctgattttatattcgcatattagtttgattcttatttacttttgattctgcgagacccgaagtgatgaagatgaaagcgcaggtgaggaagaaaggaaatgactcaaggaggagtggggaaaacatttttctagagcgaggcattttgtattttcactttttttctatttagttaaaaatcagaaaaactccgacatcataccaaacatgttcacaatgataatcatttcattccattatattcgcattctctc-taaattaaactggcctaaggtgaacaaaattttagcagtcaacatacctctggttctattgaatcatttgtagtgtcataaataatggaccgtgctaaggcaactcgttttttcatcccaccggacaactccgaaggcagccgatcctcaacaccctataaacaaaaggatgacaaattagtctatatgctagagacacaatggcaatgaagcaatggtcaaagaaaactgaaggggtgtgaattaagtagtctagcaaggtgtctgggaacccttttaattttcagaaattgttattttcttaaccatgctacttgacaatgcttggatcacataatggttgcaacaagtattaacacataatttgacatgtttagatgggggaaaaagatatacctatagtcagacagaaaatt-----gcatgaaatatacc----tttaatccaacagctgccaagctttccttgacaagctctgaaatttgatc-ctcagacattcttgagtgttcatacctgatcaaat--aacaaagttggtgctattaaataaaagattatgcaacacagaaaaataaattaattttttatattttgtcacacccaatattaggaccacatcttacaagagaaaacca----acattttcacgtacagtcaaagaatcaaaaagagctgcactttggaacacctacagacaaacaaataaaaccacaatgaaaaagtaatagcactgaagaacaagcatgatgcgcataactctaaaacttactaatccaatccgaaggccagatatctcttc--atcgcttatcaaaccagccctctttttaccgcgaatgtaaacctctcccttctcatttaccaaagataataagcaagaaaaacaaaattagaatttgcttaaaaacaattgtttaaattaatgtcactaacccaatcagaatgtaactgtatattttaccttgtccggagcaagcaat------cctgcaataatcttcaaaacagtagatttgccagtcccagagggaccaattattccaacag------cttcaccatgtctga----tctattcataat--------------gcaaaagaagaaatgaaactaaaatattcagcaagctccctaaagcgcatattga------tatcagtaagacctccat--------------------ttttaacagtatagcagtcatactgatcatcggaccttggcattttttaaattttttcttatttcatgcaagcatgcgcagaatacacaaattaaaaaagatcaatgaaaagatatta------------------------------------
>_R_Jupunba_trapezifolia_Simon_1600@NODE_1_length_1326_cov_56.960661
----------------------------------------------------------------------------------------------------------------------------------------aagtgataaagatgaaagcgctggtgaggaagaaaggaaatgactcaaggtggagtggggaaaacatttttctagagcgaggcattttgaattttcactttttttctatttaattaaaaatcagaaaaactccgacatcataccaaacatgttcacaatgataatcatttcattccattatattcgcattctctc-taaattaaactggcctaaggtgaacaaaattttagcaatcaacatacctctggttctattgaatcatttgtagtgtcataaataatggaccgtgctaaggcaactcgttttttcatcccaccggacaactccgaaggcagccgatcctcaacaccctataaacaaaaggatgacaaattagtctatatgctagagacacaatggcaatgaagcaatggtcaaagaaaactgaaggggtgtgaattaagtagcctagcaaggtgtctgggaacccttttaattttcagaaattgttattttcttaaccatgctacttgacaatgcttggatcacataatggttgcaacaagtattaacacataatttgacattttcagatgggggaaaaagatatacctatagtcagacagaaaatt-----gcatgaagtatacc----tttaatccaacagctgccaagctttccttgacaagctctgaaatttgatc-ctcagacattcttgagtgttcatacctgatcaaat--aacaaagttggtgctattaaataaaagattatgcaacacagcaaaataaattatttttttatattttgtcacacccaatattaggaccacatcttacaagagaaaacca----acattttcacgtacagtcaaagaatcaaaaagagctgcactttggaacacctacagacaaacaaataaaaccacaatgaaaaagtaatagcactgaagaacaagcatgatgcgcataactctaaaacttactaatccaatccgaaggccagatatctcttc--atcgcttatcaaaccagccctctttttaccgcgaatgtaaacctctcccttctcatttaccagagataataagcaagaaaaacaaaattagaatttgcttaaaaacaattgtttaaattaatgtcactaacccaatcagaatgtaacagtatattttaccttgtccggagcaagcaat------cctgcaataatcttcaaaacagtagatttgccagtcccagagggaccaattattccaacag------cttcaccatgtctga----tctattcataat--------------gcaaaagaagaaatgaaactaaaatattcagcgagctccctaaagcgcatattga------tatcagtaagacctccat--------------------ttttaac---------------------------------------------------------------------------------------------------------------------------------------------------
>_R_Punjuba_callejasii_Daly_5935@NODE_1_length_1187_cov_14.661261
--------------------------------------------------------------------------------------------------------------------------------------------------------------------------------------------------gggaaaacattttctagggcgaggcattttgtattttcactttttttctatttaattaaaaatcagaaaaactccgacatcataccaaacatgttcacaatgataatcatttcattccattatattcgcattctctc-taaattaaactggcctaaggtgaacaaaattttagcagtcaacatacctctggttctattgaatcatttgtagtgtcataaataatggaccgtgctaaggcaactcgttttttcatcccaccggacaactccgaaggcagccgatcctcaacaccctataaacaaaaagatgacaaattagtctatatgctagagacacaatggcaatgaagcaatggtcaaagaaaactgaaggggtgtgaattaagtactctagcaaggtgtctgggaacccttttaattttcagaaattgttattttcttaaccatgctacttgacaacgcttggatcacataatggttgcaacaagtattaacacata------------------------------------atagtcagacagaaaatt-----gcatgaagtatacc----tttaatccaacagctgccaagctttccttgacaagctctgaaatttgatc-ctcagacattcttgagtgttcatacctgatcaaat--aacaaagttggtgctattaaataaaagattatgcaacacagcaaaataaattaattttttatattttgtcacacccaatattaggaccacatcttacaagagaaaacca----acattttcacgtacagtcaaagaatcaaaaagagctgcactttggaacacctacagacaaacaaataaaaccacaatgaaaaagtaatagcactgaagaacaagcatgatgcgcataactctaaaacttactaatccaatccgaaggccagatatctcttc--atcgcttatcaaaccagccctctttttaccacgaatgtaaacctctcccttctcatttaacagagataataagcaagaacaacaaaattagaatttgcttaaaaacaattgtttaaattcatgtcactaacccaatctgaatgtaactgtatattttaccttgtctggagcaagcaat------cctgcaataatcttcaaaacagtagatttgccagtcccagagggaccaattattccaacag------cttcaccatgtctga----tctattcataat--------------gcaaaagaagaaatgaaactaaaatattccgcaag--------------------------------------------------------------------------------------------------------------------------------------------------------------------------------------------------------------------------
>_R_Punjuba_lehmannii_Escobar_7465@NODE_1_length_1855_cov_59.842520
catcgatgaagaaacattttgctgtattcttttcattttgttgatctgattcattcgatctaggttgaatttaatttctgattttatattcgcatattagtttgattcttatgtacttttgattctacgagaccagtagtgatgaagatgaaagcgctggcgaggaagaaaggaaatgactcaaggtggagtggggaaaacatttttctagagcgaggtattttgtattttcacattttttctatttaattaaaaatcagaaaaactccgacatcataccaaacatgttcacaatgataatcatttcattccattatattcgcattctctc-taaattaaactggcctaaggtgaacaaaattttagcagtcaacatacctctggttctattgaatcatttgtagtgtcataaataatggaccgtgctaaggcaactcgttttttcatcccaccggacaactccgaaggcagccgatcctcaacaccctataaacaaaaggatgacaaattagtctatatgctagagacacaatggcaatgaagcaatggtcaaagaaaactgaaggggtgtgaattaagtagtctagcaaggtgtctgggaacccttttaattttcagaaattgttattttcttaaccatgctacttgacaacgcttggatcacataatggttgcaacgagtattaacacata------------------------------------atagtcagacagaaaatt-----gcatgaagtatacc----tttaatccaacagctgccaagctttccttgacaagctctgaaatttgatc-ctcagacattcttgagtgttcatacctgatcaaat--aacaaagttggtgctattaaataaaagattatgcaacacagcaaaataaattaattttttatattttgtcacacccaatattaggaccacatcttacaagagaaaacca----acattttcacgtacagtcaaagaatcaaaaagagctgcactttggaacacctacagacaaacaaataaaaccacaatgaaaaagtaatagcactgaagaacaagcatgatgcgcataactctaaaacttactaatccaatccgaaggccagatatctcttc--atcgcttatcaaaccagccctctttttaccgcgaatgtaaacctctcccttttcattttacagagataataagcaagaaaaacaaaattagaatttgcttaaaaacaattgtttaaattaatgtcactaacccattctgaatgtaactgtatattttaccttgtccggagcaagcaat------cctgcaataatcttcaaaacagtagatttgccagtcccagagggaccaattattccaacag------cttcaccatgtctga----tctaatcataat--------------gcaaaagaagaaatgaaactaaaatattcagcaagctccctaaagcgcatattga------tatcagtaagacctccat--------------------ttttaacagtatagcagtcatactgatcatcggaccttggcatttttaaaattttttcttatttcatgcaagcatgcgcagaatacacaaattaaaaaagatcaatgaaaggatattaccttgaagttcacaccatttaggatttaagacttgt
>_R_Punjuba_lehmannii_Escobar_7465@NODE_2_length_1001_cov_60.778139
---------------------------------------------------------------------------------------------------------------------------------------------------------------------------------------------------------------------------------------------------------------------------------------taatccgactaaatagaaaaggtagcttttcatatcactcctccacttgttgc--attta------caccaggagacttaaactccgtaa-----------------------------------------------------------------------------------tataacaacttcaaaagaccccgccttttgttatttaagccaca---------------------------acacacgcac-----aaaaa----taaaaataaaaaactaacctgt----------------------------------------------------------------tggacaattggatttg-------ttgatgtagtaaattcatgcgtcattccttcccagacaatcttaccctt-------gtgtaaaaataataacctgtattcatgcagtgacctcttaggcatagtgtgcatcaagaccaggctgggcaagagacagtctatgt---agaagacctgcaaccaaactgaaaatacccttttacctgtcaatagctcttttaatggtactatgttggtgggtgacaactacataagatgcaa-----------------tcttcccaggtttt-------ccaagagcatcgcgtccttttatgtgaacagagcggatcagatcctcaactacagtagaag-----------------ctatgggat----ccagtccagc-agttggttcatcatacaaaagcacctggacagtagggc-----------agaaaagtc----atttaccaatagaaaggggagagaagggaattctgctaactgattaaaaatgaacccttgttttttttttgagcaaa-------------------aaataaaatga-----acacttgttaaatttacaa--tatctaataataatcaattagagaagcaacagtaacc----------------------------------------------aggaaactcagcatattgattgtgactctagacacaccattgacattcttcatgaccaaactaacggcaagaactacaggcggtttaaggaagataatttgaacaagggagggaggggaaagagaa-gcggttaggtggaattattgtccaaatcatctaatgcagtaaaagcacgaagttttaatag--tttgtttaattgtatctcgttccaacggttaaaaaacttaggcaacatgcttatcaattagtccttacagtttcgaattatgattttggtccatg--------------------------------------------------------------------------------------
