# Supplementary material for: A new generic circumscription of Hydrochorea (Leguminosae, Caesalpinioideae, mimosoid clade) with an amphi-Atlantic distribution
Source: PhytoKeys. 2022 Aug 22;205:401–37. doi: 10.3897/phytokeys.205.82775 (PMC9849043; doi:10.3897/phytokeys.205.82775)
Supplement: Supplementary material 1 — Supplementary data file S1 [file phytokeys-205-401_article-82775__-s001.zip › RBH3_m48791_comp38188_c0_seq4_exon06.aln-cln]

>Albizia_coripatensis_Hughes_2433@NODE_1_length_1465_cov_167.802594
---tttcacatgcttccatgcactgtcatttatgtattgcatgcactgttaagggtggatcactgatttcggcccaattcagtgctgaccagcacaatcatgtctggttatattatctctgacaagtccaagccaagggatcacttgtgataatcctgaagtatttgtggtgcttgatccagtcaaggtgcctgcattcttttgcctttgttcacatatgcagtttttctgtgtctttctttgcatatgtcattggagtttctgttctatactgtccttttgaaagcctaaatttatcccaaatttggttggtttgctgcttatgtcaattgaagcttgtcttattttgttgtca-------ttttgttggatttgttgagctggttgtatagatgaaccaaatccgtagcagctcataaataacggttaagttagatataattgagtactactactggtgtgtttacccttataatgcgtcacttttgttgtaggacttttgtcttggagcaatgacagccaatacatttgcacacgaaacgacagcatgcctacaacactatggatatgggatattcggcatctcgagcttgctgcaatcttagtgcagaaagatcccatcaaagcagcagcatgggatccaacatgcatacgtcttgttctttgcactgcaagcacacatttgtatatgtggactccttctggtgcctactgtgttcatgttcctttaccacagttcacagtaacagacctgaaatggaattcagatggaagctgtctactccttaaggacaaagaatcattctgctgtgcatctgtacccttattgccagagcagtctagtgaatacagctcagatgattgatgcttccaagagaaaccgacaaattaatggtaaatatgagcagctcgctctattcctttacatttggaagactagaatctggggttaggaccataaattcatggcagaaaattcttgtgtatgtgccttgtacttgtgttcaacggctgagatttaacatgtatgtgggttttacatgtccccatctagtgggaaagggctttgtgtacagatcgaatttgggc----------------------------------attgagagcttgtttatggtatctttgtaaagtatgtttaagatcaaatcactccttttgttgtgggaggatacatttagcttgggaaaatg--gaacttttag----------ttcactcagttatttatttggtcactatagtttgttcaatatctatagtttttagtattatatatacaatgatattgatatcatcctgtaatgatttaaaaccaatttattgcaactatttttgggaaatgg
>Albizia_decandra_Vilhena_231@NODE_1_length_753_cov_29.724852
--------------------------------------------------------------------------------------------------------------------------------------------------------------------------------------------------------------------------------------------------------------------------------------------------------tcccaaatttggttggtttgctgcttctgtcaattgaagcttgtcttattttgttgtcattttgtcttttgttggatttgttgggctagttgtatagatgaactgaatccctagcagctcataaataacggttaagttagatataactgagtactactaatggtgtgtttacccttataatgcgtcacttttgttgtaggacttttgtcttggagcaatgacagccaatacatttgcacacgaaacgacagcatgcctacgacactatggatatgggatattcggcatctcgagcttgctgcaatcttagtgcagaaagatcccatcaaagcagcagcatgggatccaacatgcatacgtcttgttctttgcactgcaagcacacatttgtatatgtggactccttctggtgcctattgtgttcatgttcctttaccacagttcacagtaacagacctgaaatggaattcagatggaagctgtctactccttaaggacaaagaatcattctgctgtgcgtctgtgcccttattgccagaggagtctagtgaatacagctcagatgattgatgcttccaagagaaaccgacaaattaatggtaaatatgagcagctcgctctattcctttacatttggaagactagaatctggggttaggaccataaatgcatggcagaaaatctgtgtgtatgtgccgtgtacttgtgttcaacggctgagatttaacatgtaggtgggctttacatgtcc-----------------------------------------------------------------------------------------------------------------------------------------------------------------------------------------------------------------------------------------------------------------------------------------------------------------------------------
>Albizia_inundata_Wood_26530@NODE_1_length_891_cov_216.705742
-----------------------------------------------------------------------------------------------------------------------------------------------------------------------------------------aggtgcctgcattcttttgcctttgttcacatacgcagtttttctgtgtctttctttgcatatg-cattagagtttctgttctatactgtccttttgaaagcctaaatttatcccaaatttggttggtttgctgattctgtcaattgaagcttgtcttattttgttgtcattttgtcttttgttggatttgttgggctagttgtatagatgaactgaatccctagcagctcataaataacggttaagttagatataactgagtacttttgatggtctgcttacccttataatgcgtcacttttgttgtaggacttttgtcttggagcaatgacagccaatacatttgcacacgaaacgacagcatgcctacgacactatggatatgggatattctgcatctcgagcttgttgcaatcttagtgcagaaagatcccatcaaagcagcagcatgggatccaacatgcatacgtcttgttctttgcactgcaagcacacatttgtatatgtggactccttctggtgcctattgtgttcatgttcctttaccacagttcacagtaacagacctgaaatggaattcagatggaagctgtctactccttaaggacaaagaatccttctgctgtgcgtctgtgcccttattgccagaggagtctagtgaatacagctcagatgactgatgcttccaagagaaaccgacaagttaatggtaaatatgagcagcttgctctattcctttacatttggaagactagaatctggggttaggaccataaatgcatggcagaaaattcttgtgtatgtgccgtgtacttgtgttcaacggctgagatttaacatgtaggtgggctttagatgtccccttctagtgggagaaggctttgtgtac-------------------------------------------------------------------------------------------------------------------------------------------------------------------------------------------------------------------------------------------------------------------------------------------------------
>Albizia_niopoides_Simon_1601@NODE_1_length_1376_cov_128.101617
tcatttcacgtgcttccatgcactgtcatttatgtattacatgcaatgatgagggtggatcactgatttctgcccaattcagtgct-accagtacaatcatgtctggttatatcatctctgacaagtccaagccaagggatcacttgtg-taatcctgaggtatttgtggtacttgatccggtcaaggta-------------------------------------tctgtgtctttctttgc--atgtcattggagtttctgttctatactgtccttttgaaagcgtaaatttatcccaaatttggttggtttgctgcttatgtcaattgaagtttgtcttattttgttgtcattttgccttttgttggatttgttgggctagttgtatagatgaactgaatccctagcagctcataaataacggttaagatagatataattgagtactactactggtgtgtttaccctgataatgcgtcacttttgttgtaggacttttgtcttggagcaatgacagccaatacatttgcacacgaaacgacagcatgcctacgacactatggatatgggatattcggcatctcgagcttgctgcaatcttagtgcagaaagatcccatcaaagcagcagcatgggatccaacatgcatacgtcttattctttgcactgcaagcacacatttgtatatgtggactccttcgggtgcctattgtgttcatgttcctttaccacagttcacagtaacagacctgaaatggaattcagatggaagctgtctactcctcaaggacaaagaatcattctgctgtgcgtctgtgcccttattgccagaggagtctagtgaatacagctcagatgattgatgtttccaagagaaactgacaaattaatggtaaatatgagcagctcgctctattcctttacattgggaagactagaatctggggttaggaccacaaatgtatggcagaaaatccttgtgtatgtgccgtgtgcttgtgttcaacggctgagatttaacatgtatgtgggctttacatatccccatctagttggagaaggctttgtgtagatatcgaatttgggccgtaga-----------ataaatataaacaacgtggtgggagcttgtttatggtatctttttaaagtatgtttaagatcaaatcactccttttgttgtgggaggatatatttaccttgagaaaata--gaacttttag----------ttcactcagttattaattcggtccctatagtttgttcgttatctatagtttttagtattatatatacaatgatattgataacatcatgtaatgatttaaaaccaatttattgcaactatttttgggaaattt
>Albizia_subdimidiata_var_subdimidiata_Ferreira_210@NODE_1_length_1199_cov_141.339572
--------------------------------------------------------------------------------------------tacaatcatgtctggttatattatctgtgacaagtccaagccaagggatcacttgtgataatcctgaagtatttgtggtactggatccggtcaaggtgcctgcattcttttgcctttgttcacatatgcagtttttgtgtgtctttctttgcatatgccattagagtttctgttttatactgtccttttgaaagcctaaatttattccaaatttggttggtttgctgc----------------ttgtcttattttgttgtcattttgtcttttgttggatttgttgggctagctgtatagatgaactgaatcccttgcagctcgtaaataacggttaagtaagatataactgagtactactaatggtgtgtttacccttataatgcgtcacttttgttgtaggacttttgtcttggagcaatgacagccaatacatttgcacacgaaacgacagcatgcctacaacactatggatatgggatattcggcatctcgagcttgctgcaatcttagtgcagaaagatcccatcaaagcagcagcttgggatccaacatccatacgtcttgttctttgcactgcaagcacacatttgtatatgtggactccttctggtgcctattgtgttcatgttcctttaccacagttcacagtaacagacctgaaatggaattcagatggaagctgtctactccttaaggacaaagaatcattctgctgtgcgtctgtacccttattgccagaggagtctagtgaatacagctcagatgattgatgcttccaagagaaacagacaaattaatggtaaatatgagcagctcgctctattccttgaca-ttggaagactagaatctgggggtaggaccataaatgcatggcagaaaatccttgtgtatgtgccgtgtacttgtgttcaacggctgagatttaacatgtatgtgggctttacatgtacctatctagtgggagaaggctctgtgtacgtatcgaatttgggccataga-----------atatatataaacaacgaggtgggagcttgtttatggtatctttttaaattatgtttaagatcaaatcactccttttgttgtgggaggatatatttagcttgagaaaatg--gaacttttgg----------ttcactcagttattaatttggtccctatagtttgctcattatctatagtttttagtattatatacacaatgatatttctatcatcatgta------------------------------------------
>Albizia_tomentella_Leach_Dunlop_3801@NODE_1_length_1264_cov_156.095198
---------------------------------------------------agggtggatcactgatttctacccaattcagtacggaccagcataatcatgtctggttatcttatctctgacaagtccaagccaagggatcacttgtgataatcctgaagtatttgtggtacttgatccgatcaaggtgcctgcattcttttgcctttgttcacttatgcagtttttctgtgtcttgcgctgc--atgtcattggagtttctgttctattttgtcattttggaagcctaaaattatcccaaatttggtaggtttgctgcttatgtcaattgaagcttgtcttattttgttgtca-------ttttgttggatttgttgggctagctttttagacgaactgaatccctagcagcttataaataacggtcaagtcagatataattgagtactactactggtgtgtttacccttataatgcgtcacttttgttgtaggacttttgtcttggagcaatgacagccaatacatttgcacacgaaacgacagcatgcctacgacactatggatatgggatattcggcatcttgagcttgctgcaatcttagtgcagaaagatcccatcaaagcggcagcatgggatccaacatgcacacgtcttgttctttgcactgcaagcacacatttgtatatgtggactccttctggtgcctattgtgttcatgttcctttaccacagttcacagtgacagacctgaaatggaattcagatggaagctgtctacttcttaaggacaaagaatcattctgctgtgctgctgttcccctattgccagaggagtccagtgactacagctcagatgattgatgcttccaagagaaaccgacaaattaatggtaaatatgagcagctcgctctattacttcacattcggaagactagaatctggggtcaggagcataaattcgtggc---cagttcttgtgtatgtgcggtgtacttgtgttcaacggctgagatttaatatgtatgtgagctttacatgtcccca-----tgggatgagcctttgtgtactgatcgaatttgggccgtcga-----------acatatataaacaacgtggtgggagcttgtttatgatctctttgtaaagtatgtttaagatc-aatcactccttttgttgtgggaggatatatctaactagggaaactg--aaacttttagtccccaagctttcactcagttattaatttggtccctatagtttgttcattatctatagttttcagtattatatatacaatgatcttgacataaacctgtaatgttttaaaaccaattt------------------------
>Archidendron_clypearia_Wieringa_1849@NODE_1_length_1194_cov_216.221128
-----------------------------------------tgcactgatgagggtggatcactgatttctgcccaattcagtgctgaccagcacaatcatgtctggttatcttatctctgacaaatccaagccaagggatcacttgtgataatcctgaagtacttgtggtacttgatccggtcaaggtgcctgcattcttttgcctttgttcacatatgctgtttttctgcgtctttctttgcatatgtcattggagtttctgttctattttgtcattttgaaggcctaaagttatcccaaatttggttggtttgctgcttatgtcaattgaagcttgtcttattttgttgtcattttgtcttttgttggatttgttgggctagttgtatagatgaactgaatccctagcagctcataaataacgcttaagttagatataattgagtactactactggtgtgtttacccttataatgcg-cacttttgttgtaggacttttgtcttggagcaatgacagccaatacatttgcacacgaaacgacagcatgcctacgacactatggatatgggatattcggcatcttgagcttgctgcaatcttagtgcagaaagatcccatcaaagcagcagcatgggatccaacttgcacacgtcttgttctttgcactgcaagcacacatttgtatatgtggactccttctggtgcctattgtgttcatgttcctttaccgcagttcacagtaacagatctgaaatggaattcagatggaagctgtctactccttaaggacaaagaatcattctgctgtgctgctgtacctttattgccagaggagtctagtgaatacagctcagatgattgatgcttccaagagaaaccgacaaattattggtaaatatgagcagctcgctctattactttacatttggaagactagaatctgggcttaggaccataaattcttgggagaaaattcttgtgtatgtgccgtgtacttgtgttcaacagctgagatttaatatgtatgtgggcctttcatgtccccatctagtgggataagtttttgagtacagatcgaatttgggccgtagaatatatataaacaacgt---ggtggcctggtgggagcttgtttgtggtatctttgtaaagtatgtttaagatcaaatcactccttttgttgtgggagcatatatttagctagggaacatg--gaacttttagtccctaaac-------------------------------------------------------------------------------------------------------------------------------------
>Balizia_pedicellaris_Queiroz_15529@NODE_1_length_1290_cov_337.035628
--------------------------------------------------------------------------------------------------------------------------------------------------------------aagtatttgtggtacttgatccggtcaaggtgcctgcattcttttgcctttgttcacacatgcagtttttctgtgtctttctttgcatatgtcattggagtttctgttctattttgtcattttgaaagcctaaaattatcccaaatttggttggtttgctgcttatgtcaattgaagcttgtcttattttgttgtcattttgtcttttgttggatttgttgggctagttgtatagatgaactgaatccctagcagctcataaataacggataagttagatataattgagtactactactggtgtgtttacccttataatgcgtcacttttgttgtaggacttttgtcttggagcaatgacagccaatacatttgcacacgaaacgacagcatgcctacgacactatggatatgggatattcggcatctcgagcttgcttcaatcttagtgcagaaagatcccatcaaagcggcagcatgggatccaacatgcacacgtcttgttctttgcactgcaagcacacatttgtatatgtggactccttctggtgcttattgtgtttatgttcctttaccacagttcacagtaacagacctgaaatggaattcagatggaagctgtctactccttaaggacaaagaatcattctgctgtgctgctgtacccttattgccagaggagtctagtgaatacagctcagatgattgatgcttctaagagaaaccgacaaattaatggtaaatatgagcagctcgctctattactttacatttggaaggctagaatctggggttaggaccataaattcatggcagaaaattcttgcgtatgtgccgtgtacttgtgttcaacggctgggatttaatatgtatgtgggctttacatgtccccatccagtgggataaaactttgtgtacagattgaatttgggccgtagaatatccatagaatatatataaacaacgtggtgggagcttgtttatggtatctttgtaaagaatgtttaagatcaaatcactccttttgttgtgggaggatatatttggctagggaaaatggagaacttttagtccctaaactttcactcagttattcatttggtccctatagtttgttcattatctatagtttttagtattatatatacaatgatattgatatcatccagtaatgatttaaaaacaatttattgtaactatttttgggaaatgt
>Balizia_spnov_Morim_577@NODE_1_length_1289_cov_1949.117504
-----------------------------------------------------------------------------------------------------------------------------------gccgagggatcacttgtgataatcctgaggtatttgtggtacttgatccggtcaaggtgcctgcattcttttgcctttgttcacacatgcagtttttctgtgtctttctttgcatatgtcattggagtttctgttctattttgtcattttgaaagcctaaaatcatcccaaatttggttggtttgctgcttatgtcaattgaagcttgtctgattttgttgtcattttgtcttttgttggatttgttgggctagttgtatagatgaactgaatccctagcagctcataaataacggataagttagatataattgagtactactactggtgtgtttacccttataatgcgtcacttttgttgtaggacttttgtcttggagcaatgacagccaatacatttgcacacgaaacgacagcatgcctaccacactatggatatgggatattcggcatctcgagcttgcttcaatcttagtgcagaaagatcccatcaaagcagcagcatgggatccaacatgcacacgtcttgttctttgcactgcaagcacacatttgtatatgtggactccttctggtgcttattgtgtttatgttcccttaccacagttcacagtagcagacctgaaatggaattcagatgggagctgtctactccttaaggacaaagaatcattctgctgtgctgctgtacccttattgccagaggagtctagtgaatacagctcagatgattgatgcttccaagagaaaccgacaaattaatggtaaatatgagcagctcgctctattaccttacatttggaagactagaatctggggtttggaccataaattcatggcagaaaattcttgtgtatgtgccgtgtacttgtgttcaacggctgagatttaatatgtatgtgggttttacatatccccatctagtcggataaagctctgtgtacaaattgaatttgggccgttgaatatccatagaatatatataaacaacgtggtgggagcttgtttatggtatctttgtaaagtatgtttaagatcaaatcactccttttgttgggggaggatatatttagctagggaaaatggagaacttttagtccttaaactttcactcagttattaatttggtccctatagtttgttcattgtctatagtttttagtattatatatacaatgatattgatatcatccagtaatgatttaaaaacaatttattgtaactatttttgggaaatgt
>Calliandra_bella_LPQ15696@NODE_1_length_1409_cov_208.333333
tcatttcacatgctcccatgctctgtcatttatgtatcacacgcactgatgagggtgaatcactgatttctgcccaattcagtgctggccagaacaatcatgtttggttatcttatctctgactagtccaagccaacagatcccttgtgataattgtttactatctgtagtgctggatccagtcaaggtgtcttcattcttttgcctttgttcacatgtgcagtttttctgtgtttctt-------------------------------------------------------------------------------------------------------------------------------------------------------------aactgtatccctagcagctcataaataacggctaagataggtatatttgagtactactactggtgtgtttacccttataatgtgtcacttttgttgtaggacttttgtcttggagcaatgacagccaatacatttgtacacgaaacgacagcatgccaacaacactatggatatgggatattcggcatcttgagctcgctgcaatcttagtgcagaaggatcccatcaaagcagcagcatgggatccaacatgcacacgtcttgttctttgcacttcaagcacacatttgtatatgtggactccttctggtgcctattgtgtttatgttcctttaccacagttcacagttacagacctgaaatggaattcagatggaagctgtcttctccttaaggacaaggaatcattttgctgtgctgctgtgcctttattgcctgaggagtctagtgaatacagctcagatgattgatgcttccaagagaaactgactaattaatggtaaatatgagcatctcgctctattactttacatttaagggccctaagtatagggataggaccatagattcatagcagaacattcttgtgtgtgtgccttgtacttgtttttaacagtttagatttaaggtgtatgcgggctttacttaccgccacttagtgggataaggctttgtgtgcggatcgaacatgggtcgtagaa----------atatgcataaaccatgtgattggagcttgtttctggtatctttgtaaagtatgtttaagatcaaatca---------------------------------------------------------------------------------------------------------------------------------------------------------------------------------------------------
>Cathormion_obliquifoliolatum_Wieringa_6519@NODE_1_length_1240_cov_174.929958
-----------------------------------------------------------------------------------------------------------------------------------------------------------------------------------------------------------gcctttgttcacacatgcagtttttctgtgtccttctttgcatatgtcattggagtttctgttctattttgtcattttgaaagcctaaaattatcccaaatttggttggtttgctgcttatgtcaattgaagcttgtcttattttgttgtcattttgtcttttgttggatttgttgggctagttgtatagatgaactgaatccctagcagctcataaataacggataagttagatatagttgagtactactactggtgtgtttacccttataatgcgtcacttttgttgtaggacttttgtcttggagcaatgacagccaatacatttgcacacgaaacgacagcatgcctacgacgctatggatatgggatattcgacatctcgagcttgcttcaatcttagtgcagaaagatcccatcaaagcagcagcatgggatccaacatgcacacgtcttgttctttgcactgcaagcacacatttgtatatgtggactccttctggtgcttattgtgtttatgttcctttaccacagttcacagtaacagacctgaaatggaattcagatggaagctgtctactccttaaggacaaagaatcattctgctgtgctgctgtacccttattgccagaggagtctagtgaatacagctcagatgattgatgcttccaagagaaactgacaaattaatggtaaatatgagcggctcgctctattactttacatttggaaggctagaatct-gagttaggaccataaattcatggcagaaaattcttgtgtatgtgccttgtacttgtgttcaacggctgagatttaatatgtatgtgggctttacatgtccccatctagtgggataaagctctgtgtacagattgaatttgggccgtagaatatccatagaatatatataaacaacgtggtgggagcttgtttatggtgtctttgtaaagtatgtttaagatcaaatcactccttttgttgtgggaggatatatttagctagggaaaatggagaacttttagtccctaaactttcactcagttattaatttggtccctatagtctgttcattatctatagtttttagtattatatatacaatgatattgatattatccagtaatgatttcaaaacaatttattataactatttttgggaaatgt
>Cathormion_rhombifolium_Deighton_3618@NODE_1_length_1122_cov_76.112919
---------------------------------------------------------------------------------------------------------------------------------------------cacttgtgataatcctgaagtatttgtggtacttgatccggtcaaggtgcctgcattcttttgcctttgttcacacatgcagtttttctgtgtccttctttgcatatgtcatgggagtttctgttctattttgtcattttgaaagcctaaaattatcccaaatttggttggtttgctgcttatgtgaattgaagcttgtcttattttgttgtcattttgtcttttgttggatttgttgggctagttgtatagatgaactgaatccctagcagctcataaataacggataagttagatataattgagtactactactggtgtgtttacccttataatgcgtcacttttgttgtaggacttttgtcttggagcaatgacagccaatacatttgcacacgaaacgacagcatgcctacgacgctatggatatgggatattcgacatctcgagcttgcttcaatcttagtgcagaaagatcccatcaaagcagcagcatgggatccaacatgcacacgtcttgttctttgcactgcaagcacacatttgtatatgtggactccttctggtgcttattgtgtttatgttcctttaccacagttcacagtaacagacctgaaatggaattcagatggaagctgtctactccttaaggacaaagaatcattctgctgtgctgctgtacccttattgccagaggagtctagtgaatacagctcagatgattgatgcttccaagagaaactgacaaattaatggtaaatatgagcggctcgctctattactttacatttggaaggctagaatct-gagttaggaccataaattcat-gcagaaaattcttgtgtatgtgccttgtacttgtgttcaacggctgagattcaatatgtatgtgggctttacatgtccccatctagtgggataaagctctgtgtacagattgaatttgggccgtaaaatatccatagaatatatataaacaacgtggtgggagcttgtttatggtgtctttgtaaagtatgtttaagatcaaatcactccttttgttgtgggaggatatatttagctagagaaaatggagaacttttagtccctaaactttcactcagttattaatttggtcccta---------------------------------------------------------------------------------------------------------
>Hydrochorea_gonggrijpii_Tillett_45696@NODE_1_length_1023_cov_129.200846
-------------------------------------------------------------------------------------------------------------------------------------------------------------------------gtacttgatccggtcaaggtgcctgcattcttttgcctttgttcacacatgcagtttttctgtgtccttctttgcatatgtcattggagtttctgttctattttgtcattttgaaagcctaaaattatcccaaatttggttggtttgctgcttatgtcaattgaagcttgtctta---tgttgtcattttgtcttttgttggatttgttgggcttgttgtatagatgaactgaatccctagcagctcataaataacggataagttagatataattgagtactactcctggtgtgtttactctaataatgcgtcacttttgttgtaggacttttgtcttggagcaatgacagccaatacatttgcacacgaaacgacagcatgcctacgacgctatggatatgggatattcgacatctcgagcttgcttcaatcttagtgcagaaagatcccatcaaagcagcagcatgggatccaacatgcacacgtcttgttctttgcactgcaagcacacatttgtatatgtggactccttctggtgcttattgtgtttatgttcctttaccacagttcacagtaacagacctgaaatggaattcagatggaagctgtctactccttaaggacaaagaatcattctgctgtgctgctgtacccttattgccagaggagtctagtgaatacagctcagatgattgatgcttccaagaggaaccgacaaattaatggtaaatatgagctgctcgctctattactttacatttggaaggctagaatctggggttaggaccataaattcatgtcagaaaattcttgtgtatgtgccgtgtacttgtgttcaacggctgggattta--atgtttgtgggctttacatgtccccatctagtgggataaagctctgtgtacagattgaatttgggctgtagaatatccatagaatatatataaacaacgtggtgggagcttgtttatggtatctttgtaaagtatgtttaagatcaaatcactccttttgttgtgggaggata-----------------------------------------------------------------------------------------------------------------------------------------------------------------------------
>Hydrochorea_marginata_Morim_563@NODE_1_length_1520_cov_136.679834
tcatttcacatgcttc-----------------------catgtactgatgagggtggatcactgatttctgcccaattcagtgctgaccagcacaatcatttctggttatattatctctgacaagtccaagccaagggatcacttgtgataatcctggagtatttgtggtacttgatccggtcaaggtgcctgcattcttttgcctttgttcacacatgcagtttttctgtgtccttctttgcatatgtcattggagtttctgttctattttgtcattttgaaagtctaaaattatcccaaatttggttggtttgctgcttatgtcaattgaagcttgtcttattttgttgtcattttgtcttttgttggatttgttgggctagttgtatagatgatctgaatccctagcagctcataaataacggataagttagatataattgagtactactactggtgtgtttacccttataatgcgtcacttttgttgtaggacttttgtcttggagcaatgacagccaatacatttgcacacgaaacgacagcatgcctacgacactatggatatgggatattcggcatctcgagcttgcttcaatcttagtgcagaaagatcccatcaaagcagcagcatgggatccaacatgcacacgtcttgttctttgcactgcaagcacacatttgtatatgtggactccttctggtgcttattgtgtttatgttcctttaccacagttcacagtaacagacctgaaatggaattcagatggaagctgtctactccttaaggacaaagaatcattctgctgtgctgctgtacccttattgccagaggagtctagtgaatacagctcagatgattgatgcttccaagaggaaccgacaaattaatggtaaatatgagctgctcgctctattactttacatttggaaggctagaatctggggttaggaccataaattcatgtcagaaaattcttgtgtatgtgccgtgtacttgtgttcaacggctgggattta--atgtttgtgggctttacatgtccccatctagtgggataaag--ctgtgtacagattgaatttgggctgtagaatatccatagaatatatataaacaacgtggtgggagcttgtttatggtatctttgtaaagtatgtttaagatcaaatcactccttttgttgtgggaggatatatttagctagggaaaatggagaacttttagtccctaaactttcactcagttattaatttggtccctatagt-----------------------------------------------------------------------------------------------------
>Jupunba_abbottii_Zanoni_21220@NODE_1_length_962_cov_90.805650
-------------------------------------------------------------------------------------------------------------------------------------------------------------------------------------gtcaaggtgcctgcattctttcgcctttgttcacacatgcagtttttctgtgtctttctttgc--atgtcattggagtttccgttctattttgtcattttgaaagcctaaaattatcccaaatttggttggtttgctgcttatgtcaattgaagcttgtcttattttgttgtcattttgtcttttgttggatttgttgggctagctgtatagatgaactgaatccctagcagctcataaataacggataagttagatataattgagtactactactggtgtgtttacccttataatgcgtcacttttgttgtaggacttttgtcttggagcaatgacagccaatacatttgcacacgaaacgacagcatgcctacgacactatggatatgggatattcggcatctcgagcttgctgcaatcttagtgcagaaagatcccatcaaagcagcaggatgggatccaacatgcacacgtcttgttctttgcactgcaagcacacatctgtatatgtggactccttctggtgcttattgtgtttatgttcctttaccgcagttcacagtaacagacctgaaatggaattcagatggaagctgtctactccttaaggacaaagaatcattctgctgtgctgctgtacccttattgccagaagggtctagtgaatacagctcagatgattgatgcttccaagagaaaccgacaaattaatggtaaatatgagcggctcgctctattactttacatttggaaggctagaatctggggttaggaccataaattcatggcagaaaattcttgtgtatgtgccttgtacttgtgttcaacggctgagatttaatatgtatgtgggctttacatgtccccatctagtgggataaagctctgtgtacagattgaatttgggctgtagaatatccatagaatatatataaacaacgtggtgggagcttgtttatggta---------------------------------------------------------------------------------------------------------------------------------------------------------------------------------------------------------------------------------
>Jupunba_barbouriana_Iganci_847@NODE_1_length_1496_cov_137.071882
tcatttcacatgcttccatgcactgtcatttatgtattacatgcactgatgagggtggatcactgatttctgcccaattcagtgctgaccagcacaatcatgtctggttatcttatctctgacaagtccaagccaagggatcacttgtgataatcctgaagtatttgtggtacttgatccggtcaaggtgcctgcattcttttgcctttgttcacacatgcagtttttgtgtgtctttctttgcatatgttattggagtttctgttctattttgtcattttgaaagcctaaaattatcccaaatttggttggtttgctgcttatgtcaattgaaagttgtcttattttgttgtcattttgtcttttgttggatttgttgggctagttgtatagatgaactgaatccctagcagctcataaataacggataagttagatataattgagtactactactggtgtgtttacccttctaatgcgtcacttttgttgtaggacttttgtcttggagcaatgacagccaatacatttgcacacgaaacgacagcatgcctacgacactatggatatgggatattcggcatctcgagcttgcttcaatcttagtgcagaaagatcccatcaaagctgcagcatgggatccaacatgcacacgtcttgttctttgcactgcaagcacacatttgtatatgtggactccttctggtgcttattgtgtttatgttcctttaccacagttcacagtaacagacctgaaatggaattcagatggaagctgtctactccttaaggacaaagaatcattctgctgtgctgctgtacccttattgccagaggagtctagtgaatacagctcagatgattgatgcttccaagagaaaccgacaaattaatggtaaatatgagcagctcgctctattactttacatttggaaggctagaatctggggttaggaccataaattcatggcggaaaattcttgtgtatgtgccgtgtacttgtgttcaacggctgagatttaat----------------------cccatctagtgggataaag--ctgtgtacagattgaatttgggctgtggaatatccatagaatatatataaacaacgtggtgggagcttgtttatggtatctttgtaaagtatgtttaagatcaaatcactccttttgttgtgggaggatatatttagctagggaaaatggagaacttttagtccctaaactttcactcagttattaatttggtccctatagtttgttcattatctatagtttttagtattatatatacaatgatattgatatcatccagtaatgatttaaaacctatttattctaactatttttgaaatgttt
>Jupunba_brachystachya_Lima_7438@NODE_1_length_1458_cov_100.968863
tcatttcacatgcttccatgcactgtcatttatgtattacatgcactgatgagggtggatcactgatttctgcccaattcagtgctgaccagcacaatcatgtctggttatcttatctctgacaagtccaagccaagggatcacttgtgataatcctgaattatttgtggtacttgatccggtcaaggtgcctgcattcttttgcctttgttcacacatgcagtttt--tgtgtctttctttgcatatgtcattggagtttctgttctattttgtcattttgaaagcctaaaattatcccaaatttggttggtttgctgcttatgtcaattgaagcttgtcttattttgttgtcattttgtcttttgttggatttgttgggctagttgtatagatgaactgaatccctggcagctcataaataacggataagttagatataattgagtactactactggtgtgtttacccttataatgcgtcacttttgttgtaggacttttgtcttggagcaatgacagccaatacatttgcacacgaaacgacagcatgcctacgacactatggatatgggatattcggcatctcgagcttgcttcaatcttagtgcagaaagatcccatcaaagcagcagcatgggatccaacatgcacacgtcttgttctttgcactgcaagcacacatttgtatatgtggactccttctggtgcttattgtgtttatgttcctttaccacagttcatagtaacagacctgaaatggaattcagatggaagctgtctactccttaaggacaaagaatcattctgctgtgctgctgtacctttattgccagaggagtctagtgaatacagctcagatgattgatgcttccaagagaaaccgacaaattaatggtaaatatgagcagctcgctctattactttacatttggaagactagaatttggggttcggaccataaattcatggcagaaaattcttgtgtatgtgccgtttacttgtgttcaacggctgagatttaatatgtatgtggactttacgtgtccccatctagtaggataaagctctgtgtacagattgaatttgggccgtagaatatccatagaatacatataaacaacgtggtgggagcttgtttatggtatctttgtaaagtatgtttaagatcaaatcactccttttgttgtgggaggatatatttagctagggaaaatggagaacttttagtccctaaactttcacccagttattaatttggtccctatagtttgttcattatctatagtttttagtattatatatacaatgatattgatatcatccagtaatgatttaaaaccaatttattgtaactatttttgggaaatgt
>Jupunba_cochleata_Bonadeu_673@NODE_1_length_1575_cov_107.152203
tcatttcacatgcttccatgcactgtcatttatgtattacatgcactggtgagggtggatcactgatttctgcccaattcagtgctgaccagcacaatcatgtctggttatcttatctctgacaagtccaagccaagggatcacttgtgataatcctgaagtatttgtggtacttgatccggtcaaggtgcctgcattcttttgcctttgtttacacatgcagtttttctgtgtctttctttgcatatgtcattggagtttctgttctattttgtcattttgaaagcctaaaattatcccaaatttggttagtttgctgcttatgtcaattgaagcttgtcttattttgttgtcattttgtcttttgttggatttgttgggcttgttg------tgagatgaaaccctagcagctcataaataacggataagttagatataattgagtactactactggtgtgtttacccttataatgcgtcacttttgttgtaggacttttgtcttggagcaatgacagccaatacatttgcacacgaaacgacagcatgcctacgacgctatggatatgggatattcggcatctcgagcttgcttcaatcttagtgcagaaagatcccatcaaagcagcagcatgggatccaacatgcacacgtcttgttctttgcactgcaagcacacatttgtatatgtggactccttctggtgcctattgtgtttatgttcctttaccacagttcacagtaacagacctgaaatggaattcagatggaagctgtctactccttaaggacaaagaatcattctgctgtgctgctgtacccttattgccagaggagtctagtgaatacagctcagatgattgatgcttccaagagaaaccgacaaattaatggtaaatatgagcagctcgctctattactttacatttggaagactagaatctggggttaggaccataaattcatggcagaaaattcttgtgtatgtgccgtgtacttgtgttcaacggctgagatttaatatgtatgtggactttacatgtccccatctagtg------agctcggtgtacaaattgaatttgggccgtagaatatccatagaatatatataaacaccgtggagggagcttgtttatggtatctttgtaaagtatgtttaagatcaaatcactccttttgttgtgggaggatatatttagctagggaaaatggagaac--ttagtccctaaacttacactcagttattaatttggtccctatagtttgttcattatctgtagtttttagtattatatgtacaatgatattgatatcatccagtaacgatttaaaaccaatttattgtaactatttttgggaaatgt
>Jupunba_laeta_Mori_25147@NODE_1_length_1141_cov_32.336466
-----------------------------------------------------------------------------------------------------------------------------------gccaagggatcacttgtgataatcctgaagtatttgtggtactttatccggtcaaggtgcctgcattctttcgcctttgttcacacatgcagtttttctgtgtctttctttgc--atgtcattggagtttctgttctattttgtcattttgaaagcctaaaattatcccaaatgtggttggtttgctgcttatgtcaattgaagcttgttttattttgttgtcattttgtcttttgttggatttgttgggctagttgtatagatgaactgaatcccttgcagctcgtaaataagggataagttagatataattgagtactactactggtgtgtttacccttataatgcgtcacttttgttgtaggacttttgtcctggagcaatgacagccaatacatttgcacacgaaacgacagcatgcctacgacactatggatatgggatattcggcatctcgagcttgctgcaatcttagtgcagaaagatcccatcaaagcagcagcatgggatccaacatgcacacgtcttgttctttgcactgcaagcacacatttgtatatgtggactccttctggtgcttattgtgtttatgttcctttaccacagttcacagtaacagacctgaaatggaattcagatgggagctgtctactccttaaggacaaagaatcattctgctgtgctgctgtacccttattgccagaggagtctagtgaatacagctcagatgattgatgcttccaagagaaaccgacaaattaatggtaaatatgagcagctcgctctattactttacatttggaaggctagaatctggggttaggaccataaattcatggcagaaaattcttgtgtatgtgccgtgtacttgtgttcaacggctgagatttaatatgtatgtgggctttacatgtcctcatctagtgggataaagctctgtgtacagattgaatttgggctgtagaatatccttagaatatatataaacaacgtggtgggagcttgtttatggtatctttgtaaagtatgcttaagatcaagtcactccttttgttgtgggaggatatatttagctagggaaaatggagaacttttagtccctaaactttctctcagttattaatttggtccctatagtttg--------------------------------------------------------------------------------------------------
>Jupunba_langsdorfii_Ribeiro_728@NODE_1_length_1501_cov_112.303371
tcatttcacatgcttccatgcactgtcatttatgtattacatgcactgatgagggtggatcactgatttctgcccaattcagtgctgaccagcacaatcatgtctggttatcttatctctgacaagtccaagccaagggatcacttgtgataatcctgaagtatttgtggtacttgaaccggtcaaggtgcctgcattcttttgcctttgttcacacatgcagtttttctgtgtctttctttgc--atgtcattggagtttctgttctattttgtcattttgaaagcctaaaattatcccaaatttggttggtttgctgcttgtgtcaattgaagcttgtcttattttgttgtcattttgtcttttgttggatttgttgggctagttgtatagatgaactgaatccctagcagctcatagataacggatgagttagatataattgagtgctactactggtgtgtttgcccttataatgcgtcacttttgttgtaggacttttgtcttggagcaatgacagccaatacatttgcacacgaaacgacagcatgcctacgacgctatggatatgggatattcggcatctcgagcttgcttcaatcttagtgcagaaagatcccatcaaagcagcagcatgggatccaacatgcacacgtcttgttctttgcactgcaagcacacatttgtatatgtggaccccttctggtgcctattgtgtttatgttcctttaccacagttcacagtaacagacctgaaatggaattcagatggaagctgtctactccttaaggacaaagaatcattctgctgtgctgctgtacccttattgccagaggagtctagtgaatacagctcagatgattgatgcttccaagagaaaccgacaaattaatggtaaatatgagcagctcgctctattactttacatttggaagactagaatctggggttaggaccataaattcatggcagaaaattcttgtgtatgtgccgtgtacttgtgttcaacggctgagatttaatatgtatgtcggctttacacgt-cccatctagtgggataaagctctgtgtacagattgaatttgggccgtagaatatccatagaatatatataaacaacgtggtgggagcttgtttatggtatctttgtaaagtatgtttaagatcaaatcactccttttgttgtgggaggatatatttagctagggaaaatggagaacttttagtccctaaactttcactcagttattaatttggtccctatagtttgttcattatctatagtttttagtattatatatacaatgatattgatatcatccagtga-----------------------------------------
>Jupunba_leucophylla_Iganci_839@NODE_1_length_1721_cov_154.802311
tcatttcatatgcttccatgcactgtcatttatgtattacatgcactgatgagggtggatcactgatttctgcccaattcagtgctgaccagcacaatcatgtctggttatcttatctctgacaagtccaagccaagggatcacttgtgataatcctgaagtatttgtggtacttgatccggttaaggtgcctgcattcttttgcctttgttcacacatgcagtttttctgtgtctttctttgcatatgtcattggagtttctgttctattttgtcattttgaaagcctaaaattatcccaaatttggttggtttgctgcttatgtcaattgaagcttgtcttattttgttgtcattttgtcttttgttggatttgttgggctagttgtatagatgaacttaatccctagcagctcataaataacggataagttagatataattgagtactactactggtgtgtttactcttacaatgcgtcacttttgttgtaggacttttgtcttggagcaatgacagccaatacatttgcacacgaaacgacagcatgcctacgacactatggatatgggatattcggcatctcgagcttgcttcaatcctagtgcagaaagatcccatcaaagcagcagcatgggatccaacatgcacacgtcttgttctttgcactgcaagcacacatttgtatatgtggactccttctggtgcttattgtgtttatgttcctttaccacagttcacagtaacagacctgaaatggaattcagatgggagctgtctactccttaaggacaaagaatcattctgctgtgctgctgtacccttattgccagaggagtctagtgaatacagctcagatgattgatgcttccaagagaaaccgacaaattaatggtaaatatgagcatctcgctctattactttacatttggaaggctaaaatctggggttaggaccataaattcatggcagaaaattcttgtgtatgtgccgtgtccttgtgttcaacggctgagatttaatatgtatgtgggctttacatgtccccatctagcgggataaagctctgtgcacagattgaatttgggctgtagaatatccatagaatatatataaacaacgtggtgggagcttgtttatgggatctttgtaaagtatgtttaagattaaatcactccttttgttgtgggaggatatatttagctagggaaaatggagaacttttagtccctaaaccttcactcagttattaatttggtccctatagtttgttcattatctatagtttttagtattatatatacaatgatattgatatcatccagtaatgatttaaaaccaatttattgtaactatttttgggaaatgt
>Jupunba_limae_Iganci_261@NODE_1_length_505_cov_7.516355
tcatttcacatgcttccatgcactgtcatttatgtattacatgcactgatgagggtggatcactgatttctgcccaattcagtgctgaccagcacaatcatgtctggttatcttatctctgacaagtccaagccaagggatcacttgtgataatcctgaagtatttgtggtacttgatccggtcaaggtgcctgcattcttttgcctttgttcacacatgcagttattctgtgtctttctttgc--atgtcattggagtttctgttctattttgtcattttgaaagcctaaaattatcccaaatttggttggtttgctgctt----------------------------------------------------------------------------------------------------------------------------------------------------------------------------------------------------------------------------------------------------------------------------------------------------------------------------------------------------------------------------------------------------------------------------------------------------------------------------------------------------------------------------------------------------------------------------------------------------------------------------------------------------------------------------------------------------------------------------------------------------------------------------------------------------------------------------------------------------------------------------------------------------------------------------------------------------------------------------------------------------------------------------------------------------------------------------------------
>Jupunba_longipedunculata_Cardona_2682@NODE_1_length_1028_cov_100.214511
------------------------------------------------------------------------------------------------------------------------------------------------------------------------------------------------------------------------------------------ctttctttgcatatgtcattggagtttctgttctattttgtcattttgaaagcctaaaattatcccaaatttggttggtttgctgcttatgtcaattgaagcttgtcttattttgttgtcattttgtcttttgttggatttgttgggctagttgtatagatgaactgaatccctagtagctcataaataacggataagttagatataattgagtactactactggtgtgtttacccttataaggcgtcacttttgttgtaggacttttgtcttggagcaatgacagccaatacatttgcacacgaaacgacagcatgcctacgacactatggatatgggatattcggcatctcgagcttgcttcaatcttagtgcagaaagatcccatcaaagcagcagcatgggatccaacatgcacacgtcttgttctttgcactgcaagcacacatttgtatatgtggactccttctggtgcttattgtgtttatgttcctttaccacagttcacagtaacagacctgaaatggaattcagatggaagctgtctactccttaaggacaaagaatcattctgctgtgctgctgtacccttattgccagaggagtctagtgaatacagctcagatgattgatgcttccaagagaaaccgacaaattaatggtaaatatgagcagctcgctctattactttacatttggaagactagaatttggggttaggaccataaattcatggcagaaaattcttgtgtatgtgccgtgtacttgtgtttaacggctgagatttaatatgtatgtggactttacatgtccccatctagtgggataaagctctgtgtacagattgaatttgggccgtagaatatccatagaatatatataaacaacgtggtgggagcttgtttatggtatctttgtaaagtatgtttaagatcaaatcactccttttgttgtgggaggatatatttagctagggaaaatggagaacttttagtccctaaactttcactcagttattaatttggtcc------------------------------------------------------------------------------------------------------------
>Jupunba_nipensis_Mayo_19662@NODE_1_length_743_cov_25.552553
------------------------------------------------------------------------------------------------------------------------------------------------------------------------------------------------------------------------------------------------------------------------------------------aaagcctaaaattatcccaaatttggttggtttgctgcttatgtcaattgaagcttgtcttattttgttgtcattttgtcttttgttggatttgttgggctagttgtatagatgaactgaatccctagcagctcataaataacggataagttagatataattgagtactactactggtgtgtttacccttataatgcgtcacttttgttgtaggacttttgtcttggagcaatgacagccaatacatttgcacaagaaacgacagcatgcctacgacactatggatatgggatattcggcatctcgagcttgcttcaatcttagtgcagaaagatcccatcaaagcagcagcatgggatccaacatgcacacgtcttgttctttgcactgcaagcacacatttgtatatgtggactccttctggtgcttattgtgtttatgttcctttaccacagttcacagtaacagacctgaaatggaattcagatgggagctgtctactccttaaggacaaagaatcattctgctgtgctgctgtacccttattgccagaggaatctagtgaatacagctcagatgattgatgcttccgagagaaaccgacaaattaatggtaaatatgagcagctcgctctattactttacatttggaaggctagaatctgggcttaggaccataaattcatggcagaaaattcttgtgtatgtgccgtgtacttgtgttcaacggctgagatttaata---------------------------------------------------------------------------------------------------------------------------------------------------------------------------------------------------------------------------------------------------------------------------------------------------------------------------------------------------------
>Jupunba_trapezifolia_Simon_1600@NODE_1_length_1182_cov_210.803017
-------------------------------------------------------------------------------cagtgctgaccagcacaatcatgtctggttatcttatctctgacaagtccaagccaagggatcacttgtgataatcctgaagtatttgtggtacttgatcccgtcaaggtgcctgcattcttttgcctttgttcacacatgcagtttttctgtgtctttctttgcatatgtcattggagtttcagttctattttgtcattttgaaagcctaaaattatcccaaatttggttggtttgctgcttatgtcaattgaaagttgtcttattttgttgtcattttgtcttttgttggatttgttgggctagttgtatagatgaactgaatccctagcagctcataaataacggataaattagatataattgagtactactactggtgtgtttacccttctaatgcgtcacttttgttgtaggacttttgtcttggagcaatgacagccaatacatttgcacacgaaacgacagcatgcctacgacactatggatatgggatattcggcatctcgaacttgcttcaatcttagtgcagaaagatcccatcaaagcagcagcatgggatccaacatgcacacgtcttgttctttgcactgcaagcacacatttgtatatgtggactccttctggtgcttattgtgtttatgttcctttaccacagttcacagtaacagacctgaaatggaattcagatggaagctgtctactccttaaggacaaagaatcattctgctgcgctgctgtacccttattgccagaggagtctagtgaatacagctcagatgattgatgcttccaagagaaaccgacaaattaatggtaaatatgagcagctcgctctattactttacatttggaaggctagaatctggggttaggaccataaattcatggcggaaaattcttgtgtatgtgccgtgtacttgtgttcaacggctgagatttaat----------------------cccatctagtgggataaag--ctgtgtacagattgaatttgggctgtggaatatccatagaatatatataaacaacgtggtgggagcttgtttatggtatctttgtaaagtatgtttaagatcaaatcactccttttgttgtgggaggatatatttagctagggaaaatggagaacttttagtccctaaactttcactcagttattaatttggtccctatagtttgttcattatctata-------------------------------------------------------------------------------------
>Jupunba_villosa_Borges_423@NODE_1_length_770_cov_191.438672
-------------------------------------------------------------------------------------------------------------------------------------------------------------------------gtacttgatccggtcaaggtgcctgcattcttttgcctttgttcacacatgcagtttttctgtgtctttctttgc--atgtcattggagtttctgttctattttgtcattttgaaagcctaaaattatcccaaatttggttggtttgctgcttatgtcaattgaatcttgtcttattttgttgtcattttgtcttttgttggatttgttgggctcgttgtatagatgaactgaatccgtagcagctcataaataacggataagttagatataattgagtactactactggtgtgtttacccttataatgcgtcacttttgttgtaggacttttgtcttggagcaacgacagccaatacatttgcacacgaaacgacagcatgcctacgacgctatggatatgggatattcggcatctcgagcttgcttcaatcttagtgcagaaagatcccatcaaagcagcagcatgggatccaacatgcacacgtcttgttctttgcactgcaagcacacatttgtatatgtggactccttctggtgcctattgtgtttatgttcctttaccacagttcacagtaacagacctgaaatggaattcagatggaagctgtctactccttaaggacaaagaatcattctgctgtgctgctgtacccttattgccagaggagtctagtgaatacagctcagatgattgatgcttccaagagaaaccgacaaattaatggtaaatatgagcagctcgctctattactttacatttggaagactag---------------------------------------------------------------------------------------------------------------------------------------------------------------------------------------------------------------------------------------------------------------------------------------------------------------------------------------------------------------------------------------------------------------------------------------------
>Punjuba_lehmannii_Escobar_7465@NODE_1_length_1478_cov_64.483226
tcatttcacatgcttccatgcactgtcatttatgtattacatgcgctgatgagggtggatctctgatttctgcccaattcagtgctgaccagcacaatcatgtctggttatcttatctctgacatgtccaagccaagggatcacttgtgataatcctgaagtatttgtggtacttgatccggtcaaggtgcctgcattcttttgcctttgttcacacatgcagtttttctgtgtctttctttgcatatgtcattggagtttctgttctgttttgtcattttgaaagcctaaaattatcccaaatttggttggtttgctgcgtatgtcaattgaagcttgtcttattttgttgtcattttgtcttttgttggatttgttgggctagttgtatagatgaactgaatccctagcagctcataaataacggataagttagatataattgagtactgctactggtgtgtttacccttataatgcgtcacttttgttgtaggacttttgtcttggagcaatgacagccaatacatttgcacacgaaacgacagcatgcctacgacactatggatatgggatattcggcatctcgagcttgctgcaatcttagtgcagaaagatcccatcaaagcagcagcatgggatccaacatgcacacgtcttgttctttgcactgcaagcacacatttgtatatgtggactccttctggtgcctattgtgtttatgttcctttaccacagttcacagtaacagacctgaaatggaattcagatggaagctgtctactccttaaggacaaagaatcattctgctgtgctgctgtacccttattgccagaggagtctagtgaatacagctcagatgattgatgcttccaagagaaactgacaaattaatggtaaatatgagcagctcgctctattaatttacatttggaagactagaatctggggttaggaccataaattcatggcagaaaattcttgtgtatgtgctgtgtacttgtgttcaacggctgagatttaatatgtatgtgggctttacatgtccccatctagtgagataaag--ctgtgtacagatcgaatttgggccgtagaatatccatagaatatatataaacaatgtggttggagcttgtttatggtatctttgtaaagtatgtttaagatcaaatcactccttttgttgtgggaggatatatttagctagggaaaatggagaacttttagtccctaaactttcactcggttattaatttggtctctatagtttgttcattatctatagtttttagtattatatatacaatgatattgatataatcctgtaatgatttaaaaccaatttattgtaactatttttgtgaaatgt
>Punjuba_racemiflora_Jimenez_Soares_3626@NODE_1_length_1280_cov_129.109726
tcatttcacatgcttccatgcactgtcatttatgtattacatgcgctgatgagggtggatctctgatttctgcccaattcagtgctgaccagcacaatcatgtctggttatcttatctctgacaagtccaagccaagggatcacttgtgataatcctgaagtatttgtggtacttgatccggtcaaggtgcctgcattcttttgcctttgttcacacatgcagtttttctgtgtctttctttgcatatgtcattggagtttctgttctattttgtcattttggaagcctaaaattatcccaaatttggttggtttgctgcttatgtcaattgaagcttgtcttattttgttgtcattttgtcttttgttggatttgttgggctagttgtatagatgaactgaatccctatcagctcataaataacggataagttagatataattgagtactgttactggtgtgtttacccttataatgcgtcacttttgttgtaggacttttgtcttggagcaatgacagccaatacatttgcacacgaaacgacagcatgcctacgacactatggatatgggatattcggcatctcgagcttgctgcaatcttagtgcagaaagatcccatcaaagcagcagcatgggatccaacatgcacacgtcttgttctttgcactgcaagcacacatttgtatatgtggactccttctggtgcctattgtgtttatgttcctttaccacagttcacagtaacagacctgaaatggaattcagatggaagctgtctactccttaaggacaaagaatcattctgctgtgctgctgtacccttattgccagaggagtctagtgaatacagctcagatgattgatgcttccaagagaaactgacaaattaatggtaaatatgagtagctcgctcgattaatttacatttggaagactagaatctggggttaggaccataaattcatggcagaaaattcttgtgtatgtgctgtgtacttgtgttcaacggctgagatttaatatgtatgtgggctttacatgtccccatctagtgggataaagctctgtgtacagatcgaatttgggccgtagaatatccatagaatatatataaacaacgtggttggagcttgtttatggtatgtctgtaaagtttgtttaagatcaaatcccgccttttgttgtgggaggatatatttagctagggaaaatggagaacttttagtccctaaactttcactcagttatcaatttggtcc------------------------------------------------------------------------------------------------------------
>_R_Acacia_rostellifera_Murphy_466@NODE_1_length_1125_cov_171.412214
t---------------------ctgtcatttatgtattacatgcactgatgagggtggatcactgatttctgcccaattcagtgctgaccagcacaatcatgtctggttatcttatctctgacaagtccaagccaagggatcacttgtgataatcctgaagtatttgtgttacttgatccggtcaaggtgcctgcattcttttgcctttgttcagatatgcagtttttctgtgtctttctttgcatatgtcattggagtttctgttctattttgtcattttgaaaccctaaaattatctcaaatttggttggtttgctgcttatgccaattgaagcttgtctta------------------ttttgttggatttgttgggctagttgtttagatgaactgaatccctatcagctcataaataacggttaagttagatataattgagtactactactggtgtgcttacccttataatgcgtcacttttgttgtaggacttttgtcttggagcaatgacagccaatacatttgcacacgaaatgacagcatgcctacgacagtatggatatgggatattcggcatctcgagcttgctgcaatcttagtgcagaaagatcccatcaaagcagcagcatgggatccaacatgcacacgtcttgttctttgcactgcaagcacacatttgtatatgtggactccttctggtgcctattgtgttcatgctcctttaccacagttcacagtaacagacctgaaatggaattcagatggaagctgtctactccttaaggacaaagagtcattctgctgtgctgctgtacccttattgccagaggagtctagtgaatacagctcagatgattgatgcttccaagagaattcgacaaattaatggtaaatatgagcagctcgctctattactttacatttggaagactagaatctggggttggggccataaattcatggcagaaaattcttg----tgtgccgtgtactcgtgttcaacggctgagattcaatatgtatgtgagct----atgttcccatctagtaggataaggct---------------------------------------------------------------------------------------------------------------------------------------------------------------------------------------------------------------------------------------------------------------------------------------------------------------
>_R_Afrocalliandra_redacta_Germishuizen_5585@NODE_1_length_1039_cov_177.828482
----------------------------------------------------------------------------------------------------------------------------------agccaagggatcgcttgtgataatcctataatatatgtagtacttgatccagtcaaggtgtctgcattattttgcctttgtc----attggagtttttctgtgtgtttcttttcacatgtcattggagtttctgttcttttt-----------aagcctaaaattatcccaa--ttggttggtttgttgc-tatgtcaattgaagcttgtcttattttgttgtca-------ttttgttgcatttgttgggctagttgtatagatgaactgtatccctagcaactcataaataacgtttaagttagatataattgagtactgctactggtgtgtttacccttatcatgtgccacttttgttgtaggactcttgtcttggagcaatgacagccaatatatttgtacacgaaacgacagcatgccaacgacactatggatatgggatattcggcatctcgagctcgctgcaatcttagtgcagaaagatcccatcaaagcagcagcatgggatccaacatgcacacgtcttgttctttgcactgcaagcacacatttgtatatgtggactccttctggtgcctattgtgtttatgttcctttaccacagttcacagtaacagacctgaaatggaattcagatgcaagctgtctcctccttaaggacaaggaatcattttgctgcgcttctgtatctttgttgcctgaggagtctagtgagtacagctcagatgattgatgcttccaagagaaaccgacaaattaatggtaaatatgagcatctcgctctattacgttatatttggaagacctgtttgatataaggggatttgaaa--------ggaaaattattaaa--------------------------agctagatttaa-------------------------------------------------aagaaattggagaagtggggttga-----------gtagttataattaa---------------tttttcttatctttttgtcttacattt------------------------------------tttaac--------attaaaattttacaacccccacctctccaattattttttaaatataactgtataattttttcctcccctcaatttctc-----tctaaatcccttgatacaggctctaaaaaatctggggttaggacca----------------------------
>_R_Albizia_adinocephala_FHO33_88@NODE_1_length_1589_cov_120.419312
tcatttcacatgtttccatgcactgtcatttatgtattgcatgcactgatgagggtggatcactgatttctgcccaattcagtgctga-cagctcaatcatgtctggttatattatctctgacaagtccaagccaagggatcacttgtgataatcctgaagtatttgtggtgcttgatccggtcaaggtgcctgcattcttttgcctttgttcacata--cagcttttatgtgtctttctt---------------------tgttctatactttccttttgaaagcgtaaatttatcccaaatttggttggtttgctgcttatgtcaatcgaagcttgtcttattttgttgtca-------ttttgttggatttgttgggctagttgtatagatgaactgaatccctagcagcacataaataacggttaagttagatataattgagtactactacttgtgtgtttacccttataatgcgtcacttttgttgtaggacttttgtcttggagcaatgacagccaatacatttgcacacgaaacgacagcatgcctacgacactatggatatgggatattcggcatctcgagcttgctgcaatcttagtgcataaagatcccatcaaagcagcagcatgggatccaacatgcatgcgtcttgttctttgcactgcaagcacacatttgtatatgtggactccttctggtgcctattgtgttcatgttcctttaccacagttcacagtaacagacctgaaatggaattcagatggaagctgtctactccttaaggacaaagaatcattctgctgtgcgtctgtacccttattgccagaggagtctagtgaatacagctcagatgattgatgtttccaagagaaaccgacaaattaatggtaaatatgagcagctcgctctattcctttacatttggaagactagaatccggggttaggaccataaatgcatgccagaaaattcttgtgtatgtgccctgtacttgtgttcaacggctgagatctaacatgtatgtgggctttacatgtccctatcta---ggagaaggctttgtgtacagatcgaatttgggc-gtaga-----------atatatataaacttcgtggtgggagcttgtttatggtatcttttaaaagtaagtttaagatcaaatcactccttttgttgtgggaggatatatttagctagggaaaatg--aaacttttag----------ttcactcagttattaatttggtcccaatactttgttcattatctatagtttttagtgttatatatacattgatattgatatcatcctgtaatgatttaaaaccaatttattgtaactatttttgggaaatgt
>_R_Albizia_burkartiana_StivalSantos_678@NODE_1_length_1096_cov_11.603266
---------------------------------------------------------------------------------------------------------------------------------------------------------------------------------------------------------------------------------------tgtctttctttgcatatgtcattggagtttctgttctatactgtccttttgaaagcggaaatttatcccaaatttggttggtttgctgcttatgtcaattgaagcttgtcttattctgttgtcg-------tcttgttgggttagttgggttagttgtatagatgaactgaatccctagcagctcataaataacggttaagttagatataattgagtactactactggtgtgtttacccttataatgcgtcacttttgttgtaggacttttgtcttggagcaatgacagccaatacatttgcacacgaaacgacagcatgcctacgacactatggatatgggatattcggcatctcgagcttgctgcaatcttagtgcagaaagatcccatcaaagcagcagcatgggatccaacatgcatacgtcttgttctttgcactgcaagcacacatttgtatatgtggactccttctggtgcctattgtgttcatgttcctttaccacagttcacagtaacagacctgaaatggaattcagatggaagctgtctactccttaaggacaaagaatcattctgctgtgcgtctgtacccttattgccggaggagtctagtgaatacagctcagatgattgatgcttccaagagaaaccgacaaattaatggtaaatatgagcagctcgctctattcctttacatttggaagactggaatctggggttaggaccataaattcatggcagaaaattcttgtgtatgtgcttcgtactggtgttcaacggctgagatttaacatgtatgtgggctttacatgtcctcatttagtgggataaggcttggtgtacagatcgaatttgggccgtaga-----------atatatgtaaacaacatggtgggagcttgtttatggtatctttgtaaagtatgtttaagatcaaatcactccttttgttgtgggaggatatatttagctagagaaca-------------------------tcacttagttattaatttggtccctatagtttgttcattatctatagtttttagtattatatatacaatgatattgatatcatcctgtaataatttaaaaccaatttattgtaactatttttgggaaatg-
>_R_Albizia_edwallii_Dalmaso_272@NODE_1_length_866_cov_9.073983
-------------------------------------------------------------------------------------------------------------------------------------------------------------------------------------------------------------------------------------------------------------------------------------------------------------------------------------------------------------------------------------------------ttgtatagatgaactgaatccctagcagctcataaataatggttaa-ttagatataattgagtactactactggtgtgtttacccttataatgcgtcacttttgttgtaggacttttgtcttggagcaatgacagccaatacatttgcacacgaaacgacagcatgcctacgacactatggatatgggatattcggcatctcgagcttgctgcaatcttagtgcagaaagatcccatcaaagcagcagcatgggatccaacatgcatacgtcttgttctttgcactgcaagcactcatttgtatatgtggactccttctggtgcctattgtgttcatgttcctttaccacagttcacagtaacagacctgaaatggaattcagatggaagctgtctactccttaaggacaaagaatcgttctgctgtgcgtctgtacccttattgccagaggagtctagtgaatacagctcagatgattgatgcttccaagagaaaccgacaaattaatggtaaatatgagcagctctctctattcctttacatttggaagactagaatctggggctaggaccataaattcatggcagaaaattcttgtgtatgtgccgtgtacttgtgttcaacggctgagatttaacatgtatgtgggctttacatgtccccatctagtgggagaaggctttgtgtacaaatcgaatttgggcagtaga-----------atatatataaacaaggtggtgggagcttgtttatggtatcttcgtaaagtatgtttaatatcaaatcactccttttgttgtgagaggatatatttagctagggaaaatg--gaacttttag----------ttcactcagttattaattcggtccctatagtttgttc-----------------------------------------------------------------------------------------------
>_R_Albizia_glabripetala_Lewis_1652@NODE_1_length_889_cov_52.719212
-------------------------------------------------------------------------------------------------------------------------------------------------------------------------------------------------------------------------------------------------------tgccattagagtttctgttctatactgtccttttgaaagcctaaatttatcccaaatttggttggtttgctgtttctgtcaattgaagcttgtcttattttgttgtcattttgtcttttgttggatttgttgggctagttgtatagatgaactgaatcccttgcagctcataaataacggttaagtaagatataactgagtactactaatggtgtgtttacccttataatgcgtcacttttgttgtaggacttttgtcttggagcaatgacagccaatacatttgcacacgaaacgacagcatgcctacgacactgtggatatgggatattcggcatctcgagcttgctgcaatcttagtgcagaaagatcccatcaaagcagcagcatgggatccaacatgcatacgtcttgttctttgcactgcaagcacacatttgtatatgtggactccttctggtgcctattgtgttcatgttcctttaccacagttcacagtaacagacctgaaatggaattcagatggaagctgtctactccttaaggacaaagaatcattctgctgtgcgtctgtacccttattgccagaggagtctagtgaatacagctcagatgattgatgcttccaagagaaacagacaaattaatggtaaatatgagcagctcgctctattccttgaca-ttggaagactagaatctgggggtaggaccataaatgcatggcagaaaatccttgtgtatgtgccgtgtacttgtgttcaacggctgagatttaacatgtatgtgggctttacatgtccccatctagtgggagaaggctttgtgtacatatcgaatttgagccataga-----------atatatataaacaacgaggtgggagcttgtttgtggtat--------------------------------------------------------------------------------------------------------------------------------------------------------------------------------------------------------------------------------
>_R_Albizia_multiflora_Hughes_3090@NODE_1_length_1283_cov_130.636816
--------------------------------------------------gagggtggatcactgatttctgcccaattcagtgctcaccagtacaatcatgtctggttatattatctctgacaagtccaagccaagggatcacttgtgataatcctgaagtatttgtggtacttgatccggtcaagatgcctgcattctttcgcctttgttcacatatgcagtttttctgtgtctttctttgcatatgctattagagtttctgttctatactgtccttttgaaagcctaaatttatcccaaatttggttggtttgctgcttctgtcaattgaagcttgtcttattttgttgtcattttgtctttggttggatttgttgggctagttgtatagatgaactgaatccctagcagctcataaataacggttaagttagatataactgagtactactaatggtgtgtttacccttgtaatgcgtcacttttgttgtaggacttttgtcttggagcaatgacagccagtacatttgcacacgaaacgacagcatgcctacgacactatggatatgggatattcggcatctcgagcttgctgcaatcttagtgcagaaagatcccatcaaagcagcagcatgggatccaacatgcatacgtcttgttctttgcactgcaagcacacatttgtatatgtggactccttctggtgcctattgtgttcatgttcctttaccacagttcacagtaacagacctgaaatggaattcagatggaagctgtctactcctcaaggacaaagaatcattctgctgtgcgtctgtgcccttattgccagaggagtctagtgaatacagctcagatgattgatgcttccaagagaaaccgacaaattaatggtaaatatgagcagctcgctctattcctttacatttggaagactagaatctggggttaggaccataaatgcatggcagaagatccttgtgtatgtgccgtgtacttgtgttcaacggctgagatttaacatgtaggtgggctttgcatgtccccatctagtgggagaaggctttgtgcacatatcaaatttgggccgtaga-------------ctatataagcaacgtggtgggagcttgtttatggtatctttttaaagtatgtttaagatcaaatcactccttttgttgtgggaggatatatttagcttgagaaaatg--gaatttttag----------ttcactcagttattaatttggtccctatagtttgttcattatctatagtttttagtattatatatac-atgatattgatatcatcatgtaatgatttaaaaccaatttattgcaactat-------------
>_R_Albizia_sinaloensis_Hughes_1576@NODE_1_length_1319_cov_64.392110
tcatttcacatgtttccatgcactgtcatttatgtattgcatgcactgatgagtgtggatcactgatttctgcccagttcagtgctga-cagctcaatcatgtctggttatattatctctgacaagtccacgccaagggatcacttgtgataatcctgaagtatttgtggtgcttgatccggtcaaggtgcctgcattcttttgcctttgttcacatatgcagcttttctgtgtctttctt---------------------tgttctatactgtccttttgaaagcgtaaatttatcccaaatttggttggtttgctgcttatgtcaatcgaagcttgtcttattttgttgtca-------ttttgttggatttgttgggctagttgtatagatgaactgaatccctagcagctcataaataacggttaagttagatataattgagtactactacttgtgtgcttacctttataatgcgtcacttttgttttaggacttttgtcttggagcaatgacagccaatacatttgcacacgaaacgacagcatgcctacgacactatggatatgggatattcggcatctcgagcttgctgcaatcttagtgcagaaagatcccatcaaagcagcagcatgggatccaacatgcatgcgtcttgttctttgcactgcaagcacacatttgtatatgtggactccttctggtgcctattgtgttcatgttcctttaccacagttcacagtaacagacctgaaatggaattcagatggaagctgtctactccttaaggacaaagaatcattctgctgtgcgtctgtacccttattgccagaggagtctagtgaatacagctcagatgattgatgcttccaagagaaaccgacaaatcaatggtaaatatgagcagctcgctctattcctttacatttggaacactagaatctggggttaggaccataaatgcatggcagaaaattcttgtgtatgtgccctgtacttgtgttcaacggctgagatttaacatgtatgtgggctttacatgtccctatctagtgggagaaggctttgtgtacagatcaaatttgggccgtgga-----------atatatatagactttgtggtgggagcttgtttatggtatctgttaaaagtaagtttaagatcaaatcactccttttgttgtgagaggatatatttagccagggaaaatg--gaacttttag----------ttcactcagtaattaatttggtcccaatactttgttcattatctgtagtttttagtgttatatgtacattgatattgatatcatcctgtactgatttaaaac------------------------------
>_R_Albizia_subdimidiata_var_minor_Gorts_341@NODE_1_length_951_cov_31.891304
-----------------------------------------------------------------------------------------------------------------------------------------------------------------------------------------------------------------------------------------------------------------gtttctgttttatactgtccttttgaaagcctaaatttatcccaaatttggttggtttgctgcttgtct----------------tgtcattttgtcattttgccttttgttggattagttgggctagttgtatagatgaactgaatcccttgcagctcataaataacggttaagtaagatataactgagtactactaatggtgtgtttacccttataatgcgtcacttttgttgtaggacttttgtcttggagcaatgacagccaatacatttgcacacgaaacgacagcatgcctacaacactatggatatgggatattcggcatctcgagcttgctgcaatcttagtgcagaaagatcccatcaaagcagcagcatgggatccaacatccatacgtcttgttctttgcactgcaagcacacatttgtatatgtggactccttctggtgcctattgtgttcatgttcctttaccacagttcacagtaacagacctgaaatggaattcagatggaagctgtctactccttaaggacaaagaatcattctgctgtgcgtctgtacccttattgccagaggagtctagtgaatacagctcagatgattgatgcttccaagagaaacagacaaattaatggtaaatatgagcagctcgctctattccttgaca-ttggaagactagaatctgggggtaggaccataaatgcatggcagaaaatccttgtgtatgtgccgtgtacttgtgttcaacggctgagatttaacatgtatgtgggctttacatgtccctatctagtgggagaaggctctgtgtacatatcgaattggggccataga-----------atatatataaacaacgaggtgggagcttgtttatggtatctttttaaagtatgtttaagatcaaatcactccttttgttgtgggaggatatatttagcttgagaaaatg--gaacttttg-----------------------------------------------------------------------------------------------------------------------------------------------
>_R_Albizia_tomentosa_Hughes_648@NODE_1_length_1271_cov_77.437186
-------------------------------------------------tgagggtggatcactgatttctgcccagttcagtgctga-cagctcaatcatgtctggttatattatctctgacaagtccacgccaagggatcacttgtgataatcctgaagtatttgtggtgcttgatccggtcaaggtgcctgcattcttttgcctttgttcacatatgcagcttttctgtgtctttctt---------------------tgttctatactgtccttttgaaagcgtaaatttatcccaaatttggttggtttgctgcttatgtcaatcgaagcttgtcttattttgttgtca-------ttttgttggatttgttgggctaattgtatagatgaactgaatccctagcagctcataaataacggttaagttagatataattgagtactactacttgtgtgcttacctttataatgcgtcacttttgttgtaggacttttgtcttggagcaatgacagccaatacatttgcacacgaaacgacagcatgcctacgacactatggatatgggatattcggcatctcgagcttgctgcaatcttagtgcagaaagatcccatcaaagcagcagcatgggatccaacatgcatgcgtcttgttctttgcactgcaagcacacatttgtatatgtggactccttctggtgcctattgtgttcatgttcctttaccacagttcacagtaacagacctgaaatggaattcagatggaagctgtctactccttaaggacaaagaatcattctgctgtgcgtctgtacccttattgccagaggagtctagtgaatacagctcagatgattgatgcttccaagagaaaccgacaaatcaatggtaaatatgagcagctcgctctattcctttacatttggaacactagaatctggggttaggaccataaatgcatggcagaaaattcttgtgtatgtgccctgtacttgtgttcaacggctgagatttaacatgtatgtgggctttacatgtccctatctagtgggagaaggctttgtgtacagatcaaatttgggccgtaga-----------atatatatagactttgtggtgggagcttgtttatggtatctgttaaaagtaagtttaagatcaaatcactccttttgttgtgagaggatatatttagctagggaaaatg--gaacttttag----------ttcactcagtaattaatttggtcccaatactttgttcattatctgtagtttttagtgttatatgtacattgatattgatatcatcctgtactgatttaaaaccaatttattgtaactatttttgggaaatgt
>_R_Albizia_xerophytica_Hughes_1435@NODE_1_length_1310_cov_75.079481
--------------------------------------------------------------ctgatttctgccctattcagtgctga-cagctcaatcatgtctggttatattatctctgacaagtccaagccaagggatcacttgtgataaacctgaagtatttgtggtgcttgatccggtcaaggtgcctgcattcttttgcctttgttcacatatgcagcttttctttgtctttctt---------------------tgttctatactgtccttttgaaagcgtaaatttatcccaaatttggttggtttgctgcttatgtcaatcgaagcttgtcttattttgttgtca-------ttttgttggatttgttgggctagttgtatagatgaactgaatccctagcagctcataaataacggtaaagttagatataattgagtactactacttgtgtgtttaaccttataatgcgtcacttttgttgtaggacttttgtcttggagcaatgacagccaatacatttgcacacgaaacgacagcatgcctacgacactatggatatgggatattcggcatctcgagcttgctgcaatcttagtgcagaaagatcccgtcaaagcagcagcatgggatccaacatgcatgcgtcttgttctttgcactgccagcacacatttgtatatgtggactccttctggtgcctattgtgttcatgttcctttaccacagttcacagtaacagacctgaaatggaattcagatggaagctgtctactcctcaaggacaaagaatcattctgctgtgcgtctgtacccttattgccagaggagtctagtgaatacagctcagatgattgatgtttccaagagaaaccgacaaattaatggtaaatatgagcagctcgctctattcctttacatttggaagactagaatctggggttaggaccataaatgcatggcagaaaattcttgtgtatgtgccccgtacttgtgttcaacggctgagatttaacatgtatgtgggctttagatgtccctatctagtgggaggaggc--tgtgtacagatcgaatttgggccgtaga-----------atatatataaacttcgtggtgggagcttgtttatggtatctgttaaaagtaagtttaagatc-aatcactccttttgttgtgagaggatatatttagctagggaaaatg--gaacttttag----------ttcactcagttattaatttggtcccaatactttgttcattgtctatagtttttagtgttatatatacattgatattgatatcatcctgtaatgatttaaaaccaatttattgtaactatttttgggaaatgt
>_R_Balizia_elegans_Iganci_870@NODE_1_length_1352_cov_104.822745
-catttctcatgcttccatgcactgtcatttatgtattacatgcactgatgagggtggatcactgatttctgcccaattcagtgctgaccagcacaatcatgtctggttatattatctctgacaagtccaagccaagggatcacttgtgataatcctgaggtatttgtggtacttgatccggtcaaggtgcctgcattcttttgcctttgttcacacatgcagtttttctgtgtctttctttgcatatgtcattggagtttctgttctattttgtcattttgaaagcctaaaattatcccaaatttggttggtttgctgcttatgtcaattgaagcttgtcttattttgttgtcattttgtcttttgttggatttgttgggctagttgtatagataaactgaatccctagcagctcataaataacggataagttagatataattgagtactactactggtgtgtttacccttataatgcgt-acttttgttgtaggacttttgtcttggagcaatgacagccaatacatttgcacacgaaacgacagcatgcctacgacactatggatatgggatattcggcatctcgagcttgcttcaatcttagtgcagaaagatcccatcaaagcagcagcatgggatccaacatgcacacgtcttattctttgcactgcaagcacacatttgtatatgtggactccttctggtgcttattgtgtttatgttcctttaccacagttcacagtaacagacctgaaatggaattcagatgggagctgtctactccttaaggacaaagaatcattctgctgtgctgctgtacccttattgccagaggagtctagtgaatacagctcagatgattgatgcttccaagagaaaccgacaaattaatggtaaatatgagcagctctctctattaccttacatttggaagactagaatctggggtttggaccataaattcatggcagaaaattcttgtgtatgtgccgtgtacttgtgttcaacggctgagatttaatatggatgtgggttttacatatccccatctagtcggataaagctctctgtacaaattgaatttgggccgtagaatatccatagaatatatataaacaacgtggtgggagcttgtttatgttatctttgtaaagtatgtttaagatcaaatcactccttttgttgtgggaggatatatttagctagggaaaatggaaaacttttagtccttaaactttcactcagttattaatttggtccctatagtttgttcattatctatagtttttagtattatatatacaatgatattgatatcatccagtaatgatttaaaaacaatttattgtaac----------------
>_R_Balizia_leucocalyx_Aguilar_1939@NODE_1_length_1656_cov_93.952502
tcatttcacatgcttccatgcactgtcatttatgtattacatgcactgatgagggtggatcactgatttctgcccaattcagtgctgaccagcacaatcatgtctggttatattatctctgacaagtccaagccaagggatcacttgtgataatcctgaggtatttgtggtacttgatccggtcaaggtgcctgcattcttttgcctttgttcacacatgcagtttttcggtgtctttctttgcatatgtcattggagtttctgttctattttgtcattttgaaaccctaaaattatcccaaatttggttggtttgctgcttatgtcaattgaagcttgtcttattttgttgtcattttgtcttttgttggatttgttgggctagttgtatagatgaactgaatccctagcagctcataaataacggataagttagatataattgattactactactgctgtgtttactcttataatgcgtcacttttgttgtaggacttttgtcttggagcaatgacagccaatacatttgcacacgaaacgacagcatgcctacgacactatggatatgggatattcggcatcttgagcttgcttcaatcttagtacagaaagatcccatcaaagcagcagcatgggatccaacatgcacacgtcttgttctttgcactgcaagcacacatttgtatatgtggactccttctggtgcttattgtgtttatgttcctttaccacagttcacagtaacagacctgaaatggaattcagatggaagctgtctactccttaaggacaaagaatcattctgctgtgctgctgtgcccttattgccagaggagtctagtgaatacagctcagatgattgatgcttccaagagaaaccgacaaattaatggtaaatatgagcggctcgctctattactttacatttggaaggctagaatctgcggttaggaccataaattcatggcagaaaattcttgtgtatgtgccttgtacttgtgttcaacggctgagatttaatatgtatgtgggctttacatgtccccatctagtgggataaagctctgtgtacagattgaatttgggctgtagaatatccatagaatatatataaacaacgtgg-gggagcctgtttatggtatctttgtaaagtatgtttaagatcaaatcactccttttgttgtgggaggatatatctggctagggaaaatggacaacttttagtccctaaactttcactcagttattaatttggtccctatagtttgttcattatctatagtttttagtattatatatacaatgatattgatatcatccagtaatgatttaaaaccaattcattgtaactatttttgggaaatgt
>_R_Enterolobium_cyclocarpum_MWC9020@NODE_1_length_1298_cov_204.013923
----------tgcttccatgcactgtcatttatgtattacttgcactgatgagggtggatcactgatttctgcccaattcagtgctgaccagcacaatcatgtctggttatcttatatctgacaagtccaagccaagggatcacttatgataatcctgaagtatttgtggtacttgatccggtcaaggtgcctgcattcttttgcctttgttcacctatgcagtttttc--tgtctttctttgcacatgtcattggagtttctgttctattttgtcattttgaaagcctaaaattatcccaaatttggtcggttagctgcttatgtcaattgaagcttgtcttattttgttgtcattttgtcttttgttggatttgttgggctagctgtatagatgaactgaacccctagcagctcataaataacggtt----taggtataattgagtactactactggtgtgtttacccttataatgcgtcacttttgttgtagggctcttgtcttggagcaatgacagccaatacatttgcacacgaaacgacagcatgcctacgacactatggatatgggatattcggcatctcgagcttgctgcaatcttagttcagaaagatcccatcaaagcagcagcatgggatccaacatgcacacgtcttgttctttgcactgcaagcacacatttgtatatgtggactccttctggtgcctattgtgttcatgttcctttaccacagttcacaataacagacctgaaatggaattcagatggaagctgtctactactcaaggacaaagaatcattctgctgtgctgctgtacccttgttgccagaggagtccagtgaatacagctcagatgattgatgcttccatgagaaaccgacaaattaatggtaaatatgagcacctcgctctattattttacatttggaagactagaatctgggtttaggaccataaattcatggccgaaaattcttgtgtatgtgccgtgtacttgtgttcaccggctgagatttaatatatatgtgggctttacatatctctttctagtgggataaggctttgtgtatagatcgaattggggccatagg-------------------------catggtgggagcttgtttatggtatctttgtaaagtacgtttaagatcaaatcactgcttttgttgtgggaggatatatttagctggggaaaatg--gaacttttagtccctaaactttcacgcaattattactttagtccctatagtttgttcattatctatagcttttagtattatacatacaatgattttgatatcatcctgtaatgatttaaaac------------------------------
>_R_Hydrochorea_corymbosa1_Bonadeu_655@NODE_1_length_1013_cov_243.893528
-------------------------------------------------------------------------------------------------------------------------------------------------------------------------------------------------------------------------------------------------------------------------------------------------------------------------------------tcaattgaagcttgtcttattttgttgtcattttgtcttttgttggatttgttgggctagttgtatagatgatctgaatccctagcagctcataaataacggataagttagatataattgagtactactactggtgtgtttacccttataatgcgtcacttttgttgtaggacttttgtcttggagcaatgacagccaatacatttgcacacgaaacgacagcatgcctacgacactatggatatgggatattcggcatctcgagcttgcttcaatcttagtgcagaaagatcccatcaaagcagcagcatgggatccaacatgcacacgtcttgttctttgcactgcaagcacacatttgtatatgtggactccttctggtgcttattgtgtttatgttcctttaccacagttcacagtaacagacctgaaatggaattcagatggaagctgtctactccttaaggacaaagaatcattctgctgtgctgctgtacccttattgccagaggagtctagtgaatacagctcagatgattgatgcttccaagagaaaccgacaaattaatggtaaatatgagctgctcgctctattactttacatttggaaggctagaatccggggttaggaccataaattcatggcagaaaattcttgtgtatgtgccttgtacttgtgttcaacggctgggattta--atgtttgtgggctttacatgtccccatctagtgggataaagctc--tgtacagattgaatttgggctgtagaaaatccatagaatatatataaacaacgtggtgggagcttgtttatggtatctttgtaaagtatgtttaagatcaaatcactccttttgttgtgggaggaaatatttagctagggaaaatggagaacttttagtccctaaactttcactcagttattaatttggtccctatagtctgttcattatctatagtttttagtattatatatacaacgatattgatatcatccagtaatgatttaaaaaca----------------------------
>_R_Hydrochorea_corymbosa2_Iganci_862@NODE_1_length_1221_cov_2526.797599
---------------------------------------------------------------------------------------------------------------attatctctgacaagtccaagccgagggatcacttgtgataatcctgaggtatttgtggtacttgatccggtcaaggtgcctgcattcttttgcctttgttcacacatgcagtttttctgtgtctttctttgtatatgtcattggagtttctgttctattttgtcattttgaaagcctaaaatcatcccaaatttggttggtttgctgcttatgtcaattgaagcttgtcttattttgttgtcattttgtcttttgttggatttgttgggctagttgtatagatgatctgaatccctagcagctcataaataacggataagttagatataattgagtactactactggtgtgtttacccttataatgcgtcacttttgttgtaggacttttgtcttggagcaatgacagccaatacatttgcacacgaaacgacagcatgcctacgacactatggatatgggatattcggcatctcgagcttgcttcaatcttagtgcagaaagatcccatcaaagcagcagcatgggatccaacatgcacacgtcttgttctttgcactgcaagcacacatttgtatatgtggactccttctggtgcttattgtgtttatgttcctttaccacagttcacagtaacagacctgaaatggaattcagatggaagctgtctactccttaaggacaaagaatcattctgctgtgctgctgtacccttattgccagaggagtctagtgaatacagctcagatgattgatgcttccaagagaaaccgacaaattaatggtaaatatgagctgctcgctctattactttacatttgaaaggctagaatccggggttaggaccataaattcatggcagaaaattcttgtgtgtgtgccttgtacttgtgttcaacggctgagattta--atgtttgtgggctttacatgtccccatctagtgggataaagctctgtgtacagattgaatttgggctgtagaaaatccatagaatatatataaacaacgtggtgggagcttgtttatggtatctttgtaaagtatgtttaagatcaaatcactccttttgttgtgggaggatatatttagctagggaaaatggagaacttttagtccctaaactttcactcagttattaatttggtccctatagtctgtacattatctatagtttttagtattatatatacaacgatattgatatcatccagtaatgatt------------------------------------
>_R_Jupunba_asplenifolia_Ekman_6383@NODE_1_length_855_cov_26.371465
-------------------------------------------------------------------------------------------------------------------------------------------------------------------------------------------------------------------------------------------------------tgtcattggagtttctgttctattttgtcattttgaaagcctaaaattatcccaaatttggttggtttgctgcttatgtcaattgaagcttgtcttattttgttgtcattttgtcttttgttggatttgttgggctagctgtatagatgaactgaatccctagcagctcataaataacggataagttagatataattgagtactactactggtgtgtttacccttataatgcgtcacttttgttgtaggacttttgtcttggagcaatgacagccaatacatttgtacacgaaacgacagcatgcctacgacactatggatatgggatattcggcatctcgagcttgctgcaatcttagtgcagaaagatcccatcaaagcagcaggatgggatccaacatgcacacgtcttgttctttgcactgcaagcacacatttgtatatgtggactccttctggtgcttattgtgtttatattcctttaccacagttcacagtaacagacctgaaatggaattcagatgggagctgtctactccttaaggacaaagaatcattctgctgtgctgctgtacccttattgccagaggagtctagtgaatacagctcagatgattgatgcttccgagagaaaccgaaaaattaatggtaaatatgagcagctcgctctattactttacatttggaaggctagaatctggggttaggaccataaattcatggcagaaaattcttgtgtatgtgccgtgtacttgtgttcaacggctgagatttaatatgtatgtgggctttacatgtccccatctcgtgggataaagctctgtgtacagattgaatttgggctgtagaatatcc----------------------------------------------------------------------------------------------------------------------------------------------------------------------------------------------------------------------------------------------------------------------------
>_R_Jupunba_commutata_Maguire_46145@NODE_1_length_1316_cov_126.160613
----------------------------------tattacatgcactgatgagggtggatctctgatttctgcccaattcagtgttgaccagcacaatcatgtctggttatcttatctctgacaagtccaagccaagggatcacttgtgataatcctgaagtatttgtggtacttgatccagtcaaggtgcctgcattcttttgcctttgttcacacatgcagtttttctgtgtctttctttgcatatgtcattggagtttcagttctattttgtcattttgaaagcctaaaattatcccaaatttggttggtttgctgcttatgtcaattgaagctagtcttattttgttgtcattttgtcttttgttggatttgttgggctagttgtatagatgaactgaatccctagcagctcataaataacggataagttagatatgattgagtactactactggtgtgtttacccttataatgcgtcacttttgttgtaggacttttgtcttggagcaatgacagccaatacatttgcacacgaaacgacagcatgcctacgacactatggatatgggatattcggcatctcgaacttgcttcaatcttagtgcagaaagatcccatcaaagcagcagcatgggatccaacatgcacacgtcttgttctttgcactgcaagcacacatttgtatatgtggactccttctggtgcttattgtgtttatgttcctttaccacagttcacagtaacagacctgaaatggaattcagatggaagctgtctactccttaaggacaaagaatcattctgctgtgctgctgtacccttattgccagaggagtctagtgaatacagctcagatgattgatgcttccaagagaaaccgacaaattaatggtaaatatgagcagctcgctctattactttacatttggaaggctagaatctggggttaggaccataaattcatggcggaaaattcttgtgtatgtgccgtgtacttgtgttcaacggctgagatttaat----------------------cccatctagtgggataaag--ctgtgtacagattgaatttgggctgtggaatatccatagaatatatataaacaacgtggtgggagcttgtttatggtatctttgtaaagtatgtttaagatcaaatcactccttttgttgtgggaggatatatttagctagggaaaatggagaacttttagtccctaaactttcactcagttattaatttggtccctatagtttgttcattatctatagtttttagtattatatatacaatgatattgatatcatccagtaatgatttaaaaccaatttattgtaactatttttgggaaatgt
>_R_Jupunba_filamentosa_Lima_7487@NODE_1_length_1509_cov_100.942039
tcatttcacatgcttccatgcactgtcatttatgtatt---tgcactgatgagggtggatcactgatttctgcccaattcagtgctgactagcacaatcatgtctggttatcttatctctgacaagtccaagccaagggatcacttgtgataatcctgaagtatttgtggtacttgatccggtcaaggtgcctgcattcttttgcctttgttcacacatgcagtttttgtgtgtctttctttgcatatgttattggagtttctgttctattttgtcattttgaaagcctaaaattatcccaaatttggttggtttgctgcttatgtcaattgaagcttgtcttattttgttgtcattttgtcttttgttggatttgttgggctagttgtatagatgaactgaatccctagcagctcataaataacggataagttagatataattgagtactactagtggtgtgtttacccttataatgcgtcacttttgttgtaggacttttgtcttggagcaatgacagccaatacatttgcacacgaaacgacagcatgcctacgacgctatggatatgggatattcggcatctcgagcttgcttcaatcttagtgcagaaagatcccatcaaagcagcagcatgggatccaacatgcacacgtcttgttctttgcactgcaagcacacatttgtatatgtggactccttctggtgcctattgtgtttatgttcctttaccacagttcacagtaacagacctgaaatggaattcagatggaagctgtctactccttaaggacaaagaatcattctgctgtgctgctgtacccttattgccagaggagtctagtgaatacagctcagatgattgatgcttccaagagaaaccgacaaattaatggtaaatatgagcagctcgctctattactttacatttggaagactagaatctggggttaggaccataaattcatggcagaaaattcttgtgtatgtgctgtgtacttgtgttcaacggctgagatttaatatgtatgtggactttacatgtccccatctagtgggataaagctctctgtacagattgaatttgggccgtagaatatccatagaatatatataaacaacgtggtgggagcttgtttatggtatctttgtaaagtatgtttaagatcaaatcactccttttgttgtgggaggatatatttagctagggaaaatggagaacttttagtccctaaactttcactcagt--tttatttggtccctatattttgttcattatctatagtttttagtattatatgtacaatgatattgatatcatccagtaatggtttaaaaccaatttattgtaactatttttgggaaatgt
>_R_Jupunba_floribunda_Iganci_883@NODE_1_length_1610_cov_103.725375
tcatttcacatgcttccatgcactgtcatttatgtattacatgcactgatgagggtggatcactgatttctgcccaattcagtgctgaccagcacaatcatgtctggttatcttatctctgacaagtccaagccaagggatcacttgtgataatcctgaagtatttgtggtacttgatccggtcaaggttcctgcattcttttgcctttggtcacacatgcagtttttctgtgtctttctttgcgcatgtcattggagtttctgttctattttgtcattttggaagcctaaaattatcccaaatttggttggtttgctgcttatgtcaattgaagcttgtcttattttgttgtcattttgtcttttgttggatttgttaggctagttgtatagatgaactgaatccctagcagctcataaataacggataagttagatataattgagtactactactggtgtgtttaccctcataatgcgtcacttttgttgtaggacttttgtcttggagcaatgacagccaatacatttgcacacgaaacgacagcatgcctacgacactatggatatgggatattcggcatctcgagcttgcttcaatcttagtgcagaaagatcccatcaaagcagcagcatgggatccaacatgcacacgtcttgttctttgcactgcaagcacacatttgtatatgtggactccttctggtgcttattgtgtttatgttcctttaccacagttcacagtaacagacctgaaatggaattcagatggaagctgtctactcctcaaggacaaagaatcattctgctgtgctgctggacccttattgccagaggagtctagtgaatacagctcagatgattgatgcttccaagagaaaccgacaaattaatggtaaatatgagcagctcgctctattactttacatttggaagactagaatttggggttaggaccataaattcatggcagaaaattcttgtgtatgtgccgtgtgcttgtgttcaacggctgagatttaatatgtatgtggactttacatgtccccatctagtgggataaagctctgtgtacagattgaatttgggccgtagaatatccatagaatatatataaacaacgtggtgggagcttgtttatggtatctttgtaaagtatgtttaagatcaaatcactccttttgttgtgggaggatatatttagctagggaaaatggagaacttttagtccctaaactttcactcagttattaatttggtccctatagtttgttcattatctatagtttttagtattatatatacaatgatattgatatcatccagtaatgatttaaaaccaatttattgtaactatttttgggaaatgt
>_R_Jupunba_idiopoda_Quesada_1718@NODE_1_length_1077_cov_92.646000
-------------------------------------------------------------------------------------------------------------------------acaagtccaagccaagggatcacttgtgattatcctgaagtatttgtggtacttgatccggtcaaggtgcctgcattcttttgcctttgttcacacatgcagtttttctgtgtctttctttgcttatgtcattggagtttctgttctattttgtcattttgaaagcctaaaattatcccaaatttggttggtttgctgcttatgtcaattgaagcttgtcttattttgttgtcattttgtcttttgttggatttgttgggctagttgtatagatgaactgaatccctagcagctcataaataacggataagttagatataattgagtactactactggtgtgtttacccttataatgcgtcacttttgttgtaggacttttgtcttggagcaatgacagccaatacatttgcacacgaaacgacagcatgcctacgacactatggatatgggatattcggcatctcgagcttgcttcaatcttagtgcagaaagatcccatcaaagcagcagcatgggatccaacatgcacacgtcttgttctttgcactgcaagcacacatttgtatatgtggactccttctggtgcttattgtgtttatgttcctttaccacagttcacagtaacagacctgaaatggaattcagatggaagctgtctactccttaaggacaaagaatcattctgctgtgctgctgtacccttattgccagaggagtctagtgaatacagctcagatgattgatgcttccaagagaaaccgacaaattaatggtaaatatgagcagctcgctctattactttacatttggaagactaaaatttggggttaggaccataaattcatggcagaaaattcttgtgtatgtgccgtgtacttgtgttcaacggctgagatttaatatgtatgtggactttacatgtccccatctagtgggataaagctctgtgtacagattgaattggggccgtagaatatccataga--atatataaacaac-tggtgggagcttgtttatggtatctttgtaaagtatgtttaaaatcaaatcactccttttgttgtgggaggatatatt-------------------------------------------------------------------------------------------------------------------------------------------------------------------------
>_R_Jupunba_macradenia_Lourteig_3021@NODE_1_length_1097_cov_89.170588
---------------------------------------------------------------------------------------------------------------------------------------agggatcacttgtgataatcctgaggtatttgtggtacttgatccggtcaaggtgcctgcattcttttgcctttgttcacacatgcagtttttctgtgtctttctttgcatatgtcattggagtttctgttctattttgtcattttgaaagcctaaaatgatcccaaatttggttggtctgctgcttatgtcaattgaagcttgtcttatgttgttgtcattttgtcttttgttggatttgttgggctagttgtatagatgaactgaatccctagcagctcataaataacggataagttagatataattgagtactactactggtgtgtttacccttataatgcgtcacttttgttgtaggacttttgtcttggagcaatgacagccaatacatttgcacgcgaaacgacagcatgcctacgacactatggatatgggatattcggcatctcgagcttgcttcaatcttagtgcagaaagatcccatcaaagcagcagcatgggatccaacatgcacacgtcttgttctttgcactgcaagcacacatttatacatgtggactccttctggtgcttattgtgtttatgttcctttaccacagttcactgtaacagacctgaaatggaattcagatggaagctgtctactccttaaggacaaagaatcattctgctgtgctgctgtacccttattgccagaggagtctagtgaatacagctcagatgattgatgcttccaagagaaaccgacaaattaatggtaaatatgagccgctcgctctattactttacatttggaaggctagaatctggggttaggaccataaattcatggcagaaaattcttgtgtatgtgccttgtacttgtgttcaacggctgagatttaatatgtacgtgggctttacatgtccccatctagtgggataaagctctgtgtccagattgaattcgggctgtagaatatccatagaatatatataaacaacgtggtgggagcttgtttatggtatctttgtaaagtatgtttaagatcaaatcactccttttgttgtaggaggatatatttagctagggaaaatggagaacttttagtctc------------------------------------------------------------------------------------------------------------------------------------------
>_R_Jupunba_microcalyx_Iganci_855@NODE_1_length_1081_cov_144.812749
---------------------------------------------------------------------------------------------------------------------------------------------------------------------------------------------------------------------------------------------------------------------------------------------------aattatcccaaatttggttggtttgctgcttatgtcaattgaagcttgtcttattttgttgtcattttgtcttttgttggatttgttgggctagttgtatagatgaacttaatccctagcagctcataaataacggataagttagatataattgagtactactactggtgtgtttactcttacaatgcgtcacttttgttgtaggacttttgtcttggagcaatgacagccaatacatttgcacacgaaacgacagcatgcctacgacactatggatatgggatattcggcatctcgagcttgcttcaatcttagtgcagaaagatcccatcaaagcagcagcatgggatccaacatgcacacgtcttgttctttgcactg---------------------------cttctggtgcttattgtgtttatgttcctttaccacagttcacagtaacagacctgaaatggaattcagatgggagctgtctactccttaaggacaaagaatcattctgctgtgctgctgtacccttattgccagaggagtctagtgaatacagctcagatgattgatgcttccaagagaaaccgacaaattaatggtaaatatgagcagctcgctctagtactttacatttggaaggctaaaatctggggttaggaccataaattcatggcagaaaattcttgtgtatgtgccgtgtacttgtgttcaacggctgagatttaatatgtatgtgggctttacatgtccccatctagtgggataaagctctgtgcacagattgaatttgggctgtagaatatccatagaatatatataaacaacgtggtgggagcttgtttatgggatctttgtaaagtatgtttaagattaaatcactccttttgttgtgggaggatatatttagctagggaaaatggagaacttttagtccctaaaccttcactcagttattaatttggtccctatagtttgttcattatccatagtttttagtattatatatacaatgatattgatatcatccagtaatgatttaaaaccaatttattgtaactatttttgggaaatgt
>_R_Jupunba_oppositifolia_Liegier_16014@NODE_1_length_1075_cov_99.529058
-----------------------------------------------------------------------------------------------------------------------------------------------------------------------------------------------------------------------------------------------------------------gtttctgttctattttgtcattttgaaagcctaaaattatcccaaatttggttggtttgctgcttatgtcaattgaagcttgtcttattttgttgtcattttgtcttttgttggatttgttgggctagttgtatagatgaactgaatccctagcagctcataaataacggataagttagatataattgagtactactactggtgtgtttacccttataatgcgtcacttttgttgtaggacttttgtcttggagcaatgacagccaatacatttgcacaagaaacgacagcatgcctacgacactatggatatgggatattcggcatctcgagcttgcttcaatcttagtgcagaaagatcccatcaaagcagcagcatgggatccaacatgcacacgtcttgttctttgcactgcaagcacacatttgtatatgtggagtccttctggtgcttattgtgtttatgttcctttaccacagttcacagtaacagacctgaaatggaattcagatgggagctgtctactccttaaggacaaagaatcattctgctgtgctgctgtacccttattgccagaggaatctagtgaatacagctcagatgattgatgcttccgagagaaaccgacaaattaatggtaaatatgagcagctcgctctattactttacatttggaaggctagaatctggggttaggaccataaattcatggcagaaaattcttgtgtatgtgccgtgtacttgtgttcaacggctgagatttaatatgtatgtgggctttacatgtccccatctcgtgggataaagctctgtgtacagattgaatttgggctgtagaatatccatagaatatatataaaaaacgtggtgggagcttgtttatggtatctctgtaaagtatgtttaagatcaaatcactccttttgttgtgggaggatatatttagctatggaaaatggagaacttttagtccctaaactttcactcagttattaatttggtccctatagtttgttcattatctatagtttttagtattatatatacaatgatattgatatcatccagtaatga--------------------------------------
>_R_Jupunba_oxyphyllidia_Yonker_6157@NODE_1_length_1079_cov_95.389222
----------------------------------------------------------------------------------------------------------------------------------------------------------------------------------------------cctgcattcttttgcctttgttcacacatgcagtttttctgtgtctttctttgcttatgtcattggagtttctgttctattttgtcattttgaaagcctaaaattatcccaaatttggttggtttgctgcttatgtcaattgaagcttgtcttattttgttgtcattttgtcttttgttggatttgttgggctagttgtatagatgaactgaatccctagcagctcataaataacggacaagttagatataattgagtactactactggtgtgtttacccttataatgcgtcacttttgttgtaggacttttgtcttggagcaatgacagccaatacatttgcacacgaaacgacagcatgcctacgacactatggatatgggatattcggcatctcgagcttgcttcaatcttagtgcagaaagatcccatcaaagcagcagcatgggatccaacatgcacacgtcttgttctttgcactgcaagcacacatttgtatatgtggactccttctggtgcttattgtgtttatgttcctttaccacagttcacagtaacagacctgaaatggaattcagatggaagctgtctactccttaaggacaaagaatcgttctgctgtgctgctgtacccttattgccagaggagtctagtgaatacagctcagatgattgatgcttccaagagaaaccgacaaattaatggtaaatatgagcagctcgctctattactttacatttggaagactaaaatttggggttaggaccataaattcatggcagaaaattcttgtgtatgtgccgtgtacttgtgttcaatggctgagatttaatatgtatgtggactttacatgtccccatctaatgggataaagctctgtgtacagattgaatttgggccgtagaatttccatagaatatatataaacaacgtggtgggagcttgtttatggtatctttgtaaagtatgtttaagatcaaatcactccttttgttgtgggaggatatatgtagctagggaaaatggagaacttttagtccctaaactttcactcagttattaatttggtccctatagt-----------------------------------------------------------------------------------------------------
>_R_Punjuba_callejasii_Daly_5935@NODE_1_length_877_cov_20.565000
---------------------------------------------------------------------------------------------------------------------------------------------------------------------------------------------------------------------------------------------------------------gagtttctgttctattttgtcattttgaaagcctaaaattatcccaaatttggttggtttgctgcttatgtcaattgaagcttgtcttattttgttgtcattttgtcttttgttggatttgttgggctagttgtatagatgaactgaatccctagcagctcataaataacggataagttagatataattgagtactgctactggtgtgtttacccttataatgcgtcacttttgttgtaggacttttgctttggagcaatgacagccaatacatttgcacacgaaacgacagcatgcctacgacactatggatatgggatattcggcatctggagcttgctgcaatcttagtgcagaaagatcccatcaaagcagcagcatgggatccaacatgcacacgtcttgttctttgcactgcaagcacacatttgtatatgtggactccttctggtgcctattgtgtttatgttcctttaccacagttcacagtaacagacctgaaatggaattcagatggaagctgtctactccttaaggacaaagaatcattctgctgtgctgctgtacccttattgccagaggagtctagtgaatacagctcagatgattgatgcttccaagagaaactgacaaattaatggtaaatatgagcagctcgctctattaatttacatttggaagactagaatctggggttaggaccataaattcatggcagaaaattcttgtgtatgtgctgtgtacttgtgttcaacggctgagatttaatatgtatgtgggc-ttacatgtccccatctagtgggataaagctctgtgtacagatcgaatttgggccgtagaatatccatagaatatatataaacaacgtggttggagc---------------------------------------------------------------------------------------------------------------------------------------------------------------------------------------------------------------------------------------------
>_R_Punjuba_killipii_Palodorios_6252@NODE_1_length_912_cov_76.656287
----------------------------------------------------------------------------------------------------------------------------------------------------------------------------------------------------ttcttttgcctttgttcacacatgcagtttttctgtgtctttctttgcatatgtcattagagtttctgttctattttgtcattttgaaagcctaaaattatcccaaatttggttggtttgctgcttatgtcaattgaagcttgtcttattttgttgtcattttgtcttttgttggatttgttgggctagttgtatggatgaactgaatccctagcagctcataaataacggatgagttagatataattgagtactgctactgttgtgtttacccttataatgcgtcacttttgttgtaggacttttgctttggagcaatgacagccaatacatttgcacacgaaacgacagcatgcctacgacactatggatatgggatattcggcatctcgagcttgctgcaatcttagtgcagaaagatcccatcaaagcagcagcatgggatccaacatgcacacgtcttgtgctttgcactgcaagcacacatttgtatatgtggactccttctggtgcctattgtgtttatgttcctttaccacagttcacagtaacagacctgaaatggaattcagatggaagctgtctactccttaaggacaaagaatcattctgctgtgctgctgtacccttattgccagaggagtctagtgaatacagctcagatgattgatgcttccaagagaaactgacaaattaatggtaaatatgagcagctcgctctattaatttacatttggaagactagaatctggggttaggaccataaattcatggcagaaaattcttgtgtatgtgctgtgtacttgtgttcaacggctgagatttaatatgtatgtgggctttacatgtccccatctagtgggataaagctctgtgtacagatcgaatttgggccgtagaatatccataga-------------------------------------a---------------------------------------------------------------------------------------------------------------------------------------------------------------------------------------------------------------------------------
