# Supplementary material for: A new generic circumscription of Hydrochorea (Leguminosae, Caesalpinioideae, mimosoid clade) with an amphi-Atlantic distribution
Source: PhytoKeys. 2022 Aug 22;205:401–37. doi: 10.3897/phytokeys.205.82775 (PMC9849043; doi:10.3897/phytokeys.205.82775)
Supplement: Supplementary material 1 — Supplementary data file S1 [file phytokeys-205-401_article-82775__-s001.zip › RBH3_m49163_comp38236_c0_seq1_exon02.aln-cln]

>Afrocalliandra_redacta_Germishuizen_5585@NODE_1_length_1366_cov_293.413499
----------------------------------------------------------------------------------------------------------------------------------------------------------------------------------------------------------tgcaatggaaaagttatgcttacctaattcagctgctttcatggctgcaacctttgcgctattcagatcattgacaacttctgagacactggactgggcagttcctaaattcacattactctcctgaggatgctttgaacttgaagtctggctttcatctaattttaattcaggaaaacttaaagagttaaaacaaattatcataaacgtcaggaaggcatatgtaaactatacttgaaaacataccatattcagttacaaacaactttgtttttttggcagaaaattctttaacttcgttactgatttgctccccagtatttctggtgttcctatcaaggtcctcatcaatctctga------gccaagtctcttattatccagctccttttgttcactctcataagcttcttttagaagatatttagcactatctttccgtgaaccagagtcatctctttggctcctcaactctgagtaggagagcactcgatcacttctgtaatctctataacttctatgtgaatctcttctttcatctcgataatcactgtcccttgtacgcctctccctttccacaccatcatatggagaatgcttccttccatatccagatccttcat------aatccttccctttatattttagatgctccgagaaggtttctctatccttttccttgctcctataatctgaacccctatattctgacctatcatacttgtcacgagaatatttgtctgcagtgcgtggatggtctttggacctattatcactcccttctcttgtatgatcacccctggactcgagtcctgcacgcgaagatagcttctcacggtatctatcttcatcagcatacttgtcatgtctagtgtaatcttcatttctagagtgaccataggagctccgagatgactgtcgatcagaatgtctgaaagaatcactgctcctgccatggtgattcttgccatgatctttgtcttcttctttgccatcatccgtccttgcatgatggtcagagacatttccagag---ccccttgataaattaggacctgggctgcgttcacgcttggggcttcctgaatgttaataaaagtaccaaacccaactcccattagcagagcttagcattaaaagtctaaaagaattatcaattccaaataaacatgaacagacaatataagaaaactt---gaggcaaccttcaaaacatctagttgaatctagacagccccaccaactcacctcccattttcctaatttacttcaagagcccacaaatttcttttatttggcaatggaaaacacagatgtccgtaaaggccaggatcaccattgatcaaggttagcaccagtccacattttgaaggcatcac---------------------------------------------------------------------------------------------------------
>Albizia_adinocephala_FHO33_88@NODE_1_length_1983_cov_116.282791
aaagccagagacaacatgaaaaacagatgcactagtcatgcagtaagataa--------------------------------------tgcaccaggcatgaaaaatgtaatcaagacaaccccccatccccccaaatcctcagtaaacaaatcgatcattg------------------------------aaggtcaattgcaatggaaaagaggcgcttacctaattcagctgctttcatggctgcaacctttgcgctattcagatcattgacaacttctgaaccactggcctcagctgttcctaaattcacattactctcctgaggatgctttgaacttgaagtctggctttcatctaattttaattcaggaaaatctaaagaatcaaaacaaattatcaaaaacgtcatgaagccatatataaattatacttaaaaacataccatattcagtgccaaaaaactttggttttttggcagaagattctttatcttcattactgatttgctccccagcttttctggtgtttctatcaaggtcctcaccaatctctgagtccctgccaaatctcttacagtccagctccttttgctcactctcataagcttcttttagacgatatttagcactatctttccgtgaaccagagtcatctctttggctccttgactctgagtaggagatcacccgatcacttctgtaatctttattacttctttgtgaatctcttaattcatctcgataatcactgtcccttgtacgcctctccctttccacaccatcatacggagaacgcttccttccagatccagatctttcatataaagaatccttccctttatattttagatcctccgagaaggtttctctacccttttccttgctcttataatctgaacccctatattctgacctatcatacttgtcacgagaatatttgtctgcattgcgaagatgatctttggacctattatcactcccttctcttgtatgaccacccctggactcaagtcccgtgcgagacgatagcctctcacggtatctatcttcgtcagcatacttgtcatgtctagtgtaatcttcatttctagagagaccataggagctccgagatgactgtcgatcagaatgtctaaaagaatcattgcccctgccatggtgattcttgccacaatctctgtcttcttctttgccatcatccttccttgcatgacggtcaaagacatttacagagcctccccttgatggatttggatctgggctgcgttcacgcttggggctacctgaatgttaatgagagtatcaaatccaactcccattagtagagcttagcattaaaagtgtaaaagtattatcaattccaaataaacatgaacagacaatataagaaaacttggagaggcaaccttcaaaacatctagttgaatctagacagccccaccaactcacctcccattttcctaatttacgtcatgagcccacaaatttcttttatttggcaatggaaaacacagatgtccataagggctaggatcaccattcatcagggttagcaccagtctacattttgaaggcatcaccaaaagacaacatactttagaatccttcgaaaatccagtgagttcattatgacagaaagaagcctagcagcatcattagtcatctaatttacagtatataaagca
>Albizia_burkartiana_StivalSantos_678@NODE_1_length_1069_cov_10.602564
------------------------------------------------------------------------------------------------------------------------------------------------------------------------------------------------------------------------------------------------------------------------------------------------------------------------------------------------------------------------------------------------------------------------------------------taaattatacttaaaaacataccatattcagtgccaaacaactttggttttttggcagaagattctttatcttcattactgatttgctccccagcttttctggtgtttctatcaaggtcctcaccaatctctgagtccctgtcaaatctcttactgtccagctccttttgctcactctcataagcttcttttagacgatatttagcactatctttccgtgaaccagagtcatctctttggctccttgactctgagtaggagaccgcccgatcacttctgtaatctctataacttctgtgtgaatctcttctttcatctcgataatcactgtcccttgtacgtctctccctttccacaccatcatacggagaacgcttccttccagatccagatctttcatataaagaatccttccctttatattttagatgctccaagaaggtttctctatccttttccttgctcttataatctgaacccctatattctgacctatcatacttgtcacgagaatatttgtctgcagtgcgcggatgatctttggacctattatcactcccttctcttgtatgaccacccctggactcaagtcccgcgcgagaagatagcctctcacggtatctatcttcatcagcatacttgtcatgtctagtgtaatcttcatttctagagtgaccataggagctccgagatgactgtcgatcagaatgtctaaaagaatcattgctcctgccatggtgattcttgccataatctctgtcttcttctttgccatcatccttccttgcatgatggtcaaagacatttacagagcctccccttgatggatttggatctgagctgcgttcacgcttggggctacctgaatgttaatgagagtatcaaacccaactcccattagtagagcttagcattaaaagtgtaaaagtattatcaattccaaataaacatgaacagacaatataagaaaacttggagaggcaaccttcaaaacatctagttgaatctagacagccccaccaactcacctcccattttcctaatttacgtcaagagcccacaaatttct---------------------------------------------------------------------------------------------------------------------------------------------------------------------------------------------------
>Albizia_coripatensis_Hughes_2433@NODE_1_length_1691_cov_273.026642
------------------aaaaacagatgcactagtcatgcagtaagagaagactagacatagcggacattcacaaccacttctacttgtgcaccaggcatgaaaaatgcaatcaagacaaccccccatccccccaaattttcagtaaacaagtcgatcattgacggtcaagcagttgaccatgttgcaaaacaaggtcaattgcaatggaacagagacgcttacctaattcagctgctttcatggctgcaacctttgcggtattcagatcattgacaacttctgaaccactggcctcggcagttcctaaattcacattactctcctgaggatgctttgaacttgaagtctggatttcatctaattttaattcggaaaaatttaaagagtcaaaacaaattatcacaaccgtcatgaagccatatataaattatacttaaaaacataccatattcagtgccaaaaaactttgttttcttggcagaagattcttgatcttcatgactgatttgctccccagcttttctggtgtttctatcaaggtcctcaccaatctctgagtccctgccaaatctcttactgtccagctccttttgttccctctcataagcttcttttagacgatatttagcactatctttccgtgaaccagagtcatctctttggctccttgactctgagtaggagaccgcccgatcacttctgtaatctctataacttctgtgtgaatctcttctttcatctcgatagtcactgtcccttgtacgcctctccctttccacaccatcatacggagaatgcttccttccagatccagatctttcatataaaaaatccttccctttatattttagatgctccga---------------cttttccttgctcctataatctgaacccctatattccaacctatcatacttgtcacgagaatatttgtctgcagtgcgtggatgatctttggacctattatcagtcccttctcttgtatgatcacccctggactcaagtcccacgcaagaagatagcctctcacggtatctatcttcatcagcatacttgtcatgtctagtgtaatcttcatttctagagtgaccatgcgagctctgagatgactgtcgatcagaatgtctaaaagaatcactgctcctgccatggtgattcttgccataatctctgtcttcttctttgccatcatccttccttgcatgatggtcggagacatttacagagcctccccttgatggatttggatctgggctgcgttcgcgcttggggctacctgaatgttagtaagagtatcaaacgcaactcccattagcagagcttagcattaaaagtgtaaaagtattatcaattccaaataaacatgaacagacaatataagaaaacttggagaggcaaccttcaaaacatctagttgaa-ctagacagccccaccaactcacctcccattttcctaatttacttcaagagcccacaaatttcttttatttggcaatggaaaacacagatgtccataagggctaggatcaccatgcatcaaggttagcaccagtctacattttgaaggcatcaccaaaagacaacatactttagaatccttcgaaaatccagtgagttcattatgacagaaagaagcctagcagcatcattagtcatctgatttacatcatataaagca
>Albizia_decandra_Vilhena_231@NODE_1_length_976_cov_46.885428
----------------------------------------------------------------------------------------------------------------------------------------------------------------------------------------------------------------------------------------------------------------------------------------------------------------------------------------------------------------------------------------------------gtcaaaacaaattatcaaaaacgtcatgaagccatatataaattatagttaaaaacataccatattcagtgccaaacaactttggttttttggcagaatattctttatcttcattactgatttgctccccagcttttctggtgtttctatcaaggtcctcaccaatctctgagtccctgccaattctcttactgtccagctccttttgctcactctcataagcttcttttagacgatatttagcactatctttccgtgaaccagagtcatctctttggctccttgactctgagtaggagactgcccgatcacttctgtaatctctattacttctgtgtgaatctcttctttcatctcgataatcactgtcccttgtacgcctctccctttccacaccatcatatggagaacgcttccttccagatccagatctttcatataaagaatccttccctttatattttagatgctccaagaaggtttctctatccttttccttgctcttataatctgaacccctatattctgacctatcatacttgtcacgagaatatttgtctgcagtgcgcagatgatctttggacctattatcactcccttctcttgtatgacgacccctggaatcaagtcccatgcgagaagatagcctctcatggtatctatcttcatcagcatacttgtcgtgtctagtgtaatcttcatttctagagtgaccataggagctccgagatgactgtagatcagaatgtctaaaagaatcattgctcctgccatgttgattcttgccataatctctgtcttcttccttgccatcatccttccttgcatgacggtcaaagacatttacagagcctccccttgatggatttggatctgggctgcgttcatgcttggggctacctgaatgttaacgagagtatcaaacccaactccctttagtagagcttagcattaaaagtgtaaaagtatcatcaat--------------------------------------------------------------------------------------------------------------------------------------------------------------------------------------------------------------------------------------------------------------------------------------------------------------------------------------
>Albizia_edwallii_Dalmaso_272@NODE_1_length_1192_cov_6.345646
--------------------------------------------------------------------------------------------------------------------------------------------------------------------------------------------------------------------------------------------------------------------gtattcagatcattgacaacttctgaaccactggcctgggcagttcctaaattcacattactctcctgaggatgctttgaacttgaagtctggatttcatctaattttaattcagaaaaatttaaagagtcaaaacaaattatcacaaacgtcatgaagccatatataaattatacttaaaaacataccatattcagtgccaaacaactttgtttttttggcagaagattcttgatcttcatgactgatttgctccccagcttttctggtgtttctatcaaggtcctcaccaatctctgagtccctgccaaatctcttactgtccggctccttttgttcactctcataagcttcttttagacgatatttagcactatctttccgtgaaccagagtcatctctttggctccttgattctgagtaggagactgcccgatcacttctgtaatctctataacttctgtgtgaatctcttctttcatctcgataatcactgtcccttgtatgcctctccctttccacaccatcatacggagaatgcttccttccagatccagatctttcatataaaaaatccttccctttatattttagatgctccga---------------cttttccttgctcctataatctgaacccctatattccaacctatcataattgtcacgagaatatttgtctgcagtgcgcggatgatctttggacctattatcactcccttctcttgtatgatcacccctggactcaagtcccatgcgagaagatagcctctcacggtatctatcttcatcagcatacttgtcatgtctagtgcaatcttcatttctagagtgaccatgcgagctccgagatgactgtcgatcagaatgtctaaaagaatcactgctcctgccatggtgattcttgccataatctctgtcttcttctttgccatcatccttccttgcatgatggtcggagacatttacagagcctccccttgatggatttggatctgggctgcgttcacgcttggggctacctgaatgttagtaagagtatcaaacgcaactcccattagcagagcttagcattaaaagtgtaaaagtattatcaattccaaataaacatgaacagacaatataagaaaacttggagaggcaaccttcaaaacatctagttgaatctagacagccccaccaactcacctcccattttcct-------------------------------------------------------------------------------------------------------------------------------------------------------------------------------------------------------------------------------
>Albizia_glabripetala_Lewis_1652@NODE_1_length_1175_cov_90.680328
-----------------------------------------------------------------------------------------------------------------------------------------------------------------------------------------------------------------------------------------------------------acctttgcgctattcagatcattgacgacttctgaaccacaggcctcagcagttcctaaattcacattactctcctgaggatgctttgaacttgaagtttggctttcatctaattttaattcaggaaaatct--agagtcaaaacaaattatcat-aacgtgatgaagccatatataaattatacttaaaaacataccatattcagtgccaaacaactttggttttttggtagaacattctttatcttcattactgatttgctccccagcttttctggtgtttctatcaaggtcctcaccaatctctgagttcccgcaaaatctcttactgtccagctccttttgctcactctcataagcttcttttagacgatatttagcactatctttccgtgaaccagagtcatctctttggctccttgactctgagtaggagaccgcccgatcacttctgtaatctctattacttctgtgtgaatctcttctttcatctcgataatcactgtcccttgtacgcctctccctttccacaccatcatacagagaacacttccttccaaatccagatctctcatataaagaatccttccctttatattttagatgctccgagaaggtttctctatccttttccttgctcttataatctgaacccctgtattctgacctatcatacttgtcacgagaatatttgtctgcagtgcgcagatgatctttggacctattatcactcccttctcttgtatgaccacccctggaatcaagtcccgcgcgagaagatagcctctcacggcatctatcttcatcagcatacttgtcatgtctagtgtaatcttcatttctagagtgaccataggagctccgagatgactgtagatcagaatgtctaaaagaatcattgctcctgccatggtgattcttgccataatctctgtcttcttccttgccatcatccttccttgcatgacggtcaaagacatttacagagcctccccttgatggatttggatctgggctgcgttcacgcttggggctacctgaatgttaataagagtatcaaacccaactcccattagtagagcttagcattaaaagtgtaaaagtatcatcaattccaaataaacatgaacagacaatataagaaaacttggagaggcaaccttcaaaacatctagt-----------------------------------------------------------------------------------------------------------------------------------------------------------------------------------------------------------------------------------------------------------------------
>Albizia_multiflora_Hughes_3090@NODE_1_length_1641_cov_149.010870
-------------------------------------------------------------------cattcacaaccacttctacttgtgcaccaggcatgaaaaatgtaatcaagacaaccccccatccccccaaattctcagtaaacaaatcgatcattgaaggtcaagcagttgaccatgttgcaaaataaggtcaattgcaatggaaaagaggcgcttacctaattcagctgctttcatggctgcaacctttgcgctattcagatcattgacaacttctgaaccactggcctcagcagttcctaagttcacattactctcctgaggatgctttgaacttgaagtctggctttcatctaattttaattcaggaaaatctaaagagtcaaaacaaattatcaaaaacgtcatgaagccatatataaattatacttaaaaacataccatattcagtgccaaacaactttgtttttttggcagaacattctttatcttcattactgatttgctccccagcttttctggtgtttctatcaaggtcctcaccaatctctgagtccctgccaaatctcttactatccagctccttttgctcactctcataagcttcttttagacgatatttagcactatctttccgtgaaccagagtcatctctttggctccttgactctgagtaggagaccgcccgatcacttctgtaatctctattacttctgtgcgaatctcttctttcatctcgataatcactgtcccttgtacgcctctccctttccacaccatcatacggagaacgcttccttccagatccagatctttcatataaagaatccttccctttatattttagatgctccgagaaggtttctctatccttttccttgctcttataatctgaacccctatattctgacctatcatacttgtcacgagcatatttgtctgcagtgcgcagatgatctttggacctattatcactcccttctcttgtatgaccacccctggaatcaagtcccgcacgagaagatagcctctcacggcatctatcttcatcagcatacttgtcatgtctagtgtaatcttcatttctagagtgaccataggagctccgagatgactgtagatcagaatgtctaaaagaatcattgctcctgccatggtgattcttgccataatctctgtcttcttctttgccatcatccttccttgcatgacggtcaaagacatttacagagcctccccttgatggatttggatctgggctgcgttcacgcttggggctacctgaatgttaatgagagtatcaaacccaactcccattagtagagcttagcattaaaagtgtaaaagtatcatcaattccaaataaacatgaacagacaatataagaaaacttggagaggcaaccttcaaaacatctagttgaatctagacagccccaccaactcacctcccattttcctaatttacgtcaagagcccacaaatttcttttatttggcaatggaaaacacagatgtccataagggctaggatcaccattcatcaaggttagcaccagtctacattttgaaggcatcaccaaaagacagcacactttagaatccttagaaaatccagtgagttcattatgacagaaagaagcctagcagcatcattagtcgtctaatttaccttatataaagca
>Albizia_tomentella_Leach_Dunlop_3801@NODE_1_length_1665_cov_276.192065
aaagccagagacaacatgaaaaacagatagcccactcatacagtaagataagactagacacagcagacattcacaaccacttctacttgtgcaccaggcatgaaaaatgtaatc---acaaccccccatccccccaaattctcagtaaacaagtcgatcattgaaggtcaagcagttgaccatgctgcaaaataaggtcaattgcaatggaaaagaggcgcttacctaattcagctgctttcatggctgcaacctttgcgctattcagatcattgacaacttctgaaccactggcctgggcagttcctaaattcacattactctcctgaggatgctttgaacttgaagtctggctttcatctaattttaattcaggaaaatttaaagagtcaaaacaaattatcacaaacgtcatgaagccatatataaattatacctaaaaacataccatattcagtgccaaacaactttgtttttttggcagaagattctttatcttcattactgatttgctccccatcttttctggtgtttctatcaatgtactctccaatctctgagtccctgccaaatctcttactgtccatctccttctgttcactctcataagcttcttttagatgatatttagcactatctttctgtgaaccagagtcatctctttggctccttgactctgagtaggagaccacctgatcacttctgtaatctctataacttctgtgtgaatctcttctttcatctcgataatcactgtcccttgtacgcctctccctttccacaccaccatacggagaatgcttccttccagatccagatctttcatataaagaatccttccctttacattttagatgctccgagaaggtttctctatccttttccctgctcctacaatctgaacccctatattctgacctatcatacttgtcacgagaatatttgtctgcagtgcgcagatgatctttggacctattatcactcccttctcttgaatgatcacccctggactcaagtcccacgcgagaagatagcctctcacggtatctatcttcatcagcatacctgtcatgtctagtgtaatcttcatttctagagtgaccataggagctccgggatgactgtcgatcagaatgtcgaaaagaatcactggtcctgccatggtgattcttcccataatctctgtcttcttctttgccatcgtccttccttgcatgatggttagagacatttatagagcctccccttgatggatttggatctgggctgagttcacgcttggggctacctgaatgttaataagagcatcaaacccaactcccattagcagagcttagcattaaaagtgtaaaagtattatcaattccaaataaacatgaacagacgatataagaaaacttggagaggcaaccttcaaaacatctagttgaatctagacatccccaccaactcacctcccattttcctaatttacttcaagagcccacaaatttcttttatttggcaatggaaaacacagatgtccataagggctaggatcaccattcatcaaggttagcaccagtctacattttgaaggcatcaccaaaagacaacatactttagaatccttcgaaaa------------------------------------------------------------------------
>Albizia_tomentosa_Hughes_648@NODE_1_length_1445_cov_131.119883
--------------------------atgcactagtcatgcagtaagataa--------------------------------------tgcaccaggcatgaaaaatgtaatcaagacaaccccccatccccccaaattctcagtaaacaaatcgatcattg------------------------------aaggtcaattgcaatggaaaagaggcgcttacctaattcagctgctttcatggctgcaacctttgcgctattcagatcattgacaacttctgaaccactggcctcagcagttcctaaattcacattactctcctgaggatgctttgaacttgaagtctggctttcatctaattttaattcaggaaaatctaaagaatcaaaacaaattatcaaaaacgtcatgaagccatatataaattatacttaaaaacataccatattcagtgccaaaaaactttgcttttttggcagaagattctttatcttcattactgatttgctccccagcttttctggtgtttctatcaaggtcctcaccaatctctgagtccctgccaaatctcttacagtccagctccttttgctcactctcataagcttcttttagacgatatttagcactatctttccgtgaaccagagtcatctctttggctccttgactctgagtaggagatcacccgatcacttctgtaatctctattacttctgtgtgaatctcttctatcatctcgataatcactgtcccttgtacgcctctccctttccacaccatcatacggagatcgcttccttccagatccagatctttcatataaagaatccttccctttatattttagatcctccgagaaggcttctctacccttttccttgctcttataatctgaacccctatattctgacctatcatacttgtcacgagaatatttgtctgcagtgcgcagatgatctttggacctattatcactcccttctcttgtatgaccacccctggactcaagtcccgtgcgagaagatagcctctcacggtatctatcttcatcagcatacttgtcatgtctagtgtaatcttcatttctagagtgaccataggagctccgagatgactgtcgatcagaatgtctaaaagaatcattgctcctgccatggtgattcttgccacaatctctgtcttcttctttgccatcatccttccttgcatgatggtcaaagacatttacagagcctccccttgatggatttggatctgggctgtgttcacgcttggggctacctgaatgttaatgagagtatcaaacccaactcccattagtagagcttagcattaaaagtgtaaaagtattatcaattccaaataaacatgaacagacaatataagaaaacttggagaggcaaccttcaaaacatctagttgaatctagacagccccaccaactcacctcccattttcctaatttacgtcatgagcccacaaatttcttttatttggcaatggaaaacacagatgtccataagggctaggat-------------------------------------------------------------------------------------------------------------------------------------------------------
>Albizia_xerophytica_Hughes_1435@NODE_1_length_1581_cov_120.906915
------------------------------------------------------------------------------------------gcaccaggcatgaaaaatgtaatcaagacaaccccccatccccccaaattctcagtaaacaaatcgatcattg------------------------------aaggtcaattgcaatggaaaagaggcgcttacctaattcagctgctttcatggctgcaacctttgcgctattcagatcattgacaacttctgaaccactggcctcagcagttcctaagttcacattactctcctgaggatgctttgaacttgaagtctggctttcatctaattttaattcaggaaaatctaaagaatcaaaacaaattatcaaaaacgtcatgaagccatatataaattatacttaaaaacataccatattcagtgacaaaaaactttggttttttggcagaagattctttatcttcattactgatttgctccccagcttttctggtgtttctatcaaggtcctcaccaatctctgagtccctgccaaatctcttacagtccagctccttttgctcactctcataagcttcttttagacgatatttagcactatctttccgtgaaccagagtcatctctttggctccttgactctgagtaggagatcacccgatcacttctgtaatctctattacttctgtgtgaatctcttctttcatcttgataatcactgtcccttgtacgcctctccctttccacaccatcatacagagaacgcttccttccagatccagatctttcatataaagaatccttccctttatattttagatcctccgagaaggtttctctacccttttccttgctcttataatctgaacccctatattctgacctatcatacttgtcacgagaatacttgtctgcagtgcgcaggtgatctttggacctattatcactcccttctcttgtatgaccacccctggactcaagtcccgtgcgagaagatagcctctcacggtatctatcttcatcagcatacttgtcatgtctagtgtaatcttcatttctagagtgaccataggagctccgagatgactgtcgatcagaatgtctaaaagaatcattgctcctgccatggtgattcttgccacaatctctgtcttcttctttgccatcatccttccttgcatgatggtcaaagacatttacagagcctccccttgatggatttggatctgggctgcgttcacgcttggggctacctgaatgttaatgagagtatcaaacccaactcccattagtagagcttagcattaaaagtgtaaaagtattatcaatgccaaataaacatgaacagacaatataagaaaacttggagaggcaaccttcaaaacatctagttgaatctagacagccccaccaactcacctcccattttcctaatttacgtcatgagcccacaaatttcttttatttggcaatggaaaacacagatgtccataagggctaggatcaccattcatcaaggttagcaccagtctacattttgaaggcatcaccaaaagacaacatactttagaatccttcgaaaatccagtgagttcattatgacagaaacaagcctagcagcatcattagtcatctaatttacagtatataaagca
>Archidendron_clypearia_Wieringa_1849@NODE_1_length_1436_cov_320.381163
----------------------------------gtcatgcagtaagattagactagacatagcagacattcacaaccacttctacttgtgcaccagccatgaaaaatgtaatcaagacaaccccccatccccccaaattctcagtaaacaagtcgatcattgaaggtcaaacagttgaccatgttgcaaaataaggtcaattgcaatggaaaagaggcgcttacctaattcagctgctttcatggctgcaacctttgcgctattcagatcattgacaacttctgaaccactggcctgggcagttcctaaattcacattactctcctgaggatgctttgaacttgaagtctggctttcatctaattttaattcaggaaaatttaaagagtcaaaacaaattatcacaaacgtcatgaagccatatataaattatacttaaaaacataccatattcagtgcaaagcaactttttttttttggcagaagattctttatcttcattactgatttgctccccagcttttctggtgtttctatcaaagtcctccccaatctctgagtccctgccaaatctcttactgtccagctccttttgttcactctcataagcttcttttagacgatatttagcactatctttccgtgagtcagagtcatctctttggctccttgactctgagtaggagaccgcccgatcacttctgtaatctctataacttctgtgtgaatctcttctttcatctcgataatcactgtcccttgtacgcctctccctttccaaaccatcatacggagaatgcttccttccagatccagatctttcatataaagaatccttccctttatattttagatgctccgagaaggtttctctatccttttccttgctcctataa---------------tctgacctatcatacttgtcacgaaaatatttgtctgcagtgcgcggatgatctttggacctattatcactcccttcttttgtatgatcacccctggactcaagtccagcgcgagaagatagcctctcacagtatctatcttcatcagcatacttgtcatgtctagtgtaatcttcatttctagcgtgaccataggagctccgagatgactgtcgatcagaatgtctaaaagaatcactgctcctgccatggtgattcttgccataatctctgtcttcttctttgccaccatccttccttgcatgatggtcagagacatttacagagcctccccttaatggatttggatctgggctgcgttcacgcttggggctacctgagtgttaataagagtatcaaacccaactcccattagcagagcttagcattaaatgtgtaaaagtattatcaattccaaataaacatgaacagacaatataagaaaacttggagaggcaaccttcaaaacatctagttgaatctagacagccccaccaactcacctcccattttcctaatttacttcaagagccc-------------------------------------------------------------------------------------------------------------------------------------------------------------------------------------------------------------
>Balizia_leucocalyx_Aguilar_1939@NODE_1_length_1822_cov_130.663037
aaagccagagacaacatgaaaaacagatacactagtcatacagtaggataagactagacacagcagacattcagaaccacttctaattgtgcaccaggcatgaaaaatgtaatcaagacaaccccccatcccctcaaattctcagtaaacacgtcgatcattgaa-gtcaagcagttgaccatgttgcaaaataaggtcaattgcaatggaaaggaggtgcttacctaattcagctgctttcatggctgcaacctttgcgctattcagatcattgacaacttctgaaccagtggcctgggcagttcctaaattcacattactctcctgaggacgctttgaacttgaagtctggctttcatctaattttaattcaggaaaatttaaagagtcaaaacaaattatcacaaacgtcatgaagccatatataaattatacgtaaaaacataccatattcagtgccaaacaactttgtttttttggcagaagattctttatcttcattactgatttccccaccagcttttctggtgtttctatcaaagtcctcaccaatctcggagtccctgccaaacctcttactgtccagctccttttgttcactctcataagcttcttttagatgatatttaacactatctttccgtgaaccagagtcatctctttggctccttgactctgagtaggagactgcccgttcacttctgtaatctctataacttctgtgagaatctcttctttcatctcgaaaatcactgtcccttgtacgcctctccctttccacaccatcatacggagaatgcttccttccagatccagatctttcatataaagaatccttccctttatattttagatgctctgagaaggtttctctatccttttccttgctcctataatctgaacccctatattctgacctatcatacttgtcacgagaatatttgtctgcagtgcgcagatgatctttggacctactatcactcccttctcttgtatgatcacccctggactcaagtcctgcacgagaagatagcctctcacagtatctatcttcatcagcatacttgtcatgtctagtgtaatcttcatttctagagtgaccataggagctccgagatgactgtcgatcaaaatgtctaaaagaatcactgctcctgccatggtgattcttgccataatctctgtcttcttctttgccatcacccctccgtgcatgatggtcagagacatttacaaagcctccccttgatggatttggatctgggctgcgttcacacttggggctacctgaatgttaagaagagtatcaaacccaactcccattagcagagcttagcattaaacgtgtaaaagtattatcaattccaaataaacatgaacagacaatataagaaaacttgaagaggcaaccttcaaaacatctagttgaatctagacagccccaccaactcccctcccattttcctaatttacttcaagagcccacaaatttcttttatttggcaatggaaaacacagatgtccataagggctaggatcaccattcatcaaggttagcaccagtctacattttgaaggcatcaccaaaagacaacatactttagaatcctttgaaaatccagtgagttcattatgacagaaagaagcctagcagcatcattagtcatctaatttacagcatataaagca
>Cathormion_obliquifoliolatum_Wieringa_6519@NODE_1_length_1360_cov_207.968582
--------------------------------------------------------------------------------------------------------------------------------------------------------------------------------------------------------------------aagaggcgcttacctaattcagcagctttcatggctgcaacctttgcgctattcagatcattgaaaacttctgaatcactggcctgggcagttcctaaattcacattactctcctgaggacgctttgaacttgaagtctggctttcatctaattttaattcaggaaaatttaaagagtcaaaacaaattatcacaaacgtcatgaagccatatataaattatacttaaaaatataccatattcagtgccaaacaactttgtttttttggcagaagattctttatcttcattactgatttgctccccagcttttctggtgtttctatcaaagtcctcaccaatctctgagtccctgcaaaagctcttactgtccagctccttttgttcactctcataagcttcttttagacgatatttagcactatctttccatgaaccagagtcatctctttggcttcttgactctgagtaggagactgcccgttcacttctataatctctataacttctgtgtgaatctcttctttcatctcgatagtcactgtcccttgtacgcctctccctttccacaccatcatacggagaatgcttccttccagatccagatctttcatataaagaatccttccctttatattttagatgctctgagaaggtttctctatccttttccttgctcctataatctgaacccctatattctgacctaacatacttgtcatgagaatatttgtctgcagtgcgcggatgatctttggacctattatcactcccttctcttgtatgatcacccctggactcaagtcccgtacgagaagatagcctctcacgctgtctatcttcatcagcatacttgtcatgtctagtgtaatcttcatttctagagtgaccataggagctccgagatgactgtcgatcagaatgtctaaaagaatcactgctcctgccatggtgattcttgccataatctctgtattcttctttgccatcatccttccttgcatgatggtcaaagacatttacagagcctccccttgatggatttggatctgggctgcgttcacttttggggctacctgaatgttaataagagtatcaaacccaactcccattagcagagcttggcattaaacgtgtaaaagtattatcaattccaaataaacatgaacagacaatataagaaaacttggagaggcaaccttcaaaacatctagttgaatctagacagccccaccaactcacctcccattttcctaatttacttcaagagcccacaaatttcttttatttggcaatggaaaacacagatgtccataagggctaggatcaccattcatcaaggttagcaccagtctacatt----------------------------------------------------------------------------------------------------------------------
>Cathormion_rhombifolium_Deighton_3618@NODE_1_length_1653_cov_98.019036
----------------------------------------------------------cattgcagacattcacaaccaattctacttgtgaaccaggcatgaaaaatgtaatcaagacaacccctcatccccccaaatgctcagtaaacaagtcgatcattgaaggtcaagcagttgaccatgttgcaaaataaggtcaattgcaatggaaaagaggcgcttacctaattcagcagctttcatggctgcaacctttgcgctattcagatcattgacaacttctgaatcactggcctgggcagttcctaaattcacattactctcctgaggacgctttgaacttgaagtctggctttcatctaattttaattcaggaaaatttaaagagtcaaaacaaattatcacaaacgtcatgaagccatatataaattatacttaaaaatataccatattcagtgccaaacaactttgtttttttggcagaagattctttatcttcattactgatttgctccccagcttttctggtgtttctatcaaagtcctcaccaatctctgagtccctgcaaaagctcttactgtccagctccttttgttcactctcataagcttcttttagacgatatttagcactatctttccatgaaccagagtcatctctttggcttcttgactctgagtaggagactgcccgttcacttctataatctctataacttctgtgtgaatctcttctttcatctcgatagtcactgtcccttgtacgcctctccctttccacatcatcatacggagaatgcttccttccagatccagatctttcatataaagaatccttccctttatattttagacgctctgagaaggtttctctatccttttccttgctcctataatctgaacccctatattctgacctaacatacttctcatgagaatatttgtctgcagtgcgcggatgatctttggacctattatcactcccttctcttgtatgatcacccctggactcaagtcccgtacgagaagatagcctctcacgctgtctatcttcatcagcatacttgtcatgtctagtgtaatcttcatttctagagtgaccataggagctccgagatgactgtcgatcagaatgtctaaaagaatcactgctcctgccatggtgattcttgccataatctctgtattcttcttttccatcatccttccttgcatgatggtcaaagacatttacagagcctccccttgatggatttggatctgggctgcgttcacatttggggctacctgaatgttaataagagtatcaaacccaactcccattagcagagcttggcattaaacgtgtaaaagtattatcaattccaaataaacatgaacagacaatataagaaaacttggagaggcaaccttcaaaacatctagttgaatctagacagccccaccaactcacctcccattttcctaatttacttcaagagcccacaaatttcttttatttggcaatggaaaacacagatgtccataagggctaggatcaccattcatcaaggctagcaccagtctacattttgaaggcatcaccaaaagacaacatactttagaatcctttgaaaatccagtgagttcattatgacagaaagaagcctagcagcatcattagacatctaatttacagcatataaagag
>Enterolobium_cyclocarpum_MWC9020@NODE_1_length_778_cov_314.817404
------------------------------------------------------------------------------------------------------------------------accccccatccccccaaattctcagtaaacaagttgatcattgaaggtcaagcagttgaccatgttgcaaaataaggtcaattgcaatggaaaagaggcgcttacctaattcagctgctttcatggctgcaacctttgcgctattcagatcattgacaacttctgaaccacttggctgggcagttcctaaattcacattactctcttgaggatgctttgaacttgaagtctggcttccatctaattttaattcaggaaaatttaaagagtcaaaacaaattatcacaaacgtcatgaagccatatataaattatacttgaaaacataccatattcagtgccaaacaactttgtttttttggcagaagattctttgtcttcattactgatttgctccccagcttttcgggtgtttctatcaaggtcctcaccaatctctgagtccctgccaaatctcttaccgtccagctccttttgttcac---------cttcttttagatgatatttaccactatctttctgtgaaccagagtcatctctttggcttcttgactccgagtaggagaccacccgatcacttctgtaatccctataacttctgtgtgaatctcttctttcatcttgataatcactgtcccttgtacacctctccctttccacaccaccatacggagaatgcttccttcgagatccagatctttcatataaagaatccttccttttagattttacatgctccgagaaggtttctctatccttttccttgctcctataatctgaacccc---------------------------------------------------------------------------------------------------------------------------------------------------------------------------------------------------------------------------------------------------------------------------------------------------------------------------------------------------------------------------------------------------------------------------------------------------------------------------------------------------------------------------------------------------------------------------------------------------------------------------------------------------------------------------------------------------------------------------------------------------------------------------------------------------------------
>Hydrochorea_corymbosa1_Bonadeu_655@NODE_1_length_1159_cov_195.919384
-----------------------------------------------------------------------------------------------------------------------------------------------------------------------------------------------------------------------------------------------------------------------------------------------------------------cctaaattcacattactctcctgaggacgctttgaacttgaagtctggctttcatctaattttaattcaggaaaatttaaagagtcaaaacaaattatcacaaacgtcatgaagccatatataaattatacttaaaaacataccatattcagtgccaaacaactttgtttttttggcagaagattctttatcttcattactgatttgctccccagcttttctggtgtttctatcaaagtcctcaccaatctctgagtccctgccaaagctcttactgtccagctccttttgttcactctcataagcttcttttagacgatatttagcactatctttccatgaaccagagtcatctctttggcttcttgactctgagtaggagactacccgttcacttctataatctctataacttctgtgtgaatctcttctttcatctcgatagtcactgtcccttgtacgcctctccctttccacaccatcatacggagaatgcttccttccagatccagatctttcacataaagaatccttccctttgtattttagatgctctgagaaggtttctctatccttttccttgctcctataatctgaacccctatattctgacctaacatacttgtcatgagaatatttgtctgcagtgcgcggatgatctttggacctattatcactcccttctcttgtatgatcacccctggactcaagtcccgcacgagaagatagcctctcacgctgtctatcttcatcagcatacttgtcatgtctagtgtaatcttcatttctagagtgaccataggagctccgagatgactgtcgatcagaatgtctaaaagaatcactgctcctgccatggtgattcttgccataatctctgtattcttctttgccatcatccttccttgcatgatggtcaaagacatttacagagcctccccttgaaggatttggatctgggctgcgttcacatttggggctacctgaatgttattaagagtatcaaacccaactcccattagcagagcttagcattaaacgtgtaaaagtattatcaattccaaataaacatgaacagacaatataagaaaacttg--gaggcaaccttcaaaacatctagttgaatctagacagccccaacaactcacctcccattttcc--------------------------------------------------------------------------------------------------------------------------------------------------------------------------------------------------------------------------------
>Jupunba_abbottii_Zanoni_21220@NODE_1_length_1321_cov_174.024920
---------------------------------------------------------------------------------------------------------------------------------------------------------------------------------------------------------ttgcaatggaaaggaggcgcttacctaattcagctgctttcatggctgcaacctttgcgttattcagatcattgacaacttctgaaccactggcctgggcagttcctaaattcacattactctcctgaggacgctttgaacttgaagtctggctttcatctaattttaattcaggaaaatttaaagagtcaaaacaaattatcacaaacatcatgaagccatatataaattatacttaaaaacataccatattcagtgccaaacaactttgtttttttggcagaagattctttatcttcattactgatttccccaccagcttttctggtgtttctatcaaaatcctcaccaatctctgagtccctgccaaatctcttactgtccagctccttttgttcactctcataagcttcttttagatgatatttagcactatctttccgtgaaccagagtcatctctttggctccttgactctgagtaggagaccgcccgttcactcctgtaatctctataacttctgtgtgaatctcttctttcatctcgaaaatcactgtcccttgtacgcctctccttttccacaccatcatacggagaatgcttccttccagatccagatctttcatataaagaatccttccctttatattttagatgctccgagaaggtttctctatccttctccttgctcctataatctgaacccctatattctgacctatcatacttgtcacgagaatatttgtctgcagtgcgcggatgatctttggacctactatcactcccttctcttgtatgatcacccctggactcaagtcctgcacgagaagatagcctctcacggtatctatcttcatcagcatacttgtcatgtctagtgtaatcttcatttctagagtgaccataggagctccgagatgactgtcgatcaaaatgtctaaaagaatcactgctcctgccatggtgattcttgccataatctctgtcttcttctttgccatcatccctccgtgcatgatggtcagagacatttacaaagcctccccttgatggatttggatctgggctgcgttcactcttggggctacctgaatgttaataagagtatcaaacccaactcccattagcagagcttagcattaaacgtgtaaaagtattatcaatttcaaataaacatgaacagacaatataagaaaacttgaagaggcaaccttcaaaacatctagttgaatctagacagccccaccaactcacctcccattttcctaatttacttcaagagcccacaaatttcttttatttggcaatggaaaacagatgt-------------------------------------------------------------------------------------------------------------------------------------------------------------------------
>Jupunba_asplenifolia_Ekman_6383@NODE_1_length_1239_cov_49.137694
--------------------------------------------------------------------------------------------------------------------------------------------------------------------------------------------------------------------------------------------------------------------------------------acttctgaaccactggcctgggcagttcctaaattcacattactctcctgaggacgctttgaacttgaagtctggctttcatctaattttaattcaggaaaatttaaagagtcaaaacaaatcatcacaaacatcatgaagccatatataaattatacttaaaaacataccatattcagtgccaaacaactttgtttttttggcagaagattctttatcttcattactgatttccccaccagcttttctggtgtttctatcaaaatcctcaccaatctctgagtccctgccaaatctcttactgtccagctccttttgttcactctcataagcttcttttagatgatatttagcactatctttccgtgaaccagagtcatctctttggctccttgactctgagtaggagaccgcccgttcactcctgtaatctctataacttctgtgtgaatctcttctttcatctcgaaaatcactgtcccttgtatgcctctccctttccacaccatcatacggagaatgcttccttccagatccagatctttcatataaagaatccttccctttatattttagatgctccgagaaggtttctctatccttttccttgctcctataatctgaacccctatattctgacctatcatacttgtcacgagaatatttgtctgcagtgcgcggatgatctttggacctactatcactcccttctcttgtatgatcacccctggactcaagtcctgcacgagaagatagcctctcacggtatctatcttcatcagcatacttgtcatgtctagtgtaatcttcatttctagagtgaccataggagctccgagatgactgtcgatcaaaatgtctaaaagaatcactgctcctgccatggtgattcttgccataatctctgtcttcttctttgccatcattcctccgtgcatgatggtcagagacatttacaaaccctccccttgatggatttggatctgggctgcgttcacacttggggctacctgaatgttaataagagtatcaaacccaactcccattagcagagcttagcattaaacgtgtaaaagtattatcaatttcaaataaacatgaacagacaatataagaaaacttgaagaggcaaccttcaaaacatctagttgaatctagacagccccaccaactcacctcccattttcctaatttacttcaagagcccacaaatttcttttatttggcaatggaaaacac-----------------------------------------------------------------------------------------------------------------------------------------------------------------------------
>Jupunba_cochleata_Bonadeu_673@NODE_1_length_2208_cov_112.224777
aaagccagagacaacatgaaaaacagatacactagtcatacagtaagataagactagacatagcagacattcacaaccacttctaattgtgcaccaggcatgaaaattgtaatcaagacaaccccccatcccctcaaattctcagtaaacaagtcgatcattgaa-gtcaagcagttgaccatgttgcaaaataaggtcaattgcaatggaaaggaggcgcttacctaattcagctgctttcatggctgcaacctttgcgctgttcagatcattgacaacttctgaaccactggcctgggcagttcctaaattcacattactctcctgaggacgctttgaacttgaagtctggctttcatctaattttaattcaggaaaatttaaaaagtcaaaacaaattatcacaaacatcatgaagccatatataaattatacttaaaaacataccatattcagtgccaaacaactttgtttttttggcagaagattctttatcttcattactgatttccccaccagcttttctggtgtttctatcaaaatcctcaccaatctctgagtcactgccaaatctcttactgtccagctccttttgttcactctcataagcttcttttagacgatatttagcactatctttccgtgaaccagagtcatctctttggctccttgactctgagtaggagaccgcccgttcacttctgtaatctctataacttctgtgtgaatctcttctttcatctcgaaaatcactgtcccttgtacgcctctccctttccacaccatcatacggagaatgcttccttccagatccagatctttcatataaagaatccttccctttatattttagatgctccgagaaggtttctctatccttttccttgctcctataatctgaacccctatattctgacctatcatacttgtcacgagaatatttgtctgcagtgcgcggatgatctttggacctactatcactcccttctcttgtatgatcacccctggactcaagtcctgcacgagaagatagcctctcacggtatctttcttcatcagcatacttgtcatgtctagtgtaatcttcatttctagagtgaccataggagctccgagatgactgtcgatcaaaatgtctaaaagaatcactgctcctgccatggtgattcttgccataatctctgtcttcttctttgccatcatccctccgtgcatgatggtcagagacatttacaaagcctccccttgatggatttggatctgggctgcgttcacacttggggctacctgaatgttaataagagtatcaaacccaactcccattagcagagcttagcattaaacgtgtaaaagtattatcaatttcaaataaacatg-acagacaatataagaaaacttgaagaggcaaccttcaaaacatctagttgaatctagacagccccaccaactcacctcccattttactaatttacttcaagagcccacaaatttcttttatttggcaatggaaaacacagatgtccataagggctaggatcaccattcatcaaggttagcaccagtctacatgttgaaggcatcaccaaaagacaacatactttagaatcctttgaaaatccagtgagttcattatgacagaaagaagcctagcagcatcattagtcatccaatttacagcatataaagcg
>Jupunba_leucophylla_Iganci_839@NODE_1_length_2075_cov_217.626627
aaagccagagacaacatgaaaaacagatacactagtcatacagtaagataagactagacatagcagacattcacaaccacttctaattgtgcaccaggcatgaaaaatgtaatcaagacaaccccccatcccctcaaattctcagtaaacaagtcgatcattgaa-gtcaagcagttgaccatgttgcaaaataaggtcaattgcaatggaaaggaggcgcttacctaattcagctgctttcatggctgcaacctttgcgctattcagatcattgataacttctgaaccactggcctgggcagttcctaaattcacattactctcctgaggacgctttgaacttgaagtctggctttcatctaattttaattcaggaaaatttaaagagtcaaaacaaattatcacaaacatcatgaagccatatataaattatacttaaaaacataccatattcagtgccaaacaactttgtttttttggcagaagattctatatcttcattactgatttccccaccagcttttctggtgtttctatcaaaatcctcaccaatctctgagtccctgcaaaatctcttactgtccagctccttttgttcactctcataagattcttttagacgatatttagcactatctttccgtgaaccagagtcatctctttggctccttgactctgagtaggagaccgcccgttcacttctgtaatatctataacttctgtgtgaatctctactttcatctcgaaaatcactgtccctagtacgcctctccctttccacaccatcatacggagaatgcttccttccagatccagatctttcatataaagaatccttccctttatattttagatgctccgagaaggtttctctatccttttccttgctcctataatctgaacccctatattctgacctatcatacttgtcacgagaatatttgtctgcagtgcgtggatgatctttggacctactatcactcccttctcttgtatgatcacccctggactcaagtcctgcacgagaagatagcctctcacggtatctatcttcatcagcatacttgtcatgtctagtgtaatcttcatttctagagtgaccataggagctccgagatgactgtcgatcaaaatgtctaaaagaatcactgctcctgccatggtgattcttgccataatctctgtcttcttctttgccatcatccctccgtgcatgatggtcagagacatttacaaagcctccccttgatggatttggatctgggctgcgttcacacttggggctacctgaatgttaataagagtatcaaacccaactcacattagcagagcttagcattaaacgtgtaaaagtattatcaatttcaaatacacatgaacagacaatgtaagaaaacttgaagaggcaaacttcaaaacatctagttgaatctagacagccccaccaactcacctcccattttcctaatttacttcaagagcccacaaatttcttttatttggcaatggaaaacacagatgtccataagggctaggatcaccattcatcaaggttagcaccagtctacattttgaaggcatcaccaaaagacaacatactttagaatcctttgaaaatccagtgagttcattatgacagaaagaagcctagcagcatcattagtcatctaatttacagcatataaagcg
>Jupunba_limae_Iganci_261@NODE_1_length_1988_cov_115.616431
aatgccagagacaacatgaaaaacagatacactagtcatacagtaagataagactagacatagcagacattcacaaccacttctaattgtgcaccaggcatgaaaaatgtaatcaagacaaccccccatcccctcaaattctcagtaaacaagtcgatcattgaa-gtcaagcagttgaccatgttgcaaactaaggtcaattgcaatggaaaggaggcgcttacctaattcagctgctttcatggcagcaacctttgcgctattcagatcattgacaacttctgaaccactggcctgggcagttcctaaattcacattactctcctgaggacgctttgaacttgaagtctggctttcatctaattttaattcaggaaaatttaaagagtcaaaacaaattatcacaaacatcatgaagccatatataaattatacttaaaaacataccatattcagtgccaaacaactttgtttttttggcagaagattctttatcttcattactgatttccccaccagcttttctggtgtttctatcaaaatcctcaccaatctctgagtccctgccaaatctcttactgtccagctccttttgttcactctcataagcttcttttagacgatatttagcactatctttccgtgaaccagagtcatctctttggctccttgactctgagtaggagaccgcccgttcacttctgtaatctctataacttctgtgtgaatctcttctttcatctcgaaaatcactgtcccttgtacgcctctccctttccacaccatcatacggagaatgcttccttccagatccagatctttcatataaagaatccttccctttatattttagatgctccgagaaggtttctctatccttttccttgctcctataatctgaacccctatattctgacctatcatacttgtcacgagaatatttgtctgcagtgcgcagatgatctttggacctcctatcactcccttctcttgtatgatcacccctggactcaagtcctgcacgagaagatagcctctcacggtatctatcttcatcagcatacttgtcatgtctagtgtaatcttcatttctagagtgaccataggagctccgagatgactgtcgatcaaaatgtccaaaagaatcactgctcctgccatggtgattcttgccataatctgtgtcttcttctttgccatcatccctccgtgcatgatggtcagagacatttacaaagcctccccttgatggatttggatctgggctgcgttcacacttggggctacctgaatgttaataagagtatcaaacccaactcccattagcagagcttagcattaaacgtgtaaaagtattatcaatttcaaataaacatgaacagacaatataagaaaacttgaagaggcaaccttcaaaacatctagttgaatctagacagccccaccaactcacctcccattttcctaatttacttcaagaggccacaaatttcttttatttggcaatggaaaacacagatgtccataagggctaggatcaccattcatcaaggttagcaccagtctacattttgaaggcatcaccaaaagacaacatactttagaatcctttgaaaatccagtgagttcattatgacagaaagaagcctagcagcatcattagtcatctaatttacagcatataaagcg
>Jupunba_longipedunculata_Cardona_2682@NODE_1_length_1384_cov_182.426932
-----------------------------------------------------------------------------------------------------------------------------------------------------------------------------------------------------tcaattgcaatggaaaggaggcgcttacctaattcagctgctttcatggctgcaacctttgcgctattcagatcattgacaacttctgaaccactggcctgggcagttcctaaattcacattactctcctgaggacgctttgaacttgatgtctggctttcatctaattttaattcaggaaaatttaaagagtcaaaacaaattatcacaaacatcatgaagccatatataaattatacttaaaaacataccatattcagtgccaaacaactttgtttttttggcagaagattctttatcttcatcactgatttccccaccagcttttctggtgtttctatcaaaatcctcaccaatctctgagtccctgccaaatctcttactgtccagctccttttgttcactctcataagcttcttttagacgatatttagcactatctttccgtgaaccagagtcatctctttggctccttgactctgagtaggagaccgcccgttcacttctgtaatctctataacttctgtgtgaatctcttctttcatctcgaaaatcactgtcccttgtacgcctctccctttccacaccatcatacggagaatgcttccttccagatccagatctttcatataaagaatccttccctttatattttagatgctccgagaaggtttctctatccttttccttgctcctataatctgaacccctatattctgacctatcatacttgtcacgagaatatttatctgcagtgcgcggatgatctttggacctacaatcactcccttctcttgtatgatcacccctggactcaagtcctgcacgagaagatagcctctcccggtatctatcttcatcagcatacttgtcatgtctagtgtaatcttcatttctagagtgaccataggagctccgagatgactgtcgatcaaaatgtctaaaagaatcactgctcctgccatggtgattcttgccataatctctgtcttcttctttgccatcatccctccgtgcatgatggtcagagacatttacaaagcctccccttgatggatttggatctgggctgcgttcacacttggggctacctgaatgttaataagagtatcaaacccaactcccattagcagagcttagcattaaacgtgtaaaagtattatcaatttcaaataaacatgaacagacaatataagaaaacttgaagaggcaaccttcaaaacatatagttgaatctagacagccccaccaactcacctcccattttcctaatttacttcaagagcccacaaatttcttttatttggcaatggaaaacacagatgtccataagggctaggatcaccattcatcaaggttagcaccagtctacattttgaaggca-------------------------------------------------------------------------------------------------------------
>Jupunba_macradenia_Lourteig_3021@NODE_1_length_1507_cov_124.170629
-------------------------------------------------------------------------------------------------------aaaatgtaatcaagacaaccccccatcccctcaaattctcagtaaacaagtcgatcattgaa-gtcaagcggttgaccatgttgcaaaataaggtcaattgcaatggaaaggaggcgcttacctaattcagctgctttcatggctgcaacctttgcgctattcagatcattgacaacttctgaaccactggcctgggcagttcctaaattcacattactctcctgatgacgctttgaacttgaagtctggctttcatctaattttaattcaggaaaatttaaagagtcaaaacaaattatcacaaacatcatgaagccatatataagttatactttaaaacataccatattcagtgccaaacaactttgtttttttggcagaagattctttatcttcattgctgatttccccaccagcttttctggtgtttctatcaaaatcctcaccaatctctgagtccctgccaaatctcttactgtccagctccttttgttcactctcataagcttcttttagacgatatttagcactatctttccgtgaaccagagtcatctctttggctccttgactctgagtaggagaccgcccgttcacttctgtaatctctataacttctgtgtgaatctcttctttcatctcgaaaatcactgtcccttgtacgcctctccctttccacaccatcatacggagaatgcttccttccagatccagatctttcatataaagaatccttccctttatattttagatgctccgagaaggtttctctatccttttccttgctcctataatctgaacc------------cctatcatacttgtcacgagaatatttgtctacagtgcgcagatgatctttggacctactatcactcccttctcttgtatgatcacccctggactcaagtcctgcacgagaagatagcctctcacggtatctatcttcatcagcatacttgtcatgtctagtgtaatcttcatttctagagtgaccataggagctccgagatgactgacgatcaaaatgtctaaaagaatcactgctcctgccatggttattcttgccataatctctgtcttcttctttgccatcatccctccatgcatgatggtcagagacatttacaaagcctccccttgatggatttggatctgggctgcgttcacacttggggctacctgaatgttaataagagtatcaaacccaactcccattagcagagcttagcattaaacgtgtaaaagtattatcaatttcaaataaacatgaacagacaatataagaaaacttgaagaggcaaccttcaaaacatctagttgaatctagacagccccaccaactcacctcccattttcctaatttacttcaagagcccacaaatttcttttatttggcaatggaaaacacagatgtccataagggctaggatcaccattcatcaaggttagcaccagtctacattttgaaggcatcaccaaaagacaacatactttagaatcctttgaaaatccag-------------------------------------------------------------------
>Jupunba_microcalyx_Iganci_855@NODE_1_length_2070_cov_136.354742
aaagccagagacaacatgaaaaacagatacactagtcatacagtaagataagactagacatagcagacattcacaaccacttctaattgtgcaccaggcatgaaaaatgtaatcaagacaaccccccatcccctcaaattctcagtaaacaagtcgatcattgaa-gtcaagcagttgaccatgttgcaaaataaggtcaattgcaatggaaaggaggcgcttacctaattcagctgctttcatggctgcaacctttgcgctattcagatcattgacaacttctgaaccactggcctgggcagttcctaaattcacattactctcctgaggacgctttgaacttgaagtctggctttcatctaattttaattcaggaaagtttaaagagtcaaaacaaattatcacaaacatcatgaagccatatataaattatacttaaaaacataccatattcagtgccaaacaactttgtttttttggcagaagattctatatcttcattactcatttccccaccagcttttctggtgtttctatcaaaatcctcaccaatctctgagtccctgcaaaatctcttactgtccagctccttttgttcactctcataagattcttttagacgatatttagcactatctttccgtgaaccagagtcatctctttggctccttgactctgagtaggagaccgcccgttcacttctgtaatatctataacttctgtgtgaatctctactttcatctcgaaaatcactgtccctagtacgcctctccctttccacaccatcatacggggaatgcttccttccagatccagatctttcatataaagaatccttccctttatatttcagatgctccgagaaggtttctctatccttttccttgctcctataatctgaacccctatattctgacctatcatacttgtcacgagaatatttgtctgcagtgcgtggatgatctttggacctactatcactcccttctcttgtatgatcacccctggactcaagtcctgcacgagaagatagcctctcacggtatctatcttcatcagcatacttgtcatgtctagtgtaatcttcatttctagagtgaccataggagctccgagatgactgtcgatcaaaatgtctaaaagaatcactgctcctgccatggtgattcttgccataatctctgtcttcttctttgccatcatccctccgtgcatgatggtcagagacatttacaaagcctccccttgatggatttggatctgggctgcgttcacacttggggctacctgaatgttaataagagtatcaaacccaactcccattagcagagcttagcattaaacgtgtaaaagtattatcaatttcaaatacacatgaacagacaatgtaagaaaacttgaagaggcaaacttcaaaacatctagttgaatctagacagccccaccaactcacctcccattttcctaatttacttcaagagcccacaaatttcttttatttggcaatggaaaacacagatgtccataagggctaggatcaccattcatcaaggttagcaccagtctacattttgaaggcatcaccaaaagacaacatactttagaatcctttgaaaatccagtgagttcattatgacagaaagaagcctagcagcatcattagtcatccaatttacagcatataaagcg
>Jupunba_nipensis_Mayo_19662@NODE_1_length_1000_cov_41.112676
-------------------------------------------------------------------------------------------------------------------------------------------------------------------------------------------------------------------------------------------------------------------------------------------------------------------------------actctcctgaggacgctttgaacttgaagtctggctttcatctaattttaattcaggaaaatttaaagagtcaaaacaaatcatcacaaacatcatgaagccatatataaattatacttaaaaacataccatattcagtgccaaacaactttgtttttttggcagaagattctttatcttcattactgatttccccaccagcttttctggtgtttctatcaaaatcctcaccaatctctgagtccctgccaaatctcttactgaccacctccttttgttcactctcataagcttcttttagatgatatttagcactatctttccgtgaaccagagtcatctctttggctccttgactctgagtaggagaccgcccgttcactcctgtaatctctataacttctgtgtgaatctcttctttcatctcgaaaatcactgtcccttgtacgcctctccctttccacaccatcatatggagaatgcttccttccagatccagatctttcatataaagaatccttccctttatattttagatgctccgagaaggtttctctatccttttccttgcccctataatctgaacccctatattctgacctatcatacttgtcacgagaatatttgtctgcagtgcgcggatgatctttggacctactatcactcccttctcttgtatgatcacccctggactcaagtcctgcacgagaagatagcctctcacggtatctatcttcatcagcatacttgtcatgtctagtgtaatcttcatttctagagtgaccataggagctccgagatgactgtcgatcaaaatgtctaaaagaatcactgctcctgccatggtgattcttgccacaatctctgtcttcttctttgccatcattcctccgtgcatgatggtcagagacatttacaaaccctccccttgatggatttggatctgggctgcgttcacacttggggctacctgaatgttaataagagtatcaaacccaact-----------------------------------------------------------------------------------------------------------------------------------------------------------------------------------------------------------------------------------------------------------------------------------------------------------------------------------------------------------------------------------
>Jupunba_oppositifolia_Liegier_16014@NODE_1_length_1278_cov_141.848460
----------------------------------------------------------------------------------------------------------------------------------------------------------------------------------------------------------tgcaatggaaaggaggcgcttacccaattcagctgctttcatggctgcaacctttgcgttattcagatcattgacaacttctgaaccactggcctgggcagttcctaaattcacattactctcctgaggacgctttgaacttgaagtctggctttcatctaattttaattcaggaaaatttaaagagtcaaaacaaattatcacaaacatcatgaagccatatataaattatacttaaaaacataccatattcagtgccaaacaactttgtttttttggcagaagattctttatcttcattactgatttccccaccagcttttctggtgtttctatcaaaatcctcaccaatctctgagtccctgccaaatctcttactgtccagctccttttgttcactctcataagcttcttttagatgatatttagcactatctttccgtgaaccagagtcatctctttggctccttgactctgagtaggagaccgcccgttcactcctgtaatctctataacttctgtgtgaatctcttctttcatctcgaaaatcactgtcccttgtacgcctctccctttccacaccatcatacggagaatgcttccttccagatccagatctttcatataaagaatccttccctttatattttagatgctccgagaaggtttctctatccttttccttgctcctataatctgcacccctatattctgacctatcatacttgtcacgagaatatttgtctgcagtgcgcggatgatctttggacctactatcactcccttctcttgtatgatcacccctggactcaagtcctgcacgagaagatagcctctcacggtatctatcttcatcagcatacttgtcatgtctagtgtaatcttcatttctagagtgaccataggagctccgagatgactgtcgatcaaaatgtctaaaagaatcactgctcctgccatggtgattcttgccataatctctgtcttcttctttgccatcatccctccgtgcatgatggtcagagacatttacaaagcctccccttgatggatttggatctgggctgcgttcacacttggggctacctgaatgttaataagagtatcaaacccaactcccattagcagagcttagcattaaacgtgtaaaagtattatcaatttcaaataaacatgaacagacaatataagaaaacttgaagaggcaaccttcaaaacatctagttgaatctagacagccccaccaactcacctcccattttcctaatttacttcaag------------------------------------------------------------------------------------------------------------------------------------------------------------------------------------------------------------------
>Jupunba_oxyphyllidia_Yonker_6157@NODE_1_length_1477_cov_160.955000
-------------------------------------------------------------------------------------cttgtgaaccaggcatgaaaaatgtaatcaagacaaccccccatccccccaaatgctcagtaaacaagtcgatcattgaaggtcaagcagttaaccatgttgcaaaataaggtcaattgcaatggaaaagaggcgcttacctaattcagctgctttcatggctgcaacctttgcgctattcagatcattgacaacttctgaaccactggcctgggcagttcctaaatccacattactctcctgaggacgctttgaacttgaagtctggctttcatctaattttaattcaggaaaatttaaagagtcaaaacaaattatcacaaacgtcatgaagccatatataaattatacttaaaaacataccatattcagtgccaaacaactttgtttttttggcagaagattctttatcttcattactgatttgctccccagcttttctggtgtttctatcaaagtcctcaccaatctctgagtccctaccaaagctcttactgtccagctccttttgttcactctcataagcttcttttagacgatatttagcactatctttccatgaaccagagtcatctctttggcttcttgactctgagtaggagactgcccgttcacttctataatctctataacttctgtgtgaatctcttctttcacctcgataatcactgtcccttgtacgcctctccctttccacaccatcatacggagaatgcttccttccagatccagatctttcatataaagaatccttccctttatattttagatgctctgagaaggtttctctatccttttccttccccctataatctgaacccctatattctgacctatcatacttgtcacgagaatatttgtctgcagtgcgcggatgatctttggacctattatcactcccttctcttgtatgatcacccctggactcaagtcccacacgagaagatagcctctcacgctgtctatcttcatcagcatacttgtcatgtctagtgtaatcttcatttctagagtgaccataggagctccgagatgactgtcgatcagaatgtctaaaagaatcactgctcctgccatgatgattcttgccataatctctgtattcttctttgccgtcatccttccttgcatgatggtcaaagacatttacagagcctccccttgatggatttggatctgggctgcgttcacatttggggctacctgaatgttaacaagagtatcaaacccaactcccattagcagagcttagcattaaacgtgtaaaagtattatcaattccaaataaacatgaacagacaatataagaaaacttggagaggcaaccttcaaaacatctagttgaatctagacagccccaccaactcacctcccattttcctaatttacttcaagagcccacaaatttcttttatttggcaatggaaaacacagatgtccataagggctaggatcaccattcatcaaggttagcacc--------------------------------------------------------------------------------------------------------------------------------
>Jupunba_trapezifolia_Simon_1600@NODE_1_length_941_cov_207.475169
---------------------------------------------------------------------------------------cacgtaaaagattggaaatacttgaagacttgactcttcctttaaattgatggtctggtaaacaagtcgatcattgaa-gtcaagcagttgaccatgtagcaaaataaggtcaattgcaatggaaaggaggcgcttacctaattcagctgctttcatggctgcaacctttgcgctattcagatcattgacaacttctgaaccactggcctgggcagttcctaaattcacattactctcctgaggacgctttgaacttgaagtctggctttcatctaattttaattcaggaaaatttaaagagtcaaaacaaattatcacaaacatcatgaaaccatatataaattagacttaaaaatataccatattcagtgccaaccaactttgtttttttggcagaagattctttatcttcattactgatttccccaccagcttttctggtgtttctatcaaaatcctcaccaatctctgagtccctgccaaatctcttactgtccagctccttttgttcactctcataagcttcttttagacgatatttagcactatctttccgtgaaccagagtcatctctttggctccttgactctgagtaggagaccgcccgttcacttctgtaatctctataacttctgtgtgaatctcttctttcatctcgaaaatcactgtcccttgtacgcctctccctttccacaccatcatacggagaatgcttccttccagatccagatctttcatataaagaatccttccctttatattttagatgctccgagaaggtttctctatccttttccttgctcctataatctgaacccctatattctgacctatcatacttgtcacgagaatatttgtctgcagtgcgtggatgatctttggacctactatcactcccttctcttgtatgatcacccctggactcaagtcctgcacgagaa-------------------------------------------------------------------------------------------------------------------------------------------------------------------------------------------------------------------------------------------------------------------------------------------------------------------------------------------------------------------------------------------------------------------------------------------------------------------------------------------------------------------------------------------------------------------------------------------------------------------------------------------------------------------------------------
>Punjuba_callejasii_Daly_5935@NODE_1_length_1272_cov_32.096234
--------------------------------------------------------------------------------------------------------------------gaaaacccctcatccccccaaattctc--------agtcgatcattgaaggtcaagcagttgaccatgttgcaaaataaggtcaactgcaatggaaaagaggcgcttacctaattcagctgctttcatggctgcaacc-ttgcgctattcagatcattgacaacttctgaaccactggcctgggcagttcctaaattcacattactctcctgaggacgctttggacttgaagtctggctttcatctaattttaattcaggaaaatttaaagagtcaaaacaaattatcacaaacgtcatgaagccatatataaattatacttaaaaacataccatattcagtgctaaacaactttgtttttttggcagaagattctttatcctcattactgatttgctccccagcttttcgggtgtttctatcaaagtcctcaccaatctctgagtccctgccaaatctcttactgtccagctccttttgttcactctcataggcttcttttagacgatatttagcactatctttccgtgaaccagagtcatctctttggctccttaactctgagtaggagaccacccgttcacttctgtaatctctataacttctgtgtgaatctcttctttcatctcgataatcactgtcccttgtacgcctctccctttccacaccatcatacggagaatgcttccttccagatccagatctttcatataaagaatccttccctttatattttagatgctccgtgaaggtttctctatccttttccttgctcctataatctgaacccctatattctgacctatcatacttgtcacgagaatatttgtctgcagtgcgcggatgatctttggacctattatcactcccttctcttgcatgatcatccctggactcaagtcccgcgcgagaagatagcctctcatggtatctatcttcatcagcatacttgtcatgtctagtgtaatcttcatttctagagtgaccataggagctccaagatgactgtcgatcagaatgtctaaaagaatcactgctcctgccatggtgattcttgccataatctctgtcttcttctttgccatcatccttccttgcatgatggtcagagacatttacagagcctcccctggatggatttggatctgtgctgcgttcacacttggggctacctgaatgttaataagagcatcaaaccaaactcccattagcagagcttagcattaaacgtgtaaaagtattatcaattccaaataaacatgaacagacaatataagaaaa-----------------------------------------------------------------------------------------------------------------------------------------------------------------------------------------------------------------------------------------------------------------------------------------------------
>Punjuba_killipii_Palodorios_6252@NODE_1_length_1392_cov_64.156654
---------------------------------------------------------------------------------------------ccaggcatgaaaaatgtaatcaagacaacccctcatcccc-caaattctc--------agtcgattattgaaggtcaagcagttgaccatgttgcaaaataaggtcaactgcaatggaaaagaggcgcttacctaattcagctgctttcatggctgcaacctttgcgctattcagatcattgacaacttctgaaccactggcctgggcagttcctaaattcacattactctcctgaggacgctttggacttgaagtctggctttcatctaattttaattcaggaaaatttaaagagtcaaaacaaattatcacaaacgtcatgaagccacatataaattatacttaaaaacataccatattcagtgctaaacaactttgtttttttggcagaagattctttatcttcattactgatttgctccccagcttttcgggtgtttctatcaaagtcctcaccaatctctgagtccctgccaaatctcttactgtccagctccttttgttcactctcataggcttcttttagacgatatttagcactatctttccgtgaaccagagtcatctctttggctccttgattctgagtaggagaccgcccgttcacttctgtaatctctataacttctgtgtgaatctcttctttcatctcgataatcactgtcccttgtacgcctctccctttccacaccatcatacggagaatgcttccttccagatccagatctttcatataaagaatccttccctttatattttagatgctctgtgaaggtttctctatccttttccttgctcttataatctgaacccctatattctgacctatcatacttgtcacgagaatatttgtctgcagtgcgcggatgatctttggacctattatcactcccttctcttgcatgatcacccctggactcaagtcccaagcgagaagatagcctctcacggtatctatcttcatcagcatacttgtcatgtctagtgtaatcttcatttctagagtgaccataggagctccaagatgactgtcgatcagaatgtctaaaagaatcactgctcctgccatggtgattcttgccataatctctgtcttcttctttgccatcatccttccttgcatgatggtcagagacatttacagagcctcccctggatggatttggatctgggctgcgttcacacttggggctacctgaatgttaataagagcatcaaacccaactcccattagcagagcttagcattaaacgtgtaaaagtattatcaattacaaataaacatgaacagacaatataagaaaacttggagaggcaaccttcaaaacatctagttgaatctagacagccccaccaactcacctcccattttcctaatttacttcaagagcccacaaatttc----------------------------------------------------------------------------------------------------------------------------------------------------------------------------------------------------
>_R_Acacia_rostellifera_Murphy_466@NODE_1_length_1396_cov_335.822593
------------------------------------------------------------------------------------------------------------------------------------------------------------------------------------------------------------------------------------------------------------------------------------------------------------------------------------------------------------------------------------------------------------------tgacaaaagtcatgaagccatatataaattatacttaaaaacataccatattcagtgccaagcaactttttttttttggcagaagattctttatcttcattactgatttgctccccagcttttctggtgtttctatcaaagtcctcgcaaatctctgagtccctgccaaatctcttactgtccagctccttttgttcactctcaaaaccttcttttggacgatatttagcactatctttccgtgaaccagagtcatctctttggctccttgactctgagtaggagaccacccgatcacttctgtaatctctataacttctgtgtgaatctcttctttcatctcgataatcactgtcccttgtacgcctctccctttccacaccatcatacggagaatgcttccttccagatccagatctttcatataaagaatccttccctttatattttagatgctccgagaaggtttctctatccttttccttgctcctataatctgaaccgcta---tctgacctatcatacttgtcacgagaatatttgtctgcagtgcgcggattatctttggacctattatcaatcccttctcttgtatgatcacccctggactcaagtccagcacgagaagatagcttctcacggtatctatcttcatcagcatacttgtcatgtctaatgtaatcttcatttctagagtgaccataggagctccgagatgactgtcgatcagaatgtctaaaagaatcactgctcctgccatggtgactcttgccataatctgtg---tttcctttgccatcgtccttccttgcatgatgatcagagacatttacagagcctctccttgacggatttggatctgggctacgttcacgcttggggcttcctgaatgttaataagagtatcaaacccaactgccattagcagagcttagcattaaaagtgtaaaagtattattaatttcaaataaacatgaacagacaatataagaaaaattggagaggcaaccttcaaaacatctagttgaatctagacagccccaccaactcacctcccattttcctaatttacttcaagagcccacaaatttcttttatttggcaatggaaaacacagatgtccattagggctaggatcaccattcatcaaggttagcaccagtctacattttgaaggcatcaccaaaagacaacatactatagaatccttcgaaaatccagacagttcattatgacagaaagaagcctagcagcatcattagtcatctaatttacagcatataaagca
>_R_Acacia_rostellifera_Murphy_466@NODE_2_length_641_cov_53.627660
aaagccagagacaacatgaaaaacagatacactagtcatgcagtaagataagactagacatagcagacattcacaaccacttctacttgtgcaccagccatgaaagatgtaatcaagacaaccccccatccccccaaattctcagtaaacaagtcgatcattgaaggtcaagcagttgaccatgttgcaaaataaggtcaattgcaatggaaaagaggcgcttacccaattcagctgctttcatggctgcaacctttgcgctattcagatcattgacaacttctgaaccactggcctgggcagttcctaaattcacattactctcctgaggatgctttgaacttgaagtatggctttcatctaattttaattcaggaaaacttaaagagtcaaaacaaattatgacaaaagtcatgaagccatatataaattatacttaaaaacataccatattcagtgccaagcaacttt-tttttttggcagaagattccttatcttcattactgatttgctccccagcttttctggtgtttctatcaaagtcctcgcaaatctctgagtccctgcc-----------------------------------------------------------------------------------------------------------------------------------------------------------------------------------------------------------------------------------------------------------------------------------------------------------------------------------------------------------------------------------------------------------------------------------------------------------------------------------------------------------------------------------------------------------------------------------------------------------------------------------------------------------------------------------------------------------------------------------------------------------------------------------------------------------------------------------------------------------------------------------------------------------------------------------------------------------------------------------------------------------------------------------------------------------------------------------------------------------------------------------------------------------------
>_R_Albizia_inundata_Wood_26530@NODE_1_length_1207_cov_207.993056
--------------------------------------------------------------------------------------------------------------------------------------------------------------------------------------------------------------------------------------------gctttcatggctgcaacctttgcgctattcagatcattgacgacttctgaaccacaggcctcagcagttcctaaattcaccttactctcctgaggatgctttgaacttgaagtctggctttcatctaattttaattcaggaaaatttaaagagtcaaaacaaattatcacaaacgtcatgaagccatatataaattatacttaaaaacataccatattcagtgccaaacaactttggttttttggcagaacattctttatcttcattactgatttgctccccagcttttctggtgtttctatcaaggtcctcaccaatctctgagtccctgcaaaatctcttactgtcaagctccttttgctcactctcataagcttcttttagacgatatttagcaccatctttccgtgaaccagagtcatctctttggctccttgactctgagtaggagaccgcccaatcacttctgtaatctctattacttctgtgtgaatctcttctttcatctcgataatcactgtcccttgtacgcctctccctttccacaccatcatacggagaacgcttccttccagatccagatctctcatataaagaatccttccctttatattttagatgctccgagaaggtttctctatccttttccttgctcttataatctgaacccctgtattctgacctatcatacttgtcacgagaatatttgtctgcagtgcgcagatgatctttggacctattatcactcccttctcttgtatgaccacccctggaatcaagtcccgcgcgagaagatagcctctcacggcatctatcttcatcagcatacttgtcatgtctagtgtaatcttcatttctagagtgaccataggagctccgagatgactgtagatcagaatgtctaaaagaatcattgctcctgccatggtgattcttgccataatctctgtcttcttccttgccatcatccttccttgcatgacggtcaaagacatttacagagcctccccttgatggatttggatctgggctgcgttcacgcttggggctacctgaatgttaataagagtatcaaacccaactcccattagtagagcttagcattaaaagtgtaaaagtatcatcaattccaaataaacatgaacagacaatataagaaaacttggagaggcaaccttcaaaacatctagttgaatctagacagccc-------------------------------------------------------------------------------------------------------------------------------------------------------------------------------------------------------------------------------------------------------
>_R_Albizia_niopoides_Simon_1601@NODE_1_length_1564_cov_164.245461
---------------------aacagatgcactagtcatgcagtaagataagactagacatggcagacattcacaaccacttctacttgtgcaccagacatgaaagatgtaatcaagacaaccccccatccccccaaattctcggtaaacaaatcgatcattgaaggtcaagcagttgaccatgttgcaaaataaggtcaattgcaatgg-aaagaggcgcttacctaattcggctgctttcatggctgcaacctttgcgctattcagatcattgacaacttctgaaccactggcctcagcagttcctaaattcacattactctcctgaggatgctttgaacttgaagtctggctttcatctaattttaattcaggaaaatctaaggagtcaaaacaaattatcaaaaacgtcatgaagccatatataaattatacttaaaaacataccatattcagtgccaaacaacttcggttttttggcagaacattctttatcttcattactgatttgctccccagcttttctggtgtttctatcaaggtcctcaccaatctctgagtccctgccaaatctcttactgtccagctccttttgctcactgtcataagcttcttttagacgatatttagcactatctttccgtggaccagagtcatctctttggctccttgactctgagtaggagaccgcccgatcacttctgtaatctctattacttctgtgtgaatctcttctttcatctcgacaatcactgtcccttgtacgcctctccctttccacaccatcatacggagaatgcttccttccagatccagatctttcatataaagaatccttccctttatattttagatgctctgagaaggtttctctatccttttccttgctcttaaaatctgaacacctatattctgacctatcatacttgtcacgagaaaatttgtctgcagtgcgcggatgatctttggacctattatcactcccttctcttgtataaccacccctggaatcaagtcccacgcgagaagatagcctctcacggtatctatcttcatcagcatacttgtcatgtctagtgtaatcttcatttctagagtgaccataggagctccgagatgactgttgatcagaatgtctaaaagaatcattgctcctgccatggcgattcttgccataatctctgtcttcttctttgccatcatccttccttgcatgacggtcaaagacatttacagagcctccctttgatggatttggatctgggctgcattcacgcttggggctacctgaatgttaatgagagtatcaaacccaactcccattagtagagcttagcattaaaagtgtaaaagtatcatcaattccaaataaacatgaacagacaatataagaaaacttggagaggcaaccttcaaaacatctagttgaatctagacagccccaccaactcacctcccattttcctaatttacgtcaagagcccacaaatttcttttatttggcaatggaaaacacagatgtccataagggctaggatcaccattcatcaaggttagcaccagtctacattttgaaggcatcacc--------------------------------------------------------------------------------------------------------
>_R_Albizia_sinaloensis_Hughes_1576@NODE_1_length_1371_cov_140.020866
------------------------------------------------------------------------------------------------------------------------------------------------------------------------------------------------------------------aaaagaggcgcttacctaattcagctgctttcatggctgcaacctttgcgctattcagatcattgacaacttctgaaccactggcctcagcagttcctaaattcacattactctcctgaggatgctttgaacttgaagtctggctttcatctaattttaattcaggaaaatctaaagaatcaaaacaaattatcaaaaacgtcatgaagccatatataaattatacttaaaaacataccatatttagtgccaaaaaactttgcttttttggcagaagattctttatcttcattactgatttgctccccagcttttctggtgtttctatcaaggtcctcaccaatctctgagtccctgccaaatctcttacagtccagctccttttgctcactctcataagcttcttttagacgatatttagcactatctttccgtgaaccagagtcatctctttggctccttgactctgagtaggagatcacccgatcacttctgtaatctctattacttctgtgtgaatctcttctatcatctcgataatcactgtcccttgtacgcctctccctttccacaccatcatacggagaacgcttccttccagatccagatctttcatataaagaatccttccctttatattttagatcctccgagaaggtttctctacccttttccttgctcttataatctgaacccctatattctgacctatcatacttgtcacgagaatatttgtctacagtgcgcagatgatctttggacctattatcactcccttctcttgtatgaccacccctggactcaagtcccgtgcgagaagatagcctctcacggtatctatcttcatcagcatacttgtcatgtctagtgtaatcttcatttctagagtgaccataggagctccgagatgactgtcgatcagaatgtctaaaagaatcattgctcctgccatggtgattcttgccacaatctctgtcttcttctttgccatcatccttccttgcatgatggtcaaagacatttacagagcctccccttgatggatttggatctgggctgcgttcacgcttggggctacctgaatgttaatgagagtatcaaacccaactcccattagtagagcttagcattaaaagtgtaaaagtattatcaattccaaataaacatgaacagacaatataagaaaacttggagaggcaaccttcaaaacatctagttgaatctagacagccccaccaactcacctcccattttcctaatttacgtcatgagcccacaaatttcttttatttggcaatggaaaacacagatgtccataagggctaggatcaccattcatcaaggttagcaccagtctacattttgaaggca-------------------------------------------------------------------------------------------------------------
>_R_Albizia_subdimidiata_var_minor_Gorts_341@NODE_1_length_941_cov_97.085648
--------------------------------------------------------------------------------------------------------------------------------------------------------------------------------------------------------------------------------------------------------------------------------------------------------------------------------------------------------------tggctttcatctaattttaattcaggaaaatct--agagtcaaaacaaattatcat-aacgtgatgaagccatatataaattatacttaaaaacataccatattcagtgccaaacaactttggttttttggtagaacattctttatcttcattactgatttgctccccagcttttctggtgtttctatcaaggtcctcaccaatctctgagttcccgcaaaatctcttactgtccagctccttttgctcactctcataagcttcttttagacgatatttagcaccatctttccgtgaaccagagtcatctctttggctccttgactctgagtaggagaccgcccgatcacttctgtaatctctattacttctgtatgaatctcttctttcatctcgataatcactgtcccttgtacgcctctccctttccacaccatcatacagagaacacttccttccaaatccagatctctcatataaagaatccttccctttatattttagatgctccgagaaggtttctctatccttttccttgctcttataatctgaacccctgtattctgacctatcatacttgtcacgagaatatttgtctgcagtgcgcagatgatctttggacctattatcactcccttctcttgtatgaccacccctggaatcaagtcccgcgcgagaagatagcctctcacggcatct---------------------------------atcttcatttctagagtgaccataggagctccgagatgactgtagatcagaatgtctaaaagaatcattgctcctgccatggtgattcttgccataatctctgtcttcttccttgccatcatccttccttgcatgacggtcaaagacatttacagagcctccccttgatggatttggatctgggctgcgttcacgcttggggctacctgaatgttaataagagtatcaaacccaactcccatt-----------------------------------------------------------------------------------------------------------------------------------------------------------------------------------------------------------------------------------------------------------------------------------------------------------------------------------------------------------------------------
>_R_Albizia_subdimidiata_var_subdimidiata_Ferreira_210@NODE_1_length_1471_cov_160.274749
-------------------------------------------------------------------------------------------------------------------------------------------------------------------------aagcagttgaccatgttgcaaaataaggtcaattgcaatggaaaagaggcgcttacctaattcagctgctttcatggctgcaacctttgcgctattcagatcattgacgacttctgaaccacaggcctcagcagttcctaaattcacattactctcctgaggatgctttgaacttgaagtctggctttcatctaattttaattcaggaaaatct--agagtcaaaacaaattatcat-aacgtgatgaagccatatataaattatacttaaaaacataccatattcagtgccaaacaactttggttttttggcagaacattctttatcttcattactgatttgctccccagcttttctggtgtttctatcaaggtcctcaccaatctctgagtccctgcaaaatctcttactgtccaactccttttgctcactctcataagtttcttttagacgatatttagcaccatctttccgtgaaccagagtcatctctttggctccttgactctgagtaggagaccgcccaatcacttctgtaatctctattacttctgtgtgaatctcttctttcatctcgataatcactgtcccttgtatgcctctccctttccacaccatcatacggagaacgcttccttccagatccatatctctcatataaagaatccttccctttatattttagatgctccgagaaggtttctctatccttttccttgctcttataatctgaacccctgtattctgacctatcatacttgtcacgagaatatttgtctgcagtgcgcagatgatctttggacctattatcactcccttctcttgtatgaccacccctggaatcaagtcccgcacgagaagatagcctctcacggcatctatcttcatcagcatacttgtcatgtctagtgtaatcttcatttctagagtgaccatatgagctccgagatgactgtagatcagaatgtctaaaagaatcattgctcctgccatggtgattcttgccataatctctgtcttcttccttgccatcatccttccttgcatgacggtcaaagacatttacagagcctccccttgatggatttggatctgggctgcgttcacgcttggggctacctgaatgttaatgagagtatcaaacccaactcccattagtagagcttagcattaaaagtgtaaaagtaccatcaatcccaaataaacatgaacagacaatataagaaaacttggacaggcaaccttcaaaacatctagttgaatctagacagccccaccaactcacctcccattttcctaatttacgtcaagagcccacaaatttcttttatttggcaatggaaaacacagatgtccataagggctaggatcaccattcatcaaggttagcaccagtctacattttgaaggcatcaccaaaagacaacacactttagaatccttcgaaaatccagtgagttcattatgacaga-------------------------------------------------
>_R_Balizia_elegans_Iganci_870@NODE_1_length_1801_cov_145.698956
--agccagagacaacatgaaaaacagatacactagtcatacagttagataagactagacattgcagacattcacaaccaattctacttgtgaaccaggcatgaaaaatgtaatcaagacaacccctcatccccccaaatgctcagtaaacaagtcgatcattgaaggtcaagcagttgaccatgttgcaaaataaggtcaattgcaatggaaaagaggcgcttacctaattcagcagctttcatggctgcaacctttgcgctattcagatcattgacaacttctgaaccactggcctgggcagttcctaaattcacattactctcctgaggacgctttgaacttgaagtctggctttcatctaattttaattcaggaaaatttaaagagtcaaaacaaattatcacaaacgtcatgaagccatatataaattatacttaaaaacataccatattcagtgccaaacaactttgtttttttggcagaagattctttatcttcattactgatttgctccccagcttttctggtgtttctatcaaagtcctcaccaatctctgagtccctgccaaagctcttactgtccagctccttttgttcactctcatatgcttcttttagacgatatttagcactatctttccatgaaccagagtcatctctttggcttcttgactctgagtaggagactgcccgttcacttctataatctctataacttctgtgtgaatctcttctttcatctcgatagtcactgtcccttgtacgcctctccctttccacaccatcatacggagaatgcttccttccagatccagatctttcatataaagaatccttccctttatattttagatgctctgagaaggtttctctatccttttccttgctcctataatctgaacccctatattctgacctatcatacttgtcacgagaatatttgtctgcagtgcgcggatgatctttggacctattatcactcccttctcttgtatgatcacccctggactcaagtcccgcacgagaagatagcctctcacgctgtctatcttcatcagcatacttgtcatgtctagtgtaatcttcatttctagagtgaccataggagctccgagatgactgtcgatcagaatgtctaaaagaatcactgctcctgccatggtgattcttgccataatctctgtattcttctttgccatcatccttccttgcatgatggtcaaagacatttacagagcctccccttgatggatttggatctgggctgcgttcacatttggggctacctgaatgttaataagagtatcaaacccaactcccattagcagagcttagcattaaacgtgtaaaagtattatcaattccaaataaacatgaacagacaatataagaaaacttggacaggcaaccttcaaaacatctagttgaatctagacagccccaccaactcacctcccattttcctaatttacttcaagagcccacaaatttcttttatttggcaatggaaaacacagatgtccataagggctaggatcaccattcatcaaggttagcaccagtctacattttgaaggcatcaccaaaagacaacatactttagaatcctttgaaaatccagtgagttcattatgacagaaagaagcctagcagcatcattagtcatctaatttacagcatgtaaagag
>_R_Balizia_pedicellaris_Queiroz_15529@NODE_1_length_1784_cov_375.149798
aaagccagagacaacatgaaaaacagatacactagtcatacagtaagataagactagacattgcagacattcacaaccaattctacttgtgaaccaggcatgaaaaatgtaattaagacaacccctcatccccccaaatgctcagtaaataagtcgatcattgaaggtcaagcagttgaccatgttgcaaaataaggtcaattgcaatggaaaagaggcgcttacctaattcagcagctttcatggctgcaacctttgcgctattcagatcattgacaacttctgaaccactggcctgggcagttcctaaattcacattactctcctgaggacgctttgaacttgaagtctggctttcatctaattttaattcaggaaaatttaaagagtcaaaacaaattatcacaaacgtcatgaagccatatataaattatacttaaaaacataccatattcagtgccaaacaactttgtttttttggcagaagattctttatcttcattactgatttgctccccagcttttctggtgtttctatcaaagtcctcaccaatctctgagtccctgccaaagctcttactgtccagctctttttgttcactctcataagcttcttttagacgatatttagcactatctttccatgaaccagagtcatctctttggcttcttgactctgagtaggagactgcccgttcacttctataatctctataacttctgtgtgaatctcttctttcatctcgatagtcactgtcccttgtacgcctctccctttccacaccatcatacggagaatgcttccttccagatccagatctttcatataaagaatccttccctttatattttagatgctctgagaaggtttctctatccttttccttgctcctataatctgaacccctatattctgacctatcatacttgtcgcgagaatatttgtctgcagtgcgcggatgatctttggacctattatcactcccttctcttgtatgatcacccctggactcaagtcccgcacgagaagatagcctctcacgctgtctatcttcatcagcatacttgtcatgtctagtgtaatcttcatttctagagtgaccataggagctccgagatgactgtcgatcagaatgtctaaaagaatcactgcttctgccatggtgattcttgccataatctttgtattcttctttgccatcatccttccttgcatgatggtcaaagacatttacagagactccccttgatggatttggatctgggctgcgttcacatttggggctacctgaatgttaataagagtatcaaacccaactcccattagcagagcttagcattaaacgtgtaaaagtattatcaattccaaataaacatgaacagacaatataagaaaacttggacaggcaaccttcaaaacatctagttgaatctagacagccccaccaactcacctcccattttcctaatttacttcaagagcccacaaatttcttttatttggcaatggaaaacacagatgtccataagggctaggatcaccattcatcaaggttagcaccagtctacattttgaaggcatcaccaaaagacaacatactttagaatcctttgaaaatccagtgagttcattatgacagaaagaagcctagcagcatcattagtcatctaatttacagcatataaagag
>_R_Balizia_spnov_Morim_577@NODE_1_length_1520_cov_354.034130
------------------------------------------------------------------------------------acttgtgaaccaggcatgaaaaatgtaatcaagacaaccccccatccccccaaatgctcagtaaacaagtcgatcattgaaggtcaagcagttgaccatgttgcaaaataaggtcaactgcaatggaaaagaggcgcttacctaattcagctgctttcatggctgcaacctttgcgctattcagatcattgacgacttctgaaccactggcctgggcagttcctaaattcacattactctcctgaggacgctttgaacttgaagtctggctttcatctaattttaattcaggaaaatttaaaaagtcaaaacaaattatcacaaacgtcatgaagccatatataaattatacttaaaaacataccatattcagtgccaaacaactttgtttttttggcagaagattctttatcttcattactgatttgctccccagcttttctggtgtttctatcaaagtcctcaccaatctgtgagtccctgccaaagctcttactgtccagctccttttgttcactctcataagcttcttttagacgatatttagcactatctttccatgaaccagagtcatctctttggcttcttgactctgagtaggagactgcccgttcacttctataatctctataacttctgtgtgaatctcttctttcatctcgataatcactgtcccttgtacgcctctccctttccacaccatcatacggagaatgtttccttccagatccagatctttcatataaagaatccttccctttatattttagatgctctgagaaggtttctctatccttttccttgctcctataatctgaacccctatattctgacctatcatacttgtcacgagaatatttgtctgcagtgcgtggatgatctttggacctattatcactcccttctcttgtatgatcacccctggactcaagtcccgcacgagaagatagcctctcacgctgtctatcttcatcaacatacttgtcatgtctagtgtaatcttcatttctagagtgaccataggagctccgagatgactgtcgatcagaatgtctaaaagaatcactgctcctgccatggtgattcttgccataatctctgtattcttctttgccatcatccttccttgcatgatggtcaaagacatttacagagcctccccttgatggatttggatctgggctgcgttcacatttggggctacctgaatgttaataagagtatcaaacccaactcccattagcagagcttagcattaaacgtgtaaaagtattatcaattccaaataaacatgaacagacaatataagaaaacttggagaggcaaccttcaaaacatctagttgaatctagacagccccaccaactcacctcccattttcctaatttacttcaagagcccacaaatttcttttatttggcaatggaaaacacagatgtccataagggctaggatcaccattcatcaaggttagcaccagtctacattttgaaggcatcaccaaaagacaacatactt----------------------------------------------------------------------------------------
>_R_Calliandra_bella_LPQ15696@NODE_1_length_1686_cov_312.307644
aaagccaaagacaacatgaaaaacagatacactagtcatgcaataggatatgactaggcatagcatacattcacaaccacttctgatagtgcaccaggcatgaaaaaagtaatcaagataa----------acccaaattctcggtaaacaagtcgatcattgaaggtcaggcggttgaccatgctgtaaaagaaggtcaattgcaatggaaaagaggaacatacctaattcagctgctttcatggctgcaacctttgcgctattcagatcattgacagcttctgagacactagcctgggcagttcttaaattcacattaccctcctgaggatgctttgaacttgaagtctggctttcatctaattttaattcaggaaattt---agagacaaaacaaattatcacaaacatcatgaagccatacataaattat-cttgaaaacataccatattcagttacaaacaacttcgtttttttggcagaagattctttatcttcattaccgatttgctccccagcttttctggtgtttctatcaaggtcttcatcaatctctgagtccctgccaagtctcttacagtccagctccttttgttcactctcataagcttctttgagacgatatttagcactatctttccatgaaccagagtcatctctttggccccttgactctgagtaggagaccactcgatcgcttctgtaatctctataacttctgtgtgaatctcttctttcatctcgataatcactgtcccttgcacgcctctccctttccccaccatcatacggagaatgcttccttccatgtccagatctttcatatagagaatccttcgctttatattttagatgctccgagaaggtttctctatccttttccttgctcctataatctgaacccctatattctgacctatcatacttgtcacgagaatatttgtctgcattgcgtggatggtctttggaactattatcactcccttctcttgtatgatcacccctggattcgagtgctgaacgagaagattgcctctcacggtatctatcttcatcagcatacttgtcatgtctagtgtaatcttcatttctagagtgaccataggagctccgagaagaatgtcgatcagaatgtctaaaagaatcactgctcctgccatggtgattcttgccatgatctctgtcttcttctttgccatcatccctccttgcatgatggtcagagacatttacagagcctccccttgatggattaggatctgggctgcgttcacgcttggggcttcctgaatattaataagagtaccgaacccaactcccattagcagagcttagcattaaaagtgtaaaagaattatcaattccaaataaccatgaacagacaacataagaaaacttggagaggcaaccttcaaaacatctagttgaatctagacagccccaccaactcacctcccattttcctaatttacttcaagagcccacaaatttcttttatttggcaatgggaaacacagatgtccataagggctaggatcaccattcatcaaggttagcaccagtctacattttgaaggcatcaccacaagacaacatacttcagaattcttcgaaaatccagtgagttcattatgacagaaagaagcctag--------------------------------------
>_R_Enterolobium_cyclocarpum_MWC9020@NODE_2_length_559_cov_135.004149
----------------------------------------------------------------------------------------------------------------------------------------------------------------------------------------------------------------------------------------------------------------------------------------------------------------------------------------------------------------------------------------------------------------------------------------------------------------------------------------------------------------------------------------------------------------------------------------------------------------------------------------------------------------------------------------------------------------------------------------------------------------------------------------------------------------------------------------------------------------------------------------------------------------------------------------------------------------------------------------------------------------------------------------------------------------------------------------------------------------------------cttcatttctagagtgaccataagagctccgagatgactgtcgatcagaatgtttaaaagaatcactgctcctgccatggtgattcttgccataatctctgtcttcttctttgccatcatccttccttgcatgatgatcagagacatttacagagcctccccttgatggatttggatctgggctgagttcacgcttaaggctacctgaatg-----------atcaaacccaactcccattagcagagcttagcattaaaagtgtgaaagtattatcaattccaaataaacatgaacagacaatataagaaaacttggagaggcaaccttcaaaacatctagttgaatctagacagccccaccaactcacctcccattttcctaatttacttcaagagcccacaaatttcttttatttggcaatggaaaacacagatgtccataagggctaggatcaccattcatcaaggttagcaccagtctacattttgaaggcatcaccaaaagacaacatactttagaatcctttgaaaatccagtgagttcattatgacagaaagaagttagaa-------------------------------------
>_R_Hydrochorea_corymbosa2_Iganci_862@NODE_1_length_1263_cov_340.914735
---------------------------------------------------------------------------------------------------------------atcaagacaacccctcatccccccaaatgctcagtaaacaagtcgatcattgaaggtcaagcagttgaccatgttgcaaaataaggtcaattgcaatggaaaagaggcgcttacctaattcagcagctttcatggctgcaacctttgcgctattcagatcattgacaacttctgaaccactggtctgggcagttcctaaattcacattactctcccgaggacgctttgaacttgaagtctggctttcatctaattttaattcaggaaaatttaaagagtcaaaacaaattatcacaaacgtcatgaagccatctataaattatacttaaaaatataccatattcagtgccaaacaactttgtttttttggcagaagattctttatcttcattactgatttgctccccagcttttctggtgtttctatcaaagtcctcaccaatctctgagtccctgccaaagctcttactgtccagctccttttgttcactctcataagcttcttttagacgatatttagcactatctttccatgaaccagagtcatctctttggcttcttgactctgagtaggagactacccgttcacttctataatctctataacttctgtgtgaatctcttctttcatctcgatagtcactgtcccttgtacgcctctccctttccacaccatcatatggagaatgcttccttccagatccagatctttcacataaagaatccttccctttatattttagatgctctgagaaggtttctctatccttttccttgctcctataatctgaacccctatattctgacctaacatacttgtcatgagaatatttgtctgcagtgcgcggatgatctttggacctattatcactcccttctcttgtatgatcacccctggactcaagtcccgcacgagaagatagcctctcacgctgtctatcttcatcagcatacttgtcatgtctagtgtaatcttcatttctagagtgaccataggagctccgagatgactgtcgatcagaatgtctaaaagaatcactgctcctgccatggtgattcttgccataatctctgtattcttctttgccatcatccttccttgcatgatggtcaaagacatttacagagcctccccttgaaggatttggatctgggctgcgttcacatttggggctacctgaatgttaataagagtatcaaacccaactcccattagcagagcttagcattaaacgtgtaaaagtattatcaattccaaataaa----------------------------------------------------------------------------------------------------------------------------------------------------------------------------------------------------------------------------------------------------------------------------------------------------------------------------
>_R_Hydrochorea_gonggrijpii_Tillett_45696@NODE_1_length_1324_cov_195.028067
-----------------------------------------------------------------------------------------------------------------------------------------------------------------------------------------------------------------------aggcgcttacctaattcagcagctttcatggctgcaacctttgcgctattcagatcattgacaacttctgaaccactggcctgggcagttcctaaattcacattactctcctgaggacgctttgaacttgaagtctggctttcatctaattttaattcaggaaaatttaaagagtcaaaacaaattatcacaaacgtcatgaagccatatataaattatacttaaaaatataccatattcagtgccaaacaactttgtttttttggcagaagattctttatcttcattactgattcgctccccagcttttctggtgtttctatcaaagtcctcaccaatctctgagtccctgccaaagctcttactgtccagctccttttgttcactctcataagcttcttttagacgatatttagcactatctttccatgaaccagagtcatctctttggcttcttgactctgagtaggagactgcccgttcacttctataatctctataacttctgtgtgaatctcttctttcatctcgatagtcactgtcccttgtacgcctctccctttccacaccatcatacggagaatgcttccttccagatccagatctttcatataaagaatccttccctttatattttagatgctctgagaaggtttctctatccttttccttgctcctataatctgaacccctatattctgacctaacatacttatcatgagaatatttgtctgcagtgcgcggatgatctttggacctattatcactcgcttctcttgtatgatcacccctggactcaagtcccgcacgagaagatagcctctcacgctgtctatcttcatcagcatacttgtcatgtctagtgtaatcttcatttctagagtgaccataggagctccgagatgactgtcgatcagaatgtctaaaagaatcactgctcctgccatggtgattcttgccataatctctgtattcttctttgccatcatccttccttgcatgatggtcaaagacatttacagagcctccccttgatggatttggatctgggctgcgttcacatttggggctacctgaatgttaataagagtatcaaacccaactcccattagcagagcttagcattaaacgtgtaaaagtattatcaattccaaataaacatgaacagacaataaaagaaaacttggagaggcaaccttcaaaacatctagttgaatctagacagccccaccaactcacctcccattttcctaatttacttcaagagcccacaaatttcttttatttggcaatggaaaacacagatgtccataagggctaggat-------------------------------------------------------------------------------------------------------------------------------------------------------
>_R_Hydrochorea_marginata_Morim_563@NODE_1_length_1897_cov_200.834615
aaagccagagacaacatgaaaaacagatacactagtcatacagtaagataagactagacattgcagacattcacaaccaattctacttgtgaaccagccatgaaaaatgtaatcaagacaacccctcatccccccaaatgctcagtaaacaagtcgatcattgaaggtcaagcagttgaccatgttgcaaaataaggtcaattgcaatggaaaagaggcgcttacctaattcagcagctttcatggctgcaacctttgcgctattcagatcattgacaacttctgaaccactggtctgggcagttcctaaattcacattactctcctgaggacgctttgaacttgaagtctggctttcatctaattttaattcaggaaaatttaaagagtcaaaacaaattatcacaaacgtcatgaagccatctataaattatacttaaaaatataccatattcagtgccaaacaactttgtttttttggcagaagattctttatcttcattactgatttgctccccagcttttctggtgtttctatcaaagtcctcaccaatctctgagtccctgccaaagctcttactgtccagctccttttgttcactctcataagcttcttttagacgatatttagcactatctttccatgaaccagagtcatctctttggcttcttgactctgagtaggagactacccgttcacttctataatctctataacttctgtgtgaatctcttctttcatctcgatagtcactgtcccttgtacgcctctccctttccacaccatcatacggagaatgcttccttccagatccagatctttcacataaagaatccttccctttatattttagatgctctgagaaggtttctctatccttttccttgctcctataatctgaacccctatattctgacctaacatacttgtcatgagaatatttgtctgcagtgcgcggatgatctttggacctattatcactcccttctcttgtatgatcacccctggactcaagtcccgcacgagaagatagcctctcacgctgtcgatcttcatcagcatacttgtcatgtctagtgtaatcttcatttctagagtgaccataggagctccgagatgactgtcgatcagaatgtctaaaagaatcactgctcctgccatggtgattcttgccataatctctgtattcttctttgccatcatccttccttgcatgatggtcaaagacatttacagagcctccccttgaaggatttggatctgggctgcgttcacatttggggctacctgaatgttaataagagtatcaaacccaactcccattagcagagcttagcattaaacgtgtaaaagtattatcaattccaaataaacatgaacagacaatataagaaaacttggagaggcaaccttcaaaacatctagttgaatctagagagccccaacaactcacctcccattttcctaatttacttcaagagcccacaaatttcttttatttggcaatggaaaacacagatgtccctaagggctaggatcaccattcatcaaggttagcaccagtctacattttgaaggcatcaccaaaagacaacatactttagaatcctttgaaaatccagtgagttcattatgacagaaagaagcctagcagcatcattagtcatctaatttacagcatataaagag
>_R_Jupunba_barbouriana_Iganci_847@NODE_1_length_1748_cov_201.059844
gaagccagagacaacatgaaaaacagatacactagtcatacagtaagataagactagacatagcagacattcacaaccacttctaattgtgcaccaggcatgaaaaatgtaatcaagacaaccccccatcccctcaaattctcagtaaacaagtcgatcattgaa-gtcaagcagttgaccatgttgcaaaataaggtcaattgcaatggaaaggaggcgcttacctaattcagctgctttcatggctgcaacctttgcgctattcagatcattgacaacttctgaaccactggcctgggcagttcctaaattcacattactctcctgaggacgctttgaacttgaagtctggctttcatctaattttaattcaggaaaatttaaagagtcaaaacaaattatcacaaacatcatgaaaccatatataaattagacttaaaaatataccatattcagtgccaaccaactttgtttttttggcagaagattctttatcttcattactgatttccccaccagcttttctggtgtttctatcaaaatcctcaccaatctctgagtccctgccaaatctcttactgtccagctccttttgttcactctcataagcttcttttagacgatatttagcactatctttccgtgaaccagagtcatctctttggctccttgactctgagtaggagaccgcccgttcacttctgtaatctctataacttctgtgtgaatctcttctttcatctcgaaaatcactgtcccttgtacgcctctccctttccacaccatcatacggagaatgcttccttccagatccagatctttcatataaagaatccttccctttatattttagatgctccgagaaggtttctctatccttttccttgctcctataatctgaacccctatattctgacctatcatacttgtcacgagaatatttgtctgcagtgcgtggatgatctttggacctactatcactcccttctcttgtatgatcacccctggactcaagtcctgcacgagaagatagcctctcacggtatctatcttcatcagcatacttgtcatgtctagtgtaatcttcatttctagagtgaccacaggagctccgagatgactgtcgatcaaaatgtctaaaagaatcactgctcctgccatggtgattcttgccataatctctgtcttcttctttgccatcatccctccgtgcatgatggtcagagacatttacaaagcctccccttgatggatttggatctgggctgcgttcacacttggggctacctgaatgttaataagagtatcaaacccaactcccattagcagagcttagcattaaacgtgtaaaagtattatcaatttcaaataaacatgaacagacaatataagaaaacttgaagaggcaaccttcaaaacatctagttgaatctagacagccccaccaactcacctcccattttcctaatttacttcaagagcccacaaatttcttttatttggcaatggaaaacacagatgtccataagggctaggatcaccattcatcaaggttagcaccagtctacattttgaaggcatcaccaaaagacaacgtactttagaatcctttgaaaatccagtgagttcattatgacagaaagaagcctagcagcatcattagtcatctaatttacagcatataaagcg
>_R_Jupunba_brachystachya_Lima_7438@NODE_1_length_1554_cov_155.357481
aaagccagagacaacatgaaaaacagatacactagtcatacagtaagataagactagacatagcagacattcacaaccacttctaattgtgcaccaggcatgaaaaatgtaatcaagacaaccccccatcccctcaaattctcagtaaacaagtcgatcattgaa-gtcaagcagttgaccatgttgcaaaataaggtcaattgcaatggaaaggaggcgcttacctaattcagctgctttcatggctgcaacctttgcgctattcagatcattgacaacttctgaaccactggcctgggcagttcctaaattcacattactctcctgaggacgctttgaacttgaagtctggctttcatctaattttaattcaggaaaatttaaagagtcaaaacaaattatcacaaacatcatgaagccatatataaattatacttaaaaacataccatattcagtgccaaacaactttgtttttttggcagaagattctttatcttcattactgatttccccaccagcttttctggtgtttctatcaaactcctcaccaatctctgagtccctgccaactctcttactgtccagctccttttgttcactctcataagcttcttttagacgatatttagcactatctttccgtgaaccagagtcatctctttggctccttgactctgagtaggagaccgcccgttcacttctgtaagctctataacttctgtgtgaatctcttctttcatctcgaaaatcactgtcccttgtacgcctctccctttccacaccatcatacggagaatgcttccttccagatccagatctttcatataaagaatccttccctttatattttagatgctccgagaaggtttctctatccttttccttgctcctataatctgaacccctatattctgacctatcatacttgtcacgagaatatttgtctgcagtgcgcagataatctttggacctcctatcactcccttctcttgtatgatcacccctggactcaagtcctgcacgagaagatagcctctcacggtatctatcttcatcagcatacttgtcatgtctagtgtaatcttcatttctagagtgaccataggagctccgagatgactgtcgatcaaaatgtccaaaagaatcactgctcctgccatggtgattcttgccataatctgtgtcttcttctttgccatcatccctccgtgcatgatggtcagagacatttacaaagcctccccttgttggatttggatctgggctgcgttcacacttggggctacctgaatgttaataagagtatcaaacccaactcccattagcagagcttagcattaaacgtgtaaaagtattatcaatttcaaataaacatgaacagacaatataagaaaacttgaagaggcaaccttcaaaacatctagttgaatctagacagccccaccaactcacctcccattttcctaatttacttcaagagcccacaaatttcttttatttggcaatggaaaacacagatgtccataagggctaggatcaccatgcatcaagg----------------------------------------------------------------------------------------------------------------------------------------
>_R_Jupunba_commutata_Maguire_46145@NODE_1_length_1711_cov_142.041004
gaagccagagacaacatgaaaaacagatacactagtcatacagtaagataagactagacatagcagacattcacaaccacttctaattgtgcaccaggcatgaaaaatgtaatcaagacaaccccccatcccctcaaattctcagtaaacaagtcgatcattgaa-gtcaagcagttgaccatgtagcaaaataaggtcaattgcaatggaaaggaggcgcttacctaattcagctgctttcatggctgcaacctttgcgctattcagatcattgacaacttctgaaccactggcctgggcagttcctaaattcacattactctcctgaggacgctttgaacttgaagtctggctttcatctaattttaattcaggaaaatttaaagagtcaaaacaaattatcacaaacatcatgaagccatatataaattatacttaaaaacataccatattcagtgccaaccaactttgtttttttggcagaagattctttatcttcattactgatttccccaccagcttttctggtgtttctatcaaaatcctcaccaatctctgagtccctgccaaatctcttactgtccagctccttttgttcactctcataagcttcttttagacgatatttagcactatctttccgtgaaccagagtcatctctttggctccttgactctgagtaggagaccgcccgttcacttctgtaatctctataacttctgtgtgaatctcttctttcatctcgaaaatcactgtcccttgtacgcctctccctttccacaccatcatacggagaatgcttccttccagatccagatctttcatataaagaatccttccctttatattttagatgctccgagaaggtttctctatccttttccttgctcctataatctgaacccctatattcagacctatcatacttgtcacgagaatatttgtctgcagtgcgtggatgatctttggacctactatcactcccttctcttgtatgatcacccctggactcaagtcctgcacgagaacatagcctctcacggtatctatcttcatcagcatacttgtcatgtctagtgtaatcttcatttctagagtgaccacaggagctccgagatgactgtcgatcaaaatgtctaaaagaatcactgctcctgccatggtgattcttgccataatctctgtcttcttctttgccatcatccctccgtgcatgatggtcagagacatttacaaagcctccccttgatggatttggatctgggctgcgttcacacttggggctacctgaatgttaataagagtatcaaacccaactcccattagcagagcttagcattaaacgtgtaaaagtattatcaatttcaaataaacatgaaaagacaatataagaaaacttgaagaggcaaccttcaaaacatctagttgaatctagacagccccaccaactcacctcccattttcctaatttacttcaagagcccacaaatttcttttatttggcaatggaaaacacagatgtccataagggctaggatcaccattcatcaaggttagcaccagtctacattttgaaggcatcaccaaaagacaacatactttagaatcctttgaaaatccagtgagttcattatgacagaaagaagcctagcag-----------------------------------
>_R_Jupunba_filamentosa_Lima_7487@NODE_1_length_1696_cov_135.670784
aaagccagagacaacatgaaaaacagatacactagtcatacagtaggataagactagacatagcagacattcacaaccacttctaattgtgcaccaggcatgaaaaatgtaatcaagacaaccccccatcccctcaaattctcagtaaacaagtcgatcattgaa-gtcaagcagttgaccatgttgcaaaataaggtcaattgcaatggaaaggaggcgcttacctaattcagctgctttcatggctgcaacctttgcgctattcagatcattgacaacttctgaaccactggcctgggcagttcctaaattcacattactctcctgaggacgctttgaacttgaagtctggctttcatctaattttaattcaggaaaatttaaagagtcaaaacaaattatcacaaacatcatgaagccatatataaattatacttaaaaacataccatattcagtgccaaacaactttgtttttttggcagaagattctttatcttcattactgatttccccaccagcttttctggtgtttctatcaaaatcctcaccaatctctgagtccctgccaaatctcttactgtccagctccttttgttcactctcataagcttcttttagacgatatttagcactatctttccgtgaaccagagtcatctctttggctccttgactctgagtaggagaccgcccgttcacttctgtaatctctataacttctgtgtgaatctcttctttcatctcgaaaatcactgtcccttgtacgcctctccctttccacaccatcatacggagaatgcttccttccagatccagatctttcatataaagaatccttccctttatattttagatgctccgagaaggtttctctatccttttccttgctcctataatctgaacccctatattctgacctatcatacttgtcacgagaatatttgtctgcagtgcgcagatgatctttggacctcctatcactcccttctcttgtatgatcacccctggactcaagtcctgcacgagaagatagcctctcacggtatctatcttcatcagcatacttgtcatgtctagtgtaatcttcatttctagagtgaccataggagctccgagatgactgtcgatcaaaatgtccaaaagaatcactgctcctgccatggtgattcttgccataatctgtgtcttcttctttgccatcatccctccgtgcatgatggtcagagacatttacaaagcctccccttgatggatttggatctgggctgcgttcacacttggggctacctgcatgttaacaagagtatcaaacccaactcccattagcagagcttagcattaaacgtgtaaaagtattatcaatttcaaataaacatgaacagactatataagaaaacttgaagaggcaaccttcaaaacatctagttgaatctagacagccccaccaactcacctcccattttcctaatttacttcaagaggccacaaatttcttttatttggcaatggaaaacacagatgtccataagggctaggatcaccattcatcaaggttagcaccagtctacattttgaaggcatcaccaaaagacaacatactttagaatcctttgaaaat-----------------------------------------------------------------------
>_R_Jupunba_floribunda_Iganci_883@NODE_1_length_1802_cov_114.653333
aaagccagagacaacatgaaaaacagatacactagtcatacagtaagataagactagacatagcagacattcacaaccacttctaattgtgcaccaggcatgaaaaatgtaatcaagacaaccccccatcccctcaaattctcagtaaacaagtcgatcattgaa-gtcaagcagttgaccatgttgcaaaataaggtcaattgcaatggaaaggaggcgcttacctaattcagctgctttcatggctgcaacctttgcgctattcagatcattgacaacttctgaaccaatggcctgtgcagttcctaaattcacattactctcctgaggacgctttgaacttgaagtctggctttcatctaattttaattcaggaaaatttaaagagtcaaaacaaattatcacaaacatcatgaagccatatataaattatacttaaaaacataccatattcagtgccaaacaactttgtttttttggcagaagattctttatcgtcattactgatttccccaccagcttttctggtgtttctatcaaaatcctcaccaatctctgagtctctgccaaatctcttactgtccagctccttttgttcactctcataagcttcttttagacgatatttagcactatctttctgtgaaccagagtcatctatttggctccttgactctgagtaggagaccgcccgttcacttctgtaatctctataacttctgtgtgaatctcttctttcatctcgaaaatcactgtcccttgtacgcctctccctttccacaccatcatacggagaatgcttccttccagatgcagatctttcatataaagaatccttccctttatattttagatgctccgagaaggtttctctatccttttccttgctcctataatctgaacccctatattctgacctatcatacttgtcacgagaatatttgtctgcagtgcgcggatgatctttggacctactatcactcccttctcttgtatgatcacccctggactcaagtcctgcacgagaagatagcctctcacggtatctatcttcatcagcatacttgtcatgtctagggtaatcttcatttctagagtgaccataggagctccgagatggctgtcgatcaaaatgtctaaaagaatcactgctcctgccatggtgattcttgccataatctctgttttcttctttgccatcatccctccgtgcatgatggtcagagacatttacaaagcctccccttgatggatttggatctgggctgcgttcacacttggggctacctgaatgttaataagagtatcaaacccaactcccattagcagagcttagcattaaacgtgtaaaagtattatcaatttcaaataaacatggacagacaatataagaaaacttgaagaggcaaccttcaaaacatctagttgaatctagacagccccaccaactcacctcccattttcctaatttacttcaagagcccacaaatttcttttatttggcaatggaaaacacagatgtccataagggctaggatcaccattcatcaaggttagcaccagtctacattttgaaggcatcaccaaaagacaacatactttagaatcctttgaaaatccagtgagttcattatgacagaaagaagcctagcagcatcatt----------------------------
>_R_Jupunba_idiopoda_Quesada_1718@NODE_1_length_1440_cov_86.873074
------------------------------------------------------------------------------------------------------------gtaatcaagacaaccccccatccccccaaatgctcagtaaacaagtcgatcattgaaggtcaagcagttaaccatgttgcaaaataaggtcaattgcaatagaaaagaggcgcttacctaattcagctgctttcatggctgcaacctttgcgctattcagatcattgacaacttctgaaccactggcctgggcagttcctaaatccacattactctcctgaggacgctttgaacttgaagtctggctttcatctaattttaattcaggaaaatttaaagagtcaaaacaaattatcacaaacgtcatgaagccatatataaattatacttaaaaacataccatattcagtgccaaacaactttgtttttttggcagaagattctttatcttcattactgatttgctccccagcttttctggtgtttctatcaaagtcctcaccaatctctgagtccctaccaaagctcttactgtccagctccttttgttcactctcataagcttcttttagacgatatttagcactatctttccatgaaccagagtcatctctttggcttcttgactctgagtaggagactgcccgttcacttctataatctctataacttctgtgtgaatctcttctttcacctcgataatcactgtcccttgtacgcctctccctttccacaccatcatacggagaatgcttccttccagatccagatctttcatataaagaatccttccctttatattttagatgctctgagaaggtttctctatccttttccttccccctataatctgaacccctatattctgacctatcatacttgtcacgagaatatttgtctgcagtgcgcggatgatctttggacctattatcactcccttctcttgtatgatcacccctggactcaagtcccgcacgagaagatagcctctcacgctgtctatcttcatcagcatacttgtcatgtctagtgtaatcttcatttctagagtgaccataggagctccgagatgactgtcgatcagaatgtctaaaagaatcactgctcctgccatgatgattcttgccataatctctgtattcttctttgccgtcatccttccttgcatgatggtcaaagacatttacagagcctccccttgatggatttggatctgggctgcgttcacatttggggctacctgaatgttaacaagagtatcaaacccaactcccattagcagagcttagcattaaacgtgtaaaagtattatcaattccaaataaacatgaacagacaatataagaaaacttggagaggcaaccttcaaaacatctagttgaatctagacagccccaccaactcacctcccattttcctaatttacttcaagagcccacaaatttcttttatttggcaatggaaaacacagatgtccataagggctaggatcaccattca----------------------------------------------------------------------------------------------------------------------------------------------
>_R_Jupunba_laeta_Mori_25147@NODE_1_length_1509_cov_50.060056
----------------------------------------------------------------------------ccacttctaattgtgcaccaggcatgaaaaatgtaatcaagacaaccccccatcccctcaaattctcagtaaacaagtcgatcattgaa-gtcaagcagttgaccatgtagcaaaataaggtcaattgcaatggaaaggaggcgcttacctaattcagctgctttcatggctgcaacctttgcgctgttcagatcattgacaacttctgaatcactggcctgggcagttcctaaattcacattactctcctgaggacgctttgaatttgaagtctggctttcatctaattttaattcaggaaaatttaaagagtcaaaacaaattatcacaaacatcacgaagccatatataaattatacttaaaaacataccatattcagtgccaaacaactttgtttttttggcagaagattctttatcttcattactgatttccccaccagcttttctggtgtttctatcaaaatcctcaccaatctctgagtccctgccaaatctcttactgtccagctccttttgttcactctcataagcttcttttagacgatatttagcactatatttccgtgaaccagagtcatctctttggctccttgactctgagtaggagaccgcccgttcacttctgtaatctctataacttttctgtgaatctcttctttcatctcgaaaatcactgtcccttgtacgcctctccctttccacaccatcatacggagaatgcttccttccagatccagatctttcatataaaaaatccttccctttatattttagatgctccgagaaggtttctctatccttttccttgctcctataatctgaacccctatattctgacctatcatacttgtcacgagaatatttgtctgcagtgcgcggatgatctttggacctactatcactcccttctcttgtatgatcacccctggactcaagtcctgcacgagaagatagcctctcacggtatctatcttcatcagcatacttgtcatgtctagtgtaatcttcatttctagagtgaccataggagctccgagatgactgtcgatcaaaatgtctaaaagaatcactgctcctgccatggtgattcttgccataatctctgtcttcttctttgccatcatccctccgtgcatgatggtcagagacatttacaaagcctccccttgatggatttggatctgggctgcgttcacacttggggctacctgaatgttaataagagtatcaaacccaactcccattagcagagcttagcattaaacgtgtaaaagtattatcaa-ttcaaataaacatgaacagacaatataagaaaacttgaagaggcaaccttcaaaacatctagttgaatctagacagccccaccaactcacctcccattttcctaatttacttcaagagcccacaaatttcttttatttggcaatggaaaacacagatgtccataagggctaggatcaccattcatcaaggttagcaccagtctacattttgaaggcatcacc--------------------------------------------------------------------------------------------------------
>_R_Jupunba_langsdorfii_Ribeiro_728@NODE_1_length_1954_cov_131.372936
aaagccagagacaacatgaaaaacagatacactagtcatacagtaagataagactagacatagcagacattcacaaccacttctaattgtgcaccaggcatgaaaaatgtaatcaagacaaccccccatcccctcaaattctcagtaaacaagtcgatcattgaa-gtcaagcagttgaccatgttgcaaaataaggtcaattgcaatggaaaggaggcgcttacctaattcagctgctttcatggctgcaacctttgcgctattcagatcattgacaacttctgaaccactggcctgggcagttcctaaattcacattactctcctgaggacgctttgaacttgaagtctggctttcatctaattttaattcaggaaaatttaaagagtcaaaacaaattatcacaaacgtcatgaagccatatataaattatacttaaaaacataccatattcagtgccaaacaactttgtttttttggcagaagattctttatcttcattactgatttccacaccagcttttctggtgtttctatcaaagtcctcaccaatctcggagtccctgccaaatctcttactgtccagctccttttgttcactctcataagcttcttttagacgatatttagcactatctttccgtgaaccagagtcatctctttggctccttgactctgagtaggagaccacccgttcacttctgtaatctctataacttctgtgtgaatctcttctttcatctcgaaaatcactgtcccttgtatgcctatccctttccacaccatcatacggagaatgcttccttccagatccagatctttcatataaagaatccttccctttatattttagatgctccgagaaggtttctctatccttttccttgctcctataatctgaacccctatattctgacctatcattcttgtcacgagaatatttgtctgcagtgcgcggatgatctttggacctactatcactcccttctcttgtatgatcacccctggactcaagtcctgcacgagaagatagcctctcacggtatctatcttcatcagcatacttgtcatgtctagtgtaatcttcatttctagagtgaccataggagctccgagatgactgtcgatcaaaatgtctaaaagaatcactgctcctgccatggtgattcttgccataatctctgtcttcttctttgccatcatccctccgtgcatgatggtcagagacatttacaaagcctccccttgatggatttggatctgggctgcgttcacacttggggctacctgaatgttaagaagagtatcaaacccaactcccattagcagagcttagcattaaacgtgtaaaagtattatcaattccaaataaacatgaacagacaatataagaaaacttgaagaggcaaccttcaaaacatctagttgaatctagacagccccaccaactcacctcccattttcctaatttacttcaagagcccacaaatttcttttatttggcaatggaaaacacagatgtccataagggctaggatcaccattcatcaaggttagcaccagtctacattttgaaggcatcaccaaaagacaacatactttagaatcctttgaaaatccagtgagttcattatgacagaaagaagcctagcagcatcattagtcatctaatttacagcatataaagcg
>_R_Jupunba_trapezifolia_Simon_1600@NODE_2_length_618_cov_142.376554
----------------------------------------------------------------------------------------------------------------------------------------------------------------------------------------------------------------------------------------------------------------------------------------------------------------------------------------------------------------------------------------------------------------------------------------------------------------------------------------------------------------------------------------------------------------------------------------------------------------------------------------------------------------------------------------------------------------------------------------------------------------------------------------------------------------------------------------------------------------------------------------------------------------------------------------------------------------------------------------------------------------------------------------------------------------------------------ggtatctatcttcatcagcatacttgtcatgtctagtgtaatcttcatttctagagtgaccacaggagctccgagatgactgtcgatcaaaatgtctaaaagaatcactgctcctgccatggtgattcttgccataatctctgtcttcttctttgccatcatccctccgtgcatgatggtcagaggcatttacaaagcctccccttgatggatttggatctgggctgcgttcacacttggggctacctgaatgttaataagagtg--aaacccaactcccattagcagagcttagcattaaacgtgtaaaagtattatcaatttcaaataaacatgaacagacaatataagaaaacttgaagaggcaaccttcaaaacatctagttgaatctagacagccccaccaactcacctcccattttcctaatttacttcaagagcccacaaatttcttttatttggcaatggaaaacacagatgtccataagggctaggatcaccattcatcaaggttagcaccagtctacattttgaaggcatcaccaaaagacaacatactttagaatcctttgaaaatccagtgagttcattatgacagaaagaagcctagcagcatcatt----------------------------
>_R_Jupunba_villosa_Borges_423@NODE_1_length_1891_cov_147.383131
aaagccagagacaacatgaaaaacaggtacactagtcatacagtaagataagactagacatagcagacattcacaaccacttctaactgtgcaccaggcatgaaaaatgtaatcaagacaaccccccatcccctcaaattctcagtaaacaagtcgttcattgaa-gtcaagcagttgaccatgttgcaaaataaggtcaattgcaatggaaaggaggcgcttacctaattcagctgctttcatggctgcaacctttgcgctattcagatcattgacaacttctgaaccactggcctgggcagttcctaaattcacattactctcctgaggacgctttgaacttgaagtctggctttcatctaattttaattcaggaaaatttaaagagtcgaaacaaattatcacaaacatcatgaagccatatataaattatacttaaaaacataccatattcagtgccaaacaactttgtttttttggcagaagattctttatcttcattactgatttccccaccagcttttctggtgtttctatcaaaatcctcaccaatctctgagtccctgacaaatctcttactgtccagctccttttgttcactctcataagcttcttttagacgatatttagcactatctttccgtgaaccagagtcatctctttggctccttgactctgagtaggagaccgcccgttcacttctgtaatctctataacttctgtgtgaatctcttctttcctctcgaaaatcactgtcccttgtacgcctctccctttccacaccatcatacggagaatgcttccttccagatccagatctttcatataaagaatccttccctttatattttagatgctccgagaaggtttctctatccttttccttgctcctataatctgaacccctatattctgacctatcatacttgtcacgagaatatttgtctgcagtgcgaagatgatctttggacctcctatcactcccttctcttgtatgatcacccctggactcaagtcctgcacgagaagatagcctctcacggtatctatcttcatcagcatacttgccatgtctagtgtaatcttcatttctagagtgaccataggagctccgagatgactgtcgatcaaaatgtccaaaagaatcactgctcctgccatggtgattcttgccataatctgtgtcttcttctttgccatcatccctccgtgcatgatggtcagagacatttacaaagcctccccttgatggatttggatctgggctgcgttcacacttggggctacctgaatgttaataagagtatcaaacccaactcccattagcagagcttagcattaaacgtgtaaaagtattatcaatttcaaataaacatgaacagacaatataagaaaacttgaagaggcaaccttcaaaacatctagttgaatctagacagccccaccaactcacctcccattttcctaatttacttcaagagcccacaaatttcttttatttggcaatggaaaacacagatgtccataagggctaggatcaccattcatcaaggttagcaccagtctacattttgaaggcatcaccaaaagacaacatactttagaatcctttgaaaatccagtgagttcattatgacagaaagaagcctagcagcatcattagtcatctaatttacagcatataaagcg
>_R_Punjuba_lehmannii_Escobar_7465@NODE_1_length_1712_cov_119.979205
----ccagagacagcatgaaaaacagatacactagtcatgcagtaagataagactagacatagcagacattcacaaccacttctacttgtgcaccaggcatgaaaaatgtaatcaagacaacccctcatccccccaaattctc--------agtcgatcattgaaggtcaagcagttgaccatgttgcaaaataaggtcaactgcaatggaaaagaggcgcttacctaattcagctgctttcatggctgcaacctttgcgctattcagatcattgacaacttctgaaccactggcctgggcagttcctaaattcacattactctcctggggacgctttggacttgaagtctggctttcatctaattttaattcaggaaaatttaaagagtcaaaacaaattatcacaaacgtcatgaagccatatataaattatacttaaaaacataccatattcagtgctaaacaactttgtttttttggcagaagattctttatcttcattactgatttgctccccagcttttcgggtgtttctatccaagtcctcaccaatctctgagtccctgccaaatctcttactgtccagctccttttgttcactctcataggcttcttttagacgatatttagcactatctt---------------------------tccttgactctgagtaggagaccgcccgttcacttctgtaatctctataacttctgtgtgaatctcttctttcatctcgataatcactgtcccttgtacgcctctccctttccacaccatcgtacggagaatgcttccttccagatccagatctttcatataaagaatccttccctttatattttagatgctccgtgaaggtttctctatccttttccttgctcttataatctgaacccctatattctgacctatcatacttgtcacgagaatatttgtctgcagtgcgcggatgatctttggacctattatcactcccttcttttgcatgatcacccctggactcaagtcccacgcgagaagatagcctctcacggtatctatcttcatcagcatacttgtcatgtctagtgtaatcttcatttctagagtgaccataggagctccaagatgactgtcgatcagaatgtctaaaagaatcactgctcctgccatggtgattcttgccataatccctgtcttcttctttgccatcatccttccttgcatgatggtcagagacatttacagagcctcccctggatggatttggatctgggctgcgttcacacttggggctacctgaatgttaataagagcatcaaacccaactcccattagcagagcttagcattaaacgtgtaaaagtattatcaattacaaataaacatgaacagacaatataagaaaacttggagaggcaaccttcaaaacatctagttgaatctagacagccccaccaactcacctcccattttcctaatttacttcaagagcccacaaatttcttttatttggcaatggaaaacacagatgtccataagggctaggatcaccattcatcaaggttagcaccagtctacattttgaaggcatcaccaaaagacaacatactttagaatctttcgaaaatccagtgagttcattatgacagaaagaagcctagcagcatcattaatcatctaatttacagcatataaagca
>_R_Punjuba_racemiflora_Jimenez_Soares_3626@NODE_1_length_1609_cov_166.457572
-----------------------------------------------------ctagacatagcagacattcacaaccacttctacttgtgcaccaggcatgaaaaatgtaatcaagacaacccctaatccccccaaattctc--------agtcgatcattgaaggtcaagcagttgaccatgttgcaaaataaggtcaactgcgatggaaaagaggcgcttacctaattcagctgctttcatggctgcaacctttgcgctattcagatcattgacaacttctgaaccactggcctgggcagttcctaaattcacattactctcctgaggacgctttggacttgaagtctggctttcatctaattttaattcaggaaaatttaaagagtcaaaacaaattatcacaaacgtcatgaagccatatataaattatacttaaaaacataccatattcagtgctaaacaactttgtttttttggcagaagattctttatcttcattactgatttgctccccagcttttcgggtgtttctatcaaagtcctcaccaatctctgagtccctgccaaatctcttactgtccagctccttttgttcactctcataggcttcttttagacgatatttagcactatctttccgtgaaccagagtcatctctttggctccttgactctgagtaggagaccgcccgttcacttctgtaatctctataacttccgtgtgaatctcttctttcatctcgataatcactgtcccttgtacgcctctccctttccacaccatcatacggagaacgcttccttccagatccagatctttcatataaagaatccttccctttatattttagatgctccgtgaaggtttctctatccttttccttgctcttataatctgaagccctatattctgacctatcatacttgtcacgagaatatttgtctgcagtgcgcagatgatctctggacctattatcactcccttctcttgcatgatcacccctggactcaagtcccacgcgagaagatagcctctcacggtatctatcttcatcagcatacttatcatgtctagtgtaatcttcatttctagagtgaccatagaagctccaagatgactgtcgatcagaatgtctaaaagaatcactgctcctgccatggtgattcttgccataatctctgtcttcttccttgccatcatccttccttgcatgatggtcagagacatttacagagcctcccctggatggatttggatctgggctgcgtacacacttggggctacctgaatgttaataagagcatcaaacccaactcccattagcagagcttagcattaaacgtgtaaaagtattatcaattccaaataaacatgaacagacaatataagaaaacttggagaggcaaccttcaaaatatctagttgaatctagacagccccaccaactcacctcccattttcctaatttacttcaagagcccacaaatttcttttatttggcaatggaaaacacagatgtccataagggctaggataaccattcatcaaggttagcaccggtctacattttgaaggcatcaccaaaagacaacatactttagaatccttcgaaaatccagtgagttcattatgacagaaagaagcctagcagcatcattaatcatct--------------------
