# Supplementary material for: A new generic circumscription of Hydrochorea (Leguminosae, Caesalpinioideae, mimosoid clade) with an amphi-Atlantic distribution
Source: PhytoKeys. 2022 Aug 22;205:401–37. doi: 10.3897/phytokeys.205.82775 (PMC9849043; doi:10.3897/phytokeys.205.82775)
Supplement: Supplementary material 1 — Supplementary data file S1 [file phytokeys-205-401_article-82775__-s001.zip › RBH3_m49163_comp38236_c0_seq1_exon06.aln-cln]

>Afrocalliandra_redacta_Germishuizen_5585@NODE_1_length_1085_cov_164.073413
------------------aaaagtgatttgatttaatggtggagaagttcaacctgtcagtcaaactctccatggaaaaatctttttcttttttcaaatcttgctagtctagcccaaacttgaattgttc------gcctacagaatgtggagtgggttgttatggttatgaaatattgaggtgctgtatctgctataacgccattgtgctgttttatttgccttggaaattttttatcttatatttattttttacacttgctataaactgctacttattcatttgctgctccaaaaatgcacgcaccaaatgttctagtctggtcaccgctgggatacagcactgttttctgataaggaacgacaagagaagttcaacaaactcatggtaagtcttgattgacctgctgccttatttgacgagataatagcatcaggagatc----------tttttgccttttttatttagcttgtttctgaatagtctggctggctccgctggagttttccccatactaacacagttttagagtctgaggttgcattggtgcctatggccaattgtagggtgtgaagggcgaccccaaggcggatcaaatatcgaacgaccaaaatgtggagaagcagagggagcaactccagatggatctggagaagcagtacactgcaggtcttcgtcggagagatggccgtacagttggattaggtctttaaactttcggtttagagttttcccatcatttgacctgccctattttaatcg------ttccctgctctgtaggatcttgttacttgtttgtgttatttgggagtatgatttgatgtcagacgcatgtaatctggtggcagtttggtgggatttttctagtagacagaaactcgtttatgttgtggatatgcttgtaattctatgtcaaatcttattat-taattcatacaaaactgattttgatatttgggacctatacatgtttaaaataacatttcaatccttgatgggcttaattatgttaattcgaacactaacaaataagaataataaaacctttgatcaaataaaaaaagaataagggagtttagtac-------------------------------------------------------------------------------------------------------------------------------------------------------------------aaaagaaacaaaatcagaaga--------------------------------------------------------------------------------------------------
>Albizia_adinocephala_FHO33_88@NODE_1_length_1440_cov_109.559795
tgtcatacacacggtctcaaaaatgatttgatttaatggtggagaagctcaacctgtcagtcaagccctccatggaaaaatctttttctttta------------------------------------------------------------------------------------------------------------------------tttatttgccttggaaattgtttgtgctttatatttatgttacattttctataaactgctacttattcatttgctgctccaaaaatgcacccgccaaattttatagtctggtcaccgctgggatacagcactgttttctgatagggaacgacaagagaagttcaacaaactcatggtaagtcttgattgatctcctgccctatttgacgagataatagcataaggagatctgtttccc-cttttttctatttttattcagctggttcctgaattgtctggctggctccattcgagttttccccatactaacacagttttagagtctgaggttgcattggtgcctatggccaattgtagggtgtgaagggcgacccgaaggcggagcaaagatccgacgaccaagatgtggagaagcaaagggagcagctccagatggatctggagaagcagtacactgcgggtcttcgtcgcagagatggccgtacagttggattaggactttaaacatacgctcgagagttttcccatcatttgacctgccctatgttgatcgttacgcttctctgctctgtaggattttgttacttgtttgttttatttgggagtatggtttggtgtcagacgcatggaatcttgtggcagtttggtgggagttttctagcagacagaaactcatttatgttgtggatgttcttgtaattgtatgccaagtcttattttgtaattcgtataaaactgattttgacatttgggacctatagatgtttaaaataacattttaatcgttgatgggtttaataatgttaatgcagacactaacaaataaaaataaataaat-cttgatcgaataaaaaaaaag-acgagagtttattattatactctccttaatccttaatataagatatatttacttaatttgatcagatta-ggaagttgattcaatttattaatatgtcatgtattttttaaaatattctaataactttttttaatttcttcattcactctcttctata--------------agtgtcaataggggtaaattagaaaaagattgataaatataaaaa--ttgtcttatatttagaatgaagatcaactctctaaatatatcttatt-----ttagagatgatacaacattagaattc
>Albizia_burkartiana_StivalSantos_678@NODE_1_length_650_cov_10.468908
---------------------------------------------------------------------------------------------------------------------------------------------------------------------------------------------------------------------------------------------------------------------------------------------------------------------------------------------------------------------------------------------------------------------------------------------------------tctgtttccc-cttttttctatttttatttagctggttcctgaattgtctggctggctccattggagttttccccatactaacacagttttagagtctgaggttgcattggtgcctatggccaattgtagggtgtgaagggcgacccgaaggcggagcaaagatccgacgaccaaaatgtggagaagcaaagggagcagctccaggtggatctggagaagcagtacactgcgggtcttcgtcgcagggatggccgtacagttggattaggtctttaaacattcgctcgagag-tttcccatcatttgacctgccctatgttgatcattacgcttccctgctctgtaggattttgttacttgtttgttttatctgggagtatggtttggtgtcagacacatggaatcttgtggcagtttggtgggagttttctagtagacagaaactcgtttatgttgtggatattcttgtaattgtatgccaaatcttattttgtaattcgtataaaactgattttgatatttgggacctatagatgtttaaaataacattttaatccttgatgggtttaattatgttaatgcgagcactaacacataaaaataaataaat-cttgattgaataaaaa----aaaagagaatttattattatactc-----------------------------------------------------------------------------------------------------------------------------------------------------------------------------------------------------------------------------------------------------------------------------------
>Albizia_decandra_Vilhena_231@NODE_1_length_937_cov_17.429070
--------------------------------------------------------------------------------------------------------------------------------------------------------------------------------------------------------------------------------------------------------------------------------------------------------aatgcacacgccaaatgttatagtctggtcaccgctgggatacagcactgttttctgatagggaacgacaagagaagttcaacaaactcatggtaagtcttgattgatctactgccttatttgacgagataatagcataaggggatctgtttccc-cttttttgtatttttatttagctggttcctgaatagtctggctggctccattggagttttccccatactaacacagttttagagtctgaggttgcattggtgcctatggccaattgtagggtgtgaagggcgacccgaaggccgagcaaagatccgacgaccaaaatgtggagaagcaaagggagcagctccagatggatctggagaagcagtacactgcgggtcttcgtcgccgagatggccgtacagttggattaggtctttaaacattcgctcgagagttttcccatcatttgacctgccctatgttgatcattacgcttccctgctctgtaggattttgttacttgtttgttttatttgggagtatggtttggtaccagacacatggaatcttgtggcagtttggtgggagttttctagtagacagaaactcgtttatgttgtggatattcttgtaattgtatgcgaaatcttattttgtaattcgtataaaactgattttgatatttgggacctatagatgtttaaaataacattttaatgcttgatgggtttaattatgttaatgcgaacactaacaaataaaaaaaaaaaaat-cttgatcgaataaaaa----acataggagtttattattatactcttcttaacttttaatataagatatgtttacctaatttgattagattaagaaagatgatttaatttattaatatgatatgtatttttaaaaacattctaatcaccttttttaattttttcattcactctcttc-----------------------------------------------------------------------------------------------------------------------------------------------
>Albizia_inundata_Wood_26530@NODE_1_length_609_cov_215.194946
-----------------------------------------------------------------------------------------------------------------------------------------------------------------------------------------------------------------------------------------------------------------------------------------------------------------------------------------------------------------------------------------------------------------------------------------------------------------------------atttttatttagctggttcctgaatagtctggctggctccgttggagttttccccatactaacacagttttagagtctgaggttgcattggtgcctatggccaattgtagggtgtgaagggcgacccgaaggcggagcaaagatccgacgaccaaaatgtggagaagcaaagggagcagctccagatggatctggagaagcagtacactgcgggtcttcgtcgcagagatggccgtactgttggattaggtctttaaacattcgctcgagagttttcccatcatttgacctgccctatgttgatcattacgcttccctgccctgtaggattttgttacttgtttgttttatttgggagtatggtttggtgccagacacatggaatcttttggcagtttggtgggagttttctagtagacagaaactcgtttatgttgtggatattcttgtaattgtatgccaaatcttattttgtaattcgaataaaactgattttgatatttgggacctatagacgtttaaaataacattttaatgcttgatgggtttatgt------------------------caaggaacaaaaaa-ccggaccggtcaatgaaccg------------gtcatggcactggttc-------------------------------------------------------------------------------------------------------------------------------------------------------------------------------------------------------------------------------------------------------------------------------
>Albizia_multiflora_Hughes_3090@NODE_1_length_1213_cov_92.456866
-----------------------tgatttgatttaatggtggacaagctcaacctgtcagtcaatccctccatggaaaaatctttttctttta------------------------------------------------------------------------------------------------------------------------tttatttgccttggaaattgtttgtgctttatatctatgttacatttgctatgaactgctacttattcatttgctgctccaaaaatgcacacgccaaatgttatagtctggtcaccgctgggatacagcactgttttctgatagggaacgacaagagaagttcaacaaactcatggtaagtcttgattgatctactgccctatttgacgagataatagcataaggggatctgtttccc-cttttttctatttttatttagctggttcctgaatagtctggctggctccattggagttttccccatactaacacagttttagagtctgaggttgcattggtgcctatggccaattgtagggtgtgaagggcgacccgaaggcggagcaaagatccgacgaccaaaatgtggagaagcaaagggagcagc-------------------------------------------------------tacagttggattaggtctttaaacattcgctcgagagttttcccatcatttgacctgccctatgttgatcattacgcttccctgctctgtaggattttgttacttgtttgttttatttgggagcatggtttggtgccagacacatggaatcttgtggcagtttggtgggagttttctagtagacagaaactcgtttatgttgtggatattcttgtaattgtatgccaaatcttattttgtaattcgtatgaaactgattttgatatttgggacctatagatgtttaaaataacattttaatgcttgatgggt----ttatgttaatgcgaacactaacaaataaa----------------------------aaaaataagagagtttattattatacttttcttaatatttaatataagatatatttacttaatttaatttaattaaggaagatgattcaatttattaatataatatgtatttttaaaaatatcttaattttcttttttaattttttcattcactctccttcata--------------agcgtcaataggagtaaattagaaaaagattaataaatataaaaatttagttttatatttaaaatgaagatcaattttttaaatatgttttatt-----ttaaagatgataaaacgttagaactc
>Albizia_subdimidiata_var_minor_Gorts_341@NODE_1_length_843_cov_40.172324
-------------------------------------------------------------------------------------------------------------------------------------------------------------------------------------------------------------------------------------------------------------------------------------------------ccccaaaaatgcacacgccaaatgttatagtctggtcaccgctgggatacagcactgttttctgatagggaacgacaagagaagttcaacaaactcatggtaagtcttgattgatctactgccctatttgacgagataatagcataaggggatctgtttccc-cttttttctatttttatttagctggttcctgaatagtctggctggctccgttggagttttccccatactaacacagttttagagtctgaggttgcattggtgcctatggccaattgtagggtgtgaagggcgacccgaaggcggagcaaagatccgacgaccaaaatgtggagaagcaaagggagcagctccagatggatctggagaagcagtacactgcgggtcttcgtcgcagagatggccgtactgttggattaggtctttaaacattcgctcgagagttttcccatcatctgacctgccctatgttgatcattacgcttccctgctctttaggattttgttacttgtttgttttatttgggagtatggtttggtgccagacacatggaatcttgtggcagtttggtgggtgttttctagtagacagaaactcgtttatgttgtggatattc-tgtaattgtatgccaaatcttattttgtaattcgaataaaactgattttgatatttgggacctatagatgtttaaaataacattttaatgcttgatgggt----ttatgttaatgcgaacactaacaaacaaaca-aaataaat-tttgatcgaataaaaa----aaataagagtttattattatacttttcttagtatttaatataagacatatttatttaattaaat-------------------------------------------------------------------------------------------------------------------------------------------------------------------------------------------------------------------------------------------
>Albizia_subdimidiata_var_subdimidiata_Ferreira_210@NODE_1_length_1080_cov_147.180459
-----------------------------------------------------------gtcaagccctccatggaaaaatctttttctttta------------------------------------------------------------------------------------------------------------------------tttatttgccttggaaattgtttgtgctttatatttatgttacatttgctatgaactgctacttattcatttgctgctccaaaaatgcacacgccaaatgttatagtctggtcaccgctgggatacagcactgttttctgatagggaacgacaagagaagttcaacaaactcatggtaagtcttgattgatctactgccctatttgacgagataatagcataaggggatctgtttccc-cttttttctatttttatttagctggttcctgaatagtctggctggctccgttggagttttccccatactaacacagttttagagtctgaggttgcattggtgcctatggccaattgtagggtgtgaagggcgacccgaaggcggagcaaagatccgacgaccaaaatgtggagaagcaaagggagcagctccagatggatctggagaagcagtacactgcgggtcttcgtcgcagagatggccgtactgttggattaggtctttaaacattcgctcgagagttttcccatcatttgacctgccctatgttgatcattacgcttccctgctctgtaggattttgttacttgtttgttttatttgggagtatggtttggtgccagacacatggaatcttgtggcagtttggtgggagttttctagtagacagaaactcgtttatgttgtggatattcttgtaattgtatgccaaatcttattttgtaattcgaataaaactgattttgatacttgggacctatagatgtttaaaataacattttaatgcttgatgggt----ttatgttaatgcgaacactaacaaac-aaaataaataaat-tttggtcgaataaaaa----aaataagagtttgttattatactttttttagtgtttaatataagacatatttatttaatttaattaaattaaagaagatgattcaatttattaatatgatatgtatttttgaaaatatcttaattaccttttttaattttttcattcaattttcttcata--------------agcgtcaataggagtaaattagaaaagat------------------------------------------------------------------------------------------------
>Albizia_tomentella_Leach_Dunlop_3801@NODE_1_length_1199_cov_201.257576
------------------------------------------------------------------------------aatccttttcttttatcaagtcttgctagtctagcctcaacctgaattgttttcatgagcgtagggaatgtggagtgggttgttgcgattatgaaatattgaggtgctatgtttgctataacaccatcgtgctgttttatttgccttggaaattgtttatactt--tgtttatgtcacatttgctataaactgctacttattcatttgctgctccaaaaatgcacacgccaaattttatagtctggtcaccgctgggatacagcacagttttctgatagagaacgacaggagaagttcaacaaactcatggtaagtcttgattgacctactgccctatttgacgagataatagcataaggagatc----------ttttttccctttttatttagcttgttcctgaatagtctggctggctccattggagttttccccatactaacacagttttagagtctgaggttgcattggtgcctatggccaattgtagggtgtgaagggcgacccaaaggcggagcaaagatccaacgaccaaaatgtggagaagcagagggagcagctccagatggatctggagaagcagtacaccgcgggtcttcgtcggagagatggtcgtacagttggattaggtctttaaacattcgctcgagagtttccccatcatttgacctgccctatgttcatcattacgcttccctgctcggtaggattttgttacttgtttgttttattggggagtatggcttgatgtcagacacatggaatcttgtggcagtttggtgggagttttctagtagacacaaactcgtttatgttgtggatattcttgtaattgtatgtcaagtctcattttgtaattcgtataaaactgattttgatatttgggacctagagatgtttaaaataacattttaatccttgatgggtttatt-----------gaacactaacaaataaaaataaataaatctttgattaaaaaaaaaaagaacaagggagtttattactaggaaaattc--catttacatactatatgaatttataaaaccttaaaatgtttgcaaacacacagaaatgaataaatatgatatgtattaaattgaaattttaaggtg-----------------------------------------------------------------------------ttgatgtattt-attattttgccctatatttaaaaaaaaaaaagg--------------------ttttttttgaaaaatt---------------
>Albizia_xerophytica_Hughes_1435@NODE_1_length_1420_cov_87.483246
tgtcatacacacggtctcaaaaatg-tttgatttaatggtggagaagctcaacctgtcagtcaagccctccatggaaaaatctttttctttta------------------------------------------------------------------------------------------------------------------------tttatttgccttggaaattgtttgtgctttatatttatgttacatttgctataaactgctacttattcatttgctgctccaaaaatgcacacgccaaatgttatagtctggtcaccgctgggatacagcactgttttctgatagggaacgacaagagaagttcaacaaactcatggtaagtcttgattgatctcctgccctatttgacgagataatagcataaggagatctgtttccc-cttttttctatttttatttagctggttcctgaattgtctggctggctccattggagttttccccatactaacacagttttagagtctgaggttgcattggtgcctatggccaattgtagggtgtgaagggcgacccgaaggcggagcaaagatccgacgaccaagatgtggagaagcaaagggagcagctccagatggatctggagaagcagtacactgcgggtcttcgtcgcagagatggccgtacagttggattaggtctttaaacattcgctcgagagttttcccatcatttgacctgccctatgttgatcgttacgcttctctgctctgtaggattttgttacttgtttgttttatttgggagtatggtttggtgtcagacgcatggaatcttgtggcagtttggtgggagttttctagtagacagaaactcatttatgttgtggatgctcttgtaattgtatgccaaatcttattttgtaattcgtataaaactgattttgatatttgggacctatagatgtttaaaataacattttaatccttgatgggtttaattatgttaatgcgaacactaacaaataaa---aaaaaaat-cttgatcgaatgaaaa------atgagagtttgttattatactctccttaattcttaatataagacatatttatttaatttaattagattagggaagttgattcaatttattaatatgatatgtattttttaaaatatcttaattactttttttaatttcttcattcattatattctata--------------agtgtcaataggggtaaattaggaaaagattgataaatataaaaattttgtcttatatttaagttgaatatcaactctctaaatatgtcttatt-----ttagagatgatacaacattaaaactc
>Archidendron_clypearia_Wieringa_1849@NODE_1_length_1283_cov_213.264511
------------------------------------------------------------tcaagctttccatggaaaaatctttttcttttattaagtcttgctagtctagcctcaacctgaattgtttgcatgagcgtagagaatgtggagtgggttattgtggttatgaaatattgaggtgctatgtctgctataacaccattgtgctgttttatttgccttggaaattgtttgtaatttatatttatgttgcatttgctataaactgctacttattcatttgctgctccaaaaatgcgcacgccaaatgttatagtctggtcaccgctgggatacagcactgttttctgatagggaacgacaagagaagttcaacaaactcatggtaagtcttgattgacctactgcgctatttgacgagataatagcataaggagatctttgtaccccttttttccttttttatttagattgttcctgaaaagtctggctggctccattggagttttccccatactaacacagttttagagtctgaggttgcattggtgcctatggccaattgtagggtgtgaagggcgaccccaaggcggagcaaagatccgacgaccaaaatgtggagaagcagagggagcagctccagatggatctggagaagcagtacactgcgggtcttcgtcggagagatggccgtacagttggtttaggcctctaaacattcgcttgagagttttcccatcatttgacctgccctatgttgatcattacgcttccctgctctgtaggattttgttacttgtttgttttattggggagtatgatttgatgtcagacacatggaatcttgtagcagtttggtgggagttttctaggagacagaaactcgtttatgttgtggatatacttgtaattgtatctcaaatcttattttgtaattcgtataaaactgattttgatat------------gatgtttaaaataacattttaatccttgatgggtttaattatgttaatgagaacactaacaaataa----aaacaaatccctgatcaaataaaaaaataataagggagtttattattacattttctttagtctttaatataagatatatttatataatttaatcagattaaggaagttgattatattagttaagatgacatgtattttttaaaatattctattcatattctttaattctcttatccttttttttctttggttattgttaaaagagtattaatagaggtaaattagaaaaaaattaataaatataaaaattttatcttatatttacgttaaaattaac---------------------------------------------------
>Balizia_elegans_Iganci_870@NODE_1_length_1467_cov_116.382734
------acacacggtctcaaaaatgatttgatttaacggtggagaagctcaacctgtcagtcaagctctccatggaaaaatatttttcttttatcaagtcttgctagtctagcctcaacctgaattgtttgcatgagcgtagagaatgtggagtgggttgttgtggttgtgaaatattgaggtgctatgtctgctataacaccattgtgctgttttatttgccttggaaattgtttatactttatatttatgttacatttgctataaactgctacttattcatttgctgctccaaaaatgcacacgccaaatgttatagtctggtcaccgctgggatacagcactgttttctgatagggaacgacaagagaagttcaacaaactcatggtaagtcttgattgatctactgccctatttgacgagataatagcataaggagatctttttcccctttttttccttttttatttagcttgttcctgaatagtttggctggctccagtggagttttccccatactaacacagttttagagtctgaggttgcattggtgcctatggccaattgtagggtgtgaagggcgactccaaggcggagcaaagatccaacgaccaaaatgtggagaagcagagggagcagctccagatggatctggagaagcagtacactgcgggtcttcgtcggagagatggccgtacagttggattaggtctttaaacattcgctcgtgagttttcccatcatttgacctgccctacgttgatcattacgcttccctgccctgtaggattttgttacttgtttgttttatttgggagtatggtttgatttcagacacatggaatcttgtggcagtttggtgggagttttctggtagacagaaactcgtttatgttgtggatattcttgtaattgtatgtcaaatcttattttgtaattcgtatagaactgattttgatatttgggacctatagatgtttaaaataactttttcatccttgatgggtttaattatgttaatgcgaacactaacaaataaaaataaataaatttttgatcaaataaaaaaagaataagagagtttattattatactcttttcagtttttaatataagacgtatttatttaattagattagattataaaaattggttaagttagttaatatgatatatattttttaaaatattttagtcatcttccttaatttcctagtttcctcttctttttgattgttaacgagggagtatcaatgtaag----------agttttttttttggatgaaaataccctttcaaatggaaaaatagtttata--------------------tttttttagagatgatagaacattggaactc
>Balizia_leucocalyx_Aguilar_1939@NODE_1_length_1441_cov_126.643695
tgtcatacacacggtctcaaaaatgatttgatttaatggtggagaagttcaacctgtcagtcaagctctccatggaaaaatctttttcttttatcaagtcttgctagtctagcctcaacctgaattgtttgcatgagcgtagagaatgtggagtgggttgttgtggttatgaaatattgaggtgctatgtctgctataaccccattgtgctgttttatttgcattggaaattgtttatactttatatttatgttacatttgctacaaactgctacttattcatttgctgctccaaaaatgcacacgccaaatgttatagtccggtcaccgctgggatacagcactgttttccgatagggaacgacaagagaagttcaacaaactcatggtaagtcttgattgatctactgccctatttgacgagataatagcataaggagatctttttcccctttttttccttttttatttagcttgttcctgaataatctggctggctccagtggagtgttccccatactaacacagttttagagtctgaggttgcattggtgcctatggccaattgtagggtgtgaagggcgaccccaaggcggagcaaagatccaacgaccaaaatgtggagaagcagagggagcagctccagatggatctggagaagcagtacactgcgggtcttcgtcggagagatggccgtacagttggattaggtctctaaacaatcgcttgagagttttcccatcatttgacctgccctatgttgatcattacgcttccctgctctgtaggattttgttacttgtttgttttatttgggagtatggtttgatgtcggacacatggaatcttgtgggagtttggtgggagttttctagtagacagaaaatcgtt-------tggatattcttgtaattgtatgtcaaatcttattttgtaattcgtataaaactgattttgatatttgggacctatagatgtttaaaataactttttcatccttgatgggtttaattatgttaatgcgaacactaacaaataaaaataaataaatctttgatcaaataaagaaagaataagggagtttattattatatttattctgatttttaatataagatatatttatttaaattgattagagtaaaaaaattaattaaattaattaatatgatatgtactttttaaaatattttagttattttctttaattctct--------ttcctctttgattattattgagagactattaaaataagtaaattaaaaaaatattaataaatataaaaattttattttatatttatgatcaagataaattttttaaatacacctcatctgtgtttggaa--------------------
>Balizia_pedicellaris_Queiroz_15529@NODE_1_length_1036_cov_416.700306
----------------------------------------------------------------------------------------------------------gtctagcctcaacctgaattgtttgcatgagcgtagagaatgtgttgtgggttgttgtggttgtgatatatttaggtgctatttctgctataacaccattgtgctgttttatttgccttggaaattgtttatactttatatttatgttacatttgctataaactgctacttattcatttgctgctccaaaaatgcacacgccaaatgttatagtctggtcaccgctgggatacagcactgttttctgatagggaacgacaagagaagttcaacaaactcatggtaagtcttgattgatctactgccctatttgacgagataatagcataaggagatctttttcccctttttttccttttttatttagcttgttcctgaatagtttggctggctccagtggagttttccccatactaacacagttttagagtctgaggttgcattggtgcctatggccaattgtagggtgtgaagggcgaccccaaggcggagcaaagatccaacgaccaaaatgtggagaagcagagggagcagctccagatggatctggagaagcagtacactgcgggtcttcgtcggagagatggccgtacagttggattaggtctttaaacattcgctcgagagttttcccatcatttgacctgccctacgttgatcattacgcttccctgctctgtaggattttgttacttgtttgttttatttgggagtatggtttgatgtcagacacatggaatcttgtggcagtttggtgggagttttctggtagacagaaactcgtttatgttgtggatattcttgtaattgtatgtcaaatcttattttgtaattcgtatagaactgattttgatatttgggacctatagatgtttaaaataactttttcatccttgatgggtttaattatgttaatgcgaacactaacaaataaaaataaataaatttttgatcaaataaaaaaagagtaagagagtttattattatattttttctggtttttaatataagatatatttatttaattggattaga---------------------------------------------------------------------------------------------------------------------------------------------------------------------------------------------------------------------------------------
>Balizia_spnov_Morim_577@NODE_1_length_999_cov_201.020127
-----------------------------------------------------------------------------------------------------------------------------------------------------------------------------------------------------------------------------------------------------------------------ataaactgctacttattcatttgctgctccaaaaatgcacacgccaaatgttatagtctggtcaccgctgggatacagcactgttttctgatagggaacgacaagagaagttcaacaaactcatggtaagtcttgattgatctactgccctatttgacgagataatagcataaggagatctttttcccttttttttccttttttatttagcttgttcctgaatagtctggttggctccagtggagttttccccatactaacacagttttagagtctgaggttgcattggtgcctatggccaattgtagggtgtgaagggcgacccaaaggcggagcaaagatccaacgaccaaaatgtggagaagcagagggagcagctccagatggatctggagaagcagtacactgcgggtcttcgtcggagagatggccgtacagttggattaggtctttaaacattcgctcgagagttttcccatcatttgacctgccctacgttgatcattacgcttccctgctctgtaggattttgttacttgtttgttttattggggagtatggtttgatgtcagacccatggaatcttgtggcagtttggtgggagttttctggtagacggaaactcgtttatgttgtggatattcttgtaattgtatgtcaaatcttattttgtaattcatataaaactgattttgatatttgggacctagaggtgtttggattagcttttgag-----aatagcttctggagaaaaagtgaaaaaagtgattttggagaatagattatgagtagaatagat-----ggaaaaaagggattttgaaaaagtgagtgtttggatattgtggtcagaatagcttttttta---------------------tggttaaattactaaaaaaggta------------------------------------------------------------------------------------------------------ttaacttttgtgataattacatattaagaataagattatatttta--------------------tttttctgagggtcatctggtat--------
>Cathormion_obliquifoliolatum_Wieringa_6519@NODE_1_length_854_cov_247.946183
----------------------------------------------------------------------------------------------------------------------------------------------------------------------------------------------------------------------------------------------------------------------------------------------------------------------atgttatagtttggtcaccgctgggatacagcactgttttctgatagggaacgacaagagaagttcaacaaactcatggtaagtcttgattgatctactgccctatttgacgggataatagcataaggagatctttttcccctttttttccttttttatttagcttgttcctgaatagtttggctggctccagtggagttttccccatactaacacagttttagagtctgaggttgcattggtgcctatggccaattgtagggtgtgaagggcgaccccaaggcggagcaaagatccaacgaccaaaatgtggagaagcagagggagcagctccagatggatctggagaagcagtacactgcgggtcttcgtcggagagatggccgtacagttggattaggtctttaaacattcgctcgagagttttcccatcatttgacctgccctacgttgatcattacgcttccctgctctgtaggattttcttacttgtttgttttatttgggagtatggtttgatgtcagacacatggaatcttgtggcagtttggtgggagttttctggtagacagaaactcgtttatgttgtggatattcttgtaattgtatgtcaactcttattttgtaattcgtataaaactgattttgatatttgggacctatagatgtttaaaataactttttcatccttgatgggtttaattatgttaatgcgaacactaacaaataaaaataaataaatttttgatcaaataaaaaaagagtaagggagtttattattatactcttttcggtttttaatataagacgtatttatttaattggattagattaagaaaattggttaaattag-----------------------------------------------------------------------------------------------------------------------------------------------------------------------------------------------------------------
>Cathormion_rhombifolium_Deighton_3618@NODE_1_length_1139_cov_103.369115
----------------------------------------------------------------------------------------------------------------------------------------------------------------------------------------------------------------------------------------------------tatttatgttacatttgctataaactgctacttattcatttgctgctccaaaaatgcacacgccaaatgttatagtctggtcaccgctgggatacagcactgttttctgatagggaacgacaagagaagttcaacaaactcatggtaagtcttgattgatctactgccctatttgacgagataatagcataaggagatctttttcccctttttttccttttttatttagcttgttcctgaatagtttggctggctccagtggagttttccccatactaacacagttttagagtctgaggttgcattggtgcctatggccaattgtagggtgtgaagggcgaccccaaggcggagcaaagatccaacgaccaaaatgtggagaagcagagggagcagctccagatggatctggagaagcagtacactgcgggtcttcgtcggagagatggccgtacagttggattaggtctttaaacattcgctcgagagttttcccatcatttgacctgccctgcgttgatcattacgcttccctgctctgtaggattttgttacttgtttgttttatttgggagtatggtttgatgtcagacacatggaatcttgtggcagtttggtgggagttttctggtagacagaaactcgtttatgttgtggatattcttgtaattgtatgtcaactcttattttgtaattcgtataaaactgattttgatatttgggacctatagatgtttaaaataactttttcatccttgatgggtttaattatgttaatgcgaacactaacaaataaaaataaataaatctttgatcaaataaaaaaagagtaagggagtttattattatactctttgcggtttttaatataagatgtatttatttaattggattagattaagaaaattggttaaattagttaatatggcgtgtattttttaaaatattttagttgtcttttttaatttcctagtttcctcttctctttgattattaatgagggagtatcaatataag----------agttttttttttggatgaaaatactctttcaaatgtaaaaatagtttata--------------------tttttttagagatgatagaacattggaactc
>Enterolobium_cyclocarpum_MWC9020@NODE_1_length_1595_cov_204.667984
tgtcatacgcatggtctcaaaaatgatttgatttaatggtggagaagctcaaactgtcagtcaagctctccatggagaaatctttttcttttatcaagtcttgctagtctagcctcaacctgaattgcttgcataagcgtagagaatgtggagtgggttgttatggttatgaaatattgaggtgctatgtctgttataacaccattgtgctgttttatttgccttggaaattgtttatac------tttatgttacatttgctataaactgctacttattcatttgctgctccaaaaatgcacacgccaaatgttatagtctggtcaccgctgggatacagcactgttttctgatagggagcgacaagagaagttcaacaaactcatggtaagtcttggttgacctacttccctatttgacgagataatagcataaggagatctttttcccctttttttgtctttttctttagcttgttcctgaatagtctggctggctccgttggagttttccccatactaacacagttttagagtctgaggttgcattggtgcctatggccaattgtagggtgtgaagggcgagcccaaggcggagcaaagatccaacgaccaaaatgtggagaagcagagggagcaactccagatggatctggagaagcagtacactgcgggtcttcgtcggagagatggccgtacagttggattaggtctttaaacattcgcttgagagttttcccatcatttgacctgccctatgttgatcattgcgcttccctgctatgcaggattttgttgctttcttgttttatttgggagtatggtttgatgtcacacacatggaatcttgtggcagtttggtgggagttttctagtagacagaaactcgtttatgttgtggatattcttgtaattgtatgtcaaatcttattttgtaattcgtataaaactgattttgatatttgggacctatggatctttaagataacattttaattcttgatgggcttaactatgttcaagcgaacactaacaaataacaa-aaataaatctttgatca--------aaaaactggggaggttattattatgttccttttgatcattaatgtaagatataattatataatttgattatattaaaaaagttgattaaattaattaatataatatatatattttaaaatattctagttatattatttaatttttttatttttttatttttttta-tattattgagggagtgttaataaaaataaa-taaaaaaatattgataaatataaaaattttattttatatttaaaataaaaaataatttgaggattttcttctttatttttttttatatattttattattatattta
>Hydrochorea_marginata_Morim_563@NODE_1_length_1347_cov_194.274016
tgtcatacacacggtctcaaaaatgatttgatttaacggtggagaagctcaacctgtcagtcaagctctccatggaaaaatctttttcttttatcaagtcctgctagtctagcctcaacctgaattgtttgcatgagcgtagagaatgtggagtgggttgttgtggttatgaaatattgaggtagtatgtctgctataacaccattgtgctgttttatttgccttggaaattgtttatactttatatttatgttacatttgctataaactgctacttattcatttgctgctcctaaaatgcacacgccaaatgttatagtctggtcaccgctgggatacagcactgttttctgatagggaacgacaagagaagttcaacaaactcatggtaagtcttgattgatctactgccctatttgacgagataatagcataaggagatctttttcccttttttttccttttttatttagcttgttcctgaatagtttggctggctccagtggagttttccccatactaacacagttttagagtctgaggttgcattggtgcctatggccaattgtagggtgtgaagggcgaccccaaggcggagcaaagatccaacgaccaaaatgtggagaagcagagggagcagctccagatggatctagagaagcagtacactgcgggtcttcgtcggagagatggccgtacagttggattaggtctttaaacattcgctcgagagttttcccatcatttgacctgccctacgttgatcattacgcttccctgctctgtaggattttgttacttgtttgttttatttgggactatggtttgatgtcagacacatggaatcttgtggcagtttggtgggagttttctggtagacagaaactcgtttatgttgtggatattcttgtaattgtatgtcaactcttattttgtaattcgtataaaactgattttcata------------------------------------ccttgatgggtttaattatgttaatgcgaacactaacaaataaaaataaataaatctttgatcaaataaaaaaagagtaagggagtttattattatactctatccggtttttaatataagacgtatttatttaattagattagattaagaaaattggttaaattagttaatatgacatgtatattttaaaatattttagtcatcttctttaatttcctagtttcctcttctctttgattattaatgagggagtatcaatataag----------agttttttttttagatgaaaatactctttcaaatggaaaaatgttttata--------------------tttttttagagatgatagaacattggaactc
>Jupunba_abbottii_Zanoni_21220@NODE_1_length_1061_cov_116.000000
----------------------------------------------------------------------------------------------------------------------------------------------------------------------------------------gtatgtctgctataacaccattgtgctgttttatttgccttggaaattgtttatactttatatttatgttacatttgctataaactgctacttattcatttgctgctccaaaaatgcacacgccaaatgttatagtctggtcaccgctgggatacagcactgttttctgatagggaacgacaagagaagttcaacaaactcatggtaagtcttgattgatctactgccctatttgacgagataatagcataaggagatctttttcccctttttttccttttttatttagcttggtcctgaatagtctggccggctccagtggagttttccccatactaacacagttttagagtctgaggttgcattggtgcctatggccaattgtagggtgtgaagggcgaccccaaggcggagcaaagatccaacgaccaaaatgtggagaagcagagggagcagctccagatggatctggagaagcagtacactgcgggtcttcgtcggagagatggccgtacagttggattaggtctttaaacatttgcttgagagttttcccatcatttgacctgctctatgtcgatcattacgcttccctgctctgtaggattttgttacttgtttgttttatttgggagtatggtttgatgtcagacacatggaatcttgtggcagtttggtgggagttttctagtcgacagaaagtcgtttatgttgtggatattcttgtaattgtatgtcaaatcgtattttgttattcgtataaaactgattttgatatttgggacctatagatgtttaaaataactttttcatccttgatgggtttgattatgttaatgcgaacactaacaaataaaaataaataaatctttaatcaaataaaaaaagaataagggagtttattattatactcattctgatttttaatataagatatatttatttaaattaattaaattaaaaaaatttgttaagttatttaatatgatatgtattttttaaaatatcttaattatttttttt--------------------tctttgattattgttaaggaatcatcaaaataagtaaa-----------------------------------------------------------------------------------------------------------
>Jupunba_asplenifolia_Ekman_6383@NODE_1_length_788_cov_59.056259
------------------------------------------------------------------------------------------------------------------------------------------------------------------------------------------------------------------------------------------------------------------------------------------------------aaaatgcacacgccaaatgttatagtctggtcaccgctgggatacagcactgttttctgacagggaacgacaagagaagttcaacaaactcatggtaagtcttgattgatctactgccctatttgacgagataatagcataaggagatctttttcccctttttttcgttttttatttagcttggtcctgaatagtctggccggctccagtggagttttccccatactaacacagttttagagtctgaggttgcattggtgcctatggccaattgtagggtgtgaagggcgaccccaaggcggagcaaagatccaacgaccaaaatgtggagaagcagagggagcagctccagatggagctggagaagcagtacactgcgggtcttcgtcggagagatggccgtacagttggattaggtctttaaacatttgcttgagagttttcccatcatttgacctgctctatgtcgatcattacgcttccctgctctgtaggattttgttacttgtttgttttatttgggagtatggtttgatgtcagacacatggaatcttgtggcagtttggtgggagttttctagtcgacagaaagtcgtttatgttgtggatattcttgtaattgtatgtcaaatcgtattttgttattcgtataaaactgattttgatatttgggacctatagatgtttaaaataactttttcatccttgatgggtttgattatgttaatgcgaacactaacaaataaaaataaataaatctttaaccaaataaaaaaagaataagggag--------------------------------------------------------------------------------------------------------------------------------------------------------------------------------------------------------------------------------------------------------------------------------------------------
>Jupunba_cochleata_Bonadeu_673@NODE_1_length_1721_cov_100.481752
tgtcgtacacacggtctcaaaaatgatttgatttaatggtggagaagctcaacctgtcagtcaagttctccatggaaaaatctttttcttttttcaagtcttgctagtctagcctcaacctgaattgtttgcatgagcgtagagaatgtggagtgggttgttgtggttatgaaatattgaggtgctatgtctgctataaccccattgtgctgttttatttgccttggaaattgtttatactttatatttatgttac--ttgctataaactgctacttattcatttgctgctccaaaaatgcacacgccaaatgttatagtctggtcaccgctgggatacagcactgttttctgatagggaacgacaagagaagttcaacaaactcatggtaagtcttgattgatctactgccctatttgacgagataatagcataaggagatctttttcccctttttttccttttttatttagcttgttcctgaatagtctggctgggtccagtggagttttccccatactaacacagttttagagtctgaggttgcattggtgcctatggccaattgtagggtgtgaagggcgaccccaaggcggagcaaagatccaacgaccaaaatgtggagaagcagagggagcagctccagatggatctggagaagcagtacactgcgggtctgcgtcggagagatggccgtacagttggattaggtctttaaacattcgcttgagagttttcccatcattttacctgccctatgttgatcgttacgcttccctgctctgtaggattttgttacttgtttgttttatttgggcgtatggtttggtgtcagacacatggaatcttgtggcagtttggtgggagttttctagtagacagaaagtcgtttatgttgtggatattcttgtaattgtatgtcaaatcttattttgtaactcgtataaaactgattttgatatttgggacccatagatgtttaaaataactttttcacccttgatgggtttaattatgataatgcgaacactaacaaataaaaataaataaatttttgatcaaataaaaaaagaataa-ggagtttattattatacttattctggtttttaatataaggtatatttacgtaaactgattagattaagaaaattaattaagttatttaatatgatatgtattttctaaaatacattagttactttccttaattccttcattctttcttctctttagttattgttgagggagtatcaaaatggataaattaagaaaatattgacaaatatgaaaattttatcttatatttaagatcaagataaattttttaagtatgtcttatc-------------------------------
>Jupunba_filamentosa_Lima_7487@NODE_1_length_1437_cov_111.135294
---------------------------------taatggtggagaagctcaacctgtcagtcaagctctccatggaaaaatctttttcttttatcaagtcttgctagtctagcctcaacctgaattgtttgcatgagcgtagagaatgtggactgggttgttgtggtcatgaaatattgaggtgctatgtctgctataaccccattatgctgttttatttgccttggaaattgtttatactttatatttatgttacatttgctataaactgctacttattcatttgctgctccaaaaatgcacacgccaaatgttatagtctggtcaccgctgggatacagcactgttttctgatagggaacgacaagaaaagttcaacaaactcatggtaagtcttgattgatctactgccctatttgacgagataatagcataaggagatctttttcccctttttttccttttttatttagcttgttcctgaatagtctggctggctccagtggagttttccccatactaacacagttttagagtctgaggttgcattggtgcctatggccaattgtagggtgtgaagggcgaccccaaggcggagcaaagatccaacgaccaaaatgtggagaagcagagggagcagctccagatggatctggagaagcagtacactgcgggtcttcgtcggagagatggccgtacagttggattaggtctttaaacattcgcttgagagttttcccatcatttgacctgccctatgttgatcattacgcttccctgctctgtaggattttgttaattgtttgttttatttgggagtatggtttgatgtcagac------aatcttgtggcagtttggtgggagttttctagtagacagaaagtcgtttatgttgtggatattcttgtaattgtatgtcaaatcttattttgtaattcgtataaaactgattttgatatttgggacctatagatgtttaaaataactttttcatccttgatgggtttaattacgttaatgcgaacactaacaaataaaaataaataaatctttgatcaaataaaaaaagaataagggagtttattattatactcattctgatttttaatataagatatatttacttaaaccgattagattaaggaaattggttaagttatttaatatgatgtgtattttttaaaatactttagttacttttcttaattttctcagtcttttttttctttgattattattgagggagtatcaaaatggataaattaaaaaaatattgataaatataaaaattttatcttatatttaagatcaagataaattttttaaatatgtcttacc-------------------------------
>Jupunba_idiopoda_Quesada_1718@NODE_1_length_960_cov_80.041903
------------------------------------------------------------------------------------------------------------------------------------------------------------------------------------------------------------------------------------------------------------------------taaactgctacttattcatttgctgctcc-aaaatgcacacgccaaatgttatagtctggtcaccgctgggatacagcactgttttctgatagggaacgacaagagaagttcaacaaactcatggtaagtttcgattgatctactgccctatttgacgagataatagcataaggagatctttttcccctttttttccttttttatttagcttgttcctgaatagtctggctggctccagtggagttttccccatactaacacagttttagagtctgaggttgcattggtgcctatggccaattgtagggtgtgaagggcgaccccaaggcggagcaaagatccaacgaccaaaatgtagagaagcagagggagcagctccagatggatctggagaagcagtacactgcgggtcttcgtcggagagatggccgtacagttggattaggtctttaaacattcgcttgatcgttttcccatcgtttgacctgccctacgttgatcattacgcttccctgctctgtaggattttgttacttgtttgttttatttgggagtatggtttgatgtcaaacacatggaatcttgtggcagtttggtgggagttttctggtagacagaaactcgtttatgttgtggatattcttgtaattgtatgtcaaatcttattttgtaattcgtataaaactgattttgatatttgggacctataggtgtttaaaataactttttcatccttgatgggtttaattatgttaatgcgaacactaacaaataaaaataaataaatctttgatcaaataaaaaaagaataagggagtttattattatgctctttctggtttttaatataagatgtatttacttaattggattagattaaaaatattggttaagttagttaatatgatatgtattttttaaaatattttagtcatttttcttaattctttcgtttccttt---------------------------------------------------------------------------------------------------------------------------------------------------
>Jupunba_laeta_Mori_25147@NODE_1_length_1040_cov_41.448598
----------------------------------------------------------------------------------------------------------------------------------------------------------------------ttatgaaatatttaggtgctatgtctgctataaccccattgtgctgttttatttgccttggaaattgtttatactttatatttatgttac--ttgctataaactgctacttattcatttgctgctccaaaaatgcacacgccaaatggtatagtctggtcaccgctgggatacagcactgttttctgatagggaacgacaagagaagttcaacaaactcatggtaagtcttgattgatctactgccctatttgacgagataatagcataaggagatctttttcccttttttttccttttttatttagcttgttcctgaatagtctggctggctccagtggagttttccccatactaacacagttttagagtctgaggttgcattggtgcctatggccaattgtagggtgtgaagggcgaccccaaggcggagcaaagatccaacgaccaaaatgtggagaagcagagggagcagctccagatggatctggagaagcagtacactgcgggtcttcgtcggagagatggccgtacagttggattaggtctttaaacattcgcttgagagttttcccatcatttgacctgccctatgttgatcattacgcttccctgctctgtaggattttgttacttgtttgttttatttgggagtatggtttgatgtcagacacgtggaatcttgtggcagtttggtgggagttttctagtagacagaaagtcgtttatgttgtggatattcttgtaattgtatgtcaaatcttattttgtaattcgtttaaaactgat------------------------tttaaaataactttttcatccttgatgggtttaattatgttaatgcgaacactaacaaataaaaataaataaatctttgatcaaataaaaaaagaataagggagtttattgttatactcattctaatttttaatataagatatatttacgtaaactgattagattaaagaaattagttaagttatttaatatgatatgtattttctaaaatattttagttactttccttaattcactcattctatcttctctt---------------------------------------------------------------------------------------------------------------------------------------------
>Jupunba_leucophylla_Iganci_839@NODE_1_length_1727_cov_197.466061
tgtcgtacacactgtctcaaaaatgatttgatttaatggtggagaagctcaacctgtgagtcaagctctccatggaaaaatctttttcttttatcaagtcttgctagtctagcctcaacttgaattgttttcatgagcgtagagaatgtggagtgggttgttgtggtcatgaaatattgaggtgctatgtctgctataaccccattgtgctgttttatttgccttggaaattgtttgtactttatatttatgttacatttgttataaactgctacttattcgtttgctgctccaaaaatgcacacgccaaatgttatagtctggtcaccgctgggatacagcactgttttctgatagggaacgacaagagaagttcaacaaactcatggtaagtcttgattgatctactgccctatttgacgagataatagcataaggagatctttttcccctttttttccttttttatttagcttgttcctgaatagtctggctggctccagtggagttttccccatactaacacagttttagagtctgaggttgcattggtgcctatggccaattgtagggtgtgaagggcgaccccaaggcggagcaaagatccaacgaccaaaatgtggagaagcagagggagcagctccagatggatctggagaagcagtacactgcgggtcttcgtcggagagatggccgtacagttggattaggtctttaaacattcgcttgagagttttcccatcatttgacctgccctatgttgatcattacgcttccctgctacagaggattttgttacttgtttgttttatttgggagtatggtttgatgtcagacacatggaatcttgtggcagtttggtgggagttttctagtagacagaaagtcgtttatgttgtggatattcttgtaattgtatgtcaaatcttattttgtaattcgtataaaactgattttgatatttgggacctatagatgtttaaaataactttttcatccttgatgggtttaattatgttaatgcgaacattatcaaatgaaaataaataaatctttgatcaaataaaaaaagaataagggagtttattattatactcattctgatttttaatataagatatatttacttaaattgattaaattaagaaaattggttaagttatttaatatgacatgtattttctaaaataccttagttactttccttaattatctcgttctttcttctctttgattattattgaaggagtaataaaatgagtaaattaagaaaatattgacaaatataaaaattttatcttatatttaacatcaaaataaattttttaaatatgtcttacctttttttagagatgatagaacattggacctc
>Jupunba_limae_Iganci_261@NODE_1_length_1198_cov_126.627119
--------------------------------------------------------------------------------------------------------------------------------------------------------------------------------------------------------------------------------------------------------------------------------------------------------------------------------------------------------------------------------------tcaacaaactcatggtaagtcttgattgatctactgccctatttgacgagataatagcataaggaga-----------tttttttcctttttcatttagcttgttcctgaatagtctggctggctccagtggagttttccccatactaacacagttttagagtctgaggttgcattggtgcctatggccaattgtagggtgtgaagggcgaccccaaggcggagcaaagatccaacgaccaaaatgtggagaagcagagggagcagctccagatggatctggagaagcagtacactgcgggtcttcgtcggagagatggccgtacagttggattaggtctttaaacattcgcttgagagttttcccatcatttgacctgccctatgttgatcattacgcttccctgctctgtaggattttgttacttgtttgttttatttgggagtatggtttgatgtcagac------aatcttgtggcagtttggtgggagttttctagtagacagaaagtcgtttatgttgtggatattcttgtaattgtatgtcaaatcttattttgtaattcgtataaaactgattttgatatttgggacctatggatgtttaaaataactttttcatccttgatgggtttaattacgttaatgcgaacactaacaaataaaaataaataaatctttgatcaaataaaaaaa-aataagggagtttattattatactcattctggtttttaatataagatatatttacttgaactgattagattaaggaaattggttaagttatttaatatgatatgtattttttaaaatatcttaattactttccttaattctctcaatctttcttctctttgattattattgaggaagtattaaaatggataaattaaaaaaatattgataaatataaaatttttatcacatatttaagatcaagataaattttttaaatatgtcttacctatttttagacatgatagaacattggccctc
>Jupunba_longipedunculata_Cardona_2682@NODE_1_length_932_cov_160.582456
--------------------------------------------------------------------------------------------------------------------------------------------------------------------------------------------------------------------------------------------------------------------------------------------------------------------------------------------------------------------------------------tcaacaaactcatggtaagtcttgattgatctactgccctatttgacgagataatagcataaggagatctttttcccctttttttccgtttttatttagcttgttcctgaatagtctggctggctccagtggagttttccccatactaacacagttttagagtctgaggttgcattggtgcctatggccaattgtagggtgtgaagggcgaccccaaggcggagcaaagatccaacgaccaaaatgtggagaagcagagggagcagctccagatggatctggagaagcagtacactgcgggtcttcgtcggagagatggccgtacagttggattaggtctttaaacattcgcttgagagttttcccatcatttgagctgccctatgttgatcattacgcttccctgctctgtaggattttgttacttgtttgttttatttgggagtatggtttgatgtcagacacgtggaatcttgtggcagtttggtgggagatttctagtagacagaaagtcgtttatgttgtggatattcttgtaattgtatgtcaaatcttattttgtaattcgtataaaactgattttgatatttgggacctatagatgtttaaaataactttttcatccttgatgggtttaattatgttaatgcgaacactaacaaataaaaataaataaatctttgatcaaataaaaaaagaataagggagtttgttattatactcattctgatttttaatataagatatatttatttaaattgattagattaaggaaattagttaggttatttaatatgacatgtattttctaaaatatcttagttgctttcctcaattttctcattctttcttctctttgattattgttgagggagcatcaaaataggtaaattaagaaaatattgataaatataaaaattttatcttatat-------------------------------------------------------------------
>Jupunba_microcalyx_Iganci_855@NODE_1_length_1290_cov_166.490519
tgtcgtacacactgtctcaaaaatgatttgatttaatggtggagaagctcaacctgtgagtcaagctctccatggaaaaatctttttcttttatcaagtcttgctagtctagcctcaacttgaattgtttgcatgagcgtagagaatgtggagtgggttgttgtggtcatgaaatattgaggtgctatgtctgctataaccccattgtgctgttttatttgccttggaaattgtttgtactttatatttatgttacatttgttataaactgctacttattcatttgctgctccaaaaatgcacacgccaaatgttatagtctggtcaccgctgggatacagcactgttttctgatagggaacgacaagagaagttcaacaaactcatggtaagtcttgattgatctactgccctatttgacgagataatagcataaggagatctttttcccctttttttccttttttatttagcttgttcctgaatagtctggctggctccagtggagttttccccatactaacacagttttagagtctgaggttgcattggtgcctatggccaattgtagggtgtgaagggcgaccccaaggcggagcaaagatccaacgaccaaaatgtggagaagcagagggagcagctccagatggatctggagaagcagtacactgcgggtcttcgtcggagagatggccgtacagttggattaggtctttaaacattcgcttgagagttttcccatcatttgacctgccctatgttgatcattacgcttccctgctacagaggattttgttacttgtttgttttatttgggagtatggtttaatgtcagacacatggaatcttgtggcagtttggtgggagttttctagtagacagaaagtcgtttatgttgtggatattcttgtaattgtatgtcaaatcttattttgtaattcgtataaaactgattttgatatttgggacctatagatgtttaaaataa-tttttcatccttgatgggtttaattatgttaatgcgaacactaacaaatgaaaataaataaatctttgatcaaataaaaaaagaataagggagtttattattatactcattctgatttttaatataagatatattttcttaaattgattaaattaaggaaattggttaagttatttaatatgacatgtattttctaaaataccttagttacttt-------------------------------------------------------------------------------------------------------------------------------------------------------------------------
>Jupunba_nipensis_Mayo_19662@NODE_1_length_790_cov_38.842917
----------------------------------------------------------------------------------------------------------------------------------------------------------------------------------------------------------------------------------------------------------------------------------------------------------------------atgttatagtctggtcaccgctgggatacagcactgttttctgatagggaacgacaagagaagttcaacaaactcatggtaagtcttgattgatctactgccctatttgacgagataatagcataaggagatctttttcccctttttttccttttttatttagcttggtcctgaatagtctggccggctccagtggagttttccccatactaacacagttttagagtctgaggttgcattggtgcctatggccaattgtagggtgtgaagggcgaccccaaggcggagcaaagatccaacgaccagaatgtggagaagcagagggagcagctccagatggagctggagaagcagtacactgcgggtcttcgtcggagagatggccgtacagttggattaggtctttaaacatttgcttgagagttttcccatcatttgacctgctctatgtcgatcattacgcttccctgctctgtaggattttgttacttgtttgttttatttgggagtatggtttgatgtcagacacatggaatcttgtggcagtttggtgggagttttctagtcgacagaaagtcgtttatgttgtggatattcttgtaattgtatgtcaaatcgtattttgttattcgtataaaactgattttaatatttgggacctatagatgtttaaaataactttttcatccttgatgggtttgattatgttaatgcgaacactaacaaataaaaataaataaatctttaaccaaataaaaaaagaataagggagtttattattatacttatt--------------------------------------------------------------------------------------------------------------------------------------------------------------------------------------------------------------------------------------------------------------------------------
>Jupunba_oppositifolia_Liegier_16014@NODE_1_length_951_cov_122.552632
----------------------------------------------------------------------------------------------------------------------------------------------------------------------------------------------------------------------------------------------------------------------------ctgctacttattcatttgctgctccaaaaatgcacacgccaaatgttatagtctggtcaccgctgggatacagcactgttttctgatagggaacgacaagagaagttcaacaaactcatggtaagtcttgattgatctactgccctatttgacgagataatagcataaggagatctttttcccctttttttccttttttatttagcttggtcctgaatagtctggccggctccagtggagttttccccatactaacacagttttagagtctgaggttgcattggtgcctatggccaattgtagggtgtgaagggcgaccccaaggcggagcaaagatccaacgaccaaaatgtggagaagcagagggagcagctccagatggatctggagaagcagtacactgcgggtcttcgtcggagagatggccgtacagttggattaggtctttaaacatttgcttgagagttttcccatcatttgacctgctctatgtcgatcattacgcttccctcctctgtaggattttgttacttgtttgttttatttgggagtatggtttgatgtcagacacatggaatcttgtggcagtttggtgggagttttctagtcgacagaaagtcgtttatgttgtggatattcttgtaattgtatgtcaaatcgtattttgttattcgtataaaactgattttgatatttgggacc--tagatgtttaaaataactttttcatccttgatgggtttgattatgttaatgcgaacactaacaaataaaaataaataaatctttgatcaaataaaaaaagaacaagggagtttattattatactcattctgatttttaatatacgatatatttatttaaattgattagattaagaaaattgattaagttatttaatatgacatgtattttttaaaatatcttaattattattttt----------------------tttaattattgtta---------------------------------------------------------------------------------------------------------------------------------
>Jupunba_oxyphyllidia_Yonker_6157@NODE_1_length_1090_cov_125.651530
------------------------------------------------------------------------------------------------------------------------------------------------------------------------------------------------------------------------------------------------------tttatgttactttttctataaactgctacttattcatttgctgctcc-aaaatgcacacgccaaatgttatagtctggtcaccgctgggatacagcactgttttctgatagtgaacgacaagagaagttcaacaaactcatggtaagtctcgattgatctactgccctatttgacgagataatagcataaggagatctttttcccctttttttccttttttatttagcttgttcctgaatagtctggctggctccagtggagttttccccatactaacacagttttagagtctgaggttgcattggtgcctatggccaattgtagggtgtgaagggcgaccccaaggcggagcaaagatccaacgaccaaaatgtagagaagcagagggagcagctccagatggatctggagaagcagtacactgcgggtcttcgtcggagagatggccgtacagttggattaggtctttaaacattcgcttgagcgttttcccatcgtttgacctgccctatgttgatcattacgcttccctgctctgtaggattttgttacttgtttgttttatttgggagtatggtttgatgtcaaacacatggaatcttgtggcagtttggtgggagttttctggtagacagaaactcgtttatgttgtggatattcttgtaattgtatgtcaaatcttattttgtaattcgtataaaactgattttgatatttgggacctataggtgtttaaaataactttttcatccttgatgggtttaattatgttaatgcgaacactaacaaataaaaataaataaatctttgatcaaataaaaaaagaataagggagtttattattatactctttctggtttttaatataagacgtatttacttaattggattagattaaaaatattggttaagttagttaatatgatatgtattttttaaaatattttaatcatctttcttaattccttcgttccctttcttttttgattattattgaaggagtatcaacataagtaaattaaaaaaatattgataaatataaaaattttatcttatatataggatcaagataaattttttaaatatatct-----------------------------------
>Jupunba_villosa_Borges_423@NODE_1_length_1626_cov_114.769529
tgtcgtacacacggtctcaaaaatgatttgatttaatggtggagaagctcaacctgtcagtcaagctctccatggaaaaatctttttcttttatcaagtcttgctagtctagcctcaacctgaattgtttgcatgagcgtagagaatgtggagtgggttgttgtggttatgaaatattgaggtgctatgtctgctataaccccattgtgctgttttatttgccttggaaattgtttatactttatatttatgttacatttgctataaactgctacttattcatttgctgctccaaaaatgcacacgccaaatgttatagtctggtcaccgctgggatacagcactgttttctgatagggaacgacaagagaagttcaacaaactcatggtaagtcttgattgatctactgccctatttgacgagataatagcataaggagatctttttccc-cttttttccttttttatttagcttgttcctgaatagtctggctggctccagtggagttttccccatactaacacagttttagagtctgaggttgcattggtgcctatggccaattgtagggtgtgaagggcgaccccacggcggagcaaagatccaacgaccaaaatgtggagaagcagagggagcagctccagatggatctggagaagcagtacactgcgggtcttcgtcggagagatggccgtacagttggattaggtctttaaacattcgcttgagagttttcccatcatttgacctgccctatgttgatcattacgcttccctgctctgtaggattttgttacttgtttgttttatttgggagtatggtttgatgtctgac------aatcttgtggcagtttggtgggagttttctagtagacagaaagtcgcttatgttgtggatattcttgtaattgtatgtcaaatcttattttgtaattcgtataaaactgattttgatatttgggacctatagatgtttaaaataactttttcattcttgatgggtttaattacgttaatgcgaacactaacaaataaaaataaataaatctttgatcaaataaaaaaagaataagggagtttattattatactcattctggtttttaatataagatacatttacttaaactgattagattaagaaaattggttaagttatttaatatgatatgtattttctaaaatatcttagttactttccttaattctctcagtttttcttctc------------tgagggagtattaaaatagataaattaaaaaaatattgataaatataaaaatttgatcccatatttaagatgacgataaattttttaaatatgtcttacctttttttagagatgatagaacattggacctc
>Punjuba_callejasii_Daly_5935@NODE_1_length_810_cov_48.450205
--------------------------------------------------------------------------------------------------------------------------------------------------------------------------------------------------------------------------------------------------------------------------------------ttcatttgctgctccaaaaatgcacacgccaaatgttatagtctggtcaccgctgggatacagcactgttttctgatagggaacgacaagagaagttcaacaaactcatggtaagtcttgattgacctactgccctatttgacgagataatagcataaggagatctttttcccctttttttccgtttttatttagcttgttcctgaatagtctggctggctccattggagttttccccatactaacacagttttagagtctgaggttgcattggtgcctatggccaattgtagggtgtgaagggcgaccccaaggcggagcaaagatccgacgaccaaaatgtggagaagcagagggagcagctccagatggatctggagaagcagtacactgcgggtcttcgtcggagagatggccgtacagttggattgggtctttaaacattcgctcgagagttttcccatcatttgacctgccctatgttgatcattacgcttccctgctctgtaggattttgttacttgtttgttttatttgggagtatggtttgatgtcag-cacatggaatcttgtggcagtttggtgggagttttctggtagacagaaactcgtttatgttgtggatattcttgtaattgtatgtcaaatcttattttgtaattcgtataaaactgattttgatatttgggacctatagatgtttaaaacaactttttaatccttgatgggtttaattatgttaatgcgaacactaacaaataaaaataaataaatctttgatcaaataaaaaaagaataagggagtttatt--------------------------------------------------------------------------------------------------------------------------------------------------------------------------------------------------------------------------------------------------------------------------------------------
>Punjuba_killipii_Palodorios_6252@NODE_1_length_908_cov_71.814681
----------------------------------------------------------------------------------------------------------------------------------------------------------------------------------------------------------------------------------------------------------------------------------------------------------tgcacacgccaaatgttatagtctggtcaccgctgggatacagcactgttttctgatagggaacgacaagagaagttcaacaaactcatggtaagtcttgattgacctactgccctatttgacgagataatagcataaggagatctttttcccctttttttccttttttatttagcttgttcctgaatagtctggctggctccattggagttttccccatactaacacagttttagagtctgaggttgcattggtgcctatggccaattgtagggtgtgaagggcgaccccaaggcggagcaaagatccgacgaccaaaatgtggagaagcagagggagcagctccaggtggatctggagaagcagtacactgcgggtcttcgtcggagagatggccgtacagttggattaggtctttaaacattcgctcgagagttttcccatcatttgacctgccccatgttgatcattacgcttccctgctctgtaggattttgttacttgtttgttttatttgggagtatggtttgatgtcagacacatggaatcttgtggcagtttggtggaagttttctggtagacagaaactcgtttatgttgtggatattcttgtaattgtatgtcaaatcttattttgtaattcgtataaaactgattatgatatttgggacctatagatgtttaaaacaactttttaatccttgatgggtttaattatgttaatgcgaacactaacaaataaaaataaataaatctttgatcaaataaaaaaagaataagggagtttattattatacttcttctggtctttaatataagatatatttatctaatttgattagattaaagaagttggttaagttagttaatatgatatgtattttttaaaatatctttgtcatattcct----------------------------------------------------------------------------------------------------------------------------------------------------------------------
>Punjuba_racemiflora_Jimenez_Soares_3626@NODE_1_length_1339_cov_138.509509
--------------------------------------------------------------------------------tctttttcttttattaactcttgctagtctagcctcaacctgaattgtttgcatgagcgtagagaatgtggagtgggttgttgtggttttgaaatattgaggtgctatgtctgctacaataccattgtgctgttttatttgccttggaaattgtttatac------tttatgttacatttgctataaactgctacttattcatttgctgctccaaaaatgcacacgccaaatgttatagtctggtcaccgctgggatacagcactgttttctgatagggaacgacaagagaagttcaacaaactcatggtaagtcttgattgacctactgccctatttgacgagataatagcataaggagatctttttcccctttttgtccttttttatttagcttgttcctgaatagtctggctggctccattggagttttccccatactaacacagttttagagtctgaggttgcattggtgcctatggccaattgtagggtgtgaagggcgaccccaaggcggagcaaagatccgacgaccaaaatgtggagaagcagagggagcagctccagatggatctggagaagcagtacactgcgggtcttcgtcggagagatggccgtacagttggattaggtctttaaacattcgctcgagagttttcccatcatttgacctgccctatgttgaccattacgcttccctgctctgtaggattttgttacttgtttgttttatttgggagtatggtttgatgtcagacacatggaatcttgtggcagtctggtgggagtttggtggtagacagaaactcgtttatgttgtggatattcttgtaattgtatgtcaaatcttattttgtaattcgtataaaactgattttgatatttgggacctatagatgtttaaaacaactttttaatccttgatgggttaaattatgttaatgcgaacactaacaaataaaaataaataaatctttgatcaaattaaaaaaaaataagggagtttattattatacaccttctggtctataatattagatatatttatctaatttgattaaattaaagaagttggttaatttagttaatatgacgtgtattttttaaaatattttagttatattcattaattctctcattttctgtcttctttgattattattaaaggagtattaataaaggtaaattaaaaaaatattgataaatatgaaaattttgtttcctatttaagattaagataaattttttaaatatatcttata-------------------------------
>_R_Acacia_rostellifera_Murphy_466@NODE_1_length_1586_cov_136.872763
tgtcatacacatggtctcaaaaatgatttgatttaatggtggagaagcttaacccgtcagtcaagctcgccatcgaaaaatccttttcttttattaagtcttgctagtgtagcctcaacctgaattgtttgcatgagcgtagagaatgtgg-gtgggttattgtggctatgaaatattgaggttctatgtctgctattacaccattatgctgttttatttgccttggaaattttttgtattttatattcatgttacatttgctataaactgctacttattcatttgctgctccaaaaatgcacacgccaaatgttatagtctggtcaccgctgggatacagcactgttttctgatagggaacgacaagagaagttcaacaaactcatggtaagtcttgattgacctactgccctatttgacgagataatagcattaggagatccttttcc---------ccttttttatttagcttgttcctgaatagtctggctggctccattggagttttccccatactaacacagttttagagtctgaggttgcattggtgcctatggccaattgtagggtgtgaagggcgagcccaatgcggagcaaagatccgacgaccaaaatgtggagaagcagagggagcagctccagatggatctggagaagcagtacactgcgggtcttcgtcggagagatggccgtacagttggattaggtctttaaacattcgcttgatagttttcccatcatctgacctaccctatgttgatcattacgcttccctgctctgtaggattttgttacttgtttgttctatttgggagtatgatttgatgtcagacacatggaatcttgtggcagtttggtgggagttttctagtagacagaaactcgttaatgttgtggatattcttgtaattttatgtcaaatcttattttgtaattcgtagaaaacttattttgatatttgcgacctatagatatttaaaataacctttt----ttttatgagtttaattatggtaacgcgaacactaataaat-aaaatagataaatctttgatcaaataaaaaaggaataagggagtttattattatactccctctttattacaatagga---------------------------------------------------------------------------------------------------------------------------------------------------------------------------------------------------------------------------------tttttttagagatgatagaacattagaagtc
>_R_Albizia_coripatensis_Hughes_2433@NODE_1_length_1766_cov_144.420367
tggcatttttatttttaaaaaattgattttttttaa-------------------atttctttagaattgcatattaataaccttaaaatcttcaatttctcactggtctggcttcgggttagcttgatttaactccgatctaatccattgactcttgacctagtacctcgac------taattcagtggctggtccaggatttattaccttatttatttgccttggaaattttttatactttatatttatgttacatttgctataaactgctacttattcatttgctgctccaaaaatgcacacgccaaatgttatagtctggtcaccgctgggatacagcactgttttctgatagggaacgacaagagaagttcaacaaactcatggtaagtcttgattgatctactgccctatttgacgagataatagcataaggagatctgtttccctttttttcctatttttatttagctggttcctgaatagtttggctggctccattggagttttccccatactaacacagttttagagtctgaggttgcattggtgcctatggccaattgtagggtgtgaagggcgaccccaaggcggagcaaagatccaacgaccaaaatgtggagaagcagagggagcagctccaggaggatctggagaagcagtacactgcgggtcttcgacggagagatggccgtacagttggattaggtctttaaacgttcgctcgagaattttcccatcatttgacctgccctatgctgatcattacacttcccagctctgtaggatttttttacttgtttgttttatttgggagtatggtttgatgtcagacacatggaat-ttgtggcagtttggtgggagttttctagtagaccgaaactcgtttatgttgtggatattcttgtacttgtatgtcaaatcttgttttgtaattcgtataaaactggttttgttatttgggacctatagatgtttaaaatataattttaatctttgatgggtttagttatgttaatgcgaacactaacaaataaaaataaataaat-cttgatcaaataaaaaaagaataagggagtttattattatcctctcattaatcctcaatataatacatatttatttaatttgattagattaaagtaattggttaagtttattaatatgacttgtattttttaaaatcttataa----------taattttctcatttcctcttcttcttg--------------agtatcaattggggtgaattagtaaaagattgataaatataaaaatgttatcttatatttaaaatgaagatcaattttttaaatatatcttatatttttttacaaatgatagaacattagaactc
>_R_Albizia_edwallii_Dalmaso_272@NODE_1_length_729_cov_8.382789
------------------------------------------------------------------------------------------------------------------------------------------------------------------------------------------------------------------------------------------------------------------------------------------------gctccaaaaatgcacacgccaaatgttatagtctggtcaccgctgggatacagcactgttttctgatagggaacgacaagagaagttcaacaaactcatggtaagtcttgattgatctactgccctatttgacgagataatagcataaggagatctgtttccc-tttttttctatttttatttagctggttcctgaatagtttggctggctccattggagttttccccatactaacacggttttagagtctgaggttgcattggtgcctatggccaattgtagggtgtgaagggcgaccccaaggcggagcaaagatccaacgaccaaaatgtggagaagcagagggagcagctccaggaggatctggagaagcagtacactgcgggtcttcgacggagagatggccgtacggttggattaggtctttaaacattcgctcgagagttttcccatcatttgaactgccctatgttgatcattacgcttccctgctctggaggatttttttacttgtttgttttatttgggagtatggtttgatgtcagacacatggaattttgtggcagtttggtgggagttttctagtagaccgaaactcgtttatgttgtggatattcttgtaattgtatgtcaaatcttattttgtaattcgtataaaactgattttgatattttggacctatagatgtttaaaatataattttaatctttgatgggtttagttatgt------------------------------------------------------------------------------------------------------------------------------------------------------------------------------------------------------------------------------------------------------------------------------------------------------------------------------------------------------------------
>_R_Albizia_glabripetala_Lewis_1652@NODE_1_length_975_cov_37.104677
-----------------------------------------------------------gtcaagccctccatggaaaaatatttttctttta------------------------------------------------------------------------------------------------------------------------tttatttgccttggaaattgtttgtgctttatatttatgttacatttgctatgaactgctacttattcatttgctgctccaaaaatgcacacgccaaatgttatagtctggtcaccgctgggatacagcactgttttctgatagggaacgacaagagaagttcaacaaactcatggtaagtcttgattgatctactgccctatttgacgagataatagcataaggggatctgtttccc-cttttttctatttttatttagctggttcctgaatagtctggctggctccgttggagttttccccatactaacacagttttagagtctgaggttgcattggtgcctatggccaattgtagggtgtgaagggcgacccgaaggcggagcaaagatccgacgaccaaaatgtggagaagcaaagggagcagctccagatggatctggagaagcagtacactgcgggtcttcgtcgcagagatggccgtacagttggattaggtctttaaacattagctcgagagttttcccatcatttgacctgccctatgttgatcattacgcctccttgctctgtaggattttgtttcttgtttgttttatttgggagtatggtttggtgccagacacatggaatcttgtggcagtttggtgggagttttctagtagacagaaactcgtttatgttgtggatattcttgtaattgtatgccaaatcttactttgtaattcgtataaaactgattttgatatttgggacctatagatgtttaaaataacattttaatgcttgatgggtttaattatgttaatgcgaacactaacaaataaaa--aaataaat-cttgatcgaataaaaa---a--ataggagtttattattataatcttcttagtctttaataaaagacatatttacctaatttgattagattaataaagataatt------------------------------------------------------------------------------------------------------------------------------------------------------------------------------------------------------------------------
>_R_Albizia_niopoides_Simon_1601@NODE_1_length_672_cov_148.315966
tgtcatacacacggtctcagaaatgatttgatttaatggtggactagctcaacctgtcagtcaagccgtccatggaaaaatctttttctttta------------------------------------------------------------------------------------------------------------------------tttatttgccttggaaattgtttgtgctttgtatttatgttacatttgcaataaactgctacttattcatttgttgctgcaaaaatgcacacgccaaatgttatagtctggtcaccgctgggatacagcactgttttctgatagggaacgacaagagaagttcaacaaactcatggtaagtcttgattgatctactgccctatttgacgagataatagcataaggggatctgtttccc-cttttttctatttttatttcgctggttcatgaatagtctggctggctccaatggagttttccccatactaacacagttttagagtctgaggttgcattggtgcctatggccaattgtagggtgtgaagggcgacccgaaggcggagcaaagatccgacgaccaaaatgtggagaagcaaagggagcagctccagatggatctggagaagcagtacactgcgggtcttcgtcgcagagatggccgtacagttggattaggtctttaaacattcgctcgagagttttcccatcatttgacctgccttatgttgatcattacgcttgcctgctctgt----------------------------------------------------------------------------------------------------------------------------------------------------------------------------------------------------------------------------------------------------------------------------------------------------------------------------------------------------------------------------------------------------------------------------------------------------------------------------------------------------------------------------------------------------------------------------------------------------------
>_R_Albizia_sinaloensis_Hughes_1576@NODE_1_length_1357_cov_71.780469
tgtcatacacacggtctcaaaaatgatttgatttaatggtggagaagctcaacctgtcagccaagccctccatggaaaaatctttttctttta------------------------------------------------------------------------------------------------------------------------tttatttgccttggaaattgtttgtgctttatatttatgttacatttgctataaacttctacttattcatttgctgctccaaaaatgcacacgccaaatgttatagtctggtcaccgctgggatacagcactgttttctgatagggaacgacaagagaagttcaacaaactcatggtaagtcttgattgatctcctgccctatttgacgagataatagcataaggagatctgtttccc-cttttttctatttttatttagctggttcctgaattgtctggctggctccattggagttttccccatactaacacagttttagagtctgaggttgcattggtgcctatggccaattgtagggtgtgaagggcgacccgaaggcggagcaaagatccgacgaccaagatgtggagaagcaaagggaacagctccagatggagctggagaagcagtacactgcgggtcttcgtcgcagagatggccgtacggttggattaggtctataaacattcgctcgagagttttcccatcatttgacctgccctatgttgatcgttacgcttctctgctctgtaggattttgttgtttgtttgtattatttgggagtatggtttggtgtctgacgcatggaatcttgtggcagtttggtgggagttttctagtagacagaaactcatttatgttgtggatgttcttgtaattgtatgccaaatcttattttgtaattcgtataaaactgattttgatatttgggacctatagatgtttaaaataacattttaatccttgatgggtttaattatgttaatgcgaacactaacaaataaa---aaaaaaat-cttgatcgaataaagagagg--gagagagtttattgttatactctccttcatttttaacataatatatatttacttaatttgattagattacgaaagttgattcaatttattaatatgatatgtgttttttaaaatattctaatcactttttttaatttcttcattcactctcttctata--------------agtgtcaataggggtaaattaggaaaagattgataaatataaaaattttgtcttatatttaaaatgaagatcaacttcataaatatatcttatt-----ttaaagatgatacaacattagaactc
>_R_Albizia_tomentosa_Hughes_648@NODE_1_length_1162_cov_110.076498
----------------------------------------------------------agccaagccctccatggaaaaatctttttctttta------------------------------------------------------------------------------------------------------------------------tttatttgccttggaaattgtttgtgctttatatttatgttacatttgctataaactgctacttattcatttgctgctccgaaaatgcacacgccaaatgttatagtctggtcaccgctgggatacagcactgttttctgatagggaacgacaagagaagttcaacaaactcatggtaagtcttgattgatctcctgccctatttgacgagataatagcataaggagatctgtttccc-cttttttctatttttatttagctggttcctgaattgtctggctggctccattggagttttccccatactaacacagttttagagtctgaggttgcattggtgcctatggccaattgtagggtgtgaagggcgacccgaaggcggagcaaagatccgacgaccaagatgtggagaagcaaagggagcagctccagatggatctggagaagcagtacaccgcgggtcttcgtcgcagagatggccgtacggttggattaggtctataaacattcgctcgagagttttcccatcatttgacctgccctatgttgatcgttacgcttctctgctccgtaggattttgttgtttgtttgtattatttgggagtatggtttggtgtctgacgcatggaatcttgtggcagtttggtgggagttttctagtagacagaaactcatttatgttgtggaagttcttgtaattgtatgccaaatcttattttgtaattcgtataaaactgattttgatatttgggacctatagatgtttaaaataacattttaatccttgatgggtttaattatgttaatgcgaacactaacaaataaa---aaaaaaat-cttgatcgaataaaaaagaga-gagagagtttattgttatactctccttaatcgttaacataaaatatatttacttaatttgattagattacggaagttgattcaatttattcatatgatatatgttttttaaaatattttaatcactttttttaattcattcattcactctcttttata--------------agtgtcaacaggggtaaattagaaaaagattgataaatataaaaa--ttgtcttatatttagaatgaaaatcaattctataaatatgttttatt-------------------------------
>_R_Calliandra_bella_LPQ15696@NODE_1_length_1337_cov_177.019048
tgtcatacgcatgttctcaaaagtgatttgagttaattgtggagaagcttaacctgtcagtcaaactctccatgttaatatcttttctttttattaagtctttctagactagcctcaacctgaaatgttcacatgagcgtagagagtgcacagagggttgttagggttattaaatgctgaggtgctgtatctgctataacaccattgtgttgtttgatttgctttggaaattgtttatgctttatatttatgttacatatgctataaactgctacttattcatttgctgctccaaaaatgcacgccccaaatgttatagtctggtcaccgctgggatacagcactgttttctgatagggaacgacaagacaagttcaacaaactcatggtacgtcttgattgacctactgccctatttaacgagataatagcataaggagatctttttccc------------tttaatttatcttgttcctgaatagtctggctggctccattggagttttccccatactaacacagtttcagagtctgaggttgcattggtgcctatggccaattgtagggtgtgaagggcgaccccaaggcggagcaaaaatccaacgaccaaaatgtggagaagcagagggagcagctccagatggatctggagaagcagtacaccgcgggtcttcgtcggagggatggccgtacagttggattgggtctttgaacattcgcttgggagttttcccatcgtttgacctgccctgtgttgatcattatgcttccctgctatttaggattttgttgcttgcttgttttatttgggagtatgatttgatgtcagtcacatggaatcttgtggcagtttggtgggagttttctagtagacagaaactcgtttatgttgtggatattcttgtaattttgtgtcaaatcttattttgtgatcggtataaaactgattttgatatatgggacatatacatgtttaaaataacatttcaatccttgatgggtttaatcatgttaattggaaccctagcaaataaaaaataataaatctttgatcaaatacaaaacgaatatgggagtttggtacaa---------------------------------------------------aagaaaccaaatcggaagattgaccgtgatgt----------aggtaacctagccaaaaaatcaagcatccctattttttttttttttgg-----------------------aggaa--------------------------aggaatttcatttcataatgaaaactgtacaaga--------------------attct---------------aatttgaacta
>_R_Hydrochorea_corymbosa1_Bonadeu_655@NODE_1_length_748_cov_227.399711
--------------------------------------------------------------------------------------------------------------------------------------------------------------------------------------------------------------------------------------------------------------------------------------------------------------------------tatagtctggtcaccgctgggatacagcactgttttctgatagggaacgacaagagaagttcaacaaactcatggtaagtcttgattgatctactgccctatttgacgagataatagcataaggagatctttttcccttttttttccttttttatttagcttgttcctgaatagtttggctggctccagtggagttttccccatactaacacagttttagagtctgaggttgcattggtgcctatggccaattgtagggtgtgaagggcgaccccaaggcggagcaaagatccaacgaccaaaatgtggagaagcagagggagcagctccagatggatctggagaagcagtacactgcgggtcttcgtcggagagatggccgtacagttggattaggtctttaaacattcgctcgagagttttcccatcatttgacctgccctacgttgatcattacgcttccctgctctgtaggattttgttacttgtttgttttatttgggactatggtttgatgtcagacacatggaatcttgtggcagtttggtgggagttttctggtagacagaaactcgtttatgttgtggatattcttgtaattgtatgtcaactcttattttgtaattcgtataaaactgattttcata------------------------------------ccttgatgggtttaattatgttaacgcgaacactaacaaataaaaataaataaatctttgatcaaataaaaaaagagtaagggagtttattattatactc-----------------------------------------------------------------------------------------------------------------------------------------------------------------------------------------------------------------------------------------------------------------------------------
>_R_Hydrochorea_corymbosa2_Iganci_862@NODE_1_length_514_cov_379.771242
------------------------------------------------------------------------------------------------------------------------------------------------------------------------------------------------------------------------------------------------------------------------------------------------------------------------------------------------------------------------------------------------------------------------------------------------------------------------------------------------------------------------------------------------------------------------------------------------gaagggcgaccccaaggcggagcaaagatccaacgaccaaaatgtggagaagcagagggagcagctccagatggatctggagaagcagtacactgcgggtcttcgtcggagagatggccgtacagttggattaggtctttaaacattcactcgagagttttcccatcatttgacctgccctacgttgatcattacgcttccctgctctgtaggattttgttacttgtttgttttatttgggactatggtttgatgtcagacgcatggaatcttgtggcagtttggtgggagttttctggtagacagaaactcgtttatgttgtggatattcttgtaattgtatgtcaactcttattttgtaattcgtataaaactgattttcata------------------------------------ccttgatgggtttaattatgttaatgcgaacactaacaaataaaaataaataaatctttgatcaaataaaaaaagagtaagggagtttattattatactcttttcggtttttaatataagacgtattta------------------------------------------------------------------------------------------------------------------------------------------------------------------------------------------------------------------------------------------------------
>_R_Hydrochorea_gonggrijpii_Tillett_45696@NODE_1_length_1099_cov_163.716243
-------------------------------------------------------------------------------------------------------------------------------------tgagcgtagagaatgtggagtgggttgttgtggttatgaaatattgaggtgctatgtctgctataacaccattgtgctgttttatttgccttggaaattgtttatactttatatttatgttacatttgctataaactgctacttattcatttgctgctccaaaaatgcacacgccaaatgttatagtctggtcaccgctgggatacagcactgttttctgatagggaacgacaagagaagttcaacaaactcatggtaagtcttgattgatctactgccctatttgacgagataatagcataaggagatctttttcccctttttttccttttttatttagcttgttcctgaatagtttggctggctccagtggagttttccccatactaacacagttttagagtctgaggttgcattggtgcctatggccaattgtagggtgtgaagggcgaccccaaggcggagcaaagatccaacgaccaaaatgtggagaagcagagggagcagctccagatggatctggagaagcagtacactgcgggtcttcgtcggagagatggccgtacagttggattaggtctttaaacattcgctcgagagttttcccatcatttgacctgccctacgttgatcattacgcttccctgctctgtaggattttgttacttgtttgttttatttgggagtatgctttgatgtcagacacatggaatcttgtggcagtttggtgggagttttctggtagacagaaactcgattatgttgtggatattcttgtaattgtatgtcaactcttattttgtaattcgtataaaactgattttcatatttgggacctatagatgtttaaaataactttttcatccttgatgggtttaattatgttaatgcgaacactaacaaataaaaataaataaatctttgatcaaataaaaaaagagtaagagagtttattattatactctttccggtttttaatataagacgtatttatttaattggattaaattaagaaaattggttaaattagttaatatgacgtgtattttctaaaatattttagtcatcttctttaattctttagtttcctcttctctt---------------------------------------------------------------------------------------------------------------------------------------------
>_R_Jupunba_barbouriana_Iganci_847@NODE_1_length_1512_cov_156.421603
-----------------------------------------gagaagctcaacctgtcagtcaagctctccatggaaaaatctttttcttttatcgagtcttgctagtctagcctcaacctgaattgtttgcatgagcgtagagaatgtggagtgggttgttgtggttatgaaatattgaggtgctatgtctgctataaccccattgtgctgttttatttgccttggaaattgtttatactttatatttatgttacatttgctataaactgctacttattcatttgctgctccaaaaatgcacacgccaaatgttatagtctggtcaccgctgggacacagcactgttttctgatagggaccgacaagagaagttcaacaaactcatggtaagtcttgattgatctactgccctatttgacgagataatagcataaggagatctttttcccctttttttccttttttacttagcttgttcctgaatagtctggctggctccagtggagttttccccatactaacacagttttagagtctgaggttgcattggtgcctatggccaattgtagggtgtgaagggcgaccccaaggcggagcaaagatccaacgaccaaaatgtggagaagcagagggagcagctccagatggatctggagaagcagtacactgcgggtcttcgtcggagagatggccgtacagttggattaggtctttaaacattcgcttgagagttttcccatcatttgacctgccctatgttgatcgttacgcttccctgctctgtaggattttgttacttgtttgttttatttgggagtatggtttgatgtcagacgcatggaatcttgtggcagtttggtgggagttttctagtagacagaaggtcgtttatgttgtggatattcttgtaattgtatgtcaaatcttattttgtaattcgtataaaactgattttgatatttgggacctttagatgtttaaaataactttttcatccttgatgggtttaattatgttaatgcgaacactaacaaataaaaataaataaatctttcatcaaataaaaaaagaataagggagtttattattatactcattctgatttttaatataagatatatttatttaaactgattagattaaaaaaattgattaaattatttaatatgacatgtattttctaaaatgtcttagttattttttttaatttcttcattctttcttctctttaaatat-----------------------------------------------------------------------------------------------gtcttatctttttttagagatgatagaacattggacctc
>_R_Jupunba_brachystachya_Lima_7438@NODE_1_length_1459_cov_88.609262
tgtcgtacacacggtctcaaaaatgatttgatttaatggtggagaagctcaacctgtcagtcaagctctccatggaaaaatctttttcttttatcaagtcttgctagtctagcgtcaacctgaattgtttgcatgagcgtagagaatgtggagtgggttgttgtggttatgaaatattgaggtgctatgtctgctataaccccattgtgctgttttatttgccttggaagttgtttatactttatatttatgttacatttgctataaattgctacttattcatttgctgctccaaaaatgcacacgccaaatgttatagtctggtcaccgctgggatacagcactgttttctgatagggaacgacaagagaagttcaacaaactcatggtaagtcttgattgatctactgccctatttgacgagataatagcataaggagatctttttcccctttttttccttttttatttagcttgttcttgaatagtctggctggctccagtggagttttccccatactaacacagttttagagtctgaggttgcattggtgcctatggccaattgtagggtgtgaagggcgaccccaaggcggagcaaagatccaacgaccaaaatgtggagaagcagagggagcagctccagatggatctggagaagcagtacactgcgggtcttcgtcggagagatggccgtacagttggattaggtctttaaacattcgcttgagagttttcccatcatttgacctgccctatgttgatcattacgcttccctgctctgtaggattttgttacttgtttgttttatttgggagtatggtttgatgtccgac------aatcttgtggcagtttggtgggagttttctagtagacagaaaatcgcttatgttgtggatgttcttgtaattgtatgtcaaatcttattttgtaattcgtataaaactgattttgaaatttgggacctatagatgtttaaaataactttttcatccttgatgggtttaattacgataatgccaacactaacaaataaaaataaataaatctttgatcaaataaaaaaagaacaagggagtttattattatactcattctggtttttaatatatgatatatttatttaagctgattagattaagaaaattggttaagttatttaatatgatatgtattttctaaaatatcttagttacttttcttaattctctcagtctttctttttttttattattagtgagggagtatcaaaatgaataaattaagaaaatattgataaatataaaaattttatctcatatttaagatgaagataaactttttaaatatgtcttacc-------------------------------
>_R_Jupunba_commutata_Maguire_46145@NODE_1_length_1431_cov_123.449778
------------------------------------------------------------------------------------------------------------------------------------------------------------gttgttgtggttatgaaatattgaggtgctatgtctgctataaccccattgtgctgttttatttgccttggaaattgtttatactttatatttatgttacatttgctataaactgctacttattcatttgctgctccaaaaatgcacacgccaaatgttatagtctggtcaccgctgggacacagcactgttttctgatagggaacgacaagagaagttcaacaaactcatggtaagtcttgattgatctactgccctatttgacgagataatagcataaggagatctttttcccttttttttccttttttatttagcttgttcctgaatagtctggctggctccagtggagttttccccatactaacacagttttagagtctgaggttgcattggtgcctatggccaattgtagggtgtgaagggcgaccccaaggcggagcaaagatccaacgaccaaaatgtggagaagcagagggagcagctccagatggatctggagaagcagtacactgcgggtcttcgtcggagagatggccgtacagttggattaggtctttaaacattcgcttgagagttttcccatcatttgacctgccctatgttgatcattacgcttccctgctctgtaggattttgttacttgtttgttttatttgggagtatggtttgatgtcagacgcatggaatcttgtggcagtttggtgggagttttctagtggacagaaagtcgtttatgttgtggatattcttgtaattgtatgtcaaatcttattttgtaattcgtataaaactgattttgatatttgggacctttagatgtttaaaataactttttcatccttgatgggtttaattatgttaatgcgaacactaacaaataaaaataaataaatctttcatcaaat-aaaaaagaataagggagtttattattacactcattctgttttttaatataagatatatttacttaaactgattagattaaaaaaattagttaaattatttaatatgacatgtattttttaaaatatcttagttactttccttaattctttcattctttcttttttttgaatat-----------------------------------------------------------------------------------------------gttttatctttttttagagatgatagaacattggacctc
>_R_Jupunba_floribunda_Iganci_883@NODE_1_length_1798_cov_86.262638
tgtcgtatacacggtctcaaaaatgatttgatttaatggtggagaagctcaacctgtcagtcaagctctccattgaaaaatctttttcttttatcaagtcttgctagtctagcctcaacctgaattgtttgcatgagcgtagagaatgtgcagtgggttgttgtggttatgaaatattgaggtgctatgtctgctataacaccattgtgctgttttatttgccttggaaattgtttatactttatatttatgttacatttgctataaactgctacttattcatttgctgctccaaaaatgcacacgccaaatgttatagtctggtcaccgctgggatacagcactgttttctgatagggaacgacaagagaagttcaacaaactcatggtaagtcttgattgatctactgccctatttgacgagataatagcataaggagatctttttcccctttttttccttttttatttagcttgttcctgaatagtctggctggctccagtggagttttccccatactaacacagttttagagtctgaggttgcattggtgcctatggccaattgtagggtgtgaagggcgaccccaaggcggagcaaagatccgacgaccaaaatgtggagaagcagagggagcagctccagatggatctggagaagcagtacactgcgggtcttcgtcggagagatggccgtacagttggattaggtctttaaacattcgcttgagagttttcccatcatttgacctgccctatgttgatcattacgcttccctgctctgtaggattttgttacttgtttgttttatttgggagtatggtttgatgtcagacacatggaatcttgtggcagtttggtgggagttttctagtagacagaaagtcgtttatgttgtggatattcttgtaattgtatgtcaaatcgtattttgttattcgtataaaactgatttggatatttgggacctatagatgtttaaaataactttttcatccttgatgggttgaattatgttaatgcgaacactaacaaataaaaataaataaatctttgatcaaataaagaaagaataagggagtttattattatgctcattctgatttttaatataagatatatttaattaaactgattagattaagaaaattagttaagttatttaatatgacatgtattttttaaaatatcttagttactttatttaattctctctcttttttttctctttgattattgttaagggaacattaaaatgggtaaattagaaaaatattgataaatataaaaattctatcttatatttaagattaagataaattttttaaatatgtcttgtctttttttcga---------------------
>_R_Jupunba_langsdorfii_Ribeiro_728@NODE_1_length_780_cov_199.071124
-------------------------------------------------------------------------------------------------------------------------------------------------------------------------------------------------------------------------------------------------------------------------------------------------------------------------------------------------------------------------------------------------------------------------------------------------------------------------------------------------------------------------------------------cacagttttagagtctgaggttgcattggtgcctatggccaattgtagggtgtgaagggcgaccccaaggcggagcaaagatccaacgaccaaaatgtggagaagcagagggagcagctccagatggatctggagaagcagtacactgcgggtcttcgtcggagagatggccgtacagttggattaggtctttaaacattcgcttgagagttttcccatcatttgacctgccctatgttgatcattacgcttccctgctctgtaggattttgttacttgtttgttttatttgggagtgtggtttgatgtcagacacatggaatcttgtggcagtttggtgggagttttctagtagacagaaagtcgtttatgttgtggatattcttgtaattgtatgtcaaatcttattttgtaattcgaataaaactgattttgatatttgggacctatagatgtttaaaataactttttcatccttgatgggtttaattatgttaatgcgaacactaacaaataaaaataagtaaatctttgatcaaataaaaaaagaacaagggagtttattattatactttttctagtttttaatataaaacatatttatttaatttaattagattaaggaaattggttaagttggttaatataacgtgtattttttaaaatattttagttatttttcctaatttctaccttctctttcctttttaattattgttgagggagtatcaaaaagaataaattaagaaaatattgataaatataaaaattttatcttat---------------------------------------------------------------------
>_R_Jupunba_limae_Iganci_261@NODE_2_length_608_cov_15.521657
ttttcctaccgctatcccaaacac------acttaatggtggagaagctcaacc-gtcagtcaagctctccatggaaaaatctttttcttttatcaagtcttgctagtctagcctcaacctgaattgtttgcatgagcgtagagaatgtggagtgggttgttgtggttatgaaatattgaggtgctatgtctgctataaccccattgtgctgttttatttgccttggaaattgtttatactttatatttatgttacatttgctataaactgctacttattcatttgctgctccaaaaatgcacacgccaaatgttatagtctggtcaccgctgggatacagcactgttttctgatagggaacgacaagagaagttcaacaaactcatggtaagtcttgattgatctactgccctatttgacgagataatagcataaggagatttttttcct---------------------------------------------------------------------------------------------------------------------------------------------------------------------------------------------------------------------------------------------------------------------------------------------------------------------------------------------------------------------------------------------------------------------------------------------------------------------------------------------------------------------------------------------------------------------------------------------------------------------------------------------------------------------------------------------------------------------------------------------------------------------------------------------------------------------------------------------------------------------------------------------------------------------------------------------------------
>_R_Jupunba_macradenia_Lourteig_3021@NODE_1_length_1103_cov_111.263158
-----------------------------------------------------------------------------------------------------------------------------------------------------------------------------------aggtgctatgtctgctataaccccattgtgctgttttatttgccttggaaattgtttatactttatatttatgttacatttgctataaactgctacttattcatttgctgctccaaaaatgcacacgccaaatgttatagtctggtcaccgctgggatacagcactgttttctgatagggaacgacaagagaagttcaacaaactcatggtaagtcttgattgatctactgccctatttgacgagataatagcataaggagatcttttccccctttttttccttttttatttagcttgttcctgaatagtctggctggctccagtggagttttccccatactaacacagttttagagtctgaggttgcattggtgcctatggccaattgtagggtgtgaagggcgaccccaaggcggagcaaacatccaacgaccaaaatgtggagaagcagagggagcagctccagatggatctggagaagcagtacactgcgggtcttcgtcggagagatggccgtacagttggattaggtctttaaacattcgcttgagagttttcccatcatttgacctgctctatgtcgatcattacgcttccctgctctgtaggattttgttacttgtttgttttatttgggagtatggattgatgtcagacacatggaatcttgtggcagtttggtgggagttttctagtagacagaaagtcgtttatgttgtggatattcttgtaattgtatgtcaaatcttattttgtaattcgtataaaactga-------------------------------------ttttcatccttgatgggtttaattatgttaatgcgaacactaacaaataaaaataaataaatctttgattaaataaaaaaagaataagggagtttattattatactcattctggattttaatatagggttaagaggcaaaactacct-------------------------tttaac--------ttttctcaaaagtgtattaaccat---cataaacttttt----------------------------ttggggtaaaagtaatcatgaattttaaa-------atggatgcaaaagtaatcatgaatttttaaaaatgaggcaaa--------------------tttactcaaaagtgtttaaggggcagaaata
>_R_Jupunba_trapezifolia_Simon_1600@NODE_1_length_928_cov_395.119129
-----------------------------------------------------------------------------------------------------------------------------------------------------------------------------------------------------------------ctgttttatttgccttggaaattgtttatactttatatttatgttacatttgctataaactgctacttattcatttgctgctccaaaaatgcacacgccaaatgttatagtctggtcaccgctgggacacagcactgttttctgatagggaacgacaagagaagttcaacaaactcatggtaagtcttgattgatctactgccctatttgacgagataatagcataaggagatctttttcccctttttttccttttttatttagcttgttcctgaatagtctggctggctccagtggagttttccccatactaacacagttttagagtctgaggttgcattggtacctatggccaattgtagggtgtgaagggcgaccccaaggcggagcaaagatccaacgaccaaaatgtggagaagcagagggagcagctccagatggatctggagaagcagtacactgcgggtcttcgtcggagagatggccgtacagttggattaggtctttaaacattcgcttgagagttttcccatcatttgacctgccctatgttgatcgttacgcttccctgctctgtaggattttgttacttgtttgttttatttgggagtatggtttgatgtcagacgcatggaatcttgtggcagtttggtgggagttttctagtagacagaaggtcgtttatgttgtggatattcttgtaattgtatgtcaaatcttattttgtaattcgtataaaactgattttgatatttgggacctttagatgtttaaaataactttttcatccttgatgggtttaattatgttaatgcgaacactaacaaataaaaataaataaatctttcatcaaataaaaaaagaataagggagttaattattatactcattttagtttttaatataagatatatttacttaaactg---------------------------------------------------------------------------------------------------------------------------------------------------------------------------------------------------------------------------------------------
>_R_Punjuba_lehmannii_Escobar_7465@NODE_1_length_1305_cov_103.836319
---------cacggtctaaaaaatgacttgatttaatggtggagaagctcaacctgtcagtcaagcgctccatggaaaaatctttttcttttatgaactcttgctagtctaacctcaacctgaattgtttgcatgagcgtagagaatgtggagtgggttgttgtggttttgaaatattgaggtgctatgtctgctacaataccattgtgctgttttatttgccttggaaattgtttatac------tttatgttacatttgctataaactgctacttattcatttgctgctccaaaaatgcacacgccaaatgttatagtctggtcaccgctgggatacagcactgttttctgatagggaacgacaagataagttcaacaaactcatggtaagtcttgattgacctactgccctatttgacgagataatagcataaggagatctttttcccctttttttccttttttatttagcttgttcctgaatagtctggctggctccattggagttttccccatactaacacagttttagagtctgaggttgcattggtgcctatggccaattgtagggtgtgaagggcgaccccaaggcggagcaaagatccgacgaccaaaatgtggagaagcagagggagcagctccagatggatctggagaagcagtacactgcgggtcttcgtcggagagatggccgtacagttggattaggtctttaaacattcgctcgagagttttcccatcatttgacctgccctatgttgatcattacgcttccctgctctgtaggatttggttacttgtttgttttatttgggagtatggtttgatgtcagacacatggaatcttgtggcagtttggtgggagttttctggtagacagaaactcgtttatgttgtggatattcttgtaattgtatgtcaaatcgtattttgtaattcgtataaaactgattttgatatttgggacctatagatgtttaaaacaactttttaatccttgatgggtttacttatgttaatgcgaacactaacaaataaaaataaataaatctttgatcaaataaaaaaagaataagggagttttttattatactcattctggtttttaatataagatatatttatctaatttgattagattaaagaagttagttaagttagttaatatgacatgtattttttgaaatatctttgtctt----------------------------ctttgattattgttaaggaagcatcaatagggataaattaggaaaatattgataaatataaaaattttgtctcatatttaggattaagataatttttttaaatatatcttata-------------------------------
