# Supplementary material for: A new generic circumscription of Hydrochorea (Leguminosae, Caesalpinioideae, mimosoid clade) with an amphi-Atlantic distribution
Source: PhytoKeys. 2022 Aug 22;205:401–37. doi: 10.3897/phytokeys.205.82775 (PMC9849043; doi:10.3897/phytokeys.205.82775)
Supplement: Supplementary material 1 — Supplementary data file S1 [file phytokeys-205-401_article-82775__-s001.zip › RBH3_m49192_comp38241_c0_seq3.aln-cln]

>Acacia_rostellifera_Murphy_466@NODE_3_length_1559_cov_282.992578
atatattatttctaacta-----------aaaatatgcttttaattcggccaaatataattaatctcatattttaatt--------caaaatccaaattt---gggatgttagaaattaaaccaattaaacagaaaccactaacttgttgctacatggatgcaagttgccg---ttatccctcagacggtttctataaaaaccccaacacatgacacttctccaatcaccttatccttcaagagctccaaaacacacaaccatggcagctcaacgcttcatccatgtcttctcttcccttctggtcattcttgcggccattgaaggcgccaaagcagtcgaatacaccgtcaccaacaccgcccttgctacctccggcgggaccgccttccgtgacaaagtgggcgccgactacgcacagcaaacaatggactccgcaacagaattcatatggaggatcttc---caacagaactcttcggccgacagaaagaacgtgcagcaagtgagcttgttcgtggacgacatggacggagttgcatatacttcgaacgaccagattcatctcagtgcaaggtacgtcggaagttactccggcgatgtgaaaaaagaagtgactggtgtgctgtatcatgagatgactcacgtatggcagtggaatggtaatgatcaagccaatggaggtttgatcgaggcgtttgctgattatgtgaggctcaaagctggctatgcaccgagtcactgggttaaaccgggtcagggaaataaatgggaccaaggctatgatgttactgcttattttctggattattgtaacaatctgagaaatgggtttgtggctgaactgaacaagatgatgacgactgcttatagtgatgactactttaggcagcttcttgggaagcctgtggatcagctgtggagcgactataaagccaaatatgccaattaag-aagtgt-tgtaatgtttagcaaattcatattaagagcttattagtttaaagaataagatgatatattaaatgta-------------atgtttgtctgatgaaatgaatgtatcatattattactgcttataattaatccaaatgtctggcaaatgttac-ctgtatatatcacactagcctac-tatttcagtaagaag----aaagggagagatttaagagcgta--catttagtaagtatttctaagaccagtgtacatccacagata---ttttagattgcatgtatcggaccattctcagatcaaaaagtccttgtttttactagtgtgtacat--cactagcaacacaaaaga
>Afrocalliandra_redacta_Germishuizen_5585@NODE_1_length_995_cov_248.786492
----------------------------------------------------------------------------------------------------------------------------------------------------------------------------------------ggtcgtccctattaaaa-----agacccacaacgcatctactca-----------gtaatcaccttctaacacacgcatg---gcccaacgcttcacccatctcttctctgtccttctggtcattcttgccgacattgaaggcgccaaagccgttgactataccgtaacaaacaccgccctaaacacccccgttg-----------------------------gcctatgccaggcaaacaatggactcagcaacaaagttcacaaggaggagcttc---caagagaacactccagccgacagaaagaacattcaaaagttcagcttgttcgtagacgacatggacggagtcgcatatacttcgaacgaccggattcatctgagtgaaagatacgtcctaggttactccggcaacgtgaaaagagaagtgataggtgtgctgtttcatgagatgactcatgtatggcagtggaatggtaacggtcgagctaacagcggtttgattgaagggattgctgattatgtgaggcttagggctggccttgcaccgaatcactgggttaaaccgggtcagggacataggtgggaccaaggctatgacgttactgctcgttttctgcattattgttatagtttgagaaatgggtttgtggctcaactcaacaagaagatgaggactggttatagtgatgactactttaggcagattcttgggaggacagtggatcatctttggaaagattataaagctaaatttgggaataatctggaaatgtcttctatttaagtagctgagctgtgtacttaattagcataaagaataataagatgatacaaacata------gtcatcatcgtttgtgtg-tgaaataaatgcataatgttaatactgcgtc----taatggaaatgttctgcgcatgttgctctctctattatacaactaagtacgcttttctgcaaaaggcgtataaagaagaatcttataactaactaaatttacataaggcctataagagtaagg----------------------------------------------------------------------------------------------------aa
>Afrocalliandra_redacta_Germishuizen_5585@NODE_3_length_533_cov_18.313596
----------------------------------------------------------------------------------------------------------------------------------------------------------------------------------------------------------------------------------------------------------------------------------------------------------------------------------------------------------------------------------------------------------------------------------ggcaaacaatggactcagcaacaaagttcatatggaggatcctc---caacagaacactctagcagactggaaaaactatcagcaggtgaaactaatcgtggaagacatagatggattggcatttacggtaggtagcgagattcatct-------gagtacgtcggaaatttcaccggagacctaaaaaatgcggtaaccggtgtgttgtatcatgagatgactcatgtgttgaagtggtttggaaatggtaaggctaatagagggttgattgaaggtattgctgattatgtgaggcttaaatcgggcaacataccgagtcactaggttaaaccgggtcagggaaatcggtgggaccaagggtttgatgttactgctcgttttcttgattattgtaatagtttgagaaatggatttgtggctgaattgaacaagaagatgaggactgattatagtgatgattactttaggcagattctcgggaagacggtggatcagctttggaaagattataaagctaaatttgggaacaatgtggaagt---------------------------------------------------------------------------------------------------------------------------------------------------------------------------------------------------------------------------------------------------------------------------------------------------------------------------------------------------------------tt
>Albizia_adinocephala_FHO33_88@NODE_1_length_1939_cov_146.359291
ctgccctcaattgggccattaggcccattcaaatagtcaaataa-------aaatgtaattatttatttatttttcatatttaacatagtagactaattt----aaaaaatat-aaaaacatcg-----ccgacgacctcttacctgttgcaatatggatgcaagttgccggttatacccctcagactgtcccaatacaaaccccaacacgcacaacttctctactca-----------gtaatcaccttcaaacacaaccatg---gccgaacgcttcatccatgtcttctctgtgcttctggggattttcgccaccattgaaggcgccaaagccgtcgactacacagtcaccaacaccgccctcaacacccccggcggccgcgccttccgcgacaaaataggcaacgcctacgccaggcaaacaatggactccgcaacaaaattcatatggaggatcttc---caacagaactctccggcggacagaaagaacgtgcagaaagtgagcttgtttgtggacgacatggacggagtagcatatacttcaaacaaccagattcatctgagtgcaaggtacgtcggaagttactccggcgatgtgaagaaagaagtgactggtgttctgtaccatgagatgactcatgtatggcagtggaatggtaacggtcgagccaatggagggttgattgaagggattgctgattatgtgaggctcaaagctagccttgcaccgagtcactgggttaaaccgggtcagggagataggtgggaccaaggctatgatgttactgctcgttttctggattattgtaatagtttgaaaaatgggtttgtggcagaactgaacaagaagatgaggactggttatagtgacgactactttaggcagcttcttgggaagacagtggaccagctttggagagattataaagctaaatttggcaataatctggaagtggcttatat-----------ataagagctacttgttagtttaaagaataatagcatgacacatacatatagtactgtatcatcgtttgtgtg-tgaaatgaatgcataatgttaatactgctca----taatggaaatgtcgtacgtgtgttgctttatata---tacagctgagtacgcttttctgcaaaaagtgtgagaagaagaagcttataactaactaaatctacagaaggggta-aagaataatgtccttatg---------atccc-aatgatgtccccctagcattatctaatta--taacatatttagtttttaatgtttcaagaaccccgttaaatcaaaatg
>Albizia_adinocephala_FHO33_88@NODE_3_length_1126_cov_47.811249
--------------------------------------------------------------------------------------------------------------------------------------------------------------------------------------------gccgttataatatctt---------acttttcccagatcgcctcttgtc----------gtttcaatccagtctat---ttttaagtcttctttcttctcttttcttcataatatggtgtacgtaaataaaagaaaagtaaaaaaatagtattttataatagtaataatatttattccaaaa------------------------attatttatttattaattacgtc-agtttaaatactgtccacaaaatcattatataa-aaaaaatcaatatataaatattttacttacc----------------aacacacaaaactaaccgtggaagacaaagaagaattggcattaactataggcaacgaggttcttctcagtgcaaggtacgtcggaaatttctctggtgacttgaaaatgacagtaacaggtgtgttgtatcatgagatgactcatgtgtggcagtggaatggtaatggtcaggctaatagaggtttgattgaagggattgcggattttgtgaggctcaaagctggctatataccccgtcactgggttaaaccggg-cagggagataggtcggaccaaggctatgatgttactgctcgttttctggattacaataattgtttgaaaaatgggtttgtggcagaattgaacaagaagatgagagctgcttacggtgatgactaccttaggcagattcttgtgaagacagtggatcagctttggagaaattataaagctaaatttaggaataatctggaagtgtcttatatttaagtagc-----ttatgagctacttagtttaaggaat---aagatgata-gtacatataatactgtatcatcgttggtctg-tgaaatgaacgcgaaatat---tactgcctg--ataatgaaaaatgtcgtacttgtgtggctct-----------agctgagtttgcttttctgcgaaatagaca----------tctt-aaactgtata----------cactacttcaaaacaacg--------gtct-----------aagagcaactactgtccatcatcaaactataaaacatgttttcatttca------------ttgcatatactccctaag
>Albizia_burkartiana_StivalSantos_678@NODE_1_length_968_cov_15.148959
-------------------------------------------------------------------------------------------------------------------------------------------------------------gatgcaagttgccg---ttatccctcaggc--ttcctataaaaaccccaacgcatgacacttctccaatcaacttatccttcaagagctccaaaacacacaaccatggcagctcaacgcttcatccatgtcttctcttcccttctggtcattctcgcggccattgaaggtgccaaagcagtcgaatacaccgtcaccaacaccgccctcgccacctccggcggggtcgctttccgcgacaaagtaggcgccgcctacgccaagcaaacaatggactccgcaacacaattcatatggaggatcttc---caacagaactctccggccgacagaaagaacgtgcagcaagtgagcttgttcgtggacgacatggacggagtcgcatatacttcgaacaaccagattcatctcagtgcaaggtacgtcggaagttactccggcgatgtgaaaaaagaagtgactggtgtgctgtatcatgagatgactcatgtatggcagtggaatggtaatggtcgagccaatggaggtttgatcgaagggattgcggattatgtgaggctcaaagctggctatgcaccgagtcactgggttaaaccgggacagggcaacaagtgggaccaaggttatgatgttactgcttattttctggattattgtaatagtctgagaaatgggtttgtggctgaactgaacaagaagatgaggactggttacagtgatgactactttaggcagcttcttgggaagcctgtggatcagctgtggagggactataaagccaaatatggcaattaagaaagtgt-tctaatatttagcaaattcatattaagagcttattggtttaaagaataagatgatatattaaatgtt----attgtatcatcgtttgtctgaggaaatgaacgcatcatattactaccgcttacaattaatggaaatgtccagcgaatgttgctctgtatatattac-----------------------------------------------------------------------------------------------------------------------------------------------------------------------------------------
>Albizia_coripatensis_Hughes_2433@NODE_2_length_1519_cov_297.977115
ctgccctcaattgggccattagacccattccaatagtcaaataa-------aaatgtaattattta--tttttttcatatttaagataataaactaattt----aaaaaatac-aaaaacatcg-----tcgacgacctcatacctgttgccatatggatgcaagttgccggttatacccctcagatcgtccctatgaaaaccccaacacgcataacttctctactca-----------gtaatcaccttctaacacaaccatg---gcccaacgcttcatccatgtcttctctgtgcttctggtgattgtcgccgtcattgaaggagccaaagccgtcgactacacagtcactaacaccgcccttaacacccccggcggccgcgccttccgcgacaaaataggcaacgcctacgccaggcaaacaatggactctgcaacaaaattcatatggaggatcttc---caacagcactctccggccgacagaaagaacgtgcagaaagtgagcttgtttgtggacgacatggacggagtagcgtatacttcaaacaaccagattcatctgagtgcaaggtacgtcggaagttactccggcgatgtgaagaaagaagtgactggtgttctgtaccatgagatgactcatgtatggcagtggaatggtaacggtcgagctaatggagggttgattgaagggattgctgattatgtgaggctcaaagctggcctggccccgagtcactgggttaaaccgggtcagggagataggtgggaccaaggctatgatgttactgctcgttttctggattattgtaatagtttgaaaaatgggtttgtggcagaactgaacaagaagatgaggactggttatagtgacgactactttaggcagcttcttgggaagacagtggaccagctttggagagattataaagctaaatttggcaataatctggaagtggcttatat-----------ataagagctacttgttagtttaaagaataataggatgacacatacatatagtactgtatcatcgtttgtgtg-tgaaacgaatgcataatgttaatactgctca----tgatggaaatgtcgtacgtgtgttgctttatata---tacagttgagtacgcttttctgcaaaaagtata--aagaagaggcttataactaactaaatctacagaaggggtataagaataatgtctttatg---------ataca-aatgatgtccccctagcattatctaatta--taacatatttagtttttaatgtttcaagaatcccgttaaatcaaa--t
>Albizia_coripatensis_Hughes_2433@NODE_5_length_582_cov_6.881188
-----------------------------------------------------------------------------------------------------------------------------------------------------------------------------------------------------------------------------------------------------------------------------------------------------------------------------------------------------------------------------------------cgtgtg---actcagtgaatcaatggattctaagtacacccaaaatccttcagagttagtagatatatctctctcgtttgttctctactttaagaccatggtatc----agatctaatgtgcataaagtaagcttaatatcgaaaaatgttgatggggttgcattcaccactgatgatgaggttcacttaagtgcaagatatgttacaaactatttaggagatgtgaggagagaagtgagtggtgtgctttatcataagatgaaccattagtagcagggagatggtaatggtgaggccaatggagggttgctc-aagggattgctgattatgtgaggctcaaagcaggctatgcaccttgccattg---cccattgggtgaagggg---------------------------ttgattattctctataccacaatccaattaaca----------------------------------gaatgcagcttataatcattataagctaatctatta--------taattacaattcttttttatataaatcatctaattaattctgctattagtgaataatttttttacaattagacggcttttattaacggtta-ttaatggcaaaa--------a---------------------tat----------------------------------------------------------------------------------------------------------------------------------------------------------------------------------------------------------------------------------------------------------------------------------
>Albizia_glabripetala_Lewis_1652@NODE_3_length_922_cov_12.321893
---------------------------------------------------------------------------------------------------------------------------------------------------------------------------tcctcatct-------gtttcttataaaccctcgatcccattgattttatgcaagcaacctatctc----------aaaaaattacctatatgccttcaaataacctcatgtacgccatctgtttg---ataatattcctatctgctatgcaagtaacacaggcggtggaatacaacgtcaccaacactgccgttacaaccgccttcggctcacacttcaatgatgaaataggcacgaattacgccagagaaaccctagactctgcaacccagttcatataggcgacctttcagcggcaaaacaacgtatcagaaagaaaagatgt-----------gcttactagtggaagacattgacggggttgcattcaccagcgacaatgaggttcacttaagtgcgagatacgttgcgaactattcaggagatgtgagaagagaagtgagtggcttgttgtatcatgagattacccatgtgtggcagtgggatggtgatggtacggccaatggagggttgattgaaggaattgctgattatgtgaggctcaaagctggcaatgcaccgagtcactaggtcaaatcgggtcagggagataggtgggatgaagtatatgatgttactgcttattttatggattactgtgagagtttgaggtgtgggcttgtggcagaactgaacaagaagatgaggagtggttatggtgatcagttctttgttgagctgcttgggaagagggttgatcatctgtcggatgagtataaggtcaagtatgggaattaaggtgagggaggggaaa-ctgaataat-----tttgttgttta--agtctcttgaatgattta-tagcacaaacatgtt--------------ttaatgtgataaaactaaa------tg----ttcttgatggagttttt----------tgtgtgtgtctct---------------cctaatt------------------------------------------------------------------------------------------------------------------------------------------------------------------------------gc
>Albizia_multiflora_Hughes_3090@NODE_1_length_1542_cov_170.071672
ctgccctcaattgggccattagacccattcaagtagtcaaataa-------atatgtaattattta--tttttttcatatttaagataatagactaattt----aaaaaatat-aaaaacatcg-----ccgacgacctcttacctgttgcaatatggatgcaagttgccggttatacccctcagaccgtcccaataaaaaccccaacacgcgtaacttctctactca-----------gcaatccccttcaaacacaaccatg---gccgaacgcttcatccatgtcttctctgtgcttctggtgattttcgccgccattgaaggtgccaaagccgtcgactacacagtcaccaacaacgccctcaacacccccggtggccgcgccttccgcgacaaaataggcaacgcctacgccaggcgaacaatggactctgcaacaaaattcatatggaggatcttc---caacagaactctccggccgacagaaagaacgtgcagagagtgagcttgtttgtggacgacatggacggagtagcatatacttcaaacaaccagattcatctgagtgctaggtacgtcggaagttactccggcgatgtgaagaaagaagtgactggtgttctgtaccatgagatgactcatgtatggcagtggaatggtaacggtcgagctaatggagggttgattgaagggattgctgattatgtgaggctcaaagctggccttgcaccgagtcactgggttaaaccgggtcagggagataggtgggaccaaggctatgatgttactgctcgttttctggattattgtagtagtttgaaaaatgggtttgtggcagaactgaacaagaagatgaggactggttatagtgacgactactttaggcagcttcttgggaagacagtgaaccagctttggagagattataaagctaaatttggcaataatctggaagtggcttatat-----------ataagagctacttgttagtttagagaataatagcatgacacatatatatagtactgtatcatcgtttgtgtg-tgaaatgaatgcataatgttaatactgctca----taatggagatgtcgtacgtgtgttgctttatata---tacagctgggtacgcttttctgcaaaaagtgtaagaagaagaagcttataactaactaaatctacagaaggggta-aagaataatgtctttatg---------atcca-aatgatgtcccgctagcattatctaatta--taacatatttagtttttaatgtttcaagaaccccgttaaatcaaaaat
>Albizia_multiflora_Hughes_3090@NODE_2_length_1377_cov_174.772308
aaagaattaattttatt-ataaaaacaatataatacatacatatcttatataaaaatagtgaatttactattc-aagcatgatgaataacatagctatctggctagaatttataaattaaaccaattaatcaaaaaccactaactcgttgccatatggatgcaagttgccg---ttatccctcagac--ttcctataaaaaccccaaaacatgccacttctccaatcaccttatccttcaagagctccaaaacacacaaccatggcagctcaatgcttcatccatgtcttctcttcccttctggtcattctcgcggccattgaaggcgccaaagcagtcaaatacaccgtcaccaacaccgccctcgccacctccggcggggtcgccttccgcgacaaagtaggcgccgcctacgcaaagcaaacaatggactccgcaacacaattcatatggaggatcttc---caacagaactctccggcagacagaaagaacgtgcagcaagtgagcttgttcgtggacgacatggacggagtcgcatatacttcgaacgatcagattcatctcagtgcaaggtacgtcggaagttactccggcgatgtgaaaaaagaagtgaccggtgtgctgtatcatgagatgacgcatgtatggcagtggaatggtaatggtcaagccaatggaggtttgatcgaagggattgctgattatgtgaggctcaaagctggctatgccccgagtcactgggttaaaccgggtcagggaaataagtgggaccaaggttatgatgttactgcttattttctggattattgtaatagtctgagaaatgggtttgtggctgaactgaacaagaagatgaggactggttacagtgatgactactttaggcagattattgggaagcctgtggatcagctgtggagggactataaagccaaatatggaaattaagaaagtgt-tctaatattttgcaaattcatattaagagcttattggtttaaagaataagatgatatattaaatgta----actgtattatcgtttgtctgaggaaatgaacgcatcatattactacttcttataattaatggaaatgtccaccaaatgttgctctgtatatattac-----------gctcccaatcttaat-----ataagaaatatttgaagaattg--atcttaataa----atataagat--atattttcatattttaatttacccctaatgatgctccctaaccataattgaaaaaaggaatataagtagagtatt---------------------------ttg
>Albizia_multiflora_Hughes_3090@NODE_3_length_1121_cov_45.043103
----------------------------------------------------------actgtctgtcgggccctattac------ctactcacccattttttaaaaaaaagtaaataaaaa-------atagcgaagggcaaaacaatgcaata-aaatataaatatcat----------------gttgctaataaaaacccaaacagataactcttctctaatcactttattctacaagagctcaattaaacacagccatg---gctcaacgcttcatccatgtcttctcttcgcttcttggacttt---catccattgaaggcagcaaagcagtcaattaaacagtcaccaaca------------------------------------------------cggcctacacggggcaaacaatggactcagcaacacagttcatatggaggatcttccagcagcagaattctccggcagacagaaagaacttgcagcaagtgaaactgatcgtggaagacatagatggattgacatttactataggcaatgaggttcatctcagtgcaaggtacgtccgaaatttctctggtgacttgaaaatggcagtaacaggtgtgttgtatcatgagatgactcacgtgtggcagtggaatggtaatggtcaggctaatagaggtttgattgaagggattgctgattgtgtgaggctcaaagctggctatatgcccagtcactgggttaaacccgg-cagggagataggcgggaccaaggctatgatgttactgctcgttttctggattactgtattagtttgaaaaatgagtttgtggcagaattgaacaagaagatgagggctgcttatactgatgactactttaggcagattcttgtgaacacagcggatcagctttggagagattataaagttaaatttgggaataatctggaagtgtcttatatttaagtagc-----ttatgagctacttagtttaaggaataagaagatgata-gtacatataatactgtatcatcgttggtctactaaaatgaatgcgaaatat---tactgcctg--ataatgaataatgtcgtacttgtgttgctct-----------agctgagtttgcttttctgcaaaatggaca----------tctttaaactgtata----------cactacttcaaaacaacg--------gtct---------------------------------------------------------------------------------------aac
>Albizia_niopoides_Simon_1601@NODE_1_length_1377_cov_209.336154
-------------------------------------------------------atagtgagttaactattc-aaacatgatgaataacatagctatctggctagaatttataaattaaaccaattaatcaaaaaccactaactcgttgccatatggatgcaagttgccg---ttatccctcagac--ttcctataaaaaccccaaaacatgacatttctccaatcaccttatccttcaagagctccaaaacacgcaaccatggcagctcaacgcttcatccatgtcttctcttcccttctggtcattctcgcggccattgaaggtgccaaagcagtcgaatacaccgtcaccaacaccgccctcgccacctccggcggggtcgccttccgcgacaaagtaggagccgcctacgccaagcaaacaatggactccgcaacacaattcatatggaggatcttc---caacagaactctccggcagacagaaagaacgtgcagaaagtgagcttgttcgtggacgacatggacggagtcgcatatacttcgaacgaccagattcatctgagtgcaaggtacgtcggaagttactccggcgatgtgaaaaaagaagtgaccggtgtgctgtatcatgagatgactcatgtatggcagtggaatggtaatggtcaagccaatggagggttgatcgaagggattgctgattatgtgaggctcaaagctggctatgcaccgagtcactgggttaaaccgggtcagggaaataagtgggaccaaggttatgatgttactgcttattttctggattattgtaatagtctgagaaatgggtttgtggctgaactgaacaagaagatgaggactggttacagtgatgactactttaggcagattcttgggaagcctgtggatcagctgtggagggactataaagccaaatatggcaattaagaaagtgt-tctaatatttagcaaattcatattaagagcttattggtttaaagaataagatgatatattaaatgta----actgtattatcgtttgtatgaggaaatgaacgcatcatattactactgcttataattaatggaaatgtccaccaaattttgctctgtatatattac-----------gctcccggttttaat-----ataagaaatatttaagaaattg--attttaataa----atataagat--atatttttatattctaatttacctctaataatgctctctaactataattaaaaaaaaaaaaaaaactaaggtgctatgtcaaattaatcagcttaaccaacttta
>Albizia_niopoides_Simon_1601@NODE_2_length_1296_cov_195.575062
ctgccctcaattgggccattagacccattcaagtagtcaaataa-------aaatgtaattattga--tttttttcatatttaagataatagactaattt----aaaaaatat-aaaaacatcg-----ccgacgacctcttacctgttgcaatatggatgcaagttgccggttatacccctcagaccgttccaataaaagccccaacacgcataacttctctactca-----------gtaatcacctttaaacacaaccatg---gccgaacgcttcatccatgtcttctctgtgcttctggtgattttcgccgccattgaaggcgccaaagccgtcgactacacagtcaccaacaccgccctcaacacccccggcggccgcgtcttccgcgacaaaataggcaacgcctacgccaggcaaacaatggactctgcaacaaaattcatatggaggatcttc---caacagaactctccggccgaccgaaagaacgtgcagaaagtgagcttgtttgtggacgacatggacggagtagcatatacttcaaacaaccagattcatctgagtgctaggtacgtcggaagttactccggctatgtgaagaaagaagtgactggtgttctgtaccatgagatgactcatgtatggcagtggaatggtaacggtcgagctaatggagggttgattgaagggattgctgattatgtgaggctcaaagctggccttgcaccgagtcactgggttaaaccgggtcagggagataggtgggaccaaggctatgatgttactgctcgttttctggattattgtaatagtttgaaaaatggatttgtggcagaactgaacaagaagatgaggactggttatagtgacgactactttaggcagcttcttgggaagaccgtagaccagctttggagagattataaagctaaatttggcaataatctggaagtggcttatat-----------ataagagctacttgttaatttaaagaataacagcattacacatacatatagtactgtatcatcgtttgcgtg-tgaaatgaatgcataatgttaataccgctca----taatggaaatgtcgtacgtgtgctgctttatata---tacagctgagtacgcttttctgcaaaaagtgtaagaagaagaagctttcaactaactaaatctacagaaggggta-aagaataatgtctttatg---------atcca-aatgatg-ccccctagccttatctaatta--taatatatttagttt--------------------------------t
>Albizia_niopoides_Simon_1601@NODE_3_length_1103_cov_117.110136
--------------------------------------------------------------------------------------------------------------------------------------------------------ata-aaatataaagatcat----------------gttgctaataaaaacccaaatagataactcttctctaatcaatttatcctacaagagctcaattaaacacagccatg---gctcaacgcttcatccatgtcttctgtttgcttcttgtg-tccttgcctccattgaaggcaccaaagcagtcaattacaccgtcaccaacatcgccctcaacacggccggcggccgagtcttccgggacaaaataggtgcggcctacgcgaggcaaacaatggactcagcaacacagttcatatggaggatcttccagcagaggaattctccagcagacagaaagaacttgcagcaagtgaaactgaacgtggaagacatagatggattggcttttgctataggcaacgaggttcatctcagtgcaaggtatgtcggaaatttctctggtgacttgaaaatggcagtaaca-gtgtattgtatcatgagatgactcacgtgtggcagtggaatggtaatgttcaggttaatagaggtttgattgaagggattgctgattatgtgaggctcaaagctggctatatacccagtcactgggttgaaccggg-cagggagataggcgggaccaaggctatgatgttactgctcgttttctggattactgtagtagtttgaaaaatgggtttgtggcagaattgaacaagaagatgaggtctgcttatagtgatgactactttaggcagattcttgtgaagacagtggatcagctttggagagattataaagctaaatttgggaataatcaggaagtgtcttatatttaagtagc-----ttaagagctacttagtttaaggaataagaagatgata-gtacatataatacagtatcatcgtttgtctg-tgaaatgaatgcgaaatat---tactgcctg--ataatgaataatgtcgtacttgtgttacaacgta-----------------catacgcctagaacaaaacaa----------tactg--tcatcgtc----------aactcctcgtcgtgaata----------------------------------------------------taaaacctgtttacatttca------------gtgtatatacttcccagt
>Albizia_niopoides_Simon_1601@NODE_4_length_806_cov_49.622771
----------------------------------------------------------------------------------------------------------------------------------------------------------------------------------------------------------------------------------------------------------------------------------------------------------------------------------aagtaacacaggctttggaatacaacgtcaccaacactgccgccgcaaccgccttcggctcattcttcaatgatgaaataggcacggattaagccagagaaaccctagactctgcaacccagttcatatgggcgacctttcagcagcaaaacaacgtatcagaaagaagagatgt-----------gcttactagtggaagacattgaaggggttgcattcaccagcgacaatgaggttcacttaagtgcgagatacgttgcgaactattcaggagatgtgagaagagaagtgagtggcttgctgtatcatgagattacccatgtgtggcagtgggatggtgatggtacggcccatggagggttgattgaagggactgctgattatgtgaggttcaaagctggctatgcgcctagtcactatgtcaaatcgggtcagggagataggtgggatgaaggatatgatgttactgcttattttctggattactgtgagagtttgaggtgtgggtttgtggcagaactgaacaagaagatgaggagtggttatggtgatcagttctatgttgagctgcttgggaagagggttgatcatctgtgggatgagtataaggtcaagtatgggaatcaaggtgagggaggggaaa-ctgaataat-----tttgttgttta--agtctcttgaatgattta-tagcacaagcatgtt--------------ttaatgtgataaaactaaa------tg----ttcttcatggagtt---g---------tgtgtgtgtctct---------------cctaattaa---------acaa------aaatgctatt-----tttttata------------ggtgatataga----------------------------------------------------------------------------------------------------------agg
>Albizia_sinaloensis_Hughes_1576@NODE_2_length_835_cov_27.451187
--------------------------------------------------------------------------------------------------------------------------------------------------------------------------------------------------------------------------------------------------------------------------------------------------------------------------------------------------------------------------------------------------------------cacccaaatttattacattaagttcaaataccattcacaatatcatgatataaggaaaaataaatataaaaataattttctgatc----------------aacaaatgaaacttactgtggaagac--agatggattggcattaactataggcaacgaggttcttctcagtgcaaggtacgtcggaaatatctctagtgacttgaaaatggcagtacccggtgtgttgtatcatgagatgactcacatgtggcagtggaatggtaatggtcaggctaatagaggtttgattgaagggattgctgattttgtgaggctcaaagctggctatatacccagtcactgggttaaaacggg-cagggagataggccggaccaaggctatgatattactgctcgttttctggattacagtcatagttttaaaaatgggtttgtggcagaattgaaaaagaagatgagggctgcttatagtgatgactactttaggcagattcttgtgaagacagtggatcagctttggagagattataaagctaaatttaggaataatccggaagtgtcttatatttaagtagc-----ttatgagctgcttagtttaaggaataagaagatgata-gtacatataacactgtatcatcgttggtctg-tgaaatgaacgcgaaatat---tactgcctg--ataatgaaaaatgtcgtacttgtgtttctct-----------cgctgagtttgcttttctgcgaaatggaca----------tctttaaattgtata----------cactacttcaaaacaacg--------gtct---------------------actgtccatcatcaga--ataa-----------------------------------------------
>Albizia_subdimidiata_var_minor_Gorts_341@NODE_1_length_1020_cov_48.715801
--------------------------------------------------------------------------------------------------------------------------------------------------------------------gttgccg---ttatccctcggac--ttcctataaaaaccccaacacatgacacttctccaatcaccttatccttcaagagctccaaaacacaaaaccatggcagctcaacgcttcatccatgtcttctcttcccttctagtcattctcgctgccattgaaggtgccaaagcagtcgaatacaccgtcaccaacaccgccctcgccacctccggcggggtagccttccgcgacaaagtaggcgccgcctacgccaagcaaaccatggactccgcaacacaattcatatggaggatcttc---caacagaactctccggcagacagaaagaacgtgcagcaagtgagcttgttcgtggacgacatggacggagtcgcatatacttcgaacgaccagattcatctcagtgcaaggtacgtaggaagttactccggcgatgtgaaaaaagaagtgaccggtgtgctgtatcatgagatgactcatgtatggcagtggaatggtaatggtcaagccaatggaggtttgatcgaagggattgctgattatgtgaggctcaaagctggctatgcaccgagtcactgggttaaaccgggacagggaaacaagtgggaccaaggttatgatgttactgcttattttctggattattgtaatagtctaagaaatgggtttgtggctgaactgaacgagaagatgagaactggttacagtgatgactactttaggcagcttcttgggaagcctgtggatcagctgtggagggactataaagccaaatatggcaattaagaaagagt-tctaatatttagcaaattcatattaagagcttaatagtttaaagaataagatgatatattaaatgta----actgtatcatagtttgtctgaggaaatgaacgcatcatattactactgcttataattaatcgaaatgtcaaccaaatgttgctttatatatattac--------------tccaattttagt-----ataagatatatttagagaatta--atattgataa----atat---------------------------------------------------------------------------------------------------------------a
>Albizia_subdimidiata_var_minor_Gorts_341@NODE_3_length_652_cov_10.205217
----------------------------------------------------------------------------------------------------------------------------------------------------------------------------------------------------------------------------------------------------------------------------------------------tcttctcttcgcttcttggacttt---catccattgaaggcaccaaagcaatcaattaaaccgtcaacaaaa------------------------------------------------cggcctacgcgaggcaaacaatggactcagcaacacagttcatatggaggatcttccagcagcagaattctccggcagacagaaagaacttgcagcaagtgaaactgatcgtggaagacatagatggattggcatttactataggcaatgaggttcatctcagtgcaaggtacgtccgaaatttctctggtgacttgaaaatggcagtaacaggtgtgttgtattatgagatgactcacgtgtggcagtggaatggtaatggtcaggctaatagaggtttgattgaagggattgctgattatgtgaggctcatagctggctatatacccagtcactgggttaaaccggg-cagggagataggcgggaccaaggctatgatgttactgctcgttttctggattattgtaatagtttgaaaaatcagtttgtggcagaactgaacaagaagatgagggctgcttatagtgatgactactttaggcagattcttgtgaacacagtggatcagctttggagagattataaagctaaatttgggaataatctggaagtgtcttatatttaagtagc-----ttatgagc----------------------------------------------------------------------------------------------------------------------------------------------------------------------------------------------------------------------------------------------------------------------------------------------------------------------------------
>Albizia_subdimidiata_var_subdimidiata_Ferreira_210@NODE_3_length_1084_cov_98.605760
--------------------------------------------------------------------------------------------------------------------------------------------------------------------------------------------------------------------------------atcactttatcctacaagagctcaattaaacacagccatg---gctcaacgcttcatccatgtcttctcttcgcttcttggacttt---catccattgaaggcaccaaagcagtcaattaaacagtcaccaaca------------------------------------------------cggcctacgcgaggcaaacaatggactcagcaacacagttcatatggaggagcttccagcagcagaattctccggcagacagaaagaacttgcagcaagtgaaactgatcgtggaagacatagatggattggcatttactataggcaatgaggttcatctcagtgcaaggtacgtccgaaatttctctggtgacttgaaaatggcagt-acaggtgtgttgtatcatgagatgactcacgtgtggcggtggaatggtaatggtcaggctaatagaggtttgattgaagggattgctgattatgtgaggctcaaagctggctatatacccagtcactgtgtcaaaccggg-cagggagataggcgggaccaaggctatgatgttactgctcgttttctggattattgtaatagtttgaaaaatgagtttgtggcagaattgaacaagaagatgagggctgcttatagtgatgactactttaggcagattcttgtgaacacagcggatcagctttggagagattataaagctaaatttgggaataatctggaagtgtcttatatttaagtagc-----ttatgagctacttagtttaaggaataagaagatgata-gtacatataatacagtatcatcgttggtctactaaaatgaaagcgaaatat---tactgcctg--ataatgaataatgtcgtacttgtgttactct-----------agctgagtttgcttttctgcaaaatggaca----------tctttaaactgtata----------cactacttcagaaaaacg--------gtct-----------caaagcaactactgtccatcatcaaactataaaacatgtttacatttta------------gtgtatatactccctctt
>Albizia_tomentella_Leach_Dunlop_3801@NODE_1_length_1390_cov_258.409749
---------------------------------------catatcttaaacaaaaatagcgaactaactattc-aaacatgatgaataacatagctattttcctagaaattataaattaaaccaattaatcaaaaaccactaacttgtatctacatggatgcaagttgccg---ttatccctcagac--ttcctataaaaaccccaacatatgactcttctccaatcaccttatccttcaagagctccaaaacacgcaaccatggcaactcaacgcttcatccatgtcttctcttcccttctcgtcattctcgctgccattgaaggcgccaaagcagtcgaatacaccgtcaccaacactgccctcgccacctccggaggggtcgccttccgcgacaaagtaggcgccgcctacgcaaagcaaacaatggacgccgcaacaaaattcatatggaggatcttc---caacagaactctccggccgacagaaagaatgtgcagcaagtgagcttgttcgtggacgacatggacggagtcgcatatacttcgaacaaccagattcatctgagtgcaaggtacgtcggaagttactccggcgatgtgaagaaagaagtgactggtgtgctgtatcatgagatgactcatgtatggcagtggaatggtaacggtcgagcaaatggaggtttgatcgaagggattgctgattatgtgaggctcaaagctggctatgcaccgagtcactgggttaaaccgggtcagggaaataagtgggaccaaggctatgatgttactgcttattttctggattattgtaacagtctgaaaaatgggtttgtggctgaactgaacaagaagatgaggacaggttacagtgatgactactttaggcagcttattgggaagcctgtggatcagctgtggagggactataaagccaaatatggcaattgagaaagtgt-tcttctatttatcaaactc--attaagagcttattagtttaaagaataagatgatatattaaatgta----actgtatcatcgtttgtctgatgaaatgaatgcatcatattattactgcttataattaatgcaaatgactagccaatgttac-ctgtatatatcacagtagcctac-catttcagtaagaag----aaagggagagatttga-----------------ga----acccaacgttgatatttttttgcttatattaatataaaataaatgtctcccaatattccaaaataa--caatataaacttgatcttatatccaaataacactactaaaataa-ata
>Albizia_tomentella_Leach_Dunlop_3801@NODE_2_length_1245_cov_195.222603
ctgctctcagttgggccattacacccatctaaatagtcatataa-------aaatgaaattattta---ttttttcatatttaagataataaactaattt----aaaaaatat-aaaaacatcg-----tcgatgaccacttacctgttgcaatatggatgcaagttgccggttatacccctcagaccatccctataaaaaccccaacacacataacttctttactca-----------gtaatcaccttctaacacaaccatg---gcccaccgcttcatccatgtcttctctgtgcttctggtgattgtcgccgccattgaaggagccaaagccgtcgactatacagtcacaaacacagccctcaacaaccccggcggcctagccttctgcgagaaaataggcaacgcctacgccaggcgaacaatggactctgcaacaaagttcatatggaggatcttc---caacagaactctccatccgacagaaagaacgtgcagaaagtgagcttgtttgtggacgacatgggcggagtcgcatatacttcaaacgaccagattcatctcagtgcaaggtacgtcggaagttactccggcgatgtgaagaaagaagtgactggtgtgctgtatcatgagatgactcatgtatggcagtggaatggtaacggtcgagctaatggaggtttgattgaagggattgctgattatttgaggctcaaagccggccttgcaccgagtcactgggtcaaaccggatcagggagataggtgggaccagggctatgatgttactgctcgttttctggattattgtaatagtttgaaaaatgggtttgtggctgaattgaacaagaagatgaggactgattatagtgacgactactttaggcagcttcttgggaagacagtggatcagctttggagagattataaagctaaatttggcagtaatctggaagtgtcttctatttaaaggcttgtt----------------------------------------------------------------------------tggatgagcgattttgatctggttta----t--ttgataagccctacgtaatctcctccacata------------------tttttctcgtaaaccgtacgtaaaaatacctcgtagacagtaaaattacgattgaaaaagcacttataaaattcaaaac---------gctcaaaataa-----------------------------------------------------------------------taa
>Albizia_tomentosa_Hughes_648@NODE_2_length_713_cov_25.248428
------------------------------------------------------------------------------------------------------------------------------------------------------------------------------------------------------------------------------------------------------------------gtctat---ttttaggtcttctttcttatcttttttctataacatggtttgtacgtaactaacaaaagaaaagtaagaaaatattattttataatagtaatcatatttattt-----aatcattatttatttattaattacatccaaatttattacattaagtttaaatattattcacaaaatcatcatataaagaaaaataaatatacaaatatttt----------------atttatccgcaagtaaaactgactgtggaagacaaagatggattggcattaactataggcaacgaggttcttctcagtgcaaggtacgtcggaaatttctctggtgacttgaaaatagcagtaccaggtgtgttgtatcatgagatgactcacgtgtggcagtggaatggtaatggtcaggctaatagaggtttgattgaagggattgctgattttgtgaggctcaaagctggctatatacacagtcactgggttaaaacggg-cagggagataggccggaccaaggctatgattttactgctcgttttctggattacagtcatagtttgaaaaatgggtttgtggtagaattgaaaaagaagacgagggctgcttatagtaatgactactttaggcagattcttgtgaagacagtggatcagctttggagagattataaagctaaatttaggaataatctggaaatgtcttatacttaagtagc-----ttatgagctacttag---------------------------------------------------------------------------------------------------------------------------------------------------------------------------------------------------------------------------------------------------------------------------------------------------------------------------
>Albizia_xerophytica_Hughes_1435@NODE_1_length_1404_cov_113.154484
-----------------------------------------------agataaaaatagtgaattaactattc-aaacatgatgaataacat-gctatctggctagaaattataaattaaaccaattaatcagaaaccactaactcgttgctatatggaagcaggttgcag---ttatccctcagac--ttcctataaaaaatccaacatatgacacttctccaatcaccttatccttcaagagctccaaa--acacaaccatggcagttcaacgcttcatccatgtcttctcttcccttctggtcattctcgcgttcattgaaggcaccaaagcagtcgaatacaccgtcaccaacaccgccctcgccacctccggcggggtcgccttccgcgacaaagtaggcgccgcctacgccaagcaaacaatggactccgcaacaaaattcatatggaggatcttc---caacagaactctccggcagacagaaagaacgtgcagcaagtgagcttgttcgtggacgacatggacggagtcgcatatacttcgaacgaccagattcatctcagtgctaggtacgtcggaagttactccggcgatgtgaaaaaagaagtgaccggtgtgctgtatcatgagatgactcatgtatggcagtggaatggtaatggtcaagccaatggaggtttgatcgaagggattgctgattatgtgaggctcaaagctggctatgcaccgagtcactgggtgaaaccgggtcagggaaataagtgggacagaggttatgatgttactgcttattttctggattattgtaatagtctgagaaatgggtttgtggctgaactgaacaagaagatgaggactggttacagtgatgactactttaggcagcttattgggaagcctgtggatcagctgtggagggactataaagccaaatatggcaattaagaaagtgt-tctaatatttagcaaattcatattaagagcttattggtttaatgaataagatgatatattaaatgta----actgtagcatcgtttgtctgaggaaatgaacgcatcatattactactgcttataattaatggaaatgtccagcgaatgttgctctgtacatattac-----------cctcccagtgttaat-----acgagaaatatttgaagaattc--atcttaataa----atataagat--atatttttatatattaatttacccctaataatgctttctaaccataattaaggaaagaaagataactaagatgttatatcatattaatcaacttaaccaactaag
>Archidendron_clypearia_Wieringa_1849@NODE_1_length_1455_cov_260.576197
ttttttttaattttttaattaagaccaaatggattattaaattatt--attgaacataatgatttttattttttttattattttattattaaaattataa----gaaatattt-tttaacatct-----ttgatgaccacttacctgttgccttatggatgcaagttgccggttatacccctcagaccgtccctatgaaaaccccaacacacatcacctatctactca-----------gtaatcaccttctaacacaaccatg---gcccaacgcttcatccatgtcttctctgtccttctggtgattgtcgccgccattgaaggcgccaaagccgtcgactacacagtcaccaacacggccctcaacaccctcggcggccgcgccttccgcgacaaaataggcgacgcctacgccaggcgaacaatggactctgcaacaaagttcatatggaggatcttc---caacagaactctccggccgacagaaagaacgtgcagaaagtgagcttgtttgtggacgacatggacggagtcgcatatacttcaaacaacgagattcatctcagtgcaaggtatgtcggaagttactccggcgatgtgaagaaagaagtgactggtgttctgtaccatgagatgactcatgtatggcagtggaatggtaacggtcgagctaatggagggttgattgaagggattgctgattatgtgaggctcaaagctggccttgcaccgagtcactgggttaaaccgggtcagggagataggtgggaccaaggctatgatgttactgctcgttttctggattattgtaatagtttgaaaaatgggtttgtggctgaactgaacaagaagatgaggactgcttatagtgacgactactttaggcagcttcttgggaagacagttgaccagctttggagagattataaagataaatttggcaataatctggaagtggcttatatataagaagctcataagagatacttattagtttaagaaataataagatgacacatacatatagtactgtatcatcgtttgtgtg-tgaaatgaatgcataatgttaatactgctta----taatggaaatgtcgtacgtgtgttgctctatata---tacagctgattacgcttttctgcaaaaagtgtaagaagaagaggcttataactaactaaatttacagaaggggtataagaataatgtctttatc---------atcca-aatgatgtccccctagca------------------------------------------------------------t
>Archidendron_clypearia_Wieringa_1849@NODE_2_length_1332_cov_272.582470
aaagaattaattttattaat-aaaaaaatataatacacacatatattaaataaaaatagtggattaactattc-aaacatgatgaataccatagctatttgcctagaaattataaattaaaccaattaatcaaaaaccactaacttgttgctacatggatgcaagttgccg---ttatccctcagactgttcctataaagaccccaacgcatgacacttctccaatcaccttatccttctagagctccaaaacccacagccatggcagctcaacgcttcatccatgtcttctcttcccttctggtcattctcgcggccattgaaggcgccaaagcagtcgaatacaccatcaccaacaccgccctcgccacctccggcggggtcgccttccgcgacaaagtaggcgccgcctacgcaaagcaaacaatggactccgcaacacaattcatatggaggatcttc---caacagaactctccagccgacagaaagaacgtgcagcaagtgagcttgttcgtggacgacatggacggagtcgcatatacttcgaacaaccagattcatctcagtgcaagatacgtcggaagttactccggcgatgtgaaaaaagaagtgactggtgtgctgtatcatgagatgactcacgtatggcagtggaatggtaatggtcgagccaatggaggtttgatcgaagggattgctgattatgtgaggctcaaagctggctatgcaccgagtcactgggttaaaccgggtcagggaaataagtgggaccaaggctatgatgtcactgcttattttctggattattgtaacagtctgagaaacggatttgtggctgaactgaacaagaaaatgaggactgcttatagtgatgactactttatgcagcttcttgggaagcctgtggatcagctgtggagggactataaagccaaatatggcaatt-agaaagtgt-tctaatatttagcaaattcatattaagagcttattagtttaaagaataagatgatatattaaatgta----actgtatcatcgtttgtctgatgaaatgaatgcatcatattattactgcttataattaacgcaaatgtctcgcgaatgtaat-ctgtatatatcacagtagcctac-catttcagtaagaag----aaagggagagatttgagagtgta--gacccactga----gcccgacattgttatgtttttgcttatattaatatataataaat------------------------------------------------------------------------
>Archidendron_clypearia_Wieringa_1849@NODE_3_length_1138_cov_88.018850
----------------------------------------------------------------------------------------------------------------------------------------------------------------------------------------------------------------------------------caacctatctt----------aaaaaattacatatatgccttcaagtaacctcatgcgtgccatctttttg---ataatattcctagctgctatgcaagtaacacagtcagtggaatacaatgtcaccaacactgccctcgcaaccgccttcggctcacgcttcaatgacgaaattggcacggattacgccagagaaacactagactctgcaacccagttcatatggg-gatttttcagcagcaaaacaacgcatcagaaagaaaagatgtgcagacgatgtgcttaatagtgaaagacattgacggggttgcattcaacagcgacaatgaggttcacttaagtgcgagatatgttgcgaactattcaggagat------------gtgagtggtgtgctgtgtcatgagatgacccatgtgtggcagtgggatggtaatggtacggccaatggagggttgattgaagggattgctaattatgtgaggctcaaagctggctatgcgtggggtcactgggttaaacctggtcagggagatgggtaggaaaaaggatatgatgttactgcttattttctggattactgtgagagtttgagatgtgggtttgtggcagaactgaacaagaagatgaggagtagttatggtgatcagttctttgttgagctgcttgggaagagggttgatcagctgtgggatgagtaaaaggtcaagtatgggaattaagaagtgggaggtgaaaactgaataat-----tttgttgttta--agtctcttgaatgatttg-tagcacaaacatgct--------------ttaatgtgataaaactaaa------tg----ttcttgatggagtttgtgtg-------tgtgtgtgtctct---------------cctaattta---------acaa------aaatattatt-----tttttata----------taggtgatgcagaacgggaa--------gaagagagaatcaaa-----------------------------gagaga--------------gcaagggaag-----------------aaa
>Archidendron_clypearia_Wieringa_1849@NODE_5_length_1049_cov_146.716049
-------------------------------------------------------------------------------------------------------------------ataaaatcg-----tagatgaccactaacctgttgccatatggatgcaagttgccggttatac--ctcagaccgtccctacaaaaaccccacaacacatgacttctctaatcaccttctacttcaagagctccaaaa-acataaccatg---gctcaacgtttcatccgtgtcttctcttctcttctgatcattctcgccgccattgacggcaccaaagcagacaactacaccgtgaccaacactgcccgcaacaccactggtggccgcgttttccgctacaaaataggcaacgcctacgccaggaaaacattggacacagcaacatagttcatatggaggatcttc---aacaagggttggtcta--------------------------------------------------------------agtagaaataaccagattcatctcagtgcaaggcacgttggaaaatacagaggagatgtgaaaaaagaagtgactggtgctctgtatcacgagacgactcacatatggcagtagaatgctaatggtcgagccaacggagggttgatcgaagggattgctgattatgtgaggctcaaagctggctatgcaccgagtcactgggttaaaccgggtcagggagatcggtgggaccaaggctatgatgttactgctcgttttctggattaccttaactgtctgaaaaatgggtttgtggcagatctgaacaagaagttgaggactggttatagtgacgactactttaagcagcttcttgggaagactgtggatcagctttggaaagattatagatctaaatatggaaac---gtggaagtggcttatatataaggagctaaga-taagagctacttagtgtaaagaataataagatgatacatacatatagttctgtatcatcgtttgtcta-tgaaatgaatgtataatattaatactgcttg----taatggaaatgtcgtatgtacgttgctctctatac-----tgatgagtacgttttcctgcaaaaaatgtaagaagaagaggcttatgcataacta---------------------actgatttctacaga---------------aataatgtct-------------------------------------------------------------------tt
>Balizia_elegans_Iganci_870@NODE_2_length_1469_cov_79.125718
aaagagttggtcataacagttaaaatgtcactgtatctgtgaggactaaatactt--aagtgtctatttagcttagtgac------caactcacccattttgtcaaaaaaagtaaagaaaa--------acagcgaagggcaaaacaatgcaata-aaatataaagcgcca----------------gttgctaataaaatcccaaacagataactcttctctaatcactttatcctttaagagctcaattaaacacagccatg---gatcaactcttcatcccagtcttctcttcggttcttgtgcttcttgcttccattgaaggcaccaaagcagtctcttacaccgtcaccaccaccgcccccaacacggccggcggccgcgtcttccgggacaaaataggagctgcctacgcgaggcaaacaatggactcagcaacacagttcacatggaggatcttccagcagcagaattctccggccgacagaaagaacgtgcagcaagtgaaactgatcgtggaagacatagatggattggcatttactataggcaacgaggttcatttcagtgcaaggtacgtcggaaatttctccggtgacttgaaaatggcagtaacaggtgtgttgtatcatgagatgactcacgtgtggcagtggaatggtaatggtcaggctaatagaggtttgattgaagggattgctgattatgtgaggctcaaagctggctacataccgagtcactgggttaaaccgggtcagggagataggtgggaccaaggctatgatgctactgctcgttttctggattattgtaatagtttgaaaaatgggtttgtggcagaattgaacaagaagatgaggactgcttccagtgatgactaccttaggcagattcttgggaagacagtggctcagctttggagagattataaagctaaatttggcaataatctggaagtgtcttatatttaagtagc-----ttatgagctacttagtttgaagaatattaagatgata-gaacatat-gtactgtgtcatcttttgtctg-tgaaatgaatgcgtaatat---tactgc------tatggaatagtgtcgtacgtgtgttgctcta----------agctgagtttgcttttctgcaaaatggaca----------attcc--actgtgta----------agttgctaaacaagaatg--------actgatcttatttatcaagattatcaatgaatacaatgaatttataaaaccccaagactttttggtggcttatgagctatgttaaccctct-aa
>Balizia_elegans_Iganci_870@NODE_3_length_1410_cov_155.144786
ttagatttaattttttaaaaaaaattattttaataaatataaaatataaataaaaataat-ttttaattaat-taattttaaaaag-taatattttattt----aaaaataac-aaaaaaatcacctaaacgaatgccttaggatagttaccgaaacggt--------tcccttatatccctcagaccgtccctataaacaccccaacacacgtagcttctctaccca-----------gtaatcaccttctaacacaaccatg---gcccaacgcttcatccatgtcttctctgtgcttctggtgattgtcgccgccattgaaggcgccaaagccgtcgactacacagtcaccaacaccgccctcaacacccccggcggccgcgccttccgcgacaaagtaggcaacgcctacgccaggcgaacaatggactctgcaacaaaattcatatggaggatcttc---caacagaactctccggccgacagaaagaacgtgcagaaagtgagcttgtttgtggacgacatggacggagtagcatatacttcaaacaaccagattcatctgagtgcaaggtatgtcggaagttactccggcgatgtgaagaaagaagtgactggtgtgctgtatcatgagatgactcatgtatggcagtggaatggtaacggtcgagcaaatggaggtttgattgaagggattgctgattatgtgaggctcaaagctggccttgcaccgagtcactgggtcaaaccgggtcagggagataggtgggaccagggctacgatgttactgctcgttttctggattattgtaatagtttgaaaaatgggtttgtggcagcactgaacaagaagatgaggactggttatagtgacgactactttaggcagcttcttgggaagacagtggaccagctttggagagattataaagctaaatatggaaataatctggaagtggcttatatataagaagctaataagagctacttattagtttaaagaataataagatgacacatacatgtagtactgtatcatcgtttgtgtg-tgaaatgaatgcataatgtttatcctgctta----taatggaaatgtcctacgtgtgttgctctatatatcgtacagctgagtacgcttttctacaaaaagtgta--aagaagagctttgaaactaactaaatttgtagt-------ttggaatagcgattgaaat---------cttc--aaaaatagcttttttacgttatacg-----------------------------------------------------t
>Balizia_elegans_Iganci_870@NODE_4_length_956_cov_50.094425
-----------------------------------------------------------------------------------------------------------------------------------------aaccaacgt---------tagaaacaaacggccatcctcatct-------gtttcttacaaaccctcgatcccactgatcttatgcaagcaacctatctc----------aaaaaattacatatatgccttcaaataacctcatgcacgccatctgtttg---ataatattcctagctactatgcaagtaacacaggcagtggaatacaacgtcaccaacactgccctcgcaaccgccttcggctcacgcttcaatgacgaaataggcacggattacaccagagaaacactagcctctgcaacccagttcatatgggcgatctttcagcagcaaaacaacgcatcagaaagaaaagatgt-----------gcttaatagtggaagacattgacagggttgcattcaccagcaacagtgaggttcacctaagtgcaagatacgttgcgaactattcaggagatgtgagaagagaagtgagtagcgtgctgtatcatcagatgacccatgtgtggcagtgggatgttaatgttacggccaatgaagggttgattgaagggattgctgattatgtgaggctcaaagctggctatgcgccgagtcactgggttaaaccgggtcagggagataggtgggataaaggatatgatgttactgctaattatctggattactgtgagagtttgagatgtgggtttgtggcagaactgaacaagaagatgaggagtggttatggtgatcagttctttgttgagctgcttgggaagagggttgatcggctgtgggatgagcataaggtcaagtatgggaattaaggggagggaggggaaatctgaataat-----tttgttgttta--agtctcttgaatgatttg-taccacaaacatgtt--------------ttaatgtgataaaactaaa------t-----tacttcataaattt--------------------accactt--------------gagaatatg---------aaaa------gaaggg----------------------------------------------------------------------------------------------------------------------------------------------------a
>Balizia_leucocalyx_Aguilar_1939@NODE_1_length_1688_cov_167.629423
aaagaattaattttattaat-aaaaaaatataatacacacatatcgtagataaaaagagtgaattaactattc-aaacatgaagaataacatagctatctggccagaaattataaattaaaccaattaatcaaaaaccactaactcgttggtatatggatgcaagttgccgaccttatccctcagac--ttcctataaaaaccccaacacatgacacttctccaatcgccttatccttcaagagctccaaaacacacaaccatggcagctcaacgcttcatccatgtcttctcttcccttctggtcattctcgcggccattgaaggcgccaaagcagtcgaatacaccgtcaccaacaccgccctcgccacctccggaggggtcgccttccgcgacaaagtaggcgccgcctacgcaaagcaaacaatggactccgcaacacaattcatatggaggatcttc---caacagaactctccggcagacagaaagaacgtgcagaaagtgagcttgttcgtggacgacatggacggagtcgcatatacttcgaacgaccagattcatctcagtgcaaggtacgtcggaagttactccggcgatgtgaaaaaagaagtgactggtgtgctgtatcatgagatgactcatgtatggcagtggaatggtaatggtcgagccaatggaggtttgatcgaagggattgctgattatgtgagactcaaagctggctatgccccaagtcactgggttaagccgggtcagggaaataagtgggaccaaggctatgatgttactgcttattttctggattattgtaacagtctgagaaacgggtttgtggctgaactgaacaagaagatgaggactggttacagtgatgactactttaggcagcttcttgggaagcctgtggatcagctgtggagggactataaagccaaatatggcaattaagaaagtgt-tataatattaagcaaattcatattaatagcttgagagtttaaagaataagacgatatattaaatgta----actgtatcatcgtttgtctgatgaaatgaatgcatcatattattactgcttataactaatgcaaatgtctaaagaatgttac-ctgtatatatcacagtagcctac-catttcattaagaag----aaagggagagatttgagagtgta--aacccagtga----gcccaacattgatatttttttgcttatattaatataaaataaatgtctaccaatattcctaaataaaacaatataaacatgatcctacatccaaaaaacactaccaacacaaa---
>Balizia_leucocalyx_Aguilar_1939@NODE_3_length_1290_cov_129.428689
-----------------------------------------------ttgtattt--acacatttat---acttagttac------caactcacccattttgtcaaaaaaagtaaataaaa--------acagcgaagggcaaaacaatgcaata-aaatataaagcgcca----------------gttgctaataaaatcccaaacagataactattctctaatcactttatcctacaagagctcaattaaacacagccatg---gctcaacgcttcatccaagtcttctcttcggttcttgtgcttcttgtatccattgaaggcaccaaaggagtctcttacaccgtcaccaccaccgcccccaacacggccggcggccgcttcttccgggacaaaataggagctgcctacgcgaggcaaacaatggactcagcaacacagttcatatggaggatcttccagcagcagaattctccggccgacagaaagaacgtgcagcaagtgaaactgatcgtggaagacatagatggattggcatttattataggcaacgaggttcatttcagtgcaaggtacgtcggaaatttctccggtgacttgaaaatggcagtaacaggtgtgttgtatcatgagatgactcacgtgtggcagtggaatggtaatggtcaggctaatagaggtttgattgaagggattgctgattatgtgaggctcaaagctggctatataccgagtcactgggttaaaccgggtcagggagataggtgggaccaaggctatgatgttactgctcgttttctggattattgtaatagtttgaaaaatgggtttgtggcagaattgaacaagaagatgaggactgcttacagtgatgactaccttaggcagattcttgggaagacagcggatcagctttggagagattataaagctaaatttggcaataatctggaagtgtcttatatttaagtagc-----ttatgagctacttagtttgaagaatattaagatgata-gtacatat-gtactgtgtcatcttttgtctg-tggaatgaatgcgtaatat---tactgc------tatgggatagtgtcgtacgtgtgttgctct-----------agctgagttcgcttttctgcaaaatggaca----------atttc--actgtgtt----------agttgctggacaagaatg--------attgatcttatttataaagattatcaatgaatattgttac------------------------gctgtagatggtgtgcaagtatacact-at
>Balizia_leucocalyx_Aguilar_1939@NODE_4_length_1157_cov_66.273148
------------------------------------------------------------------------------atttcaaa-----------tttcaccaccatttttgaattgaatacttccaagagacacgaccaacgt---------tagaaacaaacggccatcctcattt-------gtttcttacaaaccctcgatcccactgatcttatgcaagcaacctatctc----------aaaaaattacatatatgccttcaaaaaacctcatgcacgccatctgtttg---ataatattcctagctactatgcaagtaacacatgcagtggaatacaacgtcaccaacactgccctcgcaaccgccttcggctcacgcttcaatgacgaaataggcacggattacgccagagaaacactagactctgcaacccagttcatatgggcgatctttcagcagcaaaacaacgcatcagaaagaaaagatgt-----------gcttaatagtggaagacattgacagggttgcattcaccagcgacggtgaggttcacctaagtgcaagatacgttgcgaactattcaggagatgtgagaagagaagtgagtggcgtgctgtatcatcagatgacccatgtgtggcagtgggatgctaatgttacggccaatggagggttgattgaagggattgctgattatgtgaggctcaaagctggctatgcgccgagtcactgggttaaaccgggtcagggagataggtgggataaaggatatgatattactgctaattttctggattactgtgagagtttgagatgtggttttgtggcagaactgaacaagaagatgaggagtggttatggtgatcagttttttgttgagctgcttgggaagagggttgatcagctgtgggatgagcataaggtcaagtatgggaattaaggggagggaggggaaaactgaataat-----tttgttgttaa--agtctcttgaatgatttg-tagcacaaacatgtt--------------ttaatgtgataaaactaaa------t-----tacttcataaattttgtaaaaatatgaggggtataccactt--------------gagaatatg---------aaaa------gaagggataa-----taattagg----------gaagaaatatagaataa-----------attaaatttattgat--------------------------t--cgaagt--------------gtatgtaagaaattattttaatttataaac
>Balizia_pedicellaris_Queiroz_15529@NODE_3_length_816_cov_433.620237
-------------------------------------------------------------------------------------------------------------------------------------------------------------------------------------------------------------------------------------------------------------------------------------------------------------------------------------------------------------------------------------------------------------------------------------------------------------------------tcttc---caacagaactctccggccgacagaaagaacgtgcagaaagtgagcttgttcgtggacgacatggacggagtcgcatatacttcgaacgaccagattcatctcagtgcaaggtacgtcggaagttactccggcgatgtgaaaaaagaagtgactggtgtgctgtatcatgagatgactcatgtatggcagtggaatggtaatggtcaagccaatggaggtttgatcgaagggattgctgattatgtgaggctcaaagctggctatgccccgagtcactgggttaaaccgggtcagggaaataaatgggaccaaggctatgatgttactgcttattttctggattattgtaacagtctgagaaacgggtttgtggctgaactgaacaagaagatgaggactggttacagtgatgactactttagccagcttcttgggaagcctgtggatcagctgtggagggactataaagccaaatatggcaattaagaaagtgt-tataatattaagcaaattcatattaatagcttgagagtttaaagaataagacgatatattaaatgta----actgtatcattgtttgtctgatgaaatgaatgcatcatattattactgcttataactaatgcaaatgtctaaagaatgttac-ctgtatatatcacagtagcctac-catttcagtaagaag-----aagggagagatttgagagtgta--aacccaataa----gcccgacattgatatttttttgcttat-----------------------------------------------------------------------------------------
>Balizia_spnov_Morim_577@NODE_4_length_610_cov_286.641441
----------------------------------------------------------------------------------------------------------------------------------------------------------------------------------------------------------------------------------------------------------------------------------------------------------------------------------------------------------------------------------------------------------------------------------------------------------------------------------------------------------------------------------------------------------------------------------------------------------------------------------aagtgactggtgtgctgtatcatgagatgactcatgtatggcagtggaatggtaacggtcaagcaaatggaggtttgattgaagggattgctgattatgtgaggctcaaagctggccttgcaccgagtcactgggtcaaaccgggtcagggagataggtgggaccagggctacgatgttactgctcgttttctggattattgtaatagtttgaaaattgggtttgtggcacaactgaacaagaagatgagaactgcttatagtgacgactactttaggcagcttcttgggaagacagtcgaccagctttggagagattataaagctaaatttggcaataatctggaagtggcttctatataagaagctaataagagctacttattagtttaaagaataataagatgacacatacatgtagtactgtatcatcgtttgtgtg-tgaaatgaatgcataatgtttatactgctta----taatggaaatgtcctacgtgtgttgctctatatatcgtacagctgagtacgcttttctacaaaaagtgta--aagaagagccttgtaactaactaaatttacagaaggggtataagaataatgtctttatc---------atc----------------------------------------------------------------------------------
>Calliandra_bella_LPQ15696@NODE_1_length_1232_cov_287.535065
--------------------------------------------------------------------------------------------------------------------------------------------------------------atgcaagttggcgacgttatttctcagactgttcctataaaagccccaatacatgtttcttctctcatcaccttatcatttaaaagctccaaaacacacaaccatggcacctcaacgcttcatccatgtcttctcttccctcctggttattctcgccgccattgaaggcaccaacgccgttgaatacaccgtcaccaacaccgccctcacgaccaccggtggtgtggccttccgtgacaaagtaggcgccgcctacgcccagcaaacaatggactcggcagcacaattcatatggaggatcttc---caacagaacactccggccgacagaaagaacgttcaaaaggttagcttattcgtggacgacatggacggcgtcgcatatgcttcgaacaacgagattcatctgagtgcaaggtacgtcggaggttactccggcgacgtgaagagagaagtgacgggagtgttgtaccatgagatgactcatatatggcagtggaatggaaatggtcaggggaatggagggttgattgaagggattgctgattatgtgaggctgaaagcgggttatgcaccgagtcactgggttaaaccgggtcagggaaataagtgggaccaggggtatgatgttactgcttattttctggattattgtaacagtttgagaaatgggtttgtgggtgaactgaacaagaagatgagtagtggttatagtgatgattactttagtcagattcttgggaagacggtggatcagctttggaaagattataaagccaagtatggcaattaattaggaaagtgttagttgcaaataaaatatattaagagcttatttgcttaaagaataagatgatgtatggaac-----ctactgtatcatcggttgtacg-tccaatgaaaggatcatgt---tattgcttataattaatggaaacgtccaacaaatgacactacaaaaatattcaggttgaattcggaacccgctaaaa------agagggggtagcccgaaaataagagaactcataggagcggctaaaagccgctgtttggccagccg-----ctctaaagtggccgttagatattacaacggct---gccgctgtaatggtcatgtggcctttagagcg---------------cct
>Calliandra_bella_LPQ15696@NODE_2_length_1206_cov_236.346324
------------------aacaggttcttgaatcggacatatatattaaatagac-----------------------aaattaaaaaataaagttattt---aaaaaaaaatgtataaattcg-----tcgatgaccaataacttgttgccacgtagatgaaagatgcca---ttatacctcagaccgtccctataaaaa-----acacatactaacttctacttca-----------tcaacgtcaaaaaaacacaaacatg---gccctgagcttcatccatgtcttcacttttcttctggtgattctcgccgccattgaaggcaccacagcagtcaccttcaccgtcaccaacaccgccctcaacaccaccggcggcaaagtcttccgtgacaaaataggcaccacctacgccaagaaaacattagaaactgcaacaaagttcatatggaggaacttc---aaagaaaattctccggcgtccagaaagaacgtgacgaaagtgagcttgttcgtggacgacatcgatggtgtggcatatgcttcaaacaaccagattcatctgagtgcaaggtacgtcggaaaatacaccggagatgtgaaaaaagaagtgaccggtgtgttgtatcacgagacaactcacatatggcagtggaatggcaacagtcgagctaacggagggttgatcgaaggcattgctgattatgtgaggcttaaagctggccttgcaccgagtcactgggttaaaccgggtcagggagatcggtgggaccaaggttacgatgttactgctcgttttctaaattaccttaacagtctgaaaaatgggtttgtggctgatttgaacaagaagttgaggactggttatagtgacgactactttaagcagtttt-----------gaagattagatattgaagaaacttgaaggagagtgttgagaattaaggaatat-aataatatctaa-----tattattaggatatctttagtatctaattagttatgattatttagatatg----attgtattattatttcaata-atctaagaatatgttatg----tcccgcctctatataatg---aggcctcttgtgtgttattatgaaaatactat---------cacctgttgaaaagaagggagagaggaagag---------------gacctaagggagaggatgaggaagaaga---------------------------------------------------------------------------------------------------aaa
>Calliandra_bella_LPQ15696@NODE_3_length_1030_cov_174.006296
---------------------------------------------------------aatttttaa--------------------------------------agaaactataaattaaatcagctatatatatggcccaacgtttcatccatatgtatgcaaattgacgattatacccctcagatcgtccctataaaaa-tccacaagacataacttgtctactca-----------gtaatcaccttttaacaaaactatg---gccccacgcttcatccatctcttctcttctcttctggtaattctcgtcgccattgatggtgccaaagccgttgactacaccgtcaccaacaccgccctaaacacccccggcggccgggccttccgggacaaaataggggacacctatgccaggcagacaatggagtcagcaacaaatttcatatggaggatcttt---caagagaacactccggccgacagaaagaacattcaaaaggttagcttgttcgttgacgacatggacggagtagcttatacttcgaacgaccagattcatctgagtgcaaggtacgtcggaggttactccggcgacgtgaagagagaagtgagaggtgtgttgtttcatgagatgactcatgtgtggcagtggaatggtaacggtagagctaacggcggtctgattgaagggatagctgattacgtgaggcttaaagcggggctggcaccaagtcactgggttaaaccgggtcagggagataggtgggaccaaggatatgacgtcacagctcgttttctggattattgtaatagtttgagaaatgggtttgtggccgagctgaacaagaagatgaggagtggttatagtgatgatttctttaggcagcttcttgggaagacggtggatcagctttggaaagattataaagctaaatttgggaataatgaagaagtgtcttctatttaagtagcgcttttgagctagcttttgagttaaataataatataatggtacaaacatacaatgttgcatgatcgtttgtgtg-tgtaatgaatgcataatat-------------------------------------attac-ctatatgt----------------ttcttgggcaaaa----------------------------------------------------------------------------------------------------------------------------------------------------------------a
>Calliandra_bella_LPQ15696@NODE_4_length_965_cov_76.681306
cagatctttgttataataagttaaatctcgttgtctatatatggc--gaattaat--atgtgttaatcttaaattttttg------acatatataaagttttaaaaaaagaaaaaaaaaaa--------atagcgatgggcaaaacaatacacta-aaat----------------------------------ataaaaacccaaacagacaactttctaataatcactttatcatagaagagctcaaataaacacagccatg---gctcaaagtttcatccatgtcttctcctcacttctcatacttcttgcaaccatcgaaggcaccaaagcagtcaacttcacggtcaccaacaccgccctcaacacggctgggggccgagcattccgggacaaagtaggcgccgcctacgccaggcaaacaatggactcagcaacaaagttcatatggaggatcttc---caacaaaactctcccgccgaccgaaaaaaccaccagcaagtgatacttatcgtggaagacatagacggattggcctttacggtaggcaacgagattcatctaagttcaaggtacgccggaaatttcaccggagacttaaaaaacgcggtgaccggagtgttgtatcatgagatgactcatgtgtggcagtggtttgggaatggaaaggctaatagagggttgattgaagggattgctgattatgtgaggcttaaatttgggaatataccgagtcactgggttaaaccgggtggggggaatcggtgggaccaagggtatgatgttactgctcgttttctggattattgtaacagtttgagaaatggctttgtggctgaattgaacaagaagatgaagagtgattacagtgatgattactttaggcagattcttgggaagacggtggatcagctttggaaagattataaagctaaa-----------------------------------------------------------------------------------------------------------------------------------------------------------------------------------------------------------------------------------------------------------------------------------------------------------------------------------------------------------------------------------tt
>Cathormion_obliquifoliolatum_Wieringa_6519@NODE_1_length_1430_cov_147.658182
-----------------------------------------------------------------------------------------------------------------------------------------------------------------------------------------------------------------------------------------------------------------------------------------ccaagtcttctcttcggttcttgtgcttcttgcatcgattgacggcaccaaagcagtctcttacaccgtcaccaccaccgcccccaacacggccggtggccgcgtcttccgggacaaaataggagcggcctacatgaggcaaacaatggactcagcaacacagttcatatggaggatcttccagcggcggaattctccggcagacagaaagaactttcagcgagtgaaactgatcgtggaagacatagatggattagcaattactataggcaaagaggttcatttcagtgcaaggtacgtcggaaatttctccagtgacttgaaaatggcagtaacaggtgtgttgtatcatgagatgactcacgtgtggcagtggaatggtaatggtcaggctaatacgggtttgattgaagggattgctgattatgtgaggctcaaagctggctatataccgagtcactgggttaaaccgggtcagggagataggtgggaccaaggctatgatgttactgctcgttttctggattattgtaatagtttgaaaaatgggtttgtggcagaattgaacaagaagatgaggactgcttacagtgatgacgaccttaggcagattcttgggaagacagtggatcagctttggagagattataaagctaaatttggcaataatatggaagtgtcttatatttaagtagc-----ttacgagctacttagtactaagtctacttaaatataacttccatatt--attgtataatctctc------caaagctgatgcctaatatttttactacagaaaacgagcagtaacatcacacctatgtgactcggtatat-----ctttgagcccacccttcaataaac----------------gcctgccactgccac----------agtcatctcatgatacaa--------gttagccattttcaaagaaatttccgaccactgaaatgaatctataatccatctatgtcttccattcactcgctgaccatatgaactgtgttgg
>Cathormion_obliquifoliolatum_Wieringa_6519@NODE_2_length_1249_cov_225.542714
------------------tgaatgtggtggaatgattgatgaaatct----------aat------ggtgct-gcaatttaagacataagccactg-tta---gtaacataaa-gaggtaatcgtc---acgaatgccttgggattgttaccgaaacggt--------tacgttatatccctcagaccgtccctataaacaccccaacacacatagcttctctaccca-----------gtaatccccttctaacacaaccatg---gcccaacgcttcatccatgtcttctctgtgcttctggtgattgtcgccgccattgaaggcgccaaagccgtcgactacacagtcaccaacaccgccctcaacacccccggcggccgcgccttccgcgacaaagtaggcaacgcgtacgccaggcgaacaatggactctgcaacaaaattcatatggaggatcttc---caacagaactctccggccgacagaaagaacgtgcagaaagtgagcttgtttgtggacgacatggacggagtagcatatacttcaaacaaccagattcatctgagtgcaaggtatgtcggaagttactccggcgatgtgaagaaagaagtgactggtgtgctgtatcatgagatgactcatgtatggcagtggaatggtaacggtcgagcaaatggaggtttgattgaagggattgctgattatgtgaggctcaaagctggccttgcaccgagtcattgggtcaaaccgggtcagggagataggtgggaccagggctatgatgttactgctcgttttctggattattgtaatagtttgaaaaatgggtttgtggcacaactgaacaagaagatgaggactggttatagtgacgactactttaggcagcttcttgggaagacagtggaccagctttggagagattataaagctaaatttggcaataatctggaagtggcttatatataagaagctaataagagctacttattagtttaaagaataataagatgacacatacatgtagtactgtatcatcgtttgtgtg-tgaactgaatgcataatgtttatactgctta----taatggaaatgtcctacgtgtgttgctctatatatcgtacagctgagtacgcttttctacaaaaagtgta--aagaagagccttgtaactaactaaatttacagaaggggtataagaataatgtctttatc---------atcc--aatgatctccccctagcattatctaatta--taacatatttagtttt-------------------------------t
>Cathormion_obliquifoliolatum_Wieringa_6519@NODE_3_length_1166_cov_229.819982
-------------------------------------------------------------------------------------------------------cagaaattataaattaaaccaattaatcaaaaaccactaactcgttgctatatggatgcaagttgccg---ttatccctcagac--ttcctataaaaaccccaacacatgacacttctccaatcaccttatccttcaagagctccaaaacacacaatcatggcaggtcaacgcttcatccatgtcttctcttcccttctggtcattctcgcagccattgaaggcgccaaagcagtcgaatacaccgtcaccaacaccgccctcgccacctccggcggggtcgccttccgcgacaaagtaggcgccgcctacgcaaagcaaacattggactccgcaacacaattcatatggaggatcttc---caacagaactcaccggccgacagaaagaacgtgcagaaagtgagcttgttcgtggacgacatggacggagtcgcatatacttcgaacgaccagattcatctcagtgcaaggtacgtcggaagttactccggcgatgtgaaaaaagaagtgactggtgtgctgtatcatgagatgactcatgtatggcagtggaatggtaatggtcgcgccaatggaggtttgatcgaagggattgctgattatgtgagactcaaagctggttatgcccccagtcactgggttaaaccgggtcagggaaataagtgggaccaaggctatgatgttactgcttattttctggattattgtaacagtctgagaaacgggtttgtggctgaactgaacaagaagatgaggactggttacagcgatgactactttaggcagcttcttgggaagcctgtggatcagctgtggagggagtataaagccaaatatggcaattaagaaagtgt-tataatattaagcaaattcatattaatagcttgagagtttaaagaataagacgatatattaaatgta----actctatcatcgtttgcctgatgaaatgaatgcatcatattattactgcttataactaatgcaaatgtctaaagaatgttac-ctgtatatatcacagtagcctac-catttcagtaagaag----aaagggagagatttgagagtgta--aacccagtga----gcccgacattgatatttttttgctt-------------------------------------------------------------------------------------------
>Cathormion_rhombifolium_Deighton_3618@NODE_2_length_1151_cov_105.029795
ttagatttaatttttttataaaaattattttcatagatata-aatttaaataaaaataattttttaattaat-ttattttaaaaaa-taatattttattt----aaaaataat-aaaaaaatcatctaaacgaatgccttgggattgttaccgaaacggt--------tacgttatatccctcagaccgtccctataaacaccccaacacacatagcttctctaccca-----------gtaatccccttctaacacaaccatg---gcccaacgcttcatccatgtcttctctgtgcttctggtgattgtcgccgccattgaaggcgccaaagccgtcga---------------------------------------------------cgacaaagtaggcaacgcctacgccaggcgaacaatggactctgcaacaaaattcatatggaggatcttc---caacagaactctccggccgacagaaagaacgtgcagaaagtgagcttgtttgtggacgacatggacggagtagcatatacttcaaacaaccagattcatctgagtgcaaggtatgtcggaagttactccggcgatgtgaagaaagaagtgactggtgtgctgtatcatgagatgactcatgtatggcagtggaatggtaacggtcgagcaaatggaggtttgattgaagggattgctgattatgtgaggctcaaagctggccttgcaccgagtcattgggtcaaaccgggtcagggagataggtgggaccagggctatgatgttactgctcgttttctggattattgtaatagtttgaaaaatgggtttgtggcacaactgaacaagaagatgaggactggttatagtgacgactactttaggcagcttcttgggaagacagtagaccagctttggagagattataaagctaaatttggcaataacctggaagtggcttatatataagaagctaataagagctaattattagtttaaagaataataagatgacacatacatgtagtactgtatcatcgtttgtgtg-tgaaatgaatgcataatgtttatactgctta----taatggaaatgtcctacgtgtgttgctctatatatcgtacagctgagtacgcttttctacaaaaagtgta--aagaagagccttgtaactaactaaa--------------------------------------------------------------------------------------------------------------------------------
>Cathormion_rhombifolium_Deighton_3618@NODE_3_length_780_cov_45.506401
------------------------------------------------------------------------------------------------------------------------------------------------------------------------------------------------------------------------------------------------------------------------------------------------------------------------------------------------gtctcttacaccgtcaccaccaccgcccccaacacggccggcggccgcgtcttccgggacaaaataggagcggcctacacgaggcaaacaatggactcagcaacacagttcatatggagtatcttccagcggcagaattctccggcagacagaaagaacttgcagcgagtgaaactgatcatggaagacatagatggattggcatttactataggcaacgaggttcatttcagtgcaaggtacgtcggaaatttctccggtgacttgaaaatggcagtaacaagtgtgttgtataatgagatgactcacgtgtggcagtggaatggtaatggtcaggctaataggggtttgattgaagggattgctgattaggtgaggctcaaagctggctatataccgagtcactgggttaaaccgggtcagggagataggtgagaccaaggctatgatgttactgctctttttctggattattgtaatagtttgaaaaatgggcttgtggcagaattgaacaagaagatgaggactctttacagtgatgactaccttagtcagattcttgagaagacagtggatcagctttggagagattataaagctaaatttggcaataatatggaagtgtcttatatttaagtagc-----ttatgagctacttagtttgaagaatattaagaggaca-gtacatat-ggactgtgtcatcttttgtctg-tgaaatgaatgcgtaatat---tactgc------tatggaatagtgtcggacgtgtgttgctct-----------agccgagtt--------------------------------------------------------------------------------------------------------------------------------------------------------------------------------
>Enterolobium_cyclocarpum_MWC9020@NODE_4_length_1038_cov_140.569199
----------------------------------------------------------------------------------------------------------------------------------gagacacaactaacac---------tagaaacaagcggccatcctcatct-------gtttcttataaaccctccatcccattgatcttatgcaagcaacctatctc----------aaaaaattacatatatgccttcaaataacctcatcctcgccatctgtttg---ataatattcctagctgctatgcaagtaaaacgggcagtggaatacaacgtcaccaacactgccctcgcaaccgccttcggctctcggttcaatgacgaaataggcacggattacgccagagaaacactagactctgcaaccctgcttatatgggcaatctttcagcagcaaaa-aacgcatcagaaagagaagatgt-----------gcttaatagtggaagatattgacggggctgcgttcaccagcgacaatgaggttcacttgagtgcgagatacgttgcgaactattcaggagatgtgagaagagaagtgagtggcgtgctgtatcatgagatgacccatgcatggcagtgggatggcaatggtacggcgaatggagggttgattgaagggattgctgattatgtgaggctcaaagctggctttgccccgagtcactgggttaaaccgggtcagggagataggtaggctaaaggatatgatgttactgcttattttctggattaccgtgagagtttgagatgtgggtttgtagcggaactgaacaagaagataaggagtggttatggtgatcagttctttgttgagatgcttggaaagagggtttatcatctgtgggatgagtataaggtcaagtatgggaattaaggggaggggaaaaga--ctgaataat-----tttgttgttta--agtctcttgaatgatttg-tagtacaaacatgtt--------------ttaatgtgatacaactaaa------t-----tacttcatagattttggaataataggaagggtataccactt--------------gagaatatg---------aaaa------gaagggataa-----taatttgg----------gaagagacatggaataa-----------gtcaagctcattata-----------------------------taagct-------------------------------------------g
>Hydrochorea_corymbosa1_Bonadeu_655@NODE_1_length_1013_cov_274.027140
---------------------------------------------------------------------------------------------------------------------------------------accactcactcgttgctatatggatgcaagttgccg---ttatccctcagac--ttcctataaaaaccccagcacatgacccttctccaatcaccttatccttcaagagctccaaaacacacaatcatggcaggtcaacgctacatccatgtcttctcttcccttctggtcattctcgcggccattgaaggcgccaaagcagtcgaatacactgtcaccaacaccgccctcgccacctccggcggggtcgccttccgagacaaagtaggcgccgcctacgcaaagcaaacaatggactccgcaacacaattcatatggaggatcttc---caacagaactctccggccgacagaaagaacgtgcagaaagtgagcttgttcgtggacgacatggacggagtcgcatatacttcgaacgaccagattcatctcagtgcaaggtacgtcggaagttactccggcgatgtgaaaaaagaagtgactggtgtgctgtatcatgagatgactcatgtatggcagtggaatggtaatggtcgagccaatggaggtttgatcgaagggattgctgattatgtgagactcaaagctggctatgccccgagtcactgggttaaaccgggtcagggaaataagtgggaccaaggctatgatgttactgcttattttctggattattgtaacagtctgagaaacgggtttgtggctgaactgaacaagcagctgaggactggttacagtgatgactactttaggcagcttcttgggaagcctgtggatcagctgtggagggactataaagccaaatacggcaattaagaaagtgt-tataatatttagcaaattcctattaatagcttgagagtttaaagaataagacgatatattaaatgta----actctatcatcgtttgtttgatgaaatgaatgcatcatattattgctgctaataactaatgcaaatgtctaaagaatgttac-ctgtacatatcacagtagcctac-c-----------------------------------------------------------------------------------------------------------------------------------------------------------------------------
>Hydrochorea_corymbosa1_Bonadeu_655@NODE_3_length_804_cov_163.754339
-----------------------------------------------------------------------------------------------------------------------------------------------------------------------------------------------------------------------------------------------------------------------------------------------------------------gcttcttgcatcgattgacggcaccaaagcagtctcttacaccgtcaccaccaccgcccccaacacggccggcggccgcgtcttccgggacaaaataggagcggcctacacgaggcaaacaatggactcagcaacacagttcatatggaggatcttccagcagcagaattctccggcagacagaaagaacttgcagcgagtgaaactgatcgtggaagacatagatggattggcatttactataggcaacgaggttcatttcagtgcaaggtacgtcggaaatttctccggcgacttgaaaatggcagtaacaggtgtgttgtatcatgagatgactcacgtgtggcaatggaatggtaatggtcaggctaataggggtttgattgaagggattgctgattaggtgaggctcaaagctggctatacaccgagtcactgggttaaaccgggtcagggagataggtgggaccaaggctatgatgttactgctctttttctggattattgtaatagtttgaaaaatgggtttgtggcagaattgaacaagaagatgaggactgcttacagtgatgactaccttaggcagattcttgggaagacagtggatcagctttggagagattataaagctaaatttggcaataatatggaagtgtcttatatttaagtagc-----ttatgagctacttcgtttgaagaatattaagatgaca-gtacatat-ggactgtgtcatcttttgtctg-tgagatgaatgcgtaatct---tactgc------tgtggaatagtgtcggacgtgtgttactc-----------------------------------------------------------------------------------------------------------------------------------------------------------------------------------------------------
>Hydrochorea_corymbosa2_Iganci_862@NODE_3_length_821_cov_196.113577
----------------------------------------------------------------------------------------------------------------------------------------------------------------------------------------------------------------------------------caacctatccc----------caaaaattacatatatgccttcaaataacctcatgcacgccatctgtttg---ataatattcctagctactatgcaagtaacacgggcagtggaatacaacgtcaccaacacggccctcgcaaccgccttcggctcacgcttcaatgacgaaataggcacggattacgccagagaaacactagactctgcaacccagttcatatgggcgatttttcagcagcaaaacaacgcatcagaaagaaaagatgt-----------gcttaatagtggaagacattgacagggttgcattcaccagcgacagtgaggttcacctacgtgcaagatacgttgcgaactattcagaagatgtgagaagagaagtgagtggcgtgctgtatcatcagatgacccatgtgtggcggtgggatgttaatgttaccgccaatggaggcttgattgaagggattgctgattatgtgaggctcaaagctggctatgcgccgagtcactgggttaaaccgggtcaggaaaataggtgggataaaggatatgatgttactgctaattttctggattactgtgagagtttgagatgtgggtttgtggcagaactgaacaagaagatgaggagtggttatggtgatcagttctttgttgagctgcttgggaagggggttgatcagctgtggcatgagcataaggtcaagtatgggaattaaggggagggagggaaaa-ctgaataat-----tttgttgttta--agtctcttgaatgatttg-tagcacaaacatgtt--------------ttaatgtgataaaattaaa------t-----tacttaataaat----------------------------------------------------------------------------------------------------------------------------------------------------------------------------------------------------------------------------------
>Hydrochorea_gonggrijpii_Tillett_45696@NODE_3_length_880_cov_189.910336
--------------------------------------------------------------------------------------------------------------------------------------------------------------------------------------------------------------------------------atcactttatcctacaagagctcaattaaacacagccatg---gctcaacgcttcatccaagtcttctcttcggttcttgtgcttcttgcatcgattgacggcaccaaagcagtctcttacaccgtcaccaccaccgcccccaacacggccggcggccgcgtcttccgggacaaaataggagcggcctacacgaggcaaacaatggactcagcaacacagttcatatggaggatcttccagcggcagaattctccggcagacagaaagaacttgcagcgagtgaaactgatcgtggaagacatagatggattggcatttactataggcaacgaggttcatttcagtgcaaggtacgtcggaaatttctccagtgacttgaaaatggcagtaacaggtgtgttgtatcatgagatgactcacgtgtggcagtggaatggtaatggtcaggctaataggggtttgattgaagggattgctgattatgtgaggctcaaagctggccatatacagagtcactgggttaaaccgggtcagggagataggtgggaccaaggctatgatgttactgctcgttttctggattattgtaatagtttgaaaaatgggtttgtggcataattgaacaagaagatgaggactgcttacagtgatgactaccttaggcagattcttgggaagacagtggatcacctttggagagattataaagctaaatttggcaataatatggaagtgtcttatatttaagtagc-----ttatgagctacttagtttgaagaatattaagatgaca-gtacatat-ggactgtgtcatcttttgtctg-tgaaatgaatgcgtaatat---tactgc------tatggaatagtgtcggacgtgtgt----------------------------------------------------------------------------------------------------------------------------------------------------------------------------------------------------------
>Hydrochorea_marginata_Morim_563@NODE_2_length_1600_cov_251.456993
ttagatttaatttttttataaaaattattttaatagatataaaatttaaataaaaataattttttaattaat-ttattttaaaaaa-taatattttattt----aaaaataat-aaaaaaatcatctaaacaaatgccttgggattgttaccgaaacggt--------tccgttatatccctcagaccgtccctataaacaccccaacacacgtagcttctctaccca-----------gtaatcaccttctaacacaaccatg---gcccaacgcttcatccatgtcttctctgtgcttctgatgattgtcgccgccattgaaggcgccaaagccgtcgactacacagtcaccaacaccgccctcaacacccccggaggcctcgccttccgcgacaaagtaggcaacgcctacgccaggcgaacaatggactctgcaacaaaattcatatggaggatcttc---caacagtactcaccgcccgacagaaagaacgtgcagaaagtgagcttgtttgtggacgacatggacggagtagcatatacttcaaacaaccagattcatctgagtgcaaggtatgtcggaagttactccggcgatgtgaagaaagaagtgactggtgtgctgtatcatgagatgactcatgtatggcagtggaatggtaacggtcaagcaaatggaggtttgattgaagggattgctgattatgtgaggctcaaagctggccttgcaccgagtcactgggtcaaaccgggtcagggagataggtgggaccagggctatgatgttactgctcgttttctggattattgtaatagtttgaaaaatgggtttgtggcacaactgaacaagaagatgaggactggttatagtgacgactactttaggcagcttcttgggaagactgtggaccagctttggacagattataaagctaaatttggcaataatctggaagtggcttatatataagaagctaataagagctacttattagtttaaagaataataagatgacacatacatgtagtactgtatcatcgtttgtgtg-tgaaatgaatgcgtaatgtttatactgctta----taatggaaatgtcctacgtgtgttgctctatatatcgtacagctgagtacgattttctacaaaaagtgta--aagaagagccttgtaactaactaaatttacagaaggggtataagaataatgtctttatc---------atcc--aatgatgtccccctagcattatctaatta--taacatatttagtttttaatgtttcaagaaccccgttaaatcaaa--a
>Jupunba_abbottii_Zanoni_21220@NODE_1_length_1243_cov_197.447684
-----------------------------------gatatataatttaaataaaaataattttttaattaat-ttattttaaaaaa-taatattttattt----aaaaataat-aaaaaaatcatctaagcgagtgccttgggatagttaccgaaacggt--------tccgttatatccctcagaccgtccctataaacaccccaagacacgcagcttctctaccca-----------gtaatcaccttctaacacaaccatg---gcccaacgcttcatccatgccttctctgtgcttctggtgattgtcgccgccattgagggcgccaaggccgtcgactacacagtcaccaacaccgccctcaacacccccggcggcgccgccttccgcgacaaagtaggcaacgcctacgccaggcgaacaatggactctgcaacaaaattcatatggaggatcttc---caacagaactctccggccgacagaaagaacgtgcagaaagtgagcttgtttgtggacgacatggacggagtagcatatacttcaaacaaccagattcatctgagtgcaaggtatgtcggaagttactccggcgatgtgaagaaagaagtgactggtgtgctgtatcatgagatgactcatgtatggcagtggaatggtaacggtcgagcaaatggaggtttgattgaagggattgctgattatgtgaggctcaaagctggccttgcaccgagtcactgggtcaaaccgggtcagggagataggtgggaccagggctatgatgttactgctcgttttctggattattgtaatagtttgaaaaatgggtttgtggcagaactgaacaagaagatgaggactggttatagtgacgactactttaggcagcttcttgggaagacagtggaccagctttggagagattataaagctaaatttggcaataatctggaagtggcttatatataagaagccaataagagctacttattagtttaaagaataataagatgacacatacatgtagtactgtatcatcgtttgtgtg-tgaaatgaatgcataatgtttatactgctta----taatggaaatgtcttacgtgtattgctctatatatcgtacagctgagtacgcttttctgcaaaaagtgtaagaagaagaggcttataactaactaaatctacagaaggggtgtaagaataatgtttttatc---------atcccaatcaatgtccccctagcattatctaatta--taacatatttag------------------------------------
>Jupunba_abbottii_Zanoni_21220@NODE_2_length_1169_cov_146.856227
-------------------------------------------------------------------------------------------------------tagaaattataaattaaaccaattaatcaaaaaccactaactcgttgctatatggatgcaagttgccg---ttatccctcagac--ttcctataaaaaccccaacacatgacacttctccaatcaccttatccttcaagagctccaaaacacacaaccatggcaagtcaacgcttcatccatgtcttctcttcccttctggtcattctcgcggccattgaaggctccaaagcagtcgaatacaccgtcaccaacaccgccctcgccacctccggcggggtcgccttccgcgacaaagtaggcgccgcctacgcaaagcaaacaatggactccgcaacacaattcatatggaggatcttc---caacagaactctccggccgacagaaagaacgtgcagcaagtgagcttgttcgtggacgacatggacggagtcgcatatacttcgaacgaccagattcatctcagtgcaaggtacgtcggaagttactccggcgatgtgaaaaaagaagtgactggtgtgctgtatcatgagatgactcatgtatggcagtggaatggtaatggtcgagccaatggaggtttgatcgaagggattgctgattatgtgaggctcaaagctggctatgccccgagtcactgggttaaaccgggtcagggaaataagtgggaccaaggctatgatgttactgcttattttctggattattgtaacagtctgagaaacgggtttgtggctgaactgaacaagaagatgaggactggttacagtgatgactactttgggcagcttcttgggaagcctgtggatcagctgtggagggactataaagccaaatatggcaattaagaaagtgt-tataatattaagcaaattcatattaatagcttaagagtttaaagaataagacgatatattaaatgta----actgtatcatcgtttgtctgatgaaatgaatgcatcatattattactgcttataaataatgcaaatgtctaaagaatgttac-ctgtatatattacagtagcctgc-catatcagtaagagg----aaaaatctgattttgagcttgag-----------------------------------------------------------------------------aagaaagaggaatagtgatttcc-----------aagtgctaccggagccgagaa
>Jupunba_abbottii_Zanoni_21220@NODE_4_length_819_cov_45.640162
-----------------------------------------------------------------------------------------------------------------------------------------------------------------------------------------------------------------------------------------------------------------------------------------------------------------------------------------------------------------------------------------------------------caaaataggagcggcctacgcgaggcaaacaatggactcagcaacacagttcatatggaggatcttccagcagcagaattctccggcagacagaaagaacttgcagcaagtgaaactgatcgtggaaaacatagatggattggcatttattataggcaacgaggttcatctcagtacaaggtacgtcggaaatttctccggtgacttgaaaatggcagtagcaggtgtgttgtatcatgagatgactcacgtgtggcagtggaagggtaatggtcaggctaatagaggtttgattgaagggattgctgattatgtgaggctcaaagctggctatgtaccgagtcactgggttaagccgggtcagggagataggtgggagcaaggctatgatgttactgctcgttttctggattattgtaatagtttgaaaaatgggtttgtggcagaattgaacaagaagatgaggactgcttacagtgatgactactttaggcagattcttgggaagacagtggatcagctttggagagattataaagctaaatttggcaataatctggaagtgtcttatatttaagtagc-----ttatgagctacttagtttgaagaataatatgatgata-gtacatat-gtactgtatcatcttttgtctg-tgaaatgaatgcgtaatat---tactgc------tatggaatagtgtcgtacgtgtgttgctct-----------cgctgagttcgcttttctgcaaaatggaca----------atttt--acagggtt----------agttgctaaacaagaata--------actgatcttatttataaaggttatcaat---------------------------------------------------------------tca
>Jupunba_abbottii_Zanoni_21220@NODE_5_length_714_cov_59.965463
------------------------------------------------------------------------------------------------------------------------------------------------------------------------------------------------------------------------------------acctatctc----------aaaaaattacatatatgccttcaaataacctcatgcacgccatctgtttg---ataatattcctagctactatgcaagtaacacaggtagtggaatacaacgtcaccaacactgccctcgcaaccgccttcggctcacgcttcaatgacgaaatagtcacggattacgccagagaaacactagactctgcaacccagttcatatgggcgatctttcagcagcaaaacaacgcatcagaaagaaaagatgt-----------gcttaatagtggaagaaattgacagggttgcattcaccagcgacagtgaggttcacctaattgcaagatacgttgcgaactattcaggagatgtgagaagagaagtgagtggcgtgctgtatcatcagatgacccatgtgtggcagtgggatgataatgttacggccaatggagggttgattgaagggattgctgattatgtgaggctcaaagcaggctatgcgccgagtcactgggttaaaccgggtcagggagataggtgggataaaggatatgatgttactgctaattttctggattactgtgagagtttgagatgtgggtttgt-gcagaactgaacaagaagatgaggggtggttatggtgatcagttccttgttgagctgcttgggaagagggttgatcagctgtgggatgagcataaggtcaagtatgggaattaagggga--------------------------------------------------------------------------------------------------------------------------------------------------------------------------------------------------------------------------------------------------------------------------------------------------------------------------------------------------------------------
>Jupunba_abbottii_Zanoni_21220@NODE_6_length_680_cov_51.805970
-----------------------------------------------------------------------------------------------------------------------------------------------------------------------------------------------------------------------------------------------------------------------------------------------------------------------------------------------------------------------------------------------------------------------------cgccagagaaacactagactctgcaacccagttcatatgggcgatctttcagcagcaaaaaagcgcatcagaaagaaaagatgt-----------gcttaatagtggaagacattgacggggttgcattcaccagcgacagtgaggttcacctaagtgcgagatacgttgcgaactatttaggagatgtgagaagagaagtgagtggcgtgctgtttcatcagatgacccatgtgtggcagtgggatggtaatggtacggccaatggagggttgattgaagggattgctgattatgtgaggctcaaagctggctatgcgccgagtcactaggttaaaccgggtcagggagataggtgggataaaggatatgatgttactgcttattttctggattactgtgagagtttgagatgtgggtttgtggcagaactgaacaagaagatgaggagtgggtatggtgatcagttctttgttgagctgcttgggaagagggttgatcagctgtgggatgagcataaggtcaagtatgggaattaaggggagggaggggaaatctgaataat-----tttgttgttta--agtctcttgaatgatttg-tagcacaaacatgtt--------------ttaatgtgataaaactaaa------t-----tacttcataaattttgtaaaaataggaagggtataccac-------------------------------------------------------------------------------------------------------------------------------------------------------------------------------------------------------
>Jupunba_asplenifolia_Ekman_6383@NODE_1_length_1024_cov_84.342133
-------------------------------------------------------ataattttttaattaat-taattttaaaaaa-taatatcttattt----aaaaataaccaaaaaaatcatctaaacgagtgccttgggatggttaccgaaacggt--------tccatgatatccttcagaccgtccctataaacaccccaacacgcgtagcttccctaccca-----------gtaatcaccttctaacacaaccatg---gcccaacgcttcatccatgtgttctctgtgcttctggtgattgtcgccgccaatgaaggcgccaaagccgtcgactacacagtcaccaacaccgccctcaacaccccctgcggccgcgccttccgcgacaaagtaggcaacgcctacgccaggcgaacaatggactctgcaacaaaattcatatggaggatcttc---caacagaactctccggccgacagaaagaacgtgcagaaagtgagcttgtttgtggacgacatggacggagtagcatatacttcaaacaaccagattcatctgagtgcaaggtatgtcggaagttactccggcgatgtgaagaaagaagtgactggtgtgctgtatcatgagatgactcatgtatggcagtggaatggtaacggtcgagcaaatggaggtttgattgaagggattgctgattatgtgaggctcaaagctggccttgcaccgagtcactgggtcaaaccgggtcagggagataggtgggaccagggctatgatgttacggctcgttttctggattattgtaatagtttgaaaaatgggtttgtggcagaactgaacaagaagatgaggacgggctatagtgacgactactttaggcagcttcttgggaagacagtggaccagctttggagagattataaagctaaatttggcaataatctggaagtggcttatatataagaagctaataagagctacttattagtttaaagaacaatacgatgacacata-atttagtactgtatcatcgtttgtgtg-tgaaatgaatgcataatgttaatactg----------------------------------------------------------------------------------------------------------------------------------------------------------------------------------------------------------------------------------------c
>Jupunba_asplenifolia_Ekman_6383@NODE_2_length_947_cov_51.808046
------------------------------------------------------------------------------------------------------------------------------------------actaactcgttgctatatggatgcaagttgccgaaattatccctcagac--ttcctataaaaaccccaacacatgacacttctccaatcaccttatccttcaagagctccaaaacacacaaccatggcagctcaacgcttcatccatgtcttctcttcccttctggtcattctcgccgccattgaaggcgccaaagcagtcgaatacaccgtcaccaacaccgccctcgccacctccggcggggtcgccttccgcgacaaagtaggcgccgcctacgcaaagcaaacaatggactccgcaacacaattcatatggaggatcttc---caacagaactctccggccgacagaaagaacgtgcagcaagtgagcttgttcgtggacgacatggacggagtcgcatatacttcgaacgaccagattcatctcagtgcaaggtatgtcggaagttactccggcgatgtgaaaaaagaagtgactggtgtgctgtatcatgagatgactcatgtatggcagtggaatggtaatggtcgagccaatggaggtttgatcgaagggattgctgattatgtgaggctcaaagctggctatgccccgagtcactgggttaaaccgggtcagggaaataagtgggaccaaggctatgatgttactgcttattttctggattattgtaacagtctgagaaacgggtttgtggctgaactgaacaagaagatgaggactggttacattgatgactactttaggcagcttcttgggaagcctgtgggtcagctgtggagggactataaagccaaatatggcaattaagaaagtgt-tataatattaagcaaattcatattaatagcttaagagtttaaagaataagacgatatattaaatgta----actgtatcatcgtttgtctgatgaaatgaatgcatcatattattactgcttata-----------------------------------------------------------------------------------------------------------------------------------------------------------------------------------------------------------------------------------
>Jupunba_asplenifolia_Ekman_6383@NODE_3_length_748_cov_24.150522
----------------------------------------------------------------------------------------------------------------------------------------------------------------------------------------------------------------------------------------------------------------------------ctcaacgcttcatccaagtcttctcttcggttcttgtgcttcttgcatcgattgacggcaccaaagcagtctcttacactgtcaccaccaccgcccccaacacggccggcggccgcgtcttccgggacaaaataggatcggcctacgcgaggcaaacaatggactcagcaacatagttcatatggaggatcttccagcagcagaattctccggcagacagaacgaacttgcagcgagtgaaactgatcgtggaagacatagatggattggcatttactataggcaacgaggttcatttcagtgcaagggacgtcggaaatttctccggtgacttgaaaatggcagtaacaggtgtgttgtatcatgagatgactcacgtgtggcagtggaatggtaatggtcaggctaataggggtttgattgaagggattgctgattatgtgaggctcaaagctggctatataccgagtcactgggttaaaccgggtcagggagataggtgggacccaggctatgatgttactgctcgttttctggattattgtaatagtttgaaaaatggctttgtggcagaattgaacaagaagatgaggactgcttacagtgatgactaccttaggcagattcttgggaagacagtggatcagctttgaagagattataaagctaaatttggcaataatctggaagtgtcttatatttaagtagc-----ttatgagcgacttagattgaagaatattaa------------------------------------------------------------------------------------------------------------------------------------------------------------------------------------------------------------------------------------------------------------------------------------------------------------
>Jupunba_asplenifolia_Ekman_6383@NODE_4_length_693_cov_31.172078
---------------------------------------------------------------------------------------------------------------------------------------------------------------------------------------------------------------------------------------------------------------------------------------------------------------------------------caagtaacacaggcagtggaatacaacatcaccaacacatccctcgcaaccgccttcggctcacgcttcaatgacgaaataggcacggattacgccagagaaacactagactctgcaacccagttcatatgggcgatctttcagcagcaaaaaagcgcatcagaaagaaaagatgt-----------gcttaatagtggaagacattgacggggttgcattcaccagcgacagtgaggttcacctaagtgcgagatacgttgcgaactatttaggagatgtgagaagagaagtgagtggcgtgctgtttcatcagatgacccatgtgtggcagtgggatggtaatggtacggccaatggagggttgattgaagggattgctgattatgtgaggctcaaagctggctatgcgccgagtcactgggttaaaccgggtcagggagataggtgggataaaggatatgatgttactgcttattttctggattactgtgagagtttgagatgtgggtttgtggcagaactgaacaagaagatgaggagtgggtatggtgattagttctttgttgagctgcttgggaagagggttgatcagctgtgggaggagcacaaggtcaagtatgggaattaaggggagggaggggaaatctgaataat-----tttgttgttta--agtctcttgaatgatttg-ta-------------------------------------------------------------------------------------------------------------------------------------------------------------------------------------------------------------------------------------------------------------------------------------------------------g
>Jupunba_asplenifolia_Ekman_6383@NODE_5_length_579_cov_42.326693
---------------------------------------------------------------------------------------------------------------------------------------------------------------------------------------------------------------------------------------------------------------------------------------------------------------------------------------------------------------------------------------------------------------------------------------------------------------------------------------------------------------------caagtgagcttgttcgtggacgacatggacggagtcgcatatacttcgaacgaccagattcatctcagtgcaaggtacgtcggaagttactccggcgatgtgaaaaaagaagtgactggtgtgttgtatcatgagatgactcatgtatggcagtggaatggtaatggtcaagccaatggaggtttgatcgaagggattgctgattatgtgaggctcaaagctggctatgcaccgagtcactgggttaaaccgggtcagggaaataagtgggaccaaggttatgatgttactgcttattttctggattattgtaacagtctgagaaatgggtttgtggctgaactgaacaagaagatgaggactggttacaatgatgactactttaggcagcttcttgggaagcctgtggatcagctgtggagggactataaagccaaatacggcaattaagaaagtgt-tctaatatttagcaaattcctattaatagcttggtagtttaaagaataagatgatacattaaatgta----actgtatcatcgtttgtctgatgaaatgaatgcatcatattattactgc----------------------------------------------------------------------------------------------------------------------------------------------------------------------------------------------------------------------------------------
>Jupunba_asplenifolia_Ekman_6383@NODE_6_length_524_cov_16.297539
----------------------------------------------------------------------------------------------------------------------------------------------------------------------------------------------------------------------------------------------------------------------------------------------------------------------------------------------------------------------------------------------------------------------------------------------------------------------------------------------------aaagaaaagatgt-----------gcttaatagtggaagacattgacggggttgcattcaccagcgacagtgaggttcacctaagtgcaagatacgttgcgaactattcaggagatgtgagaagagaagtgagtggcgtgctgtatcatcagatgacccatgtgtggcagtgggatgctaatgttacggccaatggagggttgattgaagggattgctgattatgtgaggctcaaagcaggctatgcgccgagtcactgggttaaaccgggtcagggagataggtgggataaaggatatgatgttactgctaattttctggattactgtgagagtttgagatgtgggtttgt-gcagaactgaacaagaagatgaggggtggttatggtgatcagttccttgttgag-tgcttgggaagagggttgatcagctgtgggatgagcataaggtcaagtatgggaattaaggggagggaggggaaatctgaataat-----tttgttgttta--agtctcttgaatgatttg-ta-------------------------------------------------------------------------------------------------------------------------------------------------------------------------------------------------------------------------------------------------------------------------------------------------------g
>Jupunba_barbouriana_Iganci_847@NODE_1_length_1725_cov_186.804612
aaagaattaattttattaat--aaaaaatataatacacacatatcttagataaaaatagtgaattaactattc-aaacatgatgaataacatagctatctggccagaaattataaattaaaccaattaatcaaaaaccactaactcgttgctatatggatgcaagttgccgaacttatccctcagac--ttcctataaaaaccccaacacatgacacttctccaatcaccttatccttcaagagctccaaaacacacaaccatggcagctcaacgcttcatccatgtcttctcttcccttctggtcattctcgccgccattgaaggcgccaaagcagtcgaatacactgtcaccaacaccgccctcgccacctccggcggggtcgccttccaagacaaagtaggcgccgcctacgcaaagcaaacaatggactccgcaacacaattcatatggaggatcttc---caacagaactctccggccgacagaaagaacgtgcagcaagtgagcttgttcgtggacgacatggacggagtcgcatatacgtcgaacgaccagattcatctcagtgcaaggtacgtcggaagttactccggcgatgtgaaaaaagaagtgactggtgtgctgtatcatgagatgactcatgtatggcagtggaatggtaatggtcgagccaatggaggtttgatcgaagggattgctgattatgtgagactcaaagctggctatgccccgagtcactgggttaagccgggtcagggaaataagtgggaccaaggctatgatgttactgcttattttctggattattgtaacagtctgagaaacgggtttgtggctgaactgaacgagaagatgagaactggttacagtgatgactactttaggcagcttcttgggaagcctgtggatcagctgtggagggactataaagccaaatatggcaattaagaaagtgt-tctaatatttagcaaattcatattaatagcttgagagtttaaagaataagacgatatattaaatgta----actgtatcatcgtttgtctgatgaaatgaatgcatcatattattactgcttataactaatgcaaatgtctaaagaatgttac-ctgtatatatcaca----------------------------------------------------------------------------------------------------------------------caatattccaaaataaaacaatataaacgtgatcctacgtccaaataacactaccaacatagttgg
>Jupunba_barbouriana_Iganci_847@NODE_3_length_1267_cov_54.886555
------------------------------ctgtatatgtgaggattaagtattt--aagtgtctatctaacctagttac------caactcacccattttgtcaaa-aaagtaaataaaa--------tcagcgaagggcaaaacaatgcaatataaatataaagcgccg----------------gccgctaataaaaacccaaacagataactc--ctctaatcactttatcctacgagagctcaattaaacacagccatg---gctcaacgcttcatccatgtcttctcttcggttcttgtgcttcttgcatccattgaaggcaccaaagcagtctcttacaccgtcacaaacaccgcccccaacactgccggcggccgcgtcttccgggacaaaataggcgcggcctacgcgaggcaaacaatggactcagcaacacagttcatatggaggatcttccagcagcagaattctgcggcagacagaaagaacttgcagcgagtgaaactgatcgtggaagacacagatggattggcatttactataggcaacgaggttcatttcagtgcaaggtacgtcggaaatttctccggtgacttgaaaatggcagtaacaggtgtgttgtatcatgagatgactcacgtgtggcagtggaatggtaatggtcaggctaataggggtttgattgaagggattgctgattatgtgaggctcaaagctggctatataccgagtcactgggttaaaccgggtcagggagataggtgggaccaaggct------------------------------------------aaaatgggtttgtggcagaattgaacaagaagatgaggactgcttacagtgatgactaccttaggcagattcttgggaagacagtggatcagctttggagagattataaagctaaatttggcaataatctggaagtgtcttatatttaagtatc-----ttatgagctacttagtttgaagaatattaagatgata-gtacatat-gtactgtgtcatcttttgtctg-tgaaatgaatgcgtaatat---tactgc------tatggaatattgtcgtacgtgtgttgctct-----------agctgagttcgcttttctgcaaaatggaca----------atttc--actgtgtt----------agttgctaaacaagaacg--------aatgatcttatttataaagattatcaatgaatataatgaatttataaaaccccaagactttttagtagtttatgagctatattaaccctcc---
>Jupunba_barbouriana_Iganci_847@NODE_4_length_920_cov_25.561091
------------------------------------------------------------------------------------------------------------------------------------------------------------------------------------------------------------------------------------------------------------------tatatgccttcaaataacctcatgcacaccatctgtttg---ataatattcctagctactatgcaagtaacacaggcagtggaatacaacatcaccaacactgccctcgcaaccaccttcggctcactcttcaatgacgaaataggcacggattacgccagagaaacactagactctgcaacccagttcatatgggcgatctttcagcagcaaaacaacgcatcagaaagaaaagatgt-----------gcttaatagtggaagacattgacagggtggcattcaccagcgacagtgaggttcacctaagtgcaagatacgttgcgaactatttaggatatgtgagaagagaagtgagtggcgtgctgtatcatcagatgacccatgtgtggcagtgggatgctaatgttacggccaatggagggttgattgaagggattgctgattatgtgaggctcaaagctggctatgcgccgagtcactgggttaaaccgggtcagggagataggtgggatacaggatatgtgattactgctaattttctggattactgtgagagtttgagatgtgggtttgtggcagaactgaacaagaagatgaggagtggttatggtgatcagttctttgtcgagcagcttgggaagagggttgatcagctgtgggatgagcataaggtcaagtatgggaattaaggggagggaggggaaatctgaataat-----tttgttgttta--agtctcttgaatgatttg-tagcactaacatgtt--------------ttaatgtaataaaactaaa------t-----tacttcataaattgtgtaaaaatatgaagggtataccactt--------------gagaatatg---------aaaa------gaagggataa-----taattagg----------gaagag-catggaataa-----------gtcaagctcattgat--------------------------t---------------------------------------------------c
>Jupunba_brachystachya_Lima_7438@NODE_3_length_1271_cov_83.073702
------------------------------------------------------------------tctggccctattac------caactcacccattttttcaaaaaaaagtaaataaa--------atagcgaagggcagaacaatgcaata-aaatataaagatcct----------------gttgctaataaaaactcaaacagataactcttctctaatcactttatcctacaagagctcaattaaacacagccatg---gctcaacacttcgtccatgtcttctc-tcgcttcttgtgcttcttgcatccattg------------------tttacacagtcaccaacaccgccctcaacacggccggcggccgcgtcttccgggacaaaataagcgtggcctacgctaggcaaacaatggactcagcaacacagttcatgtggaggatcttccagcagcagaattctccggcagacagaaagaacttgcagcaagtgaaactgatcgtggaagacatagatggattggcatttattataggcaacgaggttcatctcagtacaaggtacgtcggaaatttctccggtgacttgaaaatggcagtagcaggtgtgttgtatcatgagatgactcacgtgtggcagtggaatggtaatggtcaggctaatagaaatttgattgaagggattgctgattatgtgaggctcaaagctggctatgtaccgagtcactgggttaaaccgggtcagggagataggtgggagcaaggctatgatgttactgctcgttttctggattattgtaatagtttgaaaaatgggtttgtggcagaattgaacaagaagatgaggactgcttacagtgatgactactttaggcagaatctcgggaagacagtggatcagctttggagagattataaagctaaatttggcaataatctggaagtgtcttatatttaagtagc-----ttatgagctacttagtttgaagaataatatgatgata-gtacatat-gtgctgtatcatcttttgtctg-tgaaatgaatgcgtaatat---tattgc------tatggaatagtgtcgtacgtgtgttgctct-----------agctgagttcgcttctctgcaaaatggaca----------atttt--acagtgtt----------agttgc----------------------------------------------------------------taaaaccctaagatttcttaatggcttatgagctatgttaaccctccttc
>Jupunba_cochleata_Bonadeu_673@NODE_3_length_1193_cov_38.517025
------------------------------------------------------------------------------atttcaaa-----------tttcaccaccatttttgaattgaatacttccaagagacacaactaacgt---------tagaaacaaacggccatcctcatct-------gtttcttataaaccctcgatcccattgatcttatgcaagcaatgtatctc----------aaaaaattacatatctgccttcaaataacctcatgcacgccatctgtttg---ataatattcctagctgctatgcaagtaacacaggcagtggaatacaacgtcaccaatactgccctcgcaaccgcctttggctcacgcttcaatgacgaaataagcacggattacgccacagaaacactagactctgcaacccagttcatatgggcgatctttcaggagcaaaacaacacatcagaaagaaaagacgt-----------gcttaatagtggaggacattgacggggttgcattcaccagcgacagtgaggttcactaaagtgcaagatacgtggcgaactattcaggagatgtgagaagagaagtgagtggcatgctgtatcatcagatgacccatgtgtggcagtgggatgctaatgttacggccaatggagggttgattgaagggattgctgattatgtaaagctcaaagctggctatgcgccgagtcactgggttaaaccgggtcagggagataggtggaataaaggatatgatgttactgcttattttctggattactgtgagagtttgagatgtgggtttgtggcagaactgaacaagaagatgaggagtggttatggtgatcagttctttgttgagctgcttgggaagagggttgatcagctgtgggatgagcataaggtcaagtatgggaattaaggggagggtggggaaatctgaataat-----tttgttgttta--agtctcttgaatgatttg-tagcacaaacatgtt--------------ttaatgtgataaaactaaa------t-----tacttcataaattttttaaaaatatgaagggtataccactt--------------gagaatatg---------aaaa------gaagggataa-----taattagg----------gaagagatatggaataa-----------gtcaagctcgttgat--------------------------t--caaagt--------------gtatacaagaaattattttgatttatagaa
>Jupunba_cochleata_Bonadeu_673@NODE_4_length_836_cov_12.035573
---------------------------------------------------------------------------------------------------------------------------------tcagcgaagggaaaaataatgcaatataaatataaagcgcca----------------gttgctgataaaaatccaaacagataactcttctctaatcactttatcctgcaagagctcaattaaacacagccatg---gctcaacgcttcgtccatgtcttctcttcggttcttg------------------------------------------------------------ccaacacggccggcggctgcgtcttccgggacaaaataggcgcggcctacgcaaggcaaacaatggactcagcaacacagttcatatggaggatcttccagcagcagaattctccggcagacagaaagaacttgcagcgagtgaaactgatcgtggaagacatagatggattggcatttactataggcaacgaggttcatttcagtgcaaggtacgtcggaaatttctccggtgacttgaaaatggcagtaacaggtgtgttgtatcatgagatgactcacgtatggcagtagaatggtagtggtcaggttagtaggtgacaagtaaaa-----------------------------tatttatatatttattttct-------------------------------cttatataataattttatggacgatatctgaacttaatgtaata------aatttgggtttaattgaaaaataaataatgattt---gaataaatattattattactactataatataattctttttaagccaacagcaccacattgagaagattagaaggctaag---------tgtg-----------------------------------------ttggtttgagggatgggaggatggag-----gtata------tatcttgtttggtttgttaaaggggaggagggata----tcc-------------------------------tttgtt----------------------tg---------aaaa------ggggaaggga----------------------------------------------------------------------------------------------------------------------------------------------taa
>Jupunba_commutata_Maguire_46145@NODE_2_length_1391_cov_167.025114
ccagatataatttt----ttaaaattattttaataaatataaaatttaaataaagataatattttaactaat-attttttaaaaaataatttttttattt----aaaaataac-aaaaaaatcatttaaggaacgccttttggataggcaccgaaacggt--------tccgatatacccctcagacccaccctataaacaccccaacacacataacttctctactca-----------gtaatcaccttctaacacaaccatg---gcccaacgcttcatccatgtcttctctgtgcttctggtgattgtcgccgccattgaaggcgccaaagccgtcgactacacagtcaccaacaccgccctcaacacccccggaggccgcgccttccgcgacaaagtaggcaacgcctacgccaggcgaacaatggactctgcaacaaaattcatatggaggatcttc---caacagaattctccggccgacagaaagaacgtgcagaaagtgagcttgtttgtggacgacatggacggagtagcatatacttcaaacaaccagattcatctgagtgcaaggtatgtcggaagttactccggcgatgtgaagaaagaagtgactggtgtgctgtatcatgagatgactcatgtatggcagtggaatggtaacggtcgagcaaatggaggtttgattgaagggattgctgattatgtgaggctcaaagctggccttgcaccgagtcactgggtcaaaccgggtcagggagataggtgggaccagggctatgatgttactgctcgttttctggattattgtaatagtttgaaaaatgggtttgtggcagaactgaacaagaagatgaggactggttatagtgacgactactttaggcagcttcttgggaagacagtggaccagctttggagagattataaagctaaatttggcaataatctggaagtggcttacatataagaagctaataagagctacttattagtttaaagaataataagatgacacatacatgtagtactgtatcatcgtttgtgtg-tgaaatgaatgcataatgtttatactgctta----taatggaaatgtcttacgtgtgttgctctatatatcgtacagctgagtacgcttttctacaaaaagtgtaagaagaagaggcttataactaactaaatttacagaaggggtataagaatagtgtctttatc---------atcc--aatgatgtccccctagcattatctaatt---------------------------------------------------
>Jupunba_commutata_Maguire_46145@NODE_3_length_1163_cov_73.701657
------------------------------------------------------------------tctagcctagttac------caactcagccattttgtcaaaaaaagtaaataaaa--------tcagcgaagggcaaaacaatgcaatataaatataaagcgcca----------------gttgctaataaaaatccaaacagataactcttctctaatcactttatcctacaagagctcatttaaacactgccatg---gctcaacgcttcatccatgtcttctcttcggttcttg------------------------------------------------------------ccaacacggccggcggccgagtcttccgggacaaaataggcccggcctacgcgaggcaaacaatggactcagcaacacagttcatatggaggatcttccagcagcagaattctacggcagacagaaagaacttgcagcgagtgaaactgatcgtggaagacatagatggattggcatttactataggcaacgaggttcatttcagtgcaaggtacgtcggaaatttctccggtgacttgaaaatggcagtaacaggtgtgctgtatcatgagatgactcacgtgtggcagtagaatggtaatggtcaggctagtaggggtttgattgaagggattgctgattatgtgaggctcaaagctggctatataccgagtcactgggttaaaccgggtcagggagataggtgggaccaaggctatgatgttactgctcgttttctggattattgtcatagtttgaaaaatgggtttgtggcagaattgaacaagaagatgaggactgcttactgtgatgactaccttaggcagattcttgggaagacagtggatcagctttggagagattataaagct-aatttggcaataatctggaagtgtcttatatttaagtagc-----ttatgagctacttagtttgaagaatatttagatgata-gtacatat-gtactgtgtcatcttatgtctg-tgaaatgaatgcgtaatgt---tactgc------tatggaatagtgtcgtacgtgtgttactct-----------agctgagttcgcttttctgcaaaatggaca----------atttc--accgtgtt----------agttgctaaacaaaaatg--------agtgatcttatttacaaagattatcaataaatacaatgaatttataaaacctcaaggcttcttgatggcttatgagct----------------
>Jupunba_filamentosa_Lima_7487@NODE_4_length_1111_cov_77.931335
-----------------------------------------------------------------------------------------------------------------------------------------------cgt---------tagaaacaaacggccatccttatct-------gtttcttatataccctcgatcccattgatctaatgcaagcaacctatctc----------aaaaaattacatatatgccttcaaataacctcatgcacgccatctgtttg---ataatattcctagctgctatgcaagtaacacaggcagtggaatacaacgtcaccaacactgccctggcaaccgccttcggctcacgcttcaatgacgaaataggcacggattacgccagagaaacactagactctgcaacccagttcatatggccgatctttcagcagcaagacaacgcatcagaaagaaaagatgt-----------gcttaatagtggaggacattgacggggttgcattcaccagcgacagtgaggttcacttaagtgcaagatacgttgcgaactattcaggagatgtgagaagagaagtgagtggcgtgctgtatcatcagatgacccatgtgtggcagtgggatgctaatggtacggccaatggagggttgattgaagggattgctgattatgtgaggctcaaagctggctatgcgccgagtcactgggttaaacccggtcagggagataggtgggataaaggatatgatgttactgcttattttctggattactctgagagtttgagatgtgggtttgtggcagaactgaacaagaagatgaggagtggttatggtgatcagttctttgttgagctgcttgggaagagggttgatcggctgtgggatgagtataaggtcaagtatgggaattaag----gggaggggaaatccgaataat-----tttgttgttta--agtctcttgaatgatttg-tagcacaaacatgtt--------------gtaatgtgataaaactaaa------t-----tacttcataaattttgtaaaaataggaagggtataccacgt--------------gagaatatg---------aaaa------gaagggataa-----taattagg----------gaggaggcatggaataagtt--------gttaagtttattgat--------------------------t--tgagat--------------atatgtgaaagattatcttgatttacaaat
>Jupunba_filamentosa_Lima_7487@NODE_5_length_609_cov_64.291353
--agatttatttttttaaaaaaaattattttaatagatataaaatctaaatagaa--a-ttttttaattaatgtattt--aaaaaataatat-----ttt---taaaaataaccaaaaaaatcaacc--------gggacgaacgcgttgggataattaccgaaacggttcgttatatccctcagaccgtccctataaacacccccacacacgtagcttcttgacc-----------cagtaatcac---ctaacacaaccatg---gcccaacgtgtcatccatgtcttctctgtgcttctggtgattgtcgccgccattgaaggcgccaaagccgtcgactacacagtcaccaacaccgccctcaacacccccggcggccgcgccttccgcgacaaagtaggcgacgcctacgccaggcaaacaatggactctgcaacaaaattcatatggaggatc-------------------------------------------------------------------------------------------------------------------------------------------------------------------------------------------------------------------------------------------------------------------------------------------------------------------------------------------------------------------------------------------------------------------------------------------------------------------------------------------------------------------------------------------------------------------------------------------------------------------------------------------------------------------------------------------------------------------------------------------------------------------------------------------------------------------------------------------------------------------------------------
>Jupunba_floribunda_Iganci_883@NODE_1_length_1700_cov_159.008010
aaagaattaattttattaat-aaaaaaatataatacacacatatcttagataaaaatagtgaattaactattc-aaacatgatgaataacatagctatctggccagaaattataaattaaaccaattaatcaaaaaccaccaactcgttgctatatggatgcaagttgccgaacttatccctcggac--ttcctataaaaaccccaacacatgacgcttctccaatcaccttatccttcaagagctccaaaacacacaaccatggcagctcaacgcttcatccatgtcttctcttcccttctggtcattctcgccgccattgaaggcgccaaagcagtcgaatacactgtcaccaacaccgccctcgccacctccggcggggtcgccttccgcgacaaagtaggcgccgcctacgcgaagcaaacaatggactccgcaacacaattcatatggaggatcttc---cgacagaactctccggccgacagaaagaacgtgcagcaagtgagcttgttcgtggacgacatggacggagtcgcctatacttcgaacgaccagattcatctcagtgcaaggtacgtcggaagttactccggcgatgtgaaaaaagaagtgactggtgtgctgtatcatgagatgactcatgtatggcagtggaatggtaatggtcgagccaatggaggtttgatcgaagggattgctgattatgtgagactcaaagctggctatgccccgagtcactgggttaagccgggtcagggaaacaagtgggaccaaggctatgatgttactgcttattttctggattattgtaacagtctgagaaacgggtttgtggctgaactgaacaagaagatgaggactggttacagtgatgactactttaggcagcttcttgggaagcctgtggatcagctgtggagggactataaagccaaatatggcaattaagaaagtgt-tctaatatttagcaaattcatattaagagcttgatagtttaaagaataagacgatatattaaatgta----actgtatcatcgtttgtctgatgaaatgaatgcatcatattattactgcttataactattgcaaatgtctaaagaatgttac-ttgtatatatcacagtatcctat-catttcagcaagaag----aaagggagagatttgagagtgta--aacccagtga----acctgacattgatatttttttgcttatattaatataaaataaatgtctaccaatattccaaaataaaacaatataaacgtgatcctacgtccaaataacactaccaacatagattg
>Jupunba_floribunda_Iganci_883@NODE_2_length_1673_cov_154.256266
tcagatataatttttttaaaaaaattattataatagatata-aatttaaataaagataatcttttaattaatattttttaaaaaaataatttttttattt----aaaaataat-aaaaaaatcatttaaggaacgccttttggatagacaccgaaacggt--------tccgatatacccctcagaccgtccctataaacaccccaacacacataacttctctactca-----------gtaatcaccttctaacacaaccatg---gcccaacgcttcatccatgtcttctctgtgcttctggtgattgtcgccgccattgaaggcgccaaagccgtcgactacacagtcaccaacaccgccctcaacacccccggcggccgcgccttccgcgacaaagtaggcaacgcctacgccaggcgaacaatggactctgcaacaaaattcatatggaggatcttc---caacagaactctccggccgacagaaagaacgtgcagcaagtgagcttgtttgtggacgacatggacggagtagcatatacttcaaacaaccagattcatctgagtgcaaggtatgtcggaagttactccggcgatgtgaagaaagaagtgactggtgtgctgtatcatgagatgactcatgtatggcagtggaatggtaacggtcgagcaaatggaggtttgattgaagggattgctgattatgtgaggctcaaagctggccttgcaccgagtcactgggtcaaaccgggtcagggagataggtgggaccagggctatgatgttactgctcgttttctggattattgtaatagtttgaaaaatgggtttgtggcacaactgaacaagaagatgaggactggttatagtgacgactactttaggcagcttctagggaagacagtggaccagctttggagagattataaagctaaatttggcaataatctggaagtggcttatatataagaagctaataagagctacttattagtttaaagaataataagatgacacatacaggtagtactgtatcatcgtttgtgtg-tgaaatgaatgcataatgtttatactgctta----taatggaaatgtcttacgtgtgttgctctatatatcgtacagctgagtacgcttttctacaaaaagtgtaagaagaagagccttgtaactaactaaatttacagaaggggtataagaataatgtctttatc---------atcc--aatgatgtccccctagcattatctaatta--taacatatttagtttttaatgtttcaagaaccccgttaaatcaaa--a
>Jupunba_floribunda_Iganci_883@NODE_3_length_1435_cov_55.333579
agggag-------------------------------------------------------------------------------ataggatgtcggtggttttgg-------tcagggat--------atttcagtgttttattcaaaaaaaaa-caaaaaaaagcgcca----------------gttgctaataaaaacccaaacagataactcttctctaatcactttatcctacgagagctcaatta-------------------aacgcttcatccatgtcttctcttcggttcttgtgcttcttgcatccattgaaggcaccaaagcagtctctttcaccgtctccaccaccgcccccaacacggccggcggccgcgtcttccgggacaaaataggagcgggctacgcgaggcaaacaatggactcagcaacacagttcatatggaggatcttccagcagcagaattctccggcggacagaaagaacatgcagcaaatgaaactgatcgtggaagacatagatggattggcatttactataggcaacgatgttcatttcagtgcaaggtacgtcggaaatttctccggtgacttgaaaatggcagtaacaggtgtgttgtatcatgagatgactcacgtgtggcagtggaatggcaatggtcaggctaatagaggtttgattgaagggattgctgattatgtgaggctcaaagctggctatataccgagtcactgggttaaaccgggtcagggagataggtgggaccaaggctatgatgttactgcttgttttctggattattgtaatagattgaaaaatgggtttgtggcagaattgaacaagaagatgaggactgcttacagtgatgactaccctaggcagattcttgggaagacagtggatcagctttgaagagattataaagctaaatttggcaataatctggaagtgtctcatatttaagtagc-----ttatgagcgacttagtttgaagaatattaagatgata-gtacatat-gtactgtatcatcttttgtctg-tgaaatgaatgcgtaatat---tactgc------tatggaatagtgtcgtacgtgtgttgctct-----------agctgagctcgcttttctgcaaaatggacg----------atttc--actgtgtt----------agttgctaaacaagaata--------actgatcttatttacaatgattatcaattaatacaatgaatttataaaaccccaaaatttctcggtggcttatgagttatattaaccctccatc
>Jupunba_idiopoda_Quesada_1718@NODE_2_length_1120_cov_104.506232
---------------------------------------------------------------------------------------------------------------------------------tcaaaaaccactaactcgttgctatatggatgcaagttgccgaacttatccctcagac--ttcctataaaaaccccaacacatgacacttctccaatcaccttatccttcaagagctccaaaacacacaaccatggcggctcaacgcttcatccatgtcttctcttcccttctggtcattctcgccgccattgaaggcgccaaagcagtcgaatacaccgtcaccaacaccgccctcgccacctctggcggggtcgccttccgtgacaaagtaggcgccgcctacgcaaagcaaacaatggactccgcaacacaattcatatggaggatcttc---caacagaactctccggccgacagaaaaaacgtgcagaaagtgagcttgttcgtggacgacatggacggagtcgcatatacttcgaacgaccagattcatctcagtgcaaggtacgtcggaagttactccggcgatgtgaaaaaagaagtgactggtgtgctgtatcatgagatgactcatgtatggcagtggaatggtaatggtcgagccaatggaggtttgatcgaagggattgctgattatgtgagactcaaagctggctatgccccgagtcactgggttaaaccgggtcagggaaataagtgggaccaaggctatgatgttactgcttattttctggattattgtaacagtctgagaaacgggtttgtggccgaactgaacaagaagatgaggactggttacagtgatgactactttaggcagcttcttgggaagcctgtggatcagctgtggagggactataaagccaaatacggcaattaagaaagtgt-tctaatatttagcaaattcatattactagcttgatagtttaaagaataagatgatatattaaatgta----actgtatcatcctttgtctgatgaaatgaatgcatcatattattactgcttataactaatgcaaatgtctaaagaatgttgc-ctgtatatatcacagtagcctac-catttcagtatgaag----aaagggagagatttgagagtgta--gagccagcga----ggccgatgttga--------------------------------------------------------------------------------------------------------
>Jupunba_idiopoda_Quesada_1718@NODE_3_length_794_cov_63.912134
---------------------------------------------------------------------------------------------------------------------------------------------------------------------------------------------------------------cagataactcttctctaatcactttaccctacaagagctcaattaaacacagctatg---gctcaacgcttcatccatgtcttctcttcagttctcg------------------------------------------------------------ccaacacggccggcggccgcgtcttccgggacaaaataggcgcggcctacgcgaggcaaacaatggactcagcaacacagttcatatggaggatcttccagcagcagaattctccggcagacagaaagaacttgcagcgagtg-aactgatcgtggaagacatagatggattggcatttactataggcaacgaggttcatttcagtgca------gtcggaaatttctccggtgacttgaaaatggcagtaataggtgtgttgtatcatgagatgactcacgtgtggcagtagaatggtaatggtcaggctagtaggggtttgattgaagggattgctgattatgtgaggctcaaagctggctatataccgagtcactgggttaaaccgggtcagggagataggtggggccaaagctatgatgttactgctcgttttctggattattgtaata-----------------gtggcagaattgaacaagaagatgaggactgcttactgtgatgactaccttaggcagattcttgggaagacagtggatcagctttggagagattataaagctaaatttggcaataatctggaagtgtcttatatttaagtagc-----ttatgagctacttagtttgaagaatatttagatgata-gtacgtacagtactgtgtcatctgttgtctg-tgaaatgaatgcgtaatgt---tactgc--------------------------------------------------------------------------------------------------------------------------------------------------------------------------------------------------------------------------------------ta
>Jupunba_idiopoda_Quesada_1718@NODE_4_length_750_cov_54.423477
--------------------------------------------------------------------------------------------------------------------------------------------------------------------------------------------------------------------------------------------------------------------------------------------------------------------------------------------------------caacgtcaccaacactgccctcgcaaccgccttcggctcacgcttcaatgacgaaataggcacggattacgccagagaaacactagactctgcaacccagttcatatgggcgatctttcagcagcaaaacaacgcatcagaaagaaaagatgt-----------gcttaatagtggaagacattgacagggttgcattcaccagcgacagtgaggttcacctaagtgcaagatacgttgcgaactattcaggagatgtgagaagagaagtgagtggcgtgctgtatcatcagatgacccatgtgtggcagtgggatgctaatgttacggccaatggagggttgattgaagggattgctgattatgtgaggctcaaagctggctatgcgccgagtcactgggttaaacggggtcagggaaataggtgggataaaggatatgatgttactgcttattttctggattactgtgagagtttgagatgtgggtttgtggcagaactgaacaagaagatgaggagtggttatggtgatcagttctttgttgagctgcttgggaagagggttgatcagctgtgggatgagcataaggtcaagtatgggaattaaggggagggaggggaaatccgaataat-----tttgttgttta--agtctcttgaatgatttg-tagcacaaacatttt--------------ttaatgtgataaaactaaa------t-----tacttcataaattttgtaaaaataggaagggtataccact------------------------------------------------------------------------------------------------------------------------------------------------------------------------------------------------------
>Jupunba_laeta_Mori_25147@NODE_1_length_1152_cov_71.386977
------------------------------------------------------aatagtgaattaactattc-aaacatgatgaataacatagctatctggccagaaattataaattaaaccaattaatcaaaaaccactaactcgttgctatatggatgcaagttgccgaacttatccctcagac--ttcctataagaaccccaacac--gacacttctccaatcaccttatccttcaagagctccaaaacacacaaccatggcagctcaacgcttcatccatgtcttctctttccttctggtcattctcgccgccattgaaggcgcgaaagcagtcgaatacaccgtcaccaacaccgccctcgccacctccggcggggtcgccttccgcgacaaagtaggcgccgcctacgcaaagcaaacaattgactccgcaacacaattcatatggaggatcttc---caacagaactctccggccgacagaaagaacgtgcagcaagtgagcttgttcgtggacgacatggacggagtcgcatatacttcgaacgaccagattcatctcagtgcaaggtacgtcggaagttactccggcgatgtgaaaaaagaagtgactggtgtgctgtatcatgagatgactcatgtatggcagtggaatggtaatggtggagccaatggaggtttgatcgaagggattgctgattatgtgagactcaaagctggctatgccccgagtcactgggttaaaccgggtcagggaaataagtgggaccaaggctatgatgttactgcttattttctggattattgtaacagtctgagaaacgggtttgtggctgaactgaacaagaagatgaggactggttacagtgatgactactttaggcagcttcttgggaagcctgtggatcagctgtggagggactataaagccaaatatggcaattaagaaagtgt-tctaatatttagcaaattcatattaatagcttgatagtttaaagaataagatgatatattaaatgta----actgtatcaacgtttgtctgatgaaatgaatgcatcatattattactgcttataactaatgcaaatgtctaaagaatgttac-ctgtatatatcacagtagcctac-catttcagtaagaag----aaagggagagatttgagagtgta--aac-------------------------------------------------------------------------------------------------------------------------------
>Jupunba_laeta_Mori_25147@NODE_2_length_1117_cov_69.798077
------------------aaaaaattattttaatagatataaaatttaaataaagatatttttttaattaat-attttttaaaaaataatttttttattt----aaaaataac-aaaaaaatcatttaatggaaggcctttggataggcaccgaaccggt--------tccg--atataccccacaccgtccctataaacaccccaacacacataacttctctactca-----------gtaatcaccttctaacacaaccatg---gcccaacgcttcatccatgtcttctctgtgcttctggtgattgtcgccgccattgaaggcgtcaaagccgtcgactacacagtcaccaacaccgccctcaacacccccggcggccgcgccttccgcgacaaagtaggcgacgcctacgccaggcaaacactggactctgcaacaaaattcatatggaggatcttc---caacagaactctccggccgacagaaagaacgtgcagaaagtgagcttgtttgtggacgacatgaacggagtagcatatacttcaaacaaccagattcatctgagtgcaaggtatgtcggaagttactcgggcgatgtgaagaaagaagtgactggtgtgctgtatcatgagatgactcatgtatggcagtggaatggtaacggtcgagcaaatggaggtttgattgaagggattgctgattatgtgaggctcaaagctggcctcgcaccgagtcactgggtcaaaccgggtcagggagataggtgggaccagggctatgatgttactgctcgttttctggattattgtaatagtttgaaaaatgggtttgtggcagaactgaacaagaagatgaggactggttatagtgacgactactttaggcagcttcttgggaagacagtggaccaactttggagagattataaagctaaatttggcaataatctggaagtggcttctatataagaagctaataagagctacttattagtttaaagaataataagatgacacatacatgtagtactgtatcatcgtttgtgtg-tgcaatgaatgcataatgtttatactgctta----taatggaaatgtcttacgtgtgttgctctatatatcgtacagctgagtacgctttt-------------------------------------------------------------------------------------------------------------------------------------------------------------------------
>Jupunba_laeta_Mori_25147@NODE_3_length_928_cov_23.811986
-------------------------------------------------------------------------------------------------------------------------------------------------------------------------------------------------------------------------------------------------------------------------------ataacctcatgcacgccatctgtttg---ataatattcctagctgctatgcaaggaacacaggcagtggaatacaacgtcaccaatactgccctcgcaaacgcctttggctcacgcttcagtgacgaaataagcacggattacgccacagaaacaatagactctgcaacccagttcatatgggcgatctttcagcagcaaaacaacacatcagaaagaaaagatgt-----------gcttaatagtggaggacattgacggggttgcattcaccagcgacagtgaggttcactaaagtgcaagatacgtggcgaactatccaggagatgtgagaagagaagtgagtggcgtgctgtatcatcagatgacccatgtgtggcagtgggatgctaatgttacggccaatggagggttgattgaagggattgctgattatgtgaggctcaaagctggctatgcgccgggtcactgggttaaaccgggtcagggagataggtgggataaaggatatgatgttactgcttattttctggattactgtgagagtttgagatgtgggtttgtggcagaactgaacaagaagatgaggagtggttatggtgatcagttctttgttgagctgcttgggaagagggttgatcagctgtgggatgaggataaggtcaagtatgggaattaaggggagggagaggaaacctgaataat-----tttgttgttta--agtctctcgagtgatttg-tagcacaaacatgtt--------------ttaatgtgataaaactaaa------t-----tacttcgtatattttgtaaaataaggaagggtataccacgt--------------gagaatatg---------aaaa------gaagggacaa-----taattaga----------gaagagatatagaataa-----------gtcaagttcgttggt--------------------------t--cgaaat--------------atatgtaagaaa---------------att
>Jupunba_langsdorfii_Ribeiro_728@NODE_4_length_1285_cov_40.674669
-----------------------------------------------------------------------------------------------------------------------------------------------------------------------------------------------------------------cattgatcttatgcaagcaacctatctc----------aaaaaattacatatatgcctacaaataacctcatgcacgccatctgtttg---ataatattcctagctgctatgcaagtaacacaggcagtggaatacaacgtcaccaacactgccctagcaaccgccttcagctcacgcttcaatgacgaaataggcacggattacgccagtgaaacactagactctgcaacctagttcatatgggcgatctttcagcagcaaaacaacgcatcagaaagaaaagatgt-----------gcttaatagaggaagacattgacggggttgcattcaccagcgacagtgaggttcacttaagtgcaagatacgttgcgaactattcaggagatgtgagaagagaagtgagtggcgtgctgtatcatcagatgacccatgtgtggaagtgggatgctaatggtacggccaatggagggttgattgaagggattgctgattatgtgaggctcaaagctggctatgcgccgagtcactgggttaaaccgggtcagggagataggtgggataaaggatatgatgttactgcttattttctggattactgtgagagtttgagatgtgggtttgtagcagaactgaacaagaagatgaggagtggttatggtgatcagttctttgttgagctgcttgggaagagggttgatcagctgcgggatgagcataaggtcaagtatgggaattaaggggagggaggggaaatctgaataat-----tttgttgttta--agtctcttgaatgatttg-tagcacaaatatgtt--------------ttaatgtgataaaactaaa------t-----tacttcataaattttgcaaaaataggaagggtataccgctt--------------gagaatatg---------aaaa------taagggataa-----taattagg----------gaagagacatggaataa-----------gtcaagcttatatat--------------------------t--taagct--------------ttaattggaaacgggtaattaatcaaatat
>Jupunba_leucophylla_Iganci_839@NODE_1_length_1944_cov_185.321371
aaagaattaattttattaat-aaaaaaatataatacacacatatcttagataaaaatagtgaattaactattc-aaacatgatgaataacatagctatctggccagaaattataaattaaaccaattaatcaaaaaccactaactcgttgctatatggatgcaagttgccgaacttatccctcagac--ttcctataaaaaccccaacacatgacacttctccaatcgccttatccttcaagagctccaaaacacacaaccatggcagctcaacgcttcatccatgtcttctcttcccttctggtcattctcgcagccattgaaggcgccaaagcagtcgaatacactgtcaccaacaccgccctcgccacctccggcggggtcgccttccgcgacaaagtaggcgccgcctacgcaaagcaaacaatggactccgcaacacaattcatatggaggatcttc---caacagaactctccggccgacagaaagaacgtgcaacaagtgagcttgttcgtggacgacatggacggagtcgcatatacttcgaacgaccagattcatctcagtgcaaggtacgtcggaagttactccggcgatgtgaaaaaagaagtgactggtgtgctgtatcatgagatgactcatgtatggcagtggaatggtaatggtcgagccaatggaggtttgatcgaagggattgctgattatgtgagactcaaagctggctatgccccgagtcactgggttaaaccgggtcagggaaataagtgggaccaaggctatgatgttactgcttattttctggattattgtaacagtctgagaaacgggtttgtggctgaactgaacaagaagttgaggactggttacagtgatgactactttaggcagcttcttgggaagcctgtggatcagctgtggagggactataaagccaaatatggcaattaagaaagtgt-tctaatatttagcaaattcatattaatagcttgagagtttaaagaataagacgatatattaaatgta----actgtatcatcgtttgtctgatgaaatgaatgcatcatattattgctgcttataactaatgcaaatgtctaaagaatgttac-ctgtatatatcacagtagcctac-catttcagtaagaag----aaagggagagatttgagagtgta--aacccggaga----gcccaatattgatatttttaagcttatattaatataaaataaatgtctaccaatattccaaaataaaacaatataaacgtgatcctacgtccaaataacactaccaacatagatgc
>Jupunba_leucophylla_Iganci_839@NODE_2_length_1462_cov_140.685199
aaagagttggtcataccagttaaaatattattatatatgtgaggactaaatattt--aagtgataatctagcctagttac------gaactcaccaattttgtcaa-------aaagtaaa--------acagccaagtgcaaaacaatgcaata-aaatatcaagcgcca----------------gttgctaataaaaacccaaacagataactcttctctaatcactttatcctacaagagctcaattaaacacagccatg---gctcaacgcttcatccatgtcttctcttcggttcttgtgcttcttgcatccattgaaggcaccaaagcagtctctttcaccgtcaccaccaccgcccccaacacggccggcggccgcgtcttccgggacaaaataggagcggcctacgcgaggcaaacaatgaactcagcaagacaattcatatggaggatcttccagcagcagaattctccggcggacagaaagaacatgcagcaagtgaaactgatcgtggaagacatagatggattgccatttactgtaggcaacgaggttcatttcagtgcaaggtacgtcggaaatttctccggtgacttgaaaatggcagtaacaggtgtgttgtatcatgagatgactcacgtgtggcagtagaatggtaatggtcaggctaatagaggtttgattgaagggattgctgattatgtgaggctcaaagctggctatataccgagtcactgggttaaaccgggtcagggagataggtgggaccagggctatgatgttactgctcgttttctggattattgtaatagtttgaaaaatgggtttgtggctgaattgaacaagaagatgaggactgcttacagtgatgactaccttaggcagattcttgggaagacagtggatcagctttgaagagattataaagctaaatttggcaataatctggaagtgtcttatatttaagtagc-----ttatgagcgacttagtttgaagaatattaagatgata-gtacatat-gtactttatcatcttttgtctg-tgaaatgaatgcgtaatat---tactgc------tatggaatagtgtcgtacgtgtgttgctct-----------agctgagttcgcttttctgcaaaatggaca----------atttc--actgtgtt----------agttgctaatcaagaacg--------actgatcttatttataatgattatcaattaatacaatgaatttataaaatctcaagatttcttgatggtttatgggttatattaatcctcc---
>Jupunba_leucophylla_Iganci_839@NODE_3_length_1074_cov_313.264794
--agatttaatttttttaaaaaaattatttaaatagatatagaatctaaataaaa--a-ttttttaattaatttattt--aaaaaataatat-----ttt---taaaattaaccaaaaaaatcaacc--------gggaccaacgcgttgggataattaccgaaacggttcgttatatccctcagacggtccctataaacacccccacacacgtagcttttctacc-----------cagtaatcaccttctaacacaaccatg---gcccaacgcgtcatccatgtcttctctgtgcttctggtgattgtcgccgccattgaaggcaccaaagctgtcgactacacagtcaccaacaccgccctcaacacccccggcggccgcgccttccgcgacaaagtaggcaacgcctacgccaggcgaacaatggactctgcaacaaaattcatatggaggatcttc---caacagaactctccggccgacagaaagaacgtgcagaaagtgagcttgtttgtggacgacatggacggagtagcatatacttcaaacaaccagattcatctgagtgcaaggtatgtcggaagttactccggcgatgtgaagaaagaagtgactggtgtgctgtatcatgagatgactcatgtatggcagtggaatggtaacggtcgagcaaatggaggtttgattgaagggattgctgattatgtgaggctcaaagctggccttgcaccgagtcactgggtcaaaccgggtcagggagataggtgggaccagggctatgatgttactgctcgttttctggattattgtaatagtttga--------------------------------------------------------------------------------------------------------------------------------------------------------------------------------------------------------------------------------------------------------------------------------------------------------------------------------------------------------------------------------------------------------------------------------------------------------------------------------------------------------a
>Jupunba_leucophylla_Iganci_839@NODE_4_length_503_cov_83.309859
tttgatttaatttttttaaaaaaattattttaataaatataaaatctaaataaaa--atttttttaattaatttattt--aaaaaatgatat-----ttt-attaaaaataattaaaaaaatcatctaagtgaatggaacgagtgccttgggataggtaccgaaacagttcgttatatccctcagaccgtccctataaacaccccaacacacgtagcctctctacc-----------cagtaatcaccttctaacacaaccatg---gcccaacgcttcatccatgccttctctgtgcttctggtgattgtcgccaccattgaaggcgccaaagccgtcgactacacagtcaccaacaccgccctcaacacccccggcggccgcgccttccgcgacaaagtaggcaacgcct-----------------------------------------------------------------------------------------------------------------------------------------------------------------------------------------------------------------------------------------------------------------------------------------------------------------------------------------------------------------------------------------------------------------------------------------------------------------------------------------------------------------------------------------------------------------------------------------------------------------------------------------------------------------------------------------------------------------------------------------------------------------------------------------------------------------------------------------------------------------------------------------------------------------------------------a
>Jupunba_limae_Iganci_261@NODE_1_length_1711_cov_126.935129
aaagaatt-attttattaat-aaaaaaatataatacacacatatcttagataaaaatagtgaattaactattc-aaacatgatgaataacatagctatctggccagaaattataaattaaaccaattaatcaaaaaccactaactcgttgctatatggatgcaagttgccgaacttatccctcagac--ttcccataaaaaccccaacacatgacacttctccaatcgccttatccttcaagagctccaaaacacacaaccatggcagctcaacgctccatccatgtcttctcttcccttctggtcattctcgcggccattgaaggcgccaaagcagtcgaatacactgtcaccaacaccgccctcgccacctccggcggggtcgccttccgcgacaaagtaggcgccacctacgcaaagcaaacaatggactccgcaacacaattcatatggaggatcttc---caacagaactctccggccgacagaaagaacgtgcaacaagtgagcttgttcgtggacgacatggacggagtcgcatttacttcgaacgaccagattcatctcagtgcaaggtacgtcggaagttactccggcgatgtgaaaaaagaagtgactggtgtgctgtatcatgagatgactcatgtatggcagtggaatggtaatggtcgagccaatggaggtttgatcgaagggattgctgattatgtgagactcaaagctggctatgccccgagtcactgggttaagccgggtcagggaaataagtgggaccaaggctatgatgttactgcttattttctggattattgtaacagtctgagaagcgggtttgtggctgaactgaacaagaagatgaggactggttacagtgatgactactttaggcagcttcttgggaagcctgtggatcagctgtggagggactataaagccaaatatggcaattaagaaagtgt-tctaatatttagaaaattcatattagtagcttgatagtttaaagaataagatgatatattaaatgta----actgtatca---tttgtctgatgaaatgaatccatcatattgttactgcttataactaatgcaaatgtctaaagaatgttac-ctgtatatatcacagtagcctac-cgtttcagtaagaag----aaagggagagatttgagagtgta--aacccaatga----gcccgacattgatatttttttgcttatattaatataaaataaatgtctaccaatgttccaaaataaaacaatataaacatgatcctacatccaaataacactaccaacacaaaatt
>Jupunba_limae_Iganci_261@NODE_2_length_1662_cov_49.931861
aaggagttgttcataacagttaaaatgtcaatgtatatgtaaggactaaatattt--aagtttgtatctagcttagttac------caacgcacccattttgtcaaaaaaagtaaataaaa--------acagcgaagggcaaaacaatgcaata-aaacataaagcgcca----------------gttgctaataaaaacccaaacagataagtcttctctaatcactttatgctacaagagctcaattaaacacagccatg---gctcaacgcttcatccaagtcttctcttcggttcttgtgcttcttgcatccattgaaggcaccaaagcagtctcttacaccgtcaccaccaccgcccccaacacggccggctgccgcgtcttccgggacaaaataggagctgcctacgcgaggcaaacaaaggactcagcaacacagttcatatggaggatcttccagcagtagaattctccggccgacagaaagaacgtgcagcaagtgaaactgatcgtggaagacatagatggattggcatttactataggcaacgaggttcatttcagtgcacggtacgtcggaaatttctccggtgacttgaaaatggcagtaacaggtgtgttgtatcatgagatgactcacgtgtggcagtggaatggtaatggtcaggctaatagaggtttgattgaagggattgctgattatgtgaggctcaaagctggctatataccgagtcactgggtcaaaccgggtcagggagataggtgggaccagggctatgatgttactgctcgttttctggattattgtaatagtttgaaaaatgggtttgtggcagaattgaacaagaagatgaggactgcttacagtgatgactaccttaggcagattcttgggaagacagtggatcagctttggagagattataaagctaaatttggcaataatctggaagtgtcttatatttaagtagc-----ttatgagctacttcgtttgaagaatattaagatgata-ttacatat-gtactgtgtcatcttttgtctg-tgaaaggaatgcgtaatat---aactgc------tatggaatagtgtcgtacgtgtgttgctct-----------agctgagttcgcttttctgcaaaatggaca----------atttc--actgtgtt----------agttgcaaaacaagaatc--------actgattttatttataaagattatcaatgaatacaatgaatttataaaaccctaaaattttttggtagcttattagctatgttaactctcttaa
>Jupunba_limae_Iganci_261@NODE_3_length_1086_cov_41.706640
--------------------caaggattcagaacaatagcaatcaatacactccaataat------gacattcaaacaatttcaaa-----------tttcaccaccatttttgaattgaatacttccaagtgacacaacaaacgt---------tagaaacaaacggccatccttatct-------gtttcttataaaccctcgatcccattgatcttatgcaagcaacctatctc----------aaaaaattacatatatgcctacaaataacctcatgcacgccatctgtttg---ataatattcctagctgctatgcaagtaacacaggcagtggaatacaacgtcaccaacactgccctcgcaaccgccttcggctcacgcttcaatgacgaaataggcacggattacgccagagaaacactagactctgcaacccaattcatatgggtgatctttcagcagcaagacaacgcatcagaaagaaaagatgt-----------gcttaatagtggaggacattgacggggttgcattcaccaccgacagtgaggttcacttaagtgcaagatacgttgcgaactattcaggagatgtgagaagagaagtgagtggcgtgctgtatcatcagatgacccatgtgtggaagtgggatgctaatggtacggccaatggagggttgattgaagggattgctgattatgtgaggctcaaagctggctatgcgccgagtcactgggttaaaccgggtcagggagagaggtgggataaaggatatgatgttactacttattttctggattactgtgagagtttgtgatgtgggtttgtggcagaactgaacaagaagatgaggagtggttatggtgatcagttctttgttgagctgcttgggaagagggttgatcagctgtgggatgagtataaggtcaagtatgggaattaaggggagggaggggaaatctgaataat-----tttgttgttta--agtctcttgagtgatttg-tagcacaaacatgtt--------------ttaatgtgataaaactaaa------t-----tacttcataaattttgtaaaaataggaagg----------------------------------------------------------------------------------------------------------------------------------------------------------------------------------------------------------------
>Jupunba_limae_Iganci_261@NODE_6_length_526_cov_42.084633
aaagaattatttttatta-ataaaaaaatataatacacacatatcttagataaaaatagtgaattaactattcaaaca--gatgaataacatagctatctggctagaaattataaattaaaccaattaatcaaaaaccactaactcgttgctatatggatgcaagttgccg---ttatccctcagac--ttcctataaaaaccccaacacatgacacttctccaatcatcttatccttcaagagctccaaaacacacaaccatggcagctcaacgcttcatccatgtcttctcttcccttctggtcattctcgccgccattgaaggcgccaaagcagtcgaatacgccgtcaccaacaccgccctcgccacctccggcggggtcgccttccgcgacaaagtaggagccgcctacgcaaagcaaacaatggactccgcaacacaattcatatggaggatcttc---caacagaactctccggccgacag-------------------------------------------------------------------------------------------------------------------------------------------------------------------------------------------------------------------------------------------------------------------------------------------------------------------------------------------------------------------------------------------------------------------------------------------------------------------------------------------------------------------------------------------------------------------------------------------------------------------------------------------------------------------------------------------------------------------------------------------------------------------------------------------------------------------------------------------------------a
>Jupunba_longipedunculata_Cardona_2682@NODE_2_length_1284_cov_190.510356
---------------ttaataaaaaaaatataatacacacatatcttagataaaaatagtgaaataactattc-aaacatgatgaataacattgctatctggccagaaattataaattaaaccaattaatcaaaaaccactaactcgttgctatatggatgcaagttgccgaacttatccctcagac--ttcctataaaaacgccaacgcatgacacttctccaatcaccttatccttcaagagctccaaaacacacaaccatggcagctcaacgcttcatccatgtcttctcttcccttctggtcattctcgcggccattgaaggcgccaaagcagtcgaatacaccgtcaccaacaccgccctcgccacctccggcggggccgccttcggcgacaaagtaggcgccgcctacgcaaagcaaacaatggactccgcaacacaattcatatggaggatcttc---caacagaactctccggccgacagaaagaacgtgcagcaagtgagcttgttcgtggacgacatggacggagtcgcctatacttcgaacgaccagattcatctcagtgcaaggtacgttggaagttactccggcgatgtgaaaaaagaagtgaccggtgtgctgtatcatgagatgactcatgtatggcagtggaatggtaatggtcaagccaatggaggtttgatcgaagggattgctgattatgtgagactcaaagctggctatgccccgagtcactgggttaaaccgggtcagggaaataagtgggaccaaggctatgatgttactgcttattttctcgattattgtaacagtctgagaaacgggtttgtggctgaactgaacaagaagatgaggactggttacagtgatgactactttaggcagcttcttgggaagcctgtggatcagctgtggagggactataaagccaaatatggcaattaagaaagtgt-tctaatatttagcaaattcatattaagagcttgatagtttaaagaataagacgatatattaaatgta----actgtatcatcgtttgtctgatgaaatgaatgcatcatattattactgcttataactaatgcaaatgtctaaagaatgttac-ctgcatatatcacagtagcctac-catttcagtaagaag----aaagggagagatttgagagtgta--aacccagtga----gcctgacattgatatttttt------------------------------------------------------------------------------------------------
>Jupunba_macradenia_Lourteig_3021@NODE_2_length_970_cov_223.051512
--------------------------------------------------------------------------------------------------------------------------------------------------------------------------------------------------------------------------------------------------------------------------------acgcttcatccatgtcttctcttcccttctggtcattctcgcggccattgaaggcgccaaagcagtcgaatacaccgtcaccaacaccgccctcgccacctccggtggggtcgccttccgcgacaaagtaggcgccgcctacgcaaagcaaacaatggactccgcaacacaattcatatggaggatcttc---caacagaactctccggcagacagaaagaacgtgcagaaagtgagcttgttcgtggacgacatggacggagtcgcatatacttcgaacgaccagattcatctcagtgcaaggtacgtcggaagttactccggcgatgtgaaaaaagaagtgactggtgtgctgtatcatgagatgactcatgtatggcagtggaatggtaatggtcgagccaatggaggtttgatcgaagggattgctgattatgtgaggctcaaagctggctatgccccgagtcactgggttaaaccaggtcagggaaataagtgggaccaaggctatgatgttactgcttattttctggattattgtaacagtctgagaaacgggtttgtggctgaactgaacaagaagatgagcactggttacagtgatgactactttaggcagcttcttgggaagcctgtggatcagctgtggagggactataaagccaaatacggcaattaagaaagtgt-tctattatttagcaaattcatattaatagcttgagagtttaaagaataagacgatatattaaatgta----actgtatcatcgcttgtctgatgaaatgaatgcatcatattattactgcttataactaatgcaaatgtctaaagaatgttac-ctgtatatatcacagtagcctac-catttcagtaagaag----aaagggagagatttgagagtgta--aacccataga----gcccgacat-----------------------------------------------------------------------------------------------------------
>Jupunba_macradenia_Lourteig_3021@NODE_3_length_958_cov_72.220204
------------------------------------------------------------------------------------------------------------------------------------------------------------------------------------------------------------------------------------------------------------------------------------------------------------ataatattcctagctgctatgcaagtaacacaggcagtggaatacaacgtcaccaacactgccctcgcaaccgccttcggctcacgcttcaatgacgaaataggcacggattacgccagagaaacactagactctgcaacccggttcatatgggcgatctttcagcagcaaaacaacgcatcagaaagaaaagatgt-----------gcttaatagtggaagacattgacagggttgcattcaccagcgacagtgaggttcacctaagtgcgagatacgttgcgaactattcaggagatgtgagaacagaagtgagtggcgtgctgtataatgagatgacccatgtgtggcagtgggatggtaatggtacggccaatggagggttgattgaagggattgctgattatgtgaggctcatagctggctatgcgccgagtcactgggataaaccgggtcagggagataggtgggataaaggatatgatgttactgcttattttctggattactgtgagagtttgagatgtgggtttgtggcagaactgaacaagaagatgaggagtggttatggtgatcagttctttgttgagctgcttgggacgagggttgatcagctgtgggatgagcataaggtcaagtatgggaattaaggggagggaggggaaatgtgaataat-----tttgttgttta--agtctcttgaatgatttg-tagcacaaacatgtt--------------ttaatgtgataaaactaaa------t-----tacttcataaattttgtgaaaataggaagggtataccactt--------------tagaatatg---------aaaa------gaagggataa-----taattagg----------gaagagacatggaataag----------gtcgagcttatatat--------------------------t--taagct--------------ttaattggaaaccaatgggccaattaaaaa
>Jupunba_microcalyx_Iganci_855@NODE_1_length_1555_cov_212.159675
ctgcgctcaattgggtcattagacccattcaaatggttatataa-------aaaaataattattta----ttttttatatttaaaataataaactatttt----aaaaaatat-aaaaacatcg-----tcgatgaccacttacctgtggcaatatggacgccagttgccg---------gttataccgtccctataaaca-cccaacacacgtagcttctctaccca-----------gtaatcaccttctaacacaaccatg---gcccaacgtttcatccatgtcttctctgtgcttctggtgattgtcgccgccattgaaggcgccaaagccgtcgactacacagtcaccaacaccgccctcaacacccccggcggccgcgccttccgcgacaaagtaggcaacgcctacgccaggcgaacaatggactctgcaacaaaattcatatggaggatcttc---caacagaactctccgggcgacagaaagaacgtgcagaaagtgagcttgtttgtggacgacatggacggagtagcatatacttcaaacaaccagattcatctgagtgcaaggtatgtcggaagttactccggcgatgtgaagaaagaagtgactggtgtgctgtatcatgagatgactcatgtatggcagtggaatggtaacggtcgagcaaatggaggtttgattgaagggattgctgattatgtgaggctcaaagctggccttgcaccgagtcactgggtcaaaccgggtcagggagataggtgggaccagggctatgatgttactgctcgttttctggattattgtaatagtttgaaaaatgggtttgtggcacaactgaacaagaagatgaggactggttatagtgacgactactttaggcagcttcttgggaagacagtggaccagctttggagagattataaagctaaatttggcaataatctggaagtggcttatatataagaagctaataagagctacttattagtttaaagaataataagatgacacatacatgtagtgctgtatcatcgtttgtgtg-tgaaatgaatgcataatgtttatactgctta----taatggaaatgtcctacgtttgttgctctatatatcgtacagctaagtacgcttttctacaaaaagtgta--aagaacagccttgtaactaactaaatttacggaaggggtataagaataatgtctttatc---------atcc--aatgatgtccccctagcattatctaatta--taatatatttagtttttaatgtttcaagaaccccgttaaatcaaa--t
>Jupunba_microcalyx_Iganci_855@NODE_2_length_1537_cov_210.065068
aaagaattaattttattaataaaaaaaatataatacacacatatcttagataaaaatagtgaattaactattc-aaacatgatgaataacatagctatctggccagaaattataaattaaaccaattaatcaaaaaccactaactcgttgctatatggatgcaagttgccgaacttatccctcagac--ttcctataaaaaccccaacacatgacacttctccaatcgccttatccttcaagagctccaaaacacacaaccatggcagctcaacgcttcatccatgtcttctcttcccttctggtcattctcgcagccattgaaggcgccaaagcagtcgaatacactgtcaccaacaccgccctcgccacctccggcggggtcgccttccgcgacaaagtaggcgccgcctacgcaaagcaaacaatggactccgcaacacaattcatatggaggatcttc---caacagaactctccggccgacagaaagaacgtgcagcaagtgagcttgttcgtggacgacatggacggagtcgcatatacttcgaacgaccagattcatctcagtgcaaggtacgtcggaagttactccggcgatgtgaaaaaagaagtgactggtgtgctgtatcatgagatgactcatgtatggcagtggaatggtaatggtcgagccaatggaggtttgatcgaagggattgctgattatgtgagactcaaagctggctatgccccgagtcactgggttaaaccgggtcagggaaataagtgggaccaaggctatgatgttactgcttattttctggattattgtaacagtctgagaaacgggtttgtggctgaactgaacaagaagttgaggactggttacagtgatgactactttaggcagcttcttgggaagcctgtggatcagctgtggagggactataaagccaaatatggcaattaagaaagtgt-tctaatatttagcaaattcatattaatagcttgagagtttaaagaataagacgatatattaaatgta----actgtatcatcgtttgtctgatgaaatgaatgcatcatattattgccgcttataactaatgcaaatgtctaaagcatgttac-ctttatatatcacagtagcctac-catttcagtaagaag----aaagggagagatttgagagtgta--aacccggaga----gcccaacattgatatttttaagcttatattaatataaaataaatgtctaccaatataccaaaataaaacaatataaacgtgatcctacgtccaaataacactaccaacataga--t
>Jupunba_microcalyx_Iganci_855@NODE_3_length_1444_cov_104.028530
aaagagttggtcataccagttaaaatgttactgtatatgtgaggactaaatactt--aagtgttaatctagcctagttac------gaactcaccaattttgtcaa-------aaagtaaa--------acagccaagtgcaaaacaatgcaata-aaatatcaagcgcca----------------gttgctaataaaaacccaaacagataactcttctctaatcactttatcctacaagagctcaattaaacacagccatg---gctcaacgcttcatccatgtcttctcttcggttcttgtgcttcttgcatccattgaaggcaccaaagcagtctctttcaccgtcaccaccaccgcccccaacacggccggcggccgcgtcttccgggacaaaataggagcggcctacacgaggcaaacaatgaactcagcaagacaattcatatggaggatcttccagcagcagaattctccggcggacagaaagaacatgcagcaagtgaaactgatcgtggaagacatagatggattgccatttactgtaggcaacgaggttcatttcagtgcaaggtacgtcggaaatttctccggtgacttgaaaatggcagtaacaggtgtgttgtatcatgagatgactcacgtgtggcagtggaatggtaatggtcaggctaatagaggtttgattgaagggattgctgattatgtgaggctcaaagctggctatataccgagtcactgggttaaaccgggtcagggagataggtgggaccagggctatgatgttactgctcgttttctggattattgtaatagtttgaaaaatgggtttgtggctgaattgaacaagaagatgaggactgcttacagtgatgactaccttgggcagattcttggcaagacagtggatcagctttgaagagattataaagctaaatttggcaataatctggaagtgtcttatatttaagtagc-----ttatgagcgacttagtttgaagaatattaagatgata-gtacatat-gtactttatcatcttttgtctg-tgaaatgaatgcgtaatat---tactgc------tatggaatagtgtcgtacgtgtgttgctct-----------agctgagttcgcttttctgcaaaatggaca----------atttc--actgtgtt----------agttgctaatcaagaacg--------actgatcttatttataatgattatcaattaatacaatgaatttataaaacctcaagatttcttgatggtttatgggctatattaatcctcctgg
>Jupunba_nipensis_Mayo_19662@NODE_1_length_898_cov_66.989038
---------------------------------------------------------------------------------------------------------------------------------------------------ttgctatatggatgcaagttgccgaaattatccctcagac--ttcctataaaaaccccaacacatgacacttctccaatcaccttatccttcaagagctccaaaacacacaaccatggcagctcaacgcttcatccatgtcttctcttcccttctggtcattctcgcagccattgaaggcgccaaagcagtcgaatacaccgtcaccaacaccgccctcgccacctccggcggggtcgccttccgcgacaaagtaggcgccgcctacgcaaagcaaacaatggactccgcagcacaattcatatggaggatcttc---caacagaactctccggccgacagaaagaacgtgcagcaagtgagcttgttcgtggacgacatggacggagtcgcatatacttcgaacgaccagattcatctcagtgcaaggtacgtcggaagttactccggcgatgtgaaaaaagaagtgactggtgtgttgtatcatgagatgactcatgtatggcagtggaatggtaatggtcgagccaatggaggtttgatcgaagggattgctgattatgtgaggctcaaagctggctatgcaccgagtcactgggttaaaccgggtcagggaaataagtgggaccaaggttatgatgttactgcttattttctggattattgtaacagtctgagaaatgggtttgtggctgaactgaacaagaagatgaggactggttacaatgatgactactttaggcagcttcttgggaagcctgtggatcagctgtggagggactataaagccaaatacggcaattaagaaagtgt-tctaatatttagcaaattcctattaatagcttggtagtttaaagaataagatgatacattaaatgta----actgtatcatcgtt---------------------------------------------------------------------------------------------------------------------------------------------------------------------------------------------------------------------------------------------------------------------------
>Jupunba_nipensis_Mayo_19662@NODE_2_length_873_cov_84.346734
--------------------------------------------------------------------------------------------------------------------aaaaatcatctaagcgagtgccttgggatggttaccgaaacggt--------tccgttatatccctcagaccgtccctataaacaccccaacacacgtagcttctctaccca-----------gtaatcaccttctaacgcaaccatg---gcccaacgcttcatccatgtcttctctgtgcttctggtgattgtcgccgccattgaaggcgccaaggccgtcgactacacagtcaccaacaccgccctcaacacccccggcggcgccgccttccgcgacaaagtaggcaacgcctacgccaggcgaacaatggactctgcaacaaaattcatatggaggatcttc---caacagaactctccggccgacagaaagaacgtgcagaaagtgagcttgtttgtggacgacatggacggagtagcatatacttcaaacaaccagattcatctgagtgcaaggtatgtcggaagttactccggcgatgtgaagaaagaagtgactggtgtgctgtatcatgagatgactcatgtatggcagtggaatggtaacggtcgagcaaatggaggtttgattgaagggattgctgattatgtgaggctcaaagctggccttgcaccgagtcactgggtcaaaccgggtcagggagataggtgggaccagggctatgatgttacggctcgttttctggattattgtaatagtttgaaaaatgggtttgtggcagaactgaacaagaagatgaggacgggctatagtgacgactactttaggcagcttcttgggaagacagtggaccagctttggagagattataaagctaaatttggcaataatctggaagtggcttatatataagaagccaataagagctactta-------------------------------------------------------------------------------------------------------------------------------------------------------------------------------------------------------------------------------------------------------------------------------------------------------------------------------
>Jupunba_nipensis_Mayo_19662@NODE_3_length_663_cov_17.134812
----------------------------------------------------------------------------------------------------------------------------------------------------------------------------------------------------------------------------------------------------------------------------------------------------------------------------------------------------------------------------------------attttgtcccggtccgggacaaaataggatcggcctacgcgaggcaaacaatggactcagcaacacagttcatatggaggatcttccagcagcagaattctccggcagacagaacgaacttgcagcgagtgaaactgatcgtggaagacatagatggattggcatttactataggcaacgaggttcatttcagtgcaagggacgtcggaaatttctccggtgacttgaaaatggcagtaacaggtgtgttgtatcatgagatgactcacgtgtggcagtggaatggtaatggtcaggctaataggggtttgattgaagggattgctgattatgtgaggctcaaagctggctatataccgagtcactgggttaaaccgggtcagggagataggtgggacccaggctatgatgttactgctcgttttctggattattgtaatagtttgaaaaatggctttgtggcagaattgaacaagaagatgaggactgcttacagtgatgactaccttaggcagattcttgggaagacagtggatcagctttgaagagattataaagctaaatttggcaataatctggaagtgtcttatatttaagtagc-----ttatgagcaacttagtgt---------------------------------------ctgtttgggtta-gcggtagaagctgctttac---tacttt------tctaa-----------------------------------------------------------------------------------------------------------------------------------------------------------------------------------------------------------------------------
>Jupunba_oppositifolia_Liegier_16014@NODE_1_length_1305_cov_137.197068
ttggatttaatttttttaaaaaaattattttaatagatatataatttaaataaaaataattttttaatgaat-ttattttaaaaaa-taatattttattt----aaaaataatcaaaaaaatcatctaaacgagtgccttgggatagttaccgaaagggt--------tccgttatatccctcagaccgtccctataaacaccccaacacacgtagcttctccaccca-----------gtaatcaccttctaacacaaccatg---gcccaacgcttcatccatgccttctctgtgcttctggtgattgtcgccgccattgagggtgccaaagccgtcgactacacagtcaccaacaccgccctcaacacccccggcggccgcgccttccgcgacaaagtaggcaacgcctacgccaggcgaacaatggactctgcaacaaaattcatatggaggatcttc---caacagaactctccggccgacagaaagaacgtgcagaaagtgagcttgtttgtggacgacatggacggagtagcatatacttcaaacaaccagattcatctgagtgcaaggtatgtcggaagttactccggcgatgtgaagaaagaagtgactggtgtgctgtatcatgagatgactcatgtatggcagtggaatggtaacggtcgagcaaatggaggtttgattgaagggattgctgattatgtgaggctcaaagctggccttgcaccgagtcactgggtcaaaccgggtcagggagataggtgggaccagggctatgatgttactgctcgttttctggattattgtaatagtttgaaaaatgggtttgtggcagaactgaacaagaagatgaggactggttatagtgacgactactttaggcagcttcttgggaagacagtggaccagctttggagagattataaagctaaatttggcaataatctggaagtggcttatatataagaagccaataagagctacttattagtttaaagaataataagatgacacatacatgtagtactgtatcatcgtttgtgtg-tgaaatgaatgcataatgtttatactgctta----taatggaaatgtcttacgtgtattgctctatatatcgtacagctgagtacgcttttctacaaaaaccgta--aagaagagccttgtaactaactaaatttaca--------------------------------------------------------------------------------------------------------------------------
>Jupunba_oppositifolia_Liegier_16014@NODE_2_length_1136_cov_164.205855
----------------------------------------------------------------------ttc-aaacaagatgaataacatggctatctggctagaaattataaattaaaccaatcaatcaaaaaccactaactcgttgctatatggatgcaagttgccg---ttatccctcagac--ttcctataaaaaccccaacacatgacacttctccaatcaccttatccttcaagagctccaaaacacacaaccatggcaagtcaacgcttcatccatgtcttctcttcccttctggtcattctcgcggccattgaaggcgccaaagcagtcgaatacaccgtcaccaacaccgccctcgccacctccggcggggtcgccttccgcgacaaagtaggcgccgcctacgcaaagcaaacaatggactccgcaacacaattcatatggaggatcttc---caacagaactctccggcagacagaaagaacgtgcagaaagtgagcttgttcgtggacgacatggacggagtcgcatatacttcgaacgaccagattcatctcagtgcaaggtacgtcggaagttactccggtgatgtgaaaaaagaagtgactggtgtgctgtatcatgagatgactcatgtatggcagtggaatggtaatggtcgagccaatggaggtttgatcgaagggattgctgattatgtgaggctcaaagctggctatgccccgagtcactgggttaaaccgggtcagggaaataagtgggaccaaggctatgatgttactgcttattttctggattattgtaacagtctgagaaacgggtttgtggctgaactgaacaagaagatgaggactggttacagtgatgactactttaggcagcttcttgggaagcctgtggatcagctgtggagggactataaagccaaatatggcaattaagaaagtgt-tataatattaagcaaattcatattaatagcttaagagtttaaagaataagacgatatattaaatgta----actgtatcatcgtttgtctgatgaaatgaatgcatcatattattactgcttacaactaatgcaaatgtctaaagaatgttac-ctgtatatattacagtagcctac-catatcagtaagaag----gaagggagagatttgagagtgta--aacccagt--------------------------------------------------------------------------------------------------------------------------
>Jupunba_oxyphyllidia_Yonker_6157@NODE_1_length_1348_cov_154.705744
tcagatttaatatttttaaaaaaattattttaatagatataaaacctaaataaagataatttttaaattaat-ttatttttaaaaaataatattttattt----aaaaataat-aaaaaaatcatctaaatgagtgccttgggatagttaccgaaacggt--------tccgttatttccctcggaccgtccctataaacaccccaacacacgtagcttctctatcca-----------gtaatcaccttctaacacaaccatg---gcccaacgcttcatccatgtcttctctgtgcttctggtgattgtcgccgccattgaaggcgccaaagccgtcgactacacagtcaccaacaccgccctcaacacccccggcggccgcgccttccgcgacaaagtaggcaacgcctacgccaggcgaacaatggactctgcaacaaaattcatatggaggatcttc---caacagaactctccggccgacagaaagaacgtgcagaaagtgagcttgtttgtggacgacatggacggagtagcatatacttcaaacaaccagattcatctaagtgcaaggtatgtcggaagttactccggcgatgtgaagaaagaagtgactggtgtgctgtatcatgagatgactcatgtatggcagtggaatggtaacggtcgagcaaatggaggtttgattgaagggattgctgattatgtgaggctcaaagctggcctcgcaccgagtcactgggtcaaaccgggtcagggagataggtgggaccagggctatgatgttactgctcgttttctggattattgtaatagtttgaaaaatgggtttgtggcagaactgaacaagaagatgaggactggttatagtgacgactactttaggcagcttcttgggaagacagtggaccagctttggagagattataaagctaaatttggcaataatctggaagtggcttatatataagaagctaataagggctacttattagtttaaagaataataagatgacacatacatgtagtactgtatcatcgtttgtgtg-tgaaatgaatgcataatgtttatactgctta----taatggaaatgtcctgcgtgtgttgctctatatatcgtacagctgagtacgcttttctacaaaaagtgta--aagaagagccttgtaactaactaaatttacagaaggggtataagaataatgtctttatc---------atcc--aatgatgtccccctagcattatctaact--------------------------------------------------t
>Jupunba_oxyphyllidia_Yonker_6157@NODE_2_length_1177_cov_173.386364
----------------------------------------------------------------------------acatgatgaataacatagctatctggccagaaattataaattaaaccaattaatcaaaaaccactaactcgttgctatatggatgcaagttgccgaacttatccctcagac--ttcctataaaaaccccaacacatcacacttctccaatcaccttatccttcaagagctccaaaacacacaaccatggcagctcaacgcttcatccatgtcttctcttcccttctggtcattctcgccaccattgaaggcgccaaagcagtcgaatacaccgtcaccaacaccgccctcgccacctccggcggggtcgccttccgtgacaaagtaggcgccgcctacgcaaagcaaacaatggactccgcaacacaattcatatggaggatcttc---caacagaactctccggccgacagaaaaaacgtgcagaaagtgagcttgttcgtggacgacatggacggagtcgcatatacttcgaacgaccagattcatctcagtgcaaggtacgtcggaagttactccggcgatgtgaaaaaagaagtgactggtgtgctgtatcatgagatgactcatgtatggcagtggaatggtaatggtcgagccaatggaggtttgatcgaagggattgctgattatgtgagactcaaagctggctatgccccgagtcactgggttaaaccgggtcagggaaataagtgggaccaaggctatgatgttactgcttattttctggattattgtaacagtctgagaaacgggtttgtggctgaactgaacaagaagatgaggactggttacagtgatgactactttaggcagcttcttgggaagcctgtggatcagctgtggagggactataaagccaaatatggcaattaagaaagtgt-tctaatatttagcaaattcatattaatggcttgatagtttaaagaataagatgatatattaaatgta----actgtatcatcctttgtctgatgaaatgaatgcatcatattattactgcttataactaatgcaaatgtctaaagaatgttac-ctgtatatatcacagtagcctac-catttcagtaagaag----aaagggagagatttgagagtgta--gagccagcga----ggccgatgttga--------------------------------------------------------------------------------------------------------
>Jupunba_oxyphyllidia_Yonker_6157@NODE_3_length_1058_cov_61.945973
-------------------------------------------------------------------------------------------------------------------------------------------------------------------------------------------gttgctaataaaaatccaaacagataactcttctctaatcactttatcctacaagagctcaattaaacacagccatg---gctcaacgcttcatccatatcttctcttcagttctcg------------------------------------------------------------ccaacacggccggcggccgcgtcttccgggacaaaataggcgcggcctacgggaggcaaacaatggactcagcaacacagttcatatggaggatcttccagcagcagaattctccggcagacagaaagaacttgcagcgagtg-aactgatcgtggaagacatagatggattggcatttactataggcaacgaggttcatttcagtgcaaggtacgtcggaaatttctccggtgacttgaaaatggcagtaacaggtgttttgtatcatgagatgactcacgtgtggcagtagaatggtaatggtcaggctagtagggttttgattgaagggattgctgattatgtgaggctcaaagctggctatataccgagtcactgggttaaaccgggtcagggagataggtgggaccaaagctatgatgttactgctcgttttctggattattgtcatagtttgaaaaatgggtttgtggcagaattgaacaagaagatgaggactgcttactgtgatgactaccttaggcagattcttgggaagacagtggatcagctttggagagattataaagctaaatttggcaataatctggaagtgtcttatatttaagtagc-----ttatgagctacttagtttgaagaatatttagatgata-gtacatat-gtactgtgtcatcttttgtctg-tgaaatgaatgcgtaatgt---tactgc------tatggaatagtgtcgtacgtgtgttgctct-----------agctgagttcgcttttctgcaaaatgggca----------atttc--actgtgtt----------agttgctaaacaaaaatg--------actgatcttatttataaagattatcaatgaatataatgaatttataaaacctaaagacttcttgatggcttatgagctattttaactctc----
>Jupunba_villosa_Borges_423@NODE_1_length_1750_cov_154.945009
aaatggtattttctggaa-----aaaaatataatacatacatatcttagataaaaatagtgaattaactattc-aaacaagatgaataacatagctatctggctagaaattataaattaaaccaattaatcaaaaaccactaactcgttgctatatggatgcaagttgccg---taatccctcagac--ttcctataaaaaccccaacacatgacacttctccaatcaccttatccttcaagagctccaaaacacacaaccatggcagctcaacgcttcatccatgtcttctcttcccttctggtcattctcgccgccattgaaggcgccaaagcagtcgaatacgccgtcaccaacaccgccctcgccacctccggcggggtcgccttccgcgacaaagtaggcgccgcctacgcaaagcaaacaatggactccgcaacacaattcatatggaggatcttc---caacagaactctccggccgacagaaagaacgtgcagcaagtgagcttgttcgtggacgacatggacggagtcgcatatacttcgaacgaccagattcatctcagtgcaaggtacgttggaagttactccggcgatgtgaaaaaagaagtgactggtgtgctgtatcatgagatgactcatgtatggcagtggaatggtaatggtcgagccaatggaggtttgatcgaagggattgctgattatgtgagactcaaagctggctatgccccgagtcactgggttaagccgggtcagggaaataagtgggaccaaggctatgatgttactgcttattttctggattattgtaacagtctgagaaacgggtttgtggctgaactgaacaagaagatgaggactggttacagtgatgactactttaggcagcttcttgggaagcctgtggatcagctgtggagggactataaagccaaatatggcaattaagaaagtgt-tctaatatttagaaaattcatattagtagcttgatagtttaaagaataagatgatatattaaatgta----actgtatca---tttgtctgatgaaatgaatccatcatattattactgcttataactaatgcaaatgtctaaagaatgttac-ctgtatatatcacagtagcctac-cgtttcagtaagaag----aaagggagagatttgagagtgta--aacccaatga----gcccgacattgatatttttttgcttatattaatataaaataaatgtctaccaatattccaaaataaaacaatataaacatgatcctacatccaaataacactaccaacacaaattt
>Jupunba_villosa_Borges_423@NODE_5_length_643_cov_127.153710
--agatttatttttttaaaaaaaattattttaatagatataaaatctaaatagaa--a-ttttttaattaatttattt--taaaaataatat-----ttt---taaaaataaccaaaaaaatcaacc--------gggacgaacgcgttgggataattaccgaaacggttcgttatatccctcagaccgtccctataaacatccccacacacgtagcttctttacc-----------cagtaatcac---ctaacacaaccatg---gcccaacgcgtcatccatgtcttctctgtgcttctggtgattgtcgccgccattgaaggcgccaaagccgtcgactacacagtcaccaacaccgccctcaacacccccggcggccgcgccttccgcgacaaagtaggcaacgcctacgccaggcgaacaatggactctgcaacaaaattcatatggaggatcttc---caacagaactctccggccgacagaaagaacgtgcag------------------------------------------------------------------------------------------------------------------------------------------------------------------------------------------------------------------------------------------------------------------------------------------------------------------------------------------------------------------------------------------------------------------------------------------------------------------------------------------------------------------------------------------------------------------------------------------------------------------------------------------------------------------------------------------------------------------------------------------------------------------------------------------------------------------------------------------a
>Jupunba_villosa_Borges_423@NODE_6_length_606_cov_77.277883
tcagatataatttttttaaaaaaatctttttaatagatataaaatttaaataaat--a-tctcttaattaattttttt--aaaaaataattt-----ttttattaaaaataactaaaaaaatcattt--------aatggtacgccttttggataggcaccgaaacggtgcgatatacccctcagaccgtccatataaacaccccaacacacataacttctctgct-----------gagtaatcaccttctaacacaaccatg---gcccaacgcttcacccatgtcttctctgtgcttctggtgattgtcgctgccattgaaggcgccaaagccgtcgactacacagtcaccaacaccgccctcaacacccccggcggcagcgccttccgcgacaaagtaggcgacgcctacgccaggcaaacaatggactctgcaacaaaattcatatggaggatcttc---caacagaactctccggccgacagaaagaacgtgcag------------------------------------------------------------------------------------------------------------------------------------------------------------------------------------------------------------------------------------------------------------------------------------------------------------------------------------------------------------------------------------------------------------------------------------------------------------------------------------------------------------------------------------------------------------------------------------------------------------------------------------------------------------------------------------------------------------------------------------------------------------------------------------------------------------------------------------------a
>Jupunba_villosa_Borges_423@NODE_7_length_601_cov_726.274809
--------------------------------------------------------------------------------------------------------------------------------------------------------------------------------------------------------------------------------------------------------------------------------------------------------------------------------------------------------------------------------------------------------------------------------------aacaatggactctgcaacaaaattcatatggaggatcttc---caacagaactctccggccgacagaaagaacgtgcagaaagtgagcttgtttgtggacgacatggacggagtagcatatacttcaaacaaccagattcatctgagtgcaaggtatgtcggaagttactccggcgatgtgaagaaagaagtgactggtgtgctgtatcatgagatgactcatgtatggcagtggaatggtaacggtcgagcaaatggaggtttgatcgaagggattgctgattatgtgaggctcaaagctggccttgcaccgagtcactgggtcaaaccgggtcagggagataggtgggaccagggctatgatgttactgctcgttttctggattattgtaatagtttgaaaaatgggtttgtggcagaactgaacaagaagatgaggactggttatagtgacgactactttaggcagctgcttgggaagacagtggaccagctttggagagattataaagctaaatttggcaataatctggaagtggcttatatataagaagctaataagagctacttattagtttaaagaataataagatgacacatacat----------------------------------------------------------------------------------------------------------------------------------------------------------------------------------------------------------------------------------------------------------------------------------------------
>Jupunba_villosa_Borges_423@NODE_8_length_514_cov_28.258581
-------------------------------------------------------------------------------------------------------------------------------------------------------------------------------------------------------------------------------------------------------------------------------------------------------------------------------------------------------------------------------------------------------------------------------------------------------------------------------------------------------------------------------------------------------------------------------------------------------------------------------------------------------------------------------------------------------------------------------------------------------------------------------------------------------------------------------------------------------------------------------------------------------------------------------------------------------------------------------------atctggaagtggcttatatataagaagctaataagagctacttattagtttaaagaataataagatgacacatacatgtagtactgtatcatcgtttgtgtg-tgaaatgaatgcataatgtttatactgctta----taatggaaatgtcttacgtgtgttgctctatatatcgtacagctgagtacgcttttctacaaaaagtgtaagaagaagagccttgtaactaactaaatttacaggagggctataagaataatgtctttatc---------atcc--aatgatgtccccctagcattatctaatta--taacatatttagtttttaatgtttcaagaaccccgttaaatcaaa--a
>Punjuba_callejasii_Daly_5935@NODE_1_length_1021_cov_68.840042
------------------ttagacccattcaaatggtcatataa-------aaaagtaattatttt-------tttatatttaagataataaactaattt----aaaaaatat-aaaaacatcg-----tcgatgaccacttacctgttgcaatatggatgcaagttgccggttatacccctcagaccgtccctattaaaaccccaacacacataacttgtctactca-----------gtaatcaccttctaacacaaccatg---gcccaacgcttcatccatgtcttctctgtgcttctggtgattgtcgccgccattgaaggtgctaaagcggtcgactacacagtcaccaacaccgccctcaacacccccggcggccgcgccttccgcgacaaaataggcgacgcctacgccaggcgaacaatggactctgcaacaaaattcatatggaggatcttc---caacagaactctccggccgacagaaagaacgtgcagaaagtgagcttgtttgtggacgacatggacggagtagcatatacttcaaacaaccagattcatctcagtgcaaggtatgtcggaagttactccggcaatgtgaagaaagaagtgactggtgtgctgtatcatgagatgactcatgtatggcagtggaatggtaacggtcgagcaaatggaggtttgattgaagggattgctgattatgtgaggctcaaagctggccttgcaccgagtcactgggtcaaaccgggtcagggagataggtgggaccagggctatgatgttactgctcgttttctggattattgtaatagtctgagaaacgggtttgtggctcaactgaacaagaagatgaggactggttatagtgacgactactttaggcagcttcttgggaagacagtggaccagctttggagagattataaagctaaatttggcaatcatctggaagtggcttatatataagaagctaataagagctacttattagtttaaagaataataagatgacacgtacatatagtcctgtatcatcgtttgtgtg-tgaa----------------------------------------------------------------------------------------------------------------------------------------------------------------------------------------------------------------------------------------------------------------
>Punjuba_callejasii_Daly_5935@NODE_3_length_633_cov_28.413669
----------------------------------------------------------------------------------------------------------------------------------------------------------------------------------------------------------------------------------------------------------------------------------------------------------------------------------------------------------------ccaacaccgcccccaacacggcctgcggcagcgtcttccgggacaaattcggcgcggcctacgcgaggcaaacaatggactcagcaacacagttcatatggaggatcttccagcagcagaattctccggcagacagaaagaacttgcagcaagtgaaactgatcgtggaagacatagatggattggcgtttactataggcaacgaggttcatttcagtgcaaggtacgtcagaaatttctccggtgacttgaaaatggcagtaacaggtgtgttgtatcatgagatgactcacgtgtggcagtggaatggtaatgatcaggctaatagaggtttgattgaagggattgctgattatgtgaggctcaaagctggctatataccgagccactgggttaaaccgggtcagggagataggtgggaccaaggctatgatgttacggctcgttttctggattattgtaatagtttgaaaaatgggtttgtggcagaattgaacaagaagatgaggactgcttacagtgatgactaccttaggccgattcatgggaagacagtggatcagctttggagagattataaagctaaatttggcaataatctggaagtgtcttatatttaagtagc-----------------------------------------------------------------------------------------------------------------------------------------------------------------------------------------------------------------------------------------------------------------------------------------------------------------------------------------------
>Punjuba_callejasii_Daly_5935@NODE_4_length_615_cov_23.355019
------------------------------------------------------------------------------------------------------------------------------------------------------------------------------------------------------------------------------------------------------------------------------------------------------------------------------------------------------------------------------------------------------------------agcacggattatgccagagaaacactagactctgcaacccagttcatatgggcgatctttcagcagcaaaacaacgcatcagaaagaaaagatgt-----------gcttaatagtggaagacattgacggggttgcattcaccagcgacagtgaggttcacttaagtgcaagatacgttgcgaactattcaggagatgtgagaagagaagtgagtgtcgtgctgtatcatcagatgacccatgtgtggcagtgggatgctaatggtacggccaatggagggttgattgaagggattgctgattatgtgaggctcaaagctggctatgggccgagtcactgggttaaaccgggttagggagataggtgggataaaggatatgatgttactgcttattttctggattactgtgagagtttgagatgtgggtttgtggcggaactgaacaagaagatgaggagtggttatggtgatcagttctttgttgagctgcttgggaagagggttgatcagctttgggatgagtat-aggtcaagtatgggaattaaggggaaggaggggaactgtgaataat-----tttgttgttta--agtctcttgaatgatttg-ttaca----------------------------------------------------------------------------------------------------------------------------------------------------------------------------------------------------------------------------------------------------------------------------------------------------a
>Punjuba_killipii_Palodorios_6252@NODE_2_length_1151_cov_75.943203
-----------------------------------------------agataaaaacagtgaattaactattc-aaacatgatgaatgacatagctagctggctagaaattataaattaaaccaattaatcaaaaaccactaactcgttgctatatggatgcaagttgccg---ttctccctcagac--ttcctataaaaaccccaacacatgacacttctccaatcaccttatccttcaagagctccaaaacacacaaccatggcagctcaacgcttcatccatgtcttctcttcccttctggtcattctcgccgccattggaggcgccaaagcagtcgaatacaccgtcaccaacaccgccctcgccacctccggcggggtcgccttccgtgacaaagtaggcgccgcctacgcaaagcaaacaatggactccgcaacacaattcatatggaggatcttc---caacagaactctccggccgacagaaagaacgtgcagaaagtgagcttgttcgtggacgacatggacggagtcgcttatacttcgaacgaccagattcatctcagtgcaaggtacgtcggaagttactccggcgatgtgaagaaagaagtgactggtgtgctgtatcatgagatgactcatgtatggcagtggaatggtaatggtcgagccaatggaggtttgatcgaagggattgctgattatgtgaggctcaaatctggctatgccccgagtcactgggttaaaccgggtcagggaaataagtgggaccaaggttatgatgttactgcttattttctggattattgtaacagtctgagaaatgggtttgtggctgaaatgaacaagaagatgaggactggttacagtgatgactactttacgcagcttcttgggaagcctgtggatcagctgtggagggactataaagccaaatatggcaattaagaaagtgt-tctaatatttagcaaattcgtattaagagcttattagtttaaagaataagatgatatattaaatgta----actgtatcatcgtttatctgatgaaatgaaagaatcatattattactgcttataattaatgcaaatgtctagcgaatgttac-ctgtctatttcacagcagcctac-catttcagtaagaag----aaaggaagagatttgagag----------------------------------------------------------------------------------------------------------------------------------------
>Punjuba_killipii_Palodorios_6252@NODE_4_length_654_cov_38.778163
----------------------------------------------------------------------------------------------------------------------------------------------------------------------------------------------------------------------------------------------------------------------------------------------------------------------------------------------------------------------------------------------------------------------------------gagaaacactagactctgcaacccagttcatatgggcgatcttgcagcagcaaaacaacgcatcagaaagaaaaaatgt-----------gcttaatagtggaagacattgacggggttgcattcaccagcgacagtgaggttcacttaagtgcaagatacgttgcgaactattcaggagatgtgagaagagaagtgagtggcgtgctgtatcatcagatgacccatgtgtggcagtgggatgctaatggtacggccaatggagggttgattgaagggattgctgattatgtgaggctcaaagctggctatgcgccgagtcactgggtttaaccaggttagggagataggtgggataaaggatatgatgttactgcttattttctagattactgtgagagtttgagatgtgggtttgtggcagaactgaacaagaagatgaggagtggttatggtgatcagttctttgttgaactgcttgggaagagggttgatcagctgtgggatgagtataagatcaagtatgggaattaaggggagggaggggaaatctgaataat-----tttgttgttta--agtctcttgagtgatttg-tagcacaaacatgtt--------------ttaatgtgataaaactaaa------t-----tacttcataaattttgtaaaaaca----------------------------------------------------------------------------------------------------------------------------------------------------------------------------------------------------------------------
>Punjuba_lehmannii_Escobar_7465@NODE_1_length_1571_cov_112.762383
ctgccctcaactaggccattagacccattcaaatgggcatataa-------aaatgtaat------atttttttttttatttaagataataaactaattt----aaaaaatat-aaaaccatcg-----tcgatgaccacttacctgttgccatatggatgcaagttgccggttatacccctcagaccgtccctattaaaaccccaacacacataacttctctactca-----------gtaatcaccttctaacacaaccatg---gcccaacgcttcacccatgtcttctctgtgcttctggtgattgtcgccgccattgaaggcgctaaagccgtcgactacacagtcaccaacaccgccctcaacacccccggcggccgcgccttccgcgacaaaataggcgacgcctacgctaggagaacaatggactctgcaacaaaattcatatggaggatcttc---caacagaactctccggccgacagaaagaacgtgcagaaagtgagcttgtttgtggacgacatggacggagtagcatatacttcaaacaaccagattcatctgagtgcaaggtatgtcggaagttactccggcaatgtgaagaaagaagtgactggtgtgctgtatcatgagatgactcatgtatggcagtggaatggtaacggtcgagcaaatggaggtttgattgaagggattgctgattatgtgaggctcaaagctggccttgcaccaagtcactgggtcaaaccgggtcagggagataggtgggaccagggctatgatgttactgctcgttttctggattattgtaatagtctgagaaacgggtttgtggctcaactgaacaagaagatgaggactggttatagtgacgactactttaggcagcttcttgggaagacagtggaccagctttggagagattataaagctaaatttggcaataatctggaagtggcttatatataagaagctaataagagctacttattagtttaaagaataataagatgacacgtatatatagtactgtatcatcgtttgtgtg-tgaaatgaatgcataatgttaatactgctta----taatggaaatgtcttacgtgtgttgctctatatatcgtacagctgagtacgcttttctgcaaaaagtgtaagaagaagaggcttataactaactaaatttacagaaggggtataagaataatgtctttatc---------atcc--aatgatgtccccctagcattatctaatta--taacatatttagtttttaatgtttcaagaaccccgttaaatcaaa--t
>Punjuba_lehmannii_Escobar_7465@NODE_2_length_1513_cov_110.190808
aaagaattaattttattaat-aaaaaaatataataaacacatatcttagataaaaacagtgaattaactattc-aaacatgatgaataacatagctagctggctagaaattataaattaaaccaattaatcaaaaaccactaactcgttgctatatggatgcaagttgccg---ttctccctcagac--ttcctataaaaaccccaacacatgacacttctccaatcaccttatccttcaagagctccaaaatacacaaccatggcagctcaacgcttcatccatgtcttctcttcccttctggtcattctcgccgccattggaggcgccaaagcagtcgaatacaccgtcaccaacaccgccctcgccacctccggcggggtcgccttccgtgacaaagtaggcgccgcctacgcaaagcaaacaatggactccgcaacacaattcatatggaggatcttc---caacagaactctccggccgacagaaagaacgtgcagaaagtgagcttgttcgtggacgacatggacggagtcgcttatacttcgaacgaccagattcatctcagtgcaaggtacgtcggaagttactccggcgatgtgaagaaagaagtgactggtgtgctgtatcatgagatgactcatgtatggcagtggaatggtaatggtcgagccaatggaggtttgatcgaagggattgctgattatgtgaggctcaaatctggctatgccccgagtcactgggttaaaccgggtcagggaaataagtgggaccaaggttatgatgttactgcttattttctggattattgtaacagtctgagaaatgggtttgtggctgaaatgaacaagaagatgaggactggttacagtgatgactactttacgcagcttcttgggaagcctgtggatcagctgtggagggactataaagccaaatatggcaattaagaaagtgt-tctaatatttagcaaattcatattaagagcttattagtttaaagaataagatgatatattaaatgta----actgtatcatcgtttatctgatgaaatgaaagaatcatattattactgcttataattaatgcaaatgtctagcgaatgttac-ctgtctatttcacagcagcctac-catttcagtaagaag----aaaggaagagatttgagagtgaa--gagccactaa----gcccggcgttgatatttttttgcttatatgaatataaaataaatgtctactaatatttcaaaataaaacaatataaacatgatcctacgtccaaataatactaccaacacaaa---
>Punjuba_lehmannii_Escobar_7465@NODE_4_length_1051_cov_23.532854
----------------------------------------------------------------------------------------------------------------------------------------------------------------------------cctcatct-------gtttcttataaaccctcaatcccattgatcttatgcaagcaatctatctc----------aaaaaattacatatatgccttcaaataacctcaagcacgccatcggtttg---ataatattcctagctgctatgcaagtaacacaggcagtggaatacaacgtcaccaacactgccctcgcaaccgccttcggctcacgcttcaatgacgaaataagcacggattacgccagagaaacactagactctgcaacccagtttatatgggcgatctttcagcagcaaaacaacgcatcagaaagaaaagatgt-----------tcttaatagtggaagacattgacggggttgcattcaccagcgacagtgaggttcacttaagtgcaagatacgttgcgaactattcaggagatgtgagaagagaagtgagtggcatgctgtatcatcagatgacccatgtgtggcagtgggatgctaatggtacggccaatggagggttgattgaagggattgctgattatgtgaggctcaaagctgtctatgcgccgagtcactgggttaaaccgggttagggagataggtgggataaaggatatgatgttactgcttattttctggattactgtgacagtttgagatgtgggtttgtggcagaactaaacaagaagatgaggagtggttatggtgatcagttctttgttgaactgcttgggaagagggttgatcagctgtgggatgagtataagatcaagtatgggaattaaggggagggaggggaaatctgaataat-----tttgttgttta--agtctcttgagtgatttg-tagcacaaacatgtt--------------ttaatgtgataaaactaaa------t-----tacttcataaattttgtaaaaacaagaagggtataccactt--------------gagaatatg---------aaaa------gaagggataa-----taattagg----------gaagggacatggaataa-----------gtcaagctcattatt--------------------------a--gaaagg--------------tt-------------ttgggctttataccc
>_R_Acacia_rostellifera_Murphy_466@NODE_1_length_1688_cov_183.613284
ttatattagaaattactaaaaaaaattatctaacacatacataatacaaatggatattattattgaattaatgattttagttaaaacaatttttatattttat-aattataatttttaacatct-----ttgatgaccacttacctgttgccttatggatgcaagttgctggttatacccctcagaccgtccctat-aaaaccccaacatgcataacttttctactca-----------gtaatcaccttctaacaaacccatg---gcccaacgcttcatccatgtcttctctgtccttctggtaattgtcgccgccattgaaggcgccaaagccgtcgactacacagtcaccaacaccgccctcagcacccccggcggccgcgccttccgcgacaaaataggcgacgcctacgccaggcgaacaatggactctgcaacaaagttcatatggaggatcttc---caacagaactctccggccgacagaaagaacgtgcagaaagtgagcttgtttgtggacgacatgggcggagtcgcatttacttcgaacaacgagattcatctcagtgcaaggtatgtcggaagttactccggcgatgtgaagaaagaagtgactggtgttatgtaccatgagatggctcatgtatggcagtggaatggtaacggtcgagctaatggagggttgattgaagggattgctgattatgtgaggctcaaagctggccttgcaccgagtcactgggttaaaccgggtcagggagataggtgggaccaaggctatgatgttactgctcgttttctggattattgtaatagtttgaaaaatgggtttgtggctcaactgaacaagaagatgaggactgcttatagtgacgactactttaggcagcttcttggcaagacagtgaaccagctttggagagattataaagctaaatttggcaataatctggaagtggcttctatataagaagctaataagagctacttattagtttaaagaataataggatgacagatagatacagtgctgtatcatcgtttgtgtg-tgaaatgaaggcctgatgttaatactgctta----taatggaaatgtcgtacgtctgttgctctatata---tacagctgagtaggcttttctgcaaaaagtgtaagaagaagatgcgtataacta--------tatagaaggggtataagaataatgtctttatc---------atcca-aatgatgcccccctagcattatctaatta--taacatatatagtttttaacgtttcaagaaccccgttaaatcaaaaat
>_R_Acacia_rostellifera_Murphy_466@NODE_2_length_1655_cov_263.763625
aaagaattaattttatta--aataaaaatataatacacacatatattagataaaaatagtgaattaactattc-aaacaagacgaataacatatta-tttgcctagaaattataaattaaaccaatcaaacaaaaaccactaacttgttgctacacggatgcaagttgccg---ttgtccctcagactgttcctataaaaaacccaacacatgacacttctccaatcaccttctccttcaagagctccaaaacacacaaccatggcagctcaatgcttcatccatgtcttctcttcccttctggtcattctcgcggccattgaaggcgccaaagcagtcgaatacaccatcaccaacaccgcccttgccacctccggcgggaccgccttccgtgacaaagtgggcgctgactacgcaaagcaaacagtggactctgcaacacaattcatatggaggatcttc---caacagaactctccggccgacagaaagaacgtgcagcaagtgagcttgttcgtggacgacatggacggagttgcatatacttcgaacgaccagattcatctcagtgcaaggtacgtcggaagttactccggcgatgtgaaaaaagaagtgactggtgtgctgtatcatgagatgactcacgtatggcagtggaatggtaatggtcaagccaatggaggtttgatcgaagggtttgctgattatgtgaggctcaaagctggctatgcaccgagtcactgggttaaaccgggtcagggaaataagtgggaccaaggctatgatgttactgctttttttctggattattgtaacagtctgagaaatgggtttgtggccgaactgaacaagatgatgaggactgcttatagtgatgactactttaggcagcttcttgggaagcctgtagatcagctgtggagggactataaagccaaatatggcaattaagaaagtat-tgtaatatttagcaaattcatattaagagcttattagtttaaagaataagatgatatattaaatgta----actgtaccatcgtttgtctgatgaaatgaatgcatcatattattactgcttctaattaatggaaatgtctaccgaatgttaa-ctgtatatatcacagtagcctac-cattttagaaagaag----aaaaggataggtttgagagttta--cacccactaaaagagcatagaatcattgtaaccttggttccgttgatacataatgaaagtctcctagaatttttagtttgggcagtgcccccgatttttt-----------------ttaaggaaaggtg
>_R_Acacia_rostellifera_Murphy_466@NODE_4_length_1539_cov_242.749658
aaagaattaattttattaaaaaaataaataaaatacacacatatcttagataaaaatagtgaattaactattc-aaacatgatgaataacatagctattttgctagaaattataaattaaaccaattaatcaaaaaccactaactggttgctacatggaggcaagttgccc---ttatcc-tcagactgttcctataaaaaccccaacgcatgacacttctcaaatcacattagctttcaagagcaccaaaacacaccaccatggcagttcaacgcttcatccatgtcttctcttcccttctggtcattctcgtggccattgaaggaaccaaagcagtcgaatacaccatcaccaacaccgccatcgccacctctggcggggccgccttccgtgacaaagtaggggccgactacgcaaagcaaacaatggactccgcaacacaattcatagggaggatcttc---caacagaactctccggccgacagaaagaacgtgcagaaagtgagcttgttcgtggacgacatggacgaagtcgcatatacttcgaacgaccagattcatctcagtgcaaggtacgtcggaagttactccggcgatgtgaaaaaagaagtgactggtgtgctgtatcatgagatgactcacgtatggcagtggaatggtaatggtcgagccaatggaggtttgatcgaagggattgctgattatgtgaggctcaaagctggctatgcaccgagtcactggattaaacggggtcagggaaataagtgggaccaaggctatgatgttactgcttattttctggattattgtaacagtctgagaaatggatttgtggctgaactgaacaagaagatgaggactgcttatagtgatgactactttaggcagcttcttgggaagcctgtggatcagctgtggaggaattataaagccaaatatggcaattaagaaagtgt-tgtaatacttagcaaattcatattaagagcttattagttttaagaataagatgatatattaaatgta----actgtaccatcgtttgtctgatgaaatgaatgcatcatgttatcactgcttataattaatacaaatgtctaccgaatattac-ctgtatatatcacaatagcctac-catttcagtaagaag----aaaggttgagatttgagagtgta--gacccactga----gcccgacgttgatatttttttgcttatattaatattc--------tctcc---------------------------------------------------------------gtc
>_R_Acacia_rostellifera_Murphy_466@NODE_5_length_1426_cov_93.840623
------------------gtttaaatcttgcttttcatatgaggactaagtactt--aagtgtctatcgagtcctattacaactcacaactcacccattttttaaaaa-----aaagtaaa--------atagcgaagggcaaaacaatggaaca-aaatataaa----------------------ggtcataactaaaacacaaacagacaactcttctctaatcactttatccgacaagagctcaattaaacacagccaag---gctcaacgcttcatccatgtcttctcttcgcttcttgtgcttctcgcatccagtgaaggcaccaaagcagtcaattacacagtcaccaacaccgccctcaactcggccggcggcagaatcttccgggacaaaataggtgcggcctacgcgaggcaaacaatggactcagcaacaaagttcatatggaggatcttccagcagcagaattctccggcagacagaaagaacttgcagcaagtgaaactgatcgtggaagacatagatggattggcatttaatgtaggcaacgaggttcatctcagtgcaaggtacgtcggaaatttttccggtgacttgaaaatggcagtaacaggtgtgttgtatcatgagatgactcacgtgtggcagtggaatgggaatggtcaggctaatagagggttgattgaagggattgctgattatgtgaggctcaaagctggctataaaccgagtcactgggttaaactgggtcagggagataggtgggatcaaggctatgatgttactgctcgttttctggattattgtaatagtttgaaaaatgggtttgtgacaaaactgaacaagaagatgaggactgcttacagtgatgactactttgggcagattcttgggaagacagtggatcagctttggagagattataaagctaaatttggcaataatctggaagtgtcttatatttaagtagc-----ttatgacctacttagtttgaagaataataagatgatg-gtacatat-gtactgtatcatcttttgtctg-tgaaatgaatgcgtgatat---tactgc------catggaatagtgtcgtacgtcagttgctct-----------agctgagttcgcttttctgcaaaatggaca----------atttc--attgtgtt----------tgttgctaaactagaacg--------gctgatcttatttacaaagattatcaatgaatacaatgaatttataaaagccaaagactttctggtagcttatgaggtatgttaacc--cc-aa
>_R_Acacia_rostellifera_Murphy_466@NODE_6_length_544_cov_45.967880
---------------------------------------------------------------------------------------------------------------------------------------------------------------------------------------------------------------------------------------------------------------------------------------------------------------------------------------------------------------------------------------------------------------------------------------------------------------------------------------------------------------------------------------------------------------------------------------------------------------------------------------------------------------------------------------------------------------------------------------------------------------------------------ggtcagggagataggtgggaccaaggctatgatgttactgctcgttttctggattattgtaatagtttgaaaaatggttttgtggctcaactgaacaagaagatgaggactgcttatagtgacgactactttaggcatcttcttggcaagacagtggaccagctttggagagattataaagctaaatttcgcaataatctggaagtggcttctatataagaagctaataagggcttcttattagtttaaagaataata-aatgacagatagatacagtactttatcatcgtttgtgtg-tgaaatgaaggcctgatgttaatactgctta----taatggaaaagtcgtacgtctgttgctctatatt---tacagctgagtacgcttttctgcaaaaagtgtaagaagaagatgcttataacta--------tatagatggggtataagaataatgtctttatc---------atcca-aatgatgcccccctagcattatctaattaactaacatatttagtttttaacgtttcaagaa---------------aat
>_R_Afrocalliandra_redacta_Germishuizen_5585@NODE_2_length_821_cov_238.487903
------------------------------------------------------------------------------------------------------------------------------------------------------------------------------------------------------------------------------------------------------------------------------ctgagtttcatccatgtcttctcttctcttatggtaattctcgccgccattgaaggcaccacagcagtcaccttcactgtcaccaaca----------------------------cttccatgacaaaataggcaacgcctacgccaagaaaacattggaaactgcaacaaagttcatatggaggatcttc---aaagagaattcgccggcggacagaaagagcgtgacgaaagtaagcttgttcgtggacgacatcgacggagtagcatatgcttcaaacaaccagattcatctgagtgcaaggtacgtcggcaaatacaccggagatgtgaaaaaagaagtgaccggtgtgttgtttcacgagacagctcacatatggcaatggaatggtaacggtcgagccaacggagggttgatcgaagggattgctgattatgtgaggcttaaagctggcattgcaccgagtcactgggttaaaccgggtcagggaaatcggtgggaccaaggttatgatgttactgctcgttttctggattaccttaatagtctgaaaaatgggtttgtggctgatctgaacaagaagttgagaaccggttacagtgaggactactttaggcagcttcttgggaagacagtggacaagctttggaaagattataaagctaaatatggaaacaaagtggaagtggcctatatataaggagctgaggttaagaactacttaatgtaaagaataaaaagatgatagatgtatct-------tcgtttaatttgttta-tgaaatgaatgtatcatattattactgctta----taatgcaaatgtcgtacgtacgttgctctatatat---------------------------------------------------------------------------------------------------------------------------------------------------------------------------------------------a
>_R_Albizia_adinocephala_FHO33_88@NODE_2_length_1563_cov_186.877524
aaagaattaattttattaataaaaacaatataatgcacaaatatcttagataaaaatagtgaattaactattc-aaacatgatgaataacat-gctatctggctagaaattataaattaaaccaattaatcagaaaccactaactcgttgctatatggaagcaagttgccg---ttatccctcagac--ttcctataaaaaacccaacatatgacacttctccaatcaccttatccttcaagagctccaaa--acacaaccatggcagttcaacgcttcatccatgtcttctcttcccttctggtcattctcgcggtcattgaaggcaccaaagcagtcgaatacaccgtcaccaacaccgccctcgccacctccggcggggtcgccttccgcgacaaagtaggcgccgcctacgccaagcaaacaatggactccgcaacaagattcatatggaggatcttc---caacagaactctccggcagagagaaagaacgtgcagcaagtgagcttgttcgtggacgacatggacggagtcgcatatacttcgaacgaccagattcatctcagtgctaggtacgtcggaagttactccggcgatgtgaaaaaagaagtgaccggtgtgctgtatcatgagatgactcatgtatggcagtggaatggtaatggtcaagccaatggaggtttgatcgaagggattgctgattatgtgaggctcaaagctggctatgcaccgagtcactgggttaaaccgggtcagggaaataagtgggacagaggttatgatgttactgcttattttctggattattgtaatagtctgagaaatgggtttgtggctgaactgaacaagaagatgaggactggttacagtgatgactactttaggcagcttcttgggaagcctgtggatcagctgtggagggactataaagccaaatatggcaattaagaaagtgt-tctaatatttagcaaattcatattaagagcttattggtttaaagaataagatgatatattaaatgta----actgtagcatcgtttgtctgaggaaatgaacgcatcatattactattgcttataattaatggaaatgtccagcgaatgttgctctgtacatattac-----------gctcccagtgttaat-----acgggaaatatttgaagaattt--atcttaataa----atataagat--atatttttatatattaatttatccttaacgatgctccctaaccataattaagaaaaaaaagataattaaaatgttatattatattaatcaatttaaccaatt--t
>_R_Albizia_adinocephala_FHO33_88@NODE_4_length_1120_cov_23.506232
---------------------------------------------------------aat------gatattcaaacaattgcaaa-----------tttcatcaccatttttgaattgaatacttccaagagacacaactaacgt---------tagaaacaaacggccatcctcatct-------gtttctcataaaccctcgatcccattgattttatgcaagcaacctatctc----------agaaaataacatatatgccttcaaataacctcatgcacggaatctgttag---ataatattcctagctgctatgcaagtaacacgggcggtggaatacaacgtcaccaacactgcccacgcaaccgtcttcggctcacacttcaatgacgaaataggcacggattacgccagagaaaccctagactctgcaaccccgttcatatgggcgacctttcagcagcaaaacaacgtatcagaaagaaaagatgt-----------gcttaatagtggaagacattgacggggttgcattcaccagcgacaatgagtttcacttaagtgcgagatacgttgcgaactatccaggagatgtgagaagagaagtgagtggcgtgctgtatcatgagatgacccatgtgtggcagtgcgatggtaatggtacggccaatcgagggttgattgaagggattgctgatta--tgaggctcaaagctggctatgcgccgagtcactgggttaaactgggtcaaagagataggtgggataaaggatatgatgttactgcttattttctggattattgtgagagtttgaggtgtgggtttgtggcagaactgaac---aagatgaggagtgtttatggtgatcagttctttgttgagctgctttggaagagggttgatcatctgtgggatgagtatgaggtcaagtatgggaattaaggggagcgaggggaaatctgaataat-----tttgttgttta--agtctcttgaatgatttg-tagcacaaccatgtt--------------ttaatgtgataaaactaaa------t-----gttcttgatagttgtgtg---------tgtgtgtgtctct---------------cctaattta---------acaa------aaatattatt-----tttttata----------caggtgatgcagaaagggaa------------------------------------------------------------------------agagaggggaga---------------aga
>_R_Albizia_burkartiana_StivalSantos_678@NODE_2_length_631_cov_15.253472
-----------------------------------------------------------------------------------------------------------------------------------------------------------------------------------------------------------------------------------------------------------------------------------------------------------------------------------------------------------------------------------------------------------------------------------------------------------attcatatggaggatcttc---caacagaactctccggccgacagaaagaacgtgcagaaagtgagattgtttgtggacgacatggacggagtagcatatacttcaaacaaccagattcatctgagtgctaggtacgtcggaagttactccggcgatgtgaagaaagaagtgactggtgttctgtaccatgagatgactcatgtatggcagtggaacggtaacggtcgagctaatggagggttgattgaagggattgctgattatgtgaggctcaaagctggccttgcaccgagtcactgggttaaaccgggtcagggagataggtgggaccaaggctatgatgttactgctcgttttctggattattgtaatagtttgagaaatgggtttgtggcagaactgaacaagaagatgaggactggttatagtgacgactactttaggcagattcttgggaagacagtggaccagctttggagagattataaagctaaatttggcaataatctggaagtggcttatat-----------ataagagctacttgttagtttaaagaataatagcatgacacatacatatagtactgtatcatcgtttctgtg-tgaaatgaatgcataatgttaatactgct---------------------------------------------------------------------------------------------------------------------------------------------------------------------------------------------------------------------------------------
>_R_Albizia_coripatensis_Hughes_2433@NODE_1_length_1648_cov_276.215786
aaagaattaattttataaataaaaacaatataatacgcacatatcttagataaaaatagcgaattaaccattc-gaacatgatgaataacgtagctatctggcctgaaattataaattaaaccaattaatcaaaaaccactaactcgttgctatatggatgcaagttgccg---ttatccctcagac--ttcctataaaaaccccaacacatgacacttttccaatcaccttatccttcaagagctcccca--acacaaccatggcagctcaacgcttcatccatgtcttctcttcccttctggtcattctcgcggccattgaaggcgccaaagcagtcgaatacaccgtcaccaacaccgccctcgccacctccggcggggtcgccttccgcgacaaagtaggcgccgcctatgcaaagcaaacaatggactccgcaacacaattcatatggaggaccttc---caacagaactctccggccgacagaaagaacgtgcagcaagtgagcttgttcgtggacgacatggacggagtcgcatatacttcgaacgaccagattcatctcagtgcaaggtacgtcggaagttactccggcgatgtgaaaaaagaagtgaccggtgtgctgtatcatgagatgactcatgtatggcagtggaatggtaatggtcaagccaatggaggtttgatcgaagggatagctgattatgtgaggctcaaagctggctatgcaccgagtcactgggttaaaccgggacagggaaataagtgggaccaaggttatgatgttactgcttattttctggattattgtaatagtctgagaaatgggtttgtggctgaactgaacaagaagatgaggactggttacagtgatgactattttaggcagcttcttgggaagcctgtggatcagctgtggagggactataaagccaaatatggcaattaagaaagtgt-tctaatatttagcaaattcatattaagagcttatcagtttaaagaataagatgatatattaaatgta----actggatcatcgtttgtccgaggaaatgaatgcatcatattactactgcttataattaatggaaatgtccagcgaatgtcgcgctgtgtatattac--------------tcctgtcttaat-----ttaagagatatttaaagatt----atcttaataa----atataagat--atattttta--ttttaatttatccctaatgatactccataaccataattaagaaaaaacaaataactaaggtgttatatcatattaactaatttaaccaactaga
>_R_Albizia_coripatensis_Hughes_2433@NODE_3_length_1293_cov_100.674342
acaggcttga--------tcagacttattcaaatagttatatagc--aaatataa-----------cttatttttcatatttagaataataaatcaattt----aaaaaatat-aataaaatcg-----ttgacgaccactatcctgttcctatatggatgcaagttgccggttatatacctcacaccgtccctataaaaacc-cacaacacgtagcttgtctaatcaccttctacttctagagctccaaaa-acacaaccatg---gctcagcgcttcatccatgtcttctcttctcttctgatcattctcgacgttattgacggcaccaaagcagtcaactacaccgtcaccaacaccgccctcaacaccaccggcggccgtgtgttccgtgacaaaataggcaacgcttaggccaagaaaacattggacacagcaacaaagttcatatggaggatcttc---aaacagaattctccggcggacagaaagaacgtgtcgaaagtgagtttgttcgtggacgacatcgacggagtagcatatacttcaaataaccagattcatctcagtgcaaggtacgtcggaaaatacagaggaaatgtgaaaaaagaagtgactggtgttctgtatcacgagaccactcacgtatggcagtggaatggtaatggtcgagccaatggaggtttgatcgaagggattgctgattatatgaggctcaaagctggccttgccccgagtcactgatttaaatcgggtcagggagacaggtgggaccaaggatatggtgttactgctcgttttctggattaccttaacagtctgaaaaatgggtttgtggcagatctgaacaagaagttgaggactggttatagtgacgacgactttaagcagcttcttgggaagactgtggatcagctttggaaagattatagagctaaatatggaaac---gcggaagtcgcttatatatacggagctaaga-taagaactacttagtgtaaagaaaaataagatcacacacacacacagttctgtatcatcgttcgtcta-tgaaatgaacgtataatattaatactgctta----taatggaaatgtcgtacgtacgttgctaccaatac-----tgattgatacatttttttatataaaatttatgaatttgagtgtaattgataaata---------------------aataatgttttagca---------------aatgtattttgcc---------------------------------------------------------------aat
>_R_Albizia_coripatensis_Hughes_2433@NODE_4_length_1083_cov_197.206759
-----------------------------------------------gaataaagatagttatcta------------accataag-----------------cagaaactataaataaaaataattaaataataaagagttaatgaatataaaa-----------------------------------------gaaaa---caacaaattgtactttaggaatca---------acagaattaaaataaaacacaaatatgataatagaagaattt---------------------------tacctaaagatcaaataagacatcaaaacagacaagaatattaatagaagaaataacaaaagga-------------------caagaagtaataaataaaaacttatggagtatatatgaagaaataagtaaaaagataaatctagattaaatttgggtaaacaaattat----agaaaaagaataaataaaaacttatggactagatcgtgaaagacatagatggattggcatttactataggcaacgaggttcatctcagtgcaaggtacg-------tttctctggtgacttgaaaatggcagtaacacgtgtgttgtatcatgagatgactcacgtgtggcagtggaatggtaatggtcgagccaatggaggtttgatcgaagggattgctgattatgtgaggctcaaagctggctatgcaccgagtcactgggttaaagcgggacagggaaataagtgggaccaaggttatgatgttactgcttattttctggattattgtaatagtctgagaaatgggtttgtggctgaaatgaacaaaaagatgaggactgcttatagtgatgactactttaggcagattcttatgaagacagtggatcagctttggagagattataaagctaaatttgggaataatctggaagtgtcttatatttaagtagc-----ttatgagctacttagtttaaggaataaga--a---------------------tatcatcgtttgtctg-cgaaatatat------------tactgcttg--ataatgaataatgttgtgcttgcgttgctct-----------agctgaattagcttttctgcaaaatggaca----------tctct-----------------------------------------------------------------------------------------------------------------------------------------tca
>_R_Albizia_decandra_Vilhena_231@NODE_1_length_948_cov_42.615385
----------------------------------------------------------------------------------------------------------------------------------cgacgacctcttacctgttgcaatatggatgcaagttgccggttatacccctcagaccgtcccaat-aaaaccccaacacgcataacttctctactct-----------gtaatcaccttcaaacaaaaccatg---gccgaacgcttcatccatgtcttctctgtgcttctggtgattttcgccgccattgaaggcgccgaagccgtcgactacacagtcaaaaacaccgccctcaacacccccggcggccgcgccttccgcgacaaaataggcaacgcctacgccaggcaaacaatggactctgcaacaaaattcatatggaggatcttc---caacagaactctccggccgacagaaagaacgtgcagagagtgagtttgtttgtggacgacatggacggagtagcatatacttcaaacaaccagattcatctgagtgctaggtacgtcggaagttactccggcgatgtgaagaaagaagtgactggtgttctgtaccatgagatgactcatgtatggcagtggaatggtaacggtcgagctaatggagggttgattgaagggattgctgattatgtgaggctcaaagctggccttgcaccgagtcactgggttaaaccgggtcagggagataggtgggaccaaggctatgatgttactgctcgttttctggattattgtaatagtttgaaaaatgggtttgtggcagaactgaacaagaagatgaggactggttatagtgacgactactttaggcagcttcttgggaagacagtggaccagctttggagagattataaagctaaatttggcaataatgtggaagtagcttatat-----------ataagagctacttgttagtttaaagaataatagcattacacatacatatagtactgtatcatcgtttgtgtg-tgaaatgaatgcataatgttaatactgctca----taatggaaatgccgtac---------------------------------------------------------------------------------------------------------------------------------------------------------------------------------------------------------------c
>_R_Albizia_decandra_Vilhena_231@NODE_2_length_851_cov_59.001292
----------------------------------------------------------------------------------------------------------------------------------------------------------------------------------------------------------------------------------------------------------------caaccatggcagctcaacgcttcatccatgtcttctcttcccttctggtcattctcgcggccattgaaggcgccaaagcagtcgaatacaccgtcaccaacaccgcgctcgccacctccggcggggtcgccttccgcgacaaagtaggcgccgcctacgccaagcaaaccatggactccgcaacacaattcatatggaggatcttc---caacagaactctcaggcagacagaaagaacgtgcagcaagtgagcttgttcgtggacgacatggacggagtcgcatatacttcgaacgaccagattcatctcagtgcaaggtacgtcggaagttactccggcgatgtgaaaaaagaagtgaccggtgtgctgtatcatgagatgactcatgtatggcagtggaatggtaatggtcaagccaatggaggtttgatcgaagggattgctgattatgtgaggctcaaagctggctatgcaccgagtcactgggttaaaccgggtcagggaaataagtgggaccaaggttatgatgttactgcttattttctggattattgtaatagtctgagaaatgggtttgtggctgaactgaacaagaagatgaggactggttacagtgatgactactttaggcagcttcttgggaagcctgtggatcagctgtggagggactataaagccaaatatggcaattaagaaagtgt-tctaatatttagcaaattcatattaagagcttattagtttaaagaataagatgatatattaaatgta----actgtattatcgtttgtctgaggaaatgaacgcatcatattactactgcttataattaatggaaatgtccagcgaat------------------------------------------------------------------------------------------------------------------------------------------------------------------------------------------------------------
>_R_Albizia_edwallii_Dalmaso_272@NODE_1_length_808_cov_14.532537
------------------------------------------------------------------------------------------------------------------aaaaacatcg-----tcgacgacctcttacctgttgccatatggatgcaagttgccggttatacccctcagaccgtccctatgaaaaccccaacaagcataacttctctactca-----------gtaatcaccttctaacacaaccatg---gcacaacgcttcatccatgtcttcgctgtgcttctggtgattgtcgccgtcattgaaggcgccaaagccgtcgactacacagtcactaacaccgccctcaacacccccggcggccgcgccttccgcgacaaaataggcaacgcctacgccaggcaaacaatggactctgcaacaaaattcatatggaggatcttc---caacagaactctccagccgacagaaagaacgtgcagaaagtgagcttgtttgtggacgacatggacggagtagcatatacttcaaacaaccagattcatctgagtgcaaggtacgtcggaagttactccggcgatgtgaagaaagaagtgactggtgttctataccatgagatgactcatgtatggcagtggaatggtaacggtcgagctaatggagggttgattgaagggattgctgattatgtgaggctcaaagctggccttgccccgagtcactgggttaaaccgggtcagggagataggtgggaccaaggctatgatgttactgctcgttttctggattattgtaatagtttgaaaaatgggtttgtggcagaactgaacaagaagatgaggactggttatagtgacgactactttaggcagcttcttgggaagcctgtggatcagctgtggagggactata---------------------------------------------------------------------------------------------------------------------------------------------------------------------------------------------------------------------------------------------------------------------------------------------------------------------------------------------------------------------------------------------
>_R_Albizia_edwallii_Dalmaso_272@NODE_2_length_728_cov_13.916790
--------------------------------------------------------------------------------------------------------------------------------------------------------------------------------------------------------accccaacacatgacacttctccaatcaccttatccttcaaaagctccaaaacacacaaccatggcagctcaatgcttcatccatgtcttctcttcccttctgatcattctcgcggccattgaaggcgccaaagcagtcgaatacaccgtcaccaacaccgctctcgccacctccggcggggtcgccttccgcgacaaagtaggcgccgcctatgcaaagcaaacaatggactcctcaacacaattcatatggaggatcttc---caacagaactctccggccgacagaaagaacgtgcagcaagtgagcttgttcgtggacgacatggacggagtcgcatatacttcgaacaaccagattcatctcagtgcaaggtacgtcggaagttactccggcgatgtgaaaaaagaagtgactggtgtgctgtatcatgagatgactcatgtatggcagtggaatggtaatggtcgagccaatggaggtttgatcgaagggattgctgattatgtgaggctcaaagctggctatgcaccgagtcactgggttaaaccgggacagggaaataagtgggaccaaggttatgatgttactgcttattttctggattattgtaatagtctgagaaatgggtttgtggctgaactgaacaagaagatgaggactggttacagtgatgactactttaggcagcttcttgggaagcctgtggatcagctgtggagggactata---------------------------------------------------------------------------------------------------------------------------------------------------------------------------------------------------------------------------------------------------------------------------------------------------------------------------------------------------------------------------------------------
>_R_Albizia_glabripetala_Lewis_1652@NODE_1_length_998_cov_76.359392
--------------------------------------------------------------------------------------taatagactaattt----aaaaaatat-aaaaacatcg-----ccgacgacctcttacctgttgcaatatggatgcaagttgccggttatacccctcagaccgtcccaataaaaaccccaacacgcataacttctctactct-----------gtaatcaccttcaaacaaaaccatg---gccgaacgcttcatccatgtcttctctgtgcttctggtgattttcgccgccattgaaggcgccaaagccgtcgactacacagtcaccaacaccgccctcaacacccccggcggccgcgccttccgcgacaaaataggcaacgcctacgccaggcaaacaatggactctgcaacaaaattcatatggaggatcttc---caacagaactctccggccgacagaaagaacgtgcagagagtgagcttgtttgtggacgacatggacggagtagcatatacttcaaacaaccagattcatctgagtgctaggtacgtcggaagttactccggcgatgtgaagaaagaagtgactggtgttctgtaccatgagatgactcatgtatggcagtggaatggtaacggtcgagctaatggagggttgattgaagggattgctgattatgtgaggctcaaagctggccttgcaccaagtcactgggttaaaccgggtcagggagataggtgggaccaaggctatgatgttactgctcgttttctggattattgtaatagtttgaaaaatgggtttgtggcagaactgaacaagaagatgaggactggttatagtgacgactactttaggcagattcttgggaagccagtggaccagctttggagagattataaagctaaatttggcaataatctggaagtggcttatat-----------ataagagctacttgttagtttaaagaataatagcatgacacatacgtatagtactgtatcatcgtttgtgcg-tgaaatgaatgcataatgttaatacttctca----taatggaaatgtcgtacg---------------------------------------------------------------------------------------------------------------------------------------------------------------------------------------------------------------
>_R_Albizia_glabripetala_Lewis_1652@NODE_2_length_938_cov_57.150987
---------------------------------------------------------------------------------------------------------------------------------------------------------------------------------------------------------ccccaacacatgacacttctccaatcaccttatccttcaagagctccaaaacacacaaccatggcagctcaacgcttcatccatgtcttctcttcccttctggtcattctcacggccattgaaggcgccaaagcagtggaatacaccgtcaccaacaccgccctggccacctccggcggggtcgccttccgcgacaaagtaggcgccgcctacgccaagcaaaccatggactccgcaacaaaattcatatggaggatcttc---caacagaactctccggcagacagaaagaacgtgcagcaagtgagcttgttcgtggacgacatggacggagtcgcatatacttcgaacgaccagattcatctcagtgcaaggtacgtaggaagttactccggcgatgtgaaaaaagaagtgaccggtgtgctgtatcatgagatgactcatgtatggcagtggaatggtaatggtcaagccaatggaggtttgatcgaagggattgctgattatgtgaggctcaaagctggctatgcaccgagtcactgggttaaaccgggtcagggaaataagtgggaccaaggttatgatgttactgcttattttctggattattgtaatagtctaagaaatgggtttgtggctgaactgaacaagatgatgagaactggttacagtgatgactactttaagcagcttcttgggaagcctgtcgatcagctgtggagggactataaagccaaatatggcaattaagaaagtgt-tctaatatttaggaaattcatattaagagcttattggtttaaagaataagatgatatattaaatgta----actgtatcatcgtttgtctgaggaaatgaacgcatcatattactactgcttataatcaatggaaatgtccagcgaatgttgccctgcatatattac-----------tactccag----------------------------------------------------------------------------------------------------------------------------------------------------------------------
>_R_Albizia_glabripetala_Lewis_1652@NODE_4_length_692_cov_35.699187
-----------------------------------------------------------------------------------------------------------------------------------------------------------------------------------------------------------------------------------------------------------------------------------------------------------------------------------------------------------------------------------------------------------------------------------------------ctcagcaacacagttcatatggaggatcatccagcagcagaattctccggcagacagaaagaacttgcagcaagtgaaactgatcgtggaagacatagatggattggcatttactataggcaatgaggttcatcacagtgcaaggtacgtcggaaatttctctggtgacttgaaaatggcagtaacaggtgtgttgtatcatgagatgactcacgtgtggcagtggaatggtaatggtcaggctaatagaggtttgattgaagggattgctgattatgtgaggctcaaagctggctatatgcccagtcactgggttaaacaggg-cagggagataggcaggaccaaggctatgatgttactgctcgttttctggattactgttatagtttaaaaaatgggtttgtggcataattgaacaagaagatgagggctgcttatagtgatgactactttaggcagattcttgtgaagacagcggatcagctttgtagagattataaagctaaatttgggaataatctggaagtgtcttatatttaagtagc-----ttatgagctacttagtttaaggaataagaaggtgata-gtacatataatactgtatcatcgttggtctactaaaatgaatgcgaaatat---ttctgcctg--ataatgaataatgtcgttc---------------------------------------------------------------------------------------------------------------------------------------------------------------------------------------------------------------t
>_R_Albizia_glabripetala_Lewis_1652@NODE_5_length_577_cov_52.244000
--------------------------------------------------------------------------------------------------------------------------------------------------------------------------------------------------------------------------------------------------------------------------------------------------------------------------------------------------------------------------------------------------------------------------------------------------------------------------------------------------------aaagaacttgcagcaagtgaaactgatcgtggaagacatagatggattggcatttactataggcaatgaggttcatctcagtgcaaggtacgtccgaaatttctctggtgacttgaaaatggcagt-gcaggtgtgttgtatcatgagatgactcacgtgtggcggtggaatggt-atggtcaggctaatagaggtttgattgaagggattgctgattatgtgaggctcaaagctggctatatacccagtcactgtgtcaaaccggg-cagggagataggcgggaccaaggctatgatgttactgctcgttttctggattattgtaatagtttgaaaaatgagtttgtggcagaattgaacaagaagatgagggctgcttatagtgatgactactttaggcagattcttgtgaacacagcggatcagctttggagagattataaagctaaatttgggaataatctggaagtgtcttatatttaagtagc-----ttatgagctacttagtttaaggaataagaagatgata-gtacatataatacagtatcatcgttggtctactaaaatgaatgcgaaa---------------------------------------------------------------------------------------------------------------------------------------------------------------------------------------------------------------------------------------------------t
>_R_Albizia_inundata_Wood_26530@NODE_1_length_942_cov_257.634724
--------------------------------------------------------------------------------------------------------------------------------------------------------------------------------------------------------------acacatgacacttctccaatcaccttatccttcaagagctccaaaacacaaaaccatggcagctcaacgcttcatccatgtcttctcttcccttctagtcattctcgcggccattgaaggggccaaagcagtcgaatacaccgtcaccaacaccgccctcgccacctccggcggggtcgccttccgcgacaaagtaggcgccgcctacgcaaagcaaacaatggactccgcaacacaattcatatggaggatcttc---caacagaactctccggcagacagaaagaacgtgcagcgagtgagcttgttcgtggacgacatgaacggagtcgcatatacttcaaacgaccagattcatctcagtgcaaggtatgtcggaagttactccggcgatgtgaaaaaagaagtgaccggtgtgctgtatcatgagatgactcatgtatggcagtggaatggtaatggtcaagccaatggaggtttgatcgaagggattgctgattatgtgaggctcaaagctggctatgcaccgagtcactgggttaaaccgggacagggaaacaagtgggaccaaggttatgatgttactgctcattttctggattattgcaatagtctaagaaatgggtttgtggctgaactgaacaagaagatgagaactggttacagtgatgactactttaggcagcttcttgggaagcctgtcgatcagctgtggagggactataaagccaaatatggcaattaagaaagtgt-tctaatatttaggaaattcatattaagagcttattggtttaaagaataagatgatatattaaatgta----accgtatcatcgtttgtctgaggaaatgaacgcatcatattactactgcttataattaatggaaatgtccagcgaatgttgc-ccgtatatattac-----------tgctccagcccga--------------------------------------------------------------------------------------------------------------------------------------------------------------act
>_R_Albizia_inundata_Wood_26530@NODE_2_length_913_cov_281.712121
---------------------------------------------------------------------------------------------------------------------------------------------------ttgtctcaaaatttctttttgccggttata-ccctcagaccgtcccaataaaaaccccaacacgcataacttctctactca-----------gtaatcaccttcaaacacaaccatg---gccaaacgcttcatccatgtcttctctgtgcttctgatgattttcgctgccattgaaggcgccaaagccgtcgactacacagtcaccaacaacgccctcaacacccccggtggccgcgccttccgcgacaaaataggcaactcctacgccaggcgaacaatggactctgcaacaaaattcatatggaggatcttc---caacagaactctcccgccgacagaaagaacgtgcagagagtgagcttgtttgtggacgacatcgacggagtagcatttacttcaaacaaccagattcatctgagtgctaggtacgtcggaagttactccggcgatgtgaagaaagaagtgactggtgttctgtaccatgagatgactcatgtatggcagtggaatggtaacggccgagctaatggagggttgattgaagggattgctgattatgtgaggctcaaagctggccttgcaccgagtcactgggttaaaccgggtcagggagataggtgggaccaaggctatgatgttactgctcgttttctggattattgtaatagtttgaaaaatgggtttgtggcagaactgaacaagaagatgaggactggttatagcgacgactactttaggcagcttcttgggaagccagtggaccagctttggagagattataaagctaaatttggcaataatctggaagtggcttatat-----------ataagagctacttgttagtttaaagaataatagcatgacacatacgtatagtactgtatcatcgtttgtgcg-taaaatgaatgcataatgttaatacttctca----ta-------------------------------------------------------------------------------------------------------------------------------------------------------------------------------------------------------------------------------
>_R_Albizia_inundata_Wood_26530@NODE_3_length_682_cov_150.760766
-------------------------------------------------------------------------------------------------------------------------------------------------------------------------------------------------------------------------------------------------------------------------------------------------------------------ttt---catccattgaaggcaccaaagcagtcaattaaatagtcaccaaca------------------------------------------------cagcctacgcgaggcaaacaatggactcagcaacacagttcatatggaggatcttccagcagcagaattctccggcagacagaaagaacttgcagcaagtgaaactgatcgtggaagacatagatggattggcatttactataggcaatgaggttcatctcagtgcaaggtacgtccgaaatttctctggtgacttgaaaatggcagtaccaggtgtgttgtatcatgagatgactcacgtgtggcagtggaatggtaatggtcaggctaatagaggtttgattgaagggattgctgattatgtgaggctcaaagctggctatatacccagtcagtgggttaaaccggg-cagggagataggcgggaccaaggctatgatgttactgctcgttttctggattactgtaatagtttgaaaaatgagtttgtggcagaactgaacaagaagatgagggctgcttatagtgatgactactttaggcagattcttgtgaacatagcggatcagctttggagagattataaagctaaatttgggaataatctggaagtgtcttatatttaagtagc-----ttatgagctacttagtttaaggaataagaaggtgata-gtacatataatactgtatcatc------------------------------------------------------------------------------------------------------------------------------------------------------------------------------------------------------------------------------------------------------------------------------
>_R_Albizia_sinaloensis_Hughes_1576@NODE_1_length_1155_cov_138.924861
-------------------------------------------------------atagtgaattaactattc--aacatgatgaataacat-gctatctggctggaaattataaattaaaccaattaattagaaaccactaactcgttgctatatggaagcaagttgccg---ttatccctcagac--ttcccataaaaa------------acccttctccaatcaccttatccttcaagagctccaaa--acacaaccatggcagttcaacgcttcatccatgtcttctcttcccttctggtcattctcgtggtcattgaaggcaccaaagcagtcgaatacaccgtcaccaacacagccctcgccacctccggcggggtcgccttccgcgacaaagtaggcgccgcctacgccaagcaaacaatggactccgcaacacaattcatatggaggatcttc---caacagaactctccggcagacagaaagaacgtgcagcaagtgagcttgttcgtggacgacatggacggagtcgcatatacttcgaacgaccagattcatctcagtgcaaggtacgtcggaagttactccggcgatgtgaaaaaagaagtgaccggtgtgctgtatcatgagatgactcatgtatggcagtggaatggtaatggtcaagccaatggaggtttgatcgaagggattgctgattatgtgaggctcaaagctggctatgcaccgagtcactgggttaaaccgggtcagggaaataagtgggacagaggttatgatgttactgcttattttctggattattgtaatagtctgagaaatgggtttgtggctgaactgaacaagaagatgaggactggttacagtgatgactactttaggcagcttcttgggaagcctgtggatcagctgtggagggactataaagccaaatatggcaattaagaaagtgt-tctaatatttagcaaattcatattaggagcttattggtttaaagaataagatgatatattaaatgta----actgtagcatcgtttgtctgaggaaatgaacgcatcatattactactgcttataattaatggaaatgtccagcgaatgttgctctgtacatattac-----------gctcccagtgttaat-----aacagaaatatttgaagaattt--atcttaataa----atataagat--atatttttata-------------------------------------------------------------------------------------------taa
>_R_Albizia_subdimidiata_var_minor_Gorts_341@NODE_2_length_998_cov_41.325733
---------------------------------------------------------------------------------------------ctaattt----aaaaaatat-aaaaacatcg-----ccgacgacctctttccggttgcaatatggaggcaagttgccggttatacccctcagaccgtcccaataaaaaccccaacacgcataacttctctactca-----------gtaatcaccttcaaacacaaccatg---gccgaacgcttcatccatgtcttctctgtgcttctggtgattttcgccgccattgaaggcgccaaagccatcgactacacagtcaccaacaacgccctcaacacccccggtggccgcgccttccgcgacaaaataggcaacgcctacgccaggcgaacaatggactctgcaacaaaat-----------------------------tctcccgccgacagaaagaacgtgcagagagtgagcttgtttgtggacgacatcgacggagtagcatttacttcaaacaaccagattcatctgagtgctaggtacgtcggaagttactccggcgatgtgaagaaagaagtgactggtgttctgtaccatgagatgactcatgtatggcagtggaatggtaacggtcgagctaatggagggttgattgaagggattgctgattatgtgaggctcaaagctggccttgcaccgagtcactgggttaaaccgggtcagggagataggtgggaccaaggctatgatgttactgctcgttttctggattattgtagtagtttgaaaaatgggtttgtggcagaactgaacaagaagatgaggactggttatagtgacgactactttaggcagcttcttgggaagccagtggaccagctttggagagattataaagctaaatttggcaataatctggaagtggcttatat-----------ataagagctacttgttagtttaaagaataatagcatgacacatacgtatagtactgtatcatcgtttgtgcg-tgaaatgaatgcataatgttaatacttctca----taatggaaatgtcgtacgtgtgttgctttatata---tacagctgagtacgctttt-------------------------------------------------------------------------------------------------------------------------------------------------------------------------
>_R_Albizia_subdimidiata_var_subdimidiata_Ferreira_210@NODE_1_length_1278_cov_194.391341
------------------------------caatacacacacatcttagataaaaatagtgagttaactattc-aaacatgatgaataacatagctatctggctagaaataataaattaaaccaattaatcaaaaaccactcactcgttgccatatggatgcaagttgccg---ttatccctcggac--ttcctat-aaaaccccaacacatgacacttctccaatcaccttatccttcaagagctccaaaacacaaaaccatggcagctcaacgcttcatccatgtcttctcttcccttctagtcattctcgctgccattgaaggtgccaaagcagtcgaatacaccgtcaccaacaccgccctcgccacctccggcggggtagccttccgcgacaaagtaggcgccgcctacgccaagcaaaccatggactccgcaacacaattcatatggaggatcttc---caacagaactctccggcagacagaaagaacgtgcagcaagtgagcttgttcgtggacgacatggacggagtcgcatatacttcgaacgaccagattcatctcagtgcaaggtacgtaggaagttactccggcgatgtgaaaaaagaagtgaccggtgtgctgtatcatgagatgactcatgtatggcagtggaatggtaatggtcaagccaatggaggtttgatcgaagggattgctgattatgtgaggctcaaagctggctatgcaccgagtcactgggttaaaccgggacagggaaacaagtgggaccaaggttatgatgttactgcttattttctggattattgtaatagtctaagaaatgggtttgtggctgaactgaacgagaagatgagaactggttacagtgatgactactttaggcagcttcttgggaagcctgtggatcagctgtggagggactataaagccaaatatggcaattaagaaagagt-tctaatatttagcaaattcatattaagagcttaatagtttaaagaataagatgatatattaaatgta----actgtatcatagtttgtctgaggaaatgaacgcatcatattactactgcttataattaatcgaaatgccaaccaaatgttgctttatatatattac--------------tccaattttagt-----ataagatatatttagagaattg--atattgataa----atataagat--atattttcatattctaatttattcctaatgatgcttcttaaccataattaaggaa-------------------------------------------------a
>_R_Albizia_subdimidiata_var_subdimidiata_Ferreira_210@NODE_2_length_1270_cov_159.449288
ctgccctcaattgggccattagacccattcaagtagtcaaataa-------aaatataattttttatttttttttcatatttaagataatagactaattt----aaaaaatat-aaaaacatcg-----ccgacgacctctttcctgttgcaatatggaggcaagttgccggttatacccctcagaccgtcccaataaaaaccccaacacgcataacttctctactca-----------gtaatcaccttcaaacacaaccatg---gccgaacgcttcatccatgtcttctctgtgcttctggtgattttcgccgccattgaaggcgccaaagccgtcgactacacagtcaccaacaccgccctcaacacccccggtggccgcgccttccgcgacaaaataggcaacgcctacgccaggcgaacaatggactctgcaacaaaattcatatggaggatcttc---caacagaactctccggccgacagaaagaacgtgcagagagtgagcttgtttgtggacgacatggacggagtagcatatacttcaaacaaccagattcatctgagtgctaggtacgtcggaagttactccggcgatgtgaagaaagaagtgactggtgttctgtaccatgagatgactcatgtatggcagtggaatggtaacggtcaagctaatggagggttgattgaagggattgctgattatgtgaggctcaaagctggccttgcaccgagtcactgggttaaaccgggtcagggagataggtgggaccaaggctatgatgttactgctcgttttctggattattgtaatagtttgaaaaatgggtttgtggcagaactgaacaagaagatgaggaccggttatagtgacgactactttaggcagcttcttgggaagccagtggaccagctttggagagattataaagctaaatttggcaataatctggaagtggcttatat-----------ataagagctacttgttagtttaaagaataatagcatgacacatacgtatagtactgtatcatcgtttgtgcg-tgaaatgaatgcataatgttaatacttctca----taatggaaatgtcgtacgtgtgttgctttatata---tacagctgagtacgcttttctgcaaaaagtgtaagaagaagaagcttataactaactaagtctacagaaggggta-aagaataatgtctttatg----------------------------------------------------------------------------------------------
>_R_Albizia_subdimidiata_var_subdimidiata_Ferreira_210@NODE_4_length_712_cov_76.826772
-------------------------------------------------------------------------------------------------------------------------------------------------------------------------------------------------------------------------------------------------------------------------------------------------------------------------------------------------------------tcaccaacactgccgtcgcaaccgccttcggctcacacttcaatgatgaaataggcacggattacgccagagaaaccctacactctgcaacccagttcatatgggcgacctttcagcagcaaaacaacgtatcagaaagaaaagatgt-----------gcttactagtggaagacattgacggggttgcattcaccagcgacaatgaggttcactttagtgcgagatacgttgcgaactattcaggagatgtgagaagagaagtgagtggcttgctgtatcatgagattacccatgtgtggcagtgggaaggtcatggtacggccaatggagggttgattgaagggattgctgattatgtgaggctcaaagctgactatgcgccgagtcactaggtcaaatcgggtcaggaagataggtgggatgaaggatatgatgttactgcttattttctggattactgtgagagtttgaggtgtgggtttgtggcagaaatgaacaagaagatgaggagtggttatggtgatcagttctttgttgagctgcttgggaagagggttgatcatctgtcggatgagtataaggtcaagtatgggaattaaggtgagggaggggaaa-ctgaataat-----tttgttgttta--agtctcttgaatgattta-tagcacaaacatgtt--------------ttaatgtgataaaactaaa------tg----ttcttgatggagtt-------------------------------------------------------------------------------------------------------------------------------------------------------------------------------------------------------------------------------t
>_R_Albizia_tomentella_Leach_Dunlop_3801@NODE_3_length_1000_cov_63.836403
---------------------------------------------------------------------------------------------------------------------------------------------------------------------------------------------------------------------------------gcaacctatctc----------ccaaaaacacacatatgccttca---atcctcatgcacaccatctgtttg---ataatattcctagctgctatgcaagcaacacaggcagtggaatacaacgtcagcaacaccgccctcgcaaccgccttcggctcgcgctttaatgaagaaataggtatggattgcgccagagaaacactagactctgcaacccaattcatatgggcgatctttaagcagaaaaacaacgcatcagaaagaaaagatgtgcaaaaagtgagcttaatagtggaagacatcgacggggtcgcattcaccagcgacaatgaggttcacttaagtgcgagatacgttgcgaaatattcaggagatgtgagaagagaagtgagtggcgtgctgtatcatgagatgacccatgtgtggcagtgggatggtaatggtacggctaatggagggttaattgaagggattgctgattacgtgaggctcaaagctggctatgcgcccagtcactgggttaaaccgggtcagggagataggtgggataaaggatatgatgttactgcttattttctggattactgtgagagtttgagatgtgggtttgtggccgaactgaacctgaagatgaggagtggttatggtgatcagttttttgttgagctgcttgggaagagggttgatcagctgtgggatgagtacaagctcaacaatgggaattaaggggaggaaggggaaa-ctgagtaat-----tttgttgtttaatactctcttgaatgatttg-tagcacaaacatgtt-------------------gtgataaagcttaa------tg----cttttcatggagtt-------------tgtgtgtgtctct---------------cctaattta---------aaaa------taata----------tttttata------------gaggacataaaaaat-----------gtta------------------------------------tt--tgaaga--------------gtaataggatca---------------agc
>_R_Albizia_tomentosa_Hughes_648@NODE_1_length_1396_cov_133.579227
aaagaattaattttattaataaaaacaatataatacacatatatcttagataaaaatagtgaattaactattc-aaacatgatgaataacat-gctatctggctagaaattataaattaagccaattaaccagaaaccactaactcgttgctatatggaagcaagttgccg---ttattcctcagac--ttcctataaaaaacccaacatatgacacttcgccaatcaccttatccttcaagagctccaaa--acacaaccatggcagttccacgcttcatccatgtcttctcttcccttctggtcattctcgcggtcattgaaggcaccaaagcagtcaaatacaccgtcaccaacacagcccttgccacctccggcggggtcgccttccgcgacaaagtaggcgccgcctacgccaagcaaacaatggactccgcaacacaattcatatggaggatcttc---caacagaactctccggcagacagaaagaacgtgcagcaagtgagcttgttcgtggacgacatggacggagtcgcatatacttcgaacgaccagattcatctcagtgcaaggtacgtcggaagttactccggcgatgtgaaaaaagaagtgaccggtgtgctgtatcatgagatgactcatgtatggcagtggaatggtaatgatcaagccaatggaggtttgatcgaagggattgctgattatgtgaggctcaaagctggctatgcaccgagtcactgggttaaaccgggtcagggaaataagtgggacagaggttatgatgttactgcttattttctggattattgtaatagtctgagaaatgggtttgtggctgaactgaacaagaagatgaggactggttacagtgatgactactttaggcagcttcttgggaagcctgtggatcagctgtggagggactataaagccaaatatggcaattaagaaagtgt-tctaatatttagcaaattcatattaagagcttattggtttaaagaataagatgatatattaaatgta----actgtagcatcgtttgtctgaggaaatgaacgcatcatattactactgcttataattaatggaaatgtccagcaaatgttgctctgtacatattac-----------gctcccagtgttaat-----acgagaaatatttgaagaattc--atct---------------------atatttttatatattaatttatctctaatgatgctccctaatcataattaaggaaagaaagataactaagatgttatatcatattaatcaatttaactaaat--t
>_R_Albizia_xerophytica_Hughes_1435@NODE_2_length_523_cov_19.421525
-------------------------------------------------------------------------------------------------------------------------------------------------------------------------------------------------------------------------------------------------------------------------------------------------------------------------------------------------------------------------------------------------------------------------------------------------------------------------------------------------------------------------------------------------------------------------------------------------------------------------------cgacagtatacacttgcacttcttaatacaccattttt------------agttgtaacagtcagactaatagaggtctgattgaagggattgctgattttgtgaggctcaaagctggctatatacccagtcactgggttaaaacggg-cagggagataggccggaccaaggctatgatattactgctcgttttctggattacagtaatagtttgaaaaatgggtttgtggcagaattgaaaaagaagacgagggctgcttatagtgatgactactttaggcagattcttgtgaagacagtggatcagctttggagagattataaagctaaatttaggaataatctgga--------------------c-----ttatgagctacttagtttaaggaataagaagatgata-gcacatataatactgtatcatcgttggtctg-tgaaatgaacgcgaaatat---tactgcctg--ataatgaaaaatgtcgtacttgtgttgctct-----------atatgagtttgcttttctgcgaaatggaca----------ttttt-----------------------------------------------------------------------------------------------------------------------------------------tgg
>_R_Archidendron_clypearia_Wieringa_1849@NODE_4_length_1068_cov_152.578204
--------------------------------------------------------------------------------------------------------------------------------------------------------------------------------------------------------------------------ttctccattaggctttactgggagtgagtga-tactcgcctcctct---ctttaatagacaacttttatctttttttctcttttgaccattcttgcttccattgaaggcaccaaagcagtcaattacaccgtcaccaacaccaccctcaagatggccggcagctgagtcttctgggacaaaataggtgcggcctacacgaggcaaacaatggac-cagcaacaaagttcatatggaggatcttccagcagcacaattctccg---gacataaagaacttgcagcaagtgaaactgatcatggaagacatagatggattggcatttactacaggcgacgaggttcatctcagtgcaaggtatgtcggaaatttctccagtgacttgaaaatggcagtaacaggtgtgttgtatcatgagataacttacgtgtggcagtggaatgggaatgatcaggctaatagagggttgattgaagggattgctgattatgtgaggctcaaagctggctatataccgagtcactgggttaaaccgggtcagggagataggtgggaccaaggctatgatgttactgctcgttttctggattattgtaattgtttgaaaaatgggtttttggcagaattgaacaagaagatgaggactgcttacggtgatgactactttaggcagattcttgggaagacagtggatcagctttggagagattataaagctaaatttggcaataatatggaattgtcttgtatttaagtagc-----ttatgagccacttagtttgaagaataataagatgata-gtacatat-atactgtatcatcttttgtctg-tcaaatgagtatgtaatat---tactgc------tatggaatagtgtcgtacgtgtgttgctct-----------agctgagttcgcttttctgcgaaacggaca----------atttc--actgtgtt----------agttgttaaacaagaatg--------actgatcttacttgtaaagattatcaataaacacaatgcatttataaaacccaagactt-----------------------------------
>_R_Balizia_elegans_Iganci_870@NODE_1_length_1628_cov_162.223082
aaagaattaattttattaataaaaaaaatataatacacacatatcttagataaaaatagtgaattaactattc-aaacatgatgaataacatagctatctggccagaaattataaattaaaccaattaatcaaaaaccactaactcgttggtatatggatgcaagttgccgaacttatccctcagac--ttcctataaaaaccccaacacatgacacttctccaatcgccttatccttcaagagctccaaaacacacaaccatggcagctcaacgcttcatctacgtcttctcttcccttctggtcattctcgcggccattgaaggtgccaaagcagtcgaatacagcgtcaccaacaccgccctggccacctccggcggggtcgccttccgcgacaaagtaggcgccgcctacgcaaagcaaacaatggactccgcaacacaattcatatggaggatcttc---caacagaactctccggcagacagaaagaacgtgcagaaagtgagcttgttcgtggacgacatggacggagtcgcatatacttcgaacgaccagattcatctcagtgcaaggtacgtcggaagttactccggcgatgtgaaaaaagaagtgactggtgtgctgtatcatgagatgactcatgtatggcagtggaatggtaacggtcgagccaatggaggtttgatcgaagggattgctgattatgtgaggctcaaagctggctatgccccgagtcactgggttaaaccgggtcagggaaataagtgggaccaaggctatgatgttactgcttattttctggattattgcaacagtctgagaaacgggtttgtggctgaactgaacaagaagatgaggactggttacagtgatgactactttaggcagcttcttgggaagcctgtggatcagctgtggagggactataaagccaaatatggcaattaagaaagtgt-tataatattaagcaaattcatattaatagcttgagagtttaaagaataagacgatatattaaatgta----actgtatcatcgtttgtctgatgaaatgaatgcatcatattattactgcttataactaatgcaaatgtctaaagaatgttac-ctgtatatatcacagtagcctac-catatcagtaagaag----gaagggagagatttgagagtgta--aacccagtga----gccagacattgatatttttttgcttatattaatataaaataaatatctaccaatattctaaaataaaacaatataacaagggatgtgggttcaaa------------------cta
>_R_Balizia_leucocalyx_Aguilar_1939@NODE_2_length_1685_cov_179.083333
ttaaatttaatttttttaaaaaaattattttaataaatataaaatctaaataaaaataattttcaa-ttaat-ttattttaaaaag-taatattttattt----aaaaataac-aaaaaaatcacctaaacgaatgccttaggatagttaccgaaacggt--------tcccttatatccctcagaccgcccctataaacaccccaacacacgtagcttctctaccca-----------gtaatcaccttctaacacaaccatg---gcccaacgcttcatccatgtcttctctgtgcttctggtgattgtcgccgccattgaaggcgccaaagccgtcgactacacagtcaccaacaccgccctcaacacccccggcggccgcgccttccgcgacaaagtaggcaacgcctacgccaggcgaacaatggactctgcaacaaaattcatatggaggatcttc---caacagaactctccggccgacagaaagaacgtgcagaaagtgagcttgtttgtggacgacatgaacggagtagcatatacttcaaacaaccagattcatctgagtgcaaggtatgtcggaagttactccggcgatgtgaagaaagaagtgactggtgtgctgtttcatgagatgactcatgtatggcagtggaatggtaacggtcaagcaaatggaggtttgattgaagggattgctgattatgtgaggctcaaagctggccttgcaccgagtcactgggtcaaaccgggtcagggagataggtgggaccagggctatgatgttactgctcgttttctggattattgtaatagtttgaaaaatgggtttgtggcacaactgaacaagaagatgaggactggttatagtgacgactactttaggcagcttcttgggaagacagtggaccagctttggagagattataaagctaaatttggcaataatctggaagtggcttatatataagaagctaataagagctacttattagtttaaagaataataagatgacacatacatgtagtactgtatcatcgtttgtgtg-tgaaatgaatgcataatgtttatactgcttt----taatggaaatgtcctacgtgtgttgctctaaatatcgtacagctgagtacgcttttctacaaaaaatgta--aagaagagccttgtaactaattaagtgtttgggattggtgttagagaagtgcgttcatg--------aagtcgaactccttttacattcgtattccgtaaatc--aacttaaagcagcttctaccgctaactcaagtttggcatcacaatgtc
>_R_Balizia_pedicellaris_Queiroz_15529@NODE_1_length_1058_cov_344.060818
------------------------------------------------------------------------------------------------------------------aataaaa--------acagcgaagggcaaaacaatgcaata-aaatataaagcgcca----------------gttgctaataaaatcccaaacagataactcttctctaatcactttatcctacaagagctcaattaaacacagccatg---gctcaacgcttcatccaagtgttctcttcggttcttgtgcttcttgcatccattgaaggcaccaaagcagtctcttacaccgtcaccaccaccgcccccaaca------------------------------------------------------------------------------------------------------------aggccgacagaaagaacgtgcagcaagtgaaactgatcgtggaagacatagatggattggcatttactataggcaacgaggttcatttcagtgcaaggtacgtcggaaatttctccggtgacttgaaaatggcagtaacaggtgtgttgtatcatgagatgactcacgtgtggcagtggaatggtaatggtcaggctaatagaggtttgattgaagggattgctgattatgtgaggctcaaagctggctatataccgagtcactgggttaaaccgggtcagggagataggtgggaccaaggctatgatgttactgctcgttttctggattattgtaatagtttgaaaaatgggtttgtggcagaattgaacaagaagatgagggctgcttacagtgatgactaccttaggcagattcttgggaagacagtggatcagctttggagagattataaagctaaatttggcaataatctggaagtgtcttatatttaagtagc-----ttatgagctacttagtttgaagaatattaagatgata-gtacatat-gtaccgtgtcatcttttgtctg-tgaaatgaatgcgtaatat---tactgc------tatggaatagtgtcgtacgtgtgttgctct-----------agctgagttcgcttttctgcaaaatggaca----------atttc--actgtgtt----------agttgctaaataagaatg--------actgatcttatttataaagattatcaatgaacataatgaatttataaaaccccaagacttcttggtagtttatgag------------------
>_R_Balizia_pedicellaris_Queiroz_15529@NODE_2_length_932_cov_97.465222
------------------------------------------------------------------------------------------------------------------------------------------------------------------------------------------------------------------actgatcttatgcaagaaacctatctc----------aaaaaattacatatatgccttcaaaaaacctcatgcgcgccatctgtttg---ataatattcctagctactatgcaagtaacacatgcagtggaatacaacgtcaccaacactgccctcgcaaccgccttcggctcacgcttcaatgacgaaataggcacggattacgccagagaaacactagactctgcaacccagttcatatgggcgatctttcagcagcaaaacaacgcatcagaaagaaaagatgt-----------gcttaatagtggaagacattgacagggttgcattcaccagcgacagtgaggttcacctaagtgcaagatacgttgcgaactattcaggagatgtgagaagggaagtgagtggcgtgctgtatcatcagatgacccatgtgtggcagtgggatgttaatgttacggccaatggagggttgattgaagggattgctgattatgtgaggctcaaagctggctatgcgccgagtcactgggttaaaccgggtcagggagataggtgggataaaggatatgatgttactgctaattttctggattactgtgagaatttgagatgtgggtttgtggcagaactgaacaagaagatgaggagtgg-tatggtgatcagttctttgttgagctgcttggaaagagggttgatcagctgtgggatgagcataaggtcaagtatgggaattaaggggagggaggggaaa-ctgaataat-----tttgtcgttta--agtctcttgaatgatttg-tagcacaaacatatt--------------ttaatgtgataaaactaaa------a-----tacttcataaattttgtaaaaatatgaagggtatgccactt--------------gagaatatg---------aaaa------gaagggataa-----taattacg----------gaagagacata--------------------------------------------------------------------------------------------------------------a
>_R_Balizia_pedicellaris_Queiroz_15529@NODE_4_length_500_cov_97.541573
----------------------------------acacacatatcttagataaaaatagtgaattaactattcaaaca--gatgaataacatagctatctggccagaaattataaattaaaccaattaatcaaaaaccactaactcgttggtatatggatgcaagttgccgaacttatccctcagac--ttcctataaaaacccccatacatgacacttctccaatcgccttatccttcaagagctccaaaacacacaaccatggcagctcaacgcttcatccatgtcttctcttcccttctggtcattctcgcagccattgaaggcgccaaagcagtcgaatacaccgtcaccaacaccgccctcgccacctccggcggggtcgccttccgcgacaaagtaggcgccgcctacgcaaagcaaacaatggactccgcaacacaattcatatggaggatcttc---caacagaactctccggccgacagaaagaacgtgc--------------------------------------------------------------------------------------------------------------------------------------------------------------------------------------------------------------------------------------------------------------------------------------------------------------------------------------------------------------------------------------------------------------------------------------------------------------------------------------------------------------------------------------------------------------------------------------------------------------------------------------------------------------------------------------------------------------------------------------------------------------------------------------------------------------------------------------------a
>_R_Balizia_spnov_Morim_577@NODE_1_length_1012_cov_59.838036
------------------------------------------------------------------------------------------------------------------aatggaatacttctaagagacacaactaacgt---------tagaaacaaacggccatcctcatcg-------gtttcttataaaccctcgatcccattgatcttatgcaagcaacctatctc----------aaaaaattacatatatgccttcaaataacctcatgcacgccatctgttcg---ataatattcctagctactatgcaagtaacacaggcagtggaatacaacgtcaccaacactgccctcgcaaccgccttcggctcacgcttcaatgacgaaataggcacgggttacgccagagaaacactagattctgcaacccagttcatatgagcgatctttcagcagcaaaacaacgcatcagaaagaaaagatgt-----------gcttaatagtggaagacattgacagggttgcattcaccagcgacagtgaggttcacctaagtgcaagatacgttgcgaactattcaggagatgtgagaagagaagtgagtggcgtgctgtatcaacagatgacccatgtgtggcagtgggatgctaatgttacggccaatggagggttgattgaagggattgctgattatgtgaggctcaaagctggcaatgcgccgagtcactgggttaaaccgggtcagggagataggtgggataaaggatatgatgttactgctaattttctggattactgtgagagtttgagatgtgggtttgtggcagaactgaacaagaagatgaggagtggttatggtgatcagttctttgttgagctgcttgggaagagggttgatccgctgtgggatgagcataaggtcaagtatgggaatcaaggggagggaggggaaatctgagtaat-----tttgttgttta--agtctcttgaatgatttg-tagcacaaacatgtt--------------ttaatgtgataaaactaaa------t-----tacttcataaattttataaaaatatgaagggtataccactt--------------gagactatg---------aaaa------gaagggataa-----ta-----------------------------------------------------------------------------------------------------------------------------------------a
>_R_Balizia_spnov_Morim_577@NODE_2_length_984_cov_173.135630
------------------------------------------------------------------------------------------------------------------------------------------------------------------------------------------------------atatataaatgttttacttatcactagtcactttatcctacaagagctcaattaaacacagccatg---gctcaacgcttcatccaagtcttctcttcggttcttgtgcttcttgcatcgattgacggcaccagagcagtctcttacaccgtcaccaccaccgcccccaacacggctggcggccgcatcttccgggacaaaataggagcggcctacgcgaggcaaacaatggactcagcaacacagttcatatggaggatcttccagcagcagaattctccggcagacagaaagaacttgcagcgagtgaaactgatcgaggaagacatagatggattggcatttactataggcaacgaggttcatttcagtgcaaggtacgtcggaaatttctccggtgacttgaaaatggcagtaacaggtgtgttgtatcatgagatgactcacgtgtggcagtggaatggtaatggtcaggctaataggggtttgattgaagggattgctgattatgtgaggctcaaagctggctatataccgagtcactgggctaaaccgggtcagggagataggtgggaccaaggctatgatgttactgctcgttttctggattattgtaacagtttgaaaaatgggtttgtggcagaattgaacaagaagatgaggactgcttacagtgatgactaccttaggcagattcttgggaagacagtggatcagctttggagagattataaagctaaatttggcaataatatggaagtgtcttatatttaagtagc-----atatgagctacttagtttgaagaatattaagatgaca-gtacatat-gtactctgtcatcttttgtctg-tgaaatgaatgcgtaatat---tactgc------tatggaatagtgtcggacgtgtgttgctct-----------agccgagttcgcttttctgcaaaatggaca----------atttc--actgtgtt----------agttgctaaagaataatg------------------------------------------------------------------------------------------------------
>_R_Balizia_spnov_Morim_577@NODE_3_length_829_cov_478.700258
----------------------------------------------------------------------------------------------------------------------------------------------------------------------------------------------------------------------------------------------------------------------------------------------------------------------------------------------------------------------------------------------------------------------------------------------------------------------------------------------------------------------------------------------------------------------------------------------------------------------------------aagtgactggtgtgctgtatcatgagatgactcatgtatggcagtggaatggtaatggtcaagccaatggaggtttgatcgaagggattgctgattatgtgaggctcaaagctggctatgccccgagtcactgggttaaaccgggtcagggaaataaatgggaccaaggctatgatgttactgctcattttctggattattgcaacagtctgagaaacgggtttgtggctgaactgaacaagaagatgaggactggttacagtgatgactactttaggcagcttcttgggaagcctgtggatcagctgtggagggactataaagccaaatacggcaattaagaaagtgt-tataatatttagcaaattcctattaatagcttgagagtttaaagaataagacgatatattaaatgta----actgtatcatcgtttgtctgatgaaatgaatgcatcatattattgctgcttataactaatgcaaatgtctaaagaatgttac-ctgtatatatcacagtagcctac-catttcagtaagaag----aaagggagagatttgagagtgta--aacccagtga----gcccggcgttgatatttttttgcttatattaatataaaataaatgtctaccaatattcctaaataaaacaatataaacatgatcctacatccaaataacactaccaacacaaa--a
>_R_Cathormion_rhombifolium_Deighton_3618@NODE_1_length_1179_cov_113.082577
------------------------------------------------------------------------------------------------------------attataaattaaaccaattaatcaaaaaccactaactcgttgctatatggatgcaagttgccg---ttatccctcagac--ttcctataaaaaccccaacacatgacacttctccaatcaccttatccttcaagagctccaaaacacacaatcatggcaggtcaacgcttcatcgatgtcttctcttcccttctggtcattctcgcggccattgaaggcgccaaagcagtcgaatacactgtcaccaacaccgccctcgccacctccggcggggtcgccttccgcgacaaagtaggcgccgcctacgcaaagcaaacaatggactccgcaacacaattcatatggaggatcttc---caacagaactctccggccgacagaaagaacgtgcagaaagtgagcttgttcgtggacgacatggacggagtcgcatatacttcgaacgaccagattcatctcagtgcaaggtacgtcggaagttactccggcgatatgaaaaaagaagtgactggtgtgctgtatcatgagatgactcatgtatggcagtggaatggtaatggtcgcgccaatggaggtttgatcgaagggattgctgattatgtgagactcaaagctggttatgccccgagtcactgggttaaaccgggtcagggaaataagtgggaccaaggctatgatgttactgcttattttctggattattgtaacagtctgagaaacgggtttgtggctgaactgaacaagaagatgaggactggttacagtgatgactactttaggcagcttcttgggaagcctgtggatcagctgtggagggactataaagccaaatacggcaattaagaaagtgt-tataatattaagcaaattcctattaatagcttgagagtttaaagaataagacgatatattaaatgta----actgtatcatcgtttgtatgatgaaatgaatgcatcatattattactgcttataactaatgcaaatgtctaaagaatgttac-ctgtatatatcacagtagcctac-catttcagtaagaag----aaagggagagatttgagagtgta--aacccagtga----gccggacattgatatttgtttgcttatattaatataaaataa------------------------------------------------------------------------tg
>_R_Enterolobium_cyclocarpum_MWC9020@NODE_1_length_1440_cov_300.040352
------------------gaaaaaaacatgtaaaaaaggc-------aaaaaaaagtaacggtgtagctattc-aagcatgatgaataacatagctatttggctggaaattataaattaaaccaattaatcaaaaacgaccaactcgatgctatatggatgcaaggtgccg---ttatcactcagac--ttcctataaaaacccaaacacatggcacttccccaatcaccttatccttcaagagctccaaaacacacggccatggctgctcaacgtttaatccatgtcttctcttcccttgtcgtcattctcgcggccattgaaggcgccaaagcagtcgaatacaccgtcaccaacaccgccctcgccacctccggcggggtctccttccgcgacaaagtaggcgacgcctacgccaagcaaacaatggactccgcaacacaattcatatggagtatcttc---caacagaactctccggccgacagaaagaacgtgcagcaagtgagcttgttcgtggacgatatgggcggagtcgcatatacttcgaacgaccagattcatctcagtgcaaggtacgtcggaagttactccggcgatgtgaaaagagaagtgacaggtgtgttgtatcatgagatgactcatgtatggcagtggaatggtaatggtcaagcgaatggaggtttgatcgaagggattgctgattatgtgaggctcaaagctggctatgcaccgagtcactgggtcaaaccaggtcagggaaataagtgggaccaaggttatgatgtcactgcttattttctggattattgtaacagtctgagaaatgggtttgtggctgaactgaacaagaagatgaggaccggttacagtgatgactactttaggcagcttcttgggaagcctgtggatcagctgtggagggactataaagccaaatatggcaattaggaaagtgt-tctaatatttagcaa--tcatattaagagcttattagtttaaagaataagatgatatattaaatgta----actgtatcatcgtttgtctgagaaaatgaactcatcatattactaccgcttataattaatggaaatgtccagccaattttcc-ctgtatatatcac------------------------------tataaaatatatttaaatattta--attttaac-----------------taatttttatatttaaatttactcttaatgatactcttttatcataatttaaaaaaaagataataataatcgatcacacaaaaattagtaaaccaacagccgtga
>_R_Enterolobium_cyclocarpum_MWC9020@NODE_2_length_1345_cov_294.055994
ttaccctcaattgagccattaaacccattcatatagtcatataa-------aaatataattattta---ttttttcgtatttaagataataaactaattt----aaaaaatat-aaaaacatcg-----tcgatgatcacttacctgttgcaatatggatgcaagttgccggttatacccctctgatcgtccctataaaaaccccaacacacataacttctctactca-----------gtaatcaccttctcacacaaacatg---gtccaacgcttcatccatgtcttctctgtgcttctggtgattgtcgccgccattgaaggcgccaaagccgtcgactacacagtcaccaacaccgccctcaacacccccggcggccgcaccttccgcgacaaaataggcaacgcctacgccaggcgaacaatggactctgcaacaaaattcatatggaggatcttc---caacagaactctccggccaacagaaagaacgtgcagaaagtgagcttgtttgtggacgatatgggcggagtcgcatatacttcaaacaaccagattcatctcagtgcaaggtacgtcggaagttactctggcgatgtgaagaaagaagtgactggtgtgctgtatcatgagatgactcatgtatggcagtggaatggtaacggccgagcaaatggaggtttgattgaagggattgctgattatgtgaggctcaaagctggccttgcaccgagtcactgggttaaaccgggtcagggagataggtgggaccaaggctatgatgttactgctcgttttctggattattgtaatagtttgaaaaatgggtttgtggctgaattgaacaagaagatgaggactgcttacagtgacgactactttaggcagcttcttgggaagacagtggatcagctttggagagattataaagctaaatttggcaataatctggaagtgtcttctatttaagtatcttatgatga--gctacttagtttaaagaataattagatgatacatac----agttctgtatcatcgtttgccta-tga----aatgcataatgttaatactgctta----taatggaaatgtcgtacgtgtgttgctctatatata----agccgagt----ttttctgcaaaaggtgtaagaagaagaggcttataactaaataaatttacagaaggggtataagaatgatgtctgtatc---------atcc--aatgaagtccccctagcaatatctaatta--taacatatttagttttcaatgtttcaagaaccccgttaaa-------t
>_R_Enterolobium_cyclocarpum_MWC9020@NODE_3_length_1129_cov_213.808935
---------------------------------------------------------------------------------------------------------------------------------------------------------------------gtgcct----------------gttgctaataaaaactcaaacagataactcttctctaatcactttatcctacaagagctcaattaaacacagccttg---gctcaacgcttcatccatgtcttctcttcgcttcttgtgcttcttgcatccattgaaggcaccaaagcagtcgattacaccgtcaccaacaccgccctcaacactgccggcggccgagtcttccgggacataataggcgcggcctactcgaggcaaacaatgggctcagcaacacagttcatacggaggatcttcccgcagcagaattctccggcagacagaaagaacttgcagcaagtgaaactgatcgtggaagacattgattgattggcatgtacaagaggcaacgaggttcatctcagtgcaaggtacgtcggaaatttctccggtgacttgaaaggggcagttacaggtgtgttgtatcatgagatgactcacgtgtggcagtggaatggtaatggtcaggctaataaaggtttgatcgaagggattgctgattatgtgaggctcaaagctggctatataccgagtcactggg-taaaccggatcagggagatagatgggaccaaggctatgatgttactgctcgtttgctggattactgt-atagtttgaaaaatgagtttgtggctgaattgaacaagaagatgaggactgcttatagtgatgactactttaggcagattcttgggaggacagtggatcagctttggagagattataaagctaaatttgggaataatctggaggtgtcttatatttaagtggc-----ttatgagctacttagtttaaggaacaagaagatgata-gtacatctagtactgtatcatcgtttgtctg-tgaaatgaatgcgaaatat---tactgcttg--ataatgaataatgtcgtgcgtgtgtttctctagc--------agctgagtttgcttttctgcaaaatggaca----------ttcttaaactatata----------cactacttcaaaacaacg--------gtctgtcttgaacaaaagagcacctactgtccgttgtaaaact------------------------------------------------aaa
>_R_Hydrochorea_corymbosa1_Bonadeu_655@NODE_2_length_989_cov_310.793362
-----------------------------------------------------------------------------------------------------------------------aatcatctaaacgaatgccttgggattgttaccgaaacggt--------tacgttatatccctcagaccgtccctataaacaccccaacacacatagcttctctaccca-----------gtaatccccttctaacgcaaccatg---gcccaacgcttcatccatgtcttctctgtgcttctggtgattgtcgccgccattgaaggcgccaaagccgtcgactacacagtcaccaacaccgccctcaacacccccggcggccgcgccttccgcgacaaagtaggcaacgcctaccccaggcgaacaatggactctgcaacaaaattcatatggaggatcttc---caacagaactcaccggccgacagaaagaacgtgcagaaagtgagcttgtttgtggacgacatggacggagtagcatatacttcaaacaaccagattcatctgagtgcaaggtatgtcggaagttactccggcgatgtgaagaaagaagtgactggtgtgctgtatcatgagatgactcatgtatggcagtggaatggtaacggtcaagcaaatggaggtttgattgaagggattgctgattatgtgaggctcaaagcaggccttgcaccgagtcactgggtcaaaccgggtcagggagataggtgggaccagggctatgatgttactgctcgttttctggattattgtaatagtttgaaaaatgggtttgtggcacaactgaacaagaagatgaggactggttatagtgacgactactttaggcagcttcttgggaagactgtggaccagctttggggagattataaagctaaatttggcaataatctggaagtggcttatatgtaagaagctaataagagctacttattagtttaaagaataataagatgacacatacatgtagtactgtatcatcgtttgtgtg-tgaaatgaatgcataatgtttatactgctta----taatggaaatgtcctgcgt--------------------------------------------------------------------------------------------------------------------------------------------------------------------------------------------------------------
>_R_Hydrochorea_corymbosa1_Bonadeu_655@NODE_4_length_699_cov_65.897516
---------------------------------------------------------------------------------------------------------------------------------------------------------------------------------------------------------------------------------------------------------------------------------------------------------------------------------------acacgggcagtggaatacaacgtcaccaacacggccctcgcaaccgccttcggctcacgcttcaatgacgaaataggcacggattacgccagagaaacactagactctgcaacccagttcatatgggcgatttttcagcagcaaaacaacgcatcagaaagaaaagatgt-----------gcttaatagtggaagacattgacagggttgcattcaccagcgacagtgaggttcacctacgtgcaagatacgttgcgaactattcagaagatgtgagaagagaagtgagtggcgtgctgtatcatcagatgacccatgtgtggcggtgggatgttaatgttaccgccaatggagggttgattgaagggattgctgattatgtgaggctcaaagctggctatgcgccgagtcactgggttaaaccgggtcaggaaaataggtgggataaaggatatgatgttactgctaattttctggattactgtgagagtttgagatgtgggtttgtggcagaactgaacaagaagatgaggagtggttatggtgatcagttctttgttgagctgcttgggaagggggttgatcagctgtggcatgagcataaggtcaagtatgggaattaaggggagggagggaaaa-ctgaataat-----tttgttgttta--agtctcttgaatgatttg-tagcacaaacatgtt------------------------------------------------------------------------------------------------------------------------------------------------------------------------------------------------------------------------------------------------------------------------------------------t
>_R_Hydrochorea_corymbosa2_Iganci_862@NODE_1_length_1243_cov_460.524411
-----------------------------ataatacacacatatcttagataaaaatagtgaagtaactattc-aaacatgatgaataacatagctatctggccagaaattataaattaaaccaattaatcaaaaaccactaactcgttgctatatggatgcaagttgccg---ttatccctcagac--ttcctataaaaaccccagcacatgacccttctccaatcaccttatccttcaagagctccaaaacacacaatcatggcaggtcaacgcttcatccatgtcttctcttcccttctggtcattctcgcggccattgaaggcgccaaagcagtcgaatacactgtcaccaacaccgccctcgccacctccggcggggtcgccttccgcgacaaagtaggcgctgcctacgcaaagcaaacaatggactccgcaacacaattcatatggaggatcttc---caacagaactctccggccgacagaaagaacgtgcagaaagtgagcttgttcgtggacgacatggacggagtcgcatatacttcgaacgaccagattcatctcagtgcaaggtacgtcggaagttactccggcgatgtgaaaaaagaagtgactggtgtgctgtatcatgagatgactcatgtatggcagtggaatggtaatggtcgcgccaatggaggtttgatcgaagggattgctgattatgtgagactcaaagctggctatgccccgagtcactgggttaaaccgggtcagggaaataagtgggaccaaggctatgatgttactgcttattttctggattattgtaacagtctgagaaacgggtttgtggctgaactgaacaagcagctgaggagtggttacagtgatgactactttaggcagcttcttgggaagcctgtggatcagctgtggagggactataaagccaaatacggcaattaagaaagtgt-tataatatttagcaaattcctattaatagcttgagagtttaaagaataagacgatatattaaatgta----actctatcatcgtttgtttgatgaaatgaatgcatcatattattgctgctaataactaatgcaaatgtctaaagaatgttac-ctgtacatatcacagtagcctac-catttcagtaagaag----aaagggagagatttgagagtgta--aaccctgtga----gcccggcatt----------------------------------------------------------------------------------------------------------
>_R_Hydrochorea_corymbosa2_Iganci_862@NODE_2_length_1073_cov_206.726916
-----------------------------------------------------------------------------------------------------------------------------------------------------------------------------------------------------aaatcccaaacagataactcttctctaatcactttatcctacaagagctcaattaaacacagccatg---gctcaacgcttcatccaagtcttctcttcggttcttgtgcttcttgcatcgattgacggcaccaaagcagtctcttacaccgtcaccaccaccgcccccaacacggccggcggccgcgtcttccgggacaaaataggagcggcctacacgaggcaaacaatggactcagcaacacagttcatatggaggatcttccagcagcagaattcttcggcagacagaaagaacttgcagcgagtgaaactgatcgtggaagacatagatggattggcatttactataggcaacgaggttcatttcagtgcaaggtacgtcggaaatttctccggtgacttgaaaatggcagtaacaggtgtgttgtatcatgagatgactcacgtgtggcaatgg------aatggtcaggctaataggggtttgattgaagggattgctgattaggtgaggctcaaagctggctatacaccgagtcactgggttaaaccgggtcagggagataggtgggaccaaggctatgatgttactgctctttttctggattattgtaatagtttgaaaaatgggtttgtggcagaattgaacaagaagatgaggactgcttacagtgatgactaccttaggcagattcttgggaagacagtggatcagctttggagagattgtaaagctaaatttggcaataatatggaagtgtcttatatttaagtagc-----ttatgagctacttcgtttgaagaatattaagatgaca-gtacatat-ggactgtgtcatcttttgtctg-tgagatgaatgcgtaatct---tactgc------tgtggaatagtgtcggacgtgtgttactct-----------agccgagttcgcttttctgcaaaatggaca----------attac--actgtgtt----------agttgctaaacaataatg--------attgatcttatttacaatgattatcaatgaatacaatgaatttataaaacctcaagacttcttggtggc-------------------------
>_R_Hydrochorea_corymbosa2_Iganci_862@NODE_4_length_631_cov_318.321181
----------------------------------------------------------------------------------------------------------------------------------------------------------------------------------------------------------------------------------------------------------------------------------------------------------------------------------------------------------------------------------------------------------------------------------------------------------------------------------------------------------------------------------------------------------------------------------------------------------------------------------aagtgactggtgtgctgtatcatgagatgactcatgtatggcagtggaatggtaacggtcaagcaaatggaggtttgattgaagggattgctgattatgtgaggctcaaagctggccttgcaccgagtcactgggtcaaaccgggtcagggagataggtgggaccagggctatgatgttactgctcgttttctggattattgtaatagtttgaaaaatgggtttgtggcacaactgaacaagaagatgaggactggttatagtgacgactactttaggcagcttcttgggaagactgtggaccagctttggggagattataaagctaaatttggcaataatctggaagtggcttatatataagaagctaataagagctacttattagtttaaagaataataagatgacacatacatgtagtactgtatcatcgtttgtgtg-tgaaatgaatgcataatgtttatactgctta----taatggaaatgtcctacgtgtgttgctctatatatcgtacagctgagtacgattttctacaaaaagtgta--aagaagagccttgtaactaactaaatttacggaagaggtataagaataatgtctttatc---------atcc--aatgatgttcccc------------------------------------------------------------------
>_R_Hydrochorea_gonggrijpii_Tillett_45696@NODE_1_length_1227_cov_212.441739
------------------------------------------------gataaaaatagtgaagtaactattc-aaacatgatgaataacatagctatctggccagaaattataaattaaaccaattaatcaaaaaccactaactcgttgctatatggatgcaagttgccg---ttatccctcagac--ttcctataaaaaccccaacacatgacacttctccaatcaccttatccttcaagagctccaaaacacacaatcatggcaggtcaacgcttcatccatgtcttctcttcccttctggtcattctcgcggccattgaaggcgccaaagcagtcgaatacactgtcaccaacaccgccctcgccacctccggcggggtcgccttccgcgacaaagtaggcgccgcctacgcaaagcaaacaatggactccgcaacacaattcatatggaggatcttc---caacagaactctccggccgacagaaagaacgtgcagaaagtgagcttgttcgtggacgacatggacggagtcgcatatacttcgaacgaccagattcatctcagtgcaaggtacgtcggaagttactccggcgatgtgaaaaaagaagtgactggtgtgctgtatcatgagatgactcatgtatggcagtggaatggtaatggtcgcgccaatggaggtttgatcgaagggattgctgattatgtgagactcaaagctggctatgccccgagtcactgggttaaaccgggtcagggaaataagtgggatcaaggctatgatgttactgcttattttctggattattgtaacagtctgagaaacgggtttgtggctgaactgaacaagaagatgaggactggttacagtgatgactactttaggcagcttcttgggaagcctgtggatcagctgtggagggactataaagccaaatacggcaattaagaaagtgt-tataatatttagcaaattcctattaatagcttgagagtttaaagaataagacgatatattaaatgta----actgtatcatcgtttgtctgatgaaatgaatgcatcatattattgctgcttataactaatgcaaatgtctaaagaatgttac-ctgtatatatcacagtagccgac---------------------------------------------------------------------------------cttatattaatataaaataaatgtctaccaatattcctaaataaaacaatataaacattatcctacatccaaataacac---------------
>_R_Hydrochorea_gonggrijpii_Tillett_45696@NODE_2_length_1093_cov_245.282480
--------------------------------------------------------------tttaattaat-ttattttcaaaaa-taatattttattt----aaaaataat-aaaaaaatcatctaaacgaatgccttgggattgttaccgaaacggt--------tccgttatatccctcagaccgtccctataaacaccccaacacacgtagcttctctaccca-----------gtaatcaccttctaacacaaccatg---gcccaacgcttcatccatgtcttctctgtgcttctggtgattgtcgccgccattgaaggcgccaaagccgtcgactacacagtcaccaacaccgccctcaacacccccggaggcctcgccttccgcgacaaagtaggcaacgcctacgccaggcgaacaatggactctgcaacaaaattcatatggaggatcttc---caacagaactcaccggccgacagaaagaacgtgcagaaagtgagcttgtttgtggacgacatggacggagtagcatatacttcaaacaaccagattcatctgagtgcaaggtatgtcggaagttactccggcgatgtgaagaaagaagtgactggtgtgctgtatcatgagatgactcatgtatggcagtggaatggtaacggtcaagcaaatggaggtttgattgaagggattgctgattatgtgaggctaaaagctggccttgcaccgagtcactgggtcaaaccgggtcagggagataggtgggaccagggctatgatgttactgctcgttttctggattattgtaatagtttgaaaaatgggtttgtggcacaactgaacaagaagatgaggactggttatagtgacgactactttaggcagcttcttgggaagactgtggaccagctttggagagattataaagctaaatttggcaataatctggaagtggcttatatataagaagctaataagagctacttattagtttaaagaataataagatgacacatacatgtagtactgtatcatcgtttgtgtg-tgaaatgaatgcataatgtttatactgctta----taatggaaatgtcctacgtgtgttgctctatatatcgtacagctgagtacgattttctacaaaaag---------------------------------------------------------------------------------------------------------------------------------------------------------------
>_R_Hydrochorea_marginata_Morim_563@NODE_1_length_1743_cov_236.887755
aaagaattaattttattaataaaaaaaatataatacacacatatcttagataaaaatagtgaattaactattc-aaacaagatgaataacatagctatctgcccagaaattataaattaagccaattaatcaaaaaccactaactcgttgctatatggatgcaagttgccg---ttatccctcagac--ttcctataaaaaccccaacacatgacacttctccaatcacc-tatccttcaagagctccaaaacacacaatcatggcaggtcaacgcttcatccatgtcttctcttcccttctggtcattctcgcggccattgaaggcgccaaagcggtcgaatacactgtcaccaacaccgccctcgccacctcaggcggggtcgccttccgcgacaaagtaggcgccgcctacgcaaagcaaacaatggactccgcaacacaattcatatggaggatcttc---caacagaactctccggccgacagaaagaacgtgcagaaagtgagcttgttcgtggacgacatggacggagtcgcatatacttcgaacgaccagattcatctcagtgcaaggtacgtcggaagttactccggcgatgtgaaaaaagaagtgactggtgtgctgtatcatgagatgactcatgtatggcagtggaatggtaatggtcgcgccaatggaggtttgatcgaagggattgctgattatgtgagactcaaagctggctatgccccgagtcactgggttaaaccgggtcagggaaataagtgggaccaaggctatgatgttactgcttattttctggattattgtaacagtctgagaaacgggtttgtggctgaactgaacaagcagatgaggactggttacagtgatgactactttaggcagcttcttgggaagcctgtggatcagctgtggagggactataaagccaaatacggcaattaagaaagtgt-tataatatttagcaaattcctattaatagcttgagagtttaaagaataagacgatatattaaatgta----actctatcatcgtttgtttgatgaaatgaatgcatcatattattgctgctaataactaatgcaaatgtctaaagaatgttac-ctgtatatatcgcagtagcctac-catttcagtaagaag----aaagggagagatttgagagtgta--aacccagtga----gcccggcattgatatttttttcctcatattaatataaaat-aatgtctaccaatattcctaaataaaacaatataaacataatcctacatccaaataacactaccaacacaaagag
>_R_Hydrochorea_marginata_Morim_563@NODE_3_length_1155_cov_36.665121
--------------------------------------------------------------------------------------------------------------------------------aagagacacaactatcgt---------taggaacaaacggccatcctcatct-------gtttcttacaaaccctcgatcccactgatcttatgcaagcaacctatctc----------caaaaattacatatatgccttcaaataacctcatgcacgccatctgtttg---ataatattcccagctactatgcaagtaacacgggcagtggaatacaacgtcaccaacacggccctcgcaaccgccttcggctcacgcttcaatgacgaaataggcacggattacgccagagaaacactagactctgcaacccagttcatatgggcgatttttcagcagcaaaacaacgcatcagaaagaaaagatgt-----------gcttaatagtggaagacattgacagggttgcattcaccagcgacagtgaggttcacctaagtgcaagatacgttgcgaactattcaggagaggtgagaagagaagtgagtggcgtgctgtatcatcagatgacccatgtgtggcagtgggatgttaatgttaccgccaatggagggttgattgaagggattgctgattatgtgaggctcaaagctggctatgcgccgagtcactgggttaaaccgggtcagggaaataggtgggataaaggatatgatgttactgctaattttctggattactgtgagagtttgagatgtgggttcgtggcagaactgaacaagaagatgaggagtggttatggtgatcagttctttgttgagctgcttgggaagggggttgatcagctgtggcatgagcataaggtcaagtatgggaattaaggggagggagggaaaa-ctgaataat-----tttgttgttta--agtctcttgaatgatttg-tagcacaaacatgtt--------------ttaatgtgataaaactaaa------t-----tacttcataaattttgtaaaaatatgaacggtatactattt--------------gagaatatg---------aaaa------aaagggataa-----taatcaggt---------gaaaagacatgaaataa-----------gttaagttcataaat--------------------------t--cgatgt--------------atatgtgagaaattattttaatttatactt
>_R_Hydrochorea_marginata_Morim_563@NODE_4_length_1103_cov_51.555556
-----------------------------------------------------------------------------------------------------------------------------------------------------------------------------------------------------------------------------------------------------------------aattgtg------------tttacataggctttttcttta---------tttttcaaacttgaaaaaaaaaacaaattagc-----------------acatttccgacggaatttccgaccg----aattttaccgtcagaa---------tttccgtcggaaattccttgtgatttccgacggaaataacgacggaaatttcc---gacggaaaatttccgtcc---------gtatttccgtcggaaattttgttttccgacggaatatttccgtcgaaaatttccgtcggaaatt---------ccgtcgcaaaat---tcgacggaatttccgacggaccatggacgaagtttgcgacggaattattttccgtctcaaattctgt-cggaaattaaccctttttttgtagtgtaataggggtttgattgaagggattgctgattatgtgaggctcaaagttggctatatatcgagtcactgggttaaaccgggtcagggagataggtgggaccaaggctatgatgttactgctcgttttctggattattgtaatagtttgaaaaatgggtttgtggcagaattgaacaagaagatgaggactgcttacagtgatgactaccttaggcagattcttgggaagacagtggatcagctttggagagattataaagctaaatttggcaataatatggaagtgtcttatatttaagtagc-----ttctgagctacttagtttgaagaatattaagatgaca-----gtacaggactgtgtcatcttttgtctg-tgaaatgaatgcgtaatat---tactg------ctatggaagagtgtcggacgtgtgttgatct-----------agccgagttcgcttttctgcaaaatggaca---------------acactgtgtt----------agttgctaaacaataatg--------attgatcttatttacaatgattatcaatccttcttggaaa---ataaaacctcaagacttcttggtggcttatgagatctctaaacctcacgat
>_R_Jupunba_abbottii_Zanoni_21220@NODE_3_length_1012_cov_86.810695
-----------------------------------------------------------------------------------------------------------------------------------------gggcaaaacaatgcaata-aaatataaagcgcca----------------gttgataataaaatcccaaacagataactcttctctaatcactttatcctacaagagctcaattaaacacagccatg---gctcaacgcttcatccaagtctcctcttcggttcttgtacttcttgcatcgattgaaggcaccaaagcagtctcttacaccgtcaccaccaccgcccccaacacggccggcggccgcgtcttccgggacaaaataggagcggcctacgcgaggcaaacaatggactcagcaacacagttcatatggaggatcttccagcagcagagttctccggccgacagaaagaacgtgcagcaagtgaaactgatcgtggaagacatagatggattggcatttactataggcaacgaggttcatttcagtgcacggtacgtcggaaatttctccggtgacttgaaaatggcagtaacaggtgtgttgtatcatgagatgactcacgtgtggcagtggaatggtaatggtcaggctaatagaggtttgattgaagggattgctgattatgtgaggctcaaagctggctatataccgagtcactgggttaaaccgggtcagggaaataggtgggaccaaggctatgatgttactgctcgttttctggattattgtaatagtttg-aaaatgggtttgtggcagaattgaac---aagatgaggactgcttacagtgatgactaccttaggcagattcttgggaagacagtggatcagccttggagagattataaagctaaatttggcaataatctggaagtgtcttatatttaagtagc-----ttatgagctacttagggc-----------------------------------------------------------------------------ttg------tttaggttagtggtg--------------------------------------------gtaaaagtggct----------aattt--gactttta----------aaaagtcagataggataa--------attggtgatttgtgtttggattggcagtggcaaaagtagcttt-tagaaaagccaggcttttgagcttcttcttag----------------tt
>_R_Jupunba_barbouriana_Iganci_847@NODE_2_length_1567_cov_227.350336
tcatatataattttttttaaaaaattattataataaatataaaatttaaataaaaataatttcttaattaat-atttttttaaaaataatttttttattt----aaaaataat-aaaaaaatcatttaaggaacgccttttggataggcaccgaaacggt--------tccgatatacccctcagaccgtccctataaacaccccaacacacacaacttctctactca-----------gtaatcacctcgtaacacaaccatg---gcccaacgcttcatccatgtcttctctgtgcttctggtgattgtcgccgccattgaaggcgccaaagccgtcgactacacagtcaccaacaccgccctcaacacccccggaggccgcgccttccgcgacaaagtaggcaacgcctacgccaggcgaacaatggactctgcaacaaaattcatatggaggatcttc---caacagaattctccggccgacagaaagaacgtgcagaaagtgagcttgtttgtggacgacatggacggagtagcatatacttcaaacaaccagattcatctgagtgcaaggtatgtcggaagttactccggcgatgtgaagaaagaagtgactggtgtgctgtatcatgagatgactcatgtatggcagtggaatggtaacggtcgagcaaatggaggcttgattgaagggattgctgattatgtgaggctcaaagctggccttgcaccgagtcactgggtcaaaccgggtcagggagataggtgggaccagggctatgatgttactgctcgttttctggattattgtaatagtttgaaaaatgggtttgtggcacaactgaacaagaagatgaggactggttatagtgacgactactttaggcagcttcttgggaagacagtggaccagctttggagagattataaagctaaatttggcaataatctggaagtggcttatatataagaagctaataagagctacttattagtttaaagaataataagatgacacatacatgtagtactgtatcatcgtttgtgtg-tgaaatgaatgcataatgtttatactgctta----taatggaaatgtcttacgtgtgttgctctatatatcgtacagctgagtactcttttctacaaaaagtgtaagaagaagagccttgtaactaactaaatttacagaaggggtataagaataatgtctttatc---------atcc--aatgatgtccccctagcattatctaatta--taacatatttagcttttaatgtttcaagaa-----------------c
>_R_Jupunba_brachystachya_Lima_7438@NODE_1_length_1606_cov_157.037279
tccgatataatttttttaaaaaaattattttaacagatataaaatctaaataaaaataattttttaattaataattttttaaaaaataatttttttattt----aaaaataac-aaaaaaatcatttaatggaaggcctttggataggcaccgaaacggt--------tcc---atataccccacaccgtccctataaacaccccaacacacataacttctctactca-----------gtaatcaccttctaacacaaccatg---gcccaacgcttcatccatgtcttctctgtgcttctggtgattgtcgccgccattgaaggcgccaaagccgtcgactacacagtcaccaacaccgccctcaacacccccggcggccgcgccttccgcgacaaagtaggcgacgcctacgccaggcaaacaatggactctgcaacaaaattcatatggaggatcttc---caacagaactctccggccgacagaaagaacgtgcagaaagtgagcttgtttgtggacgacatggacggagtagcatatacttcaaacaaccagattcatctgagtgcaaggtatgtcggaagttactccggcgatgtgaagaaagaagtgactggtgtgctgtatcatgagatgactcatgtatggcagtggaatggtaacggtcgagcaaatggaggtttgatcgaagggattgctgattatgtgaggctcaaagctggccttgcaccgagtcactgggtcaaaccgggtcagggagataggtgggaccagggctatgatgttactgctcgttttctggattattgtaatagtttgaaaaatgggtttgtggcagaactgaacaagaagatgaggactggttatagtgacgactactttaggcagctgcttgggaagacagtggaccagctttggagagattataaagctaaatttggcaataatctggaagtggcttatatataagaagctaataagagctacttattagtttaaagaataataagatgacacatacatatagtactgtatcatcgtttgtgtg-tgaaatgaatgcataatgttaatactgctta----taatggaaatgtcgtacgtgtgtggctctatata---tacagctgagtacgcttttctgcaaaaagtgtaagaagaagaggcttataactaactaaatctacagaaggggtatgagaataatgtctttatc---------atccaaatcaatgtccccctagcattatctaatta--taacatatttagtttttaatgtttcaagaaccccgttaaatcaaa--a
>_R_Jupunba_brachystachya_Lima_7438@NODE_2_length_1561_cov_159.359164
caaataat-attttctga-----aaaaatataatacatacatatcttagataaaaatagtgaattaactattc-aaacaacatgaataacatagctatctggctagaaattataaattaaaccaattaatcaaaaaccactaactcgttgctatatggatgcaagttgccg---taatccctcagac--ttcctataaaaaccccaacacatgacacttctccaatcaccttatccatcaagagctccaaaacacacaaccatggcagctcaacgcttcatccatgtcttctcttcccttctggtcattctcgcagccattgaaggctccaaagcagtcgaatacaccgtcaccaacaccgccctcgccacctccggcggggtcgccttccgcgacaaagtaggcgccgcctacgcaaagcaaacaatggactccgcaacacaattcatatggaggatcttc---caacagaactctccggccgacagaaagaacgtgcagcaagtgagcttgttcgtggacgacatggacggagtcgcatatacttcgaacgaccagattcatctcagtgcaaggtacgtcggaggttactctggcgatgtgaaaaaagaagtgactggtgtgctgtatcatgagatgactcatgtatggcagtggaatggtaatggtcgagccaatggaggtttgatagaagggattgctgattatgtgagactcaaagctggctatgccccgagtcactgggttaagccgggtcagggaaataagtgggaccaaggctatgatgttactgcttattttctggattattgtaacagtctgagaaacgggtttgtggctgaactgaacaagaagatgaggactggttacagtgatgactactttaggcagcttcttgggaagcctgtggatcagctgtggagggactataaagccaaatatggcaattaagaaagtgt-tctaatatttagcaaattcatattaatagcttgatagtttaaagaataagatgatatattaaatgta----actgtatcatcgtttgtctgatgaaatgaatgcatcatattattactgcttataactaatgcaaatgtctaaagaatgttac-ctgtatatatcacggtagcctac-catttcagtaagaag----aaagggagagatttgagagtgta--aacccagtga----gctcgacattgttatttttttgcttatattaatataaaataaatgtctaccaatgttccaaaataaaacaatataaatatgatcttacatccaaataacactgtcaacacaaa---
>_R_Jupunba_brachystachya_Lima_7438@NODE_4_length_1093_cov_56.794291
---------------------------------------------------------------------------------------------------------------------------------------------------------------------------tccttatct-------gtttcttataaaccctcgatcccattgatctaatgcaagcaacctatctc----------aaaaaattacatatatgccttcaaataacctcatgcacgccatctgtttg---ataatattcctagctgctatgcaagtaacacaggcagtggaatacaacgtcaccaacactgccctcgcaaccgccttcggctcacgcttcaatgacgaaataggcacggattacgccagagaaacactagactctgcaacccagttcatatgggcgatctttcagcagcaagacaacgcatcagaaagaaaagatgt-----------gcttaatagtggaggacattgacggggttgcattcaccagcgacagtgaggttcacttaagtgcaagatacgttgcgaactattcaggagatgtgagaagagaagtgagtggcgtgctgtatcatcagatgacccatgtgtggaagtgggatgctaatggtacggccaatggagggttgattgaagggattgctgattatgtgaggctcaaagctggctatgcgccgagtcactgggttaaacccggtcagggagataggtgggataaaggatatgatgttactgcttattttctggattactgtgagagtttgagatgtgggtttgtggcagaactgaacaagaagatgaggagtggttatggtgatcagttctttgttgagctgcttgggaagagggttgatcggctgtgggatgagtacaaggtcaagtatgggaattaag----gggaggggaaatccgaataat-----tttgttgttta--agtctcttgagtgatttg-tagcacaaacatgtt--------------gtaatgtgataaaactaaa------t-----tacttcataaattttgtaaaaataggaagggtataccacgt--------------gagaatatg---------aaaa------gaagggataa-----taatttgg----------gaggagacgtggaataa-----------gtcaagtttgtt--------------------------------taatat--------------gtgtttgagtgg---------------tgt
>_R_Jupunba_cochleata_Bonadeu_673@NODE_1_length_1892_cov_122.185124
tcagatatagtttttttaaaaaaattattttaatagatataaaatctaaataaagaaaattttttaattaatatttttttaaaaaataa-ttttttattt----aaaaataac-aaaaaaatcatttaatggaaggcctctggagaggcaccgaaacggt--------tccgatataccc--cacaccgtccctataaacaccccaacacacataacttctctactca-----------gcaatcaccttctaacacaaccatg---gcccaacgcttcatccatgtcttctctgtgcttctggtgattgtcgccgccattgaaggggccaaagccgtcgactacacagtcaccaacaccgccctcaacacccccgggggccgcgccttccgcgacaaagtaggcaacgcctacgccaggcgaacaatggactctgcaacaaaattcatatggaggatcttc---caacagaactccccggccgacagaaagaacgtgcagaaagtgagcttgtttgtggacgacatggacggagtagcatatacttcaaacaaccagattcatctgagtgcaaggtatgtcggaagttactccggcgatgtgaagaaagaagtgactggtgtgctgtatcatgagatgactcatgtatggcagtggaatggtaacggtcgagcaaacggaggtttgattgaagggattgctgattatgtgaggctcaaagctggccttgcaccgagtcactgggtcaaaccgggtcagggagataggtgggaccagggctatgatgttactgctcgttttctggattattgtaatagtttgaaaaatgggtttgtggcacaactgaacaagaagatgaggactggttatagtgacgactactttaggcagcttcttgggaagacagtggaccagctttggagagattataaagctaaatttggcaataatctggaagtggcttatatataagaagctaataagagctacttattggtttaaagaataataagatgacacatacatgtagtactgtatcatcgtttgtgtg-tgaaatgaatgcataatgtttatactgctta----taatggaaatgtcttacgtgtgttgctctatatatcgtacagctgagtacgcttttctacaaaaagtgtaagaagaagagccttgtaactaactaaatttacagaaggggtataagaataatgtctttatc---------atgc--aatgatgtccccctagcattatctaatta--taacatatttagtttttaatgtttcaagaaccccgttaaatcaaatta
>_R_Jupunba_cochleata_Bonadeu_673@NODE_2_length_1682_cov_154.320249
aaagaattaattttattaat-aaaaaaatataatacacgcatatcttagaaaaaaatagtgaattaactattc-aaacatgatgaataacatagctatctggccagaaattataaattaaaccaattaatcaaaaaccactaactcgttgctttatggatgcaagttgctgaacttatgcctcagac--ttcctataaaaaccccaacacatgacacttctccaatcaccttatccttcaagagctccaaaacacacaaccatggcagctcaaagcttcatccatgtcttctcttcccttctggtcattctcgccgccattgaaggcgccaaagcagtcgaatacactgtcacaaacaccgctctctccacctccggcggggtagccttcagcgacaaagtaggcgccgcctacgcaaagcaaacaatggactccgcaacacaattcatatggaggatcttc---caacagaactctccggccgacagaaagaacgtgcagcaagtgagcttgttcgtggacgacatggacggagtcgcatatacttcgaacgaccagattcatctcagtgcaaggtacgtcggaagttactccggcgatgtgaaaaaagaagtgactggtgtgctgtatcatgagatgactcatgtatggcagtggaatggtaatggtaaagccaatggaggtttgatcgaagggattgctgattatgtgagactcaaagctggctatgccccgagtcactgggttaagccgggtcagggaaataagtgggaccaaggctatgatgttactgcttattttctggattattgtaacagtctgagaaacgggtttgtggctgaactgaacaagaagatgaggactggttacagtgatgactactttaggcagcttcttgggaagcctgtggatcagctgtggagggactataaagccaaatatggcaattaagaaagtgt-tctaatatttagcaaattcatattaatagcttgagagtttaaagaataagacgatatattaaatgta----actgtatcatcgtttgtctgatgaaatgaatgcatcatattattactgcttataactaatgcaaatgtctaaagaatgttac-ctgtatatatcacagtagcctac-catttcagtaagaag----aaagggagagatttgagagtgta--aacccagtga----gcccgacattgatattttttcgcttatattaatataaaataaatgcctaccaatattccaaaataaaacaatataaacatgatcctacgtctaaataacactaccaacacaag--a
>_R_Jupunba_cochleata_Bonadeu_673@NODE_5_length_586_cov_26.223969
ttagatttaatttttttaaaaaaattattttaataaatataaaatttaaataaag--a-ttttttatttaatttattt--aaaaaataatat-----ttt-attaaaaataagtaaaaaaatcatcaaaatgaatggaacgagtgccttgggatagttaacgaaacggttcgttatatccctcagaccgtccctataaacaccccaacacacgtagcttctctac------------cagtaatcaccttctaacacaaccatg---gcccaacgcttcatccatgtcttctctgtgcttctggtgattgtcgccgccatt-------------------------------------------------------------------------------------------------------------------------------------------------------------------------------------------------------------------------------------------------------------------------------------------------------------------------------------------------------------------------------------------------------------------------------------------------------------------------------------------------------------------------------------------------------------------------------------------------------------------------------------------------------------------------------------------------------------------------------------------------------------------------------------------------------------------------------------------------------------------------------------------------------------------------------------------------------------------------------------------------------------------------------
>_R_Jupunba_commutata_Maguire_46145@NODE_1_length_1598_cov_159.812623
aaagaattaattttattaat--aaaaaatataacatacacatatcttagataaaaatagtgaattaactattc-aa--atgatgaataacatagctatctggccagaaattataaattaaaccaattaatcaaaaaccactaactcgttgctatatggatgcaagttgccgaacttatccctcagac--ttcctataaaaaccccaacacatgacacttctccaatcaccttatccttcaagagctccaaaacacacaaccatggcagctcaacgcttcatccatgtcttctcttcccttctggtcattctcgccgccattgaaggcgccaaagcagtcgaatacactgtcaccaacaccgccctcgccacctccggcggggtcgccttccgcgacaaagtaggcgccgcctacgcagagcaaacaatggactccgcaacacaattcatatggaggatcttc---caacagaactctccggccgacagaaagaacgtgcagcaagtgagcttgttcgtggacgacatggacggagtcgcatatacttcgaacgaccagattcatctcagtgcaaggtacgtcggaagttactccggcgatgtgaaaaaagaagtgactggtgtgctgtatcatgagatgactcatgtatggcagtggaatggtaatggtcgagccaatggaggtttgatcgaagggattgctgattatgtgagactcaaagctggctatgccccgagtcactgggttaagccgggtcagggaaataagtgggaccaaggctatgatgttactgcttattttctggattattgtaacagtctgagaaacgggtttgtggctgaactgaacgagaagatgagaactggttacagtgatgactactttaggcagcttcttgggaagcctgtggatcagctgtggagggactataaagccaaatatggcaattaagaaagcgt-tctaatatttagcaaattcatattaatagcttgagagtttaaagaataagacgatatattaaatgta----actgtatcatcgtttgtctgatgaaatgaatgcatcatattattactgcttataactaatgcaattgtctaaagaatgttac-ctgtacatatcacagtagcctac-catttcagtaagaag----aaagggagagatttgagagtgtaaaaacccagaga----gcccgacattgatatttttttgcttatattaatataaaataaatgtctaccaatattccaaaataaaacaatataaacgtgatccgacgtccaaataacactaccaacatagaccc
>_R_Jupunba_commutata_Maguire_46145@NODE_4_length_1013_cov_51.809829
---------------------------------------------------------------------------------------------------------------------------------------------------------------------------------------------------------ctcgatccaattgatcttatgcaagcaatctatctc----------aaaaaattacatatatgccttcaaataacctcatgcacgccatctgtttg---ataatattcctagctgctatgcaagtaacacaggcagtggaatacaacgtcaccaatactgccctcgcaaccgcctttggctcacgcttcaatgacgaaataagcacggattacgccacagaaacactagactctgcaacccagttcatatgggcgatctttcagcagcaaaacaacacatcagaaagaaaagattt-----------gcttaatagtggaggacattgacggggttgcattcaccagcgacagtgaggttcactaaagtgcaagatacgtggcgaactattcaggagatgtgagaagagaagtgagtggcgtgctgtatcatcagatgacccatgtgtggcagtgggatgctaatgttacggccaatggagggttgattgaagggattgctgattatgtgaggctcaaagctggctatgcgccgagtcactgggttaaaccgggtcagggagataggtgggataaaggatatgatgttactgctaattttctggattactgtgagagtttgagatgtgggtttgtggcagaactgaacaagaagatgaggagtggttatggtgatcagttctttgttgagctgcttgggaagagggttgatcagctgtgggatgagtataaggtcaagtatgggaattaaggggagggaggggaaatctgaataat-----ttggttgttta--actctcttgaatgacttg-tagcacaaacatgtt--------------ttaatgtgataaaactaaa------t-----tacttcataaattttgtaaaaataggaagggtataccacgt--------------gagaatatg---------aaaa------gaagggataa-----taactagg----------gaagagatatggaactg-----------g-------------------------------------------taagat--------------gtatgtgagagattatcttgatttatagac
>_R_Jupunba_commutata_Maguire_46145@NODE_5_length_560_cov_59.668737
tcagatataatttttttaaaaaaattattataattaata---------------------------------ttttta--aaaatataattt-----ttttattaaaaataattaaaaaaatcattt--------aatagaacgccttttggataagcaccgaaacggttcgatatacccctcagaccgtccctataaacaccccaacacacataacttctctact-----------cagtaatcaacttctaacacaaccatg---gcccaacgcttcatccatgtcttctctgtgcttatggtgattgtcgccgccattgaaggcgccaaagccgtcgactacacagtcaccaacaccgccctcaacacccccggcggccgtgccttccgcgacaaagtaggcaacgcctacgccaggcgaacaatggactctgcaacaaaattcatatggaggatctt-----------------------------------------------------------------------------------------------------------------------------------------------------------------------------------------------------------------------------------------------------------------------------------------------------------------------------------------------------------------------------------------------------------------------------------------------------------------------------------------------------------------------------------------------------------------------------------------------------------------------------------------------------------------------------------------------------------------------------------------------------------------------------------------------------------------------------------------------------------------------------------
>_R_Jupunba_filamentosa_Lima_7487@NODE_1_length_1684_cov_127.083385
aaagaatt-attttattaat-aaaaaaatataatacacacatatcttagataaaaatagtgaattaactattc-aaacaagatgaataacatagctatctggctagaaattataaattaaaccaattaagcaaaaaccactaactcgttgctatatggatgcaagttgccg---ttatccctcagac--ttcctataaaaaccccaatacatgacacttctccaatcaccttatccttcaagagctccaaaacacacaaccatggcagctcaacgcttcatccatgtcttctcttcccttctggtcattctcgccgccattgaaggcgccaaagcagtcgaatacgccgtcaccaacaccgccctcgccacctccggcggggtcgccttccgcgacaaagtaggagccgcctacgcaaagcaaacaatggactccgcaacacaattcatatggaggatcttc---caacagaactctccggccgacagaaagaacgtgcagcaagtgagcttgttcgtggacgacatggacggagtcgcatatacttcgaacgaccagattcatctcagtgcaaggtacgttggaagttactccggcgatgtgaaaaaagaagtgactggtgtgctgtatcatgagatgactcatgtatggcagtggaatggtaatggtcgagccaatggaggtttgatagaagggattgctgattatgtgagactcaaagctggctatgccccgagtcactgggttaagccgggtcagggaaataagtgggaccaaggctatgatgttactgcttattttctggattattgtaacagtctgagaaacgggtttgtggctgaactgaacaagaagatgaggactggttacagtgatgactactttaggcagcttcttgggaagcctgtggatcagctgtggagggactataaagccaaatatggcaattaagaaagtgt-tctaatatttagcaaattcatattaatagcttgatagtttaaagaataagatgatatattaaatgta----actgtatcatcgtttgtctgatgaaatgaatgcatcatattattactgcttat-----atgcaaatgtctaaagaatgttac-ctgtatatatcacagtagcctac-catttcagtaagaag----aaagggagagatttgagagtcta--aacccagtga----gcccgacattgatatttttttgcttatattaatataaaataaatgtctaccaatgttccaaaataaaacaatataaatatgatcttacatccaaataacactatcaacacaaagtt
>_R_Jupunba_filamentosa_Lima_7487@NODE_2_length_1511_cov_188.817294
tcagatataatttttttaaaaaaatctttttaatagatataaaatttaaataaaggtaatctcttaattaat-tttttttaaaaaataatttttttattt----aaaaataac-aaaaaaatcatttaaggtacgccttttggataggcaccgaaacggt--------gccgatatacccctcagaccgtccatataaacaccccaacacacataacttctctgctga-----------gtaatcaccttctaacacaaccatg---gcccaacgcttcacccatgtcttctctgtgcttctggtgattgtcgctgccattgaaggcgccaaagccgtcgactacacagtcaccaacaccgccctcaacacccccggcggcagcgccttccgcgacaaagtaggcgacgcctacgccaggcaaacaatggactctgcaacaaaattcatatggaggatcttc---caacagaactctccggccgacagaaagaacgtgcagaaagtgagcttgtttgtggacgacatggacggagtagcatatacttcaaacaaccagattcatctgagtgcaaggtatgtcggaagttactccggcgatgtgaagaaagaagtgactggtgtgctgtatcatgagatgactcatgtatggcagtggaatggtaacggtcgagcaaatggaggtttgatcgaagggattgctgattatgtgaggctcaaagctggccttgcaccgagtcactgggtcaaaccgggtcagggagataggtgggaccagggctatgatgttactgctcgttttctggattattgtaatagtttgaaaaatgggtttgtggcagaactgaacaagaagatgaggactggttatagtgacgactactttaggcagctgcttgggaagacagtggaccagctttggagagattataaagctaaatttggcaataatctggaagtggcttatatataagaagctaataagagctacttattagtttaaagaataataagatgacacatacatatagtactgtatcatcgtttgtgtg-tgaaatgaatgcataatgttaatactgctta----taatggaaatgtcgtacgtgtgtggctctatata---tacagctgagtacacttttctgcaaaaagtgtaagaagaagaggcttataactaactaaatctacagaaggggtatgagaataatgtcttgatc---------atccaaatcaatgtccccctagcattatctaatta--taacatatttagtttttaatgtttcaagaaccccgttaaat------c
>_R_Jupunba_filamentosa_Lima_7487@NODE_3_length_1368_cov_121.333075
------------------------------ttgcccatatgaggact--atactt--aagtgtctatctggctctattac------caactcacccattttttcaaaaaaaagtaaataaa--------atagcgaagggcagaacaatgcaata-aaatataaagatcct----------------gttgctaataaaaactcaaacagataactcttctctaatcacttaatcctacaagagctcaattaaacacagccatg---gctcaacgcttcgtccatgtcttctc-tcgcttcttgtgcttcttgcatccattgaaggcaccaaag-attcaattacacagtcaccaacaccgccctcaacacggccggcggccgcgtcttccgggacaaaataagcgtggcctacgctaggcaaacaatggactcagcaacacagttcatgtggaggatcttccagcagcagaattctccggcagacagaaagaacttgcagcaagtgaaactgatcgtggaagacatagatggattggcatttattataggcaacgaggttcatctcagtacaaggtacgtcggacatttctccggtgacttgaaaatggcagtagcaggtgtgttgtatcatgagatgactcacgtgtggcagtggaatggtaatggtcaggctaatagaggtttgattgaagggattgctgattatgtgaggctcaaagctggctatgtaccgagtcactgggtcaaaccgggtcagggagataggtgggaccagggctatgatgttactgctcgttttctggattattgtaatagtttgaaaaatgggtttgtggcagaattgaacaagaagatgaggactgcttacagtgatgactactttaggcagattctggcgaagacagtggatcagctttggagtgattataaagctaaatttggcaataatctggaagtgtcttatatttaagtagc-----ttatgagctacttagtttgaagaataatatgatgata-gtacatat-gtactgtatcatcttttgtctg-tgaaatgaatgcgtaatat---tattgc------tatggaatagcgtcgtacgtgtgttgctct-----------ggctgagttggcttctctgcaaaatggaca----------atttt--acagtgtt----------agttgctaaacaagaatg--------actgatcttatttacaaaggttatcaattaatacaatgaatttataaaaccctaagatttcttaatggcttatgagctatgttaaccctcc---
>_R_Jupunba_floribunda_Iganci_883@NODE_4_length_1090_cov_25.324778
------------------------------------------------------------------------------------------------------------------------------------------------------------------------------------------------------------tagactattatatatatatataggatacatgtc------------atgattaatcaaggaattcagattatcatttttccttctcagattaca---ataatattcctagctgctatgcaagtcacacaggcagtggaatacaacgtcaccaacactgccctcgcaaccaccttcggctcacacttcaatgacgaaataggcacggattacgccagagaaacactagactctgcaacccagttcatatgggcgatctttcagcagcaaaacaacgcatcagaaagaaaagatgt-----------gcttaatggtggaagacattgacagggttgcattcaccagcgacagtgaggttcacctaagtgcaagatacgttgcgaactattcaggagatgtgaaaagagaagtgagtggcgtgctgtatcatcagatgacccatgtgtggcagtgggatgctaatgttactgccaatggagggttgattgaagggattgctgattatgtgaggctcaaagctggctatgcaccgagtcactgggttaaaccgggtcagggagataggtgggatacaagatatgtgattactgctaattttctggattactgtgagagtttgagatgtgggtttgtggcagaactgaacaagaagatgaggagtggttatggtgatcagttctttgttgagcagcttgggaagagggttgatcagctgtgggatgagcataaggtcaagtatgggaattaaggggagggaggggaaatctgaataat-----tttgttgttta--agtctcttgaatgatttg-tagcactaacatgtt--------------ttaatgtgataaaaccaaa------t-----tacttcataaattttgtaaaaatatgaagggtataccactt--------------gagaatatg---------aaaa------gaagggataa-----taattagg----------gaagagacatggaataa-----------gtcaagctcattgac--------------------------t--caagat--------------gcatgtgagagattatcttgatttataaat
>_R_Jupunba_idiopoda_Quesada_1718@NODE_1_length_1350_cov_102.219953
tcagatttaatttttttaaaaaaattattttaataaatataaaatctaaataaaaataattttttaattaat-tcattttaaaaaa-taatattttattt----aaaaataac-aaaaaaatcacctaaacgaatgccttaggatagttaccaaaacggg--------tcccttatatccctcagaccgtccctataaacaccccaacacacgtagcttctctaccca-----------gtaatcaccttctaacacaaccatg---gcccaacgcttcatccatgtcttctctgtgcttctggtgattgtcgccgccattgaaggcgccaaagccgtcgactacacagtcaccaacaccgccctcaacacccccggcggccgcgccttccgcgacaaagtaggcaacgcctacgccaggcgaacaatggactctgcaacaaaattcatatggaggatcttc---caacagaactctccggccgacagaaagaacgtgcagaaagtgagcttgtttgtggacgacatggacggagtagcatatacttcaaacaaccagattcatctgagtgcaaggtatgtcggaagttactccggcgatgtgaagaaagaagtgactggtgtgctgtatcatgagatgactcatgtatggcagtggaatggtaacggtcgagcaaatggaggtttgattgaagggattgctgattatgtgaggctcaaagctggcctcgcaccgagtcactgggtcaaaccgggtcagggagataggtgggaccagggctatgatgttactgctcgttttctggattattgtaatagtttgaaaaatgggtttgtggcagaactgaacaagaagatgaggactggttatagtgacgactactttaggcagcttcttgggaagacagtggaccagctttggagagattataaagctaaatttggcaataatctggaagtggcttatatataagaagctaataagagctacttattagtttaaagaataataagatgacacatacatgtagtactgtatcatcgtttgtgtg-tgaaatgaatgcataatgtttatactgctta----taatggaaatgtcttacgtgtgttgctctatatatcgtacagctgagtacgcttttctacaaaaagtgta--aagaagagccttgtaactaactaaatttacagaaggggtataagaataatgtctttatc---------atcc--aatgatgtccccctagca-------------------------------------------------------------
>_R_Jupunba_laeta_Mori_25147@NODE_4_length_857_cov_17.188462
-----------------------------------------------------------------------------------------------------------------------------------------------------------------------------------------------------------------------------------------------------------------------------------tttcatccatgtcttctcttcggttcttgtgcttcttgcatccattgaaggcaccaaagcagtctcttacaccgtcaccaacaccgcccccaacacggccggcggccgcatcttccgggacaaaataggcgctgcctacgcgaggcaaacaatggactcagcaacacagttcatatagaggatcttccagcagcagaattctctggcagacagaaagaacttgcagcgagtgaaactgatcgtggaagacatagatggattggcatttactacaggcaataaggttcatttcagtgcaaggtacgtcagaaatttttcc-gtgacttgaaaatggcagtaacaggtgtgttgtatcatgagatgactcacgtgtggcagtggaatggtaatagttaggctaataggggtttgattgaagggattgctgattatgtgaggctcaa-----tctatataccgagtcactgggttaaaccgggtcagagagataggtcggaccatggctatgatgttaccgctcgttttctggattattgtaatagtttgaaaaatgggtttgtagcagaattgaacaagaagatgaggacggcttatattgatgattga-taagtaaaatatttgtattattatataatgactttgtggatgatatttgagctgaatttgggtgtaattaataaataaataatgatttggta----------taaaatagttaattgaaaaagtatttagacaataagagcatat-agattgtgacgttctttatatg---------------gataa---agc---------taagaaaaagctctaca--------------------------------------------------------------------------------------------------------------------------------------------------------------------------------------------------------------gag
>_R_Jupunba_langsdorfii_Ribeiro_728@NODE_1_length_1637_cov_148.336538
aaagaattaattttattaat-aaaaaaatataatacacacatatcttagataaaaatagtgaattaactattcaaaacatgatgaataacatagctatctggccagaaattataaattaaaccaattaatcaaaaaccactaactcgttgctatatggatgcaagttgccgaacttatccctcagac--ttcctataaaaaccccaacacatgacgcttctccaatcaccttatccttcaagagctccaaaacacacaaccatggcagctcaacacttcatccatgtcttctcttcccttctggtcattctcgcggccattgaaggcgccaaagcagtcgaatacaccgtcaccaacaccgccctcgccacctccggcggggtcgccttccgcgacaaagtaggcgccgcctacgcaaagcaaacaatggactccgcaacacaattcatatggaggatcttc---caacagaactctccggccgacagaaagaacgtgcagcaagtgagcttgttcgtggacgacatggacggagtcgcatatacttcgaacgaccagattcatctcagtgcaaggtacgtcggaagttactccggcgatgtgaaaaaagaagtgactggtgtgctgtatcatgagatgactcatgtatggcagtggaatggtaatggtcgagccaatggaggtttgatcgaagggattgctgattatgtgagactcaaagctggctatgccccgagtcactgggttaagccgggtcagggaaataagtgggaccaagggtatgatgttactgcttattttctggattattgtaacagtctgagaaacgggtttgtggctgaactgaacaagaagatgaggactggttacagtgatgactactttaggcaacttcttgggaagcctgtggatcagctgtggagggactataaagccaaatatggcaattaagaaagtgt-tctaatatttagcaaattcatattaagagcttgatagtttaaagaataagatgatatattaaatgta----actgtatcatcatttgtctgatgaaatgaatgcatcatattattactgcttataactaatgcaaatgtctaaagaatgttac-atgtatatatcacagtagcctac-catttcagtaagaag----aaagggagagatttgagagtgta--aagccagtga----gcccgacattgatatttttttgcttatattaatataaaataaatgtctaccaatattccaaaataaaacaatataaacatgatcctacgtccaaataacactaccaacacaaacct
>_R_Jupunba_langsdorfii_Ribeiro_728@NODE_2_length_1571_cov_143.511379
tcagatataatttttttaaaaaaattattttaaaaaatataaaatctaaataaagataatcttttaattaatatttttttaaaaaataattttttt------------------aaaaaattcatttaatgaaagtcctttggataggcaccgaaacggt--------ttcgatataccc--cacaccctccctataaacaccccaacacacataacttctctactca-----------gtaatcaccttctaacacaaccatg---gcccaacgcttcatccatgtcttctctgtgcttctggtgattgtcgccgccattgaaggcgccaaagccgtcgactacacagtcaccaacaccgccctcaatacccccggcggccgcgccttccgcgacaaagtaggcgacgcctacgccaggcaaacaatggactctgcaacaaaattcatatggaggatcttc---caacagaactctccggccgacagaaagaacgtgcagaaagtgagcttgtttgtggacgacatggacggagtagcatatacttcaaacaaccagattcatctgagtgcaaggtatgtcggaagttactccggcgatgtgaagaaagaagtgactggtgtgctgtatcatgagatgactcatgtatggcagtggaatggtaacggtcgagcaaatggaggtttgattgaagggattgctgattatgtgaggctcaaagctggccttgcaccgagtcactgggtcaaaccgggtcagggagataggtgggaccagggctatgatgttactgctcgttttctggattattgtaatagtttgaaaaatgggtttgtggcagaactgaacaagaagatgaggaccggttatagtgacgactactttaggcagcttcttgggaagacagtggaccagctttggagagattataaagctaaatttggcaataatctggaagtggcttatatataagaagctaataagagctacttattagtttaaagaataataagatgacacatacatgtagtactgtatcatcgtttgtgtg-tgaaatgaatgcagaatgtttatactgctta----taatggaaatgtcttacgtgtgttgctctatatatcgtacagctgagtacgcttttctacaaaaagtgtaagaagaagagccttgtaactaactaaatttacagaaggggtataagaataatgtctttatc---------atcc--aatgatgtccccctagcattatctaatta--taacatatttagtttttaatgtttcaagaaccccgttaaatcaaa---
>_R_Jupunba_langsdorfii_Ribeiro_728@NODE_3_length_1475_cov_65.722461
aaggagttggttataatagttaaaatctcgttgtatatgtgaggattaagtactt--aagtgtctatctaacctagttac------caactcacccattttgtcaaa-aaagtaaataaaa--------tcagcgaagggcaaaacaatgcaatataaatataaagcgcca----------------gctgctaataaaaacccaaacagataactcttctctaatcactttatcctacaagagctcaattaaacacagccatg---gctcaacgcttcatccatgtcttctcttcggttcttgtgcttcttgcatccattgaaggcaacaaagcagtctcttacaccgtcaccaacaccgcccccaacactgccggcggccgcgtcttccgggacaaaataggcgcggcctacgcgaggcaaacaatggactcagcaacacagttcatatggaggatcttccagcagcagaattctccggcagacagaaagaacttgcagcgagtgaaactgatcgtggaagacatagatggattggcatttactataggcaacgaggttcatttcagcgcaaggtaagtcggaaatttctccggtgacttgaaaatggcagtaacaggtgtgttgtatcatgagatgactcacgtg-ggcagtggaatggtaatggtcaggctagtaggggtttgattgaagggattgctgattatgtgaggttcaaatctggctatataccgagtcactgggttaaaccgggtcagggagataggtgggaccaaggctatgatgttactgctcgttttctggattattgtaatagtttgaaaaatgggtttgtggcagaattgaacaagaagatgaggactgcttactgtgatgactaccttaggcagattcttgggaagacagtggatcagctttggagagattataaagctaaatttggcaataatctggaagtgtcttatatttaagtagc-----ttatgagcgacttag-ttgaagaatattaagatgata-gtatatat-gtactgtgtcatcttttgtctg-tgaaatgaatgcgtaatat---tactgc------tatggaatagtgtcgtacgtgtgttgctct-----------agctgagttcgcttttctgcaaaatggaca----------atttc--actgtgtt----------agttgctaaataaaaatg--------actgatcttatttacaaagattattaatgaatacaatgaatttataaaacctcaagacttcttgatggcttatgagctatgttaaccttct-aa
>_R_Jupunba_limae_Iganci_261@NODE_4_length_736_cov_47.136571
tcagatataatttttttaaaaaaatctttttaatagatataaaatttaaataaag--a-ttttttaattaattttttt--aaaaa--taatt-----ttttattaaaaataactaaaaaaatcattt--------aatgatacgccttttggataggcaccgaaacggtgcgatataaccctcagaccgtccatataaacaccccaacacacttaacttctctgct-----------cagtaatcaccttctaacacaaccatg---gcccaacgcttcacccatgtcttctctgtgcttctggtgattgtcgctgccattgaaggcgccaaagccgtcgactacacagtcaccaacaccgccctcaacaccctcggcggccgcgccttccgcgacaaagtaggcaacgcctacgccaggcaaacaatggactctgcaacaaaattcatatggaggatcttc---caacagaactctccggccgacagaaagaacgtgcag------------------------------------------------------------------------------------------------------------------------------------------------------------------------------------------------------------------------------------------------------------------------------------------------------------------------------------------------------------------------------------------------------------------------------------------------------------------------------------------------------------------------------------------------------------------------------------------------------------------------------------------------------------------------------------------------------------------------------------------------------------------------------------------------------------------------------------------a
>_R_Jupunba_limae_Iganci_261@NODE_5_length_681_cov_51.014901
--agatttatttttttaaaaaaagttattttaatagatataaaatctaaatagaa--a-ttttttaattaatttattt--aaaaaataatat-----ttt---taaaaataaccaaaaaaatcaacc--------gggacgaacgcgttgggataattaccgaaacggttcgttatatccctcagaccgtccctataaacacccccacacacgcagcttctttacc-----------cagtaatcac---ctaacacaaccatg---gcccaacgcgtcatccatgtcttctctgtgcttctggtgattgtcgccgccattgaaggcgccaaagccgtcgactacacagtcaccaacaccgccctcaacacccccggcggccgcgccttccgcgacaaagtaggcaacgcctacgccaggcgaacaatggactctgcaacaaaattcatatggaggatcttc---caacagaactctccggccgacagaaagaacgtgcag------------------------------------------------------------------------------------------------------------------------------------------------------------------------------------------------------------------------------------------------------------------------------------------------------------------------------------------------------------------------------------------------------------------------------------------------------------------------------------------------------------------------------------------------------------------------------------------------------------------------------------------------------------------------------------------------------------------------------------------------------------------------------------------------------------------------------------------a
>_R_Jupunba_longipedunculata_Cardona_2682@NODE_1_length_1340_cov_177.600950
tcagatataatttttttaaaaaaattattgtaatagatataaaatttaaataaatataatcttttaattaat-attttttaaaaaataatttttttattt----aaaaataat-aaaaaaatcatttaaggaacgccttttggataggcaccgaaacggt--------tccgatatacccctcagaccgtccctataaacatcccaacacacataacttctctactca-----------gtaatcaccttctaacacaaccatg---gcccaacgcttcatccatgtcttctctgtgcttctggtgattgtcgccgccattgaaggcgccaaagccgtcgactacacagtcaccaacaccgccctcaacacccccggcggccgtgccttccgcgacaaagtaggcaacgcctacgccaggcgaacaatggactctgcaacaaaattcatatggaggatcttc---caacagaactctccggccgacagaaagaacgtgcagaaagtgagcttgtttgtggacgacatggacggagtagcatatacttcaaacaaccagattcatctgagtgcaaggtatgtcggaagttactccggcgatgtgaagaaagaagtgactggtgtcctgtatcatgagatgactcatgtatggcagtggaatggtaacggtcgagcaaatggaggtttgattgaagggattgctgattatgtgaggctcaaagctggccttgcaccgagtcactgggtcaaaccgggtcagggagataggtgggaccagggctatgatgttactgctcgttttctggattattgtaatagtttgaaaaatgggtttgtggcacaactgaacaagaagatgaggactggttatagtgacgactactttaggcagcttcttgggaagacagtggaccagctttggagagattataaagctaaatttggcaataatctggaagtggcttatatataagaagctaataagagctacttattagtttaaagaataataagatgacacatacatgtagtactgtatcatcgtttgtgtg-tgaaatgaatgcataatgtttatactgctta----taatggaaatgtcctacgtgtgttgctctatatatcgtacagctgagtacgcttttctacaaaaagtgta--aagaagagccttgtaaccaactaaatttacagaaggggtataagaataatgtctttatc---------atcc--aatgatgtccccctatcattatctaatt---------------------------------------------------
>_R_Jupunba_longipedunculata_Cardona_2682@NODE_3_length_961_cov_30.462670
-------------------------------------------------------------------------------------------------------------------------------------------------------------------------------------------------------------------------------------cctatctc----------aaaaaattacatatatgccttcaaataacctcatgcatgccatctgtttg---ataatattcctagctgctatgcaagtaacacaggcagtggaatacaacgtcaccaacactgccctcgcaaccgccttcggctcacgcttcaatgacgaaataggcacggattacgccagagaaacactagactctgcaacccagttcatatgggcgatctttcagcagcaaaacaacgcatcagaaagaaaagatgt-----------gcttaatagaggaagacattgacggggttgcattcaccagcgacagtgaggttcacttaagtgcaagatacgttgcgaactattcaggagatgtgagaagagaagtgagcggcgtgctgtatcatcagatgacccttgtgtggaagtgggatgctaatggtacggccaatggagggttgattgaagggattgctgattatgtgaggctcaaagctggctatgcgccgagtcactgggttaaaccgggtcagggagataggtgggataaaggatatgatgttactgcttattttctggattactgtgagagtttgagatgtgggtttgtagcagaactgaacaagaagatgaggagtggttatggtgatcagttctttgttgagctgcttgggaagagggttgatccgctgtgggatgaacataaggtcaagtatgggaattaaggggagggaggggaaatctgaataat-----tttgttgttta--agtctcttgaatgatttg-tagcacaaacatgtt--------------ttaatgtgataaaactaaa------t-----tacttcataaattttgtgaaaataggaagggtataccactt--------------gagaatatg---------aaaa------gaagggataa-----taattagg----------gaagagacatggaatag-----------gtcaagcttatatat--------------------------t--taagct--------------ttaattggaaac---------------atc
>_R_Jupunba_longipedunculata_Cardona_2682@NODE_4_length_954_cov_90.403649
---------------------------------------------------------------------------------------------------------------------------------atttcagtgttttattcaaaaaataa-aaaaataaagcgcca----------------gttactaataaaaacccaaacagataactcttctctaatcactttatcctacgagagctcaatta-------------------aacgcttcatccatgtcttctcttcggttcttgtgcttcttgcatccattgaaggcaccaaagcagtctctttcaccgtctccaccaccgcccccaacacggccggc-gccgcgtcttccgggacaaaataggagcggcctacgcgaggcaaacaatggactcagcaacacagttcatatggaggatcttccagcagcagaattctccggcggacagaaagaacatgcagcaagtgaaactgatcgtggaagacatagatggattggcatttactataggcaacgatgttcatttcactgcaaggtacgtcggaaatttctccggtgacttgaaaatggcagtaacaggtgtgttgtatcatgagatgactcacgtgtggcagtggaatggcaatggtcaggctaatagaggtttgattgaagggattgctgattatgtgaggctcaaagctggctatataccgagtcactgggttaaaccgggtcagggagataggtgggaccaaggctatgatgttactgctcgttttctggattattgtaatagattgaaaaatgggtttgtggcagaattgaacaagaagatgaggactgcttacagtgatgactaccttaggcagattcttgggaagacagtggatcagctttgaagagattataaagctaaatttggcaataatctggaagtgtcttatatttaagtagc-----ttatgagcgacttagtttgaagaatattaagatgata-gtacatat-gtactgtatcatcttttgtctg-tgaaatgaatgcgtaatat---tactgc------tatggaatagtgtcgtacgcatggttatca-----------aatc-------------------------------------------------------------------------------------------------------------------------------------------------------------------------------------
>_R_Jupunba_macradenia_Lourteig_3021@NODE_1_length_1163_cov_193.787293
--------tatccctatttaaaaataccctcaatcaatttt-accctaattagatatcatattattgctcat-cattccttccaat-tattacctcatacc---aaacatatt-tcaagcacctctcagatcaaaatttaacatcacgtaccaaacaggg----------ccttatatccctcagaccgtccctataaacaccccaacacgcgtagcttctctactca-----------gtaatcaccttctaacccaaccatg---gcccaacgcttcatccatgtcttctctgtgcttctggtgattgtcgccgccattgaaggcgccaaagccgtcgactacacagtcaccaacaccgccctcaacacccccggcggccgcgccttcagcgacaaaataggcgacgcctacgccaggcaaacaatggactctgcaacaaaattcatatggaggatcttc---caacagaactctccggccgacagaaagaacgtgcagaaagtgagcttgtttgtggacgacatggacggagtagcatatacttcaaacaaccagattcatctgagtgcaaggtatgtcggaagttactccggcgatgtgaagaaagaagtgactggtgtgctgtatcatgagatgactcatgtatggcagtggaatggtaacggtcgagcaaatggaggtttgattgaagggattgctgattatgtgaggctcaaagctggccttgcaccgagtcactgggtcaaaccgggtcagggagataggtgggaccagggctatgatgttactgctcgttttctggattattgtaatagtttgaaaaatgggtttgtggcagaactgaacaagaagatgaggactggttatagtgacgactactttaggcagcttcttggcaagacagtggaccagctttggagagattataaagctaaatttggcaataacctggatgtggcttatatataagaagctaataagagctacttattagtttaaagaataataagatgacacatacatgtagtactgtatcatcgtttgtgtg-tgaaatgaatgcataatgtttatactgctta----taatggaaatgtcctacgtgtgttgctctatatatcgtacagctgagtacgc-----------------------------------------------------------------------------------------------------------------------------------------------------------------------------
>_R_Jupunba_macradenia_Lourteig_3021@NODE_4_length_826_cov_103.452603
-----------------------------------------------------------------------------------------------------------------------------------------------------------------------------------------------------------------------------------------------------------------------------------cttcatccaagtcttctcttcggttcttgtgcttcttgcatccattgaaggcaccaaagcagtctcttacaccgtcaccaccaccgcccccaacacggccggcggccgcgtcttccgggacaaaataggagcggcctacgcgaggcaaacaatggactcagcaacacagttcatatggaggatcttccagcagcagaattctccggtcgaaagaaagaacttgcagcaagtgaaactgatcgtggaagacatagatggattggcatttactataggcaacgaggttcatttcagtgcaaggtaagtcggaaatttctccggtgacttgaaaatggcagtaacaggtgtgttgtatcatgagatgactcacgtgtggcagtggaatggtaatggtcaggctaatagaggtttgattgaagggattgctgattatgtgaggctcaaagctggctatataccgagtcactgggttaaaccgggtcagggagataggtgggaccaaggctatgatgttactgcttgttttctggattattgtaatagtttgaaaaatgggtttgtggcagaattgaacaagaagatgaggactgcttacagtgatgactaccttgggcagattcttgggaagacagtggatcagctttggagagattataaagctaaatttggcaataatctggaagtgtcttatatttaagtagc-----ttatgagctacttagtttgaagaatattaagatgata-gtacatat-gtactgtgtcatcttttgtctg-tgaaatgaatgcgtaatat---tactgc------tatggaatagtgtcgta-----------------------------------------------------------------------------------------------------------------------------------------------------------------------------------------------------------------
>_R_Jupunba_nipensis_Mayo_19662@NODE_4_length_512_cov_17.852874
----------------------------------------------------------------------------------------------------------------------------------------------------------------------------------------------------------------------------------------------------------------------------------------------------------------------------------------------------------------------------------------------------------------------------------------------------------------------------------------------------------------------------------tagtggaagacattgacggggttgcattcaccagcgacagtgaggttcacctaagtgcgagatacgttgcgaactatttaggagatgtgagaagagaagtgagtggcgtgctgtttcatcagatgacccatgtgtggcagtgggatggtaatggtacggccaatggagggttgattgaagggattgctgattatgtgaggctcaaagctggctatgcgccgagtcactgggttaaaccgggtcagggagataggtgggataaaggatatgatgttactgcttattttctggattactgtgagagtttgagatgtgggtttgtggcagaactgaacaagaagatgaggagtggttatggtgatcagttctttgttgagctgcttgggaagagggttgatcagctgtgggatgagcataaggtcaagtatgggaattaaggggagggaggggaaatctgaataat-----tttgttgttta--agtctcttgaatgatttg-taacg----------------------------------------------------------------------------------------------------------------------------------------------------------------------------------------------------------------------------------------------------------------------------------------------------a
>_R_Jupunba_oppositifolia_Liegier_16014@NODE_3_length_1107_cov_105.225243
--------------------------------gtatatgtgaggactaaatactt--aagtgtctatctagcttagttac------caactcaaccattttgtcaaaaaaagtaaataaaa--------acagcgaagggcaaaacaatgcaata-aaatataaagcgcca----------------gttgctaataaaatcccaaacagataactcttctctaatcactttatcctacaagagctcaattaaacacagccatg---gctcaacgcttcatccaagtctcctcttcggttcttgtacttcttgcatcgattgaaggcaccaaagcagtctcttacaccgtcaccaccaccgcccccaacacggccggcggccgcgtcttccgggacaaaataggagcggcctacgcgaggcaaacaatggactcagcaacacagttcatatggaggatcttccagcagcagagttctccggccgacagaaagaacgtgcagcaagtgaaactgatcgtggaagacatagatggattggcatttactataggcaacgaggttcatttcagtgcacggtacgtcggaaatttctccggtgacttgaaaatggcagtaacaggtgtgttgtatcatgagatgactcacgtgtggcagtggaatggtaatggtcaggctaatagaggtttgattgaagggattgctgattatgtgaggctcaaagctggctatataccgagtcactgggttaaaccgggtcagggaaataggtgggaccaaggctatgatgttactgctcgttttctggattattgtaatagtttg-aaaatgggtttgtggcagaattgaac---aagatgaggactgcttacagtgatgactaccttaggcagattcttgggaagacagtggatcagccttggagagattataaagctaaatttggcaataatctggaagtgtcttatatttaagtagc-----ttatgagctacttagggc-----------------------------------------------------------------------------ttg------tttgggttagcggtg--------------------------------------------gcagaagtggtt----------aattt--gattttta----------aaaagtcagataggataa--------attggttatttgtgtttggattggtagtggcaaaagtagc-----------------------------------------------------t
>_R_Jupunba_oppositifolia_Liegier_16014@NODE_4_length_857_cov_51.173077
----------------------------------------------------------------------------------------------------------------------------------------------------------------------------------------------------------------------------------------------------------------------------------------------------------------------------------------------------------acgtcaccaacactaccctcgcaaccgccttcggctcacgcttcaatgacgaaatagtcacggattacgccagagaaacactagactctgcaacccagttcatatgggcgatctttcagcagcaaaacaacgcatcagaaagaaaagatgt-----------gcttaatagtggaagacattgacagggttgcattcaccagcgacagtgaggttcacctaagtgcaagatacgttgcgaactattcaggagatgtgagaagagaagtgagtggcgtgctgtatcatcagatgacccatgtgtggcagtgggatgataatgttacggccaatggagggttgattgaagggattgctgattatgtgaggctcaaagcaggctatgcgccgagtcactgggttaaaccgggtcagggagataggtgggataaaggatatgatgttactgctaattttctggattactgtgagagtttgagatgtgggtttgt-gcagaactgaacaagaagatgaggggtggttatggtgatcagttccttgttgagctgcctgggaagagggttgatcagctgtgggatgagcataaggtcaagtatgggaattaaggggagggaggggaaatctgaataat-----tttgttgttta--agtctcttgaatgatttg-tagcacaaacatgtt--------------ttaatgtgataaaactaaa------t-----tacttcataaattttgtaaaaatatgaaggttataccacc----------------------tg---------aaaa------gaagggataa-----taatcagg----------gaagaggcatgaaataa-----------gttaaattcataaat--------------------------t--taagat--------------gtatgtgagaagttatttt---------aa
>_R_Jupunba_oxyphyllidia_Yonker_6157@NODE_4_length_871_cov_85.638539
---------------------------------------------------------------------------------------------------------------------------------------------------------------------------------------------------------------------------------------------------------------------------------------------------------------------------------caagtaacacaggcagtggaatacaacgtcaccaacactgccctcgcaaccgccttcggctcacgcttcaatgacgaaataggcacggattacgccagagaaacactagactctgcaacccagttcatatgggcgatctttcagcagcaaaacaacgcatcagaaagaaaagatgt-----------gcttaatagtggaagacattgacagggttgcattcaccagcgacagtgaggttcacctaagtgcaagatacgttgcgaactattcaggagatgtgagaagagaagtgagtggcgtgctgtatcatcagatgacccatgtgtggcagtgggatgctaatgttacggccaatggagggttgattgaagggattgctgattatgtgaggctcaaagctggctatgcgccgagtcactgggttaaaccgggtcagggaaataggtgggataaaggatatgatgttactgcttattttctggattactgtgagagtttgagatgtgggtttgtggcagaactgaacaagaagatgaggagtggttatggtgatcagttctttgttgagctgcttgggaagagggttgatcagctgtgggatgagcataaggtcaagtatgggaattaaggggagggaggggaaatccgaataat-----tttgttgttta--agtctcttgaatgatttg-tagcacaaacatgtt--------------ttaatgtgataaaactaaa------t-----tacttcataaattttgtaaaaataggaagggtataccactt--------------gagaatatg---------aaaa------taagggataa-----taattagg----------gaagagacatggaataa-----------gtcaagcttatatat--------------------------t--taagct--------------ttaattgg---------------------a
>_R_Jupunba_trapezifolia_Simon_1600@NODE_1_length_868_cov_201.054121
----------------------------------------------------------------------------------------------------------------------------------------------------------------------------------------------------aaaccctcgatcccattgatcttatgcaagcaacctatctc----------aaaaaattacatatacgccttcaaataacctcatgcacaccatctgtttg---ataatattcctagctactatgcaagtaacacaggcagtggaatacaacgtcaccaacactgccctcgcaaccaccttcggctcacgcttcaatgacgaaataggcacggattacgccagagaaacactagactccgcaacccagttcatatgggcgatctttcagcagcaaaacaacgcatcagaaagaaaagatgt-----------gcttaatagtggaagacattgacagggttgcattcaccagcgacagtgaggttcacctaagtgcaagatacgttgcgaactattcaggagatgtgagaagagaagtgagtggcgtgctgtatcatcagatgacccatgtgtggcagtgggatgctaatgttacggccaatggagggttgattgaagggattgctgattatgtgaggctcaaagctggctatgcgccgagtcactgggttaaaccgggtcagggagataggtgggatacaggatatgtgattactgctaattttctggattactgtgagagtttgagatgtgggtttgtggtagaactgaacaagaagatgaggagtggttatggtgatcagttctttgttgagcagcttgggaagagggttgatcagctgtgggatgagcagaaggtcaagtatgggaattaaggggagggaggggaaatctgaataat-----tttgttgttta--agtctcttgaatgatttg-tagcactaacatgtt--------------ttaatgtaataaaactaaa------t-----tacttcataaat----------------------------------------------------------------------------------------------------------------------------------------------------------------------------------------------------------------------------------
>_R_Jupunba_trapezifolia_Simon_1600@NODE_2_length_660_cov_156.347107
-----------------------------------------------------------------------------------------------------------------------------------------------------------------------------------------------------------------------------------actttatcctacaagagctcatttaaacacagccatg---gctcaacgcttcatccatgtcttctcttcggttcttg------------------------------------------------------------ccaacacggccgtcggccgagtcttccgggacaaaataggcccggcctgcgcgaggtaaacaatggactcagcaacacagttcatatggaggatcttccagcagcagaattctacggcaggcagaaagaacttgcagcgagtgaaactgatcgtggaagacatagatggattggcatttactataggcaacgaggttcatttcagtgcaaggtacgtcggaaatttctccggtgacttgaaaatggcagtaacaggtgtgttgtatcatgagatgactcacgtgtggcagtagaatggtaatggtcaggctagtaggggtttgattgaagggattgctgattatgtgaggctcaaagccggctatataccgagtcactgggttaaaccgggtcagggagataggtgggaccaaggctatgatgttactgctcgttttctggattattgtcatagtttgaaaaatgggtttgtggcagatttgaacaagaagatgaggactgcttactgtgatgactaccttaggcagattcttgggaagacagtggatcagctttggagagattataaagctaaatttggcaa-----------------------------------------------------------------------------------------------------------------------------------------------------------------------------------------------------------------------------------------------------------------------------------------------------------------------------------------------------------------------------
>_R_Jupunba_trapezifolia_Simon_1600@NODE_3_length_653_cov_204.016722
----------------------------------------------------------------------------------------------------------------------------------------------------------------------------------------------------------------------------------------------------------------------------------------------------------------------------------------------------------------------------------------------------------------------------------------------------------------------------------------------------------------------------------------------------------------------------------------------------------------------------------aagtgactggtgtgctgtatcatgagatgactcatgtatggcagtggaatggtaatggtcgagccaatggaggtttgatcgaagggattgctgattatgtgagactcaaagctggctatgccccgagtcactgggttaaaccgggtcagggaaataagtgggaccaaggctatgatgttactgcttattttctggattattgtaacagtctgagaaacgggtttgtggctgaactgaacgagaagatgagaactggttacagtgatgactactttaggcagcttcttgggaagcctgtggatcagctgtggagggactataaagccaaatatggcaattaagaaagtgt-tctaatatttagcaaattcatattaatagcttgagagtttaaagaataagacgatatattaaatgta----actgtatcatcgtttgtctgatgaaatgaatgcatcatattattactgcttataactaatgcaaatgtctaaagaatgttac-ctgtatatgtcacagtagcctac-catttcagtaagaag----aaagggagagatttgagagtgta--aacccagaga----gcccgacattgatatttttttg----------------------------------------------------------------------------------------------
>_R_Jupunba_villosa_Borges_423@NODE_2_length_1435_cov_87.436672
------------------cacaaggattcagaacaatagcaatcaatacactcaaataat------gacattcaaacaatttcaaa-----------tttcaccaccatttttgaattgaatacttccaagagacacaactaacgt---------tagaaacaaacggccatccttatct-------gtttcttataaaccctcgatcccattgatctaatgcaagcaacctatctc----------aaaaaattacatatatgccttcaaataacctcatgcacgccatctgtttg---ataatattcctagctgctatgcaagtaacacaggcagtggaatacaacgtcaccaacactgccctcgcaaccgccttcggctcacgcttcaatgacgaaataggcacggattacgccagagaaacactagactctgcaacccagttcatatgggcgatctttcagcagcaagacaacgcatcagaaagaaaagatgt-----------gcttaatagtggaggacattgacggggttgcattcaccagcgacagtgaggttcacttaagtgcaagatacgttgcgaactattcaggagatgtgagaagagaagtgagtggcgtgctgtatcatcagatgacccatgtgtggcagtgggatgctaatggtacggccaatggagggttgattgaagggattgctgattatgtgaggctcaaagctggctatgcgccgagtcactgggttaaacccggtcagggagataggtgggataaaggatatgatgttactgcttattttctggattactgtgagagtttgagatgtgggtttgtagcagaactgaacaagaagatgaggagtggttatggtgatcagttctttgttgagctgcttgggaagagggttgatcagctgtgggatgagcataaggtcaagtatgggaattaaggggagggaggggaaatctgaataat-----tttgttgttta--agtctcttgaatgatttg-tagcacaaacatgtt--------------ttaatgtgataaaactaaa------t-----tacttcataaattttgtaaaaataggaagggtataccactt--------------gagaatatg---------aaaa------taagggataa-----taattagg----------gaagagacatggaataa-----------gtcaagcttatatat--------------------------t--taagct--------------ttaattggaaacgggtaattaatcaaatcg
>_R_Jupunba_villosa_Borges_423@NODE_3_length_841_cov_184.778796
aaagagttgttcataacagttaaaatgtcaatgtatatgtaaggactaaatattt--aagtttctatctagcttagttac------caactcacccattttgtcaaaaaaagtaaataaaa--------acagcgaagggcaaaacaatgcaata-aaacataaagcgcca----------------gttgctaataaaaacccaaacagataagtcttctctaatcactttatgctacaagagctcaattaaacacagccatg---gctcaacgcttcatccaagtcttctcttcggttcttgtgcttcttgcatccattgaaggcaccaaagcagtctcttacaccgtcaccaccaccgtccccaacacggccggctgccgcgtcttccgggacaaaataggagctgcctacgcgaggcaaacaaaggactcagcaacacagttcatatggaggatcttccagcagtagaattctccggccgacagaaagaacgtgcagcaagtgaaactgatcgtggaagacatagatggattggcatttactataggcaacgaggttcatttcagtgcacggtacgtcggaaatttctccggtgacttgaaaatggcagtaacaggtgtgttgtatcatgagatgactcacgtgtggcagtggaatggtaatggtcaggctaatagaggtttgattgaagggattgctgattatgtgaggctcaaagctggctatataccgagtcactgggtcaaaccgggtcagggagataggtgggaccagggctatgatgttactgctcgttttctggatt------------------------------------------------------------------------------------------------------------------------------------------------------------------------------------------------------------------------------------------------------------------------------------------------------------------------------------------------------------------------------------------------------------------------------------------------------------------------------------------------------------------------
>_R_Jupunba_villosa_Borges_423@NODE_4_length_698_cov_73.671498
------------------tattaaatcttgttgcccatatgagaact--atactt--aagtgtctatctggccctattac------caactcacccattttttcaaaaaaaagtaaattaa--------atagcgaagggcagaacaatgcaata-aaatataaagatcct----------------gttgctaataaaaactcaaacagataactcttctctaatcactttatcctacaagagctcaattaaacacagccatg---gctcaacgcttcgtccatgtcttctc-tcgcttcttgtgcttcttgcatccattgaaggcaccaaag-attcaattacacagtcaccaacaccgccctcaacacggccggcggccgcgtcttccgggacaaaataagcgtggcctacgctaggcaaacaatggactcagcaacacagttcatgtggaggatcttccagcagcagaattctccggcagacagaaagaacttgcagcaagtgaaactgatcgtggaagacatagatggattggcatttattataggcaacgaggttcatctcagtacaaggtacgtcggaaatttctccggtgacttgaaaatggcagtagcaggtgtgttgtatcatgagatgactcacgtgtggcagtggaatggtaatggtcaggctaatagaggtttgattgaa-------------------------------------------------------------------------------------------------------------------------------------------------------------------------------------------------------------------------------------------------------------------------------------------------------------------------------------------------------------------------------------------------------------------------------------------------------------------------------------------------------------------------------------------------------------------------------------------------------------------------------------------
>_R_Jupunba_villosa_Borges_423@NODE_9_length_502_cov_30.698824
-------------------------------------------------------------------------------------------------------------------------------------------------------------------------------------------------------------------------------------------------------------------------------------------------------------------------------------------------------------------------------------------------------------------------------------------------------------------------------------------------------------------------------------------------------------------------------------------------------------------------------------------------------------------------------------------------------------------------------------------------------------------------------------------------------------------------------------------------------------------------------------------------------------------------------------------------------------atc------------------------tggaagtggcttatatataagaagctaataagagctacttattagtttaaagaataataagatgacacatacatatagtactgtatcatcgtttgtgtg-tgaaatgaatgcataatgttaatactgctta----taatggaaatgtcgtacgtgtgtggctctatatat-----agctgagtacgcttttctgcaaaaagtgtaagaagaagaggcttataactaactaaatctacagaaggggtatgagaataatgtctttatc---------atccaaatcaatgtccccctagcattatctaatta--taacatatttagtttttaatgtttcaagaaccccgttaaatcaaataa
>_R_Punjuba_callejasii_Daly_5935@NODE_2_length_997_cov_53.266304
-----------------------------------------------------------------------------------------------------------------------------------------------ctcgttggtatatggatgcaagttgccgaacttatccctcagac--ttcctataaaaaccccaacacatgacacttctccaatcatcttatccttcaagagctccaaaacacacaaccatggcagctcaacacttcatccatgtcttctcttcccttctggtcattttctcggccattgaaagcgccaaagcagtcgaatacaccgtcaccaacaccgccctcgcctcctccggcggggtcgccttccgtgacaaagtaggcgccgcctacgcaaagcaaacaatggactccgcaacacaattcatatggaggatcttc---caacagaactctccggccgacagaaagaacgtgcagcaagtgagcttgttcgtggacgacatggacggagtcgcatatacttcgaacgaccagattcatctcagtgcaaggtacgtcggaagttactccggcgatgtgaaaaaagaagtgactggtgtgctgtatcatgagatgactcatgtatggcagtggaatggtaatggtcgagccaatggaggtttgatcgaagggattgctgattatgtgaggctcaaagctggctatgccccgagtcactgggttaaaccgggtcagggcaataagtgggaccaaggttatgatgttactgcttattttctggattattgtaacagtctgagaaatgggtttgtggctgaaatgaacaagaagatgaggactggttacagtgatgactactttacgcagcttcttgggaagcctgtggatcagctgtggagggactataaagccaaatatggcaattaagaaagtgt-tctaatatttagcaaattcatattaagagcttattagtttaaagaataagatgatatattaaatgta----actgtatcatcgtttgtctgatgaaatgaaagaatcatattattactgcttataattaatgcaaatgtctagcgaatgttac-ctgtctatttcac-----------------------------------------------------------------------------------------------------------------------------------------------------------------------------------------
>_R_Punjuba_killipii_Palodorios_6252@NODE_1_length_1223_cov_79.155323
cggcactcaattaggccattagacccattcaaatggtcatataa-------aaaggtaattatcta-tttttttttatatttaagataataaactaattt----aaaaaatat-aaaaacatcg-----tcgatgaccacttacctgttgccatatggatgcaagttgccggttatacccctcagaccgtccctattaaaaccccaacacacataacttctctactca-----------gtaatcaccttctaacacaaccatg---gcccaacgcttcatccatgtcttctctgtgcttctggtgattgtcgccgccattgaaggcgctaaagccgtcgactacacagtcaccaacaccgccctcaacacccccggcggccgcgccttccgcgacaaaataggcgacgcctacgccaggcgaacaatggactctgcaacaaaattcatatggaggatcttc---caacagaactctccggccgacagaaagaacgtgcagaaagtgagcttgtttgtggacgacatggacggagtagcatatacttcaaacaaccagattcatctgagtgcaaggtatgtcggaagttactccggcgatgtgaagaaagaagtgactggtgtgctgtatcatgagatgactcatgtatggcagtggaatggtaacggtcgagcaaatggaggtttgattgaagggattgctgattatgtgaggctcaaagctggccttgcaccgagtcactgggtcaaaccgggtcagggagatagatgggaccagggatatgatgttactgctcgttttctggattattgtaatagtctgagaaacgggtttgtggctcaactgaacaagaagatgaggactggttatagtgacgactactttaggcagcttcttgggaagacagtggaccagctttggagagattataaagctaaatttggcaataatctggaagtggcttatatataagaagctaataagagctacttattagtttaaagaataataagatgacacatatatatagtactgtatcatcgtttgtgtg-tgaaatgaatgcataatgttaatactactta----taatggaaatgtcttacgtgtgttgctctatatatcgtacagatgagtacgcttttctgcaaaaagtgtaagaagaagaggct-------------------------------------atgtctttatc---------atcc--aatgatgtccccc-----------------------------------------------------------------t
>_R_Punjuba_killipii_Palodorios_6252@NODE_3_length_719_cov_57.227414
------------------------------------------------------------------------------------------------------------------------------------------------------------------------------------------------------------------------------------------------------------------------------------------------------------------------------------------------gtctcttacaccgtcacaaacaccgcccccaacatggccggcggcagcgtcttccgggacaaattaggcgcggcctacgcgaggcaaacaatggactcagcaacacagttcatatggaggatcttccagcagcagaattctccagcagacagaaagaacttgcagcaagtgaaactgatcgtggaagacatagatggattggcatttactataggcaacgaggttcatttcagtgcaaggtacgtcagaaatttctccggtgacttgaaaatggcagtaacaggtgtgttgtatcatgagatggctcacgtgtggcagtggaatggtaatgatcaggctaatagaggtttgattgaagggattgctgattatgtgaggctcaaagctggctatataccgagtcactgggttaaaccgggtcagggagataggtgggaccaaggctatgaaattactgctcgttttctggattattgtaatagtttgaaaaatgggtttgtggcagaattgaacaagaagatgaggactgcttacagtgatgactaccttaggcagattcatgggaagacagtggatcagctttggagagattataaagctaaatttggcaataatctggaagtgtcttatatttaagtagc-----ttatgagctacttaggttgaagaatattaagatgata-gtacatat-gcactgtatcatcttttgtctg-tgaaa---------------------------------------------------------------------------------------------------------------------------------------------------------------------------------------------------------------------------------------------------------------
>_R_Punjuba_lehmannii_Escobar_7465@NODE_3_length_1153_cov_57.802045
-----------------------------------------------------------------------------------------------------------------------------------------------------------------------------------------------ctaataaaaacccaaacagataacacttctctaatcactttatcctacaagagctcaattaaacacagccatg---gctcaacgcttcatccatgtcttctcttcggttcttgtgcttcttgcatccattgaaggcaccaaagcagtctcttacaccgtcaccaacaccgcccccaacacggccggcggcagcgtcttccaggacaaattaggcgcggcctacgcgaggcaaacaatggactcagcaacacagttcatatggaggatcttccagcagcagaattatccggcagacagaaagaacttgcagcaagtgaaactgatcgtggaagacatagatggattggcatttactataggcaacgaggttcatttcagtgcaaggtacgtcagaaatttctccggtgacttgaaaatggcagtaacaggtgtgttgtatcatgagatggctcacgtgtggcagtggaatggcaatgatcaggctaatagaggtttgattgaagagattgctgattatgtgaggctcaaagctggctatataccgagtcactgggttaaaccgggtcagggagataggtgggaccaaggctatgatgttactgctcgttttctggattattgtaatagtttgaaaaatgggtttgtggcagaattgaacaagaagatgaggactgcttacagtgatgactaccttaggcagattcatgggaagacagtggatcagctttggagagattataaagctaaatttggcaataatctggaagtgtcttatatttaagtagc-----ttatgagctacttaggttgaagaatattaagatgata-gtacatat-gcactgtatcatcttttgtctg-tgaaatgaatgcgtaatat---tactgc------tatggaatagtgtcgtacgtgtgttgctct-----------agctgagttcgcatttctgcaaaatggaca----------atttc--actgtgtt----------agttgctaaacaagaatg--------actcatcttatttacaaagattatcaatgaatacaatgaatttataaaatcccaagacttcttggtggcttatgagctatgttaaccctca---
>_R_Punjuba_lehmannii_Escobar_7465@NODE_5_length_644_cov_9.319224
------------------------------------------------------------------------------------------------------------------------------------------------------------------------------------------------------------------------------------------------------------------------------------------------------------------------------------------------atctgtcatacaaatatgatcagagtccatattaccgatctcatgtaagtattcagcgagtcaagggactctaggtacacttgaaatccttcatagt---tatatatatttctctcgtttgttttgtactttaagaacatggtatc----aaatccgatgtgcaaaaagtaagcttaatatcggaagacgtcgatagggttgcatttaccactgatgataaggttcacttaagtgcaagatccgttacaaactatttaggagatgtgagaagagaagtgagtggtgtgctatatcataagatgagccattggtggcagtgagatggtaatggtgaggccaatggaggattgctc-aagggattgctgattatgtgaggctcaaagcaggctatgcaccccgccattg---cccattggatgaagggg---------------------------ttgattattctctataccacaatccaattaaca----------------------------------gaatgcagcttataatcattataagctaatctatta--------taattacaattcttttttatataaattatctaattaattctgctactagtgaataaatttcttacaattagactgcttttattaacggtta-ttaattgtaaaa--------a---------------------tataactctttgtggg-tg------------------------------------------------------------------------------------------------------------------------------------------------------------------------------------------------------------------------------------------------------------------
>_R_Punjuba_racemiflora_Jimenez_Soares_3626@NODE_1_length_1403_cov_184.108597
-------------------------------------------tcttagataaaaatagtgagttaactattc-aaacatgatgaataacatagctatctggccagaaattataaattaaaccaattaatcaaaaaccactaactcgttgctatatggatgcaagttgccgaacttatccctcagac--ttcctataaaaaccccaacacatgacac-tctccaatcatcttatccttcaagagctccaaaacacacaaccatggcagttcaacacttcatccatgtcttctcttcccttctggtcattttctcggccattgaaggcgccaaagcagtcgaatacaccgtcaccaacaccgccctcgccacctccggcggggtcgccttccgtgacaaagtaggcgccgcctacgcaaagcaaacaatggactccgcaacacaattcatatggaggatcttc---caacagaactctccggccgacagaaagaacgtgcagaaagtgagcttgttcgtggacgacatggacggagtcgcttatacttcgaacgaccagattcatctcagtgcaaggtacgtcggaagttactccggcgatgtgaagaaagaagtgactggtgtgctgtatcatgagatgactcatgtatggcagtggaatggtaatggtcgagccaatggaggtttgatcgaagggattgctgattatgtgaggctcaaagctggctatgccccgagtcactgggttaaaccgggtcagggaaataagtgggaccaaggttatgatgttactgcttattttctagattattgtaacagtctgagaaatgggtttgtggctgaaatgaacaagaagatgaggactggttacagtgatgactactttacgcagcttcttgggaagcctgtggatcagctgtggagggactataaagccaaatatggcaattaagaaagtgt-tctaatatttagcaaattcatattaagagcttattagtttaaagaataagatgatatattaaatgta----actgtatcatcgtttgtc-gatgaaatgaaagaatcatattattactgcttataattaatgcaaatgtctagcgaatgttac-ctgtctatttcacagaagcctac-catttcagtaagaaga---aaaggaagagatttgagagtgaa--tacccagtga----gcctgacgttgatatttttttgcttatatgaatataaaataaatgtctaccaatatttcaaaataaaacaatataaacatgatcctacgtccaaataatactaccaacacaaa---
>_R_Punjuba_racemiflora_Jimenez_Soares_3626@NODE_2_length_1300_cov_209.391660
ctgcactcaattaggccattagacccattcaaatggtcatataa-------aaaggtaattatctattttctttttatatttaagataataaactaattt----aaaaaatat-aaaaa-atcg-----tcgatgaccacttacctgttgccatatggatgcaagttgccggttatacccctcagaccgtccctattaaaaccccaacacacataacttctctactca-----------gtaatcaccttctaacacaaccatg---ggccaacgcttcacccatgtcttctctgtgcttctggtgattgtcgccgccattgaaggcgctaaagccgtcgactacacagtcaccaacaccgccctcaacacccccggcggccgcgccttccgcgacaaaataggcgacgcctacgccaggagaacaatggactctgcaacaaaattcatatggaggatcttc---caacagaactctccggccgacagaaagaacgtgcagaaagtgagcttgtttgtggacgacatggacggagtagcatatacttcaaacaaccagattcatctgagtgcaaggtatgtcggaagttactccggcaatgtgaagaaagaagtgactggtgtgctgtatcatgagatgactcatgtatggcagtggaatggtaacggtcgagcaaatggaggtttgattgaagggattgctgattatgtgaggctcaaagctggccttgcaccgagtcactgggtcaaaccgggtcagggagataggtgggaccagggctatgatgttactgctcgttttctggattattgtaatagtctgagaaacgggtttgtggctcaactgaacaagaagatgaggactggttatagtgacgactactttaggcagcttcttgggaagacagtggaccagctttggagagattataaagctaaatttggcaataatctggaagtggcttatatataagaagctaataagagctacttattagtttaaagaataataagatgacacgtacatatagtcctgtatcatcatttgtgtg-tgaaatgaatgcataatgttaatactgctta----taatggaaatgtcttacgtgtgttgctctatatattgtacagctgagtacactttt-------aagtgtaagaagaagaggcttataactaactaaatttacagaaggggtataagaataatgtctttatc---------atcc--aataatgtctt------------------------------------taatgtttcaagaaccccgttaaatcaa---a
>_R_Punjuba_racemiflora_Jimenez_Soares_3626@NODE_3_length_1013_cov_69.789530
-----------------------------------------------------------------------------------aaa-----------tttcaccaccatttttgaattgaatacttccaagagacacaagtaacgt---------tagaaacaaacggccatcctcatct-------ttttcttataaaccatcgatcccattgatctcatgcaagcaatctatctc----------aaaaaattacatatatgccttcaaataacctcatgcacgccatctgtttg---ataatattcctagctgctatgcaagtaacacaggcagtggaatacaacgtcaccaacactgccctcgcaaccgccttcggctcacgcttcaatgacgaaataagcacggattacgccagagaaacactagactctgcaacccagttcatatgggcgatctttcagcagcaaaacaacgcatcagaaagaaaagatgt-----------gcttaatagtggaagacattgacggggttgc--------------------------------------------------attcaggagatgtgagaagagaagtgagtggcgtgctgtatcatcagatgacccatgtgtggcagtgggatgctaatggtacggccaatggagcgttgattgaagggattgctgattatgtgaggctcaaagctggctatgcgccgagtcactgggttaaaccgggtcagggagataggtggaataaaggatatgatgttactgcttattttctggattactgtgagagtttgagatgtgggtttgtggcggaactgaacaagaagat---aagtggttatggtgatcagttctttgttgagctgcttgggaagagggttgatcag----------agtataaggt-aagtatgggaattaaggggagggaggggaacagtgaataat-----tttgttgttta--agtctcttgaatgatttg-t----caaacatgtt--------------ttaatgtgataaaactaaa------t-----tacttcataaattttgtaaaaatagaaagggtataccactt--------------gagaatatg---------aaaa------gaaaggataa-------------------------agggatatggaataa-----------gtcaagctcattata----------------------------------------------------------------------------tta
>_R_Punjuba_racemiflora_Jimenez_Soares_3626@NODE_4_length_588_cov_8.289628
------------------------------------------------------------------------------------------------------------------------------------------------------------------------------------------------------------------------------------------------------------------------------------------------------------------------------------------------------------------------------------------------------------------------------------------------------gatatatttctttcatttattctctaatttaagagcatggtatc----agacccgatgtgcaaaaagaaagcttaatatcggaaaacgttgatagggttgcattcacgactgatgatgaggttcacttaagtgcaagatacgttacaaactatctaggagatgtgagaagagaagtgagtggtgtgctatatcataagacgagccattggtggcagtgagatggtaatggtgaggccaatggagggttgctc-aagggattgctgattatgtgaggctcaaagcaggctatgcaccctgccattg---cccattgggtgaagggg---------------------------ttgattattctctataccacaatcccattaaca----------------------------------gaatgcagcttataatcattacaagccaatctatta--------taattacaattcttttttatataaattatctaattaa-tctgctactagtgaataaattttttacaattagacggcttttattgacggtta-ttaattgcaaaa--------a---------------------tataactctttgtggg-agcaataatt------ta----taa-------------------------------------------------------------ctttcctgtaaaaagggta--------------------------------------------------------------------------------------------------------------------------------------------------------aac
