# Supplementary material for: A new generic circumscription of Hydrochorea (Leguminosae, Caesalpinioideae, mimosoid clade) with an amphi-Atlantic distribution
Source: PhytoKeys. 2022 Aug 22;205:401–37. doi: 10.3897/phytokeys.205.82775 (PMC9849043; doi:10.3897/phytokeys.205.82775)
Supplement: Supplementary material 1 — Supplementary data file S1 [file phytokeys-205-401_article-82775__-s001.zip › RBH3_m50424_comp38400_c0_seq1_exon02.aln-cln]

>Afrocalliandra_redacta_Germishuizen_5585@NODE_1_length_1251_cov_235.211244
------------------------------------------------------------------------------------------------------------------------------------------------------------tttttgtttttgcttctttctactgtggggtttattcttgagagagacttgtggcgtttactgttttccttgctcattgaagctctgact----------caaatggggtggttctgggaatt------------------gaaccatgttggaggagaatcctagtagaatgtcggattgtggttactatgtcctgtaagcaactttctcttcatctttaacaaaaaatttcaaag---atttttttactttggttcgttgggtttcatgtgaaagatgttggatgtaatgcttacgatgtctttccagacactgaattatccaattcagacattttgttatgcaaacgtacctcgaaacaagtacaagtcaaggtcttatcaagttcaagctttacctccatcatcagtttttttgaatgcagatgaaagtgggaaattttctgataataagaaggtttatgactcaagtcttacttccagaaaaggcgaatctgttactcctttgatcagtgaggcaagtagtgtgggtataattggaggcgtttctgtcgatgctaccctaaaatttttaagaaaagttgttgagttgagttcttcagaagatgaagatggagcaaattcccttccttttgtactttgttctgatcctatgttaaataagaagcttatggcttatgagaagggttacttctactctggaagaagtaaaaatgagaatttgaacatggatgcttctccaattgttcataatattaagaataaaagggattttcttgagaaatctggggtttgttgcatggtgatgccatgtcacatatcacattcttggtacgatgaagcatcccaagaatgttctgttccttttcttcacatggcagaatgtgttgctagtgagcttaaggaagctaaattgaagccaattgaagcttgtagtcccttgcggattggtttgctcgcaaccaatgctactcttgctgctggattttatcaggacaagcttcagaatcaagtatgtaatatctgcatattatatctgtcaacat--attttataacttgattcacaaaatctgataatcgtgtgtgttcttcaatagcatgacaggttggagtagattttctataacttttccacatgacacaagtctttctttataacagtctagttgttaggaatcagtgatgtaggattgcatatctttata---tttctttaaaattcccttggttctgctagattgttttaattgattttt-------------------------------------------------------------------------------------------------------------------------------------------------------------------------------------------------------------------
>Albizia_adinocephala_FHO33_88@NODE_1_length_1802_cov_189.722899
cccacttgcttctctggtccatttctgaataattggcgtcggtgaaaagtgataatgccgattctactcgctaaaattacttaatttttaccatttcaactgcgatttcc-tgttcgcctgaatactgatttgcactggagggattgcattactaggttattgctttgctcctttctact--------------------------gtgtggtttgctgttttgcttgctcattgaagctctgactctggaacgcacaaatggggtggttctgggaattgagcatttgaaatcccaagagccatgttggaggaaattccttgtagcatgttggattgtggttacaatgtcctgtaagcaacttccccttcatttttagcaaaattttcagaga---tttattttact------------ttttcatgttggagatgttggatgtaatgctgacgatgtctttccagacactgaattatccatttctcacattttgttctgcaaacacacctagaagcaagtacaagtctaggtcttgtcaagttcaagctttacctccatcatcagttattttgaatgcagatgaaagtgggaaattttctgataataagaaggtttatggctccaatcttacttccagaaagggtgaatctattactcctttgatcagtgaagcaagtagtgtgggtataattggaggcgcttctgttgatgctaccctaaaatttttgagaaaacttgtgaagttgagttcttcagaacatgaaaatggaataaatacccttccttttgtactatgttctgatcctctgttaaataaggagctcatgacatatgagaagagttacttcttctctggcagaagtaaatcagagcgtttgaacatggatacttctccaattgtgcataatattaggaataaaaggaatttccttgagaaatctggggcttgttgcatagtgatgccttgtcacatatcacattcttggtatgatgaagcatctcaagaatgttctgttccttatcttcacatggcagaatgtgttgctagtgagctcaaggaagcaaaattgaagccaatcgaagctggtagttccttgcggattggattgctcgcaaccaacgcaactctagcagctggattttatcaggagaagcttcagaatcaagtatgtgatctctgcatattacatctgtcaacattattttaataacctggttcacaatatctaagaatcatatatattctttaatggcatgacaggttggagtagagtttctctaactttttcccatgacacaagtctttctttataacactctagttgttaggacactgtgatacagggttgtatatctatataaacttactttaaaatttccttgtttctgctaggttgtttaaattgatttgttccatgatcaacttttaacacaatttattgaatctcaaggtaactgaaaaatacgtataatattgcaattcaacagaagatgcaatagttggaggcatttgccttattaagcaagggatgtttgagactatatcaaacgtgaatgtctattttctgtgtttgaccgtttgtcgtgcatatgaaatttcaatttccctaacttttttgccgg
>Albizia_burkartiana_StivalSantos_678@NODE_1_length_1052_cov_10.473420
------------------------------------------------------------------------------------------------------------------------------------------------------------------------------------------------------------------------------------------------------------------aatggggtggttctgggaattgagcatttgaaatcccaagagccatgttggaggaaattccttgtaccatgttggattgtggttaccatgtcctgtaagcaacttccccttcatttttagcaaaattttcagaga---tttattttactttggcttgttggttttcatgttggagatgttggatgtaatgctgacgatgtctttccagacactgaattatccatttttcacattttgttctgcaaacacacctagaagcaagtacaagtctaggtcttgtcaagttcaagctttacctccatcatcagttattttgaatgcagatgaaagtgggaaattttctgataat---aaggcttatggctctaatcttacttccagaaagggtgaatctattactcctttgatcagtgaagcaagtagtgtgggtataattggaggcgcttctgttgatgctaccctaaaatttttgagaaaacttgtcaagttgagttcttcagaacatgaaaatggaataaattcccttccttttgtactatgttctgatcctctgttaaataaggagctcatgacatatgagaagagttacttcttctctggcagaagtaaatcagagagtttgaacatggatacttctccaattgtgcataatattaggaataaaaggaatttccttgagaaatctggggcttgttgcatagtgatgccttgtcacatatcacattcttggtatgatgaagcatctcaagaatgttctgttccttatcttcacatggcagaatgtgttgctagtgagctcaaggaagcaaaattgaagccaattgaagctggtagttccttgcggattggattgctcgcaaccaacgcaactctagcagctggattttatcaggagaagcttcagaatcaggtatgtggtctctgcatattacatctgtcaacattattttaataacttgattcacaatatctaagaatcatatatattctttaatggcatgccaggttggagtagattttctcttactttttcccatgacacaagtctttctttataa---------------------------------------------------------------------------------------------------------------------------------------------------------------------------------------------------------------------------------------------------------------------------------------------------------------------
>Albizia_coripatensis_Hughes_2433@NODE_1_length_1695_cov_272.101978
--cacttgcttctctggtccatttctgaatcattggcatcggtgaaaagtgataatgctgattctacttgctaaaattacttaatttttaccatttcaattgcgatttcc-tgttcgcctgcatactgattttcagtggagggattgcattattaggttattgctttgctcctttctactgtggggtttactcttgagagagactcgtggggtttactgtttttcttgctcattgaagctctgactctggaaagcataaatggtgtggttctgggaattgagcatttgaaatcccggaagccatgttggaggaaattccttgtagcatgttggattgtggttacaatgtcctgtaagcaacttccccttcatttttagcaaaattttcagagatttttttttttactttggcttgttggttttc---------atgttggatgtaatgctgacgatgcctttccagacactgaattatccatctctcacattttgttctgcaaacacacctagaagcaagtacaagtctaggtcttatcaagttcaagctttacctccatcatcagttattttgaatgcagatgaaagtgggaaattttctgataataagaaggtttatggctccaatcttacttccagaaaggatgaatctgttactcctttgatcagtgaagcaagtactgtgggtataattggaggcgcttctgttgatgctaccctaaaatttttgagaaaacttgtgaagttgagttcttcagaagatgaagatggaataaattcccttccttttgtactctgttctgatcctctgttaaataaggagcttatgacatatgagaagagttacttcttctctggcagaagtaaatcagagagtttgaacatggatacttctccagttgtgcataatattaggaataaaaggaatttccttgagaaatctggggcttgttgcatagtgatgccttgtcacatatcacatgcttggtatgatgaagcatctcaagaatgttctgttccttatcttcacatggcagaatgtgttgctagtgagctcaaggaagcgaaattgaagccaattgaagctggtagttccttgcggattggattgctcgcaaccaacgcaactctagcagctggattttatcaggagaagcttcagaatcaagtatgtgatctctgcatattacatctgtcaacattattttagtaacttgattcacaatatctaagaatc-tatatattctttaatggcacgacaggttggagtagattttctctaactttttcccatgacacaagtctttctttataacagtctagttgttaggacac--tgatgcagggttgtatatctatataaacttactttaaaatttccttgtttctgctaggttgtttgaattgatttgttccatgatctacttttaacacaatatattgaatctcaaggtacctgaaaaatacgtataatattacaattcaacagaagatgcaatagttggaggcatttgccttattaagcaagggatgtttgagactatatcaaacatgaatgtctattttctgtgtttgaccgattgttgtgcatatgaaatttcaatttccctaacttttttgccgg
>Albizia_decandra_Vilhena_231@NODE_1_length_1027_cov_46.575789
-----------------------------------------------------------------------------------------------------------------------------------------------------------------------------------------------------------------------------------------------------------------------------------aattgagcatttgaaatcccaaaagccatgttggaggaaattccttgtagcatgttggattgtggttaccatgtcctgtaagcaacttccccttcatttttagcaaaattttcagaga---tttattttactttggcttgctggttttcatgttggagatgttggatgtaatgctgacgatgtctttccagacactgaattatccattgctcacattttgttctgcatacacacctagaagcaagtacaagtctaggtcttgtcaagttcaagctttacctccatcatcagttgttttgaatgcagatgaaagtgggaaattttctgataataagaaggtttatggctccaatcttacttccagaaagggtgaatctattactcctttaatcagtgaagcaagtagtgtgggtataattggaggcgcttctgttgatgctaccctaaaatttttgagaaaacttgtgaagttgggttcttcagaacatgaaaatggaataaattcccttccttttgtactatgttctgatcctctattaaataaggagctcatgacatatgagaagagttacttcttctctggcagaagtaaatcagagagtttgaacatggatacttctccaattgtgcataatattaggaataaaaggaatttccttgagaaatctggggcttgttgcatagtgatgccttgtcacatatcacattcttggtatgatgaagcatctcaagaatgttctgttccttatcttcacatggcagaatgtgttgctagtgagctcaaggaagcaaaattgaagccaattgaagctggtagttccttgcggattggattgctcgcaaccaacgcaactctagcagctggattttatcaggagaagcttcagaatcaggtatgtggtctctgcatattacatctgtcaacattattttaatgacttgattcacaatatctaagaatcatatatattctttaatgtcatgacaggttggagtagattttctcttactttttcccatgacacaagtt--------------------------------------------------------------------------------------------------------------------------------------------------------------------------------------------------------------------------------------------------------------------------------------------------------------------------------
>Albizia_inundata_Wood_26530@NODE_1_length_938_cov_292.454134
----------------------------------------------------------------------------------------------------------------------------------------------------------------------------------------------------------------------------------------------------------------------------------------------------------agccatgttggaggaaattccttgtagcatgttggattgtggttacaatgtcctgtaaacaacttccccttcatttttagcaaaattttcagaga---tttattttactttggcttgttgggtttcatgttggagatgttggatgtaatgctgacgatgtctttccagacactgaattatccattgctcacattttgttctgcaaacacacctagaagcaagtaccagtctaggtcttgtcaagttcaagctttacctccatcgtcagttattttgaatgcagatgaaagtgggaaattttctgataataagaaggtttatggctccaatcttacttccagaaagggtgaatctattactcctttgatcagtgaagcaagtagtgtgggtataattggaggcgcttctgttgatgctaccctaaaatttttgagaaaacttgtgaagttgagttcttcagaacatgaaaacggaataaattcccttccttttgtactatgttctgatcctttattaaataaggagctcatgacatatgagaagagttacttcttctctggcagaagtaaatcagagagtttgagcatggatacttctccaattgtgcataatattaggaataaaaggaatttccttgagaaatctggggcttgttgcatagtgatgccttgtcacatatcacattcttggtatgatgaagcatctcaagaatgttctgttccttatcttcacatggcagaatgtgttgccagtgagctcaaggaagcaaaattgaagccaattgaagctggtagttccttgcggattggattgctcgcaaccaacgcaactctagcagctggattttatcaggagaagcttcagaatcaggtatgtggtctctgcatattacatctgtcaacattattttaataacttgattcacaatatctaagaatcat--------------------------------------------------------------------------------------------------------------------------------------------------------------------------------------------------------------------------------------------------------------------------------------------------------------------------------------------------------------------------------------------------
>Albizia_sinaloensis_Hughes_1576@NODE_1_length_1465_cov_118.796830
-----------------------------------------------------------------------------------------------------------------------------------------------------ttattaggttattgctttgctcctttctactgtggggtttactcttgagagagactcgtggggtttgctgtttttcttgctcattgaagctctgactctggaaagctcaaatggggtggttctgggaattgagcatttaaaatcccaagagccatgttggaggaaattccttgtagcatgttggattgtggttaccatgtcctgtaagcaacttccccttcatttttagcaaaattttcggaga---tttattttactttggcttgttggttttcatgttggagatgttggatgtaatgctgacgatgtctttccagacgatgaattatccattgctcacattttgttctgcaaacacacctagaagcaagtacaagtctaggtcttgtcaagttcaagctttacctccatcatcagttattttgaacgcagatgaaagtgggaaattttctgataataagaaggtttatcgctccaatcttacttccagaaatggtgaatctattactcctttgatcagtgaagcaagtagtgtgggtataattggaggcgcttctgttgatgctaccctaaaatttttgagaaaacttgtgaagttgagttcttcagaacatgaaaatggaataaattcccttccttttgtactatgttctgatcctctgttaaataaggagcttatgacatatgagaagagtcacttcttctctggcagaagtaaatcagagagtttgaacatggatacttctccaattgtgcataatattaggaataaaaggaatttccttgagaaatctggggcttgttgcatagtgatgccttgtcacatatcacattcttggtatgatgaagcatctcaagaatgttctgttccttatcttcacatggcagaatgtgttgctagtgagctcaaggaagcaaaattgaagccaattgaagctggtagttccttgcggattggattgctcgcaaccaacgcaactctagcagctggattttatcaggagaagcttcagaatcaggtatgtggtctctgcatattacatctgtcaacattatgttaataacttgattcacaatatctaagaatcatatatattctttaatggcatgacaggttggagtagattttctcttactttttcccatgacacaagtctttctttataacagtccagttgttaggacactgtgatgcagcgttgtttgtctatataaacttactttaaaatttccatgtttctgctaggttgtttgaattgatttgttccatgatctacttttaacacaatatattgaatctcaaggtacctgaaaaatacgtataatattacaattcaacagaagatgcaatagttggaggcatttgtcttattaagcaagggatgtttgagactatatcagacatgaatgtctattttttgtgtttgaccaattgttgtgcatatgaaatttcaatttccctaa------------
>Albizia_subdimidiata_var_minor_Gorts_341@NODE_1_length_1176_cov_58.040946
----------------------------------------------------------------------------------------------------------------------------------------------------------------------------------ctgtggggtttactcttgattgagagtcgtggggtttgctgtttttcttgctcattgaagctctgactctggaacgcacaaatggggtggttctgggaattgaacatttgaaatcccaagagccatgctggaggaaattccttgtagcatgttggattgtggttaccatgtcctgtaagcaacttccccttcatttttagcaaaattttcagaga---tttattttactttggcttgttgggtttcatgttggagatgttggatttaatgctgacgatgtctttccagacactgaattatccattgctcacattttgttctgcaaacacacctagaagcaagtacaagtctaggtcttgtcaagttcaagctttacctccatcgtcagttattttgaatgcagatgaaagtgggaaattttctgataataagaaggtttatggctccaatcttacttccagaaagggtgaatctattactcctttgatcagtgaagcaagtagtgtgggtataattggaggcgcttctgttgatgctaccctaaaatttttgagaaaacttgtgaagttgagttcttcagaacatgaaaatggaataaattcccttccttttgtactatgttctgatcctttattaaataaggagctcatgacatatgagaagagttacttcttctctggcagaagtaaatcagagagtttgagcatggatacttctccaattgtgcataatattaggaataaaaggaatttccttgagaaatctggggcttgttgcatagtgatgccttgtcacatatcacattcttggtatgatgaagcatctcaagaatgttctgttccttatcttcacatggcagaatgtgttgccagtgagctcaaggaagcaaaattgaagccaattgaagctggtagttccttgcggattggattgctcgcaaccaacgcaactctagcagctggattttatcaggagaagcttcagaatcaggtatgtggtctctgcatattacatctctcaacattattttaataacttgattcaccatatctaagaatcatatatattctttaatggcatgacaggttggagtagattttctcttactttttcccatgacacaagtctttctttataacagtctagttgttaggacaccgtgatgcagggttgtatgtc----------------------------------------------------------------------------------------------------------------------------------------------------------------------------------------------------------------------------------------------------------------------------
>Albizia_subdimidiata_var_subdimidiata_Ferreira_210@NODE_1_length_1498_cov_195.014778
cccacttgcttctctggtccatttctgaataattggcatctgtgagaagtgataatgccgattctatttgctaaaattacttaatttttaccatttcaattgcgatttcc-tgttcgcctgaatactgattttcactggagggattgcattattaggttattgctttgctcctttctactgtggggtttactcttgattgagagtcgtggggtttgctgtttttcttgctcattgaagctctgactctggaacgcacaaatggggtggttctgggaattgaacatttgaaatcccaagagccatgttggaggaaattccttgtagcatgttggattgtggttaccatgtcctgtaagcaacttccccttcatttttagcaaaattttcagaga---tttattttactttggcttgttgggtttcatgttggagatgttggatgtaatgctgacgatgtctttccagacactgaattatccattactcacattttgttctgcaaacacacctagaagcaagtacaagtctaggtcttgtcaagttcaagctttacctccatcgtcagttattttgaatgcagatgaaagtgggaaattttctgaaaataagaaggtttatggctccaatcttacttccagaaagggtgaatctattactcctttgatcagtgaagcaagtagtgtgggtataattggaggcgcttctgttgatgctaccctaaaatttttgagaaaacttgtgaagttgagttcttcagaacatgaaaatggaataaattcccttccttttgtactatgttctgatcctttattaaataaggagctcatgacatatgagaagagttacttcttctctggcagaagtaaatcagagagtttgagcatggatacttctccaattgtgcataatattaggaataaaaggaatttccttgagaaatctggggcttgttgcatagtgatgccttgtcacatatcacattcttggtatgatgaagcatctcaagaatgttctgttccttatcttcatatggcagaatgtgttgccagtgagctcaaggaagcaaaattgaagccaattgaagctggtagttccttgcggattggattgctcgcaaccaacgcaactctagcagctggattttatcaggagaagcttcagaatcaggtatgtggtctctgcatattacatctgtcaacattattttaataacttgattcacaatatctaagaatcatatatattctttaatggcatgacaggttggtgtggattttctcttactttttcccatggcacaagtctttctttataacagtctagttgttaggacactgtgatgcagcgttgtttgtctatataaacttgctttaaaatttccttgtttctgctaggttgtttgaattgatttgttccatgatctacttttaacacaatatattgaatctcaaggtacctgaaaaatacgtataatatttcaattcga------------------------------------------------------------------------------------------------------------------------------------------
>Albizia_tomentella_Leach_Dunlop_3801@NODE_1_length_1596_cov_190.895984
----------tttctggtccatttctgaataattggcatcggtgaaaagggataatgccgattctactccctaaaattac---atttttaccatttcaatcgcgatttccgtgttcgcctgaatactgattttcaccagagtgattgcgttattaggttattgatttgcttctttctagtgtggggtttactcttgagagagactcgtggggtttactgtttttcttgctcattgaagctttgactctggaacccacaaatggggtggttctgggaattgagcatttgaaatcccaggagccatgttggagggaattccttgtagcatgttggattgtggttacattgtcctgtaagcaactttcccttcatttttagcaaaattttcagaga---tttattttgctttggtttgttggttttcatgttggagatgttggatgtaatgctgacgatgtctttccagaaactgaattgtccatctctcacattttgttctgcaaacacacctagaaacaagtataagtctaggtcttatcaagttcaagctttacctccatcatcagtttttttgaatgcagatgaaagtgggaaattttctgataataagaaggtttgtggctcaaatcttacttccggaaagggtgaatctattactcctttgatcagtgaagcaaatagtgtgggtataattggaggcgcttctgttgatgctacccagaaatttttgagaaaacttgtgcagttgagttcttcagaagatgaagatggaataaattcccttccttttgtactctgttctgatcctctgttaaataaggagcttatgacatatgagaagagtta---cttctccggcagaagtaaatcagagagtttgaacttggatacttctccaattgtgcataatattaggaataaaaggaatttccttgagaaatctggggcttgttgcatagtgatgccttgtcacatatcacattcttggtatgatgaagcatctcaagaatgttctgttccttatcttcacatggcagaatgtgttgctagtgagctcaaggaagcaaaattgaagccaattgaagctggtagttccttgcggattggattgctcgcaaccaacgcaactctagcagctggattttatcaggagaagcttcagaatcaagtatgcgatctctgcattttacagctgtcaacattattttaataacttggttcacaatatctaagaatcatatatattgtttaatggcatgacaggttggagcagattttctccaactttttcccatgacacaagtctttctttgtaacagtcttgttgttaggacac--tgatgcagggttgtatatctatataaacttactttaaaatttcatcgtttctgctagattgtttgaattgatttgttccatgatcatcttttaacacaatatattgaatctcaaggtacctgaaaaatacgcaaaatattacaattcaacagaagatgcaatagttggaggcattttctttattaagcaagggatgtttgagactatatcaaacatgactgtctattttctatgt---------------------------------------------ttgccgg
>Albizia_xerophytica_Hughes_1435@NODE_1_length_1616_cov_116.076673
-----------------tccatttctgaataattggcgtcggtgaaaagtgataatgccgattctactcgctaaaattaattaatttttcccatttcaattgcgatttcc-tgttcgcctgaatactgattttcactggtgggattgcattattaggttattgcttcgctcctttctactgtggggtttactcttgagagagactcgtggggtttgctgttttgcttgctcattgaagctctgactctggaacgcacaaatggggtggttctgggaattgagcatttgaaatcccaagagccatgttggaggaaattccttgtagcatgttggattgtggttacaatgtcctgtaagcaacttccccttcatttttagcaaaattttcagaga---tttattttact------------ttttcatgttggagatgttggatgtaatgctgacgatgtctttccagacactgaattatccatttctcacattttgttctgcaaacacacctagaagcaagtacaagtctaggtcttgtcaagttcaagctttacctccatcatcagttattttgaatgcagatgaaagtgggaaattttctgataataagaaggtttatggctccaatcttacttccagaaagggtgaatctattactcctttgatcagtgaagcaagtagtgtgggtataattggaggcgcttctgttgatgctaccctaaaatttttgagaaaacttgtgaagttgagttcttcagaacatgaaaatggaataaatacccttccttttgtactatgttctgatcctctgttaaataaggagctcatgacatatgagaagagttacttcttctctggcagaagtaaatcagagcgtttgaacatggatacttctccaattgtgcataatattaggaataaaaggaatttccttgagaaatctggggcttgttgcatagtgatgccttgtcacatatcacattcttggtatgatgaagcatctcaagaatgttctattccttatcttcacatggcagaatgtgttgctagtgagctcaaggaagcaaaattgaagccaattgaagctggtagttccttgcggattggattgctcgcaaccaacgcaactctagcagctggattttatcaggagaagcttcagaatcaagtatgtgatctctgcatattacatctgtcaacattattttaataacttgattcacaatatctaagaatcatatatattctttaatggcatgacaggttggggtagattttctctaactttttcccatgacacaagtctttctttataacactctagttgttaggacactgtgatgcagggttgtatatctatataaacttactttaaaatttccttgtttctgctaggttgtttgaattgatttgttccatgatcaacttttaacacaatatattgaatctcaaggtaactgaaaaaaacgtataatattgcaattcaacagaagatgcaatagttggaggcatttgccttattaagcaagggatgtttgagaccatatcaaacgtgcatgtctattttctgtgtttgaccgattgtcgtgcgtatgaaatttcaatttccctaacttttttgcggg
>Balizia_elegans_Iganci_870@NODE_1_length_1900_cov_139.052112
cccacttgcttctctggtccatttctgaataattggcatcgttgaaaagtgataatgctgattctactcgctaaaattacttaatttttaccatttcaatcgcgatttccgtgttcgcctgaatactgattttcactagaggtattgcattattaggttattgctttgctcctttctactgtggggtttactcttgagagaggctcgtggggtttactgtttttcttgctcattgatgctctgactctggaacgcataaatggggtcgttctgggaattgagcatttgaaatcccaggagccatgttggaggaaattccttgtagcatgttggattgtggttacaatgccctgtaaacaacttccccttcaattttagcaaaattttcggagattttttttttaactttggcttgttggttttcatgttggagatgttggatgtaatgctgacgatgtctttccagacactgaattatccttctctcacattttgctctgcaaacacacctagaaacaagtataagtctaggtcttatcaagttcaagcgttacctccatcatcagttattttgaatgcagatgaaagtgggaaattttctgagaacaagaaggtttatggctcaaatcttacttccagaaagcgtgaatctgttactcctttgatcagtgaagcaagtagtgtgggtataattggaggcgcttctgttgatgctaccctaaaatttttgagaaaacttgtgaagttgagttcttcagaagatgacgatggaataaattcccttccttttgtactctgttctgatcctctgttaaataaggagcttatgacatatgagaagagttacttcttctctggcagaagtaaatcagagagtttgaacatggatacttctccaattgtgcataatattaggaataaaaggaatttccttgagaaatctggggcttgttgcatagtgatgccttgtcacatatcacattcttggtatgatgaagcatctcaagaatgttctgttccttatcttcacatggcagaatgtgttgctagtgagctcaaggaagcaaaattgaagccaattgaagctggtagtcccttgcggattggattgctcgcaaccaacgcaactcttgcagctggattttatcaggagaagcttcagaatcaagtatgtgatttctgcatactacatctgtcaacactagtttaataacttgattcacaatatctaagaatcatatatattctttaatggcatgacaggttggagtagattttctctaactttttcccatgacacaagtctttctttataacagtctagttgttaggacattgtgattcagggttgtatatctatataaacttgctttaaaatttccttgtttctgctaggttgtttgaattgatttgttccatgatcaacttttaacacaatatattgaatctcaaggtacctgaaaaatacgtataatattacaattcaacagaagatataatagttggaggcatttgccttattaaacaagggatgtttgagactatatcaaacatgaatgtctattttctgtgtttgaccgattgtcgggcatgtgaaatttcaatttccctaacttttttgccgg
>Balizia_pedicellaris_Queiroz_15529@NODE_1_length_1370_cov_400.367300
-----------------------------------------------------------------------------------------------------------tccgtgttcgcctgaatactgattttcgctagagggattgcattactaggtttttgctttgctcc-ttctactgtgggg-ttactcttgagagaggcttgtggggtttactgtttttcttgctcattgaagctctgaatctggaacgcaaaaatggggtggttctgggaattgagcatttgaaattccaggagccatgttggaagaaattctttgtagcatgttggattgtggttacaatgccctgtaagcaacttccccttcatttttagcaaaattttcagaga-ttttttttgtactttggcttgttggttttcatgttggagatgttggatgtaatgctgacgatgtctttccagacactgaattatccttctctcacattttgctctgcaaacacacctagaaaaaagtataagtctaggtcttatcaagttcaagctttacctccgtcatcagttattttgaatgcagatgaaagtgggaaattttctgataataagaaggtttatggctcaaatctcacttccagaaagggtgaatctgttactcctttgatcagagaagcaagtagtgtgggtataattggaggcgcttctgttgatgccaccctaaaatttttgaggaaacttgtgaagttgagttcttcagaagatgaagatggaataaattcccttccttttgtactctgttctgatcctttgttgaataaggagcttatgacatatgagaagagttacttcttctctagcagaagtaaatcagagagtttgaacatggatacttctccaattgtgcataatattaggaataaaaggaatttccttgagaaatctggggcttgttgcatagtgatgccttgtcacatatcacattcttggtatgaagaagcatctcaagaatgttctgttccttatcttcacatggcagaatgtgttgctagtgagctcaaggaagcaaaattgaagccaattgaagctggtagtcccttgcggattggattgctcgcaaccaacgcaactcttgcagctggattttatcaggagaagcttcagaatcaagtatgtgatttctgcatactacatctgtcaacactagtttaataacttgattcacaatatctaagaatcatatatattctttaatggcatgacaggttggagtagattttctctaactttttcccatgacacaagtctttctttataacagtctagttgttaggacattgtgattcagggttgtatatctataaaaacttactttaaaatttccttgtttctgctaggttgtttgaattgatttgttccatgatcaacttttaacacaatatactgaatctcaaggtacctgaaaaatacgtataatattac-------------------------------------------------------------------------------------------------------------------------------------------------
>Balizia_spnov_Morim_577@NODE_1_length_1501_cov_366.967497
---------------ggtccatttctgaataattggcatcgttgaaaagtgataatgctgattctacccgctaaaattacttaatttttaccatttaaattgcgatttccttgttcgcctgaatactgattttcactagagggattgcattattaggttattgctttgctcctttctactgtggggtttactcttgagagaggctcgtggggtttactgttttcattgctcattgaagctctgactctggaacgcataaatggggtggttctgggaattgagcatttgaaatcccaggaaccatgttggaagaaattctttgtagcatgttggattgtggttacaatgtcctgtaagcaacttccccttcatttttagcaaaattttcagagatttttttttttactctggcttgttggttttcacgttggagatgttggatgtaatgctgacgatgtctttccagacactgaattatccatctctcacattttgctctgcaaacacacctagaaacaagcataagtctaggtcttatcaagttcaagctttacctccatcatcagttattttgaatgcagatgaaagtgggaaattttctgataataagaaggtttatggctcaaatcttacttccagaaagggtgaatctgttactcctttgatcagtgaagcaagtagtgtgggtataattggaggcgcttctgttgatgctaccctaaaatttttgagaaaacttgtgaagttgagttcttcagaagatgacgatggaataaattcccttccttttgtactctgttctgatcctctgttgaataaggagcttatgacatatgagaagagttacttcttctctggcagaagtaaatcagagagtttgaacatggatacttctccaattgtgcataatattaggaataaaaggaatttccttgagaaatctggggcttgttgcatagtgatgccttgtcacatatcacattcttggtatgatgaagcatctcaagaatgttctgttccttatcttcacatggcagaatgtgttgctagtgagctcaaggaagcaaaattgaagccaattgaagctggtagtcccttgcggattggattgctcgcaaccaacgcaactctagcagctggattttatcaggagaagcttcagaatcaagtatgtgatttctgcatactacatctgtcaacactattttaataacttgattcacaatatctaagaatcatatatattctttaatggcatcacaggttggagtagattttctctaactttttcccatgacacaagtctttctttataactgtctagttgttaggacattgtgatgcagcgttgtatatctatataaacttactttaaaatttccttgtttctgctaggttgtttgaattgatttgttccatgatcaacttttaacactatatattgaatctcaaggtacctgaaaaatacgtataatattacaattcaacagaaaatgcaatagttggagttatttgc-------------------------------------------------------------------------------------------------------------
>Calliandra_bella_LPQ15696@NODE_1_length_1543_cov_252.907231
-----------------------------------------gtgaaaactaatcatgccgattacagtttctaaaatttcttaacttttaccattttaat-gcgatttctgtgttaccctcaatactgattttcactacagggactgcattattgggtttttgctttgcttctttccatggtggggtttactcttgagagagacttgtggggtatgctgttttccttgctcattgaagctctgact----------caaatggggtcgttctgggaattgaacatttgaaatcccaggaaccatgttggaggagaatccttgtagcatgttgggttgtggttacaatgtccagtaagcaacttcctcttcatttttagaaaaattttcagaga---tttttcttgctttggcttgttgggtttcatgttaaagatgttggatgcaatgttgactatgtctttccagacactgaattatccaattcagacattttgttatgcaaacacacctagaaacaagtacaggccaaggtcttttcaatttcaagctttacctccatcatcagttattttgaatgcagatgaaagtgggaaattttccgacaacagtaaggttcatggctcaaatcttagttccactagagccaaatctgttactcctttgatcagtgaagcaagtagtgtgggtataattggaggagtttctgttgatgcaaccctaaaattttttagaaaacttgtggagttgagttcttcagaagatgaagatggaggaaagtcacttccttttgtactttgttctgatcccatgttaaataaggagcttttgtcatatgagaagagttacttcttctctggaagaagtaaagctgagaatttgaacatggatacttctccaattgtgcataatattaagaataaaaggatttttcttgagaaatctggggcttgttgcatagtgatgccttgtcatatatcacattcttggtatgatgaagcttctcaagaatgttctgttccttttcttcacatggctgaatgtgttgctagtgagcttaaagatgctaaattgaagccagttgaagctggtagtcccttgcggattggtttgctcgcaaccaacgctactctttcagctggattttatcaggagaagcttcagaatcaagtatgtaatgtgtgca----------------------ttattaaatccatcagcaaaatttgagaatcgtgtgtgttctttaatgacatgacaggttggagtagattttctctaactttgccccatgacgcaagtatttctttataacagtctagttgttagaacactgtgatacagtgctgtatatctttataa----actttagaatttccttagttgtgctagattgtttgaattgatttgttccatgatatacttttaacacattgttttgaatctcaagttacctggaaaatacgtatgatattacaatttaatagaagatgcaatggctggaggcatttgccttattaagcaaggaatgtttgagactttatcaaacatgaatttctattttctgtgtttga------------------------------------------------
>Cathormion_rhombifolium_Deighton_3618@NODE_1_length_1577_cov_103.950667
cccacttgcttctctggtccatttctgaataattggcatcgttgaaaagtgataatgctgattctactcgctaaaattacttaatttttaccatttcaatcgcgatttccgtgtttgcctgaatactgattttcactagagggattacattattaggttattgctttgctcc-ttcttctgtggggtttactcttgagagaggctcgtggggtttactgtttttcttgctcattgaagctctgactctggaacgcataaatggggtggttctgggaattgagcatttgaaatcccaggagccatgttggaggaaattccttgtagcatgttggattgtggttacaatgccctgtaagcaacttccccttcatttttagcaaaattttcagagatttttttttttactttggcttgttggttttcatgttggagacgttggatgtaatgctgacgatgtctttccagacactgaattatccatctctcacattttgctctgcaaacacacctagaaacaagtataagtctaggtcttatcaagttcaagctttacctccatcatcagttattttgaatgcagatgaaagtgggaaattttctgataataagaaggtttatggctcaaatctcacttccagaaagggtgaatctgttactcctttgatcagtgaagcaagtagtgtgggtataattggaggcgcttctgttgatgctaccctaaaatttttgaggaaacttgtgaagttgagttcttcagaaggtgaagatggaataaattcccttccttttgtactctgttctgatcctctgttgaataaggagcttatgacatatgagaagagttacttcttctctggcagaagtaaatcagagactttgaatgtggatacttctccaattgtgcataatattaggaataaaaggaatttccttgagaaatctggggcttgttgcatagtgatgccttgtcacatatcacattcttggtatgatgaagcatctcaagaatgttctgttccttatcttcacatggcagaatgtgttgctagtgagctcaaggaagcaaaattgaagccaattgaagctggtagtcccttgcggattggattgctcgcaaccaacgcaactcttgcagctggattttatcaggagaagcttcagaatcaagtatgtgatttctgcatactacatctgtcaacactagtttaataacttgattcacaatatctaagaatcatatatattctttaatggcatgacaggttggagtagattttctctaactttttcccatgacacaagtctttctttataacagtctagttgttaggacattgtgattcagggttgtatatctatgtaaacttactttaagatttccttgtttctgctaggttgtttgaattgatttgttccatgatcaacttttaacacaatatattgaatctctaggtacctgaaaaatacgtataatattacaattcaactgaagatataatag---------------------------------------------------------------------------------------------------------------------------
>Enterolobium_cyclocarpum_MWC9020@NODE_1_length_1646_cov_327.933716
cccacttgcttctctggtccatttctaaataattggcatcggtgacaagtgataacgccgattctactcgctaaaattacttaatttttaccatttcaagtgcgatttctgtgttcgcctgaatactgattttcactagagggattgcattattaggttattgctttgctcctttctactgtggggtttactcttgatagagactcgtggggtttaccgtttttcgttcttattgaagctctgactctggaacgcacaaatggggtggttctgggaattgagcacttgaaatcccaggagccatgttggaggaaattccttgtagcatgttggactgtggttagattgtcctgtaagcaacttccccttcatttttagcaaaattttcagaga----tttttttactttggcttgttagttttcatgttggagatgttggatgtaatgctgacgatgtctttccagacactgaattatccatctctcacattttgttctgcaaacacacctagaaacaagtataagtctaggtcttatcaagttcaagctttacctccatcatcagttattttgaatgcagatgaaagtgggaaattttctgataataagaaggtttatggctccaatcttacttccagaaagggtgaatctgttactcctttgatcagtgaagcaagtagtgtgggtataattggaggcgcttctgttgatgttaccctaaaatttttgagaaaacttgtgaagttgagttcttcagaagatgaagatggaataaattctcttccttttgtactctgttctgatcctctgttaaataaggagcttatgacatatgagaagagttacttcttctctggcagaagtaaatcagagagtttgaaaatagatacttctccaattgtgcataatatttggaataaaaggattttccttgagaaatctggggcttgttgcatagtgatgccttgtcacatatcacattcttggtatgatgaagtatctcaagaatgttctgttccttatcttcacatggcagaatgtgttgctagtgagctcaaggaagcaaaattgaagccaattgaaactggtagttccttgcggattggattgctcgcaaccaacgcaactctagcggctgggttttatcaggagaagcttcagaatcaagtatgtgatctctgcatattatatctgtcaacattattttaataacttgattcacaatatctaagaatcatagatattctttaatggcatgacacgttggagtagattttctctaactttttcccatgacacaagtctttctttataacagtctagttgttaggacactgtgatgcacggttgtatatctatataagcttactttaaaatttcctcgtttctgctatgttgtttgaattgatttgttccatgatcaacttttaacacaatatattgaatctcaaggtacctgaaaaatacgtataatattgcaattcaacagaagatgcaatggttggaggcatttgctttattaagcaagggatgtttgagactatatcaaacatgaatgtctatt------------------------------------------------------------
>Hydrochorea_corymbosa1_Bonadeu_655@NODE_1_length_1080_cov_238.606829
------------------------------------------------------------------------------------------------------------------------------------------------------------------------------------------------------------------------------------------------------------------------gtggtcctgggaattgagcatttgaaatcccaggagctatgttggaggaaattccttgtagcatgttggattgtggttacaatgtcctgtaaacaacttccccttcatttttagcaaaattttcagagatttttttttttactttggcttgttggttttcatgttggagatgttggatgtaatgctgacgatgtctttccagacactgaattatccatctctcacattttgctctgcaaacacacctagaaacaagtataagtctaggtcttatcaagttcaagctttacctccatcatcagttattttgaatgcagatgaaagtgggaaattttctgataataagaaggtttatggctcaaatctcacttccagaaagggtgaatctgttactcctttgatcagtgaagcaagtagtgtgggtataattggaggcgcttctgttgatgctaccctaaaatttttgagaaaacttgtgaagttgagttcttcagaagatgacgatggaataaattcccttccttttgtactctgttctgatcctctgttaaataaggagcttatgacatatgagaagagttacttcttctctggcagaagtaaatcagagagtttgaacatggatacttctccaattatgcataatattcggaataaaaggaatttccttgagaaatctggggcttgttgcatagtgatgccttgtcacatatcacattcttggtatgatgaagcatctcaagaatgttctgttccttatcttcacatggcagaatgtgttgctagtgagctcaaggaagcaaaattgaagccaattgaagctggtagtcccttgcggattggattgctcgcaaccaacgcaactcttgcagctggattttatcaggagaagcttcagaatcaagtatgtgatttctgcatactacatctgtcaacactagtttaataacttgattcacaatatctaagaatcatatatattctttaatggcatgacaggttggagtagattttctctaactttttcccatgacacaagtctttctttataacagtctagttgttaggacattgtgat-------------------------------------------------------------------------------------------------------------------------------------------------------------------------------------------------------------------------------------------------------------------------------------------
>Hydrochorea_marginata_Morim_563@NODE_1_length_1334_cov_254.241050
----------------------------------------------------------------------------------------------------------------------------------------------------------------------------------------------------------------------------------------------------------------------------------------------------------------------------------------------------------------------------------------------------------ttttttttttactttggcttgttggttttcatgttggagatgttggatgtaatgctgacgatgtctttccagacactgaattatccatctctcacattttgctctgcaaacacacctagaaacaagtataagtctaggtcttatcaagttcaagctttacctccatcatcagttattttgaatgcagatgaaagtgggaaattttctgataataagaaggtttatggctcaaatctcacttccagaaagggtgaatctgttactccttcgatcagtgaagcaagtagtgtgggtataattggaggcgcttctgttgatggtaccctaaaatttttgaggaaacttgtgaagttgagttcttcagaagatgaaggtggaataaattcccttccttttgtactctgttctgatcctctgttgaataaggagcttaggacatatgagaagagttacttcttctctggcagaagtaaatcagagagtttgaatgtggataattctccaattgtgcataatattaggaataaaaggaatttccttgagaaatctggggcttgttgcatagtgatgccttgtcacatatcacattcttggtatgatgaagcatctcaagaatgttctgttccttatcttcacatggcagaatgtgttgctagtgagctcaaggaagcaaaattgaagccaattgaagctggtagtcccttgcggattggattgctcgcaaccaacgcaactcttgcagctggattttatcaggagaagcttcagaatcaagtatgtgatttctacatactacatctgtcaacactagtttaataacttgattcacaatatctaagaatcatatatattctttaatggcatgacaggttggagtagattttctctaactttttcccatgacacaagtctttctttataacagtctagttgttaggacattgtgattcagggttgtatatctatataaacttactttaaaatttccttgtttctgctaggttgtttgaattgatttgttccatgatcaacttttaacacaatatattgaatctcaaggtacctgaaaaatacgtataatattataattcaacagaagatataatagttggaggcatttgccttattaaacaagggatgtttgagactatatcaaacatgaatgtctattttctgtgtttgaccgattgttgggcatatgaaatttcaatttccctaacttttttgccgg
>Jupunba_abbottii_Zanoni_21220@NODE_1_length_1351_cov_144.649137
------------------------------------------------------------------------------------------------caatcgcgatttccttgttcgcctgaatactgattttcactagagggattgcattattaggttattgcttttctcctttctactgtggggtttactcttgagagaggctcgtggggtttactgtttttcttgctcattgaagctctgactctggaacgcataaatggggtggttctgggaattgagcatttgaaatcccaggagccatgttggaggaaattccttgtagcatgttggattgtggttacaatgccctgtaagcaacttccccttcatttttagcaaaattttcagagatttttttttttactttggcttgttggttttcatgttggagatgttggatgtaatgctgacgatgtctttccagacactgaattatccatctctcacattttgctccgcaaacacacctagaaacaagtacaagtctaggtcttatcaagttcaagctttacctccatcatcagttattttgaatgcagatgaaagtgggaaattttctgataataagaaggtttatggctcaaatcttacttccagaaagggtgaatctgttactcctttgatcagtgaagcaagtagtgtcggtataattggaggcgcttctgttgatgctaccctaaaatttttgagaaaacttgtgaagttgagttcttcagaagatgacgatggaataaattcccttccttttgtactctgttctgatcctctgttgaataaggagcttatgacatatgagaagagttacttcttctctggcagaagtaaatcagagagtttgaacatggatacttctccaattgtgcataatattaggaataaaaggaatttccttgagaaatctggggcttgttgcatagtgatgccttgtcacatatcacattcttggtatgatgaagcatctcaagaatgttctgttccttatcttcacatggcagaatgtgttgctagtgagctcaaggaagcaaaattgaagccaattgaagctggtagtcccttgcggattggattgcttgcagccaacgcaactctagcagctggattttatcaggagaagcttcagaatcaagtatgtgatttctgcatactacatctgtcaacactattttaataacttgattcacaatatctaagaatcatatatattctttaatggcgtgacaggttggagtagattttctctaactttttcccatgacacaagtctttctttacaacagtctagttgttaggacattgtgatgcagggttgtatatctatataaacttactttaaaatttccttgtttctgctaggttgtttgaattgatttattccatgatcaacttttaacacaatatattgaa-----------------------------------------------------------------------------------------------------------------------------------------------------------------------------------
>Jupunba_barbouriana_Iganci_847@NODE_1_length_1733_cov_221.722222
cccacttgcttctctggtccatttctgaataattggcatcgttgaaaagtgataatgctgattctactcgctaaaattacttaatttttaccatttcaatcgctatttccttgttcgcctgaatactgattttcactagagggattgcattattaggttattgctttgctcctttctactgtggggtttactcttgagagaggctcgtggggtttactgtttttcttgctcactgaagctctgactctggaacgcataaatggggtggttctgggaattgagcatttgaaatcccaggagccatgttggaggaaattccttgtagcatgttggattgtggttacaatgccctgtaagcaacttccccttcatttttagcaaaactttcagagatttttttttttactttggcttgttggttttcatgttggagatgttggatgtaatgctgacgatgtctttccagacactgaattatccatctctcacattttgctctgcaaacacacctagaaacaagtataagtctaggtcttatcaagttcaagctttacctccatcatcagttattttgaatgcagatgaaagtgggaaattttctgataataagaaggtttatggctcaaatcttacttccagaaagggtgaatctgttactcctttgatcagtgaagcaagtagtgtgggtataattggaggcgcttctgttgatgctaccctaaaatttttgagaaaaattgtgaagttgagttcttcagaagatgacgatggaataaattcccttccttttgtactctgttctgatcctctgttgaataaggagcttatgacatatgagaagagttacttcttctctggcagaagtaaatcagagagtttgaacatggatacttctccaattgtgcataatattaggaataaaaggaatttccttgagaaatctggggcttgttgcatagtgatgccttgccacatatcacattcttggtatgatgaagcatctcaagaatgttctgttccttatcttcacatggcagaatgtgttgctagtgagctcaaggaagcaaaattgaagccaattgaagctggtagtcccttgcggattggattgctcgcaaccaacgcaactctagcagctggattttatcaggagaagcttcagaatcaagtatgtgatttctgcatactatatctgtcaacactattttaataacttgattcacaatatctaagaatcatatatattctttaatggcatgacaggttggagtagattttctctaactttttcccatgacacaagtctttctttataacagtctagttgttaggacattgtgatgcagggttgtatatctatataaacttactttaaaatttccttgtttctgctaggttgtttgaattgatttgttccatgatcaactgttaacacaatatattgaatctcaaggtacctgaaaaatacgtataatattacatttcaacagaagatgcaatagttggaggcatttgccttattaaacaagggatgtttgagactatatcaaaaatgaatgtctattttctgtgtttgaccgattgtcgggcgtatgaaatttcaatttccctaacttttttgccgg
>Jupunba_cochleata_Bonadeu_673@NODE_1_length_1996_cov_154.727462
cccacttgcttctctggtccatttctgaataattggcatcgttgaaaagtgataatgctgattctactcgctataattacttaatttttaccatttcaatcgcgatttccgtgttcgcctgaatactgattttcactagagggattgcattattaggttattgctttgctcctttctactgtggggtttactcttgagagaggcttgtggggtttactgtttttcttgctcattgaagctctgactctggaacgcacaaatggggtggttgtgggaattgagcatttgaaatcccaggagccatgttggaggaaattctttgtagcgtgttggattgtggttacaatgtcctgtaagcaacttccccttcatttttagcaaaattttcagggatttttttttttactctggcttgttggttttcatgttggagatgttggatgtaatgctgacgatgtctttccagacactgaattatccatctctcacatttcgctctgcaaacacacctagaaacaagtataagtctaggtcttatcaagttcaagctttacctccatcatcagttattttgaatgcagatgaaagtgggaaattttctgagaataagaaggtttatggctcaaatcttacttccagaaagggtgaatctgttactcctttgatcagtgaagcaagtagtgtgggtataattggaggcgcttctgttgatgctaccctaaaatttttgagaaaacttgtgaagttgagttcttcggaagatgaagatggaataaattcccttccttttgtactctgttctgatcctctgttgaataaagagcttatgacatatgagaagagttccttcttctctggcagaagtaaatcagagagtttgaacatggatgcttctccaattgtgcataatattaggaataaaaggaatttccttgagaaatctggggcttgttgcatagtgatgccttgtcacatatcacattcttggtatgatgaagcatctcaagaatgttctgttccttatcttcacatggcagaatgtgttgctagtgagctcaaggaagcaaaattgaagccaattgaagctggtagtcccttgcggattggattgctcgcaaccaacgcaactctagcagctggattttatcaggagaagcttcagaatcaagtatgtgatttctgcatactacatctgtcaacactattttactaacttgattcacaatatctaagaatcatatatattctttaatggcatgacaggttggagtagattttctctaactttttcccatg--acaagtctttctttataacagtctagttgttaggacattgtgatgcagggttgtatatctatataaacttactttaaaatttccttgtttctgctaggttgtttgaattgattttttccttgatcaacttttaacacaatatattgaatctcaaggtacctgaaaaatacgtataatattacaattcaacagacgatgcaatagtgggaggcatttgccttattaaacaagggatgtttgagactatatcaaacatgaatgtctattttctgtgtttgaccgattgttgggcatatgaaatttcaatttccctaacttttttgccgg
>Jupunba_commutata_Maguire_46145@NODE_1_length_1638_cov_162.438821
cccacttgcttctctggtccatttctgaataattggcatcgttgaaaagtgataatgctgattcgacccgctaaaattacttaatttttaccatttcaatcgcgatttccttgttcgcctgaacactgattt---------ggattgcattattaggttattgctttgctcctttctactgtggggtttactcttgagagaggctcctggggtttactgtttttcttgctcattgaagctctgactctggaacgcataaatggggtggttctgggaattgagcatttgaaatcccaggagccatgttggaggaaattccttgtagcatgttggattgtggttacaatgccctgtaagcaacttccccttcatttttagcaaaattttcagagatttttttttttactttggcttgttggttttcatgttggagatgttggatgtaatgctgacgatgtctttccagacactgaattatccatctctcacattttgctctgcaaacacacctagaaacaagtataagtctaagtcttttcaagttcaagctttacctccatcatcagttattttgaatgcagatgaaagtgggaaattttctgataataagaaggtttatggctcaaatcttacttccagaaagggtgaatctgttactcctttgatcagtgaagcaagtagtgtgggtataattggaggcgcttctgttgatgctaccctaaaatttttgagaaaacttgtgaagttgagttcttcagaagatgaagatggaataaattcccttccttttgtactctgttctgatcctctgttgaataaggagcttatgacatatgagaagagttacttcttctctggcagaagtaaatcagagagtttgaacatggatacttctccaattgtgcataatattaggaataaaaggaatttccttgagaaatctggggcttgttgcatagtgatgccttgtcacatatcacattcttggtatgatgaagcatctcaagaatgttctgttccttatcttcacatggcagaatgtgttgctagtgagctcaaggaagcaaaattgaagccaattgaagctggtagtcccttgcggattggattgctcgcaaccaacgcaactctagcggctggattttatcaggagaagcttcagaatcaagtatgtgatctctgcatactacatctgtcaacatta-tttaataacttgattcacaatatccaagaatcatatatattctttaatggcatgacaggttggagtagattttctctaactttttcccatgacacaagtctttctttataacagtctagttgttaggacattgtgatgcagggttgtatatctatataaacttactttaaaatttccttgtttctgctaggttgtttgaattgatttgttccatgatcaacttttaacacaatatattgaatctcaaggtacctgaaaaatacgtataatattacaattcaacagaagatgcaatagtt-------------------------------------------------------------------------------------------------------------------------
>Jupunba_filamentosa_Lima_7487@NODE_1_length_1376_cov_180.253272
cccacttgcttctctggtccatttctgaataattggcatcgttgaaaagtgataatgctgattctactcgctaaaattacttaatttttaccatttcaatcgagatttccgcgttcgcctgaatactgattttcactagagggattgcattattaggttattgctttgctcctttctactgtggggtttactcttgagagaggctcgtggggtttactattattcttgctcattgaagctctgactctggaacgcacaaatggggtggttctgggaattgagcatttgaaatcccaggagccatgttggaggaaattctttgtagcatgttggcttgtggttacaatgtcctgtaagcaacttccccttcatttttagcaaaattttcagaga---ttttttttactctcccttgttggttttcatgttggagatgttggatgtaatgctgacgatgtctttccagacactgaattatccatctctcacattttgctctgcaaacacacctagaaacaagtataagtctaggtcttatcaagttcaagctttacctccatcatcagttattttgaatgcagatgaaagtgggaaattttctgagaataagaaggtttatggctcaaatcttacttccagaaagggtgaatctgttactcctttgatcagtgaagcaagtagtgtcggtataattggaggcgcttctgttgacgctaccctaaaatttttgagaaaacttgtgaagtttagttcttcagaagatgacgatggaataaattcccttccttttgtactctgttctgatcctctgttaaataaggagcttatgacatatgagcagagttacttcttctctggcagaagtaaatcagagagtttgaacatggatacttctccaattgtgcataatattaggaataaaaggaatttccttgagaaatctggggcttgttgcatagtgatgccttgtcacatatcacattcttggtatgatgaagcatctcaagaatgttctattccttatcttcacatggcagaatgtgttgctagtgagctcaaggaagcaaaattgaagccaattgaagctggtagtcccttgcggattggattgctcgcaaccaacgcaactctagcagctggattttatcaggagaagcttcagaatcaagtatgtgatttctgcata-------------------------------------------------------------------------------------------------------------------------------------------------------------------------------------------------------------------------------------------------------------------------------------------------------------------------------------------------------------------------------------------------------------------------------------------------------
>Jupunba_floribunda_Iganci_883@NODE_1_length_1743_cov_169.750900
cccacttgcttctctggtccatttctgaataattggcatcgttgaaaagtgctaatgctgattctacccgctaaaattacttaatttttaccatttcaatcgcgatttccgtgttcgcctgaatactgattttcactagagggattgcattattaggttattgctttgctcctttctactgtggggtttactcttgagagaggctcgtggggtttactgtttttcttgctcattgaagctctgaatctggaacgcacaaatggggtggttctgggaattgagcatttgaaatcccaggagccatgctggaagaaattctttgtagcatgttggattatggttacaatgtcctgtaagcaacttccccttcatttttagcaaaattttcagaga-ttttttttttactctggcttgttggttttcatgttggagatgttggatgtaatgctgacgatgtctttccagacactgaattatccatctctcacattttgctctgcaaacacacctagaaacaagtataagtctaggtcttatcaagttcaagctttacctccatcatcagttattttgaatgcagatgaaagtgggaaattttctgataataagaaggtttatggctcaaatctcacttccagaaagggtgaatctgttactcctttgatcagtgaagcaagtagtgtgggtataattggaggcgcttctgttgatgctaccctaaaatttttgagaaaaattgtgaagttgagttcttcagaagatgaagatggaataaattcccttccttttgtactctgttctgatcctctgttgaataaggagcttatgacatatgagaagagttacttcttctctggcagaagtaaatcagagagtttgaacatggatacttctccaattgtgcataatattaggaataaaaggaatttccttgagaaatctggggcttgttgcatagtgatgccttgtcacatatcacattcttggtatgatgaagcatctcaagaatgttctgttccttatcttcacatggcagaatgtgttgctagtgagctcaaggaagcaaaattgaagccaattgaagctggtagtcccttgcggattggattgctcgcaaccaacgcaactctcgcagctggattttatcaggagaagcttcagaatcaagtatgtgatttctgcatattacatctgtcaacactattttaataacttgattcacaatatctaagaatcatatatattctttaatggcatgacaggttggagtagattttctctatctttttcccatgacacaagtctttctttacaacagtctagttgttaggacattgtgatgcagggttgtatatctatataaacttactttaaaatttccttgtttctgctaggttgtttgaattgatttgttccatgatcaacttttaacacaatatattgaatctcaaggtacctgaaaaatgcgtataatattacaattcaacagaagatgcaatagttggaggcatttgccttattaaacaagggatgtttgagactatatcaaacatgaatgtctatt------------------------------------------------------------
>Jupunba_langsdorfii_Ribeiro_728@NODE_1_length_1615_cov_172.518205
cccacttgcttctctggtccatttctgaataattggcatcgttgaaaagtgataatgctgattctactcgctaaaattacttaatttttaccatttcaatcgcgattttcgtgttcgcctgaatactgattttcactagagggattgcattattaggttattgctttgctcctttctactgtggggtttactcttgagagaggctcgtggggtttactgtttttcttgctcattgaagctctgactctggaacgcacaaatggggtggttctgggaattgagcatttgaaatcccaggagccatgttggaggaaattctttgtagcatgttggcttgtggttacaatgtcctgtaagcaacttccccttcaattttaacaaaattttcagagattttttttttaactctggcttgttggttttcatgttggagatgttggatgtaatgcggacgatgtctttccagacactgaattatccttctctcacattttgttctgcaaacacacctagaaacaagtataagtctaggtcttatcaagttcaagctttacctccatcatcagttattttgaatgcagatgaaagtgggaaattttctgataataagaaggtttatggctcaaatcttacttccagaaagggtgaatctgttactcctttgatcagtgaagcaagtagtgtgggtataattggaggcgcttctgttgatgctaccctaaaatttttgagaaaacttgtgaagttgagttcttcagaagatgaagatggaataaattcccttccttttgtactgtgttctgatcctctgttgaataaggagctgatgacatatgagaagagttacttcttctctggcagaagtaaatcagagagtttgaacatggatacttctccaattgcgcataatattaggaataaaaggaatttccttgagaaatctggggcttgttgcatagtgatgccttgtcacatatcacattcttggtatgatgaagcatctcaagaatgttctgttccttatcttcacatggcagaatgtgttgctagtgagctcaaggaagcaaagttgaagccaattgaagctggtagtcccttgcggattggattgctcgcaaccaacgcaactctagcagctggattttatcaggagaagcttcagaatcaagtatgtgatttctgcatactacatctgtcaacactattttaataacttgattcacaatatctaagaatcatatatattctttaatggcatgacaggttggagtagattttctctaactttttcccatgacacaagtctttctttataacagtctagttgttaggacactgtgatgcagggttgtatatctatataaacttactttaaaatttccttatttctgctaggttgtttgaattgatttgttccatgatcaacttttaacacaatatattgaatctcaaggtgcctgaa-------------------------------------------------------------------------------------------------------------------------------------------------------------------
>Jupunba_leucophylla_Iganci_839@NODE_1_length_1516_cov_358.287005
-----------------------------------------------------------------------------------------------------------------------------------------------------------------------------------------------------------------------------------------------------------------aaatggggtggttctgggaattgagcatttgaaatcccaggagccatgttggaggaaattctttgtagcatgttggattgtggttacaatgtcctgtaagcaacttccccttcatttttagcaaaattttcagagatttttttttttactctggctt-ttggttttcatgttggagatgttggatgtaatgctgacgatgtctttccagacactgaattatccatctctcacattttgctctgcaaacacacctagaaacaagtataagtctaggtcttatcaagttcaagctttacctccatcatcagttattttgaatgcagatgagagtgggaaattttctgataataagaaggtttatggctcaaatcttacttccagaaagggtgaatctgttgctcctttgatcagtgaagcaagtagtgtgggtataattggaggcgcttctgttgatgctaccctaaaatttttgagaaaacttgtgaagttgagttcttcagaagatgacgatggaataaattcccttccttttgtactctgttctgatcctctgttaaataaggagcttatgacatatgagaagcgttacttcttctctggcagaagtaaatcagagagtttgaacatggatacttctccaattgtgcataatattaggaataaaaggaatttccttgagaaatctggggcttgttgcatagtgatgccttgtcacatatctcattcttggtatgatgaagcatctcaagaatgttctgttccttatcttcacatggcagaatgtgttgctagtgagctcaaggaagcaaaattgaagccaattgaagctggtagtcccttgcggattggattgctcgcaaccaacgcaactctagcagctggattttatcaggagaagcttcagaatcaagtatgtgatttctgcatactacatctgccaacactattttaataacttgattcacaatatctaagaatcatatatattctttaatggcatgacaggttggagtagattttctctaactttttcccatcacacaagtctttctttataacagtctagttgttaggacattgtcatgcagggttgtatatctatataaacttactttaaaatttccttgtttctgctaggttgtttgaattgatttgttccatgatcaacttttaacacaatatattgaatctcaaggcacctgaaaaatacgtataatattacaattcaacagacgatgcaatagttggaggcatttgccttattaaacaaggggtgtttgagactatatcaaacatgaatgtctattttctgtgtttgaccgattgtcgggcatatgaaatttcaatttccctaacttttttgccgg
>Jupunba_limae_Iganci_261@NODE_1_length_1904_cov_153.525999
cccacttgcttctctggtccatttctgaataattggcatcgttgaaaagtgataatgctgattctactcgctaaaattacttaattttcaccatttcaatcgcgatttccgtgttcgcctgaatactgattttcactagagggattgcattattaggttattgctttcctcc-ttctactgtggggtttactcttgagagaggctcgtggggtttactgtttttcttgctcattgaagctctgaatctggaacgcacaaatggggtggttctgggaattgagcatttgaaatcccaggaaccatgttggaggaaattccttgtagcatgttggattgtggttacaatgccctgtaagcaacttccccttcatttttagcaaaattttcagaga-ttttttttttactttggcttgttggttttcatgttggagatgttggatgtaatgctgacgatgtctttccagacgctgaattatccatctctcacattttgttctgcaaacacacctagaaacaagtataagtctaggtcttatcaagttcaagctttacctccatcatcagttattttgaatgcagatgaaagtgggaaattttctgagaataagaaggtttatggctcaaatcttacttccagaaagggtgaatctgttactcctttgatcagtgaagcaagtagtgtgggtataattggaggcgcttcagttgatgctaccctaaaatttttgagaaaacttgtgaagttgagttcttcagaagatgacgatggaataaattcccttccttttgtactctgttctgatcctctgttaaataaggagcttatgacatatgagaagagttacttcttctctggcagaagtaaatcagagagtttgaacatggatacttctccaattgtgcataatattaggaataaaaggaatttccttgagaaatctggggcttgttgcatagtgatgccttgtcacatatcacattcttggtatgatgaagcatctcaagaatgttctgttccttatcttcacatggcagaatgtgttgctagtgagctcaaggaagcaaaattgaagccaattgaagctggtagtcccttgcggattggattgctcgcaaccaacgcaactctagcagctggattttatcaggagaagcttcagaatcaagtatgtgatttctgcatactacatctgtcaacactattttaataacttgattcacaatatctaagaatcatatatattctttaactttacaac----------------------------------------agtctttctttaca--agtctagttgttaggatattgtgatgcagggttgtatatctatataaacttactttaaaatttccttgtttctgctaggttgtttgaattgatttgttccatgatcaacttttaacacgatatattgaatctcaaggtacctgaaaaatacgtataatattacaattcaacagaagatgcaatagttggaggcatttgccttattaaacaggggatgtttgagactatatcaaacatgaatgtctattttctgtgtttgaccggttgtcgggcatatgaaatttcaatttccctaacttttttgccgg
>Jupunba_longipedunculata_Cardona_2682@NODE_1_length_1232_cov_120.831169
-------------------------------------------------------------------------------------------------------------------------------------------------------------------------------------------------------------------------------tcttgctcattgaagctctgactctggaacgcacaaatggggtggttctgggaattgagcatttgaaatcccaggagtcatgttggaggaaattctttgtagcatgttggcttgtggttacaatgtcctgtaagcaactttcccttcaattttagcaaaattttcagagatttttttttaaactctggctcgttggttttcatgttggagatgttggatgtaatgcggacgatgtctttccagacactgaattatccttctctcacattttgttctgcaaacacacctagaaacaagtataagtctaggtcttatcaagttcaagctttacctccatcatcagttattttgaatgcagatgaaagtgggaaattttctgataataagaaggtttatggctcaaatcttacttccagaaagggtgaatctgttactcctttgatcagtgaagcaagtagtgtgggtataattggaggggcttctgttgatgctaccctaaaatttttgagaaaacttgtgaagttgagttcttcagtagatgaagatggaataaattcccttccttttgtactctgttctgatcctctgttaaataaggagcttatgacatatgagaagagttacttcttctctggcagaagtaaatcagagagtttgaacatggatacttctccaattgtgcataatattaggaataaaaggaatttccttgagaaatctggggcttgttgcatagtgatgccttgtcacatatcacattcttggtatgatgaagcatctcaagaatgttctgttccttatcttcacatggcagaatgtgttgctagtgagctcaaggaagcaaaattgaagccaattgaagctggtagtcccttgcggattggattgctcgcaaccaacgcaactctagcagctggattttatcaggagaagcttcagaatcaagtatgtgatttctgcatactacatctgtcgacactattttaataacttgattcacaatatctaagaatcatatatattctttaatggcatgacaggttggagtagattttctctaactttttcccatgacacaagtctttctttataacagtctagttgttaggacattgtgatgcagggttgtatatctgtataaacttactttaaaatttccttgtttctgctaggttgtttgaattgatttgttccatgatcaacttttaacacaatgtattgaatctcaagg---------------------------------------------------------------------------------------------------------------------------------------------------------------------------
>Jupunba_oppositifolia_Liegier_16014@NODE_1_length_1237_cov_164.293103
-----------------------------------------------------------------------------------------------------------------------------------------------------------ggttattgctttgctcctttctactgtggggtttactcttgagagaggctcgtggggtttactgtttttcttgctcattgaagctctgactctggaacgcataaatggggtggttctgggaattgagcatttgaaatcccaggagccatgttggaggaaattccttgtagcatgttggattgtggttacaatgccctgtaagcaacttccccttcatttttagcaaaattttcagagatcttgttttttactttggcttgttggttttcatgttggagatgttggatgtaatgctgacgatgtctttccagacactgaattatccatctctcacattttgctctgcaaacacacctagaaacaagtacaagtctaggtcttatcaagttcaagctttacctccatcatcagttattttgaatgcagataaaagtgggaaattttctgataataagaaggtttatggctcaaatcttacttccagaaagggtgaatctgttactcctttgatcagtgaagcaagtagtgtcggtataattggaggcgcttctgttgatgctaccctaaaatttttgagaaaacttgtcaagttgagttcttcagaagatgacgatggaataaattcccctccttttgtactctgttctgatcctctgttgaataaggagcttatgacatatgagaagagttacttcttctctggcagaagtaaatcagagagtttgaacatggatacttctccaattgtgcataatattaggaataaaaggaatttccttgagaaatctggggcttgttgcatagtgatgccttgtcacatatcgcattcttggtatgatgaagcatctcaagaatgttctgttccttatcttcacatggcagaatgtgttgctagtgagctcaaggaagcaaaattgaagccaattgaagctggtagtcccttgcggattggattgctcgcagccaacgcaactctagcagctggattttatcaggagaagcttcagaatcaagtatgtgatttctgcatactacatctgtcaacactattttaataacttgattcacaatatctaagaatcacatatattctttaatggcgtgacaggttggagtagattttctctaactttttcccatgacacaagtctttgtttacaacagtctagttgttaggacattgtgatgcagggttgtatatctatataaacttactttaaaatttccttgtttctgc-----------------------------------------------------------------------------------------------------------------------------------------------------------------------------------------------------------------------------------------
>Jupunba_oxyphyllidia_Yonker_6157@NODE_1_length_1288_cov_190.592898
---------------------------------------------------------------------------------------------------------------------------------------------ggattgcattattaggttattgctttgctcctttctactgtggggtttactcttgagagaggctcgtggggtttactgtttttcttgctcattgaagctctgactctggaacgcataaatggggtggttctgggaattgagcatttgaaatcccaggagccatgttggaggaaattccttgtagcatgttggattgtggttacaatgccctgtaagcaacttccccttcatttttagcaaaattttcagagatttttttttttactttggcttgttggtcttcatgttggagatgttggatgtaatgctgacgatgtctttccagacactgaattatccatctctcacgttttgctctgcaaacacacctagaaacaagtataagtctaggtcttatcaagttcaagctttacctccatcatcagttattttgaatgcagatgaaagtgggaaattttctgataataagaaggtttatggctcaaatctcacttccagaaagggtgaatctgttactcctttgatcagtgaagcaagtagtgtgggtataattggaggcgcttctgttgatgctaccctaaaatttttgagaaaacttgtgaagttgagttcttcagaagatgaagatggaataaattcccttccttttgtactctgttctgatcctctgttgaataaggagcttatgacatatgagaagagttacttcttctctggcagaagtaaatcagagagtttgaacatggatacttctccaattgtgcataatattaggaataaaaggaatttccttgagaaatctggggcttgttgcatagtgatgccttgtcacatatcacattcttggtatgatgaagcatctcaagaatgttctgttccttatcttcacatggcagaatgtgttgctagtgagctcaaggaagcaaaattgaagccaattgaagctggtagtcccttgcggattggattgctcgcaaccaacgcaactctagcagctggattttatcaggagaagcttcagaatcaagtatgtgatttctgcatactacatctgtcaacactattttaataacttgattcacaatatctaagaatcatatatattctttaatggcatgacaggttggagtagattttcactaactttttcccatgacacaagtctttctttataacagtctagttgttaggacattgtgatgcagggttgtatatctatataatcttactttaaaatttccttgtttctgctaggttgtttgaattgatttgttccatgatcaactt-----------------------------------------------------------------------------------------------------------------------------------------------------------------------------------------------------
>Jupunba_villosa_Borges_423@NODE_1_length_1377_cov_215.950000
--------------------------------------------------------------------------------------------------------------------------------------------------------------------------------------------------------------------------------------------------------------------------------------------------------------------------------------atgttggcttgtggttacaatgtcctgtaagcaacttcccctttaattttagcaaaattttcagaga-ttttttttttactctggcttgttggttttcatgttggagatgttggatgtaatgcggacgatgtctttccagacactgaattatccttctctcacattttgttctgcaaacacacctagaaacaagtataagtctaggtcttatcaagttcaagctttacctccatcatcagttattttgaatgcagatgaaagtgggaaattttctgataataagaaggtttatggctcaaatcttacttccagaaagggtgaatctgttactcctttgatcagtgaagcaagtagtgtgggtataattggaggcgcttctgttgatgctacccaaaaatttttgagaaaaattgtgaagttgagttcttcagaagatgacgatggaataaattcccttccttttgtactctgttctgatcctctgttgaataaggagcttatgacatatgagaagagttacttcttctctggaagaagtaaatcagaaagtttgaacatggatacttctccaattgtgcataatattaggaataaaaggaatttccttgagaaatctggggcttgttgcatagtgatgccttgtcacatatcacattcttggtatgatgaagcatctcaagaatgttctgttccttatcttcacatggcagaatgtgttgctagtgagctcaaggaagcaaaattgaagccaattgaagctggaagtcccttgcggattggattgctcgcaaccaacgcaactctagcagctggattttatcaggagaagcttcagaatcaagtatgtgatttctgcatactacatctgtcaacactattttaataacttgattcacaatatctaagaatcatatatattctttaatggcatgacaggttggagtagattttctctaactttttcccatgacacaagtctttctttgtaacagtctaattgttaggacattgtgatgcagggttgtatatctatataaacttactttaaaatttccttgtttctgctaggttgtttgaattgatttgttccatgatcaacttttaacacaatgtattgaatctcaaggtacctgaaaaatacgtataatattacaattcaacagaagatgcaatagttggagtcatttgccttattaaacaagggatgtttgagactatatcaaacatgaatgtctattttctgtgtttgaccgattgtcgggcatatgaaatttcaatttccctaacttttttgccgg
>Punjuba_callejasii_Daly_5935@NODE_1_length_1146_cov_24.286249
--------------------------------------------------------------------------------------------------------------------------------------------------------------------------------------------------------------gtggggtttactgtttttcttgctcattgaagctctgactctggaacgcacaaatggggtggttctgggagttgagcatttgaaatcccaggagccatgttggaggaaattctttgtagcatgttggattgtggttacaatgtcctgtaagcaacttccccttcatttttagcaaaattttcagaga-ttttttttttactctggcttgttggttttcatgttggagatgttggatgtaatgctgacgatgtctttccagacactgaattatccatctctcacattttgttctgcaaacacacctagaaacaagtataagtctaggtcttatcaagttcaagctttacctccatcattagttattttgaatgcagatgaaagtgggaaattttctgataataagaaggtttatggctcaaatcttacttccagaaagggtgaatctgttactcctttgatcagtgaagcaagtagtgtgggtataattggaggcgcttctgttgatgctaccctaaaatttttgagaaagcttgtgaagttgagttcttcagaagatgaagatggaataaattcccttccttttgtactctgttctgatcctctgttaaataaggagcttatgacatatgagaagagttacttcttctctggcagaagtaaatcagagagtttgaacatggatacttctccaattgcgcataatattaggaataaaaggaatttccttgagaaatctggggcttgttgcatagtgatgccttgtcacatatcacattcttggtatgatgaagcatctcaagaatgttctgttccttatcttcacatggcagaatgtgttgctagtgagctcaaggaagcaaaattgaagccaattgaagctggtagtcccttgcggattggattgctcgcaaccaacgcaactctagcagctggattttatcaggagaagcttcagaatcaagtatgtg------------------------------------------------------------------------ttaaacggca--------------------------------------------------tctttataacaaactttttggactgatacggtagt-----------------------------------------------tgccaaa-----------------------------------------------aaatttgaaaggaaaaaaaaaaaactcacgtaaacaaagtttgacagaa---------------------------------------------ggagttggctaatacaagaacaccagctctttgaagcatagcgaagggagt------------------------------tggctgt
>Punjuba_lehmannii_Escobar_7465@NODE_1_length_1670_cov_110.890144
cgcacttgcttctctggtccatttctgaataattggcatcggtgaaaagtgataatgccgattctactcgc-----ttacttaatttttaccatttcaatctcgatttccgtgttcgaatgaatactgattttcactggagggattgcattattaggttatagctttgctcctttctactgtggggtttactcttgagagagactcgtggggtttacggtttttcttgctcattgaag-tctgactctggaacgcaaaaatggggtggttctgggagttgagcatttgaaatcccaggagccatgttggaggaaattctttgtagaatgttggattgtggttacaatgccctgtaagcaacttccccttcatttttagcaaaattttcagaga--tttttttttactctggcttgttggttttcatgttggagatgttggatgtaatgctgacgatgtctttccagacactgaattatccatctctcacattttgttctgcaaacacacctagaaacaagtttaagtctaggtcttatcaagttcaagctttacctccatcattagttattttgaatgcagatgaaagtgggaaattttctgataataagaaggtttatggctcaaatcttacttccagaaggggtgaatctgttactcctttgatcagtgaagcaagtagtgtgggtataattggaggcgcttctgttgatgcttccctaaaatttttgagaaaacttgtgaagttgagttcttcagaagatgaagatggaataaattcccttccttttgtactctgttctgatcctctgttaaataaggagcttatgacatatgagaagagttacttcttttctggcagaagtaaatcagagagtttgaacatggatacttctccaattgcgcataatattaggaataaaaggaatttccttgagaaatctggggcttgttgcatagtgatgccttgtcacatatcacattcttggtatgatgaagcatctcaagaatgttctgttccttatcttcacatggcagaatgtgttgctagtgagctcaaggaagcaaaattgaagccaattgaagctggtagtcccttgcgaattggattgctcgcaaccaacgcaactctagcagctggattttatcaggagaagcttcagaatcaagtatgtgatctctgcatactacatctgtcaacattattttaataacttgattcacaatatctaaaaatcatatatattctttaatggcatgacaggttggagtagattttctctaactttttcccgtgacacaagtctttctttataacagtctagttgttaggacactgtgatgcagggttgtatatctatataaacttactttaaaatttccttgtttctgctaggttgtttgaattgatttgttccatgatcaacttttaacacaatatattgaatctcaaggtacctgaaaaatacgtataatattacaattcaacagaagatgcaatagttggaggcatttgccttattaaacaagggatgtttgagac--tatcaaacatgagcgtctattttctgtgattgaccgattgtcggg------------------------------------
>_R_Acacia_rostellifera_Murphy_466@NODE_1_length_1766_cov_228.307874
cccacttgcttctctggtccatttctgaataattggcatcggtgaaatgtgataatgccgattcaactcgctaaaattatttaatttttgccatttcaattgcgatttccgtgttcgcctgaatactgattttcactagagggattgcattattaggttattgcttttctcctttctactgtggggtttactcttgagagagactcgtgggttttactgtttttcttgctcattgaagctctgactctggaacgcacaaatggggtggtcctgggaattgagcatttgaaatcccagaagccatgttggaggaaattccttgtagcatgttggattgtggttacaatgtcctgtaagcaaattccccttcatctttagcaaaattctcaga---ttctttttttactttggcttgttggttttcatgttggagatgttggatgtaatgctgacgatgtctttccagacacggaattatccatctctcacattttattctgcaaacacgcctagaaacaagtataagtctaggtcttatcaagttcaggctttacctccatcatcagttatttttaatgcagatgaaagtgggaaattttctgataat---aaggtttatggctcaaatcatacttccagaaagggtgaatctgttactcctttgatcagtgaagcaagtagtgtgggtataattggaggcgcttctgttgatgctactctaaaatttttgagaaaacttgtgaagttgagttcttcagaagatgaagatggaatgaattcccttccttttgtactttgttctgaccctctgttaaataaggagcttatgacatatgagaagagttacttcttctctggcagaagtaaatcagagagtttgaacatggatacttctcaaattgtgcataatattaggaataaaaggaatttccttgagaaatctggggcttgttgcatagtgatgccttgtcacatatcacattcttggtatgaagaagcatctcaagaatgttctgttccttatcttcacatggcagaatgtgttgctagtgagctcaaggaagcaaaattgaagccaattgaagcttgtagtcccttgcggattggattgctcgcaaccaatgcaactctagcaagtggattttatcaggagaagcttcagaatcaagtatgtgatctctgcatattacatctgtcaagattattttaataacttgattcacaatatctaagaatcatatatattctttaatggcatgataggttggagtagattttctctaactttttcccatgatacaaatctttctttataacagtctagttgttaggacactgtgatgcagggttgtatatctatataaacttactttaaaagttccttgtttctgctaggttatttgaattgatctgttccatgatcaacttttaacacaatatatcgaatctcaagatacctgaaaaatgcgtataattttataattcaacaaaagatgcaatagctggaggcatttgccttattaagtaagggatgtttgaaactatatcaaacatgaatgtctattttctctgtttgaccgattgtcgtgcatatgaaatttcaattttcctaacttttttgccgg
>_R_Albizia_edwallii_Dalmaso_272@NODE_1_length_903_cov_7.483491
---------------------------------------------------------------------------------------------------------------------------------------------------------------------------------------------------------------------------------------------------------------------------------------------------------------------------------------------------------------------------------------------------------------------------cttgttggttttc---------atgttggatgtaatgctgacgatgcctttccagacactgaattatccatctctcacattttgttctgcaaactcacctagaagcaagtacaagtctaggtcttatcaagttcaagctttacctccatcatcagttattttgaatgcagatgaaagtgggaaattttctgataataagaaggtttatggctccaatcttacttccagaaagggtgaatctgttactcctttgatcagtgaagcaagtactgtgggtataattggtggcgcttctgttgatgctaccctaaaatttttgagaaaacttgtgaagttgagttcttcagaagatgaagatggaataaagtcccttccttttgtactctgttctgatcctctgttaaataaggagcttatgacatatgagaagagttacttcttctctggcagaagtaaatcagagagtttgaacatggatacttctccaattgtgcataatattaggaataaaaggaatttccttgagaaatctggggcttgttgcatagtgatgccttgtcacatatcacatgcttggtatgatgaagcatctcaagaatgttctgttccttatcttcacatggcagaatgtgttgctagtgagctcaaggaagcaaaattgaagccaattgaagctggtagttccttgcggattggattgctcgcaaccaacgcaactctagcagctggattttatcaggagaagcttcagaatcaagtatgtgatctctgcatattacatctgtcaacattattttagtaacttgattcacaatatctaagaatc-tatatattctttaatggcacgacaggttggagtagattttctctaactttttcccgtgacacaagtctttctttataacagtctag-------------------------------------------------------------------------------------------------------------------------------------------------------------------------------------------------------------------------------------------------------------------------------------------------------------
>_R_Albizia_glabripetala_Lewis_1652@NODE_1_length_1274_cov_63.626566
------------------------------------------------------------------------------------------------------------------------------------------------------------------------------------------------------agagactcggtgggtttgctgtttttcttgctcattgaagctctgactctggaacgcacaaatggggtggttctgggaattgagcatttgaaatcccaagagtcatgttgcaggaaattccttgtagcatgttggattgtggttacaatgtcctgtaaacaacttccccttcatttttagcaaaattttcagaga---tttgttctactttggcttgttggttttcatgttggagatgttggatgtaatgctgacgatgtctttcccgacactaaattatccatttctcacattttgttctgcaaacacacctagaagcaagtacaagtctaggtcttatcaagttcaagctttacctccatcggcagtcattttgaatgcagatgaaagtgggaaattttctgataataagaaggtttttggccccaatcttacttccagaaagggtgaatctattactcctttgatcagtgaagcaagtagtgtgggtataattggaggcgcttctgttgatgctaccctaaaatttttgagaaaacttgtgaagttgagttcttcagaagatgaagatggaataaattcccttccttttgtactctgttctgatcctctgttaaataaggagcttatgacgtatgagaagagttacttcttctctggcagaagtaaatcagagagtttgaacatggatacttctccaattgtgcatgatattaggaataaaaggcatttccttgagaaatctggggcttgttgcatagtgatgccttgtcacatatcacattcttggtatgatgaagcatctcaagaatgttctgttccgtatcttcacatggcagaatgtgttgctagtgagctcaaggaagcaaaattgaagccaattgaagctggtagttccttgcggattggattgctcgcaaccaacgcaactctagcagctggattttatcaggagaagcttcagaatcaggtatgtggtctctgcatattacatctgtcaacattattttaataacttgattcacaatatctaagaatcatatatattctttaatggcatgacaggttggagtagattttctcttactttttcccatgacacaagtctttctt--taacagtctagttgttaggacac--tgatgcagggttgtatgtctatataa----actttaaaatttccttgtttctgctaggttgtttggattgatttgttccatgatctacttttaacacaatatattgaatctcaaggtacctgaaaaatacgtataatattagaat----------------------------------------------------------------------------------------------------------------------------------------------
>_R_Albizia_multiflora_Hughes_3090@NODE_1_length_1122_cov_195.842105
cccacttgcttctctggtccatttctgaataattggcatctgtgaaaagtgataatgccgattctattcgctaaaattacttaatttttaccatttcaattgcgatttcc-tgttcgcctgaatactgattttcactggagggattgcattattaggttattgctttgctcctttctactgtggggtttactcttgagagagactcgtggggtttgctgtttttcttgctcattgaagctctgactctggaacgcacaagtggggtggttctgggaattgagcatttgaaatcccaagagccatgttggaggaaattccttgtagcatgttggattgtggttaccatgtcctgtaagcaacttccccttcatttttagcaaaattttcggaga---tttattttactttggctttttgtttttcatggtggagatgttggatgtaatgctgacgatgtctttccagacactgaattatccattgctcacattttgttctgcaaacacacctagaagcaagtacaagtctaggtcttgtcaagttcaagctttacctccatcatcagttattttgaatgcagatgaaagtgggaaattttctgataataagaagatttatggctccaatcttacttccagaaagggtgaatctattactcctttgatcagtgaagcaagtagtgtgggtataattggaggcgcttctgttgatgccaccctaaaatttttgagaaaacttgtgaagttgagttcttcagaagatgaagatggaataaattcccttccttttgtactctgttctgatcctctgttaagtaaggagcttatgacatatgagaagagttacttcttctctggcagaagtaaatcagagagtttgaacatggatacttctccaattgtgcataatattaggaataaaaggaatttccttgagaaatctggggcttgttgcatagtgatgccttgtcacatatcacattcttggtatgatgaagcatctcaagaatgttctgttccttatcttcacatggcagaatgtgttgctagtga--------------------------------------------------------------------------------------------------------------------------------------------------------------------------------------------------------------------------------------------------------------------------------------------------------------------------------------------------------------------------------------------------------------------------------------------------------------------------------------------------------------------------------------------------------------------------------------------
>_R_Albizia_niopoides_Simon_1601@NODE_1_length_1568_cov_201.275654
--------------------------------------------------------------------------------------------ttttcaattgcgatttcc-tgttcgcctgaatactgattgtcactggagggattgcattattaggttattgctttgctcctttctactgtggggtttactcttgagagagactcggtgggtttgctttttttcttgctcattgaagctctgactctggaacgcacaaatggggtggttctgggaattgagcatttgaaatcccaagagccatgttggaggaaattccttgtagcatgttggattgtggttacaatgtcctgtaagcaacttccccttcgattttagcaaaattttcagaga---tttattttactttggcttgttggttttcatgttggagatgttggatgtaatgctggcgatgtctttcccgacactaaattgtccatttctcacattttgttctgcaaacacacctagaagcaagtacaagtctaggtctcatcaagttcaagctttacctccatcagcattcattttgaatgcagatgaaagtgggaaattttctgataataagaaggtttgtggctccaatcttacttccagaaagggtgaatctattactcctttgatcggtgaagcaagtagtgtgggtataattggtggcgcttctgttgatgctaccctaaaatttttgagaaaacttgtgaagctgagttcttcagaagatgaagatggaataaattcccttccttttgtactctgttctgatcctctgttaaataaggagcttatgacatatgagaagagttacttcttctctggcagaagtaaatcagagagtttgaacatggatacttctccaattgtgcataatattaggaataaaaggaatttccttgagaaatctggggcttgttgcatagtgatgccttgtcacatatcacattcttggtatgatgaagcatctcaagaatgttctgttccttatcttcacatggcagaatgtgttgctaatgagctcaaggaagcaaaattgaagccaattgaagctggtagttccttgcggattggattgctcgcaaccaacgcaactctagcagcaggattttatcaggagaagcttcagaatcaggtatgtggtctctgcatattgcatctgtcaacattattttaataacttgattcaccatatctaagaatc--atatattctttaatggcatgacaggttggagtaga-tttctcttactttttcccatgacacaagactttctttataacagtctagttgttaggacactgggatgcagggttgtatgtctatataa----actttaaaatttccttgtttctgctaggttgtttgaattgacttgttccatgatctacttttaacacaataaattgaatctcaaggtacctggaaaatacgtataatattagaattcaacagaagatgcaatagttggaggcatttgccgtattaagcaagggatgtttgagactatatcaaacatgaatgtctattttctgcgtttgaccgattgttgtgcatatgaaatttcaatttccctaacttttttgccgg
>_R_Albizia_tomentosa_Hughes_648@NODE_1_length_1576_cov_138.867245
---------------------------------------------------ataatgccgattctactcgctaaaattaattaatttttcccatttcaattgcgatttcc-tgttcgcctgaatactgattttcactggtgggattgcattattaggttattgctttgctcctttctactgtggggtttactcttgagagagactcttggggtttgctgtttttcttgctcattgtagctctgactctggaaagctcaaatggggtggttctgggaattgaacatttaaaatcccaagagccatgttggaggaaattccttgtagcatgttggattgtggttaccatgtcctgtaagcaacttccccttcatttttagcaaaattttcagaga---tttattttactttggcttgttggttttcatgttggagatgttggatgtaatgctgacgatgtctttccagacaatgaattatccattgctcacattttgttctgcaaacacacctagaagcaagtacaagtctaggtcttgtcaagttcaagctttacctccatcatcagttattttgaacgcagatgaaagtgggaaattttctgataataagaaggtttatggctccaatcttacttccggaaatggtgaatctattactcctttgatcagtgaagcaagtagtgtgggtataattggaggcgcttctgttgatgctaccctaaaatttttgagaaaacttgtgaagttgagttcctcagaacatgaaaatggaataaattcccttccttttgtactatgttctgatcctctgttaaataaggagcttatgacatatgagaagagtcacttcttctctggcagaagtaaatcagagagtttgaacatggatacttctccaattgtgcataatattaggaataaaaggaatttccttgagaaatctggggcttgttgcatagtgatgccttgtcacatatcacattcttggtatgatgaagcatctcaagaatgttctgttccttatcttcacatggcagaatgtgttgctagtgagctcaaggaagcaaaattgaagccaattgaagctggtagttccttgcggattggattgctcgcaaccaacgcaactctagcagctggattttatcaggagaagcttcagaatcaggtatgtggtctctgcatattacatctgtcaacattatgttaataacttgattcacaatatctaagaatcatatatattctttaatggcatgacaggttggagcagattttctcttactttttcccatgacacaagtctttctttataacagtccagttgttaggacactgtgatgcagcgttgtttgtctatataaacttactttaaaatttccatgtttctgctaggttgtttgaattgatttgttccatgatctacttttaacacaatatattgaatctcaaggtacctgaaaaatacgtataatattacaattcaacagaagatgcaatagttggaggcatttgtcttattaagcaagggatgtttgagactatatcaaacatgaatgtctattttttgtgtttgaccgattgttgtgcatatgaaatttcaatttccctaacttttttgc---
>_R_Archidendron_clypearia_Wieringa_1849@NODE_1_length_1562_cov_290.328620
----------------------------------------------------taatgccgattcaactcgctaaaattacttaatttttaccatttcaattgcgatttccgtgttcgcttgaatactgattttcactagagggattgcattattaggttattgcttttctcctttctactgtggtgtttactcttgagaga--cttgtgtggtttactgtttttcttgctcattgaagctttgactctggaacgcacaaatggggtggttctgggaattgagcatttgaaatcccaggagccatgttggaggaaattccttgtagcatgttggattgtgcttacaatgtcctgtaagcaacttccccttcatttttagcaaaattttcagaga--tttttttttagtttggcttgttggttttaatgttggagatgttggatgtaatgctgacgatgtctttccagacactgaattatccatctctcacattttgttctgcaaacacacctagaaacaagtataagtctaggtcttatcaagttcaagctttacctccatcatcagttattttgaatgcagatgaaagtgggaaattttctgataataagaaggttcatggctcaaatcttacttccagaaagggtgaatctgttactcctttgagcagtgaagcaagtagtgtgggtataattggaggggcttctgttgatgctaccctaaaatttttgagaaaacttgtggagttgagttcttcagaagatgaagatggaataaattcccttccttttgtactttgttctgaccctctgttaaataaggagcttatgacatatgagaagagttacttcttctctggcagaagtaaatcagagagtttgaacatggatacttctccaattgtgcataatattaggaataaaaggaatttccttgagaaatctggggcttcttgcatagtgatgccttgtcacatatcacattcttggtatgatgaagcatctcaagaatgttctgttccttatcttcacatggcagaatgtgtagctagtgagctcaaggaagcaaaattgaagccaattgaagctggtagtcccttgcggattggattgctcgcaaccaacgcaactctagcagctggattttatcaggagaagcttcagaatcaagtatgtgatctctgcatattacatctgtcaacattattttaataacttgattcacaatatctaagaatcatatatattctttaatggcatgacaggttggagtagattttctctaactttttcccatgacacaagtctttctttataacagtctagttgttaggacactgtgatgcagggttgtatatctatataaacttactttaaaatttccttgtttctgctaggttgtttgaattgatttgttccatgatcaacttttaacacaatatattgaatctcaaggtacctgaaaaatacgtataatattacaattcaacagaagatgcaatagttggaggcatttgccgtattaagtaagggatgtttgggactatatcaaacatgaatgtctattttctgtgtttgatcgattgtcgtacatatgaaatttcaattttcctaactttt-------
>_R_Balizia_leucocalyx_Aguilar_1939@NODE_1_length_1360_cov_226.611847
--------------------------------------------------------------------------------------------------------------------------------------------------------------------------------------------------------------------------------------------------------------------------------------------------------------------------------------------------------------------------------------------aaattttcagagatttttttttttactccggcttgttggttttcatgttggagatgttggatgtaatgcggacaatgtctttccagacactgaattatccttctctcacattttgttctgcaaacacacctagaaacaagtataagtctaggtgttaccaagttcaagctttacctccatcatcagttattttgaatgcagatgaaagtgggaaattttctgataataagaaggtttatggctcaaatcttacttccagaaagggtgaatctgttactcctttgatcagtgaagcaagtagtgtgggtataattggaggcgcttctgttgatgctaccctaaaatttttgagaaaacttgtgaagttgagttcttcagtagatgaagatggaataaattcccttccttttgtgctctgttctgatcctctgttgaataaggagcttatgacatatgagaagagttacttcttctctggcagaagtaaatcagagagtttgaacatggatgcttctccaattgtgcataatattaggaataaaaggaatttccttgagaaatctggggcttgttgcatagtgatgccttgtcacatatcacattcttggtatgatgaagcatctcaagaatgttctgttccttatcttcacatggcagaatgtgttgctagtgagctcaaggaagcaaaattgaagccaattgaagctggtagtcccttgcggattggattgctcgcaaccaacgcaactctagcggctggattttatcaggagaagcttcagaatcaagtatgtgatttctgcatactacatctgtcaacaatattttaataacttgattcacaatatctaagaatcatatatattctttgatggcatggcaggttggagtagattttctctaactttttcccatgacacaagtctttctttataacagtctagttgttaggacattgtgatgcagggttgtatatctatataaacttactttaaaatttccttgtttctgctaggttgtttgaattgatttgttccatgatcaacttttaacacaatatattgaatctcaaggtacctgaaaaa-aagtataatattacaattcaacagaagatgcaatagttggaggcatttgccttattaaacaagggatgtttgagactagatcaaacatgaatgtctattttctgtgtttgaccgattgtcgggcatatgaaatttcaatttccctaacttttttgccgg
>_R_Balizia_leucocalyx_Aguilar_1939@NODE_2_length_550_cov_13.331924
cccacttgcttctctggtccatttctgaataattggcatcgttgaaaagtgataatgctgattctactcgctaaaattacttaatttttaccatttcaatcgcggtttccgtgttcgcctgaatactgattttcactagagggattgcattattaggttattgctttgctcctttctactgtggggtttactcttgagagaggctcgtggggtttactgtttttcttgctcattgaagctctgactctggaaggtacaaatgtggtggttctgggaattgagcatttgaaatcccaggagccatgttggaggaaattctttgtagcatgttggcttgtggttacaatgtcctgtaagcaacttccccttcaattttagcaa--------------------------------------------------------------------------------------------------------------------------------------------------------------------------------------------------------------------------------------------------------------------------------------------------------------------------------------------------------------------------------------------------------------------------------------------------------------------------------------------------------------------------------------------------------------------------------------------------------------------------------------------------------------------------------------------------------------------------------------------------------------------------------------------------------------------------------------------------------------------------------------------------------------------------------------------------------------------------------------------------------------------------------------------------------------------------------------------------------------------------------------------------------------------------------------------------------------------------------------------------------------------------------------------
>_R_Cathormion_obliquifoliolatum_Wieringa_6519@NODE_1_length_1365_cov_242.112977
--------------------------------------------------------------------------------------------------------atttccgtgtttgcctgaatactgattttcactggagggattacattattaggttattgctttgctcc-ttctactgtggggtttactcttgagagaggctcgtggggtttactgtttttcttgctcattgaagctctgactctggaacgcataaatggggtggttctgggaattgagcatttgaaatcccaggagccatgttggaggaaattccttgtagcatgttggattgtggttacaatgccctgtaagcaacttccccttcatttttagcaaaattttcagagatttttttttttactttggcttgttggttttcatgttggagacgttggatgtaatgctgacgatgtctttccagacactgaattatccatctctcacattttgctctgcaaacacacctagaaacaagtataagtctaggtcttatcaagttcaagctttacctccatcatcagttattttgaatgcagatgaaagtgggaaattttctgataataagaaggtttatggctcaaatctcacttccagaaagggtgaatctgttactcctgtgatcagtgaagcaagtagtgtgggtataattggaggcgcttctgttgatgctaccctaaaatttttgaggaaacttgtgaagttgagttcttcagaaggtgaagatggaataaattcccttccttttgtactctgttctgatcctctgttgaataaggagcttatgacatatgagaagagttacttcttctctggcagaagtaaatcagagactttgaatgtggatacttctccaattgtgcataatattaggaataaaaggaatttccttgagaaatctggggcttgttgcatagtgatgccttgtcacatatcacattcttggtatgatgaagcatctcaagaatgttctgttccttatcttcacatggcagaatgtgttgctagtgagctcaaggaagcaaaattgaagccaattgaagctggtagtcccttgcggattggattgctcgcaaccaacgcaactcttgcagctggattttatcaggagaagcttaagaatcaagtatgtgatttctgcatactacatctgtcaacactagtttaataacttgattcacaatatctaagaatcatatatattctttaatggcatgacaggttggagtagattttctctaactttttcccatgacacaagtctttctttataacagtctagttgttaggacattgtgattcagggttgtatatctatataaacttactttaagatttccttgtttctgctaggttgtttgaattgatttgttccatgatcaaactttaacacaatatattgaatctctaggtacctgaaaaatacgt-----------------------------------------------------------------------------------------------------------------------------------------------------------
>_R_Hydrochorea_corymbosa2_Iganci_862@NODE_1_length_1406_cov_436.884530
-----------------------------------------------------------------attcgctaaaattaattaatttttaccatttcaattgcgatttccgtgttcgcctgaatactgattttcactagagggattgcattattaggttattgctttgctcc-ttctactgtggggtttactcttgagagaggctcgtggggtttactgtttttcttgctcattgaaactctgactctggaacgcataaatggggtggttctgggaattgagcatttgaaatcccaggagctatgttggagaaaattccttgtagcatgttggattgtggttacaatgccctgtaagcaacttccccttcatttttagcaaaattttcagagatttttttttttactttggcttgttggttttcatgttggagatgttggatgtaatgctgacgatgtctttccagacactgaattatccatctctcacattttgctctgcaaacacacctagaaacaagtataagtctaggtcttatcaagttcaagctttacctccatcatcagttattttgaatgcagatgaaagtgggaaattttctgataataagaaggtttatggctcaaatctcacttccagaaagggtgaatctgttactcctttgatcagtgaagcaagtagtgtgggtataattggaggcgcttctgttgatgctaccctaaaatttttgagaaaacttgtgaagttgagttcttcagaagatgacgatggaataaattcccttccttttgtactctgttctgatcctctgttaaataaggagcttatgacatatgagaagagttacttcttctctggcagaagtaaatcagagagtttgaacatggatacttctccaattatgcataatattcggaataaaaggaatttccttgagaaatctggggcttgttgcatagtgatgccttgtcacatatcacattcttggtatgatgaagcatctcaagaatgttctgttccttatcttcacatggcagaatgtgttgctagtgagctcaaggaagcaaaattgaagccaattgaagctggtagtcccttgcggattggattgctcgcaaccaacgcaactcttgcagctggattttatcaggagaagcttcagaatcaagtatgtgatttctgcatactacatctgtcaacactagtttaataacttgattcacaatatctaagaatcatatatattctttaatggcatgacaggttggagtagattttctctaactttttcccatgacacaagtctttctttgtaacagtctagttgttaggacattgtgattcagggttgtatatctatataa----actttaaaatttccttgtttctgctgggttgtttgaattgatttgttccatgatcaacttttaacacaatatattgaatctcaaggtacctgaaaaatacgtataat------------------------------------------------------------------------------------------------------------------------------------------------------
>_R_Hydrochorea_gonggrijpii_Tillett_45696@NODE_1_length_1317_cov_173.547581
-------------------------------------------------------------------------------------------------aatcgcgatttccttgttcgcctgaatactgattttcactagagggattgcattattaggttattgctttgctc-cttatactgtggggtttactcttgagagaggctcgtggggtttactgtttttcttgctcattgaaactctgactctggaacgcataaatggggtggttctgggaattgagcatttgaaatcccaggagctatgttggaggaaattccttgtagcatgttggattgtggttacaatgccctgtaagcaacttccccttcatttttagcaaaattttcagagatttttttttttactttggcttgttggttttcatgttggagatgttggatgtaatgctgacgatgtctttccagacactgaattatccatctctcacattttgctctgcaaacacacctagaaacaagtataagtctaggtcttatcaagttcaagctttacctccatcatcagttattttgaatgcagatgaaagtgggaaattttctgataataagaaggtttatggctcaaatctcacttccagaaagggtgaatctgttactcctttgatcagtgaagcaagtagtgtgggtataattggaggcgcttctgttgatgctaccctaaaatttttgagaaaacttgtgaagttgagttcttcagaagatgacgatggaataaattcccttccttttgtactctgttctgatcctctgttaaataaggagcttatgacatatgagaagagttacttcttctctggcagaagtaaatcagagagtttgaacatggatacttctccaattatgcataatattcggaataaaaggaatttccttgagaaatctggggcttgttgcatagtgatgccttgtcacatatcacattcttggtatgatgaagcatctcaagaatgttctgttccttatcttcacatggcagaatgtgttgctagtgagctcaaggaagcaaaattgaagccaattgaagctggtagtcccttgcggattggattgctcgcaaccaacgcaactcttgcagctggattttatcaggagaagcttcagaatcaagtatgtgatttctgcatactacatctgtcaacactagtttaataacttgattcacaatatctaagaatcatatatattctttaatggcatgacaggttggagtagattttctctaactttttcccatgacacaagtctttctttataacagtctagttgttaggacattgtgattcagggttgtatatctatataaacttactttaagatttccttgtttctgctaggttgtttgaattgatttgtt------------------------------------------------------------------------------------------------------------------------------------------------------------------------------------------------------------------
>_R_Jupunba_asplenifolia_Ekman_6383@NODE_1_length_1004_cov_72.458468
---------------------------------------------------------------------------------------------------------------------------------------------------------------------------------------------------------------------------------------------------------------------------------------------------------------------aggaaattccttgtagcatgttggattgtggttacaatgccctgtaagcaacttccccttcatttttagcaaaattttcagagatctttttttttactttggcttgttggttttcatgttggagatgttggatgtaatgctgacgatgtctttccagacactgaattatccttctctcacattttgctctgccaacacacctagaaacaagtacaagtctaggtcttatcaagttcaagctttacctccatcgtcagttattttgaatgcagatgaaagtgggaaattttctgataataagaaggtttatggctcaaatcttacttccagaaagggtgaatctgttactcctttgatcagtgaagcaagtagtgtcggtataattggaggcgcttctgttgatgctaccctaaaatttttgagaaaacttgtgaagttgagttcttcagaagatgacgatggaataaattcccttccttttgtactctgttctgatcctctgttgaataaggagcttatgacatatgagaagagttacttcttctctggcagaagtaaatcagagagtttgaacatggatacttctccaattgtgcataatattaggaataaaaggaatttccttgagaaatctggggcttgttgcatagtgatgccttgtcacatatcacattcttggtatgatgaagcatctcaagaatgttctgttccttatcttcacatggcagaatgtgttactagtgagctcaaggaagcaaaattgaagccaattgaagctggtagtcccttgcggattggattgctcgcaaccaacgcaactctagcagctggattttatcaggagaagcttcagaatcaagtatgtgatttctgcatactacatctgtcaacactattttaataacttgattcacaatatctaagaatcatatatattctttaatggcatgacaggttggagtagattttctctaactttttcccatgacacaagtctttcttta------------------------------------------------------------------------------------------------------------------------------------------------------------------------------------------------------------------------------------------------------------------------------------------------------------------------
>_R_Jupunba_brachystachya_Lima_7438@NODE_1_length_1746_cov_171.468544
cccacttgcttctctggtccatttctgaataattggcatcgttgaaaagtgataatgctgattctactcgctaaaattacttaatttttaccatttcaatcgcgatttccgcgttcgcctgaatactgattttcactagagggattgcattattaggtttttgctttgctcctttctactgtggggtttactcttgagagaggctcgtggggtttactgtttttcttgctcattgaagctgtgactctggaacgcacaaatggggtggttctgggaattgagcatttgaaatcccaggagccatgttggaggaaattctttgtagcatgttggcttgtggttacaatgtcctgtaagcaacttccccttcatttttagcaaaattttcagaga---ttttttttactctcccttgttggttttcatgttggagatgttggatgtaatgctgacgatgtctttccagacactgaattatccatctctcacattttgttctgcaaacacacctagaaacaagtataagtctaggtcttatcaagttcaagctttacctccatcatcagttattttgaatgcagatgaaagtgggaaattttctgagaataagaaggtttatggctcaaatcttacttccagaaagggtgaatctgttactcctttgatcagtgaagcaagtagtgtgggtataattggaggcgcgtctgttgatgctaccctaaaatttttgagaaaacttgtgaagttgagttcttcagaagatgacgatggaataaattcccttccttttgtactctgttctgatcctctgttaaataaggagcttatgacatatgagaagagttacttcttctctggcagaagtaaatcagagagtttgaacatggatacttctccaattgtgcataatattaggaataaaaggaatttccttgagaaatctggggcttgttgcatagtgatgccttgtcacatatcacattcttggtatgatgaagcatctcaagaatgttctgttccttatcttcacatggcagaatgtgttgctagtgagctcaaggaagcaaaattgaagccaattgaagctggtagtcccttgcggattggattgctcgcaaccaacgcaactctagcagctggattttatcaggagaagcttcagaatcaagtatgtgatttctacatactacatctgtcaacactattttaataacttgattcacaatatctaagaatcatatatattctttaatggcatgacaggttggagtagattttctctaactttttcccatgacacaagtctttctttacaacagtctagttgttaggacattgtgatgcagggttgtatatctatataaacttactttaaaatttccttgtttctgctaggttgtttgaattgatttgttccatgatcaacttttaacacaatatattgaatctcaaggtacctgaaaaatacgtataatattacaattcaacagaagatgcaatagttggaggcatttgccttattaaacaagggatgtttgagactatatcaaacatgaatgtctattttctgtgtttgaccggttgtcgggcatatgaaatttcaatttccctaacttttttgccgg
>_R_Jupunba_floribunda_Iganci_883@NODE_2_length_518_cov_55.115646
----------------------------------------------------------------------------------------------------------------------------------------------------------------------------------------------------------------------------------------------------------------------------------------------------------------------------------------------------------------------------------------------------------------------------------------------------------------------------------------------------------------------------------------------------------------------------------------------------------------------------------------------------------------------------------------------------------------------------------------------------------------------------------------------------------------------------------------------------------------------------------------------------------------------------------------------------------------------------------------------------------------------------------------------------------------------------gaatgtgttgctagtgagctcaaggaagcaaaattgaagccaattgaagctggtagtcccttgcggattggattgctagcaaccaacgcaactctagcagctggattttatcaggagaagcttcagaatcaagtatgtgatttctgcatactacatctgtcgatactattttaataacttgattcacaatatctaagaatcatatatattctttaatggcatgacaggatggagtagattttctctaactttttcccatgacacaagtctttctttataacagtctagttgttaggacattgtgattcagggttgtatatctgtataaactttctttaaaatttccttgtttctgctaggttgtttgaattgatttgttccatgatcaac-gttaacacaatatattgaatctcaaggtacctgaa----------aatattacaattcaatagaagatgcaatagttggaggcatttgccttattaaacaagggatgtttgagactatatcaaacatgaatgtctatt------------------------------------------------------------
>_R_Jupunba_idiopoda_Quesada_1718@NODE_1_length_1252_cov_155.954894
---------------------------------------------------------------------------------------------------------------------------------------------ggattgcattattaggttattgctttgctcctttctactgtggggtttactcttgagagaggctcgtgggctttactgtttttcttgctcattgaagctctgactctggaacgcataaatggggtggttctgggaattgagcatttgaaatcccaggagccattttggaggaaatttcttgtagcatgttggattgtggttacaatgccctttaagcaacttccccttcatttttagcaaaattttcagaga-ttttttttttactttggcttgttggttttcatgttggagatgttggatgtaatgctgacgatgtctttccagacactgaattatccatctctcacattttgctctgcaaacacacctagaaacaagtataagtctaggtcttatcaagttcaagctttacctccatcatcagttattttgaatgcagatgaaagtgggaaattttctgataataagaaggtttatggctcaaatcttacttccagaaagggtgaatctgttactcctttgatcagtgaagcaagtagtgtgggtataattggaggcgcttctgttgatgctaccctaaaatttttgagaaaacttgtgaagttgagttcttcagtagatgaagatggaataaattcctttccttttgtactctgttctgatcctctgttgaataaggagcttatgacatatgagaagagttacttcttctctggcagaagtaaatcagagagtttgaacatggatacttctccaattgtgcataatattaggaataaaaggaatttccttgagaaatctggggcttgttgcatagtgatgccttgtcacatatcacattcttggtatgatgaagcatctcaagaatgttctgttccttatcttcacatggcagaatgtgttgctagtgagctcaaggaagcaaaattgaagccaattgaagctggtagtcccttgcggattggattgctcgcaaccaacgcaactctagcagctggattttatcaggagaagcttcagaatcaagtatgtgatctctgcatactacatctgtcaacgttattttaataacttgattcacaatatgtaagaatcatatatattctttaatggcatgacaggttggagtagattttctctaactttttaccatgacacaagtctttctttataacagtctagttgttaggacattgtgatgcagggttgtataactatataaacttactttaaaatttccttgtttctgcta---------------------------------------------------------------------------------------------------------------------------------------------------------------------------------------------------------------------------------------
>_R_Jupunba_laeta_Mori_25147@NODE_1_length_1340_cov_61.103721
-------------------------------------------------------------------------------------------------------------------------------------------------------------------------------------tggggtttactcttgagagaggctcgtggggtttactgtttttcttgctcattgaagctctgaatctggaacgcacaaatggggtggttctgggaattgagcatttgaaatcccaggagccatgttggaggaaattctttgtagcatgttggcttggggttacaatgtcctgtaagcaacttcctcttcaattttagcaaaattttcagaga--ttttcttttactctggcttgttggttttcatgttggagatgttggatgtaatgctgacgatgtctttccagacactgaattatccatctctcacattttgctctgcaaacacacctagaaacaagtataagtctaggtcttatcaagttcaagctttacctccatcatcagttattttgaatgcagatgaaagtgggaaattttctgataataagaaggtttatggctcaaattttacttccagaaagggtgaatcggttactcctttgatcagtgaagcaagtagtgtcggtataattggaggcgcttctgttgatgctaccctaaaatttttgagaaaacttgtgaagttgagttcttcagaagatgacgatggaataaattcccttccttttgtactctgttctgatcctctgttaaataaggaacttatgacatatgagaagagttacttcttctctggcagaagtaaatcagagagtttgaacatggatacttctccaattgtgcataatattaggaataaaaggaatttccttgagaaatctggggcttgttgcatagtgatgccttgtcacatatcacattcttggtatgatgaagcatctcaagaatgttctgttccttatcttcacatggcagaatgtgttgctagtgagctcaaggaagcaaaattgaagccaattgaagctggtagtcccttgcggattggattgctcgcaaccaacgcaactctagcagctggattttatcaggagaagcttcagaatcaagtatgtgatttctgcatactacatctgtcaacactattttaataacttgattcacaatatctaagaatcatatatattctttaatggcatgacaggttggagtagattttctctaactttttcccatgacacaagtctttctttataacagtctagttgttaggacattgtgattcagggttgtatatctatataaacttactttaaaatttccttgtttctgctaggttgtttgaattgatttgttccatgatcaacttttaacacaatatattgaatctcaaggtacctgaaaaatacgtataatattacaattcaacagaagatgcaatagttggaggcatttgccttatt-------------------------------------------------------------------------------------------------------
>_R_Jupunba_macradenia_Lourteig_3021@NODE_1_length_1380_cov_158.666155
----------------------------------------------------------------------------------------taccatttcaatcgcgatttccgtgttcgcctgaatactgattttcactagaggtattgcattattaggttattgctttgctcctttctactgtggggtttactcttgagagaggctcgtggggtttactatttttcttgctcattgaagctctgactctggaacgtacaaatgtggtggttctgggaattgagcatttgaaatcccaggagccatgttggaggaaattctttgtagcatgttggcttgtggttacaatgtcctgtaagcaacttccccttcaattttagcaaaattttcagagattcttttttttactctggcttgttggttttcatgttggagatgttggatgtaatgcggacgatgtctttccagacactgaattatccttctctcacattttgttctgcaaacacacctagaaacaagtataagtctaggtcttatcaagttcaagctttacctccatcatcagttattttgaatgcagatgaaagtgggaaattttctgataataagaaggtttatggctcaaatcttacttccagaaagggtgaatctgttactcctttgatcagtgaagcaagtagtgtgggtataattggaggcgcttctgttgatgctaccctaaaatttttgagaaaacttgtgaagttgagttcttcagtagatgaagatggaataaattcccttccttttgtactctgttctgatcctctgttgaataaggagcttatgacatatgagaagagttacttcttctctggcagaagtaaatcagagagtttgaacatggacgcttctccaattgtgcataatattaggaataaaaggaatttccttgagaaatctggggcttgttgcatagtgatgccctgtcacatatcacattcttggtatgatgaagcatctcaagaatgttctgttccttatcttcacatggcagaatgtgttgctagtgagctcaaggaagcaaaattgaagccaattgaagctggtagtcccttgcggattggattgctcgcaaccaacgcaactctagcagctggattttatcaggagaagcttcagaatcaagtatgtgatttctgcatactacatctgtcaacactattttaataacttgattcacaatatctaagaatcatatatattctttaatggcatgacaggttggagtagattttctctaactttttcccatgacacaagtctttctttataacagtctagttgttaggacattgtgatgcagggttgtatatctatataaacttactttaaaatttccttgtttctgctaggttgtttgaattgatttgtttcatgatcaacttttaacacaatatattgaatctcaaggtacctgaaaaatac-------------------------------------------------------------------------------------------------------------------------------------------------------------
>_R_Jupunba_microcalyx_Iganci_855@NODE_1_length_1035_cov_184.510438
cccacttgcttctctggtccatttctgaataattggcatcgttgaaaagtgataatgctgattctatccgctaaaattacttaatttttaccatttcaatcgcgatttccgtgttcgcctgaatactgattttcactagagggattgcattattaggttattgctttgctcctttctcctgtgggg-ttactcttgagagaggctcgtggggtttactgttttttttgctcattgaagttctgactctcgaacgcacaaatggggtggttctgggaattgagcatttgaaatcccaggagccatgttggaggaaattctttgtagcatgttggattgtggttacaatgtcctgtaagcaacttccccttcatttttagcaaaattttcagaga---ttttttttttttttggcttttggttttcatgttggagatattggatgtaatgatgacgatgtctttccagacactgaattatccatctctcacattttgctctgcaaacacacctagaaacaagtataagtctaggtcttatcaagttcaagctttacctccatcatcagttattttgaatgcagatgaaagtgggaaattttctgataataagaaggtttatggctcaaatcttacttccagaaagggtgaatctgttactcctttgatcagtgaagcaagtagtgtgggtataattggaggcgcttctgttgatgctaccctaaaatttttgagaaaacttgtgaagttgagttcttcagaagatgacgatggaataaattcccttccttttgtactctgttctgatcctctgttgaataaggagcttatgacatatgagaagagttacttcttctccggcagaagtaaatcagagagtttgaacatggatacttctccaattgtgcataatattaggaataaaaggaatttcct--------------------------------------------------------------------------------------------------------------------------------------------------------------------------------------------------------------------------------------------------------------------------------------------------------------------------------------------------------------------------------------------------------------------------------------------------------------------------------------------------------------------------------------------------------------------------------------------------------------------------------------------------------------------------------------------------------------------
>_R_Jupunba_microcalyx_Iganci_855@NODE_2_length_610_cov_31.474672
--------------------------------------------------------------------------------------------------------------------------------------------------------------------------------------------------------------------------------------------------------------------------------------------------------------------------------------------------------------------------------------------------------------------------------------------------------------------------------------------------------------------------------------------------------------------------------------------------------------------------------------------------------------------------------------------------------------------------------------------------------------------------------------------------------------------------------------------------------------------------------------------------------------------------------------------------------------------------------------------------------------------------------------------------------------------------------------------------------------------------------------------------------------ccaacgcaactctagcagctggattttatcaggagaagcttcagaatcaagtatgtgatttctgcatactacatctgccaacactattttaataacttgattcacaatatctaagaatcatatatattctttaatggcatgacaggttggagtagattttctctaactttttcccatcacacaagtctttctttataacagtctagttgttaggacattgtcatgcagggttgtatatctatataaacttactttaaaatttccttgtttctgctaggttgtttgaattgatttgttccatgatcaacttttaacacaatatattgaatctcaaggtacctgaaaaatacgtataatattacaattcaacagacgatgcaatagttggaggcatttgccttattaaacaagggatgtttgagactatatcaaacatgaatgtctattttctgtgtttaacggattgtcgggcatacgaaatttcaatttccctaacttttttgccgg
>_R_Jupunba_nipensis_Mayo_19662@NODE_1_length_1215_cov_44.068541
----------------------------------------------------------------------------------------------------------------------------------------------------------------------------tttctactgtggggtttactcttgagagaggctcgtggggtttactgtttttcttgctcattgaagctctgactctggaacgcataaatggggtggttctgggaattgagcatttgaaatcccaggagccatgttggaggaaattccttgtagcatgttggattgtggttacaatgccctgtaagcaacttccccttcatttttagcaaaattttcagagatctttttttttactttggcttgttggttttcatgttggagatgttggatgtaatgctgacgatgtctttccagacactgaattatccatctctcacattttgctctgcaaacacacctagaaacaagtacaagtctagttcttatcaagttcaagctttacctccatcatcagttattttgaatgcagatgaaagtgggaaattttctgataataagaaggtttatggctcaaatcttacttccagaaagggtgaatctgttactcctttgatcagtgaagcaagtagtgtcggtataattggaggcgcttctgttgatgctaccctaaaatttttgagaaaacttgtgaagttgagttcttcagaagatgacgatggaataaattcccttccttttgtactctgttctgatcctctgttgaataaggagcttatgacatatgagaagagttacttcttctctggcagaagtaaatcagagagtttgaacatggatacttctccaattgtgcataatattaggaataaaaggaatttccttgagaaatctggggcttgttgcatagtgatgccttgtcacatatcacattcttggtatgatgaagcatctcaagaatgttctgttccttatcttcacatggcagaatgtgttactagtgagctcaaggaagcaaaattgaagccaattgaagctggtagtcccttgcggattggattgctcgcaaccaacgcaactctagcagctggattttatcaggagaagcttcagaatcaagtatgtgatttctgcatactacatctgtcaacactattttaataacttgattcacaatatctaagaatcatatatattctttaatggcatgacaggttggagtagattttctctaactttttcccatgacacaagtctttctttacaacagtctagttgttaggacattgtgatgcagggttgtatatctatataaacttactttaaaatttccttgtt----------------------------------------------------------------------------------------------------------------------------------------------------------------------------------------------------------------------------------------------
>_R_Jupunba_trapezifolia_Simon_1600@NODE_1_length_1246_cov_152.189757
-----------------------------------------------------------------------------------------------------------------------------------------------------------------------------------------------------------------------------------------------------------------------ggtggttctgggaattgagcatttgaaatcccaggagccatgttggaggaaattccttgtagcatgttggattgtggttacaatgccctgtaagcaacttccccttcatttttagcaaaattttcagagatttttttttttactttggcttgttggttttcatgttggagatgttgcatgtaatgctgacgatgtctttccagacactgaattatccatctctcacattttgctctgcaaacacacctagaaacaagtataagtctaggtcttatcaagtccaagctttacctccatcatcagttattttgaatgcagatgaaagtgggaaattttctgataataagaaggtttatggctcaaatcttacttccagaaagggtgaatctgttactcctttgatcagtgaagcaagtagtgtgggtataattggaggcgcttctgttgatgctaccctaaaatttttgagaaaaattgtgaagttgagttcttcagaaggtgacgatggaataaattcccttccttttgtactctgttctgatcctctgttgaataaggagcttatgacatatgagaagagttacttcttctctggcagaagtaaatcagagagtttgaacatggatacttctccaattgtgcataatattaggaataaaaggaatttccttgagaaatctggggcttgttgcatagtgatgccttgccacatatcacattcttggtatgatgaagcatctcaagaatgttctgttccttatcttcacatggcggaatgtgttgctagtgagctcaaggaagcaaaattgaagccaattgaagctggtagtcccttgcggattggattgctcgcaaccaacgcaactctagcagctggattttatcaggagaagcttcagaatcaagtatgtgatctctgcatactacatctgtcaacactattttaataacttgattcacaatatctaagaatcatatatattctttaatggcatgacaggttggagtagattttctctaactttttcccatgacacaagtctttctttataacagtctagttgttaggacattgtgatgcagggttgtatatctatataaacttactttaaaatttccttgtttctgctaggttgtttgaattgatttgttccatgatcaactgttaacacaatatattgaatct-aaggtacctgaaaaatacgtataatattacatttcaacagaagatgcaatagttggaggc-------------------------------------------------------------------------------------------------------------------
>_R_Punjuba_killipii_Palodorios_6252@NODE_1_length_1165_cov_99.861213
--------------------------------------------------------------------------------------------------------------------------------------------------------------------------------------------------------------------tttactctttttcttgctcattgaagctctgactctggaacgcacaaatggggtggttctgtgagttgagcatttgaaatcccaggagccatgttggaggaaattctttgtagcatgttggattgtggttacaatgtcctgtaagcaacttccccttcatttttagcaaaattttctgaga--tttttttttactctggcttgttggttttcatgttggagatgttggatgtaatgctgacgatgtctttccagacactgaattatccatctctcacattttgttctgcaaacagacctagaaacaagtttaagtctaggtcttatcaagttcaagctttacctccatcattagttattttcaatgcagatgaaagtggaaaattttctgataataagaaggtttatggctcaaatcttacttccagaaagggtgaatctgttactcctttgatcagtgaagcaagtagtgtgggtataattggaggcgcttctgttgatgctaccctaaaatttttgagaaaacttgtgaagttgagttcttcagaagatgaagatggaataaattcctttccttttgtactctgttctgatcctctgttaaataaggagcttatgacatatgagaagagttacttcttctctggcagaagtaaatcagagagtttgaacatggatacttctccaattgcgcataatattaggaataaaaggaatttccttgagaaatctggggcttgttgcatagtgatgccttgtcacatatcacattcttggtatgatgaagcatctcaagaatgttctgttccttatcttcacatggcagaatgtgttgctagtgagctcaaggaagcaaaattgaagccaattgaagctggtagtcccttgcgaattggattgctcggaaccaacgcaactctagcagctggattttatcaggagaagcttcagaatcaagtatgtgatctttgcatactacatctgtcaacattattttaataacttgattcacaatatctaagaatcatatatattctttaatggcatgacaggttggagtagattttctctaactttttcccgtgacacaaatctttctttataacagtctagttgttaggacactgtgatgcagggttgtatatctatataaacttactttaaaatt------------------------------------------------------------------------------------------------------------------------------------------------------------------------------------------------------------------------------------------------------
>_R_Punjuba_racemiflora_Jimenez_Soares_3626@NODE_1_length_1554_cov_171.031821
-------------------------------------------------------------------------------------------------------------------------------------------------------------------------------------tggggtttactcttgagagagactcgtggggtttactgtttttcttgctcattgaagctctgactctggaacgcacagatggggtggttctgggagttgagcatttgaaatcccaggagccatgttggaggaaattctttgttgcatgttggattgtgtttacactgtcctgtaagcaacttccccttcatttttagcaaaattttcagaga--tttttttttactctggcttgttggttttcatgttggagatgttggatgtaatgctgacgatgtctttccagacactgaattatccatctctcacattttgttctgcaaacacacctagaaacaagtttaagtctaggtcttatcaagttcaagctttacctccatcattagttattttgaatgcagatgaaagtggcaaattttctgataataagaaggtttatggctcaaatcttacttccagaaagggtgaatctgttactcctttgatcagtgaagcaagtagtgtgggtataattggaggcgcttctgttgatgctaccctaaaatttttgagaaaacttgtgaagttgagttcttcagaagatgaagatggaataaattcccttccttttgtactctgttctgatcctctgttaaataaggagcttatgacatatgagaagagttacttcttctctggcagaagtaaatcagagagtttgaacatggatacttctccaattgcgcataatattaggaataaaaggaatttccttgagaaatctggggcttgttgcatagtgatgccttgtcacatatcacattcttggtatgatgaagcatctcaagaatgttctgttccttatcttcacatggcagaatgtgttgctagtgagctcaaggaagcaaaattgaagccaattgaagctggtagtcccttgcggattggattgctcgcaaccaacgcaactctagcagctggattttatcaggagaagcttcagaatcaagtatgtgatctctgcatactacatctgtcaacattattttaataacttcattcacaatatctaagaatcatatatattatttaatggcatgacaggttggagtagattttctctaactttttcccgtgatacaagtctttctttataacagtctagttgttaggacactgtgatgcagggttgtatatctatataaacttactttaaaatttccttgtttctgctaggttgtttgaattgatttgttccatgatcaacttttaacacaatatattgaatctcaaggtacctgaaaaatacgtataatattacaattcaacagaagatgcaatagttggaggtatttgccttattaaacaagggatgtttgagactatatcaaacatgaacgtctattttctgtgattgaccgattgtcgggcatatgaaatttcaatttccctaacttttttgccgg
