# Supplementary material for: A new generic circumscription of Hydrochorea (Leguminosae, Caesalpinioideae, mimosoid clade) with an amphi-Atlantic distribution
Source: PhytoKeys. 2022 Aug 22;205:401–37. doi: 10.3897/phytokeys.205.82775 (PMC9849043; doi:10.3897/phytokeys.205.82775)
Supplement: Supplementary material 1 — Supplementary data file S1 [file phytokeys-205-401_article-82775__-s001.zip › RBH3_m50424_comp38400_c0_seq1_exon03.aln-cln]

>Acacia_rostellifera_Murphy_466@NODE_1_length_618_cov_262.900185
-----------------------------------------------------------------------------------------------------------------------------------------------------------------------------------------------------------------------------------------------------------------------------tcctttgtgatccagaacattgtgatccataaggcctgactagcttagtgacagaatctatctacttttcttgaacactgttttgttcttttgtctgggtttagttgcattggtgtatatatctttcctcagaaatatgctctctgatatgattacttgtctgtagggatttgaggttgtgctgccagataaagcaaccatggaacataccgtgatacctgcaatcggagctttgaacagaaaggacatggaaggtgcatgcaatctactgagaatagcccttcaagttcttctggtcagggcagtgagctctattgtgcttgcttctcatgacatgtgggatctcttgccccaggatgatccccttcttaagaaatgtatcgatcccatggacgctctggctcggtcaactgtcaaatgggtaaaatcttctgcacagaaaacataagaaaacagaaagtgcccaagtgaaaccacctgtagtcttcttgtttcttgttagattgagcttaaacaagtattctttctgtatagtaatatgtaaaaccttgttgaaacttggggtcacttgcaaataaacccgtatactttc-aaataaaaaatcaagtcctcaaacg-------------------------------------------------------------------------------------------------------------------------------------------------------------------------------------------------------------------------------------------------------------------------------------------------------
>Albizia_decandra_Vilhena_231@NODE_1_length_600_cov_26.978967
-----------------------------------------------------------------------------------------------------------------------------------------------------------------------------------------------------------------------------------------------------------------------------------------------------atccataaggcctgaatagcttagtgatagagtctatctacttttcttgaacactgttttgttcttttgtccgggtctagttgcattggtgtatatatctttcctcagaaatatgctctctgatatgattacttgtctgtagggatttgaggttctgcagccagataaagcaaccatggaacataccgtgatacctgcaatcgaagctttgaacagaaaggacatggaaggtgcatgcaatctactgagaattgctcttcaagttcttctggtcagggcagtgagctgtattgtgcttgcttctcatgacatgtgggatctcttgccccaggatgatccccttcttaagaaatgtatcgatcctatggacgctctggctcggtcaactgtcaaatgggtaaaatcttctgcacagaaaacataggaaaacagaaagtgcccaagtgaaaccacctttagtcttcttgtttctatttagattgagcttaagcaagtattctttctgtatagtaatatgtaaaaccttgttgaaacttggggtcacttgcaaataaacccctgtactttcaaaataaaaaatcaagtcctcaaacgctaca--------------------------------------------------------------------------------------------------------------------------------------------------------------------------------------------------------------------------------------------------------------------------------------------------
>Albizia_glabripetala_Lewis_1652@NODE_1_length_985_cov_32.659692
---------------------------------------------------------------------------------------atattcagttatccttaccccatatcttgtctctaataaaccttggaagacaagatttttaacctctagttcttggaggctatgtgcattggtagtttagtcctgttttgatactgatcgcagttgaagaacaaaacaaatttctaaattctaagtagataatttctaattatttgattgttcctt---------------ttgtgatccataaggcctgactagcttagtgatataatctatctacttttcttgaacactgttttgttcttttttccgggtctagtttcattggtgtatatatctttcctcagaaatatgctctctgatatgattacttgtctgtagggatttgaggttctgctgccagataaagcaaccatggaacatactgtgatacctgcaatcgaagctttgaacagaaaggacatggaaggtgcatgcaatctactgagaattgctcttcaagttcttctggtcagggcagtgagctgtattgtgcttgcttctcatgacatgtgggatctcttgccccaggatgatccccttcttaagaaatgtatcgatcctatggacgctctggctcggtcaactgtcaaatgggtaaaatcttctgcacagaaaacataggaaaacagaaagttcccaagtgaaaccacctttagtcttcttgtttctatttagattgagcttaagcaagtattctttctgtatagtaatatgtaaaaccttgttgaaactt-gggtcacttgcaaataaacccctgtactttcaaaataaaaaatcaagccctcaaacgctacaatagtttctcctacactgaacatgttggctttggggacaggtggaaacttgccggacctgaattcttttcaaatcaagagctttgagtcaca--cacacacacacacacattaatggatgttggcctattcgacatgaagctcacaagcaaggcaaaaccaaagagattattggctagttatat----------------------------------------------------------------------------------------------------------
>Albizia_multiflora_Hughes_3090@NODE_1_length_1067_cov_101.424242
---------ttgactcactgcgttcatatttgtattatattgtttatgtgctaagtaaccatttgtcttagagcttttagcatcaatatcttcagttatccttagcccatttcttgtctctaataaaccttggaagacaagatttttaacctctagttcttggaggctatgtgcattggtagtttagtcctgttttgatactgatcgcagttgaagaacaaaacaaatttctaaattctaagtagataatttctaatta-ttgattgttcctt---------------ttgtgatccataaggcctgaatagcttagtgatagagtctatctatttttcttgaacactgttttgttcttttgtccgggtctagttgcattggtgtatatatctttcctcagaaatatgctctctgatatgattacttgtctgtagggatttgaggttctgcagccagataaagcaaccatggaacataccgtgatacctgcaatcgaagctttgaacagaaaggacatggaaggtgcatgcaatctactgagaattgctcttcaagttcttctggtcagggcagtgagctgtattgtgcttgcttctcatgacatgtgggatctcttgccccaggatgatccccttcttaagaaatgtatcgatcctatggacgctctggctcggtcaactgtcaaatgggtaaaatcttctgcacagaaaacataggaaaacagaaagtgcccaagtgaaaccacctttagtcttcttgtttctatttagattgagcttaagcaagtattctttctgtatagtaatatgtaaaaccttgttgaaacttggggtcacttgcaaataaacccctgtactttcaaaataaaaaatcaagtcctcaaacgctacaatagtttctcccacactgaacgtgttggctttggggacaggtggaaacttgccggacccgaattcttttcagatcaagagctttgagtcacacacacacacacacacatattaatcgatgttggcctattcgatatgaagctcacaagcaaggcaaaaccaaagagattattggctagttat------------------------------------------------------------------------------------------------------------
>Albizia_niopoides_Simon_1601@NODE_1_length_1054_cov_104.198567
------------atatgttatgtatttgttttattaatcttgtttatgtgctaagtaaccatttgtcttagagcttttagcatcaatatcttcagttatcctttgcccatttcttatctctaataaaccttggaagacaagatttttaacctctagttcttggaggctatatgcattggtagtttagtcctgttctgatactgatcgcagttgaagaacaaaacaaatttctaaattctaagtagataatttctaattatttgattgttcctt---------------ctgtgatccataaggccagactagcttagtgatagaatctatctaattttcttgagcactgttttcttcttttgtccgggtctagttgcattggtgtatatatctttccacagaaatatgctctctgatatgattacttgtctgtagggatttgaggttctgctgccagataaagcaaccatggaacatactgtgatacctgcaatcgaagctttgaacagaaaggacatggaaggtgcatgcaatctactgagaattgctcttcaagttcttctggtcagggcagtgagctgtattgtgcttgcttctcatgacatgtgggatctcttgccccagaatgatccccttcttaagaaatgtatcgatcccatggacgctctggctcggtcaactgtcaaatgggtaaaatcttgtgcacagaaaacataggaaaacagaaagtgcccaagtgaaaccacctttagttttcttgtttcttgctggattgagcttaaacaagtattctttctatatagtaatatgtaaaaccttgttgaaacttggggtcacttgtaaataaacccctatgctttcaaaataaaaaatcaagtcctcaaacgctacaatagattctcctacacggaacatgttggctttggggacagatggaaacttgccggacctgaattcttttcaaataaagagctttgactcacg--cactcacgcacacacattaatcgatgtgggcctattcgatatagagctcacaagcaaggcaaaaccaaagagattattggcta-----------------------------------------------------------------------------------------------------------------
>Albizia_sinaloensis_Hughes_1576@NODE_1_length_1014_cov_41.975454
----------------------------------------tgtttatgcgctaagtaaccatttgtcttagagcttttagcatcaatatcttcagttatcctttgcccatttcttgtctctaataaaccttggaagacaagatttttaacctctagttcttggaggctatgtgcattggtagtttagtcctgttttgatactgatcgcagttgaagaacaaaacaaatttctaaattccaagtagataatttctaataatttgattgttcctt---------------ttgtgatccataaggcctgactagcttagtgatagaatctatctacttttcttgaacactgttttgttcttttgtccgggtctagttgcattggtgtatatatctttcctcagaaatatgctctctgatatgattacttgtctgtagggatttgaggttctgctgctagataaagcaaccatggaacatactgcgatacctgcaatcgaagctttaaacagaaaggacatggaaggtgcatgcaatctactgagaattgctcttcaagttcttctggtcagggcagtgagctgtattgtgcttgcttctcatgacatgtgggatctcttgccccaggatgatccccttcttaagaaatgtatcgatcccatggacgctctggctcggtcaactgtcaaatgggtaaaatcttgtgcacagaaaacataggaaaacagaaagtgcccaagtgaaaccacctttagtcttcttgtttcttgttgcattgagcttaaacaagtattctttctgtatagtaatgtgtaaaaccttgttgaaacttggggtcacttgtaaataaacccctatactttcaaaataaaaaatcaagtcctcaaacgctacaatagattctcctacactgaacatgttcgctttggggatagatggaaacttgccggacctgaattcttttcaaataaagagctttgagtcacacacacacacacacacacactaatcgatgttggcctattcgatataaagctcacaagcaaggcaaaa------------------------------------------------------------------------------------------------------------------------------------
>Albizia_subdimidiata_var_minor_Gorts_341@NODE_1_length_875_cov_29.006266
------------------------------------------------------------------------------------------------------------------------taataaaccttggaagacaagatttttaacctctagttcttggaggctatgtgcattggtagtttagtcctgttttgatactgatcgcagttgaagaacaaaacaaatttctaaattctaagtagataatttctaattatttgattgttcctt---------------ttgtgatccataaggcctgactagcttagtgatataatctatctacttttcttgaacactgttttgttcttttttccgggtctagtttcattggtgtatatatctttcctcagaaatatgctctctgatatgattacttgtctgtagggatttgaggttctgctgccagataaagcaaccatggaacatactgtgatacctgcaatcgaagctttgaacagaaaggacatggaaggtgcatgcaatctactgagaattgctcttcaagttcttctggtcagggcagtgagctgtattgtgcttgcttctcatgacatgtgggatctcttgccccaggatgatccccttcttaagaaatgtattgatcccatggacgctctggctcggtcaactgtcaaatgggtaaaatcttctgcacagaaatcataggaaaacagaaagtgcccaagtgaaaccacctttagtcttcttgtttctatttagattgagcttaagcaagtattctttctgtatagtaatatgtaaaacgttgttgaaacttggggtcacttgcaaataaacccctgtgctttcaaaataaaaaatcaagccctcaaacgctacaatagtttctcctacactgaacatgttggctttggggacagaagtga-------------tatttttcttcacacacaca-------------cacacacacacacacacacacacacacacacacacatt----------------------------------------------------------------------------------------------------------------------------------------------------------------
>Albizia_subdimidiata_var_subdimidiata_Ferreira_210@NODE_1_length_892_cov_109.492025
---------------------------------------------------------------------------------------------------------------------------------------gacaagatttttaacctctagttcttggaggctatgtgcattggcagtttagtcctgttttgatattgatcgcagttgaagaacaaaacaaatttctaaattctaagtagataatttctaatta-ttgattgttcctt---------------ttgtgatccataaggcctgaatagcttagtgatagaatctatctacttttcttgaacactgttttgttcttttgtccggg-ctagttgcattggtgtatatatctttcctcagaaatatgctctctgatatgattacctgtctgtagggatttgaggttctgctgccagataaagcaaccatggaacatactgtgatacctgcaatcgaagctttgaacagaaaggacatggaaggtgcatgcaatctactgagaattgctcttcaagttcttctggtcagggcagtgagctgtattgtgcttgcttctcatgacatgtgggatctcttgccccaggatgatccccttcttaagaaatgtatcgatcctatggacgctctggctcggtcaactgtcagatgggtaaaatcttctgcacagaaaacataggaaaacagaaagtgcccaagtgaaaccacctttagtcttcttgtttctatttagattgagcttaagcaagtattctttctgtatagtaatatgtaaaacgttgttgaaacttggggtcacttgcaaataaacccctgtgctttcaaaataaaaaatcaagtcctcaaacgctacaatagtttctcctacactgaacatgttggctttggggacaggtggaaacttgccggacctgaattcttttcaaatcaagagctttgagt----cacacagacacacacatattaatggatgttggcctattcgacatgaagctcacaagcaaggcaa--------------------------------------------------------------------------------------------------------------------------------------
>Albizia_tomentella_Leach_Dunlop_3801@NODE_1_length_1037_cov_156.330208
tgttttgttacaactgtgtgtgttcatatttgtattatattgtttatttgctaagtaagcatttgttttgcagcttttatcatcgatatcttcagttattcttagcccatttcttgtctctaataaaccttgaaagacaagatttttaacctctagttcttggaggttacgtgcattggtagtttagtcctgttttgatactgatcgcagttgaagaacaaaacaaatttctaaattctaagtagataatttctgattatttgcttgttccttttgtgatccagaacattgtgatccataaggcctgactagcttagtgatggaatctatctacttttcttgaacactgttttgtttttttgtctgggtttagttgcactggtgtatatatctttcctcagaaatatgctctctgatatgattacttgtctgtagggatttgaggttgtgctaccagataaagcaactatggaacataccgtgatacctgcaatcgatgctttgaacagaaaggacatggaaggtgcatgcaatctactgagaattgctcttcaagttcttctggtcagggcagtgagctctattgtgcttgcttctcatgacatgtgggatctcttgccccaggatgatccccttcttaagaaatgtatcgatccaatggacgcgctggctcggtcaactgtcaaatgggtaaaatcttctgcacagaaagcataggaaaacagaaagtgcccaagtggagccatcttaagtcttctcttttcttgttagattgagcttaaactagtattctttgtgtatagtaatatgtaaaaccttgttgaaacttgaggtcacttgcaaataaacccctctgctttc-aaataaaaaatcgagtcctcaaacgctacaatagattctcctacactgaacatgttggctt------------------------acctgaattcttttcaaataaagagctgtgagtcaca----------cacacacacaaatcgaagttggcctat-----------------------------------------------------------------------------------------------------------------------------------------------------------------
>Archidendron_clypearia_Wieringa_1849@NODE_1_length_961_cov_178.811086
-----------------------------------------------------------------------------tagcatcaatatcttcagttatccttagcccatttcttgtctctaata---------agacaagatttttaacctctagttcttggaggttatgtgcattgg-----tagtcctgttttgatactgatcgcagttgaagaacaaaacaaatttctaaattctaagtagataatttctaattatttcattgttccttttgtgttccagaacattgtgatccataaggcctgacaagcttagtgatagaatctatctacttttcttgaacactgttttgttcttttgtctgggtttagttgcaatggtgtatatatctttcgtcagaaatatactctctgatatgattacttgtctgtagggatttgaggttgtgctgccagataaagcaaccatggaacataccatgatacctgcaatcggagctttgaacagaaaggacatggaaggtgcttgcaatctactgagaattgctcttcaagttcttctgatcagggcagtgaactctattgtgcttgcttctcatgacatgtgggatctcttgccccaggatgatccccttcttaagaaatgtatcgatcccatggacgctctggctcggtcaactgtcaaatgggtaaaatcttctgcgcagaaaacataggaaaacagaaaatgcccaagtgaaaccacctttagtcttcttgtttcttgttagattgagcttaaacaagtattctttctgtatagtaatatgtaaaaccttgttgaaactt-gggtcacttgcaaataaacccctatactttcaaaataaaaaatcaagtcctcaaacgcaccaatagattctcctacactggacatgttggctttggggccagatgaaaacttgccggacctgaattcttttcaaataaagagctttgagtcacacacacacacacacacacattaatcgaagttggcctattcgatataaagc-----------------------------------------------------------------------------------------------------------------------------------------------------
>Balizia_elegans_Iganci_870@NODE_1_length_1290_cov_67.133553
tgttttgttacaactcactgtgttcatatttgtattatattgtttatgtgctaagtaaccatttgtcttagagcatttagcatcaatatcttcagttatccttagcccatttcttgtctctaataaaccttggaagacaagatttttaacctctagttcttggaggttatgtgcattggtagtttagccctgttttgatactgatcgcagttgaagaacaaaacaaatttttaaattctaagtagataatttctaattatttgattgttccttttatgatccagaacattatgatccagaaggcctgactagcctagtgatagaatctatctacttttcttgaacactgttttgttcttttgtctaggtttagttgcattggtgtatatatctttcctcagaaatttgctctctgatatgattacttgtctgtagggatttgaggttatgctgccagataaagcaaccatggaacacaccgtgatacctgcaatcgaagctttgaacagaaaggacatggaaggtgcaagcaatctactgagaattgctgttcaagttcttctggtcagggcagtgagctctattgtgcttgcttctcatgaaatgtgggatctcttgccccaggatgatcccattcttaagaaatgtatcgatcccatggacgctctggctcggtcaactgtcaaatgggtaaaatcttctgcacagaaaacatagaaaaacagaaagtgcccaagtgaaaccacctttagtcttcttgtttctagttagattgagcttaaataagtattctttctgtatagtaatatgcaaaaccttgttgaaacttggggtcacttgcaaataaacccctatactttcaaaataaaaaatcaagtcctcaaacgctacaatagattctcctacactggacacgttggctttggggacagatggaaacttgcttgacctgaactcttttcaaataaagagctttgagt----cacacacacacacgcatattaatcgaagttggcctattcgatataaagctcacaagcaaggcaaaaccaaagagattattggctagttatatgttggccagtgttgcaagaaggtcaatcttgttaattatctttacattgaatttagtggttggatcgcatattgtagtttttcagaatttctaagaaaatcttaag
>Balizia_leucocalyx_Aguilar_1939@NODE_1_length_1143_cov_102.233583
tgttttgttacaactcactctgttcatatttgtattatattgtttatgtgctaagtaaccatttgtcttagagcttttagcatcaatatcttcagctatccttcacccatttcttgtctctaataaaccttggaagacaagatttttaacctctagttcttggaggttatgtgcattggtagtttagtcctgttttgatactgatcgcagttgaagaacaaaac-aatttctaaattctaagtaggtaatttctaattatttgattgttcctt---------------ttgtgatccataaggcctgactagcttagtgatagaatctatccacttttcttgaacactgttctgttctttt-tctgggtttagttgcattggtgtatatatctttcctcagaaatatgctctctgatatgattacttgtctgtagggatttgaggttatgctgccagataaagcaaccatggaacataccgtgatacctgcaatcgaagctttgaacagaaaggacatggaaggtgcaagcaatctactgagaattgctcttcaagttcttctggtcagggcagtgagctctattgtgcttgcttctcatgacatgtgggatctcttgccccaggatgatccccttcttaagaaatgtatcgatcccatggacgctcttgctcggtcaactgtcaaatgggtaaaatcttctgcacagaaaacatagaaaaacagaaagtgcccaagtgaaaccacctttagtcttcttgtttctagttagattgagcttaaataagtattctttctgtatagtaatatgcaaaaccttgttgaaacttggggtcacttgcaaataaacccctatactttcaaaataaaaaatcaagtcctcaaacgctacaatagattctcctacactgaacatgttggctttggggacagatggaaacttgccggacctgaattcttttcaaataaagagctttgagt----cacacacacacacgcatattaatcgaagttggcctattcgatataaagctcacaagcaaggcaaaaccaaagagattattggctagttatatgttggccagtgttgcaagaaggacaatcttgttaattatctttacattgaatttagtggttggatcgt--------------------------------------
>Balizia_spnov_Morim_577@NODE_1_length_1257_cov_177.807820
------gttacaactcactgtgatcctatttgtattatattgtttatgtgataagtaaccatttgtcttagagcttttagcatcaatctcttcagttatccatagcccatttcttgtctctaataaaccttggaagacaagatttttaacctctagttcttggaggttttgtaaattggtagtttagccctgttttgatactgatcgcagttgaagaacaaaacaaatttctaaattctaagtagataatttctaattatttgattgttcctt---------------ttatgatccagaaggcctgactagcctagtgatagaatctatctacttttcttgaacactgttttgttcttttgtctaggtttagttgcattggtgtatatatctttcctcagaaatatgctttctgatatgattacttgtctgtagggatttgaggttatgctgccagataaagcaaccatggaacacaccgtgatacctgcaatcgaagctttgaacagaaaggacatggaaggtgcaagcaatctactgagaattgctgttcaagttcttctggtcagggcagtgagctctattgtgcttgcttctcatgaaatgtgggatctcttgccccaggatgatccccttcttaagaaatgtatcgatcccatggacgctctggctcggtcaactgtcaaatgggtaaaatcttctgcacagaaaacatagaaaaacagaaagtgcccaagtgaaaccacctttagtcctcttgtttctagttagattgagcttaaataagtattctttctgtatagtaatatgcaaaaccttgttgaaacttggggtcac-------taaacccctatactttcaaaataaaaaatcaagtcctcaaacgctacaatagattctcctacactgaacatgttggctttggggacagatggaaacttgccggacctgaattcttttcaaataaagagctttgagtcaca--cacacacacacgcatattaatcgaagttggcctattcgatataaagctcacaagcaaggcaaaaccaaagagattattggctagttatatcttggccagtgttgcaagaaggacaatcttgttaattatctttacattgaatttagtggttggatcgcatattgtagtttttcagaatttctaagaaaattttaag
>Cathormion_obliquifoliolatum_Wieringa_6519@NODE_1_length_1183_cov_120.615248
---------------------------------------------------------------------------------------------------------------tcctgtctctaataaaccttggaagacaagatttttaacctctagttcttggaggttatgtgccttggtaatttagccctgttttgatactgatcgcagttgaagaacaacacaaatttctaaattctaattacataatttctaattatttgattgttccttttgtgatccagaacattgtgatccataaggcctgactagcctggtgatagaatctatctacttttcttgaacactgttttgttcttttgtctgggtttagttgcattggtgtatatatctttcctcagaaatatgctctctgataggattgcttgtctgtagggatttgaggttatgctgctagataaagcaaccatggaacatactgtgatacctgcaatcgaagctttgaacagaaaggacatggaaggtgcatgcaatctactgagaattgctgttcaagttcttctggtcagggcagtgagctctattgtgcttgcttctcatgaaatgtgggatctcttgccccaggatgatccccttcttaagaaatgtatcgatcccatggacgctcttgctcggtcaactgtcaaatgggtaaaatcttctgcacagaaaacataggaaaacagaaagtgcccaagtgaaaccacctttagtcttcttgtttctagttagattgagcttaaataagtattctttctgtatagtaatatgcaaaaccttgttgaaacttggggtcacttgcaaataaacccctatactttcaaaataaaaaatcaagtcctcaaacgctacaacagattctcctacactgaacatgttggctttggggacagatggaaacttgccggacctgaattcttttcaaataaagagctttgagtcacacacacacacacacgcatattaatcaaagttggcctattcgatataaagctcacaagcaaggcaaaaccaaagagattattggctagttatatcttggccagtgttgcaagaaggacaatcttgttaattatctttacattgaatttagtggttggatcgcatattgtagtttttcagaatttctaagaaaattttaag
>Cathormion_rhombifolium_Deighton_3618@NODE_1_length_1103_cov_59.538012
----------------------------------------------tgtgctaagtaaccatttgtcttagagcttttagcatcaatatcttcagttatccatagcccatttcctgtctctaataaaccttggaagacaagatttttaacctctagttcttggaggttatgtgcattggtaatttagccctgttttgatactgatcgcagttgaagaacaacacaaatttctaaattctaattacataatttctaattatttgattgttccttttgtgatccagaacattgtgatccataaggcctgactagcctggtgatagaatctatctacttttcttgaacactgttttgttcttttgtctgggtttagttgcattggtgtatatatctttcctcagaaatatgctctctgataggattgcttttctgtagggatttgaggttatgctgctagataaagcaaccatggaacataccgtgatacctgcaatggaagctttgaacagaaaggacatggaaggtgcatgcaatctactgagaattgctgttcaagttcttctggtcagggcagtgagctctattgtgcttgcttctcatgaaatgtgggatctcttgccccaggatgatccccttcttaagaaatgtatcgatcccatggacgctcttgctcggtcaactgtcaaatgggtaaaatcttctgcacagaaaacataggaaaacagaaagtgcccaagtgaaaccacctttagtcttcttgtttctagttagattgagcttaaataagtattctttctgtatagtaatatgcaaaaccttgttgaaacttggggtcacttgcaa--aaacccctatactttcaaaataaaaaatcaagtcctcaaacgctacaatagattctcctacactgaacatgttggctttggggacagatggaaacttgccggacctgaattcttttcaaataaagagctttgagtca--cacacacacacacgcatattaatcaaagttggcctattcgatataaggctcacaagcaaggcaaaaccaaagatattattggctagttatatcttggccagtgttgcaagaaggacaatcttgttaattatctttacattgaatttagtggttggatcgcatattgtag-----------------------------
>Hydrochorea_corymbosa1_Bonadeu_655@NODE_1_length_911_cov_112.685748
---------------------------------------------------------------------------------------------------------------------------------------------------------------------------------------------------------------------------------------------------------tttctaattatttgattgttccttttatgatccagaacattatgatccagaaggcctgactagcctagtgatagaatctatctacttttcttgaacactgttttgttcttttgtctgggtttagttgcattggtgtatatatctttcctcagaaatatgctctctgatatgattacttgtctgtagggatttgaggtaatgctgctagataaagcaaccatggaacacaccgtgatacctgcaatcgaagctttgaacagaaaggacatggaaggtgcaagcaatctactgagaattgctgttcaagttcttctggtcagggcagtgagctctattgtgcttgcttctcatgaaatgtgggatctcttgccccaggatgatccccttcttaagaaatgtatcgatcccatagacgctcttgctcggtcaactgtcaaatgggtaaaatcttctgcacagaaaacataggaaaacagaaagtgcccaagtgaaaccacctttagtcttcttgtttctagttagattgagcttaaataagtattctttctgtatagtaatatgcaaaaccttgttgaaacttggggtcacttgcaaataaacccctatactttcaaaataaaaaatcaagtcctcaaacgctgcaatagattctcctacactgaacatgttggctttggggacagatggaaacttgccggacctgaattcttttcaaataaagagctttgagt----cacacacacacacgcatattaatcaaagttggcatattcgatataaagctcacaagcaaggcaaaaccaaagagattattggctagttatatcttggccagtgttgcaagaaggacaatcttgttaattatctttacattgaatttagtggttggatcgaatattgtagtttttcagaat------------------
>Jupunba_abbottii_Zanoni_21220@NODE_1_length_770_cov_128.239538
------------------------------------------------------------------------------------------------------------------------------------------------------------------------------------------------------------------------------------------------------------------------ttgttccttttgtgatccagaacattgtgatccataaggcctgactagcctagtgatagaatctatctacttttcttgaacactgttttgttcttttgtctgggtttagttgcattggtgtatatatctttcctcagaaatatgctctctgatatgattacttgtctgtagggatttgaggttatgctgccagataaagcaaccatggaacataccatgatacctgcaatcgaagctttgaacagaaaggacatggaaggtgcatgcaatctactgagaattgctcttcaagttcttctggtcagggcagtgagctttattgtgcttgcttctcatgacatgtgggatctcttgccccaggatgatccccttcttaagaaatgtatcgatcccatggacgctctggctcggtcaactgtcaaatgggtaaaatcttctgcacagaaaacatagaaaaacagaaagtgcccaagtgaaaccacctttagtcttcttgtttctagttagattgagcttaaataagtattatttctgtatagtaatatgcaaaaccttgttgaaacttggggtcacttgcaaataaacccctatactttcaaaataaaaaatcaagtcctcaaacgctacaatggattctcctacactgaacatatgctcgtttgaaacag-----------------------------cgattgtaatgcttaaaagta-------------------acttttcaatcgtgatttatggtatacaaggtaagtatgtgagatga---------------------gttttatctcgattaacataaaaaacag-------------------------------------------------------------------------------------
>Jupunba_barbouriana_Iganci_847@NODE_1_length_1102_cov_119.804878
ttttttgtcacaagtcactgtgttcatatttgtattatattgtttatgtgctaagtaaccatttgtcttggagcttttagcatcaatatcttcagttatccttagcccatttcttgtctctaataaaccttggaagacaagatttttaacctctagttctcggaggttatgttcattggtagtttagccctgttttgatactgatcgcagttgaagaacaaaacaaatttctaaattctaagtagataatttctaattatttgatttttccttttgtgatccagaacattgtgatccataaggcctgactagcctagtgatagaatctatctacttttcttgaacactgttttgttcttttgtctgggtttagttgcattggtgtatatatctttcctcagaaatatgctctctgatatgattacttgtctgtagggatttgaggttatgctgccagataaagcaaccatggaacataccatgatacctgcaatcgaagctttgaacagaaaggacatggaaggtgcatgcaatctactgagaattgctcttcaagttcttctggtcagggcagtgagctctattgtgcttgcttctcatgacatgtgggatctcttgccccaggatgatccccttcttaagaaatgtatcgatcccatggacgctctggctcggtcaactgtcaaatgggtaaaatcttctgcacagaaaacatagaaaaat--------cccaagtgaaaccacctttagtcttcttgtttctagttagattgagcttaaataagtattctttctgtatagtaatatgcaaaaccttgttgaaacttggggtcacttgcaaataaacccctctgctttcaaaataaaaaatcaagtcctcaaacgctacaatagattctcctacactgaacatgttggctttggggacagatggaaacttgccggacctgaattcttttcaaataaagggctttgagttacactcacactcacacgcgtactaatcgaagttggcctattcgatataaagctcacaagcaaggcaaaaccaaagagattattggctagttatatcttggcaagtgttgca------------------------------------------------------------------------------------------
>Jupunba_brachystachya_Lima_7438@NODE_1_length_1261_cov_85.369088
tgttttgttacaactcactgtgttcatatttgtattatattgtttatgtgctaagcaaccatttgtcttagagcttttagcatcaatatcttcagttatccttggcccatttcttgtctctaataaaccttggaagacaagatttttaacctctagttcttggaggttatgcgcattggtagtttagtcctgttttgatactgatcgcagttgaagaacaaaacaaatttctaaattataagaagataatttctaattatttgattgttcctt---------------ttgtgatccataaggcctgactagcttagtgatagaatctatctacttttctggaacactgttttgttcttttgtctgggtttagttgcattggtgtatatatctttcctcagaaatatgctctctgatatgattccttgtctgtagggatttgaggttatgctgccagataaagcaaccatggaacataccgtgatacctgcagtcgaagctttgaacagaaaggacatggaaggtgcatgcaatctactgagaattgctcttcaagttcttctggtcagggcagtgagctctattgtgcttgcttctcatgacatgtgggatctcttgccccaggatgacccccttcttaagaaatgtatcgatcccatggacgctctggctcggtcaactgtcaaatgggtaaaatcttctgcacagaaaacataggaaaacagaaagtgcccaagtgaaaccacctttagtcttcttgtttcttgttagattgagcttaaataagtattctttctgtatagtaatatgcaaaaccttgttgaaacttggggtcacttgcagataaacccctatactttcaaaataaaaaatcaagtcctcaaacgctacaatagattctcctacactgaacatgttggctttggggacagatggaaacttgccggacctgaattcttttcaaataaagagctttgagt------cacacacacacgcatattaatcgaagttggcctattcgatataaagctcacaagcaaggcaaaaccaaa-agattattggctagttatatcttggcaagtgttgcaagaaggacaatcttgctaataatcttttcattgaatttagtggttggatctcatattgtagttttacagaatttcgaagaaaattttaag
>Jupunba_commutata_Maguire_46145@NODE_1_length_1187_cov_86.190991
-------------------------------------------------------------------------------------atatcttcagttatccttagcccatttcttgtctctaataaaccttggaagacaagatttttaacctctagttcttggaggttatgtgcatttgtagtttagccctgttttgatgctgatcgcagttgaagaacaaaacaaatttctaaattctaagtatatgatttctaattatttgattgttccttttgtgatccagaacattgtgatccataaggcctgactagcctagtgatagaatctatctacttttcttgaacactgttttgttcttttgtctgggtttagttgcattggtgtatatatctttcctcagaaatatgctctctgatatgattacttgtctgtagggatttgaggttatgctgccagataaagcaaccatggaacataccatgatacctgcaatcgaagctttgaacagaaaggacatggaaggtgcatgcaatctactgagaattgctcttcaagttcttctggtcagggcagtgagctctattgtgcttgcttctcatgacatgtgggatctcttgccccaggatgatccccttcttaagaaatgtatcgatcccatggacgctctggctcggtcaactgtcaaatgggtaaaatcttctgcacagaaaacatagaaaaacagaaagtgcccaagtgaaaccacctttagtcttcttgtttctagttagattgagcttaaataagtattctttctgtatagtaatatgcaaaaccttgttgaaacttggggtcacttgcaaataaacccctagactttcaaaagaaaaaatcaagtcctcaaacgctacaatagattctcctacacggaacatgttggctttggggaaagatggaaacttgccggacctgaattcttttcaaataaagggctttgagtcacactcacacacacacacacactaatcgaagttggcctattcgatataaagctcacaagcaaggcaaaaccaa--agattattggctagttatatcttggccagtgttgcaagaaggacaatattgttaataatctttacaatgaatttagtggttggatcgcatattgtagtttttcagaatttctaagaaaattttaag
>Jupunba_filamentosa_Lima_7487@NODE_1_length_1507_cov_65.162238
tgttttgttacaactcac--tgttcatatttgtattatattgtttatgtgctaagtaaccatttgtcttagagcttttagcatcaatatcttcagttatcctgagcccatttcttgtctctaataaaccttggaagacaagatttttaacctctagttcttggaggttatgtgcattggtagtttagccctgttttgatactgatcgcagttgaagaacaaaacaaatttctaaattctaaggagataatttctaattatttgattgttccttttgtgatccagaacattatgatccataaggcctgactagcctagtgatagaatctatctacttttcttgaacactgttttgttcttttgtctgggtttagttgcattggtgtatatatctttcctcagaaatatgctctctgatatgattccttgtctgtagggatttgaggttatgctgccagataaagcaaccatggaacataccgtgatacctgcaatcgaagctttgaacagaaaggacatggaaggtgcaagcaatctactgagaattgctcttcaagttcttctggtcagggcagtgagctctattgtgcttgcttctcatgacatgtgggatctcttgccccaggatgatccccttcgtaagaaatgtatcgatcccatggacgctctggctcggtcaactgtcaaatgggtaaaatcttctgcacagaaaacatagaaaaacagaaagtgcccaagtgaaaccacctttaatcttcttgtttctagttagattgagcttaaataagtattctttctgtatagtaatatgcaaaaccttgttgaaacttggggtcacttgcaaataaacccctatactttcaaaataaaaaatcaagtcctcaaacgctacaatagattctcctacactgaacatgttggctttggggacagatggaaacttgccggacctgaattcttttcaaataaagagctttgagtcaca-------aaacacgcattttaatcgaagttggcctattcgatattaagctcacaagcaaggcaaaaccaaa-agattattggctagttatatcttggcaactgttgcaagaaggacaatcttgttaataatctttacattgaaattagtggttggatctcatattgtagtttttcagaatttctaagaaaattttaag
>Jupunba_limae_Iganci_261@NODE_1_length_1528_cov_72.232254
tgttttgttacaactcactgtgttcatatttgtattatattgtttatgtgctaagcaaccatttgtcttagagcttttagcatcaatatcttcagt----cttggcccatttcttgtctctaataaaccttggaagacaagatttttaacctctagttcttggaggttatgtgcattggtagtttagtcctgttttgatactgatcgcagttgaagaacaaaacaaatttctaaattctaagaagataatttctaattatttgattgttcctt---------------ttgtgatccataaggcctgactagcttagtgatagaatctatctacttttcttgaacactgttttgttcttttgtctgggtttagttgcattggtgtatatatctttcctcagaaatatgctctctgatatgattccttgtctgtagggatttgaggttatgctgccagataaagcaaccatggaacataccgtgatacctgcaatcgaagctttgaacagaaaggacatggaaggtgcatgcaatctactgagaattgctcttcaagttcttctggtcagggcagtgagctctattgtgcttgcttctcatgacatgtgggatctcttgccccaggatgatccccttcttaagaaatgtatcgatcccatggacgctctggctcggtcaactgtcaaatgggtaaaatcttctgcacagaaaacataggaaaacagaaagtgcccaagtgaaaccacctttagtcttcttgtttcttgttagattgagcttaaataagtattctttctgtatagtaatatgcaaaaccttgttgaaacttggggtcacttgcaaataaacccctatactttcaaaataaaaaatcaagtcctcaaacgctacaatagattctcctacactgaacatgttggctttggggacagatggaaacttgccggacctgaatttttttcaaataaagagctttgagt------cacacacacacgcatattaatcgaagttggcctattcgatataaagctcacaagcaaggcaaaaccaaa-agattattggctagttatatcttggcaagtgttgcaagaaggacaatcttgctaataatctttacattgaatttagtggttggatctcatattgtagttttacagaatttcgaagaaaattttaag
>Jupunba_oppositifolia_Liegier_16014@NODE_1_length_896_cov_186.704518
----------------------------------------------------------------------------------------------------------ccatttcttgtctctaataaaccttggaagacaagatttttaacctctagttcttggaggttatgtgcattggtagtttagccctgttttgatactgatcgcagttgaagaacaaaacaaatttctaaattctaagtagataatttctaattatttgattgttccttttgtgatccagaacattgtgatccataaggcctgactagcctagtgatagaatctatctacttttcttgaacactgttttgttcttttgtctgggtttagttgcattggtgtatatatctttcctcagaaatatgctctttgatatgattacttgtctgtagggatttgaggttatgctgccagataaagcaaccatggaacataccgtgatacctgcaatcgaagctttgaacagaaaggacatggaaggtgcatgcaatctactgagaattgctcttcaggttcttctggtcagggcagtgagctctattgtgcttgcttctaatgacatgtgggatctcttgccccaggatgatccccttcttaagaaatgtatcgatcccatggacgctctggctcggtcaactgtcaaatgggtaaaatcttctgcacagaaaacatagaaaaacagaaagtgcccaagtgaaaccacctttagtcttcttgtttctagttagattgagcttaaataagtattatttctgtatagtaatatgcaaaaccttgttgaaacttggggtcacttgcaaataaacccctatactttcaaaataaaaaatcaagtcctcaaacgctacaatggattctcctacactgaacatatgctcgtttgaaacag-----------------------------cgattgtaatgcttaaaagta-------------------acttttcaatcgtgatttatggtatacaagctaagtatgtgagatga---------------------gt---------------------------------------------------------------------------------------------------------------
>Jupunba_trapezifolia_Simon_1600@NODE_1_length_738_cov_179.437775
-------------------------------------------------------------------------------------------------------------------gtctctaataaaccttggaagacaagatttttaacctctagttcttggaggttatgtgcattggtagtttagccctgttttgatactgatcgcagttgaagaacaaaacaaatttctaaattctaagtatatgatttctaattatttgattgttccttttgtgatccagaacattgtgatccataaggcctgactagcctagtgatagaatctatctacttttcttgaacactgttttgttctcttgtctgggtttagttgcattggtgtatatatctttcctcagaaatatgcactctgatatgattacttgtctgtagggatttgaggttatgctgccagataaagcaaccatggaacataccatgatacctgcaatcgaagctttgaacagaaaggacatggaaggtgcatgcaatctactgagaattgctcttcaagttcttctggtcagggcagtgagctctattgtgctagcttctcatgacatgtgggatctcttgccccaggatgatccccttcttaagaaatgtatcgatcccatggacgctctggctcggtcaactgtcaaatgggtaaaatcttctgcacagaaaacatagaaaaacagaaagtgcccaagtgaaaccacctttagtcttcttgtttctagttagattgagcttaaataagtattctttctgtatagtaatatgcaaaaccttgttgaaacttggggtcacttgcaaataaacccct-----------------------------------------------------------------------------------------------------------------------------------------------------------------------------------------------------------------------------------------------------------------------------------------------------------------------------------------
>Punjuba_callejasii_Daly_5935@NODE_1_length_723_cov_22.524768
------------------------------------------------------------------------------------------------------------------------------------------------------------------------------------------------------------------------------------------------agtagataatttctaattatttgattgttcctt---------------ttgtgatccataaggcctgactagcttagtgatagaatctatctacttttcttgaacactgttttgttcttttgtctgggtttagttgcattggtgtatatatctttcctcagaaatatgctctctgatatgattacttgtctgtagggatttgaggttatgctgccagataaagcaaccatggaacataccgtgatacctgcaatcgaagctttgaacaaaaaggacatggaaggtgcatgcaatctactgagaattgctcttcaagttcttctggtaagggcagtgagctctattgtgcttgcttctcatgacatgtgggatctcttgccccaggatgatccccttcttaagaaatgcatcgatcccatggacgctctggctcggtcaactgtcaaatgggtaaaatcttctgcacagaaatcataggaaaacagaaagtgcccaagtgaaaccaccttcagtcttcttgtttctttttagattgagcttaaataagtattccttctgtatagtaatatgcaaaaccttgttgaaacttggggtcacttgcaaataaacccctatactttcaaaataaaaaatcaagtcctcaaacgctacaatagattctcctacactgaacatgttggctttggggacagatggaaacttgccggacctgaattcttttcaaataagaggctttga------------------------------------------------------------------------------------------------------------------------------------------------------------------------------------------------------------
>Punjuba_killipii_Palodorios_6252@NODE_1_length_873_cov_40.381910
--------------------------------------------------------------------------------------------------------------------------ataaaccttggaagacaagatttttaacctctagttcttggaggttatgtttattggtagtttagtcctgttttgatactgatcacagttgaagaacaaaacaaatttctaaattctaagtagataatttctaattatttgattgttcctt---------------ttgtgatccataaggcctgactagcttagtgatagaatctatctacttttcttgaacactgttttgttcttttgtctgggtttagttgcattggtgtatatatctttcctcagaaatatgctctctgatatggttacttgtctgtagggatttgaggttatgctgccagataaagcaaccatggaacataccatgatacctgcaatcgaagctttgaacagaaaggacatggaaggtgcatgcaatctactgagaattgctcttcaagttcttctggtaagggcagtgagctctattgtgcttgcttctcatgacatgtgggatctcttgccccaggatgatccccttcttaagaaatgtatcgatcccatggacgctctggctcggtcaactgtcaaatgggtaaaatcttctgcacagaaaacataggaaaacagaaagtgcccaagtgaaaccacctttagtcttcttgtttcttgttagattgagcttaaataagtattctttctgtatagtaatatgcaaaaccttgttgaaacttggggtcacttgcaaataaacccctatactttcaaaataaaaaatcaaggcctcaaaagctacaatagattctcctacactgaacatgttggctgtggggacagatggaaacttgccggacctgaattcttttcaaataaagggctttggggctttgtcacacagtcaca----------------------------------ctcacacaca--------------------------------------------------------------------------------------------------------------------------------------------
>Punjuba_lehmannii_Escobar_7465@NODE_1_length_1085_cov_68.406746
------------------------------------atattgtttatgtgctaagtaaccatttgtcttagagcttttagcatcaatatcttcagttatccttcgcccatttcttgtctctaataaaccttggaagacaagatttttaacctctagttcttggaggttatgtgcattggtagtttagtcctgttttgatactgatcgcagttgaagaacaaaacaaatttctaaattctaagtagataatttctaattatttgattgttcctt---------------ttgtgatccataaggcctgactagcttagtgatagaatctatctacttttcttgaacactgttttgttcttttgtctgggtttagttgcattggtgtatatatctttcctcagaaatatgctctctgatatggttacttgtctgtagggatttgaggttatgctgccagataaagcaaccatggaacataccgtgatacctgcaatcgaagctttgaacagaaaggacatggaaggtgcatgcaatctactgagaattgctcttcaagttcttctggtaagggcagtgagctctattgtgcttgcttctcatgacatgtgggatctcttgccccaggatgatccccttattaagaaatgtatcgatcccatggacgctctggctcggtcaactgtcaaatgggtaaaatcttctgcacagaaaacataggaaaacagaaagtgcccaagtgaaaccacctttagtcttcttgtttcttgttagattgagcttaaataagtattctttctgtatagtaatatgcaaaaccttgttgaaacttggggtcacttgcaaataaacccctatactttcaa-----------aagtcctgaaacgctacaatagattctcctacacggaacatgttggctttggggacagatggaaacttgccggacctgcattcttttcaaataaagggctttgagt----------cacacacacatattaatcgaagttggcctattcgatataaagctcacaagcaaggcaaaaccaaagagattattggctagttacatcttggccagggttgcaggaagaacaatcttgttaataatctttacattgaatttagtggtcggatggcatgttgtagttct-------------------------
>_R_Afrocalliandra_redacta_Germishuizen_5585@NODE_1_length_967_cov_136.501124
-----------------------------------------------------------------------------------tgagagttgagactatatcaaa--catgtctattctctaacaaactttggaagacaacattttcgaactccagttcttggaggttatgtgcattggtagtttagtaccattttgattcagatggcagttatagaacaaaacaaatttctaagcc-------gataagtacc--------------------tgtaatccagaacgttatggtccataaggcctggctagcttagtgatataatctatctacttttcttgaacattgctttg-----------------------------------atctttcattagaaatatattctctgacatgattaattgtctttagggttttgaggttgtgctgccagataaagcaacaatggaacacacagtgatacctgcaattgaagctttgaaacgaaaggacatggaaggtgcaagcaatctactgagaattgctcttcaagttcttctactaagggcagtgagctctattgttcttgcttctcacgacatgtgggatctcttgccccaagacgatcctcttcttaagaaatgtattgatcccatggacgccctggctcggtcaactgtcaaatgggtaaaatcttctgcacagaagacataggaatatagaaagtgcccaagtgattctagtttcagtcttcctgtttgatgttagattgaacttatttaagtattctttctgtatagtaatatgtaaaaccttgttggaacttggtgtcacttgcaaataaacttctacat------------------------------------tagattctccta---------------------------------------------------------------------------------------------------------------------------aaagctcaaaagcaaggcaaaaacagagagattgttggctagctatatcttgaccagtgttgcaagaaggacaa--------ataatctcttcattgaatttaatggttggatctcagat----------------------------------
>_R_Albizia_adinocephala_FHO33_88@NODE_1_length_1620_cov_72.333765
tgttttgttacaactcaccgtgttcatatttgtattatgttgtttatgtgctaagtaaccatttgtcttagagcttttagcatcaacatcttcagttatcctttgcccatttcttgtctctaataaaccttggaagacaagatttttaacctctagttcttggaggctatgtgcattggtagtttagtcctgttttgatactgatcgcagttgaagaacaaaacaaatttctaaattccaagtagataatttctaataatttgattgttcctt---------------ttgtgatccataaggcctgactagcttagtgatagaatctatctacttttcttgaacactgttttgttcttttgtctgggtctagttgcattggtgtatatatctttcctcagaaatatgctctctgatatgattacttgtctgtagggatttgaggttctgctgccagataaagcaaccatggaacatactgtgatacctgcaatcgaagctttaaacagaaaggacatggaaggtgcatgcaatctactgagaattgctcttcaagttcttctggtcagggcagtgagctgtattgtgcttgcttctcatgacatgtgggatctcttgccccaggatgatccccttcttaagaaatgtatcgatcccatggacgctctggctcggtcaactgtcaaatgggtaaaatcttgtgcacagaaaacataggaaaacagaaagtgcccaagtgaaaccacctttagtcttcttgtttcttgtttcattgagcttaaacaagtattctttctgtatagtaatgtgtaaaaccttgttgaaacttggggtcacttgtaaataaacccctatactttcaaaataaaaaatcaagtcctcaaacgctacaatagattctcctacactgaacatgttggctttggggacagatggaaacttgccggacctgaattcttttcaaataaagagctttgagtcacacactcacacacacacatattaatggatgttggcctattcgatataaagctcacaagcaaggcaaaaccaaagagattattggctagttatatcttggccagtgttgcaagaagaagaatcttgttaataatctttatattgaatttagtggttgtatctcatattgtagtttttcagaatttctaagaaaattttaac
>_R_Albizia_burkartiana_StivalSantos_678@NODE_1_length_854_cov_8.244055
------------------------------------------------------------------------------------------------------------------------------------------------------------------------------------------------------tactgatcgcagttgaagaacaaaacaaatttctaaattctaagtagataatttctaattatttgattgttcctt---------------ttgtgatccataaggcctgactagcttagtgatagaatctatctacttttcttgaacactgttttgttcttttgtccgggtctagttgcattggtgtatatatctttcctcagaaatatgctctctgatatgattacttgtctgtagggatttgaggttctgctgccagataaagcaaccatggaacatactgtgatacctgcaatcgaagctttgaacagaaaggacatggaaggtgcatgcaatctactgagaattgctcttcaagttcttctggtcagggcagtgagctgtattgtgcttgcttctcatgacatgtgggatctcttgccccaggatgatccccttcttaagaaatgtattgatcccatggacgctctggctcggtcaactgtcaaatgggtaaaatcttgtgcacagaaaacataggaaaacagaaagtgcccaagtgaaaccacctttagtcttcttgtttcttgttggattgagcttaaacaagtattctttctgtatagtaatatgtaaaaccttgttgaaacttggggtcacttgtaaataaacccctatactttcaaaataaaaaatcaagtcctcaaacgctacaatagattctcctacactgaacatgttggctttggggacagatggaaacttgccggacctgagttcttttcaaataaagagctttgagtcacactcacacacacacacacattaatcgatgttggcctattcgatataaagctcacaagcaaggcaaaaccaaagagattattg---------------------------------------------------------------------------------------------------------------------
>_R_Albizia_coripatensis_Hughes_2433@NODE_1_length_1481_cov_124.487892
tgttttgttacaactcattgtgttcatatttgtattatactgtttatgtgctaagtaaccatttgtcttagagcttttagcatcaatatcttcagttatccttagcccatttcttgtctataataaaccttggaagacaagattttttacctctagttcttggaggctatgtgcattggtagtttagtcttgttttgatgctgatcgcagttgaagaacaaaacaaatttctaaattttaagtagataatttctaattatttgattgttcctt---------------ttgtgatccataaggcctgactagcttagtgatagaatctatctacttttcttgaacgctgttttgttcttttgtctgggtttagttgatttggtgtatatatctttcctctgaaatatgctctctgatatgattacttgtctgcagggatttgaggttctgcagccagataaagcaaccatggaacataccgtgatacctgcaatcgaagctttgaacagaaaggacatggaaggtgcatgcaatctactgagaattgctcttcaagttcttctggtcagggcagtgagctgtattgtgcttgcttctcatgacatgtgggatctcttgccccaggatgatccccttcttaagaaatgtatcgatcccatggacgctctggctcgatcaactgtcaaatgggtaaaatcttctgcacagaaaacataggaaaacagaatgtgcccaagtgaaaccaccttgagtcttcttgtttcttgttagattgagcttaaataagtattctttctgtatagtaatatgtaaaaccttcttgaaacttggggtcacttgcaaataaacccctatactttcaa---aaaaaatcaagtcctcaaacgctacaatagattctcctacactgaacatgttggctttggggacagatggaaacttgccggacctgaattcttttcaaatgaagagctttgagtcacacactcacacacacacatattaatcgaggttggcctgtttgatataaagctcacaagcaaggcaaaaccaaagagattactggctagttatattttggccagtgttgcaagaaggagaatcttgttaataatctttacattgaatttagtggttgtatctcatgttgtagtttttcagaatttctaagaaaattttaag
>_R_Albizia_edwallii_Dalmaso_272@NODE_1_length_902_cov_5.237308
----------------------------------------------------------------------------------------------------------------------------------------------------------------------------------gtagtttagacccgttttcatgctgctcgcagttgacccacaacacaaatttctaaattctaagtagataatttctcattatttgattgttcctt---------------ttgtgatccataaggcctgactagcttagtgatagaatctatctacttttcttgaacactgttttgttcttttgtctgggtttagttgcattggtgtatatatctttcctcagaaatatgctttctgatatgattacttgtcattagggatttgaggttctacagccagataaagcaaccatggaacatactgtgatacctgcaatcgaagctttgaacagaaaggacatggaaggtgcatgcaatctactgagaattgctcttcaagttcttctggtcagggcagtgagctgtattgtgcttgcttctcatgacatgtgggatctcttgccccaggatgatccccttcttaagaaatgtatcgatcccatggacgctctggctcgatcaactgtcaaatgggtaaaatcttctgcacagaaaacataggaaaacagaatgtgcccaagtgaaaccaccttgagtcttcttgtttcttgttagattgagcttaaacaagtattctttctgtatagtaatatataaaaccttcttgaaacttggggtcacttgcaaataaacccctatacttt--aaaaaaaaaatcaagtcctcaaacgctacaatagattctcctacactgaacatgttggctttggggacagatggaaacttgccggacctgaattcttttcaaataaagagctttgagtcacacacacacacacacacatattaatcgaagttggcccattcgatataaagctcacaagcaaggcaaaaccaaagagattactggctagttatatcttggccagtgttgcaagaag-------------------------------------------------------------------------------------
>_R_Albizia_inundata_Wood_26530@NODE_1_length_881_cov_150.562954
---------------------------------------------------------------------------------------------------------------------------------------------------------------------------------------------------------------------------------------------------------------aattattgattgttcctt---------------ttgtgatccataaggcctgaatagcttagtgatagaatctatctacttttcttgaacactgttttgttcttttgtccggg-ctagttgcattggtgtatatatctttcctcagaaatatgctctctgatatgattacctgtctgtagggatttgaggttctgctgccagataaagcaaccatggaacatactgtgatacctgcaatcgaagctttgaacagaaaggacatggaaggtgcatgcaatcttctgagaattgctcttcaagttcttctggtcagggcagtgagctgtattgtgcttgcttctcatgacatgtgggatctcttgccccaggatgatccccttcttaagaaatgtatcgatcctatggacgctctggctcggtcaactgtcagatgggtaaaatcttctgcacagaaaacataggaaaacagaaagtgcctaaatgaaaccacctttagtcttcttgtttctatttagattgggcttaagcaagtattctttctgtatagtaatatgtaaaacgttgttgaaacttggggtcacttgcaaataaacccctgtgctttcaaaataaaaaatcaagtcctcaaacgctacaatagtttctcctacactgaacatgttggctttggggacaggaggaaacttgccggacctgaattcttttcaaatcaagagctttgagt--------cacacacacacatattaatggatgttggcctattcgacatgaagctcacaagcaaggcaaaaccaaagagattattggctagttatatcttggccactgttgcaagaagaagaatcttgttaataatctttacattgaatttagtggttgcatctcatattgtagtttttca----------------------
>_R_Albizia_tomentosa_Hughes_648@NODE_1_length_1179_cov_62.762250
------gttacaactcactgcgttcatatttgtattatattgtttatgcgctaagtaaccatttgtcttagagcttttagcatcaatatcttcagttatcctttgcccatttcttgtctctaataaaccttggaagacaaga-ttttaacctctagttcttggaggctatgtgcattgatagtttagtcctgttttgatactgatcgcagttgaagaacaaaacaaatttctaaattccaagtacataatttctaataatttgattgttcctt---------------ttgtgatccataaggcctgactagcttagtgatagaatctatctacttttcttgaacactgttttgttcttttgtccgggtctagttgcattggtgtatatatctttcctcagaaatatgctctctgatatgattacttgtctgtagggatttgaggttctgctgctagataaagcaaccatggaacatactgcgatacctgcaatcgaagctttaaacagaaaggacatggaaggtgcatgcaatctactgagaattgctcttcaagttcttctggtcagggcagtgagctgtattgtgcttgcttctcatgacatgtgggatctcttgccccaggatgatccccttcttaagaaatgtatcgatcccatggacgctctggctcggtcaactgtcaaatgggtaaaatcttgtgcacagaaaacataggaaaacagaaagtgcccaagtgaaaccacctttagtcttcttgtttcttgttgcattgagcttaaacaagtattctttctgtatagtaatgtgtaaaaccttgttgaaacttggggtcacttgtaaataaacccctatactttcaaaatagaaaatcaagtcctcaaacgctacaatagattctcctacactgaacatgttcgctttggggatagatggaaacttgccggacctgaattcttttcaaataaagagctttgagtcacacacacacacacacacacattaatcgatgttggcctattcgatataaagctcacaagcaaggcaaaaccaaagagattattgactagttatatcttggccagtgttgcaagaagaagaatcttgttaataatctttatatcgaatttagtagttgtatctcatattgtagtttttcagaatttctaagaaaa-------
>_R_Albizia_xerophytica_Hughes_1435@NODE_1_length_1075_cov_64.041082
tgttttgttacaactcactgtgttcatatttgtattatgttgtttatgtgctaagtaaccatttgtcttagagcttttagcatcaatatcttcagttatcctttgcccatttcttgtctctaataaaccttggaagacaagatttttaacctctagttcttggaggctatgtgatttggtagtttagtcctgttttgatactgatcgcagttgaagaacaaaacaaatttctaaattctaagtagatagtttctaataatttgattgttcttt---------------ttgtgatccataaggcctgactagcttagtgatagaatctatctacttttcttgaacagtgttttgttcttttgtccgggtctagttgcattggtgtatatatctttcctcagaaatatgctctctgatatgattacttgtctgtagggatttgaggttctgctgccagataaagcaaccatggaacatactgtgatacctgcaatcgaagctttaaacagaaaggacatggaaggtgcatgcaatctactgagaattgctcttcaagttcttctggtcagggcagtgagctgtattgtgcttgcttctcatgacatgtgggatctcttgccccaggatgatccccttcttaagaaatgtatcgatcccatggacgctctggctcggtcaactgtcaaatgggtaaaatcttgtgcacagaaaacataggaaaacagaaagtgctcaagtgaaaccacctttagtcttcttgtttcttgttgcattgagcttaaacaagtattctttctgtatagtaatgtgtaaaaccttgttgaaacttggggtcacttgtaaataaacccctatactttcaaaataaaaaatcaagtcctcaaacgctacaatagattctcctacactgaacatgttggctttggggacagatggaaacttgccggacctgaattcttttcaaataaagagctttgagtcacattctcacacacacacacactaatcgattttggcctattcgatataaagctcacaagcaaggcaaaaccaaagagattattggctagttat------------------------------------------------------------------------------------------------------------
>_R_Balizia_pedicellaris_Queiroz_15529@NODE_1_length_1336_cov_235.421546
--------------------------------------------------------------------------------------------------------------------------------------------------------------cttggaggttatgtgcattggtagtttagccctgttctgatactgatcgcagttgaagaacaaaacaaatttttaaattctaagtagataatttctaattatttgattgttccttttatgatccagaacattatgatccagaaggcctgactagcctagtgatagaatctatctacttttcttgaacactgttttgttcttttgtctaggtttagttgcattggtgtatatatctttcctcagaaatatgctctctgatatgattacttgtctgtagggatttgaggttatgctgccagataaagcaaccatggaacacaccgtgatacctgcaatcgaagctttgaacagaaaggacatggaaggtgcaagcaatctactgagaattgctgttcaagttcttctggtcagggcagtgagctctattgtgcttgcttctcatgaaatgtgggatctcttgccccaggatgatccccttcttaagaaatgtatcgatcccatggacgctctggctcggtcaactgtcaaatgggtaaaatcttctgcacagaaaacatagaaaaacagaaagtgcccaagtgaaaccacccttagtcttcttgtttctagttagattgagcttaaataagtattctttctgtatagtaatatgcaaaaccttgttgaaacttggggtcacttgcaaataaacccctatactttcaaaataaaaaatcaagtcctcaaacgctacaatagattctcctacactgaacacgttggctttggggacagatggaaacttgccggacctgaattcttttcaaataaagagctttgagt----cacacacacacacgcatattaatcgaagttggcctattcgatataaagctcacaagcaaggcaaaaccaaagagattattggctagttatatcttggccagtgttgcaagaaggacagtcttgttaataatctttccattgaatttagtggttggatcgcacattgtagtttttcagaatttctaagaaaattttaag
>_R_Calliandra_bella_LPQ15696@NODE_1_length_1345_cov_118.589905
taagttcttaaccctcactgtgttcacacttgtattatattgttcatgtgctaagtaaccatttgacttagagcttttagcatcaatatcttcaactatccttagccggtttcttgtctctaataaacgttggaa---------------------------------------------------------------------------------------------------------------------------------------------------------------------------gacaagattttagattgaatctgtcttcttttcttgaacactgtttt--------------------------------------------------atatactctctgatatgattacctgtctttagggatttgaggttgtgctgccagataaagcaaccatggaacatacagtgataccggcaattgaagctttgaaccgaaaggacatggaaggtgcaagcaatctactgagaattgctcttcaagttcttctagtaagggcagtgagctccattgttcttgcttctcatgacatgtgggatcttttgccccaagatgatccacttcttaagaaatgtatcgatcccatggaggccctggctcggtcaactgtcaaatgggtaaaatcttcttcacagaaaacataggaaagtagaaagtgctcaagtgattctattttcagtcttcctgtttgttgctagattgaacttatttaagtattctttctgtatagtaatatgtaaaacctcgttgaaacttggggtcacttgcaaataaacccctat------------------------------------tatagattctcctacactgaacttgttggctctggggaccgatggaatcttgccggacctgaattcttttcaagttgagagctctgagccacacgctcgtgcgcatatcttgtgatcgaacttggcttattcgatataaaagcaccaagcaaggcaaaaacagaga------------------------ttaatgttgcaagaaggacaatcttgtt----attgcttagaaaatttcaacagtttgatctta-------------------------------------
>_R_Enterolobium_cyclocarpum_MWC9020@NODE_1_length_1050_cov_193.664954
-----------------------------------------------------------------------agcttttagcatcaatatcttcagctatccttatccaatgtcttgtctctaataaaccttggaagacaagatttttaagccctagttcctggaggttttgtgcattggtagtttagttctgttttgatactgatcgcagttgaagaacaaaacaagtttctgaattata-------atttctaaattatttgattgttcctt---------------ttgtgatccatgaggtctgactaggttagcaatagagtctatctacttttcttgaacactgttttgttcttttgtctgggtttagttgcattggtgtagatatctttcctcagaaatatgctctcagatatgattacttgtctgtagggatttgaggttgtgctgccagataaagcaaccatggaacataccgtgatacctgcaatcggagctttgaacagaaaggacatggaaggtgcatgcaatctagttagaattgctcttcaagttcttctggtcagggcagtgagctgtattgtgcttgcttctcatgacatgtgggatctcttgccccaggatgatccccttcttaagaaatgtatcgatcccatggacgcactggctcggtcaactgtcaaatgggtaaaatcttctgcacagaaaacataggaaagcagaaagtt------tggaaccacctttagtcttcttgtttcttgttagattgagcttaaacaagtattctttctgtatagtaatatgtaaaaccttgttgaaacttggggtcacttgcaaataaacccctatactttc-aaataaaaaatcaagtcctcaaacgctacaatagattctcctacactgaacatgttggctttggggacagatggaaacttgccggacctgaattcttttcaaataaagagctctgagt------------tacacacacgttaatcgaagttggcctattcgatataaagctcacaggcaaggcaaaaccaaagagatttttggctagttatatcttggccagtgttgcaagaaggacgatcttgttaataatctttacattgaatttagtggtcggatctcata-----------------------------------
>_R_Hydrochorea_corymbosa2_Iganci_862@NODE_1_length_1225_cov_106.024786
---------------------------------------------------------------------------------------------------------------------------------------------------aacctctagttcttggaggttatgtgcattggtagtttagccctgttttgatactgatcgcagttgaagaacaacacaaatttctaaattctaaatagataatttctaattatttgattgttccttttatgatccagaacattatgatccagaaggcctgactagcctagtgatagaatctatctacttttcttgaacactgttttgttcttttgtctgggtttagttgcattgttgtatatatctttcctcagaaatatgctctctgatatgattacttgtctgtagggatttgaggtaatgctgctagataaagcaaccatggaacacaccgtgatacctgcaatcgaagctttgaacagaaaggacatggaaggtgcaagcaatctactgagaattgctgttcaagttcttctggtcagggcagtgagctctattgtgcttgcttctcatgaaatgtgggatctcttgccccaggatgatccccttcttaagaaatgtatcgatcccatggacgctcttgctcggtcaactgtcaaatgggtaaaatcttctgcacagaaaacataggaaaacagaaagtgcccaagtgaaaccacctttagtcttcttgtttctagttagattgagcttaaataagtattctttctgtatagtaatatgcaaaaccttgttgaaacttggggtcacttgcaaataaacccctatactttcaaaataaaaaatcaagtcctcaaacgctacaatagattctcctacactgaacatgttggctttggggacagatggaaacttgccggacctgaattcttttcaaataaagagctttgagt----cacacacacacacgcatattaatcaaagttggcctattcgatataaagctcacaagcaaggcaaaaccaaagagattattggctagttatatcttggccagtgttgcaagaaggacaatcttgttaattatctttacattgaatttagtggttggatcgcatatcgtagtttttcagaatttctaagaaaattttaag
>_R_Hydrochorea_gonggrijpii_Tillett_45696@NODE_1_length_1047_cov_79.221649
------------------------------------------------------------------------------------aatatcttcagttatccttcgcccatttcttgtctctaataaaccttggaagacaagatttttaacctctagttcttcgaggttatgtgcattggtagtttagccctgttttgatactgatcgcagttgaagaacaaaacaaagttctaaattctaaatagataatttctaattatttgattgttccttttatgatccagaacattatgatccagaaggcctgactagcctagtgatagaatctatctacttttcttgaacactgttttgttcttttgtctgggtttagttgcattggtgtatatatctttcctcagaaatatgctctctgatatgattacttgtctgtagggatttgaggtaatgcttctagataaagcaaccatggaacacaccgtgatacctgcaatcgaagctttgaacagaaaggacatggaaggtgcaagcaatctactgagaattgctgttcaagttcttctggtcagggcagtgagctctattgtgcttgcttctcatgaaatgtgggatctcttgccccaggatgatccccttcttaagaaatgtatcgatcccatggacgctcttgctcggtcaactgtcaaatgggtaaaatcttctgcacagaaaacataggaaaacagaaagtgcccaagtgaaaccacctttagtcttcttgtttctagttagatttagcttaaataagtattctttctgtatagtaatatgcaaaaccttgttgaaacctggggtcacttgcaaataaacccctatactttcaaaataaaaaatcaagtcctcaaacgctacaatagattctcctacactgaacatgttggctttggggacagatggaaacttgccggacctgaattcttttcaaataaagagcttagagt----cacacacacacacgcatattaatcaaagttggcctattcgatataaagctcacaagcaaggcaaaaccaaagagattattggctagttatatcttggccagtgttgcaagaaggacaatcttgttaattatctttacattgaatttagtgg-----------------------------------------------
>_R_Hydrochorea_marginata_Morim_563@NODE_1_length_1231_cov_123.926343
tgttttgttactactcactgtgttcatatttgtattatattgtttatgtgcaaagtaaccatttgtcttagagcttttagcatcaatatcttcagttatccatagcccatttcttgtctctaataaaccttggaagacaagatttttaacctctagttcttggaggttatgtgcattggtagtttagccctgttttgatactgatcgcagttgaagaacaacacaaatttctaaattctaattagataatttctaattatttgattgttccttttatgatccagaacattatgatccagaaggcctgactagcccagtgatagaatctatctacttttcttgaacactgttttgttcttttgtctgggtttagttgcattgttgtatatatctttcctcagaaatatgctctctgatatgattacttgtctgtagggatttgaggtaatgctgctagataaagcaaccatggaacacaccgtgatacctgcaatcgaagctttgaacagaaaggacatggaaggtgcaagcaatctactgagaattgctgttcaagttcttctggtcagggcagtgagctctattgtgcttgcttctcatgaaatgtgggatctcttgccccaggatgatccccttcttaagaaatgtatcgatcccatggacgctcttgctcggtcaactgtcaaatgggtaaaatcttctgcacagaaaacataggaaaacagaaagtgcccaagtgaaaccacctttagtcttcttgtttctagttagattgagcttaaataagtattctttctgtatagtaatatgcaaaaccttgttgaaacttggggtcacttgcaaataaacccctatactttcaaaataaaaaatcaagtcctcaaacgctacaatagattctcctacactgaacatgttggctttggggacagatggatacttgccggacctgaattcttttcaaataaagagctttgagt----cacacacacacacgcatattaatcgaagttggcctattcgatataaagctcacaagcaaggcaaaaccaaagagattattggctagttatatcttggccagtgttgcaagaaggacaatcttgttaattatctttacattgaatttagtggttggatcgcatattgtagtttttcagaatttctaagaaaattttaag
>_R_Jupunba_asplenifolia_Ekman_6383@NODE_1_length_689_cov_25.437908
------------------------------------------------------------------------------------------------------------------------------------------------------------------------------------------------------------------ttgaagaacaaaacaaatttctaaattctaagtagataatttctaattatttgattgttcctt---------------ttgtgatccataaggcctgactagcctagtgatagaatctatctacttttcttgaacactgttttgttcttttgtccgggtttagttgcattggtgtatatatctttcctcagaaatatgctctctgatatgattacttgtctgtagggatttgaggttatgctgccagataaagcaaccatggaacataccatgatacctgcaatcgaagctttgaacagaaaggacatggaaggtgcatgcaatctactgagaattgctcttcaagttcttctggtcagggcagtgagctttattgtgcttgcttatcatgacatgtgggatctcttgccccaggatgatccccttcttaagaaatgtatcgatcccatggacgctctggctcggtcaactgtcaaatgggtaaaatcttctgcacagaaaacatagaaaaacagaaagtgcccaagtgaacccacctttagtcttcttgtttctagttagattgagcttaaataagtattctttctgtatagtaatatgcaaaaccttgttgaaacttggggtcacttgcaaataaacccctatactttcaaaataaaaaatcaagtcctcaaacgctaaaatggattctcctacactgaaca----------------------------------------------------------------------------------------------------------------------------------------------------------------------------------------------------------------------------------------------------------------------------
>_R_Jupunba_cochleata_Bonadeu_673@NODE_1_length_1212_cov_78.041410
-----------------------------------------------------------------------------------------------------------------------------------------------------------------------------cattggtagtttagccctgttttgatactgatcgcagttgaagaacaaaacaaatttctaaattctaagtagataatttctaattatttgattgttccttttgtgatccagaacattgtgatccacaaggcctgactagcctagtgatagaatctatctacttttcttgaacactgttttgttcttttgtctgggtttagtttcattggtgtatatatctttcctcagaaatatgctctctgatatgattacttgtctgtagggatttgaggttatgctgccagataaagcaaccatggaacataccatgatacctgcaatcgaagctttgaacagaaaggacatggaaggtgcatgcaatctactgagaattgctcttcaagttcttctggtcagggcagtgagctctattgtgcttgcttctcatgacatgtgggatctcttgccccaggatgatccccttcttaagaaatgtatcgatcccatggacgctctggctcggtcaactgtcaaatgggtaaaatcttctgcacagaaaacatagaaaaacagaaagtgcccaagtgaaaccacctttagtcttcttgtttcttgttagattgagcttaaataagtattctttctgtatagtaatatgcaaaaccttgttgaaacttggggtcacttgcaaataaacccctttactttcaaaatcaaaaatcaagtcctcaaacgctacaatagattctcgtacactgaacatgttggctttggggacagatggaaacttgccggacctgaattcttttcaaataaag-gctttgagttacactcacacacacacgcgtactaatcgaagttggcctattcgatataaagctcacaagcaaggcaaaaccaaagagattattggctagttatatcttggccagtgttgcaagaaggacaatcttgttaataatctttacattgaatttagtggttggatctcatattgtcgtttttcagaatttctaagaaaattttaag
>_R_Jupunba_floribunda_Iganci_883@NODE_1_length_1267_cov_84.278151
tgttttgttacaactcactgtgttcatatttgtattatattgtttatgtgctaagtaaccatttgtcttagagcatttagcatcaatatcttcagttatccttag-ccatttcttgtctctaataaaccttggaagacaagatttttaacctctagttctcggaggttatgtgcatcggtagtgtagccctgttttgatactgatcgcagttgaagaacaaaacaaatttct-aattataagtagataatttctaattatttgattgttccttttgtgatccagaacattatgatccataaggcctgactagcctagtgacagaatctatctacttttcttgaacactgttttgttcttttgtctgggtttagttgcattggcgtatatatctttcctcagaaatatgctctctgatatgattacttgtctgtagggatttgaggttatgctgccagataaagcaaccatggaacataccatgatacctgcaatcgaagctttgaacagaaaggacatggaaggtgcatgcaatctactgagaattgctcttcaagttcttctggtcagggcagtgagctctattgtgcttgcttctcatgacatgtgggatctcttgccccaggatgatccccttcttaagaaatgtatcgatcccatggacgctctggctcggtcaactgtcaaatgggtaaaatcttctgcacagaaaacatagaaaaacagaaagtgcccaagtgaaaccacctttaatcttcttgtttctagttggattgagcttaaataagtattctttctgtatagtaatatgcaaaaccttgttgaaacttggggtcacttgcaaataaacccctatagtttcaaaataaaaaatcaagtcctcaaacgctacaatagattctcctacacggaacatgttggctttggggacagatggaaacttgccggacctgaattcttttcaaataaagagctttgagtcacacacacacacacacgcatattaatcgaagttggcctattggatataaagctcacaagcaaggcaaaaccaaagagat-------tagttatatcttggccagtgttgcaagaa--------------------------------------------------------------------------------------
>_R_Jupunba_idiopoda_Quesada_1718@NODE_1_length_917_cov_59.170238
----------------------------------------------------------------------------------------------------------------------tctaataaaccttggaagacaagatttttaacctctagttcttggaggttatgtgcattggtagtttagccctgttttgatactgatcgcagttcaagaacaaaacaaatttctaaattctaagcatatgatttctaattatttgattgttccttttgtgatccagaacattgtgatccataaggcctgactagcctagtgatagaatctatctacttttcttgaacactgttttgttcttttgtcggggtttagttgcattggtgtatatatctttcctcagaaatatgctctctgatatgattacttgtctgtagggatttgaggttatgctgccagataaagcaaccatggaacataccatgatacctgcaatcgaagctttgaacagaaaggacatggaaggtgcatgcaatctactgagaattgctcttcaagttcttctggtcggggcagtgagctctattgtgcttgcttctcatgacatgtgggatctcttgccccaggatgatccccttcttaagaaatgtatcgatcccatggacgctctggctcggtcaactgtgaaatgggtaaaatcttctgcacagaaaacatagaaaaacagaaagtgcccaagtgaaaccacctttagtcttcttgtttctagttagattgagcttaaataagtattctttctgtatagtaatatgcaaaaccttgttgaaacttggggtcacttgcaaataaacccctatactttcaaaataaaaaatcaagtcctcaaacgctacaatagattctcctacactgaacatgttggctttggggaccgatggaaacttgccggacctgaattcttttcaaataaagggctttgagtcgcactcacgcacacacacatactaatcgaagttggcctattcgatataaagc-----------------------------------------------------------------------------------------------------------------------------------------------------
>_R_Jupunba_laeta_Mori_25147@NODE_1_length_686_cov_40.172414
-------------------------------------------------------------------------------------------------------------------------------------------------------------------------------------------------------------------------------aaaatttctaaattctaagtagataatttctaattatttgattgttcctt---------------ttgtgatccataaggccggactagcttagtgatagaatctatctacttttcttgaacacttttttgttcttttgtctgggtttagttgcattggtgtatatatctttcctcagaaatatgctctctgatatgattacttgtctgtagggatttgaggttatgctgccagataaagcaaccatggaacataccgtgatacctgcaatcgaagctttgaacagaaaggacatggaaggtgcatgcaatctactgagaattgctcttcaagttcttctggtcagggcagtgagctctattgtgcttgcttctcatgacatgtgggatctcttgccccaggatgatccccttcttaagaaatgtatcgatcccatggatgctctggctcggtcaactgtcaaatgggtaaaatcttctgcacagaaaacatagaaaaacagaaagtgcccaagtgaaaccacctttagtcttcttgtttctagttagattgagcttaaataagtattctttctgtatagtaatatgcaaaaccttgttgaaacttggggtcacttgcaaataaaccccgatactttcaaaataaaaaatcaagtcctcaaacgctacaatagattctcctacactgaacatgttggcttt------------------------------------------------------------------------------------------------------------------------------------------------------------------------------------------------------------------------------------------------------------------
>_R_Jupunba_langsdorfii_Ribeiro_728@NODE_1_length_1466_cov_76.989201
tgttttgttacaactcactgtgttcatatttgtattatattgtttatgtgctaagtaaccatttgtcttagagcttttagcgtcaatatcttcagttatccatatcccatttcttgtctctaataaaccttggaagacaagatttttaacctctaattcttggaggttatgtgcattggtagtttagccctgttttgatactgatcgcagttgaagaacaaaacaaatttctaaattctaagcatatgatttctaattatttgattgttcctt---------------ttgtgatccataaggcctgactagcctagtgatagaatctatctacttttcttgaacactgttttgttcttttgtctgggtttagttgcattggtgtatatatctttcctcagaaatatgctctctgatatgattacttgtccgtaggggtttgaggttatgctgccagataaagcaaccatggaacataccgtgatacctgcaatcgaagctttgaacagaaaggacatggaaggtgcatgcaatctactgagaattgctcttcaagttcttctggtcagggcagtgagctctattgtgcttgcttctcatgacatgtgggatctcttgccccaggatgatccccttcttaagaaatgtatcgatcccatggacgctctggctcggtcaactgtcaaatgggtaaaatcttctgcacagaaaacataggaaaacagaaagtgcccaagtgaaaccacctttagtcttcttgtttctagttagattgagcttaaataagtattctttctgtatagtaatatgcaaaaccttgttgaaacttggggtcacttgcaaataaacccctatactttcaaaataaaaaatcaagtcctcaaacgctacaatagattctcctacactaaacatgttggctttggggacggatggaaacttgccggacctgaattcttttcaaataaagagctttgagt--------cacacacacgcatgttaatcgaagttggcctattcgatataaagctcacaagcaaggcaaaaccaaa-agattattggctagttatatcttggcaagtgttgcaagaaggacaatcttgttaataatctttacattgaatttagtggttggatctcatattgtagtttttcagaatttctaagaaaattttaag
>_R_Jupunba_leucophylla_Iganci_839@NODE_1_length_1549_cov_106.144022
tgttttgttacaactcactgtgttcatatttgtattatattgtttatgtgctaagcaaccctttgtcttagagcttttagcatcaatatcttcagttatccttagcccatttcttgtctctaataaaccttggaagacaagatttttaacctctagttcttggaggttatgtgcattggtagtttagccctgttttgatactgatcgcagttgaagaacaaaacaaatttctaaattctaagtagataatttctaattatttgattgttcctt---------------ttgtgatccataaggccggactagcttagtgatagaatctatctacttttcttgaacactgttttgttctttggtctgggtttagttgcattggtgtatatatctttcctcagaaatatgctctctgatatgattacttgtctgtagggatttgaggttatgctgccagataaaccaaccttggaacataccgtgatacctgcaatcgaagctttgaacagaaaggacatggaaggtgcatgcaatctactgagaattgctcttcaagttcttctggtcagggcagtgagctctattgtgcttgcttctcatgacatgtgggatctcttgccccaggatgatccccttcttaagaaatgtatcgatcccatggacgctctggctcggtcaactgtcaaatgggtaaaatcttctgcacagaaaacatagaaaaacagaaagtgcccaagtaaaaccacctttagtcttcttgtttctagttagattgagcttaaataagtattctttctgtatagtaatatgcaaaaccttgttgaaacttggggtcacttgcaaataaaaccctatactttcaaaataaaaaatcaagtcctcaaacgctgcaatagattctcctacactgaacatgttggctttggggacagatggaaacttgccggacctgaattcttttgaaataaagagctttgagtcaca--cacacacacacgcatattaatcgaagttggcctattcgatctaaagctcacaagcaaggcaaaaccaaagagattattggctagttatatcttggccattgttgcaagaaggacaatcttgttaattatctttacattgaatttagtggttggatcgcatattgtggtttttcagaatttctaggaaaattttaag
>_R_Jupunba_leucophylla_Iganci_839@NODE_2_length_584_cov_37.268245
-------------------------------------------------------------------------------------------------------------------------------------------------------------------------------------------------------------------------------------------------------------------------------------------------------------------------------------------------------------------------------------------------------------------------------------------------------------------------------------------------------------------------------------------------------------------------------------------------------------------------------------------------------------------------------------acgctctggctcggtcaactgtcaaatgggtaaaatcttctgcacagaaaacatagaaaaacagaaagtgcccaagtgaaaccacctttagtcttcttgtttctagttagattgagcttaaataagtattctttttgtatagtaatatgcaaaaccttgttgaaacttggggtcacttgcaaataaacccctatactttcaaaataaaaaatcaagtcctcaaacgctgcaatagattcccctacactgaacatgttggctttggggacagatggtaacttgccggacctgaattcttttcaaataaagagctttgagtcaca--cacacacacacgcatattaatcgaagttggcctactcgatataaagctcacaagcaaggcaaaaccaaagagattattggctagttatatgttggcaagtgttgcaagaaggacaatcttgttaattatctttacattgaatttagtggttggatcgcatattgtagtttttcagaatttctaagaaaattttaag
>_R_Jupunba_longipedunculata_Cardona_2682@NODE_1_length_909_cov_105.365385
----------------------------------------------------------------------------------------------------------------------------aaatcttggaagacaagatttttaacctctagttcttggaggttatgtgcattggtagtttagccctgttttgatactgatcgcagttgaagaacaaaacaaatttctaaattctgagtagataatttctaattatttgattgttccttttgtgatccagaacattatgatccataaggcctgactagcctagtgacagaatctatctacttttcttgaacactgttttgttcttttgtctgggtttagttgcattggtgtatatatctttcctcagaaatatgctctctgatatgattacttgtctgtagggatttgaggttatgctgccagataaagcaaccatggaacataccatgatacctgcaatcgaagctttgaacagaaaggacatggaaggtgcatgcaatctactgagaattgctcttcaagttcttctggtcagggcagtgagctctattgtgcttgcttctaatgacatgtgggatctcttgccccaggatgatccccttcttaagaaatgtatcgatcccatggacgctctggctcggtcaactgtcaaatgggtaaaatcttctgcacagaaaacatagaaaaacagaaagtgcccaagtgaaaccacctttagtcttcttgtttctagttagattgagcttaaataagtattctttctgtatagtaatatgcaaaaccttgttgaaacttggggtcacttgcaaataaacccctatactttcaaaataaaaaatcaagtcctcaaacgctacaatagattctcctacactgaacatgttggctttgggaacagatggaaacttgccggacctgaattcttttcaaatgaagagctttgagt------cacacacacacgcatattaatcgaagttggcctattggatataaagctcacaa-----------------------------------------------------------------------------------------------------------------------------------------------
>_R_Jupunba_macradenia_Lourteig_3021@NODE_1_length_1033_cov_79.684100
------------------------------------------------------------------cttagagcttttagcatcaatatcttcagttatcctgagcccatttcttgtctctaataaaccttggaagacaagatttttaacctctagttcttggaggttatgtgcattggtagtttagccctgttttgatactgatcgcagttgaagaacaaaacaaatttctaaattctaagtagataatttctaattatttgattgttccttttgtgatccagtacattatgatccataaggcctgactagcatagtgatagaatctatctacttttcttgaacactgttttgttcttttgtctgggtttagttgcattggtgtatatatctttcctcagaaatatgctctctgatatgattacttgtctgtagggatttgaggttttgctgccagataaagcaaccatggaacataccgtgatacctgcaatcgaagctttgaacagaaaggacatggaaggtgcaagcaatctactgagaattgctcttcaagttcttctggtcagggcagtgagctctattgtgcttgcttctcatgacatgtgggatctcttgccccaggatgatccccttcttaagaaatgtatcgatcccatggacgctctggctcggtcaactgtcaaatgggtaaaatcttctgcacagaaaacataggaaaacagaaagtgcccaagtgaaaccacctttagtcttcttgtttcttgttagattgagcttaaataagtattctttctgtatagtaatatgcaaaaccttgttgaaacttggggtcacttgcaaataaacccctatactttcaaaataaaaaatcaagtcctcaaacgctacaatagattctcctacactgaacatgttggctttggggacagatggaaacttgccggacctcaattcttttcaaataaagagctttgagt----ctcacacaaacacgcatattaatcgaagttggcctattcgatataaagctcacaagcaaggcaaaaccaaagagattattttctagttatatgttggccagtgttgcaagaaggacaat-------------------------------------------------------------------------------
>_R_Jupunba_microcalyx_Iganci_855@NODE_1_length_1256_cov_99.485157
tgttttgttacaactcactgtgttcatatttgtattatattgtttatgtgctaagcaaccctttgtcttagagcttttagcatcaatatcttcagttatccttagcccatttcttgtctctaataaaccttggaagacaagatttttaacctctagttcttggaggttatgtgcattggtagtttagccctgttttgatactgatcgcagttgaagaacaaaacaaatttctaaattctaagtagataatttctaattatttgattgttcctt---------------ttgtgatccataaggccggactagcttagtgatagaatctatctacttttcttgaacactgttttgttctttggtctgggtttagttgcattggtgtatatatctttcctcagaaatatgctctctgatatgattacttgtctgtagggatttgaggttatgctgccagataaaccaaccttggaacataccgtgatacctgcaatcgaagctttgaacagaaaggacatggaaggtgcatgcaatctactgagaattgctcttcaagttcttgtggtcagggcagtgagctctattgtgcttgcttctcatgacatgtgggatctcttgccccaggatgatccccttcttaagaaatgtatcgatcccatggacgctctggctcggtcaactgtcaaatgggtaaaatcttctgcacagaaaacatagaaaaacagaaagtgcccaagtaaaaccacctttagtcttcttgtttctagttagattgagcttaaataagtattctttctgtatagtaatatgcaaaaccttgttgaaacttggggtcacttgcaaataaaaccctatactttcaaaataaaaaatcaagtcctcaaacgctacaatagattctcctacactgaacatgttggctttggggacagatggaaacttgccggacctgaattcttttgaaataaagagctttgagtcaca--cacacacacacgcatattaatcgaagttggcctattcgatctaaagctcacaagcaaggcaaaaccaaagagattattggctagttatatcttggccattgttgcaagaaggacaatcttgttaattatctttacattgaatttagtggttggatcgcatattgtagtttttcaga--------------------
>_R_Jupunba_nipensis_Mayo_19662@NODE_1_length_687_cov_34.281967
---------------------------------------------------------------------------------------------------------------------------------------------------------------------------------------------------------------------aagaacaaaacaaatttctaaattcaaagtagataatttctaattatttgattgttccttttgtgatccagaacattgtgatccataaggcctgactagcctagtgatagaatctatctacttttcttgaacactgttttgttcttttgtctgggtttagttgcattggtgtatatatctttcctcagaaatatgctctctgatatgattatttgtctgtagggatttgaggttatgctgccagataaagcaaccatggaacataccgtgatacctgcaatcgaagctttgaacagaaaggacatggaaggtgcatgcaatctactgagaattgctcttcaagttcttctggtcagggcagtgagctctattgtgcttgcttctcatgacatgtgggatctcttgccccaggatgatccccttcttaagaaatgtatcgatcccatggacgctctggctcggtcaactgtcaaatgggtaaaatcttctgcacagaaaacatagaaaaacagaaagtgcccaagtgaaaccacctttagtcttcttgtttctagttagattgagcttacataagtattcttcctgtatagtaatatgcaaaaccttgttgaaacttggggtcacttacaaataaacccctatactttcaaaataaaaaatcaagtcctcaaacgctacaatggattc------------------------------------------------------------------------------------------------------------------------------------------------------------------------------------------------------------------------------------------------------------------------------------------
>_R_Jupunba_oxyphyllidia_Yonker_6157@NODE_1_length_1005_cov_77.912716
--ttttgttacaactcactgtgttcatatttgtattatattgtttatgtgctaagtaaccatttgtcttagagcttttagcatcaatatcttcagttatccttcacccattccttgtctctaataaaccttggaagacaagatttttaacctcttgttcttggaggttatgtgcattggtagtttagccctgttttgatactgatcgcagttgaagaacaaaacaaatttctaaattctaagtagataatttctaattatttgattgttcctt---------------ttgtgatccataaggccggacttgcttagtgatagaatctatctacttttcttgaacactgttttgttcttttgtctgggtttagttgcattggtgtatatatctttcctcagaaatatgctctctgatatgattacttgtctgtagggatttgaggttatgctgccagataaagcaaccatggaacataccatgatacctgcaatcgaagctttgaacagaaaggacatggaaggtgcatgcaatctactgagaattgctcttcaagttcttctggtcagggcagtgagctctattgtgcttgcttctcatgacatgtgggatctcttgccccaggatgatccccttcttaagaaatgtatcgatcccatggacgctctggctcggtcaactgtgaaatgggtaaaatcttctgcacagaaaacatagaaaaacagaaagtgcccaagtgaaaccacctttagtcttcttgtttctagttagattgagcttaaataagtattctttctgtatagtaatatgcaaaaccttgctgaaacttggggtcacttgcaaataaacccctatactttcaaaataaaaaatcaagtcctcaaacgctacaatagattctcctacactgaacatgttggctttggggaccgatggaaacttgccggacctgaattcttttgaaataaagggctttgagtcacactcacgcacacacacacactaatcgaagttggccta------------------------------------------------------------------------------------------------------------------------------------------------------------------
>_R_Jupunba_villosa_Borges_423@NODE_1_length_1458_cov_83.091962
tgttttgttacaactcactgtgttcatatttgtattatattgtttatgtgctaagtaaccatttgtctt--agcttttagcatcaatatcttcagttatcctgagcccatttcttgtctctaataaaccttggaagacaagatttttaacctctagttcttggaggttatgtgcattggtagtttagccctgttttgatactgatcgcagttgaagaacaaaacaaatttctaaattctaagtagataatttctaatcatttgattgttccttttgtgatccagaacattgtgatccataaggcctgactagcctagtgatagaatctatctacttttcttgaacactgttttgttcttttgtctgggtttagttgcattggtgtatatatctttcctcagaaatatgctctctgataggattgtttgtctgtagggatttgaggttatgctgccagataaagcaaccatggaacataccgtgatacctgcaattgaagctttgaacagaaaggacatggaaggtgcatgcaatctactgagaattgctcttcaagttcttctggtcagggcagtgagctctattgtgcttgcttctcatgacatgtgggatctcttgccccaggatgatccccttcttaagaaatgtatcgatcccatggacgctctggctcggtcaactgtcaaatgggtaaaatcttctgcacagaaaacatagaaaaacagaaagtgcccaagtgaaaccacctttagtcttcttgtttctagttagattgagcttaaataagtattctttctgtatagtaatatgcaaaaccttgttgaaacttggggtcacttgcaaataaacccctatactttcaaaataaaaaatcaagtcctcaaacgctacaatagattctcctacactgaacatgttggctttggggaccgatggaaacttgccggacctgaattcttttcaaataaagggctttgagtcacgcacacgcacacacacatactaatcgaagttggcctattcgacataaagctcacaagcaaggcaaaaccaa--acattattggctagttaaatcttggccagtgttgcaagaaggacaatattgttaataatctttacattgaatttagtggttggatcgcatattgtag--tttcagaatttctaagaaaattttaaa
>_R_Punjuba_racemiflora_Jimenez_Soares_3626@NODE_1_length_1052_cov_101.934359
-------------------------atatttgtattatattgtttatgtgctaagtaaccatttgtcttagagcttttagcaccaatatcttcagttatccttcgcccatttcttgtctctaataaaccttggaagacaagatttttaacctctagttcttggaggttatgtgcattggtagtttagtcctgttttgatactgatcgcagttgaagaacaaaacaaatttctaaattctaagtagataatttctaattatttgattgttcctt---------------ttgtgatccataaggcctgactagcttagtaatagaatctatctacttttcttgaacactgttttgttcttttgtctgggtttagttgcattggtctatatatctttcctcagaaatatgctctttgatatgatgacttgtctgtagggatttgaggttatgttgccagataaagcaaccatggaacataccgtgatacctgcaatcgaagctttgaacaaaaaggacatggaaggtgcatgcaatctactgagaattgctcttcaagttcttctggtaagggcagtgagctctattgtgcttgcttctcatgacatgtgggatctcttgccccaggatgatccccttcttaagaaatgtatcaatcccatggacgctctggctcggtcaactgtcaaatgggtaaaatcttctgcacagaaaacataggaaaacagaaagtgcccaagtgaaaccacctttagtcttcttgtttcttgttagattgagcttaaataagtattctttctgtatagtaatatgcaaaaccttgttgaaacttggggtcacttgcaaataaacccctatactttcaaaataaaaaatcaagttctcaaacgctacaatagattctcctacactgaacatgttggcattggggacagatggaaacttgccggacctgaattcttttcaaataaagggctttgagtcacacactcacactcacacatattaatcgaagttggcctattcgatataaagctcacaagaaaggcaaaaccaaagagattattggctagttatatcttggccagtgttgca------------------------------------------------------------------------------------------
