# Supplementary material for: A new generic circumscription of Hydrochorea (Leguminosae, Caesalpinioideae, mimosoid clade) with an amphi-Atlantic distribution
Source: PhytoKeys. 2022 Aug 22;205:401–37. doi: 10.3897/phytokeys.205.82775 (PMC9849043; doi:10.3897/phytokeys.205.82775)
Supplement: Supplementary material 1 — Supplementary data file S1 [file phytokeys-205-401_article-82775__-s001.zip › RBH3_m52556_comp38644_c0_seq1_exon04.aln-cln]

>Albizia_decandra_Vilhena_231@NODE_1_length_819_cov_47.270889
---------------------------------------------------------------------------------------------------------------------------------------------------------------------------------------------------------------------------------------------------------------------------------------------------ttgcatagcattttttcttctttttgatatttttggcatgcaaattaagttgtaatagtcatctattttcaatgaaattgatttatttgttggattttgttgtttac-ttttttttacttattggcttgatctgatcatacttgatacagattaccttaaggatcagcttaatggaaggaacatggaggtgaaatacctgcaagaacttgtttacagcctcaaattgaaaatagaggatatggaaggcttacaagatgaggttttcaggttaaaggaggagctgcagatatccaattcggagcagtttttcttgttgaaggaattagaaactaaagaaatggaactggagaagtcaacactgtctgtagagaaattggaggaatcaatttcatccatggcattagagtctgaatgtgaagtagaatgcatgaagcttgacataatggccttggagcagagtcattttgaggctaagaaaatacaggaggaaactctagaggaaaacactagaatgagcagattgatagaagagcttcagtttaaatttagggaagcccaaaaaagtatcgtctctctacttgaggaaaatagggattttaagaacaagattgatgctgtcaacatgaacactagaaatttttctcagaaggttgaagagtggctagaaaacaaggatagatcacaactcaatggtcagtcttccttgagcgaacaaaagaaggattcagatatatcaaaggatataaggtacatgacagaaggtgtttggttttcagctaatctgtatgtgacaagcgtcctgttataataattgtgtta----------------------------------------------------------------------------------------------------------------------------------------------------------------------------------------------------------------------------------------------------------------------------
>Albizia_glabripetala_Lewis_1652@NODE_1_length_940_cov_73.381228
---------------------------------------------------------------------------------------------------------------------------------------------------------------------------------------gatggaaagtagctcttgttgccaattctattttatttatatgcatataagttgcacacatttactctcattagtgaaccttttgtgcaacatatgattgctatttgatagcatagtattttttcttctttgtggtatttttggcatgcaaattaagttgtaatagtcatctattttcaatgaaattgatttatttgttggattttgttgtttac-ttttttttacttattggcttgatctgatcatacttgatacagattaccttaaggatcagcttaatggaaggaacatggaggtgaaatacctgcaagaacttgtttacagcctcaaattgaaaatagaggatatggaaggcttacaagatgaggttttcaggttaaaggaggagctgcagatgtccaattcggagcagtttttcttgttgaaggaattagaaactaaagaaatggaactggagaagtcaaccctgtctgtagagaaattggaggaatcaatttcatccatggcattagagtctgaatgtgaagtagagtgcatgaagcttgacatgatggccttggagcagagtcattttgaggctaagaaaatacaggaggaaactctagaggaaaacactagaatgagcagattgatagaagagcttcagtttaaatttatggaagcccaaaaaagtattgtctctctacatgaggaaaataggaattttaagaacaagattgatgctgtcaacgtgaacactaggcatttttctcagaaggttgaagagtggctagaaaacaaggatagatcacaactcaatggtcagtcttccttgagcgaacaagagaaggattcagatatatcaaaggatataaggtacatgacagaaggtgtttggttttcaactaatccgtatgtgacaatcgtcctgttataataattgtgttataat-----gatgggttt----------------------------------------------------------------------------------------------------------------------------------------------------------------------------------------------------------------------------------------------------------
>Albizia_multiflora_Hughes_3090@NODE_1_length_950_cov_152.592211
-----------------------------------------------------------------------------------------------------gtttgtcctgtctcagttttttatgccctttgaatgggttcttgagcttgaaagtaactaaagctctttcagatgattgatagatggaaagtagctcttgttgccaattctattttatttatatgcatataagttgcacatatttactctcattagtgaaccttttgtgcaacatatgattgctattcgatagcatagtattttttcttctttttggtatttttggcatgcaaattaagtcgtaatagtcatctatttttaatgaaattgatttatttgttggattttgttgtttac-ttttttttacttattggcttgatctgatcatacttgatacagattaccttaaggatcagcttaatggaaggaacatggagctgaaatacctgcaagaacttgtttacagcctcaaattgaaaatagaggatatggaaggcttacaagatgaggttttcaggttaaaggaggagctgcagatatccaattcggagcagtttttcttgttgaaggaattagaaactaaagaaatggaactggagaagtcaacactgtctgtagagaaattggaggaatcaatttcatccatggcattagagtctgaatgtgaagtagagtgcatgaagcttgacatgatggccttggagcagagtcattttgaggctaagaaaatacaggaggaaactctagaggaaaacactagaatgagcagattgatggaagagcttcagtttaaatttatggaagcccaaaaaagtattgtctctctacatgaggaaaataggaattttaagaacaagattgatgctgtcaacatgaacactagaaatttttctcagaaggttgaagaatggctagaaaacaaggatagattacaactcaatggtcagtcttccttgagcgaacaagagaaggattcagatatatcaaaggatataaggtacatgacag-----------------------------------------------------------------------------------------------------------------------------------------------------------------------------------------------------------------------------------------------------------------------------------------------------------------------------------------
>Albizia_subdimidiata_var_subdimidiata_Ferreira_210@NODE_1_length_1128_cov_161.730733
--------------------------------------------------------------------------------------------------------------gtctcagttttttatgccctttgaatgggttcttgagcttgaaagtaactaaagttctttcagatgattgatagatggaaagtagctcttgttgccaattctattttatttatatgcatataagttgcacatatttactctcattagtgaaccttttgcgcaacatatgattgctatttgatagcatggtattttttcttctttttggtatttttggcatgcaaattaagttgtaatagtcatctattttcaatgaaattgattttttttttggattttgttgtttac-ttttctttacttattggcttgatctgatcatacttgatacagattaccttaaggatcagcttaatggaaggaacatggaggtgaaatacctgcaagaacttgtttacagcctcaaattgaaaatagaggatatggaaggcttacaagatgaggttttcaggttaaaggaggagctgcagatatccaattcggagcagtttttcttgttgaaggaattagaaactaaagaaatggaactggagaagtcaacactgtctgtagagaaattggaggaatcaatttcatccatggcattagagtctgaatgtgaagtagagtgcatgaagcttgacatgatggccttggagcagagtcattttgaggctaagaaaatacaggaggaaactctagaggaaaacactagaatgagcagattgatagaagagcttcagtttaaatttatggaagcccaaaaaagtattgtctctctacatgaggaaaataggaattttaagaacaagattgatgctgtcaacatgaacactaggaatttttctcagaaggttgaagagtggctagaaaacaaggatagatcacaactcaatggtcagtcttccttgagcgaacaagagaaggattcagatatatcaaaggatataaggtacatgacagaaggtgtttggttttcaactaatctgtatgtgacaagcgtcctgttataataattgtgttataat-----gatggggtttttctctattggagtcagctcctaactctggcagttttgcttgatcttttatttgatagttttagagtgaaattgccaatttctcttcttcaagggaataaaatcaaatgggg-----------------------------------------------------------------------------------------------------------------------------------------
>Albizia_xerophytica_Hughes_1435@NODE_1_length_1169_cov_109.955128
------------------------------------------------acaagtacagaggttggaagatgagctgttgaagtgctatcaagaaataggtagtttgtcctgtctcagttttttattccctttgaatgggttcttgagcttgaaagtaactaaagctcttttagatgattgatagatggaaagtagctcttgttgccaattctattttatttatatgcatataagttgcacatatttactctcattagtgaaccttttgtgtaacagatgattgctattcgatagcatagtattttttcttctttttggtatttttggcatgcaaattaagttgtaatagtcatctattttcaatgaaattgatttatttgttggattttgttgtttaa-ttttttttactcattggcttgatctgatcatacttgatacagaataccttaaggatcatcttaatggaaggaacatggaggtgaaatacctgcaagaacttgtttacagcctcaaattgaaaatagagcatatggaaggcttacaagatgaggttttcaggttaaaggaggagttgcagatatccaattcggagcagtttttcttgttgaaggaattagaaactaaagaaatggaactggagaagtcaacactgtctgtagagaaattggaggaatcaatttcatccatggcattagagtctgaatgtgaagtagagtgcatgaagcttgacatgatggccttggagcagagtcattttgaggctaagaaaatacaggaggaaactctagaggaaaatactagaatgagcagattgatagaagagcttcagtttaaatttatggaagcccaaaaaagtattgtctctctacatgaggaaaataggaattttaag---aagattgatgctgtcaacatgaacactagaaatttttctcagaaggttgaagagtggctagaaaacaagtatagatcacaactcaatggtcagtcttccttgagcgaacaagagaaggattcagatatatcaaaggatataaggtacatgacagaaggtgtttggttttcaactaatctgtatgtgacaagcgtcctgttataataattgtgttataat-----gatggggtttttctctattgcggtcagctcctaactctggcagttttgcttgatcttttatttgatagtttcagagtgaaattgccaatttctcttcttcaagg-----------------------------------------------------------------------------------------------------------------------------------------------------------
>Cathormion_obliquifoliolatum_Wieringa_6519@NODE_1_length_1210_cov_359.436364
------------------------------------------------------------------------------------------------------------------------------------------------------------------------------------atggatggaaagtagctcttgttgccaattctattttatttatatgcatataagttgcacatatttactctcgttagtgaaccttttgtgcaactgatgattgctattcgatagcatagtattttttcttctttttggtatttttagcatgcaaattaagtcgtaatagtcatctattttcaatgaaattgatttatctgttggattatgttgtttacg----ttttactcattggcttgatctgatcatacttgatacagattaccttaaggatcagcttaatggaaggaagatggaggtgaaatacctgcaagaacttgtttactgcctcaaattgaaaatagaggatatggaaggcttacaagatgaggttttcaggttaaaggtggagctgcagagatccaattcggagcaatttttcttgttgaagcaattagaaactaaagaaatggaattggagaagtcaacactgtctgtagagaaattggaggaatcaatttcatccatggcattagagtctgaatgtgaagtagagtgcttgaagcttgacatgatggccttggagcagagtcattttgaggctaagaaaatacaagaggaaactctagaggaaaacactagaatgagcagattgattgaagagcttcagtttaaatttctggaagcccaaaaaagtattgtctctctaaatgaggaaaataggaattttaagaacaagattgatgccgtcaacatgaacactagaaatttttctcagaaggttgaagagtggctagaaaacaaggatatatcacaaatcaatggtcagtcttccttgagcaaacaagagaaggattcagataaatcaaaggatataaggtacatgacagac--------gttttcaactaatctgtatatgataagcgtcctgttataataattgtgttataatggaaggatggggtttttatctattgcggtcagctcctaactctggcagttttacttgatcttttatttggtagtttcagagtgaaattgccaatttctcttcttctagggaataaaatcaaatggggcacctctttcttttttctacttctttcttgttaataaatgttctcccttaaaaaaggttaaagatttgaactggttaggaatgtttcagagccacagtgtttacctttgttattaagtgtatgcctgatatcatagg
>Enterolobium_cyclocarpum_MWC9020@NODE_1_length_1329_cov_266.769968
-----tacaagagaagtcattatcggaggctaacataaaagataagaaacacgtacagaggttggaagatgaactgttgaactgctctcaagaaataggtagtttatcctgtctcaatttttgatgccctttgcatgggttcttaagcttgaaagtaactaaagctctt--agatgattgataaatggaaagtagctcatgttgccaattctatgttatttatatgcatataagttgcacatgtttactctcattagtgaaccttttgtgcaacagatgattgctattcgatatcatagtattttttcttctttttggtatttgtggcatgcaaattaagttgtaatagtcttctattttcaatgaaattgatttatctgttggattatgtt-------ttttttttactcattggcttgatctgatcatacttgatacagattaccttaaggatcagcttaatggaaggaacagggaggtgaaatacctgcaagaacttgtttacagcctcaaattgaaaataaagaatatgggaggcttacaagatgaggtttttaggttaaagaaggagctgcagagatccaattcggagcaatttttcctgttgaaggaattagaaactaaagaaatggaattggagaagtcaacactgtctgtagagaaattggaggaatcaatttcatccatggcgttagagtctgaatgtgaagttgagtgcatgaagcttgacatgatggccttggagcagagtcattttgaggctaagaaaatacaggaggaaactctagaggaaaacactagaatgagcagattgattgaagaacttcagtttaaatttctggaagcccaaaaaagtattgtctctctaaatgaggaaaataggaagcttaagaacaagattgatgccgtcaacatgaacaccagaaatttttctcagaaggttaaagagtggctagaaaacaaggatagatcacaactcaatggtcagtcttccttgaacgaacaagagagggattcagatatatcaaaggatataaggtacgtgacagaaggtgtttggttttcaactaatctgtatgtgacaagcgtcctgt-----------tgttataatggaaggatggggtttttctctattgcggtcagctcctaacactggcaattttgctcgatcttttatttgatagtttcagagtgaaattgccaatttctcttcttcaagggaataaaatcaaatggggtgcctctttcttttttctccttcttgcttgttaataaatgttctcccttaaaaaaggctaaagatttgaactggtttgtaatgtttcagagccagtgtgttcacctttgtca-------------------------
>Hydrochorea_corymbosa2_Iganci_862@NODE_1_length_1220_cov_224.426609
-------------------------------------------------------------------------------------------------------------------------------------aatgggttcttaagcttgaaagtcactaaagctctttcagatgattgatggatggaaagtagctcttgttgccaattctattttatttatatgcatataagttgcacatatttactctcgttagtgaaccttttgtgcaactgatgattgctattcgatagcatagtattttttcttctttttggtatttttagcatgcaaattaagtcgtaatagtcatctattttcaatgaaattgatttatctgttggattatgttgtttacg----ttttactcattggcttgatctgatcatacttgatacagattaccttaaggatcagcttaatggaaggaagatggaggtgaaatacctgcaagaacttgtttactgcctcaaattgaaaatggaggatatggaaggcttacaagatgaggttttcaggttaaaggtggagctgcagagatccaattcggagcaatttttcttgttgaagcaattagaaactaaagaaatggaattggagaagtcaacactgtctgtagagaaattggaggaatcaatttcatccatggcattagagtctgaatgtgaagtagagtgcatgaagcttgacatgatggccttggagcagagtcattttgaggctaagaaaatacaagaggaaactctagaggaaaacactagaatgagcagattgattgaagagcttcagtttaaatttctggaagcccaaaaaagtattgtctctctaaatgaggaaaatagaaattttaagaacaagattgatgctgtcaacatgaacactagaaatttttctcagaaggttgaagagtggctagaaaacaaggatatatcacaaatcaatggtcagtcttccttgagcaaacaagagaaggattcagatatatcaaaggatataaggtacatgacagac--------gttttcaactaatctgtatgtgataagcgtcc--------------tgttataatggaaggatggggtttttatctattgccgtcagctcctaactctggcagttttacttgatcttttatttggtagtttcagagtgaaattgccaatttctcttcttctagggaataaaatcaaatggggcacctctttcttttttctacttctttcttgttaataaatgttctcccttaaaaaaggttaaagatttgaattggttaggaatgtttcagagccacagtgtttacctttgttattaagtgtatgcctgatatcatagg
>Hydrochorea_gonggrijpii_Tillett_45696@NODE_1_length_940_cov_167.497103
------------------------------------------------------------------------------------------------------------------------------------------------------------------------------------atggatggaaagtagctcttgttgccaattctattttatttatatgcatataagttgcacatatttactctcgttagtgaaccttttgtgcaactgatgattgctattcgatagcatagtattttttcttctttttggtatttttagcatgcaaattaagtcgtaatagtcatctattttcaatgaaattgatttatctgttggattatgttgtttacg----ttttactcattggcttgatctgatcatacttgatacagattaccttaaggatcagcttaatggaaggaagatggaggtgaaatacctgcaagaacttgtttactgcctcaaattgaaaatagaggatatggaaggcttacaagatgaggttttcaggttaaaggtggagctgcagagatccaattcggagcaatttttcttgttgaagcaattagaaactaaagaaatggaattggagaagtcaacactgtctgtagagaaattggaggaatcaatttcatccatggcattagagtctgaatgtgaagtagagtgcatgaagcttgacatgatggccttggagcagagtcattttgaggctaagaaaatacaagaggaaactctagaggaaaacactagaatgagcagattgattgaagagcttcagtttaaatttctggaagcccaaaaaagtattgtctctctaaatgaggaaaataggaattttaagaacaagattgatgcagtcaacatgaacactagaaatttttctcagaaggttgaagagtggctagaaaacaaggatatatcacaaatcaatggtcagtcttccttgagcaaacaagagaaggattcagatatatcaaaggatataaggtacatgacaga--------cgttttcaactaatctgtatgtgataagcgtcctgttataataattgtgttataatggaaggatggggttttt-------------------------------------------------------------------------------------------------------------------------------------------------------------------------------------------------------------------------------------------------------
>Hydrochorea_marginata_Morim_563@NODE_1_length_1624_cov_152.109244
agaactacaagagaagtcattatcggaggctaacataaaagataagaaacacgtacagaggttggaagatgagctgttgaactgctctcaagaaataggtagtttgtcctgtctcagtttttgatgccctttgaatgggttcttaagcttgaaagtcactaaagctctttcagatgattgatggatggaaagtagctcttgttgccaattctattttatttatatgcatataagttgcacatatttactctcgttagtgaaccttttgtgcaactgatgattgctattcgatagcatagtattttttcttctttttggtatttttagcatgcaaattaagtcgtaatagtcatctattttcaatgaaattgatttatctgttggattatgttgtttacg----ttttactcattggcttgatctgatcatacttgatacagattaccttaaggatcagcttaatggaaggaagatggaggtgaaataccttcaagaacttgtttactgcctcaaattgaaaatagaggatatggaaggcttacaagatgaggttttcaggttaaaggtggagctgcagagatccaattcggagcaatttttcttgttgaagcaattagaaactaaagaaatggaattggagaagtcaacactgtctgtagagaaattggaggaatcaatttcatccatggcattagagtctgaatgtgaagtagagtgcttgaagcttgacatgatggccttggagcagagtcattttgaggctaagaaaatacaagaggaaactctagaggagaacactaaaatgagcagattgattgaagagcttcagtttaaatttctggaagcccaaaaaagtattgtctctctaaatgaggaaaataggaattttaagaacaagattgatgccgtcaacatgaacactagaaatttttctcagaaggttgaagagtgggtagaaaacaaggatatatcagaaatcaatggtcagtcttccttgagcaaacaagagaaggattcagatatatcaaaggatataaggtacatgacagac--------gttttcaactaatctgtatgtgataagcgtcctgttataataattgtgttataatggaaggatggggtttttatctattgcggtcagctcctaactctggcagttttacttgatcttttatttggtagtttcagagtgaaattgccaatttctcttcttctagggaaaaaaatcaaatggggcac--ctttcttttttctacttctttcttgttaataaatgttctcccttaaaaaaggttaaagatttgaactggttaggaatgtttcagagccacagtgtttacctttgttattaagtctatgcctgatatcatagg
>Jupunba_abbottii_Zanoni_21220@NODE_1_length_1025_cov_126.686709
--------------------------------------------------------------------------------------------------------------------------------------------------------aagtaactaaagctctttcagatgattgatagatggaaggtagctcttgttgccaattctattttatttatatgcatataagttgcacatatttactctcattagtgaaccttttgtgcaacatatgattgctattcgatagcatattattttttcttctttttggtatttttagcatgcaaattaagatgtaatagtcatctattttcaatgaaattgatttatctgttggattatgttgtttacgttttttttactcattggcttgatctgatcatacttcatacagattaccttaaggatcagcttaatggaaggaatatggaggtgaaatacctgcaagaacttgtttactgcctcaaattgaaaatagaggatatggaaggcttacaagatgaggttttcaggttaaaggaggagctgcagagatccaattcggagcaatttttcttgttgaaggaattagaaactaaagaaatggaattggagaagtcaacactgtctgtagagaaattggaggaatcaatttcattcatggcattagagtctgaatgtgaagtagagtgcatgaagcttgacatgatggccttggagcagagtcattttgaggctaagaaaatacaggaggaaactctagaggaaaacactagaatgagcaggttgattgaagagcttcagtttaaatttctggaagcccaaaaaagtattgtctctctaaatgaggaaaataagaattttaagaacaagattgatgccgtcaacatgagcactagaaatttttctcagaaggttgaagagtggctagaaaacaaggatagatcacaactcaatggtcggtcttccttaagcaagcaagagaaggattcagatatatcacaggatataaggtacatgacagaaggtgtttggttttcaactaatctgtatgtgacaagcgtcctgttataataattgtgttataatggaaggatggggtttttctctattgcggtcagctcctaactctggcagttttgcttgatct-----------------------------------------------------------------------------------------------------------------------------------------------------------------------------------------------------------
>Jupunba_asplenifolia_Ekman_6383@NODE_1_length_809_cov_54.213115
---------------------------------------------------------------------------------------------------------------------------------------------------------------------------------------------------------------------------------------------------------------------------------------------------tagcatagtattttttcttctttttggtatttttagcatgcaaattaagatgtaatagtcatctattttcaatgaaattgatttatctgttggattatgttgtttacgttttttttactcattggcttgatctgatcatacttgatacagattaccttaaggatcagcttaatggaaggaatatggaggtgaaatacctgcaagaacttgtttactgcctcaaattgaaaatagaggatatggaaggcttacaagatgaggttttcaggttaaaggaggagctgcagagatccaattcggagcaatttttcttgttgaaggaattagaaactaaagaaatggaattggagaagtcaacactgtctgtagagaaattggaggaatcaatttcatccatggcattagagtctgaatgtgaagtagagtgcatgaagcttgacatgatggccttggagcagagtcattttgaggctaagaaaatacaggaggaaactctagaggaaaacactacaatgagcaggttgattgaagagcttcagtttaaatttctggaagcccaaaaaagtattgtctctctaaatgaggaaaataagaattttaagaacaagattgatgccgtcaacatgagcactagaaatttttctcagaaggttgaagagtggctagaaaacaaggatagatcacaactcaatggtcggtcttccttaagcaagcaagagaaggattcagatatatcaaaggatataaggtacatgacagaaggtgtttggttttcaactaatctgtatgtgacaagcgtcctgttataa---------------------------------------------------------------------------------------------------------------------------------------------------------------------------------------------------------------------------------------------------------------------------------------
>Jupunba_barbouriana_Iganci_847@NODE_1_length_1336_cov_163.559968
-------------------ttatcggaggctaacataaaagataagaaacacgtacagaggttggaagatgagctgttgaactgctctcaagaaataggtagtttgtcctgtctcagtttttgatgccctttgaatgggttcttaaacttcaaagtaactaaagctctttcagatgattgatagatggaaagtagctcttgttgccaattctattttatttatatgcatataagttgcacatatttactcttattagtgaaccttttgtgcgactggcgattgctattcgatagcatagtattttttcttctttttggtatttttagcatgcaaattaagttgtaatagtcatctattttcaatgaaattgatttatctgttggattatgttgtttacgtttttttgactcattggcttgatctgatcatacttgatacagattaccttaaggatcagcttaatggaaggaacatggaggtgaaatacctgcaagaacttgtttactgcctcaaattgaaaatagaggatatggaaggcttacaagatgaggttttcaggttaaaggaggagctgcagagatccaattcagagcaatttttcttgttgaaggaattagaaactaaagaaatggaattggagaagtcaacactgtctgtagagaaattggaggaatcaatttcatccatggcattagagtctgaatgtgaagtagagtgcatgaagcttgacatgatggccttggagcagagtcattttgaggctaagaaaatacaggaggaaactctagaggaaaacactagaatgagcagattgattgaagagcttcagtttaaatttctggaagcccaaaaaagtattgtctctctaaatgaggaaaataggaattttaagaacaagattgatgccgtcaacatgaacactagaaatttttctcagaaggttgaagagtggctagaaaacaaggatagatcacaactcaatggtcagtcttccttgagcaaacaagagaaggattcagatatatcaaaggatataaggtacatgacagaaggtgtttggttttcaactaatctgtatgtgacaagcgtcctgttataataattgtgttataatggaaggatggggtttttctctattgcggtcagctcctaactctggcagttttgcttgatcttttatttgatagtttcagagtgaaattgccaatttctcttcttcaagggaataaaatcaaatggggcacctctttcttttttctacttctttcttgttaataaatgttctcccttaaaaaaggttaaagatttgaactggttaggaatgtttcagagccacagtgtttacctttgtcat------------------------
>Jupunba_commutata_Maguire_46145@NODE_1_length_1245_cov_114.392979
-------caagagaagtcattatcagaggctaacataaaagataagaaacacgtacagaggttggaagatgagctgttgaactgctctcaagaaataggtagtttgtcctgtctcagtttttgatgccctttgaatgggttcttaagcttgaaagtaactaaagctctttcagatgattgatagatggaaagtagctcttgttgccaattctattttatttatatgcatataagttgcacatatttactctcattagtgaaccttttgtgcgactgatgattgctattcgatagcatagtattttttcttctttttggtatttttagcatgcaaattaagttgtaatagtcatctattttcaatgaaattgatttatctgttggattatgttgtttacgtttttttgactcattggcttgatctgatcatacttgatacagattaccttaaggatcagcttaatggaaggaacatggaggtgaaatacctgcaagaacttgtttactgcctcaaattgaaaatagaggatatggaaggcttacaagatgaggttttcaggttaaaggaggagctgcagagatccaattcagagcaatttttcttgttgaaggaattagaaactaaagaaatggaattggagaag------------------------------tcaatttcatccatggcattagagtctgaatgtgaagtagagtgcatgaagcttgacatgatggccttggagcagagtcattttgaggctgagaaaatacaggaggaaactctagaggaaaacactagaatgagcagattgattgaagagcttcagtttaaatttctggaagcccaaaaaagtattgtctctctaaatgaggaaaataggaattttaagaacaagattgatgccgtcaacatgaacactagaaatttttctcagaaggttgaagagtggctagaaaacagggatagatcacaactcaatggtcagtcttccttgagcaaacaagagaaggattcagatatatcaaaggatataaggtacatgacagcaggtgtttggttttcaactaatctgtatgtgacaagcgtcctgttataataattgtgttataatggaaggatggggtttttctctattgcggtcagctcctaactctggcagttttgcttgatcttttatttgatagtttcagagtgaaattgccaatttctcttcttcaagggaataaaatcaaatggagcacctctttcttttttctacttctttcttgttaataaatg-------------------------------------------------------------------------------------------------
>Jupunba_filamentosa_Lima_7487@NODE_1_length_1577_cov_110.462000
agaactacaagagaagtcattatcggaggctagcataaaagataagaaacacgtacagaggttggaagatgagctgttaaactgctctcaagaaataggtagtttgtcctgtctcagtttttgatgccctttgaatgggttcttaagcttgaaagtcactaaagctctttcaggtgactgatagatggaaagtagctcttgttgccaattctattttatttatatgcatataagttgcacatatttactctcattagtgaaccttttgtgcaactgatgattgctattcgatagcatagtattttttcttctttttggtatttttagcatgcaaattaagtcgtaatagtcatatattttcaatgaaattgatttatctgttggattatgttgtttacgtttttttaactcattggcttgatctgatcatacttgatacagattaccttaaggatcagcttaatggaaggaacatggaggtgaaatacctgcaagaacttgtttactgcctcaaattgaaaatagaggatatggaaggcttacaagatgaggttttcaggttaaagaaggagctgcagagatccaattcggagcaatttttcttgttgaaggaattagaaactaaagaaatggaattggagaagtcaacactgtctgtagagaaattggaggaatcaatttcatccatggcattagagtctgaatgtgaagtagagtgcatgaagcttgacatgatggccttggagcagagtcattttgagggtaagaaaatacaagaggaaactctagaggaaaacactagaatgagcagattgattccagagcttcagtttaaatttctggaagcccaaaaaagtattgtctctctaaatgaggaaaataggaattttaagaacaagattgatgccgtcaacatgaacactagaaatttttctcagaaggttgaagagtggctagaaaacaaggatagatcacaactcaatggtcagtcttccttgagcaaacaagagaaggattcagatatatcaaaggatataaggtacatgacagaa--------gttttcaactaatctgtatgtgataagcgtcctgttataataattgtgttataatggaaggatggggtttttctctattgcggtcagctcctaactctggcagttttgcttgatcttttatttggtagtttcagaatgaaattgccaatttctcttcttcaagggaataaaatcaaatggggcacctctttcttttttctacttctttcttgttaataaatgttctccctt---aaaggttaaagatttgaactggttaggaatgtttcagagccacagtgtttacctttgtcattaagtgtatgcctgatatcatagg
>Jupunba_floribunda_Iganci_883@NODE_1_length_1531_cov_110.127235
agaactaccagagaagtcattatcggaggctaacataaaagataagaaacacgtacagaggttggaagatgagctgttgaactgctctcaagaaataggtagtttgtcctgtctcagtttttgatgcccttggaatgggttcttaagcttgaaagtaactaaagctctttcagatgattgatagatggaaagttgctcttgttgccaattcttttttatttatatgcatataagttgcacatatttactctcattagtgaaccttttgtgcaacagatgattgctattcgatagcatagtattttttcttctttttggtatttttagcatgcaaattaagatgtaatagtcatctattttcaatgaaattgatttatctgttggattatgttgtttacgttttttttactcattggcttgatctgatcatacttgatacagattaccttaaggatcagcttaatggaaggaatatggaggtgaaatacctgcaagaacttgtttactgcctcaaattgaaaatagaggatatggaaggcttacaagatgaggttttcaggttaaaggaggagctgcagagatccaattcggagcaatttttcttgttgaaggaattagaaactaaagaaatggaattggagaagtcaacactgtctgtagagaaattggaggaatcaatttcatccatggcattagagtctgaatgtgaagtagagtgcatgaagcttgacatgatggccttggagcagagtcattttgaggctaagaaaatacaggaggaaactctagaggaaaacactagaatgagcagattgattgaagagcttcagtttaaatttctggaagcccaaaaaagtattgtctctctaaatgaggaaaataggaattttaagaacaagattgatgccgtcaacatgaacactagaaatttttctcagaaggttgaagagtggctagaaaacaaggatagatcacaactcaatggtcagtcttccttgagcaaacaagagaaggattcagatatatcaaaggatataaggtacatgacggaaggtgtttggttttcaactaatctgtatgtgacaagcgtcctgttataataattgtgttataatggaaggatggggtttttttctattgcggtcagctcctaactctggcagttttgcttgatcttttatttgatagtttccgagtgaaattgccaatttctcttcttcaagggaataaaatcaaatggggcacctcttttttttttctacttctttcttgttaataaatgttctcccttaaaaaaggttaaggatttgaactggttaggaatgtttcagaaccacagtgtttacctttgtcattaggtgtatgcctgatatcatagg
>Jupunba_idiopoda_Quesada_1718@NODE_1_length_1161_cov_92.843173
--------------------------------------------agaaacacgtacagaggttggaagatgagctgttgaactgctctcaagaaataggtagtttgtcctgtctcagtttttgatgccctttgaatgggttcttaagcttgaaagtaactaaagctctttcagatgattgatagatggaaagtagctcttgttgccaattctattttatttatatgcatataagttgcacatatttactctcattagtgaaccttttgtgcaactgatgattgctattcgatagcataatattttttcttctttttggtatttttagcatgcaaattaagtcgtaatagtcatctattttcaatgaaattgatttatctgttggattatgttgtttacgttttttttactcattggcttgatctgatcatacttgatacagattaccttaaggatcagcttaatggaaggaacatggaggtgaaatacctgcaagaacttgtttactgcctcaaattgaaaatagaggatatggaaggcttacaagatgaggttttcaggttaaaggaggagctgcagagatccaattcagagcaatttttcttgttgaaggaattagaaactaaagaaatggaattggagaagtcaacactgtctgtagagaaattggaggaatcaatttcatccatggcattagagtctgaatgtgaagtagagtgcatgaagcttgacatgatggccttggagcagagtcattttgaggctaagaaaatacaggaggaaactctagaggaaaacactagaatgagcagattgattgaagagcttcagtttaaatttctggaagcccaaaaaagtattgtctctctaaatgaggaaaataggaattttaagaacaagattgatgccgtcaacatgaacactagaaatttttctcagaaggttgaagagtggctagaaaacaaggatagatcacaactcaatggtcagtcttccttgagcaaacaagagaaggattcagatatatcaaaggatataaggtacatgacggaaggtgtttggttttcaactaatctgtatgtgacaagcgtcctgttataataattgtgttataatggaaggatggggtttttctctattgcggtcagctcctaactctggcagttttgcttgatcttttatttgatagtttcagagtgaaattgc------------------------------------------------------------------------------------------------------------------------------------------------------------------------------
>Jupunba_laeta_Mori_25147@NODE_1_length_1074_cov_40.700100
agaactacaagagaagtcattatcggaggttaacataaaagataagaaacacgtacagaggctggaagatgagctgttgaactgctctcaagaaataggtagtttgtcctgtctcagtttttgatgtcctttgaatgggttcttaag-------------------------------------------------------------------------------------------------------------------------------------------cttgatagcatagtattttttcttctttttggtatttttagcatgcaaattaagttgtaatagtcatctattttcaatgaaattgatttatctgttggattatgttgtttacgtttttttgactcattggcttgatctgatcatacttgatgcagattaccttaaggatcagcttaatggaaggaacatggaggtgaaatacctgcaagaacttgtttactgcctcaaattgaaaatagaggatatggaaggcttacaagatgaggttttcaggttaaaggaggagctgcagagatccgatttggagcaatttttcttgttgaaggaattagaaactaa------------------------------tgtagagaaattggaggaatcaatttcatccatggcattagagtctgaatgtgaagtagagtgcatgaagcttgacatgatggcgttggagcagagtcattttgaggctaagaaaatacaggaggaaactctagaggaaaacactagaatgagcagattgattgaagagcttcagtttaaatttctggaagcccaaaatagtattgtctctctaaatgaggaaaataggaattttaagaacaagattgatgccgtcaacatgaacactagaaatttttctcagaaggttgaagagtggctagaaaacaaggatagatcacaactcaatggtcagtcttccttgagcgaacaagagaaggattcagatatatcaaaggatataaggtacgtgacagaaggtgtttggtcttcaactaatctgtatgtgaaaagcgtcctgttataataattgtgtgataatggaaggatgggttctttgtctattgcggtcagctcctaactctggcagttttgcttgatcttttatttgatagtttcagagtgaaattg-------------------------------------------------------------------------------------------------------------------------------------------------------------------------------
>Jupunba_langsdorfii_Ribeiro_728@NODE_1_length_1680_cov_102.212726
agaactacaagagaagtcattatcggaggctaacataaaagataagaaacacgtacagaggttggaagatgagctgttgaactgctctcaagaaataggtagtttgtcttgtctcagtttttgatgccctttgaatgggttcttaagcttgaaagtaactaaagctctttcaaatgattgatagatggaaagtagctcttgttgccaattctcttttatttatatgcatataagttgcacatatttactctcattagtgaaccttttgtgcaactgatgactgctattcgatagcatagtattttttcttctatttggtatttttagcatgcaaattaagtcgtaatagtcatctattttcaatgaaattgatttatctgttggattatgttgtttaccttttttttactcattggcttgatctgatcatacttgatacagattaccttaaggatcagcttaatggaaggaacatggaggtgaaatacctgcaaggacttgtttactgcctcaaattgaaaatagaggatatagaaggcttacaagatgaggttttcaggttaaaggaggagctgcagagatccaattcggagcaatttttcttgttgaaggaattagaaactaaagaaatggaattggagaagtcaacactgtctgtagagaaattggaggaatcaatttcatccatggcattagagtctgaatgtgaagtagagtgcatgaagcttgacatgatggccttagagcagagtcattttgaggctaagaaaatacaggaggaaactctagaggaaaacactagaatgagcagattgattgaagagcttcagtttaaatttcttgaagcccaaaaaagtattgtctctctaaatgaggaaaataggaattttaagaacaagattgatgccgtcaacatgaacgctagaaatttttctcagaaggttgaagagtggctagaaaacaaggatagatcacaactcaatggtcagtcttccttgagcaaacaagagaaggattcagatatatcaaaggatataaggtacatgacggaaggtgtttggttttcaactaatctgtatgtgacaagcgtcctgttataataattgtgttataatggaaggatggggtttttctctattgcggtcagctcctaactctggcagttttgcttgatcttttatttgatagtttcagagtgaaattgccaatttctcttcttcaagggaataaaatcaaatggggcacctctttcttttttctacttctttcttgttaataaatgttctcacttaaaaaaggttaaagatttgaactggttaggaatgtttcagagccacagtgtttacctttgtcattaggtgtatgcctgatatcatagg
>Jupunba_leucophylla_Iganci_839@NODE_1_length_1738_cov_185.628537
agaactacaagagaagtcattatcggaggctaacataaaagataagaaacacgtacagaggttggaagatgagctgttgaactgctctcaagaaataggtagtttgtcctgtctcagtttttgatgccctttgaatgggttcttaagcttgaaagtaactaaagctctttcagatgattgatagatggaaagtagctcttgttgccaattctattttatttatatgcatataagttgcacatatttactctcatcagtgaaccttttgtgcaacagatgattgctattcgatagcatagtattttttcttctttttggtatttttagcatgcaaattaagatgtaatagtcatctattttcaatgaaattgatttatctgttggattatgttgtttacgttttttttactcattggcttgatctgatcatacttgatacagattacctcaaggatcaacttaatggaaggaatatggaggtgaaatacctgcaagaacttgtttactgcctcaaattgaaaatagaggatatggaaggcttacaagatgaggttttcaggttaaaggaggagctgcagagatcccattcggagcaatttttcttgttgaaggaattagaaactaaagaaatggaattggagaagtcaacactgtctgtagagaaattggaggaatcaatttcatccatggcattagagtctgaatgtgaagtagagtgcatgaagcttgacatgatggccttggagcagagtcattttgaggctaagaaaatacaggaggaaactctagaggaaaacactagaatgagcaggttgattgaagagcttcagtttaaatttctggaagcccaaaaaagtattgtctctctaaatgaggaaaataggaattttaagaacaagattgatgccttcaacatgagcactagaaatttttctctgaaggttgaagagtggctagaaaacaaggatagatcacaactcaatggtcggtcttccttaagcaaacaagagaaggattcagatatctcaaaggatataaggtacatgacagaaggtgtttggttttcaactaatctgtatgtgacaagtgtcctgttataataattgtgttataatggaaggatggggtttttctctattgcggtcagctcctaactctggcagttttgcttgatcttttatttgatagtttcagagtgaaattgccaatttctcttcttcaagggaataaaatcaaatggggcacctctttcttttttctatttctttcttgttaataaatgttctcccttaaaaaaggttaaagattcgaactggttaggaatgtttcagagccacagtgtttacctttgtcattaagtgtatgcctgatatcatagg
>Jupunba_microcalyx_Iganci_855@NODE_1_length_1703_cov_131.627921
agaactacaagagaagtcattatcggaggctaacataaaagataagaaacacgtacagaggttggaagatgagctgttgaactgctctcaagaaataggtagtttgtcctgtctcagtttttgatgccctttgaatgggttcttaagcttgaaagtaactaaagctctttcagatgattgatagatggaaagtagctcttgttgccaattctattttatttatatgcatataagttgcacatatttactctcattagtgaaccttttgtgcaacagatgattgctattcgatagcatagtattttttcttctttttggtatttttagcatgcaaattaagatgtaatagtcatctattttcaatgaaattgatttatctgttggattatgttgtttacgttttttttactcattggcttgatctgatcatacttgatacagattacctcaaggatcaacttaatggaaggaatatggaggtgaaatacctgcaagaacttgtttactgcttcaaattgaaaatagaggatatggaaggcttacaagatgaggttttcaggttaaaggaggagctgcagagatcccattcggagcaatttttcttgttgaaggaattagaaactaaagaaatggaattggagaagtcaacactgtctgtagagaaattggaggaatcaatttcatccatggcattagagtctgaatgtgaagtagagtgcatgaagcttgacatgatggccttggagcagagtcattttgaggctaagaaaatacaggaggaaactctagaggaaaacactagaatgagcaggttgattgaagagcttcagtttaaatttctggaagcccaaaaaagtattgtctctctaaatgaggaaaataggaattttaagaacaagattgatgccttcaacatgagcactagaaatttttctctgaaggttgaagagtggctagaaaacaaggatagatcacaactcaatggtcggtcttccttaagcaaacaagagaaggattcagatatatcaaaggatataaggtacatgacagaaggtgtttggttttcaactaatctgtatgtgacaagtgtcctgttataataattgtgttataatggaaggatggggtttttctctattgcggtcagctcctaactctggcagttttgcttgatcttttatttgatagtttcagagtgaaattgccaatttctcttcttcaagggaataaaatcaaatggggcacctctttcttttttctatttctttcttgttaataaatgttctcccttaaaaaaggttaaagatttgaactggttaggaatgtttcagagccacagtgtttacctttgtcattaagtgtatgcctgatatcatagg
>Jupunba_nipensis_Mayo_19662@NODE_1_length_1007_cov_39.093548
------------------------------------------------------------------------------------------------------------------------------------------------------------------------------------------------------------ccaattctattttatttatatgcatataagttgcacatatttactctcattagtgaaccttttgtgcaacatatgattgctattcgatagcatagtattttttcttctttttggtatttttagcatgcaaattaagatgtaatagtcatctattttcaatgaaattgatttatctgttggattatgttgtttacgtttttttcactcattggcttgatctgatcatacttgatacagattaccttaaggatcagcttaatggaaggaatatggaggtgaaatacctgcaagaacttgtttactgcctcaaattgaaaatagaggatatggaaggcttacaagatgaggttttcaggttaaaggaggagctgcagagatccaattcggagcaatttttcttgttgaaggaattagaaactaaagaaatggaattggagaagtcaacactgtctgtagagaaattggaggaatcaatttcatccatggcattagagtctgaatgtgaagtagagtgcatgaagcttgacatgatggccttggagcagagtcattttgaggctaagaaaatacaggaggaaactctagaggaaaacactagaatgaacaggttgattgaagagcttcagtttaaatttctggaagcccaaaaaagtattgtctctctaaatgaggaaaataggaattttaagaacaagattgatgccgtcaacatgagcactagaaatttttctcagaaggttgaagagtggctagaaaacaaggatagatcacaactcaatggtcggtcttccttaagcaagcaagagaaggattcagatatatcaaaggatataaggtacatgac-------------------------------------------------------------------------------------------------------------------------------------------------------------------------------------------------------------------------------------------------------------------------------------------------------------------------------------------
>Jupunba_oppositifolia_Liegier_16014@NODE_1_length_1108_cov_114.437439
--------------------------------------------agaaacacgcacagaggttgggagatgagctgttgaactgctctcaagaaataggtagtttgtcctgtctcagtttttgatgccctttgaatgggttcttaagcttgaaagtaactaaagctctttcagatgattgatagatggaaagtagctcttgttgccaattctattttatttatatgcatataagttgcacatatttactctcattagtgaaccttttgtgcaacatatgattgctattcgatagcatagtattttttcttctttttggtatttttagcatgcaaattaagatgtaatagtcatctattttcaatgaaattgatttatctgttggattatgttgtttacgttttttttactcattggcttgatctgatcatacttgatacagattaccttaaggatcagcttaatggaaggaatatggaggtgaaatacctgcaagaacttgtttactgcctcaaattgaaaatagaggatatggaaggcttacaagatgaggttttcaggttaaaggaggagctgcagagatccaattcggagcaatttttcttgttgaaggaattagaaactaaagaaatggaattggagaagtcaacactgtctgtagagaaattggaggaatcaatttcatccatggcattagagtctgaatgtgaagtagagtgcatgaagcttgacatgatggccttggagcagagtcattttgaggctaagaaaatacaggaggaaactctagaggaaaacactagaatgagcaggttgattgaagagcttcagtttaaatttctggaagcccaaaaaagtattgtctctctaaatgaggaaaataggaattttaagaacaagattgatgccgtcaacatgagcactagaaatttttctcagaaggttgaagagtggctagaaaacaaggatagatcacaactcaatggtcggtcttccttaagcaagcaagagaaggattcagatatatcaaaggatataaggtacatgacagaaggtgtttggttttcaactaatctgtatgtgacaagcgtcctgttataataattgcgttataatggaaggatggggtttttctctattgcggtcagctc-------------------------------------------------------------------------------------------------------------------------------------------------------------------------------------------------------------------------------------
>Punjuba_lehmannii_Escobar_7465@NODE_1_length_1437_cov_82.005147
agaactacaagagaagtcattatcggaggctaacataaaagatgagaaacacatacagaggttggaagatgagctgttgaactgctctcaagaaataggtcgtttgtcctgtctcagtttttgatgccctttgaatgggttcttaatcttgaaagtaactaaatctttttcagatgattgatagatggaaaatagctcttgttgccaattctattttatttatatgcatataagttgcacatatttactgtcattagtgaaccttttgtgcaacagatgattgctattcgatagcatagtattttttcttctttttggtatttttagcatgcaaattaagttgtaa-agtcatctattttcaatgaaattgatttatctgttggattatgttgtttac-ttttttttactcattggcttgatctgatcatacttgatacagattaccttaaggatcagcttaatggaaagaacatggaggtgaaatacctgcaagaacttgtttacagcctcaaattgaaaatagaggatatggaaggcttacaagatgaggttttcaggttaaaggaggagctgcagagatccaatttggagcaatttttcttgttgaaggaattagaaactaaagaaatggaattggagaagtcaacactgtctgtagagaaattggaggaatcaatttcatccatggcattagagtctgaatgtgaagtagagtgcatgaagcttgacatgatggccttggagcagagtcattttgaggctaagaaaatacaggaggaaactctagaggaaaacactagaatgagcagattgattgaagggcttcagtttaaatttctggaagcccaaaaaagtattgtctctctaaatgaggaaaataggaattttaagaacaagattgatgccgtcaacatgaacactagaaatttttctcagaaggttgaagagtggctagaaaacaaggatagatcacaactcaatggtccgtcttccttgagcaaacaagagaaggattcagatatatcaaaggatataaggtacatgacagaaggtgtttggttttcaactaatctgtatgtgacaagcgtcctgttataataattgtgttataatggaaggatgggg-ttttctctattgcggtcagctcctaactctggcagttttgctcgatcttttatttgatagtttcagagtgaaattgccaatatctcttcttcaagggaataaaatcaaatggggcacctctttcttttttctacttctttcttgttaataaatgttctcccttaaaaaaggttaaagatttgaactggttaggaatgtttcagagccacagtgtttacctttgtcattaagtgtatgcctgatgtcatagg
>_R_Acacia_rostellifera_Murphy_466@NODE_1_length_1559_cov_203.443320
agaattacaagagaagtcattatcggaggataacataaaagataagaaacacgtacaaaggttggaagatgagctgttgaactgctctcaagaaataggtagtttgtcctgtctcagtttttgatgccctttgaaggggttcttaagcttgaaagtaactaaagctctttcagatgattgatagatggaaagcagctcatgttgccaattctattttatttatatgcatataagttgcacatatttacttgcatgagtgaacctattgtgcaacagatgattgctattcgatagcata-------------------gtatttttggcatgtaaattaagttgtaatagtcatct-ttttcaacgaaattgatttatctgttggattatg----------ttttttaactcattggtttgatctgatcatacttgacacagattaccttaaggatcagcttaatggaaggaacatggaggtgaaatacctgcaagaacttgtttacagcctcaaattgaaaataaaggatatggaaggcttacaacatgaggttttcaggttaaaggaggagctgcagagatccaattcggagcaatttttcttgttgaaggaattagaaactaaagaaatggaattggagaagtcaacactgtctgtagagaaattggaggaatcaatttcatccatggcattagagtctgaatgtgaagtagagggcatgaagcttgacatgatggccttggagcagagtcattttgaggctaagaaaatacaggaggaaactctagaagaaaacactagaatgagcagattgattgaagaacttcagtttaaatttctggaagcccaaaaaagtattgtctctctaaatgaggaaaatagcaagcttaagaacaagattgatgccgtcaacagaaacactagaaatttttctcagaaggttgaagagtggctagaaaacaaggatagatcacaactcaatggtcagcctcccttgagcgaacaagagaagggttcagttatatcaaaggatacaaggtacatgacaaaaggtgtttggttttcaactaatctgtatgtgacaagcgtcctgttataataattgtgttataatggaaggatggggtttttctctattgcggtcagctcctaactctggcagttttgcttgatcttttatttgatggtttcagagtgaaattgccaatttcacttcttcaagggaataaaatcaaatggggtgcctctttcttttttctacttcttgcttgttaataaatgttctcccttaaaaaaggctaaagatttgaactggttagtaatgtttcagagccacagcgtttacctttgtcattaagtgtatgcctgatatcatagg
>_R_Afrocalliandra_redacta_Germishuizen_5585@NODE_1_length_1086_cov_242.106046
-----------------------------------------------------------------------------------------------taggtagtttttcatgtctcagctttagatgtact------------------ttgaaagttattaaagctcttttagatgattgatagatgg-aagtagccctttttgccaattctattttactaatatgcatataagtggcacgtattgactctcaatagtgaaccttttgtgcaacagactgttgc-------taataatattttttcccttctttttgatatttttggcaagcaaattaagttgtaattgtcatccattttcagtgacattgatttatctattggattaggttctctctctctctctctctcattggcttcatctaatcatacttgacacagattaccttaaggaccagcttaatggaaggaacatggaggtgaagtacctgcaagagcttgtttacagcctcaaattgaaaataaaggatatggaaggcttacaagatgaggttatccggttaaaggaggatctgcagagatccaattctgagcaatttttcttgttcgaggaattagaggctaaggaaatggaactggagaggtcaacactgtcgatagagagattggaggaatcaatttcatccatagcattagagtctgaatgcgaagtagagtgcatgaagcttgacatgatggccttggagcagagtcattttgaggctaagaaaatacaggaggaaactctagaggaaaacaccagaatgagtagattgattaaagagctccagattaaatttcaggaagcccaaaaaattattgtctctctaaacgaggaaaatagggaacttaagaataagattggtgccgtcaacatgaacaccataaattttactcagaaggttgaagagtgtctagaaaacatgggaagatcacaactcaagagtcagtcttccttgagcgtacaagagaaggattcagatatatcaaaggacataaggtacatgatggaaggtg---gtttttcaacttatctgtatgtaacaggtgtcctgttataataattgtgttataatagaaggatggga-tcttctatattgcagtcagcttataactctggaagttttgcttgatcttttattagatag-----------------------------------------------------------------------------------------------------------------------------------------------------------------------------------------------
>_R_Albizia_adinocephala_FHO33_88@NODE_1_length_1604_cov_130.037983
agaactacgagagaagtcattatcagaggctaacataaaagataagaaacacgtacaaaggttggaagatgagctgttgaagtgctatcaagaaataggtagtttgtcctgtctcagttttttatgccctttgaatgggttcttgagcttgaaagtaactaaagctcttttagatgattgatagatggaaagtagctcttgttgccaattctattttatttatatgcatataagttgcacatatttactctcattagtgaaccttttgtgcaacagatgattgctattggatagcatagtattttttcttctttttggtatttttggcatgcaaattaagttgtaatagtcatctattttcaatgaaattgatttatttgttggattttgttgtttac-ttttttttactcattggcttgatctgatcatacttgatacagaataccttaaggatcatcttaatggaaggaacatggaggtgaaatacctgcaagaacttgtttacagcctcaaattgaaaatagaggatatggaaggcttacaagatgaggttttcaggttaaaggaggagttgcagatatccaattcggagcagtttttcttgttgaaggaattagaaactaaagaaatggaactggagaagtcaacactgtctgtagagaaattggaggaatcaatttcatccatggcattagagtctgaatgtgaagtagagtgcatgaagcttgacatgatggccttggagcagagtcattttgaggctaagaaaatacaggaggaaactctagaggaaaacactagaatgagcagattgatagaagagcttcagtttaaatttatggaagcccaaaaaagtattgtctctctacatgaggaaaataggaattttaagaacaagattgatgctgtcaacatgaacactagaaatttttctcagaaggttgaagagtggctagaaaacaagtatagatcacaactcaatggtcagtcttccttgagcgaacaagagaaggattcagatatatcaaaggatataaggtacatgacagaaggtgtttggttttcaactaatctgtacgtgacaagcgtcttgttataataattgtgttataat-----gatggggtttttctctattgcggtcagctcctaactctggcagttttgcttgatcttttatttgatggtttcagagtgaaattgccaatttctcttcttcaagggaataaaatcaaatggggcacctctgtcttttttctacttcttgcttgttaataaatgttctcccttaaaaaaggctaaagatttgaactggttagcaatgtttcagagccacagtgtttacctttgtcatttagtgtatgcctgatgtcatggg
>_R_Albizia_burkartiana_StivalSantos_678@NODE_1_length_1012_cov_7.477534
---------------------------------------------------------------------------------------------------------------------------------------------------------------------------------------------------------ttgccaattctattttatttatatgcatataagttgcacatatttaatctcattagtgaaccttttgtgcaacagatgattgctattcgatagcatagtattttttcttctttttggtatttttggcatgcaaattaagttgtaatagtcatctattttcaatgaaattgatttatttgttggattttgttgtttat-tttgttttactcattggcttgatctgatcatacttgatacagattaccttaaggatcagcttaatggaaggaacatggaggtgaaatacctgcaagaacttgtttacagcctcaaattgaaaatagaggatatcgaaggcttacaagatgaggttttcaggttaaaggaggagctgcagatatccaattcggagcagttttttttgttgaaggaattagaaactaaagaaatggaactggagaagtcaacactgtctgtagagaaattggaggaatcaatttcatccatggcattagattctgaatgtgaagtagagtgcatgaagcttgacatgatggccttggagcagagtcattttgaggctaagaaaatacaggaggaaactctagaggaaaacactagaatgagcagattgatagaagagcttcagtttaaatttatggaagcccaaaaaagtattgtctctctacatgaggaaaataggaatttcaagaacaagattgatgctgtcaacatgaacactagaaatttttctcagaaggttgaagagtggctagaaaacaaggatagatcacaactcaatggtcagtcttccttgagcgaacaagagaaggattcagatatttcaaaggatataaggtacatgacagaaggtgtttggttttcaactaatctgtatgtgacaagcgtcctgttataataattgtgttataat-----gatggggtttttctctattgcgttcagctcctaactctggcagttttgcttgatcttttatttgatagtttcagagtgaaattgccaatttctcttctt----------------------------------------------------------------------------------------------------------------------------------------------------------------
>_R_Albizia_edwallii_Dalmaso_272@NODE_1_length_1114_cov_5.452314
------------------------------------------------------------------------------------------------------------------------------------------------------------------------------------------------------------------------------------------------atatttactctcattagtgaaccttttgtgcaacagatgattgctattcgatagcatagtattttttcttctttttggtatttttggcatgcaaattaagtagtaatagtcatctattttcaatgaaattgatttatctgttggattatgttgtttac-ttttttttactcattggcttgatctgatcatacttgatacagattaccttaaggatcagcttaatggaaggaacatggaggtgaaatacctgcaagaacttgtttacagcctcaaattgaaaatagaggatatggaagacttacaagatgaggttttcaggttaaaggaggagctgcagatatccaattcggagcattttttattgttgaaggaattagaaactaaagaaatggaactggagaagtcaacactgtctgttgagaaattggaggaatcaatttcatccatggcattagagtctgaatgtgaagtagagtgcatgaagcttgacatgatggccttggagcagagtcattttgaggctaagaaaatacaggaggaaactctagaggaaaacactagaatgagcagattgatggaagagcttcagtttaaatttatggaagcccaaaaaagtattgtctctctaaatgaggaaaataggaattttaagaacaagattgatgccgtcaacatgaacactagaaatttttctcagaaggttgaagagtggctagaaaacaaggatcgatcacaactcaatggtcagtcttccttgagcgaacaagagaaggattcagatatatcaaaggatataaggtacatgacagaaggtgtttggttttcaactaatctgtatgtgacaagcgtcctgttataataattgtgttataat-----gatggggtttttctctattgcggtcagctcctatctctggcagttttgcttgatcttttatttgatagtttcagagtgaaattgccaagttctcttcttcaagggaataaaatcaaatggggcacctctgtcttttttctacttcttgcttgttaataaatgttctcccttacaaaaggctaaagacttgaactggttagtaatgtttcagagccacagtgtttacctttgtcattaag--------------------
>_R_Albizia_inundata_Wood_26530@NODE_1_length_964_cov_1130.380638
-------------------------------------------------------------------------------------------------------------------------------------------------------------------------------------------------------------------------------------------------------------------------------------------------------------------------------------------------------------------------------------------tttggatt---ttgtttac-tttttttgacttattggcttgatctgatcatacttgatacagattaccttaaggatcagcttcatggaaggaacatggaggtgaaatacctgcaagaacttgtttacagcctcaaattgaaaatagaggatatggaaggcttacaagatgaggttttcaggttaaaggaggagctgcagatatccaattcggagcaatttttcttgttgaaggaattagaaactaaagaaatggaactggagaagtcaacactgtctgtagagaaattggaggaatcaatttcatccatggcattagagtctgaatgtgaagtagagtgcatgaagcttgacatgatggccttggagcagagtcattttgaggctaagaaaatacaggaggaaactctagaggaaaacactagaatgagcagattgatagaagagcttcagtttaaatttatggaagcccaaaaaagtattgtctctctacatgaggaaaataggaattttaagaacaagattgatgctgtcaacatgaacactaggcatttttctcagaaggttgaagagtggctagaaaacaaggatagatcacaactcaatggtcagtcttccttgagcgaacaagagaaggattcagatatatcaaaggatataaggtacatgacagaaggtgtttggttttcaactaatctg-----gacaagcgtcctgttataataattgtgttataat-----gatggggtttttctctattgcggtcagctcctaactctggcagttttgcttgatcttttatttgatagtttcagagtgaaattgccaatttctcttcttcaagggaataaaatcaaatggggcacctctgtcttttttctacttcttgcttgttaatgaatgttctcccttaaaaaaggctaaagatttgaactggttggtaatgcttcagagccacagtgtttacctttgtcatt-----------------------
>_R_Albizia_niopoides_Simon_1601@NODE_1_length_983_cov_87.213024
------------------------------------------------------------------------------------------------------------------------------------------------------------------------------------------------------------------------------------------ttgcacatatttactctcattagtgaaccttttctgcaacagatgattgctattcgatagcatagtattttttcttccttttggtatttttggcatgcaaattaagttgtaatagtcatctattttcaatgaaattgatttatttgttggattttgttgtttac-tttttttcactcattggcttgatctgatcatacttgatacagattaccttagggatcagcttaatggaaggaatgtggaggtgaaatacctgcaagaacttgtttacagcctcaaattaaaaatagaggatatggaaggcttacaagatgaggttttcaggttaaaggaggagctgcagatatccaattcggagcagtttttcttgttgaaggaattagaaactaaagaaatggaactggagaagtcaacactgtctgtggagaaattggaggaatcaatttcatccatggcattagagtctgaatgtgaagtagagtgcatgaagcttgacatgatggccttggagcaaagtcattttgaggctaagaaaatacaggaggaaactctagagaaaaacactagaatgagcagattgatagaagagcttcagtttaaatttatggaagcccaaaaaagtattgtctctctacatgaggaaaataggagttttaagaacaagattgatgctgtcaacatgaacactagaaatttttctcagaaggttgaagagtggctagaaaacaaggatagatcacaactcaatggtcaatcttccttgagcgaacaagagaaggattcagatatatcaaaggatataaggtacatgacagaaagtgtttggttttcaactaatctgtatgtgacaagcgtcctgttataatagttgtgttataat-----gatggggtttttctctattgcggtcagctcctaactctggcagttttgcttgatcttttgtttgatagtttcagagtgaaattgccaatttctcttcttcaag------------------------------------------------------------------------------------------------------------------------------------------------------------
>_R_Albizia_niopoides_Simon_1601@NODE_2_length_728_cov_126.843318
------------------------------------------------------------------------------------------------------------------------------------------------------------------------------------------------------------------------------------------ttgcacatatttactctcattagtgaaccttttctgcaacagatgattgctattcgatagcatagtattttttcttctttttggtatttttggcgtgcaaattaagttgtaatagtcatctattttcaatgaaattgatttatttgttggattttgttgtttac-ttttttttactcattggcttgatctgatcatacttgatacagattaccttaaggatcagcttaatggaaggaacatggaggtgaaatacctgcaagaacttgtgtacagcctcaaattaaaaatagaggatatggaaggcttacaagatgaggttttcaggttaaaggaggagctgcaggtatccaattcagagcagtttttcttgttgaaggaattagaaactaaagaaatggaactggagaagtcaacactgtctgtagagaaattggaggaatcaatttcatccatggcattagagtctgaatgtgaagtagagtgcatgaagcttgacgtgatggccttggagcagagtcattttgaggctaagaaaatacaggaggaaactctagaggaaaacactagaatgagcagattgatagaagagcttcagtttaaatttatggaagcccaaaaattaattgtctctctacatgaggaaaataggaattttaagaacaagattgatgctgtcaacatgaacactagaaatttttctcagaaggttgaagagtggctagaaaaca--------------------------------------------------------------------------------------------------------------------------------------------------------------------------------------------------------------------------------------------------------------------------------------------------------------------------------------------------------------------------------------------------------------------------------
>_R_Albizia_sinaloensis_Hughes_1576@NODE_1_length_1064_cov_95.313070
---------------------------------------------------------------------------------------------------------------tctcagttttttatgccctttgaatgggttcttgagcttgaaagtaactaaagctcttttcgatgattgatagatggaaagtagctcttgttgccaattctattttatttatatgcatataagttgcacatatttactctcattagtgaaccttttgtgcaacagatgattgctattcgatagcatagtattttttcttctttttggtatttttggcatgcaaattaagttgtaatagtcatctattttcaatgaaattgatttatttgttggattttgttgtttacttttttttcactcatttgcttgatctgatcatacttgatacagaacaccttaaggatcatcttaatggaaggaacatggaggtgaaatacctgcaagaacttgtttacagcctcaaattgaaaatagaggatatggaaggcttacaagatgaggttttcaggttaaaggacaagtggcagatatccaattcggagcagtttttcttgttgaaggaattagaaactaaagaaatggaactggagaagtcaacactgtctgtagagaaattggaggaatcaatttcatccatggcattagagtctgaatgtgaagtagagtgcatgaagcttgacatgatggccttggagcagagtcattttgaggctaagaaaatacaggaggaaactctagaggaaaacactagaatgagcagattgatagaagagcttcagtttcaatttatggaagcccaaaaaagtattgtctctctacatgaggaaaataggaattttaagaacaagattgatgctgtcaacatgaacactagaaatttttctcagaaggttgaagagtggctagaaaacaagtatagatcacaactcaatggtcagtcttccttgagcgaacaagagaaaaattcagatatatcaaaggatataaggtacatgacagaaggtgtttggttttcaactaatctgtatgtgacaagcgtcctgttataataattgtgttataat-----gatggggtttttctctattgcggtcagctcctaactctggcagttttgcttgatct-----------------------------------------------------------------------------------------------------------------------------------------------------------------------------------------------------------
>_R_Albizia_subdimidiata_var_minor_Gorts_341@NODE_1_length_901_cov_52.120146
-------------------------------------------------------------------------------------------------------------------------------------------------------------------------------------------------------------------------------atgcatataagttgcacacatttactctcattagtgaaccttttgtgcaacatatgattgctatttgatagcatagtattttttcttctttgtggtatttttggcatgcaaattaagttgtaatagtcatctattttcaatgaaattgatttatttgttggattttgttgtttac-ttttttttacttattggcttgatctgatcatacttgatacagattaccttaaggatcagcttaatggaaggaacatggaggtgaaatacctgcaagaacttgtttacagcctcaaattgaaaatagaggatatggaaggcttacaagatgaggttttcaggttaaaggaggagctgcagatgtccaattcggagcagtttttcttgttgaaggaattagaaactaaagaaatggaactggagaagtcaaccctgtctgtagagaaattggaggaatcaatttcatccatggcattagagtctgaatgtgaagtagagtgcatgaagcttgacatgatggccttggagcagagtcattttgaggctaagaaaatacaggaggaaactctagaggaaaacactagaatgagcagattgatagaagagcttcagtttaaatttatggaagcccaaaaaagtattgtctctctacatgaggaaaataggaattttaagaacaagattgatgctgtcaacatgaacactaggcatttttctcagaaggttgaagagtggctagaaaacaaggatagatcacaactcaatggtcagtcttccttgagcgaacaagagaaggattcagatatatcaaaggatataaggtacatgacagaaggtgtttggttttcaactaatctgtatgtgacaagcgtcctgttataataattgtgttataat-----gatggggttt---------------------------------------------------------------------------------------------------------------------------------------------------------------------------------------------------------------------------------------------------------
>_R_Albizia_tomentella_Leach_Dunlop_3801@NODE_1_length_1225_cov_159.730836
-------------------------------------aaagataagaaacacgtacagaggttggaagatgagctgttgaactgctctcaagaaataggtagtttgtcctgtctcaatttttgatgccctttgaatgggttcttaagcttgaaagtaactaaagctctttcagatgattgataaatggaaagtagctcatgttgccaattctattttatttgtatgcatataagttgcacatatttactctcattagtgaaccttttgtgcagcagataattgctattcaatatcatagtatttcttcttctttttggtatttttgacatgcaaattaaattgtaatagtgatctattttctatgaaattgatttatctgttggattata----------ttttttaactcattcgcttgatctgatcatacttgatacagattaccttaaggatcagcttaatggaaggaacagggaggtgaaatacctgcaagaacttgtttacagcctcaagttgaaaataaaggatatggaaggcttacaagatgaagttttcctgttaaaggaggagctacagagatccaattctgagcaatttttcttgttgaaggaattagaaactaaagaaatggaattggagaagtcaacactgtctatagagaaattggaggaatcaatttcatccatggctttagagtctgaatgtgaagtagagtgcatgaagcttgacatgatggccttggagcagagtcattttgaggctaagaaaatacaggaggaaactctagaggaaaacactagaatgagcagattgattgaagaacttcagtttaaatttctggaagcccaaaaaagtatcctctctctaaatgaggaaaataggaagcttaagaaaaagattgatgccgtcaacatgaacaccagaaatttttctcagaaggttgaagagtggctcgcaaacgaggctagatcacaactcaatggccagtcttccttgagcgaacaagagaaggattcagatatatcaaaggataccaggtacatgactgaaggggtttggttttcaactaatctgcatgtgacaagcgtcctgttataatagttgtgttatactggaaggatggggtttttctctattgcggtcagctcctaactctggcagttttgcttgatcttttatttgatagtttcagaatgaaattgccaatttctcttcttcaagggaataaaatcaaatggggtgcctcttttttttttctacttcttg---------------------------------------------------------------------------------------------------------------
>_R_Albizia_tomentosa_Hughes_648@NODE_1_length_1165_cov_124.571691
------------------------------------------------------------------------------------------agaaataggtagtttgtcctgtctcagttttttatgccctttgaatgggttcttgagcttgaaagtaactaaagctcttttagatgattgatagatggaaagtagctcttgttgcgaattctattttatttatatgcatataagttgcacatatttactctcattagtgaaccttttgtgcaacagatgattgctattcgatagcatagtattttttcttctttttggtatttttggcatgcaaattaagttgtaatagtcatctattttcaatgaaattgatttatttgttggattttgttgtttactttttttttactcatttgcttgatctgatcatacttgatacagaacaccttaaggatcatcttaatggaaggaacatggaggtgaaatacctgcaagaacttgtttacagcctcaaattgaaaatagaggatatggaaggcttacaagatgaggttttcaggttaaaggaggagtggcagatatccaattcggagcagtttttcttgttgaaggaattagaaactaaagaaatggaactggagaagtcaacactgtctgttgagaaattggaggaatcaatttcatccatggcattagagtctgaatgtgaagtagagtgcatgaagcttgacatgatggccttggagcagagtcattttgaggctaagaaaatacaggaggaaactctagaggaaaacactagaatgagcagattgatagaagagcttcagtttaaatttatggaagcccaaaaaagtattgtctctctacatgaggaaaataggaattttaagaacaagattgatgctgtcaacatgaacactagaaatttttctcagaaggttgaagagtggctagaaaacaagtatagatcacaactcaatggtcagtcttctttgagcgaacaagagaaaaattcagatatatcaaaggatataaggtacatgacagaagctgtttggttttcaactaagctggatgtgacaagcgtcctgttataataattgtgttataat-----gatggggtttttctctattgcggtcagctcctaactctggcagttttgcttgatcttttatttgatagtttcagagtgaaattgccaatttctcttcttcaagggaataaaatcaaatggggcacctctgtct------------------------------------------------------------------------------------------------------------------------------
>_R_Archidendron_clypearia_Wieringa_1849@NODE_1_length_1316_cov_225.860371
agaactacaagagaagtcattattggaggctaacataaaagataagaaacacgtacagaggttggaagatgagctgttgaactgctctcaagatataggtagtttgtcctgtttcagtttttgatgccctttgaatgggttcttaagcttgaaagtaacaaaagctctttcagatgattgatagatggaaagtagctcatgttgccaattctattttatttatatgcatataagttgcacatatttactctcattagtgaatcttttgtgcaacagatgattgcttttcgatagcgtagta-tttttcttctttttggtatttttggcatgcaaattaagttgtaatagtcatctattttcaatgagattgatttatctgttggattatgtt-------ttttttttactcattggccttatctgatcatacttgatacagattaccttaaggatcagcttaatggaaggaacatggaggtgaaatacctgcaagaacttgtttacagcctcaaattgaaaataaaggatatggaaggcttacaagatgaggttttcaggttaaaggaggagctgcagagatccaattccgagcaatttttcttgttgaaggaattagaaactaaagaaatggaattggagaagtcaacactgtctgtaaagaaattggaggaatcaatttcatccatggcattagagtctgaatgtgaagtagagtgcatgaagcttgacatgatggccttggagcagagtcattttgaggctaagaaaatacaggaggaaactctagagaaaaacactagaatgagcagattgattgaagaacttcagtttaaatttctggaagcccaaaaaagtattgtctctctaaatgaggaaaataggaaacttaagaacaagatcgatgctgtcaaaatgaacactagaaatttttctcagaaggttgaagagtggctagaaaacaaggatagatcacaactcaatggtcagtcttccttgagcgaacaagagaaggatttagatatatcaaaggatataaggtacatgacagaaggtgtttggttttcaactaatctgtatgtgacaagcgtcctgttataataattgtgttatacaggaaggatggggtttttctctattgcggtcagctcctaactctggcagttttgcttgatcttttatttgatagtttcagagtgaaattgccaatttctcttcttcaagggaataaaatcgaatggggcgcctctttcttttttctacttcttgcttattag-------------------------------------------------------------------------------------------------------
>_R_Balizia_elegans_Iganci_870@NODE_1_length_1616_cov_90.892788
agaactacaagagaagtcattatcggaggctaacataaaagataagaaacacgtacagaggttggaagatgagctgttgaactgctctcaagaaataggtagtttgtcctgtctcagtttttgatgccctttgaatgggttcttaagcttgaaagtcgctaaagctctttcagatgattgatggatggaaagtagctcttgttgccaattctattttatttatatgcatataagttgcacatatttactctcgttagtgaaccttttgtgcaactgatgattgctatttgatagcatggtattttttcttctttttggtatttttagcatgcaaattaagtcgtaatagtcatctattttcaatgaaattgatttatctgttggattatgttgtttacg----ttttactcattggcttgatctgatcatacttgatacagattaccttaaggatcagcttaatggaaggaacatggaggtgaaatacctgcaagaacttgtttactgcctcaaattgaaaatagaggatatggaaggcttacaagatgaggttttcaggttaaaggaggagctgcagagatccaattcggagcaatttttcttgttgaaggaattagaaactaaagaaatggaattggagaagtcaacactgtctgtagagaaattggaggaatcaatttcatccatggcattagagtctgaatgtgaagtagagtgcatgaagcttgacatgatggccttggagcagagtcattttgaggctaagaaaatacaagaggaaactctagaggaaaacactagaatgagcagattgattgaagagcttcagtttaaatttctggaagcccaaaaaagtattgtctctctaaatgaagaaaataggaattttaagaacaagattgatgccgtcaacgtgaacactagaaatttttctcagaaggttgaagagtggctagaaaacaaggatagatcacaactcaatggtcagtcttccttgagcaaacaagagaaggattcagatatatcaaaggatataaggtacatgacagaa--------gttttcaactaatctgtatgtgataagcgtcctgttataataattgtgttataatggaaggatggggtttttatctatggtggtcagctcctaactctggcagttttacttgatattttatttggtagtttcagagtgaaattgccaatttctcttcttcaagggaataaaatcaaatggggcacctatttcttttttctacttctttcttgttaataaatgttctcccttaaaaaaggttaaagatttgaattggttaggaatgtttcagagccacagtgtttacctttgttattaagtgtatgcctgatatcatagg
>_R_Balizia_leucocalyx_Aguilar_1939@NODE_1_length_1404_cov_133.541070
agaactacaagagaagtcattatcgcaggctaacataaaagataagaaacacgtacagaggttggaagatgagctgttgaactgctctcaagaaataggtagtttgtcctgtctcagtttttgatgccctttgaatgggttcttaagcttgaaagtaactaaagctctttcagatgattgatagatggaaagtagctcttgttgccaattctattttatttatatgcatataagttgcacatatttactctcattagtgaaccttttgtgcaactgatgattgctattcgatagcatagtattttttcttctttttggtatttttagcatgcaaattaagctgtagtagtcatctattttcaatgaaattgatttatctgttggattatgttgtttacgtttttttgactcattggcttgatctgatcatacttgatacagattaccttaaggatcagcttaatggacggaacatggaggtgaaatacctgcaagaacttgtttactgcctcaaattgaaaatagaggatatggaaggcttacaagatgaggttttcaggttaaaggaggagctgcagagatccaattcggagcaatttttcttgttgaaggaattagaaactaaagaaatggaattgaagaagtcaacactgtctgtagagaaattggaggaatcaatttcatccattgcattagagtctgaatgtgaagtagagtgcttgaagcttgacatgatggccttggagcagagtcattttgaggctaagaaaatacaggaggaagctctagaggaaaacactagaatgagcaggttggttgaagagcttcagtttaaatttctggaagcccaaaaaagtattgtctctctaaatgaggaaaataggaattttgagaacaagattgatgccgtcaacatgaacactagaaatttttctcagaaggttgaagagtggctagaaaacaaggatagatcacaactcaatggtcagtcttccttgagcaaacaagagaaggattcagatatatcaaaggatataaggtacatgacagaaggtgtttggttttcaactaatctgtatgtgaaaagcgtcctgttaaaataattgtgttataatggaaggatggggtttttctctattgcggtcagctcctaactctggcagttttgcttgatcttgtatttgatagtttcagagtgaaattgccagtttctcttcttcaagggaataaaatcaaatggggcacctctttcttttttctacttctttcttgttaataaatgttctcccttgaaaaaggttaaagatttgaactggttaggaatgtttcagggccacagtgtttacctttgtcattaagtgtatgcctgatatcatagg
>_R_Balizia_pedicellaris_Queiroz_15529@NODE_1_length_2336_cov_176.384480
tgaactacaagagaagtcattatcggaggctaacataaaagataagaaacacgtacagaggttggaagatgagctgttgaactgctctcaagaaataggtggtttgtcctgtctcagtttttgatgccctttgaatgggtttttaagcttgaaagtcactaaagctctttcagatgattgatggatggaaagtagctcttgttgccaattctattttatttatatgcatataagttgcacatatttactctcgttagtgaaccttttgtgcaactgatgattgctattccatagcatggtattttttcttctttttggtatttttagcatgcaaattaagtcgtaatagtcatctattttcaatgaaattgatttatctgttggattatgttgtttacg----ttttactcattggcttgatctgatcatacttgatacagattaccttaaggatcagcttaatggaaggaacatggaggtgaaatacctgcaagaacttgtttactgcctcaaattgaaaatagaggatatggaaggcttacaagatgaggttttcaggttaaaggaggagctgcagagatccaattcggagcaatttttcttgttgaaggaattagaaactaaagaaatggaattggagaagtcaacactgtctgtagagaaattggaggaatcaatttcatccatggcattagagtctgaatgtgaagtagagtgcatgaagcttgacatgatggccttggagcagagtcattttgaggctaagaaaatacaagaggaaactctagaggaaaacactagaatgagcagattgattgaagagcttcagtttaaatttctggaagcccaaaaaagtattgtctctctaaatgaggaaaataggaattttaagaacaagattgatgccgtcaacatgaacactagaaatttttctcagaaggttgaagagtggctagaaaacaaggatagatcacaactcaatggtcagtcttccttgagcaaacaagagaaggattcagatatatcaaaggatataaggtacatgacagaag--------ttttcaactaatctgtatgtgataagcgtcctgttataataattgtgttataatggaaggatggggtttttatctatggcggtcagctcctaactctggcagttttacttgatcttttatttggtagtttcagagtgaaattgccaatttctcttcttcaagggaataaaatcaaatggggcacctatttcttttttctacttctttcttgttaataaatgttctcccttaaaaaaggttaaagatttgaattggttaggaatgtttcagagccacagtgtttacctttgttattaagtgtatgcctgatatcatagg
>_R_Balizia_spnov_Morim_577@NODE_1_length_2226_cov_191.061723
-------------------------------------------------------------------------------------------------------------------------------------------ttcttaagcttgaaagtcactaaagctctttcagatgattgatggatggaaagtagctcttgttgccaattctattttatttatatgcatataagttgcacatatttactctcgttagtgaaccttttgtgcaactgatgattgctattcgatagcatagtattttttcttctttttggtatttttagcatgcaaattaagtcgtaatagtcatctattttcaatgaaattgatttatctgttggattatgttgtttacg----ttttactcattggcttgatctgatcatacttgatacagattaccttaaggatcagcttaatggaaggaacatggaggtgaaatacctgcaagaacttgtctactgcctcaaattgaaaatagaggatatggaaggcttacaagatgaggttttcaggttaaaggaggagctgcagagatccaattcggagcaacttttcttgttgaaggaattagaaactaaagaaatggaattggagaagtcaacactgtctgtagagaaattggaggaatcaatttcatccatggcattagagtctgaatgtgaagtagagtgcatgaagcttgacatgatggccttggagcagagtcattttgaggctaagaaaatacaagaggaaactctagaggaaaacactagaatgagcagattgattgaagagcttcagtttaaatttctggaagcccaaaaaagtattgtctctctaaatgaggaaaataggaattttaagaacaagattgatgccgtcaacatgaacactagaaatttttctcagaaggttgaagagtggctagaaagcaaggatagatcacaactcaatggtcagtcttccttgagcaaacaagagaaggattcagatatatcaaaggatataaggtacatgacagaag--------ttttcaactaatctgtatgtgataagcgtcctgttataataattgtgttataatggaaggatggggtttttatctattgcggtcagctcctaactctggcagttttacttgatcttttatttggtcgtttcagagtgaaattgccaatttctcttcttcaagggaataaaatcaaatggggcccctctttctttttcctacttctttcttgttaataaatgttctcccttaaaaaagattaaagatttgaactggttaggaatgtttcagagccacagtgtttacctttgttattaagtgtatgcctgatatcatagg
>_R_Calliandra_bella_LPQ15696@NODE_1_length_1126_cov_290.459485
------------------------------------------------------------------------------------------------------------------------------------------------------------------------------------------------------------------------------------------------------------------------------------------aacacacaaaaaaaaaaaa----cacttctttttggtatttttggcaagaaaattaagttgtaattgttatccattttcagtgaaattgatttatccattggattagactttttttttttagatttttacccggcttgatctgatcttactggacacagattaccttaaggatcagcttaatggaaggaacatggaggtgaagtacctgcaagagcttgtttacagcctcaaattgaaaataaaggatatggaaggcttacaagatgaggttatccggttaaaggaggaactgcagagatccaattctgagcaatttttattgttggaggaattagaggctaaagaaatggaattggagaagtcaacactgtctgtagagagattggaggaatcaatttcatccatagcattagagtctgaatgtgaagtagagtgcatgaagcttgacatgttggccttggagcagagtcattttgaggctaagaaagtacaagaggagaccctagaggaaaacactaggatgagtagattgattgaagagcttctgtttaaatttcaggaagcccaaaaatgtattgtctctctaaatgaagaaaataggaaacttaagaataagattgatgctgtcaacatgaacactagaaaattttctcagaaagttgaagagtggctggaaaacaaagacagatcacaactcaatgatcagtcttcttttagagtacaagagaaggatccagatatatcaaaggatataaggtacatgttggaaggaattaggttttcaactaatctgtatttaacaggtgtctttttctaatagttgtgttataatagaaggatggga-ttttctctatcgcggtgagcttttaactctggaagttttgcttcatcttttattctgtagtttcagagtgaaattgccaatttcttttcctcaggggatttaaatcaaatagggtgccacttcctacgttcttcttcttgcttgttaataaatgttctccc-tgacaaaagctaaagatttgaaatgg--------------------------ttacttttgtcactgagtgtatgcctgatatcgttag
>_R_Cathormion_rhombifolium_Deighton_3618@NODE_1_length_821_cov_130.883065
--------------------------------------------------------------------------------------------------------------------------------------------------------------------------------------------------gctcttgttgccaattctattttatttatatgcatataagttgcacatatttactctcgttagtgaaccttttgtgcaactgatgattgctattcaatagcatagtattttttcttctttttggtatttttagcatgcaaattaagtcataatagtcatctattttcaatgaaattgatttatctgttggattatgttgtttacg----ttttactcattggcttgatctgatcatacttgatacagattaccttaaggatcagcttaatggaaggaagatggaggtgaaatacctgcaagaacttgtttactgcctcaaattgaaaatagaggatatggaaggcttacaagatgaggttttcaggttaaaggtggagctgcagagatccaattcggagcaatttttcttgttgaagcagttagaaactaaagaaatggaattggagaagtcaacactgtctgtagagaaattggaggaatcaatttcatccatggcattagagtctgaatgtgaagtagagtgcttgaagcttgacatgatggccttggagcagagtcattttgaggctaagaaaatacaagaggaaactctagaggaaaacactagaatgagcagattgattgaagagcttcagtttaaatttctggaagcccaaaaaagtattgtctctctaaatgaggaaaataggaattttaagaacaagattgatgccgtcaacatgaacactagaaatttttctcagaaggttgaagagtggctagaaaacaaggatatatcacaaatcaatggtcagtcttccttgagcaaacaagagaaggattca------------------------------------------------------------------------------------------------------------------------------------------------------------------------------------------------------------------------------------------------------------------------------------------------------------------------------------------------------------------------
>_R_Hydrochorea_corymbosa1_Bonadeu_655@NODE_1_length_972_cov_161.106870
------------------------------------------------------------------------------------------------------------------------------------------------------------------------------------------------------------------------------------tataagttgcacatatttactctcgttagtgaaccttttgtgcaactgatgattgctattcgatagcatagtattttttcttctttttggtatttttagcatgcaaattaagtcgtaatagtcatcttttttcaatgaaattgatttatctgttggattatgttgtttacg----ttttactcattggcttgatctgatcatacttgatacagattaccttaaggatcagcttaatggaaggaagatggaggtgaaatacctgcaagaacttgtttactgcctcaaattgaaaatagaggatatggaaggcttacaagatgaggttttcaggttaaaggtggagctgcagagatccaattcggagcaatttttcttgttgaagcaattagaaactaaagaaatggaattggagaagtcaacactgtctgtagagaaattggaggaatcaatttcatccatggcattagagtctgaatgtgaagtagagtgcttgaagcttgacatgatggccttggagcagagtcattttgaggctaagaaaatacaagaggaaactctagaggaaaacactagaatgagcagattgattgaagagtttcagtttaaatttctggaagcccaaaaaagtattgtctctctaaatgaggaaaataggaattttaagaacaagattgatgccgtcaacatgaacactagaaatttttctcagaaggttgaagagtggctagaaaacaaggatatatcacaaatcaatggtcagtcttccttgagcaaacaagagaaggattcagatatatcaaaggatataaggtacatgacaga--------cgttttcaactaatctgtatgtgataagcatcctgttataataattgtgttataatggaaggatggggtttttatctattgcggtcagctcctaactctggcagttttacttgatcttttatttggtagtttcagagtgaaattgccaatttc-----------------------------------------------------------------------------------------------------------------------------------------------------------------------
>_R_Jupunba_brachystachya_Lima_7438@NODE_1_length_1487_cov_123.714184
agaactacaagagaagtcattatcggaggctagcataaacgataagaaacacgtacagaggttggaagatgagctgttgaactgctctcaagaaataggtagtttgtcctgtctcagttttttatgccctttgaatgggttcttaagcttgaaagtcactaaagctctttcaggtgattgatagatggaaagtagctcttgttgccaattctattttatttatatgcatataagttgcacatatttactctcattagtgaaccttttgtgcaactgatgattgctattcgatagcatagtattttttcttctttttggtatttttagcatgcaaattaagtcgtaatagtcatctattttcaatgaaattgatttatctgttggattacgttgtttacatttttttaactcattggcttgatctgatcatacttgatacagattaccttaaggatcagcttaatggaaggaacatggaggtgaaatacctgcaagaacttgtttactgcctcaaattgaaaatagaggatatggaaggcttacaagatgaggttttcaggttaaagaaggagctgcagagatccaattcggagcaatttttcttgttgaaggaattagaaactaaagaaatggaattggagaagtcaacactgtctgtagagaaattggaggaatcaatttcatccatggcattagagtatgaatgtgaagtagagtgcatgaagcttgacatgatggccttggagcagagtcattttgaggctaagaaaatacaagaggaaactctagaggaaaacactagaatgagcagattgattgaagagcttcagtttaaatttctggaagcccaaaaaagtattgtctccctaaatgaggaaaataggaattttaagaacaagattgatgccgtcaacatgaacactagaaatttttctcagaaggttgaagagtggctagaaaacaaggatagatcacaactcaatggtcagtcttccttgagcaaacaagagaaggattcagatatatcaaaggatataaggtacatgacagaa--------gttttcaactaatctgtatgtgataagcttcctgttataataattgtgttataatggaaggatggggtttttctctattgcggtcagctcctaactctggcagttttgcttgatcttttatttggtagtttcagagtgaaattgccaatttctcttcttcgagggaataaaatcaaatggggcacctctttcctttttctacttctttcttgttaataaatgttctccctt---aaaggttaaagatttgaactggttaggaatgtttcagagccacagtg--------------------------------------
>_R_Jupunba_cochleata_Bonadeu_673@NODE_1_length_1639_cov_107.022407
agaactacaagagaagtcattatcggaggctaacataaaagataagaaacacttacggaggttggaagaggagctgttgaactgctctcaagaaataggtagtttgtcctgtctcagtttttgatgccctttgaatgggttcttaagcttgaaagtaactaaagctctttcaaatgattgatagatggaaagtagctcttcttgccaatactattttatttatatgcatataagttgcacatatttactctcattagtgaaccttttgtccaacagatgattgctattcgatagcatagtattttttcttctttttggtatttttagcatgcaaattaagatataatagtcttctattttcagtgaaattgatttatctgctggattatgttgtttacgttttttttactcatgggcttgatctgatcatacttgatacagattaccttaaggatcagcttaatggaaggaatatggaggtgaaatacctgcaagaacttgtttactgcctcaaattgaaaatagaggatatggaaggcttacaagatgaggttttcaggttaaaggaggagctgcagagatccaattcggagcaatttttcttgttgaaggaattagaaactaaagaaatggaattgaagaagtcaacactgtctgtggagaaattggaggaatcaatttcatccatggcattagagtctgaatgtgaagtagagtgcatgaagcttgacatgatggccttggagcagagtcattttgaggctaagaagatacagggggaaactctagaggaaaacactagaatgagcaggttgattgaagagcttcagtttaaatttctggaagcccaaaaaagtattgtctctctaaatgaggaaaataggaattttaagaacaagattgacgccgtcaacatgaacactagaaatttttctcagaaggttgaagagtggctagaaaacaaggatagatcacaactcaatggtcagtcttccttgagcaaacaagagaaggattcagatatatcaaaggatataaggtacatgacggaaggtgtttggttttcaactaatctgtatgtgacaagcgtcctgttataataattgtgttataatggaaggatggggtttttctctattgcggtcagctcctaactctggcagttttgcttgatcttttatttgatagtttcagagtgaaattgccaatttctcttcttcaagggaataaaatcaaatggggcacctctttcttttttctacttctttcttgttgataaatgttctcccttaaaaaaggttaaagatttgaactggttaggaatgtttcagagccacagtgtttacctttgtcattaagtgtatgcctgatatcatagg
>_R_Jupunba_cochleata_Bonadeu_673@NODE_2_length_508_cov_35.814385
-------------------------------------------aagaaacacgtacagaggttggaagatgagctgttgaactgctctcaagaaataggtagtttgtcctgtctcagttttttatgccctttgaatgggttcttaagcttgaaagtaactaaagctctttcagatgattgatagatggaaagtagctcttgttgccgattctattttatttatatgcatataagttgcacatatttactctcattagtgaaccttttgtgcaactgatgattgttattcgatagcatagtattttttcttctttttggtatttttagcatgcaaattaagtcgtgatagtcatctattttcaatgaaattgatttatctgttggattatgttgtttacgtttttttaactcattggcttgatctgatcatacttgatacagattaccttaaggatcagcttaatgcaaggaacatggaggtgaaatacctgcaagaacttgtttactgcctcaaattgaaaatagaggatatggaaggcttacaagatga-------------------------------------------------------------------------------------------------------------------------------------------------------------------------------------------------------------------------------------------------------------------------------------------------------------------------------------------------------------------------------------------------------------------------------------------------------------------------------------------------------------------------------------------------------------------------------------------------------------------------------------------------------------------------------------------------------------------------------------------------------------------------------------------------------------------------------------------------------------
>_R_Jupunba_limae_Iganci_261@NODE_1_length_1510_cov_103.493371
agaactacaagagaagtcattatcggaggctaacataaaagataagaaacacgtacggaggttggaagaggagctgttgaactgctctcaagaaataggtagtttgtcctgtctcagtttttgatgccctttgaatgggttcttaagcttgaaagtaactaaagctctttcagatgattgatagatggaaagtagctcttcttgccaattctattttatttatatgcatataagttgcacatatttactctcattagtgaaccttttgtccaacagatgattgctattcgatagcatagtattttttcttctttttggtatttttagcatgcaaattaagatgtaatagtcttctattttcaatgaaattgatttatctgttggattatgttgtttacgttttttttactcatgggcttgatctgatcatacttgatacagattaccttaaggatcagcttaatggaaggaatatggaggtgaaatacctgcaagaacttgtttactgcctcaaattgaaaatagaggacatggaaggtttacaagatgaggttttcaggttaaaggaggagctgcagagatccaattcggagcaatttttcttgttgaaggaattagaaactaaagaaatggaattggagaagtcaacactgtctgtagagaaattggaggaatcaatttcatccatggcattagagtctgaatgtgaagtagagtgcatgaagcttgacatgatggccttggagcagagtcattttgaggctaagaaaatacaggaggaaactctagaggaaaacactagaatgagcaggttgattgaacagcttcagtttaaatttctggaagcccaaaaaagtattgtctctctaaatgaggaaaataggaattttaagaacaagattgatgccgtcaacatgaacactagaaatttttctcagaaggttgaagagtggctagaaaacaaggatagatcacaactcaatggtcagtcttccttaagcaaacaagaaaaggattcagatatatcaaaggatacaaggtacatgacagaaggtgtttggttttcaactaatctgtatgtgacaagcgtcctgttataataattgtgttataatggaaggatggggtttttctcttttgcggtcagctcctaactctggcagttttgcttgatcttttatttgatagttttagagtgaaattgccaatttctcttcttcaagggaataaaatcaaatggggcacctctttcttttttctacttctttcttgttaataaatgttctcccttaaaaaaggttaaagatttgaactggttaggaatgtttcagagccacagtgtttacctttgtcagtaagtgtatgcctgatatcatagg
>_R_Jupunba_longipedunculata_Cardona_2682@NODE_1_length_1260_cov_106.370245
-------------------------------------------------------------------gatgagctgttgaactgctctcaagaaataggtagtttgtcctgtctcagtttttgatgccctttgaatgggttcttaagcttgaaagtcactaaagctctttcagacgattgatagatggaaagtagctcttgttgccaattctattttatttatatgcatataagttgcacatatttactctcattagttaaccttttgtgcaactgatgattgctattcgatagcatagtattttttcttctttttggtatttttagcatgcaaattaagtcgtaatagtcatctattttcaatgaaattgatttatctgttggattatgttgtttacgttttttttactcattggcttgatctgatcatacttgatacagattaccttaaggatcagcttaatggaaggaacatggaggtgaaatacctgcaagaacttgtttactgcctcaaattgaaaatagaggatatggaaggcttacaagatgaggttttcaggttaaaggaggagctgcagagatccaattcggagcaatttttcttgttgaaggaattagaaactaaagaaatggaattggagaagtcaacactgtctgtagagaaattggaggaatcaatttcatccatggcattagagtctgaatgtgaagtagagtgcatgaagcttgacatgatggccttggagcagagtcattttgaggctaagaaaatacaagaggaaactctagaggaaaacactacaatgagcagattgattgaagagcttcagtttaaatttctggaagcccaaaaaagtattgtctctctaaatgaggaaaataggaattttaagaacaagattgatgctgtcaacatgaacactagaaatttttctcagaaggttgaagagtggctagaaaacaaggatagatcacaactcaatggtcagtcttccttgagcaaacaagagaaggattcagatatatcaaaggatataaggtacatgacagaa--------gttttcaactaatctgtatgtgataagcgtcctgttataataattgtgttataatggaaggatggggtttttctctattgcggtcagctcctaactctggcagttttgcttgatcttttatttggtagtttcagagtgaaattgccaatttctcttcttcaagggaataaaatcaaatggggcacctctttcttttttctacttctttcttgttaataaatgttctcccttaaaaaaagttaaagatttgaactggttaggaatgtttcagagcc--------------------------------------------
>_R_Jupunba_macradenia_Lourteig_3021@NODE_1_length_1041_cov_128.048755
---------------------------------------------------------------------------------------------------------------------------------tttgaatggcttcttaagcttgaaagtaactaaagctctttcagatgattgatagatggaaagttgctcttgttgccaattctattttatttatatgcatataagttgcacatatttactctcattagtgaaccttttgtgcaacagatgatt-------gatagcatagtattttttattctttttggtattttcagcatgcaaattaagatgtaacagtcatctattttcagtgaaattgatttatctgttggattatgttgtttacgttttttttactcattggcttgatctgatcatacttgatacagattaccttaaggatcagcttaatggaaggaatatggaggtgaaatacctgcaagaacttgtttactgcctcaaattgaaaatagaggatatggaaggcttacaagatgaggttttcaggttaaaggaggagctgcagagatccaattcggagcaatttttcttgttgaaggaattagaaactaaagaaatggaattggagaagtcaacactgtctgtagagaaattggaggaatcaatttcatccatggcattagagtctgaatgtgaagtagagtgcatgaagcttgacatgatggccttggagctgagtcattttgaggctaagaaaatacaggaggaaactctagaggaaaacactagaatgagcaggttgattgaagagcttcagtttaaatttctggaagcccaaaaaagtgttgtctctctaaatgaggaaaataggaattttaacaacaagattgatgccgtcaacatgagcactagaaatttttctcagaaggttgaagagtggctagaaaacaaggatagatcacaactcaatggtcagtcttccttaagcaaacaagagaaggattcagatatatcaaaggatataaggtacatgacagaaggtgtttggttttcaactaatctgtatgtgacaagcgtcctgttataataattgtgttataatggaaggatggggtttttctctatttcggtcagctcctaactctggcagttttgcttgatctt----------------------------------------------------------------------------------------------------------------------------------------------------------------------------------------------------------
>_R_Jupunba_oxyphyllidia_Yonker_6157@NODE_1_length_1157_cov_141.636111
--------------------------------------------------------------------------------actgctctcaagaaataggtagtttgtcctgtctcagtttttgatgccctttgaatgggttcttaagcttgaaagtaactaaagctctttcagatgattgatagatggaaagtagctcttgttgccaattctattttatttatatgcatataagttgcacatatttactctcattagtgaaccttttgtgcaactgatgattgctattcgatagcatagtattttttcttctttttggtatttttagcatgcaaattaagtcgtaatagtcatctattttcaatgaaattgatttatctgttggattatgttgtttacgttttttttactcattagcttgatctgatcatacttgatacagattaccttaaggatcagcttaatggaaggaacatggaggtgaaatacctgcaagaacttgtttactgcctcaaattgaaaatagaggatatggaaggcttacaagatgaggttttcaggttaaaggaggagctgcagagatccaattcagagcaatttttcttgttgaaggaattagaaactaaagaaatggaattggagaagtcaacactgtctgtagagaaattggaggaatcaatttcatccatggcattagagtctgaatgtgaagtagagtgcatgaagcttgacatgatggccttggagcagagtcattttgaggctaagaaaatgcaggaggaaactctagaggaaaacactagaatgagcagattgattgaagagcttcagtttaaatttctggaagcccaaaaaagtattgtctctctaaatgaggaaaataggaattttaagaacaagattgatgccgtcaacatgaacactagaaatttttctcagaaggttgaagagtggctagaaaacaaggatagatcacaactcaatggtcagtcttccttgagcaaacaagagaaggattcagatatatcaaaggatataaggtacatgacggaaggtgtttggttttcaactaatctgtatgtgacaagcttcctgttataataattgtgttataatggaaggatggggtttttctctattgcggtcagctcctaactctggcagttttgcttgatcttttatttgatagtttcagagtgaaattgccaatttctcttcttcaagggaataaaatcaaa----------------------------------------------------------------------------------------------------------------------------------------------
>_R_Jupunba_trapezifolia_Simon_1600@NODE_1_length_1468_cov_178.510262
--------------------------------------------agaaacacgtacagaggttggaagatgagctgttgaactgctctcaagaaataggtagtttgtcctgtctcagtttttgatgccctttgaatgggttcttaagcttgaaagtaactaaagctctttcagatgattgatagatggaaagtagctcttgttgccaattctattttgtttatatgcatataagttgcacatatttactctcattagtgaaccttttgtgcgactgacgattgctatttgatagcatagtattttttcttctttttggtatttttcgcatgcaaattaagttgtaatagtcatctattttcaatgaaattgatttatctgttggattatgttgtttacgtttttttgactcattggcttgatctgatcatacttgatacagattaccttaaggatcagcttaatggaaggaacatggaggtgaaatacctgcaagaacttgtttactgcctcaaattgaaaatagaggatatggaaggcttacaagatgaggttttcaggttaaaggaggagctgcagagatccaattcagagcaatttttcttgttgaaggaattagaaactaaagaaatggaattggagaagtcaacactgtctgtagagaaattggaggaatcaatttcatccatggcattagagtctgaatgtgaagtagagtgcatgaagcttgacatgatggccttggagcagagtcattttgaggctaagaaaatacaggaggaaactctagaggaaaacactagaatgagcagattgattgaagagcttcagtttaaatttctggaagcccaaaaaagtattgtctctctaaatgaggaaaataggaattttaagaacaagattgatgccgtcaacatgaacactagaaatttttctcagaaggttgaagagtggctagaaaacaaggatagatcacaactcaatggtcagtcttccttgagcaaacaagagaaggattcaaatatatcaaaggatataaggtacatgacagaaggtgtttggttttcaactaatctgtatgtgacaagcgtcctgttataataattgtgttataatggaaggatggggtttttctctattgcggtcagctcctaactctggcagttttgcttgatcttttatttgatagtttcagagtgaaattgccaatttctcttcttcaagggaataaaatcaaatggggcacctctttcttttttctacttctttcttgttaataaatgttctcccttaaaaaa-gttaaagatttgaactggttaggaatgtttcagagccacagggtttacctttgtcattaagtgtatgcctgatatcatagg
>_R_Jupunba_villosa_Borges_423@NODE_1_length_1582_cov_96.232558
agaactacaagagaagtcattatcggaggctagcataaaagataagaaacacgtacagaggttggaagatgagctgttgaactgctctcaagaaataggtagtttgtcctgtctcagtttttgatgccctttgaatgggttcttaagcttgaaagtcactaaagctctttcaggtgattgatagatggaaagtagctcttgttgccaattctattttatttatatgcatataagttgcacatatttactctcattagtgaaccttttgtgcaactgatgattgctattcgatagcatagtattttttcttctttttggtatttttagcatgcgaattaagatgtaatagtcttctattttcaatgaaattgatttatctgttggattatgttgtttacgttttttttactcatgggcttgatctgatcatacttgatacagattaccttaaggatcagcttaatggaaggaatatggaggtgaaatacctgcaagaacttgtttactgcctcaaattgaaaatagaggatatggaaggcttacaagatgaggttttcaggttaaagaaggagctgcagagatccaattcggagcaatttttcttgttgaaggaattagaaactaaagaaatggaattggagaagtcaacactgtctgtagagaaattggaggaatcaatttcatccatggcattagagtatgaatgtgaagtagagtgcatgaagcttgacatgatggccttggagcagagtcattttgaggctaagaaaatacaagaggaaactctagaggaaaacactagaatgagcagattgattgaagagcttcagtttaaatttctggaagcccaaaaaagtattgtctccctaaatgaggaaaataggaattttaagaacaagattgatgccgtcaacatgaacactagaaatttttctcagaaggttgaagagtggctagaaaacaaggatagatcacaactcaatggtcagtcttccttgagcaaacaagagaaggattcagatatatcaaaggatataaggtacatgacagaa--------gttttcaactaatctgtatgtgataagcgtcctgttataataattgtgttataatggaaggatggggtttttctctattgcggtcagctcctaactctggcagttttgcttgatcttttatttggtagtttcagagtgaaattgccaatttctcttcttcgagggaataaaatcaaatggggcacctctttcttttttctacttctttcttgttaataaatgttctcccttaaaaaaggttaaagatttgaactggttaggaatgtttcagagccacagtgtttacctttgtcattaagtgtatgcctgatatcatagg
>_R_Punjuba_callejasii_Daly_5935@NODE_1_length_836_cov_19.728590
------------------------------------------------------------------------------------------------------------------------------------------------------------------agctctttcagatgattgatagatggaaagtagctcttgttgccaattctattctatttatatgcatttaagttgcacatatttactctcattagtaaaccttttgtgcaacagatgattgctattcgatagcatagtattttttcttctttttggtatttttggcgtgcaaattaagttgtaatagtcatctattttcaatgaaattgatttatctgttggtttatgttgtttac-ttttttttactcattggcttgatctgatcatacttgatacagattaccttaaggatcagcttaatggaaggaacatggaggtgaaatacctgcaagaacttgtttacagcctcaaattgaaaatagaggatatggaaggcttacaagatgaggttttcaggttaaaggaggagctgcagagatccaattcagagcaatttttcttgttgaaggaattagaaactaaagaaatgg------------------------------aattggaggaatcaatttcatccatggcattagagtctgaatgtgaagtagagtgcatgaagcttgacatgatggccttggagctgagtcattttgaggctaagaaaatacaggaggaaactctagaggaaaacactagaatgagcagattgattgaagagcttcagtttaaatttctggaagcccaaaaaactattgtctctctaaatgaggaaaataggaattttaagaacaagattgatgccgtcaacatgaacactagaaatttttctcagaaggttgaagagtggctagaaaacaaggatagatcacaactcaatggtcagtcttccttgagcgaacaagagaaggattcagatatatca---------------------------------------------------------------------------------------------------------------------------------------------------------------------------------------------------------------------------------------------------------------------------------------------------------------------------------------------------------------
>_R_Punjuba_killipii_Palodorios_6252@NODE_1_length_983_cov_85.838852
-----------------------------------------------------------------------------------------------------------------------------gccctttgaatgggttcttaagcttgaaagtaactaaagctctttcagatgattgatagatggaaagtagctcttgttgccaattctattccattgatatgcatataagttgcacatatttactctcattagtgaaccttttgtgcaacagatgattgctattcgatagcatagtattttttcttctttttggtatttttggcgtgcaaattaagttgtaatagtcatctattttcaatgaaattgatttatctgttggattatgttgtttactttctttttactcattggcttgatctgatcatacttgatacagattaccttaaggatcagcttaatggaaggaacatggaggtgaaatacctgcaagaacttgtttacagcctcaaattgaaaatagaggatatggcgggcttacaagatgaggttttcaggttaaaggaggagctgcagagatccaattcggagcaatttttcttgttgaaggaattagaaactaaagaaatggaattagagaagtcaacactgtctgtagagaaattggaggaatcaatttcatccatggcattagagtctgaatgtgaagtagagtgcatgaagcttgacatgatggccttggagctgagtcattttgaggctaagaaaatacaggaggaaactctagaggaaaacactagaatgagcagattgattgaagagcttcagtttaaatttctggaagcccaaaaaactattgtctctctaaatgaggaaaataggaattttaagaacaagattgatgccgtcaacatgaacactagaaatttttctcagaaggttgaagagtggctagaaaacaaggatagatcacaactcaatggtcagtcttccttgagcgaacaagagaaggattcagatatatcaaaggataagaggtacgtgacagaaggtgtttggttttcaactaatctgtatgtgacaagcgtcctgttataataattgt--------------------------------------------------------------------------------------------------------------------------------------------------------------------------------------------------------------------------------------------------------------------------------
>_R_Punjuba_racemiflora_Jimenez_Soares_3626@NODE_1_length_1419_cov_122.980626
agaactacaagagaagtcattatcagaggctaacataaaaaataagaaacacgtacagaggttggaagatgagctgttgaactgctctcaagaaataggtagtttgtcctgtctcagtttttgatgccctttgaataggttcttaagcttgaaagtaactatagttctttcagatgattgatagatggaaagtagctcttgttgccaattctattttatttatatgcatataagttgcacatatttactgtcattagtgaaccttttgtgcaacagatgattgctattcgatagcatagtattttttcttctttttggtatttttagcatgcaaattaagttgtaatagtcatctattttcaatgaaattgatttatctgttggatcatgttgtttac-ttttttttactcattggcttgatctgatcatacttgatacagattaccttaaggatcagcttaatggaaagaacatggaggtgaaatacctgcaagaacttgtttacagcctcaaattgaaaatagaggatatggaaggcatacaagatgaggttttcaggttaaaggaggagctgcagagatccaatttggagcaatttttcttgttgaaggaattagaaactaaagaaatggaattggagaagtcaacactgtctgtagagaaattggaggaatcaatttcatccatggcattagagtctgaatgtgaagtagagtgcatgaagcttgacatgatggccttggagcagagtcattttgaggctaagaaaatacaggaggaaactcttgaggaaaacactagaatgagcagattgattgaagagcttcagtttaaatttctggaagcccaaaaaagtattgtctctctaaatgaggaaaataggatttttaagaacaagattgatgccgtcaacatgaacactagaaatttttctcagaaggttgaagagtggctagaaaacaaggatagatcacaactcaatggtcagtcttccttgagcaaacaagagaatgattcagatatatcgaaggatataaggtacatgacagaaggtgtttggttttcaactaatctgtatgtgacaagcgtcctgttataataattgtgttataatggaaggatgggg-ttttctctattgcggtcagctcctaactctggcagttttgcttgatcttttatttgatagtttcagagtgaaattgccaatttctcttcttcaagggaataaaatcaaatggggcacctctttcttttttctacttctttcttgttaataaatgttctcccttaaaaaaggttaaagatttgaacaggttaggaatgtttcagagccacggtgtttacctttgtgattaagtgtatgcc------------
