# Supplementary material for: A new generic circumscription of Hydrochorea (Leguminosae, Caesalpinioideae, mimosoid clade) with an amphi-Atlantic distribution
Source: PhytoKeys. 2022 Aug 22;205:401–37. doi: 10.3897/phytokeys.205.82775 (PMC9849043; doi:10.3897/phytokeys.205.82775)
Supplement: Supplementary material 1 — Supplementary data file S1 [file phytokeys-205-401_article-82775__-s001.zip › RBH3_m54867_comp38854_c0_seq1_exon04.aln-cln]

>Acacia_rostellifera_Murphy_466@NODE_1_length_1769_cov_228.709220
ccagcatctcatttagaatattaatacaaccaaaccaacgtctagcaagtagaaataaagcaatgcaacaggaattattttcctgtcatttctacttgaagtgcatataattaccatcacctcattcagaatttgttcatcaagaagaatacttgcatgttccaaatagtaacaataaaaacatgacaacctttaaattgcaggtttacaattaaagtaattcttacttcttccatcagatgtttaacaacaaccaatcagtatacccacaacttatggccatgagaccatccaaaactaaattataaggcaaagcacggggaacctggtaagtttggcaaactattacaagcgcagttttttatggccaaggtaactcaagataaacagataatcatgggaaaagttactccattaacatagagagatcagcatcagataaaatcaattagaaaagttaaaagtagaatataccacaaatggagtccgtgatgggggcagttgcccttgatgaggtgctacaggcttagcagttactaaaggtaacgtggatactgtggagtgggccacaaaagatgaaggtgcagtgcttggaagtattgaagcctcaacatccctagttatagaaggtgctgacctgatac---catatgtcctgtttgaaggccttctctgtaggtcttccatgtttctttgaggggaaattcccctggaagtgcttggaaacccctcaggtgatcttcttctaatatgatccaatgtccaaggtgaataagaacttctcactgattccatacgtgctaaatcaccagaagttctagcagacgggattcgccccaacatacttgtttcccttggttctgacaagttctgctttgaattgatattagttgctgtaggttgagctgcccttgacaatttttcacggaggtccatatgcctcttaccaccattactgtcagccaatctagatgcactttttcgcataagcttcaatcgaaggtcatctctgccaatccgcccatctgataaattgatggtgatgctattaaggttatagaaattgagcagcataaaactgatcaaataaaaattcactgtagagggagcttactaccattgaacccattttgcgagcttgtatctcctcgctgtctgcagagaacagaatcttttaagtaagcaaattatttttcatattttaataacatacagacccacaagaagcagcagcctcttccacaaacataacagactaatagagggtcttaaggaacagcaatagggacttaaggaacggcaaacacaccgtttatagccgctgagttcattcccattccacaatgaactctctctgtcatttcctagtctatctctcacagaacgcttagagccaactgcaggataggaagggaaggaaacatccgccgtagattggtccctcttgacaacctatactcaaatgcataaaagctcattcaaataaagtaggttacacccatcatgatcgagaacaaaatttatacgtc
>Afrocalliandra_redacta_Germishuizen_5585@NODE_1_length_1240_cov_365.353396
----------------------------------------------------------------------------------------------------------------------------------------------------------cctactagtaacagacaaactttggagaatgacaacctttaaattgcatgtttacaattaaaataattcttacttcttacatcagatgtttaacaacaaccaatcagtatacccacaatttatggccacgagaccatccataactgaattacaaaaaaaaacagggggaacctggtaagttttgcaaacaattacaagccaaatttattatagccaagttaactcaagataagcagataatcgtaggaaaagttactccattaacat--agagatcagcattagagaaaagcaatttgggatgttagaagtagaatataccacaaatggagtccgtgatggaggcagttgcccttgatgaggtgctacaggcttagctgttactaaaggtagcgaggatgctgtggagtgggccacaaaagatgaaggtgcagtgcttgggagtcttgaagcctcaacatccctagttatagatggagctgacctgatactatcatacgtcctgtttgaaggccttctctgtaggccttccatgtctctttgaggggaaattcccctggaagtgcttggaaacccttcaggggatcttcttctaatatgatccaatgtccaaggtgaataagaacttctcattgattccatacgagctaaatcaccagaacttctagcagacgggattcgccccaacatgcttgtttcccttggttcagacaagttctgctttgaattactgttagttgccacaggttgagctgccctcgacaatttttcacgaaggtccatatgcctcttaccaccattattgtcagccaatctagatgcactttttcgcataagcttcaatctaaggtcgtctctgccaatccgcccatctgataaattgatggcgatgcaattaaggatataaaaattgagaagcataaaattgatcaaataaaaactcactgtagagggagcttactaccattgaacccactttgccagcttatatctcctcgctgtctgcagtgaaca-aatctttggagtaagcaaattatttttcatattttaataatatacagacccacgagtagcagcagcttataccacaaacataactgactaatagagggtcca---------------------------------atacatcattt---------------atttcaatatcaaaacagcctattcagataatgttcacgttgaagtttc---------------------------tgaaaaaaacagagaatctctaccaaag------------------------------------------------------------------------------------------------
>Albizia_adinocephala_FHO33_88@NODE_1_length_1952_cov_168.270933
ccagcatctcatttagaacattaatacaaccaaaccaaagtctagctagtagcaataaagcaatgcaacaggaattattttcctgtcatttcttcttgaagtgaacataattaccatcaccccattcagaatttgttcatcaagaagaatacttgcaagttccaaatagtaacaataaaaacatgacgacctttaaattgcaggtttacaattaaagtaattcttacttcttacatcagatgtttaacaacaaccaatcagtatacccacaacttatggccatgagaccatccataactgaattataaggcaaagcaaggggaacccggtaagtttggcaaactattataaacccaattttttatagccaaggtaactcaagataagcagataatcatgggaaaagttagtccattaacatagagagatcagcatcagagaaaagcaattagaaaagttaaaagtagaatataccacaaatggagtccgtgatgggggcagttgcccttgatgaggtgctacaggcttagcagttactaaaggtaacgtggatgctgtggagtgggccacaaaagatgaaggtgcagtgcttggaagtcttgaagcctcaacatccctagttatagatggggctgacctgatactatcatatgtcctgtttgaaggccttctctgtaggtcttccatgtttctttgaggggaaattcccctggaagtgcttggaaacccttcaggtgatcttcttctaatatgatccaatgtccaaggtgaataagaacttctcactgattccatacgtgctaaatcaccagcacttctagcagatgggattcgccccaacatacctgtttcccttggttcagacaagttctgctttgaattaatattagttgctgcagattgagctgccctcgacaatttttcacgaaggtccatatgcctcttaccaccattactgtcagccaatctagatgcactttttcgcataagcttcaatcgaaggtcatctctgccaatccgcctatctgataaattgatggtgatgctattaaggttatagaaattaagtagcataaaattgatcaagtaaaaattcagtgtagagggagcttactaccattgaacccattttgcgagcttgtatctcctcgctgtctgcagtgaacagaatctttgaagtaagcaaattatttttcatatattaataacatacagacccaca---agcagcagcctattccacaaacataactgactaatagagggtcttaaggaacagcaataaggacttaaggaacggcaaacacaccgtttagagccgctgagttcattcccattccacaatgaactctctctatcatttcctagtctatctctcacagaacgcttagagccaactgcaggataggaagggaaggaaacatccgccgtagattggtccctcttgacaacctatactcaaat--ataaaatttcattcaaataaagtacgttaaacccatcacgatcgagaacaaaatttatacatc
>Albizia_coripatensis_Hughes_2433@NODE_1_length_1598_cov_290.372781
ccagcatctcatttagaacattaatacaaccaaaccaatgtctagcaagtagcaataaagcaatgcaacaggaattattttcctgtcatttctacttgaagtgtacataattaccatcaccccattcagaatttgttcatcaacaagaatacctgctagttccaaatagtaacaataaaaa-atgacgacccttaaattgcaggtttataattaaagtaattcttacttcttacatcagatgtttaacaacaaccaatcagtatacccacaacttatggccatgagaccatccataactgaattataaggcaaagcatggggaacctggtaagtttggcaaactgttacaagcccaagtttttatagccaaggtaactcaagataagcagataatcatgggaaaagttagtccattaacatagagagatcagcatcagagaaaagcaattagaaaagttaaaagtagaatataccacaaatggagtccgtgatgggggcagttgcccttgatgaggtgctacaggcttagcagttactaaaggtaacgtggatgctgtggagtgggccacaaaagatgaaggtgcagtgcttggaagtcttgaagcctcaacatccctagttatagatggggctgacctgatactatcatatgtcctgtttgaaggccttctctgtaggtcttccacgtttctttggggggagattcccctggaagtgcttggaaacccttcaggtgatcttcttctaatatgatccaatgtccaaggtgaataagaacttctcacagattccatacgtgctaaatcaccagaacttctagcagacgggattcgccccaacatacttgtttcccttggttcagacaagttctgctttgaattaatattagctgctgcaggttgagctgcccttgacaatttttcacgaaggtccatatgcctcttaccaccattgctgtcagccaatctagatgcactttttcgcataagcttcaatcgaaggtcatctctgccaatccgcccatctgataaattgatggtgatgctattaaggttatagaaattgagcagcataaaattgatcaaataaaaattcactgtagatggagcttactaccattgaacccattttgcgagcttgtatctcctcgctgtctgcagtgaacagaatctttgaagtaagcaaattatttttcatatgttgataacatacagacccacaagcagcagcaacctattccacaaacataactgactaatatagggtcttaaggaacagcaataaggacttatggaacggcaaacacaccgtttagagccgctgagttcattcccattccacaatgaactc------tcatttcctagtctatctctcacagaacgcttagagccaactgcaggataggaagggaaggaaacatccgccgtagattggtccctcttgacaacctatactcaaatgcataaaatctcattcaaataaagtaggttaaacccatcatgatcgagaacaaaatttatacttc
>Albizia_edwallii_Dalmaso_272@NODE_1_length_911_cov_8.766355
-----------------------------------------------------------------------------------------------------------------------------------------------------------------------------------------------------------------------------------------------------------------------------------------------------------gaattataaggcaaagcacggggaacctggtaagtttcgcaaactgttacaagcccaattttttatagccaaggtaactcaagataagcagataatcatgggaaaagttagtccattaacatagagagatcagcatcagagaaaagcaattagaaaagttaaaagtagaatataccacaaatggagtccgtgatgggggcagttgcccttgatgaggtgctacaggcttagcagttactaaaggtaatgtggatgctgtggagtgtgccacaaaagatgaaggtgcagtgcttggaagtcttgaagcctcagcatccctagttatagatggggctgacctgatactatcatatgtcctgtttgaaggccttctctgtaggtcttccacgtttctttgaggggaaattcccctggaagtgcttggaaacccttcaggtgatcttcttctaatatgatccaatgtccaaggtgaataagaacttctcacagattccatacgtgctaaatcaccagaacttctagcagacgggattcgccccaacatacttgtttcccttggttcagacaagttctgctttgaattaatattagttgctgcaggttgagctgcccttgacaatttttcacgaaggtccatatgcctcttaccaccattgctgtcagccaatctagatgcactttttcgcataagcttcaatcgaaggtcatctctgccaatccgcccatctgataaattgatggtgatgctattaaggttatagaaattgagcagcataaaattgatcaaataaaaattcactgtcgagggagcttactaccattgaacccattttgcgagcttgtatctcctcgctgtctgcagtgaacagaatctttgaagtaagcaaattatttttcatatgttaataaca-------------------------------------------------------------------------------------------------------------------------------------------------------------------------------------------------------------------------------------------------------------------------------------------------------------------------------
>Albizia_inundata_Wood_26530@NODE_1_length_871_cov_243.962010
---------------------------------------------------------------------------------------------------------------------------------------------------------------------------------------------------------------------------------------------------------------------------------------------------------------------------------gaacctggtaagtttggcaagctattacaagcccaattttttctagccaaggtaactcaagataagcagataatcatgggaaaagttagtccattaacatagagagatcagcatcagagaaaagcaattagaaaagttaaaattagaatataccacaaatggagtccgtgatgggggcggttgcccttgatgaggtgctacaggcttagcagttactaaaggtaacgtggatgctgtggagtgggccacaaaagatgaaggtgcagtgcttggaagtcttgaagcctcaacatccctggttatagatggggctgacctgatactatcatatgtcctgtttgaaggccttctctgtaggtcttccatgtttctttgaggggaaattcccctggaagtgcttggaaacccttcaggtgatcttcttctaatatgatccaatgtccaaggtgaataagaacttctcactgattccatacgcgctaaatcaccagaacttctagcagacgggattcgccccaacatacttgtttcccttggttcagacatgttctgctttgaattaatattagttactgcaggttgagctgcccttgacaatttttcacgaaggtccatatgcctcttaccaccattgttgtcagccaatctagatgcactttttcgcataagcttcaatcgaaggtcatctctgccaatccgcccatctgataaattggtggtgatgctattaaggttatagaaattaagcagaataaaattgagcaaataaaaattcactgtagagggagctaactaccattgaacccattttgcgagcttggatctcctcgctgtctgcagtgaacagaatctttgaagtaagcatattatt-------------------------------------------------------------------------------------------------------------------------------------------------------------------------------------------------------------------------------------------------------------------------------------------------------------------------------------------------
>Albizia_niopoides_Simon_1601@NODE_1_length_1421_cov_224.111607
--------------------------------------------------------------------------------------cattcctacttgaagtgaacataattcccatcaccccattcagaatttgttcatcaagaagaatacttgctcgttccaaatagtaacaataaaaacacgacgacctttaaattgcaggtttacaattaaagtaattcttacttcttacatcagatgcttaacaacaaccaatcagtagacccacaacttatggccatgagaccatccataactgaattataaggcaaagcacggggaacctggtaagtttggcaaactattac-agcccaattttttatatccaaggtaactcaagataagcagatgatcatgggaaaagttagtccattaacatagagagatcagcatcagagaaaagcaattagaaaagttaaaagtagaatataccacaaatggagtccgagatgggggcagttgcccctgatgaggtgctacaggcttagcagttactaaaggtaacgtggatgctgtggagtgggccacaaaagatgaaggtgcagtgcttggaagtcttgaagcctcaacatccctagttatagatggggctgacctgatactatcatatgtcctgtttgaaggtcttctctgtaggtcttccatgttactttgaggggaaattcccctggaagtgcttggaaacccttcaggtgatcttcttctaatatgatccaatgtccaaggtgaataagaacttctcactgattccatacgtgctaaatcaccagaacttctagcagatgggattcgccccaacatacttgtttcccttggttcagacaagttctgctttgaattaatattagttgctgcaggttgagctgcccttgacaatttttcacgaaggtccatatgcctcttaccaccattactgtcagccaatctagatgcactttttcgcataagcttcaatcgaaggtcatctctgccaatccgcccatctgataaattgatggtgatgctattaaggttatagaaattaagcagcataaaactgatcaaataaaaattcactgtagagggagcttactaccattgaacccattttgcgagcttgtatctcctcgttgtctgcagtgaacagaatctttgaagtaagcaaacaatttttcatatattaataacatacagacccacaagcagcagcagcctattccacaaacataactgactaatagaaggt---------------------cttaaggaacggcaaacacaccgtttagaaccgatgagttcattcctattccacaatgaactctctgtatcatttcctagtctatctctcacagaacgcttagagccaactgcaggataggaagggaaggaaacatccgccgtagattggtccctcttgacaacctatactcaaatgcaaaaaatatcattcaaataaagtaggttaaacccatcacgatcgagaacaaaatttatacttc
>Albizia_tomentella_Leach_Dunlop_3801@NODE_1_length_1566_cov_206.340497
----------------------------------tcaacttctagcaagtagcaacaaagcaaagcaacaggaattattttcctgtcatttctacttgaagtgcacataattaccatcaccccattcagaatttgttcaccaagaagaatacttgctagttc------------------------cgacctttaaattgcaggtttacaattaaagtaattcttacttcttacatcagatgtttaacaacagccaatcagtatacccacaacttatggccatgagaccatccataactgaattataacacaaagcacagggaacctagtaagtttggcaagc-aatacaggcccaattttttgtagccaaggtagctcaatataagcggataatcatggtaaaagttactccattaacatagagagatcagcatcagagaaaagcaattagaaaagttaaaagtagaatataccacaaatggagtccgagatgggggcagttgcccttgacgaggtgctacaggcttagcagttactaaaggtaacgtggacactgtggagtgggccacaaaagatgaaggtgcagtgcttggaagtcttgaagcctcaacgtccctagttatagatggagctgacctaatactatcatatgtcctgtttgaaggccttctctgtaggtcttccatgtttctttgaggggaaattcccctggaagtgcttgggaacccttcaggtgatcttcttctaatatgatccaatgtccaaggtgaataagaacttctcactgattccatacgtgctaaatcaccagaacttctagcagacgggattcgccccaacatacttgtttcccttggttcagacaagttctgctttgaattaatattagttgctgcaggttgagctgcccttgacaatttttcacgaaggtccgtatgcctcttaccaccattactgtcagccaatctagatgcactttttcgcataagcttcaatcgaaggtcatctctgccaatccgcccatctgataaattgacggtgatgctattaaggttataaaaattgagcagcataaaattgatcaaataaaaattcactgcagagggagcttactaccattgaacccattttgcgagcttgcatctcctcgctgtctgcagggaacagaatctttgaagtaagcaa--tatttttcatattttaataacatacagacccacaagcagcagcagcctattccacaaacataactgacggatagagggtcttaaggaaaagaaatagggacttaaagaacggcaaacacaccgtttatagccgctgagttcattcccattccacaatgaactctctgtatcatttcctagtctatctctcacagaacgcttagagccaactgcaggataggaagggaaggaaacatccgccgtagattggtccctcttgacaacctatattcaaatgcataaaagctcattcaaataaagtaggttaaacccatcatgatcgaaaacaaaatttatacttc
>Albizia_tomentella_Leach_Dunlop_3801@NODE_2_length_1067_cov_94.418182
ccagcatctcatttagaaaattaatacaaccaaatcaacttctagcacgtagcaataatgcaatgcaacaagaattattttcctgtcatttctacttagagtgcacataattaccatca-cccatttagaatttgtccaccacaaagaatacttgctaattctaaatagtaataacaaaaacatgacaacctttacattgtaggtttacaattaaagtaattcttacttcttacatcagatgtataacaa-aaccaatcaatatacctataacttatggccataagaccatccataactgaattataacgtaaagcacaaggaacctagtaagttttgcaagc-aatactagcctaattttttatagccatgataactcaatataagaggataatcatagtaaaagttactccattaacatagagagattagcataagataaaagcaattagaaaagttaaaagtagaatataccataaatggagtccgagatgggggcagttgcccttgatgaggtgctataggcttaacagttactaaagataacgtggacattgtggagtgggccacaaaagatgaaggtgtagtgcttggaagtgttaaagcctcaacgtccctatttatagatggagctaaccttatactatcatatgtcctgtttgaaggcatttat------------------------------------------------------------------------------------------------------------------------------------------gaatacggggtacataaggatcatcccaa----------------------------------------------------------------------------------------------------ccctgacaattaataccatcagtaag-------------------------------------------------------------------------------------------------------gacctaaatttaatttacaaaacaagtaaagtagaaaaag--tgttgtcaccagaaacatggtctccttttttacctaatt-----------------------------------------------tacctaaacaacatatgtaa---------------------------aagacatttga--aacaacagatatataagagaataaagaggaattttagaga------------------------ctgtgttaacttgctcttgaaaaattgtttgctcgatatgactatgacttaattatt----------------tagtgacatgtaagcagatgaattcaactcatatcacaaatttaattttctttacag------------------------------------------------------------------------------
>Albizia_tomentosa_Hughes_648@NODE_1_length_1365_cov_158.757764
------------------------------------------------------------caatgcaacaggaattattttcctgtcatttcttcttgaagtgatcataattaccatcaccccattcagaatttgttcatcaagaagaatacttgctagttccaaatagtaacaataaaaacatgacgacctttaaattgcaggtttacaattaaagtaattcttacttcttacatcagatgtttaacaacaaccaatcagtatacccacaacttatggccatgagaccatccataactgaattataaggcaaagcaaggggaacccggtaagtttggcaaactattacaagcccaattttttatagccaaggtaactcaagataagcagataatcatgggaaaagttagtccattaacatagagagatcagcatcagagaaaagcaattagaaaagttaaaagtagaatataccacaaatggagtccgtgatgggggcagttgcccttgatgaggtgctacaggcttagcagttactaaaggtaacgtggatgctgtggagtgggccacaaaagatgaaggtgccgtgcttggaagtcttgaagcctcaacatccctagttatagatggggctgacctgatactatcatatgtcctgtttgaaggccttctctgtaggtcttccatgtttctttgaggggaaattcccctggaagtgcttggaaacccttcaggtgatcttcttctaatatgatccaatgtccaaggtgaataaaaacttctcactgattccatacgtgctaaatcaccagaacttctagcagatgggattcgccccaacatacttgtttcccttggttcagacaagttctgctttgaattaatattagttgctgcaggttgagctgccctcgacaatttttcacgaaggtccatgtgcctcttaccaccattactgtcagccaatctagatgcacttttttgcataagcttcaatcgaagatcatctctgccaatccgcctatctgataaattgatggtgatgctattaaggttatagaaattaagcagcataaaattgatcaagtaaaaattccctgtagagggagcttactaccattgaacccattttgcgagcttgtatctcctcgctgtctgcagtgaacagaatctttgaagtaagcaaattatttttcatatattaataacatacagacccacaagcagcagcagcctattccacaaacataactgactaatagagggtcttaaggaacaacaataagggcttaaggaacggcaaacacaccgtttagagccgctgagttcattcccattccacaatgaattctctgtatcatttcctagtctatctctcacagaacgcttagagccaactgcaggataggaagggaaggaaacat---------------------------------------------------------------------------------------------------------
>Balizia_leucocalyx_Aguilar_1939@NODE_1_length_1589_cov_186.587302
----------------------------------ccaacgtctagctagtagcaataaagcaatgcaacaggaattattatccggtcatttctacatgaagtgcacataattaccatcaccccattcagaatttgttcatcaagaagaatacttgctagttccaaatagtaacaataaaaacatgacgaccttcaaattgcaggcttacaatttaagtaattcttacttcttacatcagatgtttaacaacaaccaatcagtatgcccacaacttatggccatgagaccatccataactgaattataaggcaatgcacagggaacctggtaagtttggcaaactattacaagcctaattttctatagccaaggtaactcaagataagcagataatcatgggaaaagttagtccaataacatagagagatcagcatcagagaaaagcaattagaaaagttaaaagtagaatataccgcaaatggagtccgtgatgggggcagttgcccttgatgaggtgctacaggcttagcagttactaaaggtaacgtggatgccgtggagtgggccagaaaagatgaaggtgcagtgcttggaagtcttgaagcctcaacatccctagttatagttggggttgacctgatactatcatatgtcctgtttgtaggccttctctgtaggtcttccatgtttctttgaggggaaattcccctggaagtgcttggaaacctttcaggtgatcttcttctaatatgatccaatgtccaaggcgaataagaacttctcactgattccatacgtgctaaatcaccagaacttctagcagatgggattcgccccaacatacttgtttcccttggttcagacaagttctgctttgaattaatattagttgctgcaggttgagctgcccttgacaatttttcacgaaggtccatatgcctcttaccaccattactgtcagccaatctagatgcactttttcgcatgagcttcaatcgaaggtcatctctgcctatccgcccatctgataaattgatggtgatgctattaaggttatagaaattgagcagtataaaattgatcaaataaaaattcactgtagagggagcttactaccattgaacccattttgcgagcttgtatctcctcgctgtctgcagtgaacagaatctttgaagtaagcaaatcatttttcatattttaataacatacagacccacaagcaacagcagcctattccacaaacataactgactaatagacggtcttaagaaacagaaatagggacttaaggaacggcaaacacaccgtttagagccgctgagttcattcccattccacaatgaactctctgtatcatttcctagtctatctctcacagaacgcttggagccaactgcaggataggaagggaaggaaacatccgccgtagactggtccctgttgacaacctatactc--atatataaaatctcattcaaataaagtaggttaaacccatcatgatcgagaacaaaatttatacttc
>Balizia_pedicellaris_Queiroz_15529@NODE_1_length_1373_cov_152.375569
----------------------------------------------------caataaagcaatgcaacaggaattattatccggtcatttctacatgaagtgcacataattaccatcaccccattcagaatttgttcatcaagaagaatacttgccagttccaaatagtaacaataaaaacatgacgacctttaaattgcaggtttacaattaaagtaattcttacttcttacatcagatgtttaacaacaaccaatcagtatgcccacaacttatggccatgagaccatccataactgaattataaggcaaagcacggggaacctggtaagtttggcaaactattacaagcctaattttttatggccaaggtaactcaagataagcagatgatcatgggaaaagttagtccaataacatagagagatcagcatcagagaaaagcaattataaaagttaaaagtagaatataccgcaaatggagtccgtgatgggggcagttgcccttgatgaggtgctacaggcttagcagttactaaaggtatcgttgatgccgtggagtggaccagaaaagatgaaggtgcagtgcttggaagtcttgaagcctcaacatccctagttatagatggggctgacctgatactatcatatgtcctgtttgtaggccctctctgtaggtcttccatgtttctttgaggggaaattcccctggaagtgcttggaaacctttcaggtgatcttcttctaatatgatccaatgtccaaggcg------------------------------------caccagaacttctagcagatgggattcgccccaacatacttgtttcccttggttcagacaagttctgctttgaattaatattagttgcagcaggttgagctgcccttgacaatttttcacgaaggtccatatgcctcttaccaccattactgtcagccaatctagatgcactttttcgcataagcttcaatcgaaggtcatctctgccaatccgcccatctgataaaattatggtgatgctattaaggttatagaaattaagcagcataaaattgatcaaataaaaattcactgtagagggagcttactaccattgaacccattttgcgaccttatatctcctcgctgtctgcagtgaacagaatctttgaagtaagcaaatcatttttcatattttaataacatacagacccacaagcagcagcagcctattccacaaacataactgactaatagacggtcttaaggaacaacaatagggacttaaggaacggcaaacacaccgtttagagccgctgagttcattcccattccacaatgaactctctgtatcatttcctagtctatctctcacagaacgcttagagccaactgcaggataggaagggaaggaaacatccgccgtagactggtccctcttgacaacctatactca--------------------------------------------------------------------
>Balizia_spnov_Morim_577@NODE_1_length_1371_cov_286.553191
--------------------------------------------------------------------------------------------------------------------------------------gttcatcaagaagaatactagccagttccaaaaagtaacaataaaaacatgacgacctttaaattgcaggtttacaattaaagtaattcttacttcttacatcagatgtttaacaacaaccaatcagtatgcccacaacttatggccatgagaccatccataactgaattataaggcaaagcacagggaacctggtaagtttggcaaactattacaagcctaattttttatagccaaggtaactcaagataagcagatgatcatgggaaaagttagtccaataacatagagagaccagcatcagagaaaagcaattagaaaagttaaaagtagaatataccgcaaatggagtccgtgatgggggcagttgcccttgatgaggtgctacaggcttagcagttactaaaggtatcgttaatgccgtggagtgggccagaaaagatgaaggtgcagtgcttggaagtcttgaagcctcaacatccctagttatagatggggctgacctgatactatcatatgtcctgtttgtaggccctctctgtaggtcttccatgtttctttgaggggaaattcccctggaagtgcttggaaacctttcaggtgatcttcttctaatatgatccaatgtccaaggcgaataagaacttctcactgattccatacgtgctaaatcaccagaacttctagcagacgggattcgccccaacatacttgtttcccttggttcagacaagttctgctttgaattaatattagttgctgcaggttgagctgcccttgacaatttttcacgaaggtccatatgcctcttaccaccattactgtcagccaatctagatgcactttttctcataagcttcaatcgaaggtcatctctgccaatccgcccatctgataaaatgatggtgatgttattaaggttatagaaattaagcagcataaaattgatcaaataaaaattcactgtagagggagcttactaccattgaacccattttgcgagcttgtatctcctcgctgtctgcagtgaacagaatctttgaagtaagcaaatcatttttcatattttaataacatacagacccacaagcagcagcagcctattccacaaacataactgactaatagacggtcttaaggaacaacaatagggacttaaggaacggcaaacacaccgtttagagccgctgagttcattcccattccacaatgaactctctgtatcatttcccagtctatctctcacagaacgcttagagccaactgcaggataggaagggaaggaaacatccgccgtagactggtccctcttgacaacctatactcaaatacataaaatctcattcaaataaagtaggttaaacccatc--------------------------
>Calliandra_bella_LPQ15696@NODE_1_length_1507_cov_311.486014
------------------------------------------------gcagcaataaggcaatgcaacaggaattgttttccactcattt------------cacataattgccattacaccattcacgatttgttcattaagaagcatgcttgctagttcctaatagtaacaataaaaacatgacaacctttaaattgcacgtttacaattaaagtagttcttacttcttacatcagatgtttaacaacaaccgatcagtatacccacaacttatgtctatgagacaatccatgactgaattataaagcaaagcatggggaacctcgtaagtttagcaaactattacaaggccaatttatcatagccaaggtaactccagataagcagataatcatgggaaaagttactccatta--atagagagatcagcatcagagaaaagcaatttgtaaagttaaaagtagaacataccacaaatggagtccgtgatgcgggcagttgcccttgatgaggtactacaggcttagatgtcactaaaggtaacgaggatgctgtggagtgggccacaaaagatgaaggtgcagtgcttggaagtcttgaagcctcaatatccctggttatagatggaactgacctgacactatcatacgtcctatttgaaggccttctc-------------tgcttctttgaggggaaattcccctggaagtgcttggaaacccttcaggtgatcttcttctgatatgatccaatgtccaaggtgaataagaacttctcattgattccatacgtgctaaatcaccagaacttctagccgatggaatccgccccaacatgcttgtttcccttggttcagacacgttctgctttgaattaatggtagtcgccgcaggttgagctgcccttgacaatttttcccgaaggtccatatgcctcttaccaccattactgtcagtcaatttagatgcactttttcgcataagcttcaatcgaaggtcatctctgccaatccgcccatctgataaattgatggtgatgggattaaggatatataaattgagcatcataaaattgatcaaataaaaattcactgtagagggaccttcataccattgaacccgttttgcgagcttgaatctcctcgctgtctgcagagaacaaaatctttggagtaagcaaaatatttttcatatttcaataatacacacagttctgaacaaaacagagagtctcaaccaaaataattctctagactgagaactatcagaacagcaatagggactaaaggagtaccaaacacaccgtttatagccgctgggttcatttccattccacaatgaactctctgtatcactccctagtctatctctaacagaccgcttagagccaactgaaggataggaagggtaggaaacatccgccgtagattggtccctcttaacaacctatattcaaatgcataaaagctcattcaaataaagtaggttaaactcatcatgatcgcga----------------
>Cathormion_rhombifolium_Deighton_3618@NODE_1_length_1373_cov_117.168210
-------------------------------------------------------------------------------------------------------------------------------agaatttgttcatcaagaagaatacttgctagttccaaatagtaacaataaaaacataatgacgtttaaattgcaggtttacaattaaagtaattcttacttcttacatcagatgtttaacaacaaccaatcactatg-ccacaacttatggccatgagacaatccataactgaattataaggcaaagcacagggaacctggtaagtttggcaaaccattacaagcctaattttttatagccaaggtaactcaagataagcagataatcatgggaaaagttagtccaataaaatagagagatcagcatcagagaaaagcaattagaaaagttaaaagcagaatataccgcaaatggagtccgtgatgggggcagttgcccttgatgaggtgctacaggcttagcagttactaaaggtatcgtggatgccgtggagtgggccagaaaagatgaaggtgtagtgcttggaagtcttgaagcctcaacatccctagttatagttggggctgacctgatactatcatatgtcctgtttgtaggccctctctgtaggtcttccatgtttctttgaggggaaattcccctggaagtgcttggaaacctttcaggtgatcttcttctaatatgatccaatgtccaaggtgaataagaacttctcactgattccatacgtgctaaatcaccagaacttctagcagacgggattcgccccaacatacttgtttcccttggttcagacaagttctgctttgaattaatattagttgctgcaggttgagctgcccttgacaatttttcacgaaggtccatatgcctcttaccaccattactgtcagccaatctagatgcactttttcgcataagcttcaatcgaaggtcatctctgccaatccgcccatctgataaaatgatggtgatgctattaaggtcatagaaattgagcagcataaacttgatcaaataaaaattcaatgtagagggagcttactaccattgaacccattttgcgagcttgtatctcctcgctgtctgcagtgaacagaatctttgaagtaagcaaatcatttttcatattttaataacatacagacccacaagcagcagcagcctattccacaaagataactgactaatagacggtcttaaggaacagcaatagggacttaaggaacggcaaacataccgtttagagccgctgagttcattcccattccataatgaactctctgtatcatttcctagtctatctctcacagaacgcttagagccaactgcaggataggaagggaaggaaacatccgccgtagactggtccctcttgacaacctatactcaaatacataaaatctcattcaaataaaataggttaaaccca----------------------------
>Hydrochorea_corymbosa1_Bonadeu_655@NODE_1_length_918_cov_200.637312
------------------------------------------------------------------------------------------------------------------------------------------------------------------------------------------------------------------------------------------------------------------------------------------------------------aattataaggcaaagcacagggaacctggtaagtttggcaaactattacaagcctaattttttatggccaaggaaactcgagataagcagataatcatgggaaaagttagtccaataacatagagagatcagcatcagagaaaagcaattagaaaagttgaaagtagaatataccgcaaatggagtccgtgatgggggcagttgcccttgatgaggtgctacaggcttagcagttactaaaggtatcgtggatgccgtggagtgggcccgaaaagatgaaggtgcagtgcttggaagtcttgaagcctcaacatccctagttatagatggggctgacctgatactatcatatgtcctgttcgtaggccctctctgtaggtcttccatgtttctttgaggggaaattcccctggaagtgcttggaaacctttcaggtgatcttcttctaatatgatccaatgtccaaggcgaataagaacttctcactgattccatacgtgctaaatcaccagaacttctagcagacgggattcgccccaacatacttgtttcccttggttcagacaagttctgctttgaattaatattagttgctgcaggttgagctgcccttgacaatttttcacgaaggtccatatgcctcttaccaccattactgtcagccaatctagatgcactttttcgcataagcttcaatcgaaggtcatctctgccaatccgcccatctgataaaatgatggtgatgctattaaggttatagaaattgagcagcataaaattgatcaaataaaaattcactgtagagggagcttactaccattgaacccattttgcgagcttgtatctcctcgctgtctgcagtgaacagaatctttgaagtaagcaaatcatttttcatagtttaataacagagggacc-----------------------------------------------------------------------------------------------------------------------------------------------------------------------------------------------------------------------------------------------------------------------------------------------------------------------
>Hydrochorea_corymbosa2_Iganci_862@NODE_1_length_1344_cov_302.286268
------------------------------------------------------------------------------------------------------------------------------cagaatttgttcatcaagaagaacacttgctagttccaaatagtaacaataaaaacatgacgacctttaaattgcaggtttacaattaaagtaattcttacttcttacatcagatgtttaacaacaaccaatcagtatgcccacaacttatggccatgagaccatccataactgaattataaggcaaagcacagggaacctggtaagtttggcaaactattacaagcctaattttttatggccaaggtaactcgagataagcagataatcatgggaaaagttagtccaataacatagagagatcagcatcagagaaaagcaattagaaaagttaaaagtagaatataccgcaaatggagtccgtgatgggggcagttgcccttgatgaggtgctacaggcttagcagttactaaaggtatcgtggatgccgtggagtgggccagaaaagatgaaggtgcagtgcttggaagtcttgaagcctcaacatccctagttatagatggggctgacctgatactatcatatgtcctgtttgtaggccctctctgtaggtcttccatgtttctttgaggggaaattcccctggaattgcttggaaacctttcaggtgatcttcttctaatatgatccaatgtccaaggcgaataagaacttctcactgattccatacgtgctaaatcaccagaacttctagcagacgggattcgccccaacatacttgtttcccttggttcagacaagttctgctttgaattaatattagttgctgcaggttgagctgcccttgacaatttttcacgaaggtccatatgcctcttaccaccattactgtcagccaatctagatgcactttttcgcataagcttcaatcgaaggtcatctctgccaatccgcccatctgataaaatgatggtgatgctattaaggttatagaaattgagcagcataaaattgatcaaataaaaattcactgtagagggagcttactaccattgaacccattttgcgagcttgtatctcctcgctgtctgcagtgaacagaatctttgaagtaagcaaatcatttttcatattttaataacatacagacccacaagcagcatcagcctatttcacaaacataactgactaatagacggtcttaaggaacagcaatagggacttaaggaacggcaaacacaccgtttagagccgctgagttcattcctattccacaatgaactctctgcatcatttcctagtctatctctcacagaacgcttagagccaactgcaggataggaagggaaggaaacatccgccgtagactggtccctcttgacaacctataatcaaatacataa-----------------------------------------------------------
>Hydrochorea_gonggrijpii_Tillett_45696@NODE_1_length_1245_cov_230.351027
------------------------------------------------------------------------------------------------------------------------------------------------------------------------gtaacaataaaaacatgacgacctttaaattgcaggtttacaattaaagtaattcttacttcttacatcagatgtttaacaacaaccaatcagtatgcccacaacttatggccatgagaccatccataactgaattataaggcaaagcacagggaacctggtaagtttggcaaactattacaagcctaattttttatggccaaggtaactcgagataagcagataatcatgggaaaagttagtccaataacatagagagatcagcatcagagaaaagcaattagaaaagttaaaagtagaatataccgcaaatggagtccgtgatgggggcagttgcccttgatgaggtgctacaggcttagcagttactaaaggtatcgtggatgccgtggagtgggccagaaaagatgaaggtgcagtgcttggaagtcttgaagcctcaacatccctagttatagatggggctgacctgatactatcatatgtcctgtttgtaggccctctctgtaggtcttccatgtttctttgaggggaaattcccctggaagtgcttggaaacctttcaggtgatcttcttctaatatgatccaatgtccaaggcgaataagaacttctcactgattccatacgtgctaaatcaccagaacttctagcagatgggattcgccccaacatacttgtttcccttggttcagacaagttctgctttgaattaatattagttgctgcaggttgagctgcccttgacaatttttcacgaaggtccatatgcctcttaccaccattactgtcagccaatctagatgcactttttcgcataagcttcaatcgaaggtcatctctgccaatccgcccatctgataaaatgatggtgatgctattaaggttatagaaattgagcagcataaaattgatcaaataaaaattcactgtagagggagcttactaccattaaacccattttgcgagcttgtatctcctcgctgtctgcagtgaacagaatctttgaagtaagcaaatcaattttcatattttaataacatacagacccacatgcagcagcagcctattccacaaacataactgactaatagacggtcttaaggaacagcaatagggacttaaggaacggcaaacacaccgtttagagccgctgagttcattcctattccacaatgaactctctgcatcatttcctagtctatctctcacagaacgcttagagccaactgcaggataggaagg--------------------------------------------------------------------------------------------------------------------
>Hydrochorea_marginata_Morim_563@NODE_1_length_1613_cov_268.253255
ccagtatctcatttagaatattaatacaaccaaaccaacgtctagcaagtagcaataaagcaatgcaacaggaattgttatccggtcatttctacatgaagtgcacataattaccatcaccccattcagaatttgttcatcaagaagaacacttgctagttccaaatagtaacaataaaaacatgacgacctttaaattgcaggtttacaattaaagtaattcttacttcttacatcagatgtttaacaacaaccaatcagtatgcccacaacttatggccatgagaccatccataactgaattataaggcaaagcacagggaacctggtaagtttggcaaactattacaagcctaattttttatggccaaggcaactcgagataagcagataatcatgggaaaagttagtccaataacatagagagatcagcatcagagaaaagcaattagaaaagttaaaagtagaatataccgcaaatggagtccgtgacgggggcagttgcccttgatgaggtgctacaggcttagcagttactaaaggtatcgtggatgctgtggagtgggccagaaaagatgaaggtgcagtgcttggaagtcttgaagcctcaacatccctagttatagatggggctgacctgatactatcatatgtcctgtttgtaggccctctctgtaggtcttccatgtttctttgaggggaaattcccctggaagtgcttggaaacctttcaggtgatcttcttctaatatgatccaatgtccaaggtgaataagaacttctcactgattccatacgtgctaaatcaccagaacttctagcagatgggattcgccccaacatacttgtttcccttggttcagacaagttctgttttgaattaatattagttgctgcaggttgagctgcccttgacaatttttcacgaaggtccatatgcctcttaccaccattactgtcagccaatctagatgcactttttcgcataagcttcaatcgaaggtcatctctgccaatccgcccatctgataaaatgatggtgatgctattaaggttatagaaattgagcagcataaaattgatcaaataaaaattcactgtagagggagcttactaccattgaacccattttgcgagcttgtatctcctcgctgtctgcagtgaacagaatctttgaagtaagcaaatcatttttcatattttaataacatacagacccacaagcagcagcagcctattccacaaacataactgactaatagacggtcttaaggaacagcaatagggacttaaggaacggcaaacacaccgtttagagccgctgagttcattcctattccacaatgaactctctgcatcatttcctagtctatctctcacagaacgcttagagccaactgcaggataggaagggaaggaaacatccgccgtagactggtccctcttgacaacctataatcaaatacataaaatctcattcaaataaagtaggttaaacccatcatgatcgagaacaaaatttatacgtc
>Jupunba_abbottii_Zanoni_21220@NODE_1_length_1308_cov_127.320065
------------------------------------------------------------------------------------------------------------------------------------------------------acttgctagttccaaatagtaacaataaaaacatgacgacctttaaattgcaggtttacaattaaagtaattcttacttcttacatcagatgtttaacaacaaccaatcagtatgcccacaacttatggccatgagaccatccataactgaattataagacaaagcatagggaacctggtaagtttggcaaactattacaagcctaattttttatagccaaggtaactcaggataagcagataatcataggaaaagttagtccaataacatagagagatcagcatcagagaaaagcaattagaaaagttaaaagtagaatataccgcaaatggagtccgtgatgggggcagttgcccttgatgaggtgctacaggcttagcagttactaaaggtaatgtggatgccgtggagtgggccagaaaagatgaaggtgcagtgcttggaagtcttgaagcctcaacatccctagttatagatggggctgacctgatactatcatatgtcctgtttgtaggccttctctgtaggtcttccatgtttctttgaggggaaattcccctggaagtgcttggaaacctttcaggtga---tcttctaatatgatccaatgtccaaggcgaataagaacttctcgctgattccatacgtgctaaatcaccagaacttctagcagacgggattcgccccaacatacttgtttcccttggttcagacaagttctgctttgaattaatattagttgctgcaggttgagctgcccttgacaatttttcacgaaggtccatatgcctcttaccaccattactgtcagccaatctagatgcactttttcgcataagcttcaatcgaaggtcatctctgccaatccgcccatctgataaaatgatggtgatgctattaaggttatagaaattgagcagcataaaattgatcaaataaaaattcactgtagagggagcttactaccattgaacccattttgcgagcttgtatctcctcgctgtctgcagtgaacagaatctttgaagtaagcaaatcatttttcatattttaataacatacagacccacaagcagcagcagcctattccacaaacataactgactaatagacggtcttaaggaacagcaatagggacttaaggaacggcaaacacaccgtttagagccgctgagttcattcccattccacaatgaactctctctatcatttcctagtctatctctcacagaacgcttagagccaactgcaggataggaagggaaggaaacatccgccgtaga-----------------------------------------------------------------------------------------------
>Jupunba_asplenifolia_Ekman_6383@NODE_1_length_922_cov_52.004734
--------------------------------------------------------------------------------------------------------------------------------------------------------------------------------------------------------------------------------------------------------------------------------cttatggccatgagaccatccataactgaattataaggcaaagcatagggaacctggtaagtttggcaaactattacaagcctaattttttatagccaaggtaactcaggataagcagataatcatgggaaaagttagtccaataacatagagagatcagcatcagagaaaagcaattagaaaagttaaaagtagaatataccgcaaatggagtccgtgatgggggcagttgcccttgatgaggtgctacaggcttagcagttactaaaggtaatgtggatgccgtggagtgggccagaaaagatgaaggtgcagtgcttggaagtcttgaagcctcaacatccctagttatagatggggctgacctgatactatcatatgtcctgtttgtaggccttctctgtaggtcttccatgtttctttgaggggaaattcccctggaagtgcttggaaacctttcaggtga---tcttctaatatggtccaatgtccaaggcgaataagaacttctcgctgattccatacgtgctaaatcaccagaacttctagcagacgggattcgccgcaacatacttgtttcccttggttcagacaagttctgctttgaattaatattagttgctgcaggttgagctgcccttgacaatttttcacgaaggtccatatgcctcttaccaccattactgtcagccaatctagatgcactttttcgcataagcttcaatcgaaggtcatctctgccaatccgcccatctgataaaatgatggtgatgctattaaggttatagaaattgagcagcataaaattgatcaaataaaaattcactgtagagggagcttactaccattgaacccattttgcgagcttgtatctcctcgctgtctgcagtgaacagaatctttgaagtaagcaaatcatttttca--------------------------------------------------------------------------------------------------------------------------------------------------------------------------------------------------------------------------------------------------------------------------------------------------------------------------------------------
>Jupunba_barbouriana_Iganci_847@NODE_1_length_1497_cov_265.040845
-----------------------atacaaccaaaccaacgtctagcaagtagcaataaagcaatgcaacaggaattattatccggttatttctacatgaagtgcacataattaccatcaccccattcagaatttgttcatcaagaagactacttgctagttccaaatagtaacaataaaaacatgacgacctttaaattgcaggtttacaattaaagtaattcttacttcttacatcagatgtttaacaacaaccaatcagtatgcccacaacttatggccatgagaccatccagaactgaattataaggcaaagcacggggaacctggtaagtttggcaaactattacaagcctaattttctatagccaaggtaactcaagataagcagataatcatgggaaaagttagtccaataacatagagagatc-------------agcaattagaaaagttaaaagtagaatataccacaaatggagtccgtgatgggggcagttgcccttgatgaggtgctacaggcttagcagttactaaaggtaacgtggatgccgtggagtgggccagaaaagatgaaggtgcagtgcttggaagtcttgaagcctcaacatccctagttatagatggggctgacctgatactatcatatgtcctgtttgtaggccttctctgtaggtcttccatgtttctttgaggggaaattcccctggaagtgcttggaaacccttcaggtgatcttcttctaatatgatccaatgtccaaggcgaataagaacttctcactgattccatacgtgctaaatcaccagaacttctagcagacgggattcgccccaacatacttgtttcccttggttcagacaagttctgctttgaattaatattagttgctgcaggttgagctgcccttgacaatttttcacgaaggtccatatgcctcttaccaccattaccgtcagccaatctagatgcactttttcgcataagcttcaatcgaaggtcatctctgccaatccgcccatctgataaattgatggttatgctattaaggttatagaaattgagcagcataaaattgatcaa--aaaaattcactgtagagggagcttactaccattgaacccattttgcgagcttgtatctcctcgctgtctgcagtgaacagaatctttgaagtaagcaaataatttttcatattttaataacatacagacccacaagcagcagcagcctattccacaaacataactgactaatagacggtcttaaggaacagcaatagggacttaaggaacggcaaacacaccgtttagagccgctgagttcattcccattccacaatgaactctctgtatcatttcctagtctatctctcacagaacgcttagagccaactgcaggataggaagggaaggaaacatccgccgtagactggtccctcttgacaacctatactcaaatacataaaatctcattcaaataaagtaggttaaacccatcatgatcgagaacaaaatttatacttc
>Jupunba_brachystachya_Lima_7438@NODE_1_length_1218_cov_218.425066
-------------------------------------------------------------------------------------------------------------------------------------------------------------------------------------------------------------------------------------------------------------------------------------------------------------------------------------ctggtaagtttggcaaactattacaagcccaattttttatagccaaggtaactcaagataagcagataatcatgggaaaagttagtccaataacatagagagatcagcatcagagaaaagcaattagaaaagttaaaagtagaatataccacaaatggagtccgtgatgggggcagttgcccttgatgaggtgctacaggcttagcagttactaaaggtaacgtggatgccgtggagtgggccagaaaagatgaaggtgcagtgcttggaagtcttgaagcctcaacatccctagttatagatggggctgacctgatactatcatatgtcctgtttgtaggccttctctgtaggtcttccatgtttctttgaggggaaattcccctggaagtgcttctaaacccttcaggtgatcttcttctaatatgatccaatgtccaaggtgaataagaacttctcactgattccatacgtgctaaatcaccagaacttctagcagacgggattcgccccaacatacttgtttcccttggttcagacaagttctgctttgaattaatattagttgctgcaggttgagctgcccttgacaatttttcacgaaggtccatatgcctcttaccaccattactgtcagccaatctagatgcactttttcgcataagcttcaatcgaaggtcatctctgccaatccgtccatctgataaattgatgatgatgctattaaggttatagaaattgagcagcataaaattgatcaaataaaaattcactgtagagggagcttactaccgttgaacccattttgcgagcttgtatctcctcgctgtctgcagtgaacagaatctttgaagtaagcaaattatttttcatattttaataacatacagacccacaagcagcagcagcctattccacaaacataactgactaatagacggtctaaaggaacagcaatagggacttaaggaacggcaaacacaccgtttagagccgctgagttcattcccattccacaatgaactctctgtatcatttcctagtctatctctcacagaacgcttagagccaactgcaggataggaagggaacgaaacatccgccgtagactggtccctcttgacaacctatactcaaatacataaaatctcattcaaataaagtaggttaaacccatcatgatcgagaacaaaatttatacttc
>Jupunba_commutata_Maguire_46145@NODE_1_length_1339_cov_171.429477
------------------------------------------------------------------------------------------------------------------------------------------------------------------------------------------------------tgcaggtttacaattaaagtaattcttacttcttacatcagatgtttaacaacaaccaatcagtatgcccacaacttatggccatgagaccatccagaactgaattataaggcaaagcacggggaacctggtaagtttggcaaactattacaagcctaattttctatagccaaggtaattcaagataagcagataatcacgggaaaagttagtccaataacatagagagatcagcatcagagaaaagcaattagagaagttaaaagtagaatataccacaaatggagtccgtgatgggggcagttgcccttgatgaggtgctacaggcttagcagttactaaaggtaacgtggatgccgtggagtgggccagaaaagatgaaggtgcagtgcttggaagtcttgaagcctcaacatccctagttatagatggggctgacctgatactatcatatgtcctgtttgtaggccttctctggaggtcttccatgtttctttgaggggaaattcccctggaagtgcttggaaacccttcaggtgatcttcttctaatatgatccaatgtccaaggcgaataagaacttctcactgattccatacgtgctaaatcaccagaacttctagcagacaggattcgccccaacatacttgtttcccttggttcagacaagttctgctttgaattaatattagttgctgcaggttgagctgcccttgacaatttttcacgaaggtccatatgcctcttaccaccattactgtcagccaatctagatgcactttttcgcataagcttcaatcgaaggtcatctctgccaatccgcccatctgataaattgatggtgatgttattaaggttatagaaattgagcagcataaaattgatcaa--aaaaattcactgtagagggagcttactaccattgaacccattttgcgagcttgtatctcctcgctgtctgcagtgaacagaatctttgaagtaagcaaattatttttcatattttaataacatacagacccacaagcagcagcagcctattccacaaacataactgactaatagacggtcttaaggaacaccaatagggacttaaggaaaggcaaacacaccgtttagagccgctgagttcattcccattccacaatgaactctctgtatcatttcctagtctatctctcacagaacgcttagagccgactgcaggataggaagggaaggaaacatccgccgtagactggtccctcttgacaacctatactcaaatacatacaatctcattcaaaaaaaataggttaaacccaacatgatcgagaacaaaatttatacttc
>Jupunba_floribunda_Iganci_883@NODE_1_length_1711_cov_151.720318
ccagcatctcatttagaatattaatacaaccaaaccaacgtctagcaagtagcaataaagcaatgcaacaggaattattatccggttgtttctacatgaagtgcacataattaccatcaccccattcagaatttgttcatcaagaagactacttgctagttccaaatagtaacaataaaaacatgacgacctttaaattgcaggtttacaattaaagtaattcttacttcttacatcagatgtttaacaacaaccaatcagtatgcccacaacttatggccatgagaccatccagaactgaattataaggcaaagcacggggaacctggtaagtttggcaaactattacaagcctaattttctatagccaaggtaactcaagataagcagataatcatgggaaaagttagtccaataacatagagagatcagcatcagagaaaagcaattagaaaagttaaaagtagaatataccacaaatggagtccgtgatgggggcagttgcccttgatgaggtgctacaggcttagcagttactataggtaacgtggatgccgtggagtgggccagaaaagatgaaggtgcagtgcttggaagtcttgaagcctcaatatccctagttatagatggggctgacctgatactatcatatgtcctgtttgtaggccttctctgtaggtcttccatgtttctttgaggggaaattcccctggaagtgcttggaaacccttcaggtgatcttcttctgatatgatccaatgtccaaggcgaataagaacttctcactgattccatacgtgctaaatcaccagaacttctagcagacgggattcgccccaacatacttgtttcccttggttcagacaagttctgctttgaattaatattagttgctgcaggttgagctgcccttgacaatttttcacgaaggtccatatgcctcttaccaccattactgtcagccaatctagatgcactttttcgcataagcttcaatcgaaggtcatctctgccaatccgcccatctgataaattgatggttacgctattaaggttatagaaattgagcagcataaaattgatcga--aaaaattcactgtagagggagcatactaccattgaaccgattttgcgagcttgtatctcctcgctgtctgcagtgaacagaatctttgaagtaagcaaattatttttcatattttaataa-----agacccacaagcagcagcagcctattccacaaacataactgactaatagacggtcttaaggaacagcaacagggactaaaggaacggcaaacacaccgtttagagccgctgagttcattcccattccacaatgaactctctgtatcatttcctagtctatctctcacagaacgcttagagccaactacaggataggaagggaaggaaacatccgccgtagactggtccctcttgacaacctatactcaaatacatacaatctcattcaaataaagtaggttaaacccatcatgatcgagaacaaaatttatacttc
>Jupunba_idiopoda_Quesada_1718@NODE_1_length_1233_cov_121.034602
--------------------------------------------------------------atgcaacaggaattattatccggtcatttctacatgaagtgcacataattaccatcaccccattcagaatttgttcatcaagaagaatacttgctagttccaaatggtaacagtaaaaacatgacgacctttaaattgcaggtttacaattaaagtaattcttacttcttacatcagatgtttaacaacaaccaatcagtatgcccacaacttatggccatgagactatccataactgaattataaggcaaagcacagggaacctggtaagtttggcaaactattacaagcctaattttttatagccaaggtaactcaagataagcagataatcatgggaaaagttagtccaataacatagagagatcagcatcagagaaaagcaattagaaaagttaaaagtagaatataccgcaaatggagtccgtgatgggggcagttgcccttgatgaggtgctacaggcttagcagttactaaaggtaacgtggatgccgtggagtgggccagaaaagatgaaggtgcagtgcttggaagtcttgaagcctcaacatccctagttatagatggggctgacctgatactatcatatgtcctgtttgtaggccttctctgtaggtcttccatgtttctttgaggggaaattcccctggaagtgcttggaaacctttcaggtgatcttcttctaatatgatccaatgtccaaggcgaataagaacttctcactgattccatacgtgctaaatcaccagaacttctagcagacgggattcgccccaacatacttgtttcccttggttcagacaagttctgctttgaattaatattagttgctgcaggttgagctgcccttgacaatttttcacgaaggtccatatgcctcttaccaccattactgtcagccaatctagatgcactttttcgcataagcttcaatcgaaggtcatctctgccaatccgcccatctgataaaatgatggtgatgctattaaggttatagaaattgagcagcataaaattgatcaaataaaaattcactctagagggagcttactaccattgaacccattttgcaagcttgtatctcctcgctgtctgcagtgaacagaatctttgaattaagcaaatcattttgcatattttaataacatatagacccacaagcagcagcagcctattccacaaacataactgactaatagacggtcttaaggaacagcaatagggacttaagg------------------------------------------------------------------------------------------------------------------------------------------------------------------------------------------------------------------------------------------
>Jupunba_langsdorfii_Ribeiro_728@NODE_1_length_1919_cov_150.670467
ccagcatctcatttagaatattaatacaaccaaaccaacgtctagcaagtagcaataaagcaatgcaacaggaattattatccggtcatttctacatgaagtgcacataattaccatcaccccattcagaatttgttcatcaagaagaatacttgctagttccaaatagtaacaataaaaacatgacgacctttaaattgcaggtttacaattaaagtaattcttacttcttacatcagatgtttaacaacaaccaatcagtatgcccacaacttatggccatgagaccatccataactgaattataaggcaaagcacggggaacctggtaagtttggcaaactattacaagcctaattttttatagccaatgtaactcaagataagcagataatcatgggaaaagttagtccaataacatagagagatcagcatcagagaaaagcaattagaaaagttaaaagtagaatataccacaaatggagtccgtgatgggggcagttgcccttgatgaggtgctacaggcttagcagttactaaaggtaacgtggatgccgtggagtgggccagaaaagatgaaggtgcagtgcttggaagtcttgaagcctcaacatccctagttatagatggggctgacctgatactatcatatgtcctgtttgtaggccttctctgtaggtcttccatgtttctttgaggggaaattcccctggaagtgcttggaaacccttcaggtgatcttcttctaatatgatccaatgtccaaggtgaataagaacttctcactgattccatacgtgctaaatcaccagaacttctagcagacgggattcgccccaacatacttgtttcccttggttcagacaagttctgctttgaattaatattagttgctgcaggttgagctgcccttgacaatttttcacgaaggtccatatgcctcttaccaccattactgtcagccaatctagatgcactttttcgcataagcttcaatcgaaggtcatctctgccaatccgcccatctgataaattgatggtgatgagtttaaggttatagaaattgagcagcataaaattgatcaaataaaaattcaatgtagagggagcttactaccattgaacccattttgcgagtttgtatctcctcgctgtctgcagtgaacagaatctttgaagtaagcaaattatttttcatattttaataacatacagactcacaagcagcagcagccttttccacaaacataactgaccaatagacggtcttaaagaacagcaataggtacttaaggaacggcaaacacaccgtttagagccgttgagttcattcccattccacaatgaactctctctatcatttcctagtctatctctcacagaacgcttagagccaactgcaggataggaagggaaggaaacatccgccgtagactgatccctcttgacaacctatactcaaatacataaaatctcattcaaataaagtaggctaaacccatcatgatcgagaacaaaatttatacttc
>Jupunba_leucophylla_Iganci_839@NODE_1_length_2083_cov_246.484546
ccagcatctcatttagaatattaatacaaccaaaccaacgtctagtaagtagcaataaagcaaaacaacaggaattattatccggtcatttctacatgaagtgcacataattaccatcaccccattcagaatttgttcatcaagaagactacttgctagttccaaatagtaacaataaaaacatgaagacctttaaattgcaggtttacaattaaagtagttcttacttcttacatcagatgtttaacaacaatcaatcagtatgcccacaacgtatggccatgagaccatccagaactgaattataaggcaaagcacggggaacctggtaagtttggcaaactattacaagcctaattttctatagccaaggtaactcaagataagcagataatcatgggaaaagttagtccaataacatagagagatcagcatcagagaaaagcaattagaaaagttaaaagtagaatataccaaaattggagtccgtgatggcggcagttgcccttgatgaggtgctacaggcttagcagttactaaaggtaacgtggatgccgtggagtgggccagaaaagatgaaggtgcagtgcttggaagtcttgaagcctcaacatccctagttatagatggggctgacctgatactatcatatgtcctgtttgtaggccttctctgtaggtcttccatgtttctttgaggggaaattcccctggaagtgcttggaaacccttcaggtgatcttcttctaatatgatccaatgtccaaggcgaataagaacttctcactgattccatacgtgctaaatcaccagaacttctagcagacgggattcgccccaacatacttgtttcccttggttcagacaagttctgctttgaattaatattagttgctgcaggttgagctgcccttgacaatttttcacgaaggtccatatgcctcttaccaccattactgtcagccaatctagatgcactttttcgcataagcttcaatcgaaggtcatctctgccaatccgcccatctgataaattgatggtgatgctattaaggttatagaaattgagcagcataaaattgatcaa--aaaaattcactgtagagggagcttactaccattgaacccattttgcgagcttgtatctcctcgcggtctgcagtgaacagaatctttgaagtaagcaaattatttttcatattttaataacatacagacccacaagcagcagcagcctattccacaaacataactgactaatagacggtcttaaggaacagcaatagggacttaaggaacggcaaacacaccgtttagagctgctgagttcagtcccattccacaatgaactctctgtatcatttcctagtctatctctcacagaacgcttagagccaacagcaggataggaagggaaggaaacatccgccgtagactggtccctcttgacaacctatactcaaatacataaaatctcattcaaataaagtaggttaaacccatcatgatcgagaacaaaatttatacttc
>Jupunba_limae_Iganci_261@NODE_1_length_1627_cov_157.772903
ccagtatctcatttagaatattaatacaaccaaaccaacgtctagcaagtagcaataaagcaatgcaacaggaattattatccggtcatttctacatgaagtgcacataattaccatcaccccattcagaatttgttcatcaagaagaatacttgccagttccaaatagtaacaataaaaacatgacgacctttaaattgcaggtttacaattaaagtaattcttacttcttacatcagatgtttaacaacaaccaatcagtatgcccacaacttatggccatgagaccatccataactgaattataaggcaaagcacagggaacctggtaagtttggcaaactattacaagcctaattttttatagccaaggtaactcaagataagcagatgatcatgggaaaagttagtccaataacatagagagatcagcatcagagaaaagcaattagaaaggttaaaagtagaatataccgcaaatggagtccgtgatgggggcagttgcccttgatgaggtgctacaggcttagcagttactaaaggtatcgttgatgccgtggagtggcccagaaaagatgaaggtgcagtgcttggaagtcttgaagcctcaacatccctagttatagatggggctgacctgatactatcatatgtcctgtttgtaggccctctctgtaggtcgtccatgtttctttgaggggaaattcccctggaagtgcttggaaacctttcaggtgatcttcttctaatatgatccaatgtccaaggcgaataagaacttctcactgattccatacgtgctaaatcaccagaacttctagcagacgggattcgccccaacatacttgtttcccttggttcagacaagttctgctttgaattaatattagttgctgcaggttgagctccccttgacaatttttcacgaaggtccatatgcctcttaccaccattactgtcagccaatctagatgcactttttcgcataagcttcaatcgaaggtcatctctgccaatccgcccatctgataaaatgatggtgatgctattaaggttatagaaattaagcagcataaaattgatcaaataaaaattcacggtagagggagcttactaccattgaacccattttgcgagcttgtatctcctcgctgtctgcagtgaacagaatctttgaagtaagcaaatcatttttcatattttaataacatacagacccacaagcagcagcagcctattccacaaacataactgactaatagacggtcttaaggaacaacaatagggacttgaggaacggcaaacacaccgtttagagccgctgagttcattcccattccacaatgaactctctgtatcatttcctagtctatctctcacagaacgcttagagccaactgtaggataggaagggaaggaaacatccgccgtagactggtccctcttgacaacctatactcaaatacataaaatctcattcaaataaagtaggttaaacccatcatgatcgagaacaaaatttatacgtc
>Jupunba_macradenia_Lourteig_3021@NODE_1_length_1309_cov_133.566558
-------------------------------------------------------------------------------------tcatttctacatgaagtgcacataattaccatcaccccattcagaatttgttcatcaagaagaatacttgctagttccaaatagtaacaataaaaacatgacaacctttaaattgcagatttacaattaaagtaattgttacttcttacatcagatgtttaacaacaaccaatcagtatgcccacaacttatggccatgagaccatccataactgaattataaggcaaagcacaggg-acctggtaagtttggcaaactattacaagcctaattttttatagccaaggtaactcaagataagcagataatcatgggaaaagttagtccaataacatagagagatcagcaccagagaaaagcaattagaaaagttaaaagtagaatataccgcaaatggagtccgtgatgggggcagttgcccttgatgaggtgctacaggcttagcagttactaaaggtaacgtggatgccgtggagtgggccagaaaagatgaaggtgcagtgcttggaagtcttgaagcctcaacatccctagttatagatggggccgacctgatactatcatatgtcctgtttgtaggccttctctgtaggtcttccatgtttctttgaggggaaattcccctggacgtgcttggaaacctttcaggtgatcttcttctaatatgatccaatgtccaaggcgaataagaacttctcactgattccatacgtgctaaatcaccagaacttctagcagacgggattcgccccaacatacttgtttcccttggttcagacaagttctgctttgaattattattagttgctgcaggttgagctgcccttgacaatttttcacgaaggtccatatgcctcttaccaccattactgtcagccaatctagatgcactttttcgcataagcttcaatcgaaggtcatctctgccaatccgcccatctgataaattgatggtgatgctattaaggttatagaaattgagcagcataaaattgatcaaataaaaattcactgtagagggagcttactaccattgaacccattttgcgagcttgtatctcctcgctgtctgcagtgaacagaatctttgaagtaagcaaatcattttccatattttaataacatacagacccacaagcagcagcagcctattccacaaacataactgactaatagacggtcttaaggaacagcaatagggacttaaggaacggcaaacacaccgtttagagccgctgagttcattcccattccacaatgaactctctctatcatttcctagtctatctctcacagaacgcttagagcc--------------------------------------------------------------------------------------------------------------------------------------
>Jupunba_nipensis_Mayo_19662@NODE_1_length_908_cov_63.093863
-------------------------------------------------------------------------------------------------------------------------------------------------------------------------------------------------------------------------------------------------------------------------------------------------------------------------------------------agtttggcaaactattacaagcctaattttttatagccaaggtaactcaggataagcagataatcatgggaaaagttagtccaataacatagagagatcagcatcagagaaaagcaattagaaaagttaaaagtagaatataccgcaaatggagtccgtgatgggggcagttgcccttgatgaggtgctacaggcttagcagttactaaaggtaatgtggatgccgtggagtgggccagaaaagatgaaggtgcagtgcttggaagtcttgaagcctcaacatccctagttatagatggggctgacctgatactatcatatgtcctgtttgtaggccttctctgtaggtcttccatgtttctttgaggggaaattcccctggaagtgcttggaaacctttcaggtga---tcttctaatatggtccaatgtccaaggcgaataagaacttctcgctgattccatacgtgctaaatcaccagaacttctagcagacgggattcgccgcaacatacttgtttcccttggttcagacaagttctgctttgaattaatattagttgctgcaggttgagctgcccttgacaatttttcacgaaggtccatatgcctcttaccaccattactgtcagccaatctagatgcactttttcgcataagcttcaatcgaaggtcatctctgccaatccgcccatctgataaaatgatggtgatgctattaaggttatagaaattgagcagcataaaattgatcaaataaaaattcactgtagagggagcttactgccattgaacccattttgcgagcttgtatctcctcgctgtctgcagtgaacagaatctttgaagtaagcaaatcatttttcatattttaataacatacagatccacaagcagcagcagcctattcca-----------------------------------------------------------------------------------------------------------------------------------------------------------------------------------------------------------------------------------------------------------------------------------------------
>Jupunba_oppositifolia_Liegier_16014@NODE_1_length_1174_cov_167.298997
-------------------------------------------------------------------------------------------------------------------------------------------------------------------------taacaataaaaacatgacgacctttaaattgcaggtttacaattaaagtaattcttacttcttacatcagatgtttaacaacaaccaatcagtatgcccacaacttatggccatgagaccatccataactgaattataaggcaaagcatagggaacctggtaagtttggcaaactattacaagcctaattttttatagccaaggtaactcaggataagcagataatcataggaaaagttagtccaataacatagagagatcagcatcagagaaaagcaattagaaaagttaaaagtagaatataccgcaaatggagtccgtgatgggggcagttgcccttgatgaggtgctacaggcttagcagttactaaaggtaatgtggatgccgtggagtgggccagaaaagatgaaggtgcagtgcttggaagtcttgaagcctcaacatccctagttatagatggggctgacctgatactatcatatgtcctgtttgtaggccttctctgtaggtcttccatgtttctttgaggggaaattcccctggaagtgcttggaaacctttcaggtga---tcttctaatatgatccaatgtccaaggcgaataagaacttctcgctgattccatacgtgctaaatcaccagaacttctagcagacgggattcgccccaacatacttgtttcccttggttcagacaagttctgctttgaattaatattagttgctgcaggttgagctgcccttgacaatttttcacgaaggtccatatgcctcttaccaccattactgtcggccaatctagatgcactttttcgcataagcttcaatcgaaggtcatctctgccaatccgcccatctgataaaatgatggtgatgctattaaggttatagaaattgagcagcataaaattgatcaaataaaaattcactgtagagggagcttactaccattgaacccattttgcgagcttgtatctcctcgctgtctgcagtgaacagaatctttgaagtaagcaaatcatttttcatattttaataacatacagacccacaagcagcagcagcctattccacaaacataactgactaatagacggtcttaaggaacagcaatagggacttaaggaacggcaaacacaccgtttagagctgctgagttcattcccattccacaatg---------------------------------------------------------------------------------------------------------------------------------------------------------------------------------------
>Jupunba_oxyphyllidia_Yonker_6157@NODE_1_length_1263_cov_144.381113
-----------------------------------------------agtagcaataaagcaatgcaacaggaattattatcccgtcatttctacatgaagtgcacataattaccatcaccccattcagaatttgttcatcaagaagaatacttgctagttccaaatggtaacaataaaaacatgacgacctttaaattgcaggtttacaattaaagtaattcttacttcttacatcagatgtttaacaacaaccaatcagtatgcccacaacttatggccatgagactatccataactgaattataaggcaaagcacagggaacctggtaagtttggcaaactattacaagcctaattttttatagccaaggtaactcaagataagcagataatcatgggaaaagttagtccaataacatagagagatcagcatcagagaaaagcaattagaaaagtaaaaagtagaatataccacaaatggagtccgtgatgggggcagttgcccttgatgaggtgctacaggcttagcagttactaaaggtaacgtggatgccgtggagtgggccagaaaagatgaaggtgcagtgcttggaagtcttgaagcctcaacatccctagttatagatggggctgacctgatactatcatatgtcctgtttgtaggccttctctgtaggtcttccatgtttctttgaggggaaattcccctggaagtgcttggaaacctttcaggagatcttcttctaatatgatccaatgtccaaggcgaataagaacttctcactgattccatacgtgctaaatcaccagaacttctagcagacgggattcgccccaacatacttgtttcccttggttcagacaagttctgctttgaattaatattagttgctgcaggttgagctgcccttgacaatttttcacgaaggtccatatgcctcttaccaccattactgtcagccaatctagatgcactttttcgcataagcttcaatcgaaggtcatctctgccaatccgcccatctgataaaatgatggtgatgctattaaggttatagaaattgagcagcataaaattgatcaaataaaaattcactctagagggagcttactaccattgaacccattttgcaagcttgtatctcctcgctgtctgcagtgaacagaatctttgaattaagcaaatcatttttcatattctaataacatatagacccacaagcagcagcagcctattccacaaacataactgactaatagacggtcttaaggaacagcaatagggacttaaggaacggcaaacacacc---------------------------------------------------------------------------------------------------------------------------------------------------------------------------------------------------------------------------
>Jupunba_villosa_Borges_423@NODE_1_length_1522_cov_209.268512
----catctcatttagaatattaatacaaccaaaccaacgtctagcaagtagcaataaagcaatgcaacaggaattattatccggtcatttctacatgaagtgcacataattaccatcaccccattcagaatttggtcatcaagaagaatacttgctagttccaaatagtaacaataaaaacaagacgacctttaaattgcaggtttacaattaaagaaattcttacttcttacatcagatgtttaacaacaaccaatcagtatgcccaaaacttatggccatgagaccatccataactgaattataaggcaaagcatgggaaacctggtaagtttggcaaactattacaagcccaattttttatagccaaggtaactcaagataagcagataatcatgggaaaagttagtccaataacatagagagatcagcatcagagaaaagcaattagaaaagttaaaagtagaatataccacaaatggagtccgtgatgggggcagttgcccttgatgaggtgctacaggcttagcagttactaaaggtaacgtggatgccgtggagtgggccagaaaagatgaaggtgcagtgcttggaagtcttgaagcctcaacatccctagttatagatggggctgacctgatactatcatatgtcctgtttgtaggccttctctgtaggtcttccatgtttctttgaggggaaattcccctggaagtgcttggaaacccttcaggtgatcttcttctaatatgatccaatgtccaaggtgaataagaacttctcactgattccatacgtgctaaatcaccaaaacttctagcagacgggattcgccccaacatacttgtttcccttggttcagacaagttctgctttgaattaatattagttgctgcaggttgagctgcccttgacaatttttcacgaaggtccatatgcctcttaccaccattactgtcagccaatctagatgcactttttcgcataagcttcaatcgaaggtcatctctgccaatccgtccatctgataaattgatgatgatgctattaaggttatagaaattgagcagcataaaattgatcaaataaaaattcactgtagagggagcttactaccattgaacccattctgcgagcttgtatctcctcgctgtctgcagtgaacagaatctttgaagtaagcaaattatttttcatattttaataacatacagacccacaagcagcagcagcctattccacaaacataactgactaatagacggtctaaaggaacagcaatagggacttaaggaacggcaaacacaccgtttagagccgctgagttcattcccattccacaatgaactctctgtatcatttcctagtctatctctcacagaacgcttagagccaactgcaggataggaagggaaggaaacatccgccgtagactggtccctcttgacaacctatactcaaatacataaaatctcattcaaataaagtaggttaaacccatcatgatcgagaacaaaatttatac---
>Punjuba_callejasii_Daly_5935@NODE_1_length_1145_cov_43.041199
------------------------------------------------------------------------------------------------------------------------------------------------------------------------------------------cgacctttaaattgcaggtttacaattaaagtaattcttacttcttacatcagatgtttaacaacaaccaatcagtatacccacaaattatggccatgagaccatccataactgaattataaggcaaagcacggggaacctggtaagtttggcaaactattacaagcccaattttttatagccaaggtaactcaagataagcagacaatcatgggaaaagttagtccattaacatagagagatcagcatcagagaatagcaattagagaagttaaaagtagaatataccacaaatggagtccgtgatgggggcagttgcccttgatgaggtgctacaggcttagcagttactaaaggtaacgtggatgccgtggagtgggccagaaaagatgaaggtgcagtgcttggaagtcttgaagcctcaacatccctagtaatagatggggctgacctgatactatcatatgtcctgtttgaaggccttctctgtaggtcttccatgtttctttgaggggaaattcccctggaagtgcttggaaacccttcaggtgatcttcttctaatatgatccaatgtccaaggcgaataagaacttctcactgattccatacgtgctaaatcaccagaacttctagcagacgggattcgccccaacatacttgtttcccttggttcagacaagttctgctttgaattaatattagttgctgcaggttgagctgcccttgacaatttttcacgaaggtccatatgcctcttaccaccattactgtcagccaatctagatgcactttttcgcataagcttcaatcgaaggtcatctctgccaatccgcccatctgataaattgatggtgatgctattaaggttatagaaattgagcagcataaaattgatcaaataaaaattcactgtagagggcgcttactaccattgaacccattttgcgagctggtatctcctcgctgtctgcagtgaacagaatctttgacgtaagcaaattatttttcatattttaataacatacagacccacaagcagcagcagcctattccacaaacataactgactaatagaccgtcttaaggaacagcaatagggacttaaggaacggcaaacacaccgtttagagccgctgagttcat------------------------------------------------------------------------------------------------------------------------------------------------------------------------------------------------------
>Punjuba_killipii_Palodorios_6252@NODE_1_length_1119_cov_109.393474
----------------------------------------------------------------------------------------------------------------------------------------------agaagaatacttgctagttccgaatagtaacaataaaaacatgacgacctttaaattgcaggtttacaattaaagtaa-------ttcttacatcagatgtttaacaacaaccaatcagtatacccacaaattatagccatgagaccatccataactgaattataaggcaaagcacggggaacctggtaagtttggcaaactattacaagcccaattttttatagccaaggtaactcaagataagcagataatcatgggaaaagttagtccattaacatagagagatcagcatcagagaaaagcaattagaaaagttaaaagtagaatataccacaaatggagtccgtgatgggggcagttgcccttgatgaggtgctacaggcttagcagttactaaaggtaacgtggatgccgtggagtgggccagaaaagatgaaggtgcagtgcttggaagtcttgaagcctcaacatccctagtaatagatggggctgacctgatactatcatatgtcctgttcgaaggccttctctgtaggtcttccatgtttctttgaggggaaattcccctggaagtgcttggaaacccttcaggtgatcttcttctaatatgatccaatgtccaaggcgaataagaacttctcactgattccatacgtgctaaatcaccagaacttctagcagacgggattcgccccaacatacttgtttcccttggttcagacaagttctgctttgaattaatattagttgctgcaggttgagctgcccttgacaatttttcacgaaggtccatatgcctcttaccaccattactgtcagccaatctagatgcactttttcgcataagcttcaatcgaaggtcatctctgccaatccgcccatctgataaattgatggtgatgctattaaggttatagaaattgagcagcataaaattgatcaaataaaaattcactgtagagggcgcttactaccattgaacccattttgcgaggtggtatctcctcgctgtctgcagtgaacagaatctttgacgtaagtaaattatttttcatattttaataacatacagacccacaagcagcagcagcctattccacaaacataactgactaatagacggtc---------------------------------------------------------------------------------------------------------------------------------------------------------------------------------------------------------------------------------------------------------------------
>_R_Albizia_burkartiana_StivalSantos_678@NODE_1_length_858_cov_12.378580
-------------------------------------------------------------------------------------------------------------------------------------------------------------------------------------------------------------------------------------------------------------------------------------------------------------------------agcgtggggaacctggtaagtttggcaaactattacaagcccaattttttatagccaaggtaactcaagataagcagataatcatgcgaaaagttagtccattaacatagagagatcagcatcagagaaaagcaattagaaaagttaaaagtagaatataccacaaatggagtccgtgatgggggcagctgcccttgatgaggtgctacaggcttagcagttactaaaggtaacgtggatgctgtggagtgggtcacaaaagatgaaggtgcagtgcttggaagtcttgaagcctcaacatccctagttatagatggggctgacctgatactatcatatgtcctgtttgaaggccttctttgtaggtcttccatgtttctttgaggggaaattcccctggaagtgcttggaaacccttcaggtgatcttcttctaatatgatccaatgtccaaggtgaataagaacttctcactgattccatacgtgctaaatcaccagaacttctagcagacgggattcgccccaacatacttgtttcccttggttcagacaagttctgctttgaattaatattagttgctgcaggttgagctgcccttgacaatttttcacgaaggtccatatgcctcttaccaccattactgtcagccaatctagatgcactttttcgcataagcttcaatcgaaggtcatctctgccgatccgcccatctgataaattgatggtgatgctattaaggttatagaaattaagcagcataaaattgatcaaataaaaattcactgtagagggagcttactaccattgaacccattttgcgagcttgtatctcctcgctgtctgcagtgaacagaat----------------------------------------------------------------------------------------------------------------------------------------------------------------------------------------------------------------------------------------------------------------------------------------------------------------------------------------------------------------------
>_R_Albizia_decandra_Vilhena_231@NODE_1_length_918_cov_52.177170
--------------------------------------------------------------------------------------------------------------------------------------------------------------------------------------------------------------------------------------------------------------------------------------------------------------------------------ggaacctggtaagtttggcaaactattacaagcccaattttttatagccaaggtaactcaagataagcagataatcatgggaaaagttagtccattaacatagagagatcagcatcagagaaaagcaattagaaaagttaaaagtagaatataccacaaatggagtccgtgatgggggcagttgcccttgatgaggtgctacaggcttagcagttactaaaggtaacgtggatgctgtggagtgggccacaaaagatgaaggtgcagtgcttggaagtcttgaagcctcaacatccctagttatagatggggctgacctgatactatcatatgtcctgtttgaaggccttctctgtaggtcttccatgtttctttgaggggaaattcccctggaagtgcttggaaacccttcaggtgatcttcttctaatatgatccaatgtccaaggtgaataagaacttctcactgattccatacgtgctaaatcaccagaacttctagcagacgggattcgcccaaacatacttgtttcccttggttcagacaagttctgctttgaattaatattagttgctgcaggttgagctgcccttgacaatttttcacgaaggtccatatgcctcttaccaccattactgtcagccaatctagatgcactttttcgcataagcttcaatcgaaggtcatctctgccaatccgcccatctgataaattggtggtgatgctattaaggttatagaaattaagcagaataaaattgagcaaataaaaattcactgtagagggagctaaataccattgaacccattttgcgagcttagatctcctcgctgtctgcagtgaacagaatctttgaagtaagcatattatttttcaaataataataacatacagaaccacaagcagcagcagcctat---------------------------------------------------------------------------------------------------------------------------------------------------------------------------------------------------------------------------------------------------------------------------------------------------
>_R_Albizia_glabripetala_Lewis_1652@NODE_1_length_1116_cov_78.786333
---------------------------------------------------------------------------------------------------------------------------------------------------------------------------------------------------------------------------------ccgtcatacatcagatgtttaacaacaaccaatcagtatacccaaaacttatggctatgagaccatccataactgaattataaggcaaagcacggggaaccgggtaagtttggcaaactattacaagcccaattttttatagccaaggtaactcaagataagcagataatcatgggaaaagttagtccattaacatagagagatcagcatcagagaaaagcaattagaaaagttaaaattagaatataccacaaatggagtccgtgatgggggcggttgcccttgatgaggtgctacaggcttagcagttactaaaggtaacgtggatgctgtggagtgggccacaaaagatgaaggtgcagtgcttggaagtcttgaagcgtcaacatccctagttatagatggggctgacctgatactatcatatgtcctgtttgaaggccttctctgtaggtcttccatgtttctttgaggggaaattcccctggaagtgcttggaaacccttcaggtgatcttcttctaatatgatccaatgtccaaggtgaataagaacttctcactgattccatacgcgctaaatcaccagaacttctagcagacgggatttgccccaacatacttgtttcccttggttcagacatgttctgctttgaattaatattagttactgcaggttgagctgcccttgacaatttttcacgaaggtccatatgcctcttaccaccattgttgtcagccaatctagatgcactttttcgcataagcttcaatcgaaggtcatctctgccaatccgcccatctgataaattggtggtgatgctattaaggttatagaaattaagcagaataaaattgagcaaataaaaattcactgtagagggagctaactaccattgaacccattttgcgagcttggatctcctcgctgtctgcagtgaacagaatctttgaagtaagcatattatttttcaaatattaataacatacagacccacaagcagcagcagcctattccacaaacataactgactaatagagggtcttaaggaacagcaataaggacttaaggaacggcaaacacaccgtttagagccgctgagttcattcccattcca--------------------------------------------------------------------------------------------------------------------------------------------------------------------------------------------
>_R_Albizia_multiflora_Hughes_3090@NODE_1_length_1510_cov_174.775994
tcagcatctcatttagaacattaatacaaccaaaccaaagtctagctagtagcaataaagcaatgcaacaggaattattttcctgtcatttctacttgaagtgaacataattaacataaccccattcagaatttgttcatcaaaaagaatacttgctagttccaaatagtaacaataaaaacatgacaacctttaaattgcaggtttacaattaaagtaattcttacttcatacatcagatgtttaacaacaaccaatcagtatacccacaacttatggccatgagaccatccataactgaattataaggcaaagcacggggaacctggtaagtttggcaaactattacaagcccaattttttatagccaaggtaactcaagataagcagataatcatgggaaaagttagtccattaacatagagagatcagcatcagagaaaagcaattagaaaagttaaaagtagaatataccgcaaatggagtccgtgatgggggcagttgcccttgatggggtgctacaggcttagcagttactaaaggtaacgtggatgctgtggagtgggccacaaaagatgaaggtgcagtgcttggaagtcttgaagcctcaacatccctagttatagatggggccgacctgatactatcatatgtcctgtttgaaggccttctctgtaggtcttccatgtttctttgaggggaaattcccctggaagtgcttggaaacccttcaggtgatcttcttctaatatgatccaatgtccaaggtgaataagaacttctcactgattccatacgtgctaaatcaccagaacttctagcagacgggattcgccccaacatacttgtttcccttggttcagacaagttctgctttgaattaatattagttgctgcaggttgagctgccctcgacaatttttcacgaaggtccatatgcctcttaccaccattactgtcagccaatctagatgcactttttcgcataagcttcaatcgaaggtcatctctgccaatccgcccatctgataaattggtggtgatgctattaaggttatagaaattaagcagaataaaattgagcaaataaaaattcactgtagagggagctaactaccattgaacccattttgcgagcttggatctcctcgctgtctgcagtgaacagaatctttgaagtaagcatattatttttcaaatattaataacatacagacccacaagcagtagcagcctattccacaaacataactgactaatagagggtcttaaggaacagcaataaggacttaaggaacggcaaacacaccgtttagagccgctgagttcattcccattccacaatgaactctgtgtatcatttcctagtctatctctcacagaacgcttagagccaactgcaggataggaagggaaggagacatccgccgtagattggtccctcttgacaacctacactcaaa------------------------------------------------------------------
>_R_Albizia_sinaloensis_Hughes_1576@NODE_1_length_1541_cov_113.081967
ccagcatctcatttagaacattaatacaaccaaaccaaagtctagctagtagcaataaagcaatgcaacaggaattattttcctgtcatttcttcttgaagtgaacataattaccatcaccccattcagaatttgttcatcatgaagaatacttgctagttccaaatagtaacaataaaaacatgacgacctttaaattgcaggtttacaattaaagtaattcttacttcttacatcagatgtttaacaacaaccaatcagtatacccacaacttatggccatgagaccatccataactgaattataaggcaaagcaaggggaacccggtaagtttggcaaactattacaagcccaattttttatagccaaggtaactcaagataagcagataatcatgggaaaagttagtccattaacatagagagatcagcatcagagaaaagcaattagaaaagttaaaagtagaatataccacaaatggagtccgtgatgggggcagttgcccttgatgaggtgctacaggcttagcagttactaaaggtaacgtggatgctgtggagtgggccacaaaagatgaaggtgccgtgcttggaaatcttgaagcctcaacatccctagttatagatggggctgacctgatactatcatatgtcctgtttgaaggccttctctgtaggtcttccatgtttctttgaggggaaattcccctggaagtgcttggaaacccttcaggtgatcttcttctaatatgatccaatgtccaaggtgaataagaacttctcactgattccatacgtgctaaatcaccagaacttctagcagatgggattcgccccaacatacttgtttcccttggttcagacaagttctgctttgaattaatattagttgctgcaggttgagctgccctcgacaatttttcacgaaggtccatgtgcctcttaccaccattactgtcagccaatctagatgcactcttttgcataagcttcaatcgaagatcatctctgccaatccgcctatctgataaattgatggtgatgctattaaggttatagaaattaagcagcataaaattgatcaagtaaaaattccctgtagagggagcttactaccattgaacccattttgcgagcttgtatctcctcgctgtctgcagtgaacagaatctttgaagtaagcaaattatttttcatatattaataacatacagacccacaagcagcagcagcctattccacaaacctaactgactaatagagggtcttaaggaacagcaataagggcttaaggaacggcaaacacaccgtttagagccgctgagttcattcccattccacaatgaattctctgtatcatttcctagtctatctctcacagaacgcttagagccaactgcaggataggaagggaaggaaacatccgccgtagattggtccctcttgacaacctatactcaaat--ataaaatttcattcaaataaagtaggttaaacccatcacgatcgagaacaaaatttatacttc
>_R_Albizia_subdimidiata_var_minor_Gorts_341@NODE_1_length_1115_cov_46.185934
------------------------------------------------------------------------------------------------------------------------------------------------------------------------------------------------------------------------------------------------tgtttaacaacaaccaatcagtatacccacaacttatggccatgagaccatccataactgaattataaggcaaagcacggggaacctggtaagtttggcaaactattacaagcccaattttttatagccaaggtaactcaagataagcagataatcatgggaaaagttagtccattaacatagagagatcagcatcagagaaaagcaattagaaaagttaaaattagaatataccacaaatggagtccgtgatgggggcggttgcccttgatgaggtgctacaggcttagcagttactaaaggtaacgtggatgctgtggagtgggccacaaaagatgaaggtgcagtgcttggaagtcttgaagcgtcaacatccctagttatagatggggctgacctgatactatcatatgtcctgtttgaaggccttctctgtaggtcttccatgtttctttgaggggaaattcccctggaagtgcttggaaacccttcaggtgatcttcttctaatatgatccaatgtccaaggtgaataagaacttctcactgattccatacgcgctaaatcaccagaacttctagcagacgggattcgccccaacatacttgtttcccttggttcagacatgttctgctttgaattaatattagttactgcaggttgagctgcccttgacaatttttcacgaaggtccatatgcctcttaccaccattgttgtcagccaatctagatgcactttttcgcataagcttcaatcgaaggtcatctctgccaatccgcccatctgataaattggtggtgatgctattaaggttatagaaattaagcagaataaaattgagcaaataaaaattcactgtagagggagctaactaccattgaacccattttgcgagcttggatctcctcgctgtctgcagtgaacagaatctttgaagtaagcatattatttttcaaatattaataacatacagacccaaaagcagcagcagcctattccacaaacataactgactaatagagggtcttaaggaacagcaataaggacttaaggaacggcaaacacaccgtttagagccgctgagttcattcccattccacaatgaactctgtg------------------------------------------------------------------------------------------------------------------------------------------------------------------------------
>_R_Albizia_subdimidiata_var_subdimidiata_Ferreira_210@NODE_1_length_1298_cov_224.736282
----------------------------------------------------------------------ggaattattttcctgtcatttctacttgaagtgaacataattaacatcaccccattcagaatttgttcatcaaaaagaatacttgctagttccaaatagtaacaataaaaacatgacaacctttaaattgcaggtttacaattacagtaattcttacttcatacatcagatgtttaaaaacaaccaatcagtatacccacaacttatggccatgagaccatccataactgaattataaggcaaagcacggggaacctggtaagtttggcaaactattacaagcccaattttttatagccaaggtaactcaagataagcagataatcatgggaaaagttagtccattaacatagagagatcagcatcagagaaaagcaattagaaaagttaaaattagaatataccacaaatggagtccgtgatgggggcggttgcccttgatgaggtgctacaggcttagcagttactaaaggtaacgtggatgctgtggagtgggccacaaaagatgaaggtgcagtgcttggaagtcttgaagcgtcaacatccctagttatagatggggctgacctgatactatcatatgtcctgtttgaaggccttctctgtaggtcttccatgtttctttgaggggaaattcccctggaagtgcttggaaacccttcaggtgatcttcttctaatatgatccaatgtccaaggtgaataagaacttctcactgattccatacgcgctaaatcaccagaacttctagcagacgggattcgccccagcatacttgtttcccttggttcagacatgttctgctttgaattaatattagttactgcaggttgagctgcccttgacaatttttcacgaaggtccatatgcctcttaccaccattgttgtcagccaatctagatgcactttttcgcataagcttcaatcgaaggtcatctctgccaatccgcccatctgataaattggtggtgatgctattaaggttatagaaattaagcagaataaaattgagcaaataaaaattcactgtagagggagctaactaccattgaacccattttgcgagcttggatctcctcgctgtctgcagtgaacagaatctttgaagtaagcatattatttttcaaatattaataacatacagacccacaagcagcagcagcctattccacaaacataactgactaatagagggtcttaaggaacagcaataaggacttaaggaacggcaaacacaccgtttagagccgctgagttcattcccattccacaatgaactctgtgtatcatttcctag-----------------------------------------------------------------------------------------------------------------------------------------------------------------
>_R_Albizia_xerophytica_Hughes_1435@NODE_1_length_1369_cov_128.268576
ccagcatctcatttagaacattaatacaaccaaaccaaagtctagctagtagcaataaagcaatgcaacaggaattattttcctgtcatttcttcttgaagtgaacataattaccatcaccccattcagaatttgttcatcaagaagaatacttgctagttccaaatagtaacaataaaaacatgacgacctttaaattgcaggtttacaattaaagcaattcttacttcttacatcagatgtttaacaacaaccaatcagtatacccacaacttatggccatgagaccatccataactgaattataaggcaaagcaaggggaacccggtaagtttggcaaactattacaagcccaattttttatagccaagataacacaagataagcagataatcatgggaaaagttagtccattaacatagagagatcagcatcagagaaaagcaattagaaaagttaaaagtagaatataccacaaatggagtccgtgatgggggcggttgcccttgatgaggtgctacaggcttagcagctactaaaggtaacgtggatgctgtggagtgggccacaaaagatgaaggtgcagtgcttggaagtcttgaagcctcaacatccctagttatagatggggctgacctgatactatcatatgtcctgtttgaaggccttctctgtaggtcttccatgtttctttgaggggaaattcccctggaagtgcttggaaacccttcaggtgatcttcttctaatatgatccaatgtccaaggtgaataagaacttctcactgattccatacgtgctaaatcaccagcacttctagcagatgggattcgccccaacatacttgtttcccttggttcagacaagttctgctttgaattaatattagttgctgcaggttgagctgccctcgacaatttttcacgaaggtccatatgcctcttaccaccattactgtcagccaatctagatgcactttttcgcataagcttcaatcgaaggtcatctctgccaatccgcctatctg--aaattgatggtgatgctattaaggttatagaaattaagtagcataaaattgatcaagtaaaaattcactgtagagggagcttactaccattgaacccattttgcgagcttgtatctcctcgctgtctgcagtgaacagaatctttgaagtaagcaaattatttttcatatattaataacatacagacccacaagcagcagcagcctattccacaaacataactgactaatagagggtcttaaggaacagcaataaggacttaaggaacggcaaacacaccgtttagagccgctgagttcattcccaatccacaatgaactctctctatcatttccta------------------------------------------------------------------------------------------------------------------------------------------------------------------
>_R_Archidendron_clypearia_Wieringa_1849@NODE_1_length_1493_cov_313.468220
-----------------------------ccaaaccaacgtctagcaagtagcaataaagcaatgcaacaggaattattttcctgtcatttctacttgaagtgcatataattaccatcacccctttcagaacttgtccatcaagaagaattcttgctagttccaaatagtaacaataaaaacatgacgacctttaaattgcaggcttacaattaaagtaattcttacttcatacatcagatgtttaacaacaaccaatcagtatacccacaacttatggccatgagaccatccataactgaattataaggcaaagcacggggaacctggtaagtttggcaaactattacaatcccaattttttatagccaaggtaactcaagataagcagataatcatgggaaaagttaccccattaacatagagagatcagcatcagagaaaagcaattagaaaagttaaaagtagaatataccacaaatggagtccgtgatgggggcagttgcccttgatgaggtgctacaggcttagcagttactaaaggtagcgtggatgctgtggagggggccacaaaagatgaaggtgcagtgcttggaagtcttgaagcctcaacatccctagttatagatggagctgacctgatactatcatatgtcctgtttgaaggccttctctgtaggtcttccatgtttctttgaggggaaattcccctggaagtgtttggaaacccttcaggtgatcttcttctaatatgatccaatgtccaaggtgaataagaacttctcactgattccatacgtgctaaatcaccagaacttctagcagacgggattcgcctcaacatacttgtttcccttggttcagacaagttctgctttgaattaatattaattgctgcaggttgagctgcctttgacaatttttcacgaaggtccatatgcctcttaccaccattactgtcagccaatctagatgcactttttcgcataagcttcaatcgaaggtcatctctgccaatccgcccatctgataaattgatggtgatgctattaatgttatataaattgagcggcataaaattgatcaaataaaaattcactgtagaggaagcttactaccattgaacccattttgcgagcttgtatctcctcgctgtctgcagtgaacagaatctttgaagtaagcaaattatttttcatattttaataacatacagacccacaagcagcagcagcctattccacaaacataactgactaatagagggtcttatggaacagcaatagggacttaaggaacggcaaacacaccgtttatagccgctgagttcattcccattccacaatgaactctctgtatcatttcctagtctatctctcacagaacgcttagagccaacagcaggataggaagggaaggaaacatccgccgcagattggtccctctggacaacctatactcaaatgcattaaagctcattcaaataaagtaggttaaacccatcatgatcgagaacaaaatt--------
>_R_Balizia_elegans_Iganci_870@NODE_1_length_1630_cov_170.743078
ccagtatctcatttagaatattaatacgaccaaaccaatgtctagcaagtagcaataaagcaatgcaacaggaattattatccggtcatttctacatgaagtgcacataattaccatcaccccattcagaatttgttcatcaagaagaatacttgctggttccaaatagtaacaataaaaagatgacgacctttaaattgcaggtttacaattaaagtaattcttacttcttacatcagatgtttaacaacaaccaatcagtatgcccacaacttatggccatgagaccatccataactgaattataaggcaaagcacagggaacctggtaagtttggcaaactattacaagcctaattttttatagccaaggtaactcaagataagcagataatcgtgggaaaagttagtccaataacatagagagatcagcatcagagaaaagcaattagaaaagttaaaagtagaatataccgcaaatggagtccgtgatgggggcagttgcccttgatgaggtgctacaggcttagcagttactaaaggtatcgtggatgccgtggagtgggccagaaaagatgaaggtgcagtgcttggaagtcttgaagcctcaacatccctagttatagatggggctgacctgatactatcatatgtcctgtttgtaggccctctctgtaggtcttccatgtttctttgaggggaaattcccctggaagtgcttggaaacctttcaggtgatcttcttctaatatgatccaatgtccaaggcgaataagaacttctcactgattccatacgtgctaaatcaccagaacttctagcagacgggattcgccccaacatacttgtttcccttggttcagacaagttctgctttgaattaatattagttgctgcaggttgagctgcccttgacaatttttcacgaaggtccatatgcctcttaccaccattactgtcagccaatctagatgcactttttcgcataagcttcaatcgaaggtcatctctgccaatccgcccatctgataaagtgatggtgatgctattaaggttatagaaattgagcagcataaacttgatcaaataaaaattcactgtagagggagcttactaccattgaacccattttgcgagcttgtatctcctcgctgtctgcagtgaacagaatctttgaagtaagcaaatcatttttcatattttaataacatacagacccacaagcagcagcagcctattccacaaacataactgactaatagacggtcttaaggaacagcaatagggacttaaggaacggcaaacacaccgtttagagccgccgagttcattcccagtccacaatgaactctctgtatcatttcctagtctatctctcacagaacgcttagagccaactgcaggataggaagggaaggaaacatccgccgtagactggtccctcttgacaacctatactcaaatacataaaatctcattcaaataaagtaggttaaacccatcatgatcgagaacaaaatttatacgtc
>_R_Cathormion_obliquifoliolatum_Wieringa_6519@NODE_1_length_1241_cov_179.639123
--------------------------------------------------------------------------------------------------------------------------------------------------------------------------------aaaaacaaaacgacgtttaaattgcaggtttacaattaaagtaattcttacttcttacatcagatgtttaacaacaaccaatcactatg-ccacaacttatggccatgagacaatccataactgaattataaggcaaagcacagggaacctggtaagtttggcaaactattacaagcctaattttgtatagccaaggtaactcaagataagcagataatcatgggaaaagttagtccaataacatagagagatcagcatcagagaaaagcaattagaaaagttaaaagcagaatataccgcaaatggagtccgtgatgggggcagttgcccttgatgaggtgctacaggcttagcagttactaaaggtatcgtggatgccgtggagtgggccagaaaagatgaaggtgcagtgcttggaagtcttgaagcctcaacatccctagttatagttggggctgacctgatactatcatatgtcctgtttgtaggccctctctgtaggtcttccatgtttctttgaggggaaattcccctggaagtgcttggaaacctttcaggtgatcttcttctaatatgatccaatgtccaaggcgaataagaacttctcactgattccatacgtgctaaatcaccagaacttctagcagacgggattcgccccaacatacttgtttcccttggttcagacaagttctgctttgaattaatattagttgctgcaggtagtgctgcccttgacaatttttcacgaaggtccatatgcctcttaccaccattactgtcagccaatctagatgcactttttcgcataagcttcaatcgaaggtcatctctgccaatccgcccatctgataaaatgatggtgatgctattaaggtcatagaaattgagcagcataaacttgatcaaataaaaattcaatgtagagggagcttactaccattgaacccattttgcgagcttgtatctcctcgctgtctgcagtgaacagaatctttgaagtaagcaaatcatttttcatattttaataacatacagacccacaagcagcagcagcctattccacaaagataactgactaatagacggtcttaaggaacagcaatagggacttaaggaacggcaaacacaccgtttagagccgctgagttcattcccattccacaatgaactctctgtatcatttcctagtctatctctcacagaacgcttagagccaactgcaggataggaagggaagg---------------------------------------------------------------------------------------------------------------
>_R_Enterolobium_cyclocarpum_MWC9020@NODE_1_length_1514_cov_333.579680
---------------------------------------------------------------------------------------------------------------------------------aatttgttaatcaagaagaatacttgctagttccaaatagtaacaataaaaacatgacgacctttatattgcaggtttacaattaaagtaattcttacttcttacatcagatgtttaacaacaaccaatcagtatacccacaacttatggccatgagaccttccataactgaattataaggtaaagcacgcagaacctggtaagttttccaaactattacaagatcaattttttatagccaaggtaactcaagataagcagataaccatgggaaaagttactccattaacagagagagatcagcatcagagaaaagcaattaggaaagttaaaagtagaatataccacaaatggagtccgtgatgggggcagttgcccttgatgaggtgctgcaggcttagaagttactaaaggtaacgtggatgctgtggagtgggacacaaaagatgaaggtgcagtgtttggaagtcttgaagcctcaacatccctagttatagatggagctgacctgatactatcatatgtcctgtttgaaggccttctctgtaggtcttccatgtttctttgaggggaaattcccctggaagtgcttggaaacccttcaggtgatcttcttctaatatgatccaatgtccaaggtgaataagaacttctcactgattccatacgtgctaaatcaccagaacttctagcagacgggattcgccccaacatgcttgtttcccttggttcagacaagttctgctttgaattaatattagttgctgcaggttgtgctgccctagacaatttttcacgaaggtccatatgcctcttaccaccattactgtcagccaatctagatgcactttttcgcataagcttcaatcgaaggtcatctctgccaatccgcccatctgataaattgatggtcatgctattaaggttatagaaattgagcagaataaaattgatcaaataaaaattcactgtagaggtagcttactaccattgaacccattttgcgaacttgtatctcctcgctgtctgcagtgaacagaatctttgaagtaagcaaattatttttcatattttaataacatacagacccacaagcagcagcggcctattccacaaacataactgactagtagagggtccaaaggaacagcaataggcaccaaagaaatggcaaacacaccgtttatagccgctgagttcattcccactccacaatgaactctccgtatcatttcctagtctatctctcacagaccgcttagagccaaccgcaggataggaagggaaggaaacatccgccgtagattggtccctcttgacaacctatattcaaatgca--------------------------------------------------------------
>_R_Jupunba_cochleata_Bonadeu_673@NODE_1_length_1684_cov_136.881145
ccagcatctcgtttagaatattaatacaaccaaaccaacgtctagcaattagcaataaagcaatgcaacagggattattatccagtcatttctacatgaagtgcacataattaccatcaccccatttagaatttgttcatcaagaagaatacttgctagttccaaatagtaacaataaaaacatgacgacctttaaattgcaggtttacaattaaagtaattcttacttcttacatcagatgtttaacaacaaccaatcagtatgcccacaacttatggccatgagaccatccataactgaattataaggcaaagcacggggaacctggtaagtttggcaaactattacaagcctaattttttatagccaaggtaactcaagataagcagataatcatgggaaaagttagtccaataacatagagagatcagcatcagagaaaagcaattagaaaagttaaaagtagaatataccacaaatggagtccgtgatgggggcagttgcccttgatgaggtgctacaggcttagcagttactaaaggtaacgtggatgccgtggagtgggccagaaaagatgaaggtgcagtgcttggaagtcttgaagcctcaacatccctagttatagatgggactgacctgatactatcatatgtcctgtttgtaggccttctctgtaggtcttccatgtttctttgaggggaaattcccctggaagtgcttggaaacccttcaggtgatcttcttctaatatgatccaatgtccaaggcgaataagaacttctcactgattccatacgtgctaaatcaccagaacttctagcagacgggattcgccccaacatacttgtttcccttggttcagacaagttctgctttgaattaatattagttgctgcaggtcgagctgcccttgacaatttttcacgaaggtccatatgcctcttaccaccattactgtcagccaatctagatgcactttttcgcataagcttcaatcgaaggtcatctctgccaatccgcccatctgataaattgatggtgatgctattaaggttatagaaattgagcagcataaaattgatcaaataaaaattcactgtagagggagcttacgaccattgaacccattttgcgagtttgtatctcctcgttgtctgcagtgaacagaatctttgaagtaagcaaattatttttcatattttaataacatacagactcacaagcagcagcagccttttccacaaacataactgactaatagacggtcttaaagaacagcaataggtacttaaggaacggcaaacacaccgtttagagccgttgagttcattcccattccacaatgaactctctctatcatttcctagtctatctctcacagaacgcttagagccaactgcaggataggaagggaaggaaacatccgccgta-------------------------------------------------------------------------------------------------
>_R_Jupunba_cochleata_Bonadeu_673@NODE_2_length_646_cov_97.282953
----------------------------------------------------------------------------------------------------------------------------------------------------------------------------------------------------------------------------------------------------------------------------------------------------------------------------------------------------------------------------------------------------------------------------------------------------------------------------------------------------------------------------------------------------------------------------------------------------------------------------------------------------------------------------------------------------------------------------------------------------------------------------------------------------------------actgattccatacgtgctaaatcaccagaacttctagcagacgggattcgccccaacatacttgtttcccttggttcggacaagttctgctttgaattaatattagttgctgcaggttgagctgcccttgacaatttttcacgaaggtccatatgcctcttaccaccattactgtcagccaatctagacgcactttttcgcataagcttcaatcgaaggtcatctctgccaatccgcccatctgctaaattgatggtgatgctattaaggttatagaaattgagcagcataaaattgatcaa--aaaaattcactgtagagggagcttactaccattgaacccattttgcgagcttgtatctcctcgctgtctgcagtgaacagaatctttcaagtaagcaaattattattcatattttaataacatacagacccacaagcagcagcagcctattccacaaacataactgactaatagacggtcttaaggaacagcaatagggacttaaggaacggcaaacacaccgtttagagccgctgagttcattcccattccacaatgaactctctgtatcatttcctagtctatctctcacagaacgcttagagccaactgcaggataggaagggaaggaaacatccgccgta-------------------------------------------------------------------------------------------------
>_R_Jupunba_filamentosa_Lima_7487@NODE_1_length_1788_cov_156.309760
ccagcatctcatttagaatattaatacaaccaaaccaacatctagcaagtagcaataaagcaatgcaacaggaattagtatccggtcatttctacatgaagagcacataattaccatcaccccattcagaatttgttcatcaagaagactacttgctagttccaaatagtgacaataaaaacatgacgacctttaaattgcaggtttacaattaaagtaattcttacttcttacatcagatgtttaacaacaaccaatcagtatgcccacaacttatggccatgagaccatccagaactgaattataaggcaaagcacggggaacctggtaagtttggcaaactattacaagcctaattttctatagccaaggtaactcaagataagcagataatcatgggaaaagttagtccaataacatagagagatcagcatcagagaaaagcaattagaaaagttaaaagtagaatataccacaaatggagtccgtgatgggggcagttgcccttgatgaggtgctacaggcttagcagttactaaaggtaacgtggatgccgtggagtgggccagaaaagatgaaggtgcagtgcttggaagtcttgaagcctcaacatccctagttaaagatggggctgacctgatactatcatatgccctgtttgtaggcgttctctgtaggtcttccatgtttctttgaggggaaattcccctggaagggcttggaaacccttcaggcgatcttcttctaatatgatccaatgtccaaggcgaataagaacttctcactgattccatacgtgctaaatcaccagaacttctagcagacgggattcgccccaacatacttgtttcccttggttcagacaagttctgctttgaattaatattagttgctgcaggttgagctgcccttgacaatttttcacgaaggtccatatgcctcttaccaccattgctgtcagccaatctagatgcactttttcgcataagcttcaatcgaaggtcatctctgccaatccgcccatctgataaattgatggttatgctattaaggttatagaaattgagcagc--aaaattgatcaa--aaaaattcactgtagagggagcttactaccattgaacccattttgcgagcttgtgtctcctcgctgtctgcagtgaacagaatctttgaagtaagcaaattatttttcatattttaataacatacagacccacaagcagcagcagcctattccacaaacataactgactaatagacggtcttaaggaacagcaatagggacttaaggaacggaaaacacaccgtttagagccgctgagttcattcccattccacaatgaactctctgtatcatttcctagtctatctctcacagaacgcttagagccaactgcaggataggaagggaaggaaacatccgccgtagactggtccctcttgacaacctatactcaaatacataaaatctcattcaaataaagtaggttaaacccatcatgatcgagaacaaaatttatacttc
>_R_Jupunba_laeta_Mori_25147@NODE_1_length_1130_cov_76.341880
-----------------------------------------------------------------------------------------------------------------------------------------------------------------------------------------------------------------------------------------------atgcttaacaacaaccaatcagtatgcccacaacttatggccatgagaccatccagaactgaattataaggcaaagcacggggaacctggtaagtttggcaaactattacaagcctaattttctatagccaaggtaactcaagataagcagataatcatgggaaaagttagtccaataacatagagagatcagcatcagagaaaagcaattagaaaagttaaaagtagaatataccacaaatggagtccgtgatgggggcagttgcccttgatgaggtgctacaggcttagcagttactaaaggtaacgtggatgccgtggagtgggccagaaaagatgaaggtgcagtgcttggaagtcttgaagcctcaacatccctagttatagatggggctgacctgatactatcatatgtcctgtttgtaggccttctctgtaggtcttccatgtttctttgaggggaaattcccctggaagtgcttggaaacccttcaggtgatcttcttctaatatgatccaatgtccaaggcgaataagaacttctcactgattccatacgtgctaaattaccagaacttctagcagacgggattcgccccaacatacttgtttcccttggttcagacaagttctgctttgaattaatattagttgctgcagattgagctgcccttgacaatttttcacgaaggtccatatgcctcttaccaccattactgtcagccaatctagatgcactttttcgcataagcttcaatcgaaggtcatctctgccaatccgcccatctgataaattgatggttatgctattaaggttatagaaattgagcagcataaaattgatcaa--aaaaattcactgtagagagagcttactaccattgaacccattttgcgagcttgtatctcctcgctgtctgcagtgaacagaatctttaaagtaagcaaattatttttcatattttaataacatacagacccacaagcagcagcagcctattccacaaacataactgactaatagacggtcttaaggaacagcaatagggacttaaggaacggcaaacacaccgtttagagccgctgagttcattcccattccacaatgaactctctgtatcatttcctagt----------------------------------------------------------------------------------------------------------------------------------------------------------------
>_R_Jupunba_longipedunculata_Cardona_2682@NODE_1_length_1438_cov_142.657605
---------------------------------------------caagtagcaataaagcaatgcaacaggaattattatccggttatttctacatgaagtgcacataattaccatcaccccattcagaatttgttcatcaagaagactacttgccagttccaaatagtaacaataaaaacatgacgacatttaaattgcaggtttacaattaaagtaattcttacttcttacatcagatgtttaacaacaaccaatcagtatgcccacaacttatgggcatgagaccatccagaactgaattataaggcaaagcacagggaacctggtaagtttggcaaactattacaagcctaattttctatagccaaggtaactcaagataagcagataatcatgggaaaagttagtccaataacatagagagatc-------------agcaattagaaaagttaaaagtagaatataccacaaatggagtccgtgatgggggcagttgcccttgatgaggtgctacaggcttagcagttactaaaggtaacgtggatgccgtggagtgggccagaaaagatgaaggtgcagtgcttggaagtcttgaagcctcaacatccctagttatagatggggctgacctgatactatcatatgtcctgtttgtaggccttctctgtaggtcttccatgtttctttgaggggaaattcccctggaagtgcttggaaacccttcaggtgatcttcttctaatatgatccaatgtccaaggcgaataagaacttctcactgattccatacgtgctaaatcaccagaacttctagcagacgggattcgccccaacatacttgtttcccttggttcagacaagttctgctttgaattaatattagttgctgcaggttgagctgcccttgacaatttttcacgaaggtccatatgcctcttaccaccattaccgtcagccaatctagatgcactttttcgcataagcttcaatcgaaggtcatctctgccaatccgcccatctgataaattgatggttatgctattaaggttatagaaattgagcagcataaaattgatcaa--aaaaattcactgtagagggagcttactaccattgaacccattttgcgagcttgtatctcctcgctgtctgcagtgaacagaatctttgaagtaagcaaattatttttcatattttaataacatacagacccacaagcagcagaagcctattccacaaacataactgactaatagacggtcttaaggaacagcaatagggacttaaggaatggcaaacacaccgtttagagccgctgagttcattcccattccacaatgaactctctgtatcatttcctagtctatctctcacagaacgcttagagccaagtgcaggataggaagggaaggaaacatccgccgtagactggtccctcttgacaacctatactcaaatacataaaatctcattcaaataaagtaggttaaac-------------------------------
>_R_Jupunba_microcalyx_Iganci_855@NODE_1_length_1308_cov_261.699431
------------------------------------------------------------------------------------------------------------------------------------------------------------------------------------------------------------------------------------------------------------------------------------------------------------------------------ggggaacctggtaagtttggcaaactattacaagcctaattttctatagccaaggtaactcaagataagcagataatgatgggaaaagttagtccaataacatagagagatcagcatcagagaaaagcaattagaaaagttaaaagtagaatataccaaaattggagtccgtgatggcggcagttgcccttgatgaggtgctacaggcttagcagttactaaaggtaacgtggatgccgtggagtgggccagaaaagatgaaggtgcagtgcttggaagtcttgaagcctcaacatccctagttatagatggggctgacctgatactatcatatgtcctgtttgtaggccttctctgtaggtcttccatgtttctttgaggggaaattcccctggaagtgcttggaaacccttcaggtgatcttcttctaatatgatccaatgtccaaggcgaataagaacttctcactgattccatacgtgctaaatcaccagaacttctagcagacgggattcgccccaacatacttgtttcccttggttcagacaagttctgctttgaattaatattagttgctgcaggttgagctgcccttgacaatttttcacgaaggtccatatgcctcttaccaccattactgtcagccaatctagatgcactttttcgcataagcttcaatcgaaggtcatctctgccaatccgcccatctgataaattgatggtgatgctattaaggttatagaaattgagcagcataaaattgatcaa--aaaaattcactgtagagggagcttactaccattgaacccattttgcgagcttgtatctcctcgcggtctgcagtgaacagaatctttgaagtaagcaaattatttttcatattttaataacatacagacccacaagcagcagcagcctattccacaaacataactgactaatagacggtcttaaggaacagcaatagggacttaaggaacggcaaacacaccgtttagagccgctgagttcagtcccattccacaatgaactctctgtatcatttcctagtctatctctcacagaacgcttagagccaacagcaggataggaagggaaggaaacatccgccgtagactggtccctcttgacaacctatactcaaatacataaaatctcattcaaataaagtaggttaaacccatcatgatcgagaacaaaatttatacttc
>_R_Jupunba_microcalyx_Iganci_855@NODE_2_length_529_cov_25.258850
ccagcatctcatttagaatattaatacaaccaaaccaacgtctagtaagtagcaataaagcaaaacaacaggaattattatccggtcatttctacatgaagtgcacataattaccatcaccccattcagaatttgttcattaagaagactacttgctagttccaaatagtaacaataaaaacatgaagacctttaaattgcaggtttacaattaaagtagttcttacttcttacatcagatgtttaacaacaatcaatcagtatgcccacaacgtatggccatgagaccatccagaactgaattataaggcaaagcacggggaacctggtaagtttggcaaactattacaagcctaattttctatagccaaggtaactcaagataagcagataat------------------------------------------------------------------------------------------------------------------------------------------------------------------------------------------------------------------------------------------------------------------------------------------------------------------------------------------------------------------------------------------------------------------------------------------------------------------------------------------------------------------------------------------------------------------------------------------------------------------------------------------------------------------------------------------------------------------------------------------------------------------------------------------------------------------------------------------------------------------------------------------------------------------------------------------------------------------------------------------------------------------------------------------------------------------------------------------------------------------------------------------------------------------------------
>_R_Jupunba_trapezifolia_Simon_1600@NODE_1_length_987_cov_255.657725
--------------------------------------------------------------------------------------------------------------------------------------------------gactacttgctagttccaaatagtaacaataaaaacatgacgacctttaaattgcaggtttacaattaaagtaattcttacttcttacatcagatgtttaacaacaaccaatcagtatgcccacaacttatggccatgagaccatccagaactgaattataaggcaaagcacggggaacctggtaagtttggcaaactattacaagcctaattttctatagccaaggtaactcaagataagcagataatcatgggaaaagttagtccaataacatagagagatc-------------agcaattagaaaagttaaaagtagaatataccacaaatggagtccgtgatgggggcagttgcccttgatgaggtgctacaggcttagcagttactaaaggtaacgtggatgccgtggagtgggccagaaaagatgaaggtgcagtgcttggaagtcttgaagcctcaacatccctagttatagatggggctgacctgatactatcatatgtcctgtttgtaggccttctctgtaggtcttccatgtttctttgaggggaaattcccctggaagtgcttggaaacccttcaggtgatcttcttctaatatgatccaatgtccaaggcgaataagaacttctcactgattccatacgtgctaaatcaccagaacttctagcagacgggattcgccccaacatacttgtttcccttggttcagacaagttctgctttgaattaatattagttgctgcaggttgagctgcccttgacaatttttcacgaaggtccatatgcctcttaccaccattaccgtcagccattctagatgcactttttcgcataagcttcaatcgaaggtcatctctgccaatccgcccatctgataaattgatggttatgctattaaggttatagaaattgagcagcataaaattgatcaa--aaaaattcactgtagagtgagcttactaccattgaacccattttgcgagcttgtatctcc---------------------------------------------------------------------------------------------------------------------------------------------------------------------------------------------------------------------------------------------------------------------------------------------------------------------------------------------------------------------------------------------
>_R_Punjuba_lehmannii_Escobar_7465@NODE_1_length_1493_cov_121.973870
ccagcatctcatttagaatattaatacaaccaaaccaacgtctagcaagtagcaataaagcaatgcaacaggaattattatccggtcatttctacgtgaagtgcacataattaccatcaccccattcagaatttgttcatcaagaagaatacttgctagttccaaatagtaacaataaaaacatgatgacctttaaattgcaggtttacaattaaagtaattcttacttcttacatcagatgtttaacaacaaccaatcagtatacccacaaattacggccatgagaccatccataactgaattataaggcaaagcacggggaacctggtaagtttggcaaactattacaagcccaattttttatagccaaggtaactcaagataagcagataatcatgggaagagttagtccattaacatagagagatcagcatcagagaaaagcaattagaaaagttaaaagtagaatataccacaaatggagtccgtgatgggggcagttgcccttgatgaggtgctacaggcttagcagttactaaaggtaacgtggatgctgtggagtgggccagaaaagatgaaggtgcagtgcttggaagtcttgaagcctcaacatccctagtaatagatggggctgacctgatactatcatatgtcctgtttgaaggccttctctgtaggtcttccatgtttctttgaggggaaattcccctggaagtgcttggaaacccttcaggtgatcttcttctaatatgatccaatgtccaaggcgaataagaacttctcactgattccatacgtgctaaatcaccagaacttctagcagacgggattcgccccaacatacttgtttcccttggttcagacaagttctgctttgaattaatattagctgctgcaggttgagctgcccttgacaatttttcacgaaggtccatatgcctcttaccaccattactgtcagccaatctagatgcactttttcgcataagcttcaatcgaaggtcatctctgccaatccgcccatctgataaattgatggtgatgctattaaggttatagaaattgagcagcataaaattgatcaaataagaattcactgtagagggcgcttactaccattgaacccattttgcgagctggtatctcctcgctgtctgcagtgaacagaatctttgacgtaagcaaattatttttcatattttaataacatacagacccacaagcagcagcagcctattccacaaacataactgactaatagacggtcttaaggaacagc-atagggacttaaggaacggcaaacacaccgtttagagccgctgagttcattcccattccacaatgaactctctgtatcatttcctagtctatctctcacagaacgcttagagccaactgcag------------------------------------------------------------------------------------------------------------------------------
>_R_Punjuba_racemiflora_Jimenez_Soares_3626@NODE_1_length_1522_cov_168.116955
ccagcatctcatttagaatattaatacaaccaaaccaacgcctagcaagtagcaataaagcaatgcaacaggaattattatctggtcatttctacgtgaagtgcacaaaattaccatcaccccattcagaatttgttcatcaagaagaatacttgctagttccaaatagtaacaataaaagcatgacgacctttaaattgcaggtttacaattaaagtaattcttacttcttacatcagatgtttaacaacaaccaatcagtatacccacaaattatggccatgagaccatccataactgaattataaggcaaggcacggggaacctggtaagtttggcaaactattacaagcccaattttttatagccaaggtaactcaagataagcagataatcatgggaaaagttcgtccattaacatagagagatcagcatcagagaaaagcaattagaaaagttaaaagtagaatataccacaaatggagtccgtgatgggggcagttgcccttgatgaggtgctacaggcttagcagttactaaaggtaacgtggatgctgtggagtgggccagaaaagatgacggtgcagtgcttggaagtcttgaagcctcaacatccctagttatagatggggctgacctgatcctatcatatgtcctgtttgaaggccttctctgtaggtcttccatgtttctttgaggggaaattcccctggaagtgcttggaaacccttcaggtgatcttcttctaatatgatccaatgtccaaggcgaataagaacttctcactgattccatacgtgctaaatcaccagaacttctagcagccgggattcgccccaacatacttgtttcccttggttcagacaagttctgctttgaattaatattagttgctgcaggttgagcagcccttgacaatttttcacgaaggtccatatgcctcttaccaccattactgtcatccaatctagatgcactttttcgcataagcttcaatcgaaggtcatctctgccaatccgcccatctgataaattgatggtgatgctattaaggttatagaaattgagcagcataaaatcgatcaaataaaaattcactgtagagggcgcttactaccattgaacccattttgcgagctggtatctcctcgctgtctgcagtgaacagaatctttgacgtaagcaaattatttttcatattttaataacatacagacccacaagcagcagcagcctattccacaaacataactgactaatagacggtcttaaggaacagcaatagggacttaaggaacggcaaacacaccgtttagagccgctgagttcattcctattccacaatgaactctctgtatcatttcctagtctatctctcacagaacgcttagagccaactgcaggataggaagggatggaaacttccgcgttagacttgtcgct--------------------------------------------------------------------------------------
