# Supplementary material for: A new generic circumscription of Hydrochorea (Leguminosae, Caesalpinioideae, mimosoid clade) with an amphi-Atlantic distribution
Source: PhytoKeys. 2022 Aug 22;205:401–37. doi: 10.3897/phytokeys.205.82775 (PMC9849043; doi:10.3897/phytokeys.205.82775)
Supplement: Supplementary material 2 — Supplementary data file S2 [file phytokeys-205-401_article-82775__-s002.zip › MSC_m2033_comp16931_c0_seq1.tre]

(((((Archidendron_clypearia_Wieringa_1849@NODE_1_length_893_cov_313.180147:0.02736750508555702358,_R_Acacia_rostellifera_Murphy_466@NODE_1_length_1788_cov_305.818235:0.03120356624215015959):0.00090250968172475078,((_R_Archidendron_clypearia_Wieringa_1849@NODE_2_length_543_cov_116.113734:0.01393896832122466269,(_R_Enterolobium_cyclocarpum_MWC9020@NODE_1_length_1426_cov_358.648629:0.05128116502839123042,_R_Albizia_tomentella_Leach_Dunlop_3801@NODE_1_length_1523_cov_389.880360:0.05006772355395373159):0.00071745620387865874):0.00482858192885352901,(Calliandra_bella_LPQ15696@NODE_1_length_1585_cov_269.683687:0.09391455872627191281,_R_Afrocalliandra_redacta_Germishuizen_5585@NODE_1_length_1453_cov_287.327762:0.06555008540780915549):0.01682728012980251944):0.00824769993731574828):0.00119698743800594385,(((((((_R_Balizia_spnov_Morim_577@NODE_1_length_1814_cov_555.242183:0.00352051565073052989,((_R_Cathormion_rhombifolium_Deighton_3618@NODE_1_length_1498_cov_116.455313:0.00095065329224404492,Cathormion_obliquifoliolatum_Wieringa_6519@NODE_1_length_1705_cov_291.646667:0.00190639994966846304):0.00380642429661498093,Hydrochorea_corymbosa1_Bonadeu_655@NODE_1_length_1447_cov_248.440374:0.00279992635875885064):0.00001070984963258331):0.00000100000050002909,Hydrochorea_marginata_Morim_563@NODE_1_length_1162_cov_312.690323:0.00613884293035208035):0.00281968412311813356,(Hydrochorea_corymbosa2_Iganci_862@NODE_1_length_1641_cov_523.393443:0.00347456837336463297,_R_Hydrochorea_gonggrijpii_Tillett_45696@NODE_1_length_1353_cov_263.775862:0.00327673746737680528):0.00732282314882590126):0.00243789146477025416,(Balizia_pedicellaris_Queiroz_15529@NODE_1_length_1233_cov_736.846350:0.01629940795214654056,(_R_Jupunba_idiopoda_Quesada_1718@NODE_1_length_1399_cov_78.567322:0.00489041381593238560,(_R_Jupunba_oxyphyllidia_Yonker_6157@NODE_1_length_1388_cov_216.461480:0.00254420430432877051,(_R_Jupunba_oppositifolia_Liegier_16014@NODE_1_length_1380_cov_180.805833:0.00623625393949083038,((Jupunba_asplenifolia_Ekman_6383@NODE_1_length_1284_cov_100.295775:0.00171794429881239443,_R_Jupunba_nipensis_Mayo_19662@NODE_1_length_1187_cov_64.185586:0.00371554769966448090):0.00820558512627580887,Jupunba_abbottii_Zanoni_21220@NODE_1_length_1416_cov_218.672143:0.00540933667545118874):0.00161943808392522480):0.00227064830135931045):0.00000100000050002909):0.00362477384539435779):0.00000100000050002909):0.00406753931775092128,((_R_Jupunba_cochleata_Bonadeu_673@NODE_1_length_1671_cov_174.483061:0.00799941592286272131,(Jupunba_langsdorfii_Ribeiro_728@NODE_1_length_1981_cov_127.619223:0.01128056315059311823,(_R_Jupunba_barbouriana_Iganci_847@NODE_1_length_1649_cov_223.683842:0.00640459062719146190,((Jupunba_macradenia_Lourteig_3021@NODE_1_length_1474_cov_188.868289:0.00740920401554510423,_R_Jupunba_commutata_Maguire_46145@NODE_1_length_1594_cov_193.131839:0.01309102275157332171):0.00085827296235723664,(_R_Jupunba_floribunda_Iganci_883@NODE_1_length_1966_cov_139.724193:0.00669204263161490235,Jupunba_longipedunculata_Cardona_2682@NODE_1_length_1723_cov_251.020656:0.00650467920365986781):0.00147423037689230858):0.00069980272154911735):0.00075046997644798489):0.00000100000050002909):0.00141408441212204864,((_R_Jupunba_brachystachya_Lima_7438@NODE_1_length_1727_cov_143.020606:0.05896731154224686688,((_R_Jupunba_limae_Iganci_261@NODE_1_length_1849_cov_137.024266:0.00540259470186430901,_R_Jupunba_filamentosa_Lima_7487@NODE_1_length_1838_cov_134.387280:0.00613731456333224418):0.00115282873525136744,Jupunba_villosa_Borges_423@NODE_1_length_1808_cov_168.773541:0.02893570651808700933):0.00121007579976634941):0.00508913811148249684,_R_Balizia_leucocalyx_Aguilar_1939@NODE_1_length_1733_cov_180.565217:0.01669121005412409556):0.00063169594465953900):0.00152995565448706431):0.00172873580634235889,(Jupunba_trapezifolia_Simon_1600@NODE_1_length_1286_cov_396.830219:0.00988001301452104581,Jupunba_laeta_Mori_25147@NODE_1_length_1468_cov_90.040259:0.00943073585330112679):0.00406880691915449157):0.00648082679855343635,((Punjuba_racemiflora_Jimenez_Soares_3626@NODE_1_length_1546_cov_202.509871:0.00917446337832278531,(Punjuba_callejasii_Daly_5935@NODE_1_length_1233_cov_98.580450:0.01777512971450492807,(_R_Punjuba_lehmannii_Escobar_7465@NODE_1_length_1723_cov_167.965371:0.00286229166378892648,_R_Punjuba_killipii_Palodorios_6252@NODE_1_length_1231_cov_43.727903:0.00133708168397507466):0.00212527795806752946):0.00215634658362699348):0.01029900379542838390,((_R_Jupunba_microcalyx_Iganci_855@NODE_1_length_1819_cov_252.679679:0.00129454489406201161,Jupunba_leucophylla_Iganci_839@NODE_1_length_1928_cov_275.531064:0.00368274417956258307):0.01884344661680363575,_R_Balizia_elegans_Iganci_870@NODE_1_length_1647_cov_166.382166:0.02255305383780988049):0.02215656846040963204):0.00211997802702582538):0.00789820182511481728):0.01954346067695984096,(Albizia_coripatensis_Hughes_2433@NODE_1_length_1469_cov_330.229885:0.03498628029495545744,Albizia_edwallii_Dalmaso_272@NODE_1_length_1742_cov_16.002371:0.01197193226308328022):0.00796644054892414917):0.00731199278695773749,(Albizia_decandra_Vilhena_231@NODE_1_length_1143_cov_51.370544:0.01249398270724642532,(_R_Albizia_niopoides_Simon_1601@NODE_1_length_1470_cov_162.547021:0.02002735559253871964,((_R_Albizia_xerophytica_Hughes_1435@NODE_1_length_1491_cov_104.802687:0.01594143557607889325,(_R_Albizia_adinocephala_FHO33_88@NODE_1_length_1885_cov_166.565265:0.02651390473088486438,(_R_Albizia_tomentosa_Hughes_648@NODE_1_length_1386_cov_139.958747:0.00107381616572042632,_R_Albizia_sinaloensis_Hughes_1576@NODE_1_length_1574_cov_110.185705:0.00703323160050253575):0.00519446426645806675):0.00197321899020155064):0.00469523219953969610,(_R_Albizia_glabripetala_Lewis_1652@NODE_1_length_1223_cov_95.417103:0.01183526109108610190,(_R_Albizia_multiflora_Hughes_3090@NODE_1_length_1534_cov_164.820865:0.00442259789943438234,(Albizia_inundata_Wood_26530@NODE_1_length_1498_cov_239.322245:0.00919717269888994937,(Albizia_subdimidiata_var_minor_Gorts_341@NODE_1_length_1414_cov_42.654450:0.00853653080003872154,_R_Albizia_subdimidiata_var_subdimidiata_Ferreira_210@NODE_1_length_1440_cov_155.730741:0.00471277793114729861):0.00000100000050002909):0.00370241702688081003):0.00413802773897646928):0.00360705676235185090):0.00000100000050002909):0.00000100000050002909):0.00119378823407126616,Albizia_burkartiana_StivalSantos_678@NODE_1_length_1671_cov_13.321163:0.00736948187526908962):0.0;
