# Supplementary material for: A new generic circumscription of Hydrochorea (Leguminosae, Caesalpinioideae, mimosoid clade) with an amphi-Atlantic distribution
Source: PhytoKeys. 2022 Aug 22;205:401–37. doi: 10.3897/phytokeys.205.82775 (PMC9849043; doi:10.3897/phytokeys.205.82775)
Supplement: Supplementary material 2 — Supplementary data file S2 [file phytokeys-205-401_article-82775__-s002.zip › MSC_m2858_comp18244_c0_seq1_exon02.tre]

(_R_Acacia_rostellifera_Murphy_466@NODE_2_length_868_cov_267.499368:0.16632486110795449696,(_R_Acacia_rostellifera_Murphy_466@NODE_1_length_1059_cov_352.850305:0.00000100000050002909,(Archidendron_clypearia_Wieringa_1849@NODE_1_length_2032_cov_375.674680:0.03674027090203906692,(((((_R_Albizia_burkartiana_StivalSantos_678@NODE_1_length_1738_cov_13.584076:0.02251290993494682938,(Albizia_edwallii_Dalmaso_272@NODE_1_length_1770_cov_9.669971:0.02055800246028159986,_R_Albizia_coripatensis_Hughes_2433@NODE_1_length_2331_cov_331.195652:0.01940003237044314252):0.00894723991640231607):0.00293057070402092529,((((Albizia_subdimidiata_var_minor_Gorts_341@NODE_1_length_1792_cov_59.483965:0.25222921723749669454,Albizia_subdimidiata_var_subdimidiata_Ferreira_210@NODE_1_length_1864_cov_289.704533:0.01073600733479602477):0.01739980529885107319,(Albizia_niopoides_Simon_1601@NODE_1_length_2119_cov_262.598433:0.07005332207582187776,(_R_Albizia_inundata_Wood_26530@NODE_1_length_1575_cov_4800.878289:0.02646803013723370360,Albizia_multiflora_Hughes_3090@NODE_1_length_2231_cov_209.445218:0.07897966658928176620):0.00839821575179812256):0.00794498207640746516):0.00467679166381999249,(Albizia_glabripetala_Lewis_1652@NODE_1_length_1819_cov_105.134328:0.02865872376102322761,Albizia_decandra_Vilhena_231@NODE_1_length_984_cov_25.070562:0.02411474786264337922):0.00195438873833932419):0.00528116951963278434,(_R_Albizia_adinocephala_FHO33_88@NODE_1_length_2302_cov_247.580674:0.03163320312677406904,(Albizia_xerophytica_Hughes_1435@NODE_1_length_2016_cov_158.685405:0.05481999533312185979,(_R_Albizia_sinaloensis_Hughes_1576@NODE_1_length_2099_cov_128.178536:0.00921756553261266105,Albizia_tomentosa_Hughes_648@NODE_1_length_2090_cov_156.831098:0.01100664737496427972):0.03371396466817443843):0.00909325390982087915):0.00945731156098470957):0.00197072432534561946):0.00912702306977895665,(Enterolobium_cyclocarpum_MWC9020@NODE_1_length_2236_cov_403.724873:0.06414744022877889862,Albizia_tomentella_Leach_Dunlop_3801@NODE_1_length_2143_cov_219.910455:0.05116295504475874140):0.00306415225726485406):0.00352339065050208010,(((Punjuba_racemiflora_Jimenez_Soares_3626@NODE_1_length_2119_cov_237.775220:0.04161238931789704859,Punjuba_callejasii_Daly_5935@NODE_1_length_1613_cov_35.683594:0.02489944244901414958):0.00321918624655287249,(_R_Punjuba_lehmannii_Escobar_7465@NODE_1_length_2237_cov_142.333333:0.01017210299048333481,_R_Punjuba_killipii_Palodorios_6252@NODE_1_length_1856_cov_113.701518:0.03558987753370296964):0.00298569442839537787):0.00944156207546540012,(((((Balizia_pedicellaris_Queiroz_15529@NODE_1_length_2117_cov_693.315228:0.02131186719185076961,(((_R_Jupunba_cochleata_Bonadeu_673@NODE_1_length_1551_cov_290.418589:0.00961693780440760725,(Jupunba_laeta_Mori_25147@NODE_1_length_1891_cov_59.035832:0.01334143344007559379,((Jupunba_villosa_Borges_423@NODE_1_length_2511_cov_213.237058:0.00817595475857938077,Jupunba_limae_Iganci_261@NODE_1_length_2881_cov_170.813124:0.00474809626188623518):0.00382227611656531241,Jupunba_brachystachya_Lima_7438@NODE_1_length_2371_cov_210.484307:0.01412469463105407892):0.00254997587030387357):0.00698230048263938016):0.00292372064349486578,(_R_Jupunba_leucophylla_Iganci_839@NODE_2_length_580_cov_88.093439:0.01959977744659057233,((Jupunba_leucophylla_Iganci_839@NODE_1_length_2077_cov_424.218500:0.01090052179604970861,Jupunba_microcalyx_Iganci_855@NODE_1_length_2587_cov_237.797211:0.01143364139837280309):0.00851185039263873192,(_R_Jupunba_trapezifolia_Simon_1600@NODE_2_length_815_cov_420.168421:0.00643255653428553842,((_R_Balizia_leucocalyx_Aguilar_1939@NODE_1_length_2246_cov_227.929922:0.02498457669771613973,Balizia_elegans_Iganci_870@NODE_1_length_2254_cov_204.883326:0.01740614360515685757):0.00572842497118947712,((((((_R_Hydrochorea_marginata_Morim_563@NODE_1_length_2286_cov_325.653689:0.01050757912456552756,(Hydrochorea_corymbosa2_Iganci_862@NODE_1_length_2028_cov_558.441460:0.00404953610749064774,_R_Hydrochorea_corymbosa1_Bonadeu_655@NODE_1_length_1804_cov_382.224700:0.00181100664867813203):0.00305295428823012301):0.00462854787671467070,Hydrochorea_gonggrijpii_Tillett_45696@NODE_1_length_1966_cov_231.112758:0.01279963997662959124):0.00048173948450594900,(_R_Cathormion_obliquifoliolatum_Wieringa_6519@NODE_1_length_1934_cov_313.887706:0.01060284861624968128,_R_Cathormion_rhombifolium_Deighton_3618@NODE_1_length_2025_cov_153.459959:0.01253740303009646083):0.00494595185793329957):0.01021985345528301364,Balizia_spnov_Morim_577@NODE_1_length_2056_cov_619.406797:0.02032450691785264718):0.00301567997678134705,_R_Jupunba_macradenia_Lourteig_3021@NODE_1_length_1935_cov_178.883746:0.01390137811638658162):0.00109348551374025124,(((_R_Jupunba_oppositifolia_Liegier_16014@NODE_1_length_1836_cov_164.978397:0.00291275457922738831,Jupunba_abbottii_Zanoni_21220@NODE_1_length_1987_cov_148.226178:0.00535542707897049622):0.00161904802778484787,(_R_Jupunba_nipensis_Mayo_19662@NODE_1_length_1811_cov_54.092849:0.00813967630738075126,_R_Jupunba_asplenifolia_Ekman_6383@NODE_1_length_1809_cov_61.594688:0.00937693620677937725):0.00311306481322850106):0.00949510876744216747,_R_Jupunba_filamentosa_Lima_7487@NODE_1_length_2321_cov_195.932709:0.01315609489971172018):0.00199385298349880145):0.00000100000050002909):0.00000100000050002909):0.00137673091394284442):0.00000100000050002909):0.00142905622826656163):0.00116897963480745736,_R_Jupunba_langsdorfii_Ribeiro_728@NODE_1_length_1955_cov_229.554846:0.01306985202436996597):0.00139098278482227490):0.00425923030800551099,_R_Jupunba_barbouriana_Iganci_847@NODE_1_length_2327_cov_284.592000:0.01027384925981688138):0.00127727700596183286,(_R_Jupunba_cochleata_Bonadeu_673@NODE_2_length_503_cov_15.068075:0.01266214323724039990,_R_Jupunba_commutata_Maguire_46145@NODE_1_length_2109_cov_190.971949:0.00775397134897103449):0.00664658909547726027):0.00136362553141618366,((_R_Jupunba_commutata_Maguire_46145@NODE_2_length_577_cov_55.862000:0.01551380757578403602,(Jupunba_oxyphyllidia_Yonker_6157@NODE_1_length_1911_cov_201.968920:0.01022248045741199103,Jupunba_idiopoda_Quesada_1718@NODE_1_length_2115_cov_141.360648:0.02990974091830632745):0.01194983323351393734):0.00502923419095250950,Jupunba_floribunda_Iganci_883@NODE_1_length_2479_cov_210.215654:0.01416374969897111168):0.00060717638653092832):0.00186678628428144696,(Jupunba_trapezifolia_Simon_1600@NODE_1_length_872_cov_304.860465:0.01331817577909762303,_R_Jupunba_longipedunculata_Cardona_2682@NODE_1_length_1924_cov_178.115322:0.01738763998007197831):0.00267027878428350391):0.00601524794081462720):0.00587291369431058776):0.00206107867254277976,(_R_Calliandra_bella_LPQ15696@NODE_1_length_2500_cov_374.423029:0.22501923878050725247,_R_Afrocalliandra_redacta_Germishuizen_5585@NODE_1_length_1894_cov_417.588332:0.17129910601604653175):0.09164873235910482585):0.00296401014924048715):0.05089165669333656217):0.00000100000050002909,Acacia_rostellifera_Murphy_466@NODE_3_length_678_cov_8.773710:0.00295266256659966735):0.0;
