# Supplementary material for: A new generic circumscription of Hydrochorea (Leguminosae, Caesalpinioideae, mimosoid clade) with an amphi-Atlantic distribution
Source: PhytoKeys. 2022 Aug 22;205:401–37. doi: 10.3897/phytokeys.205.82775 (PMC9849043; doi:10.3897/phytokeys.205.82775)
Supplement: Supplementary material 2 — Supplementary data file S2 [file phytokeys-205-401_article-82775__-s002.zip › MSC_m4137_comp20213_c0_seq1_exon01.tre]

((_R_Albizia_multiflora_Hughes_3090@NODE_1_length_1240_cov_118.018917:0.01596370489191022146,(((_R_Albizia_decandra_Vilhena_231@NODE_1_length_762_cov_24.437956:0.01487623593500971876,(Albizia_glabripetala_Lewis_1652@NODE_1_length_1027_cov_75.829474:0.00106998985392944899,(Albizia_inundata_Wood_26530@NODE_1_length_888_cov_208.063625:0.00631363545109372200,(_R_Albizia_subdimidiata_var_subdimidiata_Ferreira_210@NODE_1_length_1187_cov_124.277477:0.00092682097443866861,Albizia_subdimidiata_var_minor_Gorts_341@NODE_1_length_1062_cov_46.046701:0.00000100000050002909):0.00762846905603473385):0.00778967995817550496):0.01409647076201995218):0.01069579022782039812,_R_Albizia_niopoides_Simon_1601@NODE_1_length_1177_cov_121.020000:0.01376741267870183229):0.01816951490110889703,(((((_R_Afrocalliandra_redacta_Germishuizen_5585@NODE_1_length_882_cov_110.980124:0.20330061386627687470,_R_Calliandra_bella_LPQ15696@NODE_1_length_1124_cov_85.543457:0.11048451196839974287):0.09012821145327347405,(((_R_Jupunba_leucophylla_Iganci_839@NODE_2_length_530_cov_2.818985:2.93338004020972231700,Archidendron_clypearia_Wieringa_1849@NODE_1_length_574_cov_37.030181:0.00000100000050002909):0.01704776308364525442,_R_Acacia_rostellifera_Murphy_466@NODE_1_length_1514_cov_181.299235:0.04809309539660094196):0.01369753179885687192,(_R_Archidendron_clypearia_Wieringa_1849@NODE_2_length_571_cov_153.165992:0.03231371750013474486,(_R_Albizia_tomentella_Leach_Dunlop_3801@NODE_1_length_1342_cov_179.585771:0.03587384118467521615,Enterolobium_cyclocarpum_MWC9020@NODE_1_length_1388_cov_230.768879:0.02343572145346209043):0.01050171064389924906):0.00308285553965728567):0.01076661453807962326):0.00512530765541178990,(((Jupunba_cochleata_Bonadeu_673@NODE_1_length_1723_cov_81.224787:0.00842455418517764655,(((_R_Jupunba_idiopoda_Quesada_1718@NODE_1_length_888_cov_54.951911:0.00488338039057799930,Jupunba_oxyphyllidia_Yonker_6157@NODE_1_length_1027_cov_93.200000:0.01742219231542829760):0.00651929035485421075,(_R_Jupunba_oppositifolia_Liegier_16014@NODE_1_length_1221_cov_105.799825:0.00380725207970408113,((_R_Jupunba_asplenifolia_Ekman_6383@NODE_1_length_747_cov_33.202985:0.01208271169042181119,Jupunba_nipensis_Mayo_19662@NODE_1_length_714_cov_48.825746:0.00676688209185439572):0.00156210633026777359,Jupunba_abbottii_Zanoni_21220@NODE_1_length_1182_cov_95.620814:0.00275125764439921325):0.00413893055203395834):0.00313882921294559268):0.00097015032366878961,(((_R_Jupunba_macradenia_Lourteig_3021@NODE_1_length_1015_cov_124.044776:0.00560625147198241715,((Jupunba_laeta_Mori_25147@NODE_1_length_889_cov_38.731527:0.00904689990762846431,_R_Jupunba_floribunda_Iganci_883@NODE_1_length_1368_cov_105.400465:0.00413124908811795047):0.00000100000050002909,Jupunba_longipedunculata_Cardona_2682@NODE_1_length_1211_cov_122.564374:0.01107985216989448678):0.00000100000050002909):0.00214015112804548683,(_R_Jupunba_langsdorfii_Ribeiro_728@NODE_1_length_1791_cov_71.709452:0.01169813976967452700,(((_R_Jupunba_villosa_Borges_423@NODE_1_length_1494_cov_121.155963:0.00664621665162414520,Jupunba_limae_Iganci_261@NODE_1_length_1837_cov_74.904545:0.00255735647662195262):0.00295660995132695364,_R_Jupunba_brachystachya_Lima_7438@NODE_1_length_1445_cov_88.830409:0.00137761823755448579):0.00258336919205196663,(_R_Balizia_leucocalyx_Aguilar_1939@NODE_1_length_1667_cov_92.719497:0.01500093587810297224,(Jupunba_microcalyx_Iganci_855@NODE_1_length_1688_cov_115.290503:0.00187418135687443532,_R_Jupunba_leucophylla_Iganci_839@NODE_1_length_1412_cov_186.433708:0.00451455522858845021):0.01107745919724589280):0.00000100000050002909):0.00067526344859449071):0.00309741480768762744):0.00019296697902526234,_R_Jupunba_filamentosa_Lima_7487@NODE_1_length_1528_cov_81.654721:0.00692374871817429561):0.00062251516251138946):0.00075188945124181523):0.00262561561230555129,((((((_R_Cathormion_obliquifoliolatum_Wieringa_6519@NODE_1_length_1254_cov_151.801501:0.00396066544720084270,_R_Cathormion_rhombifolium_Deighton_3618@NODE_1_length_1136_cov_74.341832:0.00105780579796489705):0.00660197360655112933,((_R_Hydrochorea_corymbosa2_Iganci_862@NODE_1_length_1244_cov_366.333053:0.00118700389482587578,(Hydrochorea_corymbosa1_Bonadeu_655@NODE_1_length_976_cov_297.879479:0.00229729915435510426,_R_Hydrochorea_marginata_Morim_563@NODE_1_length_1384_cov_179.029074:0.00177626604550446768):0.00000100000050002909):0.00267333366615561761,_R_Hydrochorea_gonggrijpii_Tillett_45696@NODE_1_length_1081_cov_147.749004:0.01082605160122429924):0.00284706128454444629):0.00175444369929519234,Balizia_spnov_Morim_577@NODE_1_length_1350_cov_319.368340:0.00996187205406427224):0.00577121136431092609,_R_Balizia_pedicellaris_Queiroz_15529@NODE_1_length_1303_cov_292.489583:0.00832577612825231503):0.00339402716204508263,Balizia_elegans_Iganci_870@NODE_1_length_1614_cov_86.480807:0.00854112178951010881):0.00361971419680641752,(Jupunba_trapezifolia_Simon_1600@NODE_1_length_1169_cov_234.866248:0.00844212523535668724,(Jupunba_commutata_Maguire_46145@NODE_1_length_1279_cov_92.586522:0.01260431529874882217,Jupunba_barbouriana_Iganci_847@NODE_1_length_1314_cov_180.936136:0.00675514399247177655):0.00000100000050002909):0.00732688713628169928):0.00096256848921163910):0.00504940894850315018,((Punjuba_lehmannii_Escobar_7465@NODE_1_length_1416_cov_74.360717:0.00403492093055001465,_R_Punjuba_killipii_Palodorios_6252@NODE_1_length_889_cov_51.600985:0.00942402250090774128):0.01084525679351223092,(_R_Punjuba_racemiflora_Jimenez_Soares_3626@NODE_1_length_1179_cov_138.432849:0.01151142383727290705,_R_Punjuba_callejasii_Daly_5935@NODE_1_length_917_cov_32.735714:0.00901989172446500224):0.00761674479952501298):0.00000100000050002909):0.00000100000050002909):0.00230489173007399897,(_R_Albizia_edwallii_Dalmaso_272@NODE_1_length_820_cov_10.743791:0.00593173828893019204,_R_Albizia_coripatensis_Hughes_2433@NODE_1_length_1449_cov_205.789359:0.01683498524004538310):0.00197736628873814877):0.00765269458440403626,Albizia_burkartiana_StivalSantos_678@NODE_1_length_695_cov_16.859375:0.00859486006913808345):0.00819407366664297657):0.00967601386052165807):0.00460357196434499089,(Albizia_xerophytica_Hughes_1435@NODE_1_length_1153_cov_80.806691:0.00662672414634668441,(Albizia_tomentosa_Hughes_648@NODE_1_length_1217_cov_95.291228:0.00506388547371590045,Albizia_sinaloensis_Hughes_1576@NODE_1_length_1168_cov_92.955087:0.00486023627896252797):0.00392022669144981989):0.00108527066548078522,Albizia_adinocephala_FHO33_88@NODE_1_length_1350_cov_133.823252:0.01263110472203139538):0.0;
