# Supplementary material for: A new generic circumscription of Hydrochorea (Leguminosae, Caesalpinioideae, mimosoid clade) with an amphi-Atlantic distribution
Source: PhytoKeys. 2022 Aug 22;205:401–37. doi: 10.3897/phytokeys.205.82775 (PMC9849043; doi:10.3897/phytokeys.205.82775)
Supplement: Supplementary material 2 — Supplementary data file S2 [file phytokeys-205-401_article-82775__-s002.zip › MSC_m4547_comp20895_c0_seq1_exon01.tre]

(_R_Archidendron_clypearia_Wieringa_1849@NODE_1_length_1480_cov_345.127584:0.06268731022267284847,(((Albizia_decandra_Vilhena_231@NODE_1_length_889_cov_77.828818:0.01126562448273820197,(Albizia_niopoides_Simon_1601@NODE_1_length_1320_cov_218.481899:0.01853495122539327439,((Albizia_multiflora_Hughes_3090@NODE_1_length_1255_cov_208.929542:0.00000100000050002909,_R_Albizia_burkartiana_StivalSantos_678@NODE_1_length_958_cov_13.887043:0.00418838252276193361):0.00840297684966265744,(Albizia_inundata_Wood_26530@NODE_1_length_862_cov_182.128872:0.00537255607721341764,((_R_Albizia_subdimidiata_var_subdimidiata_Ferreira_210@NODE_1_length_1272_cov_177.097908:0.00315162493853460898,Albizia_subdimidiata_var_minor_Gorts_341@NODE_1_length_902_cov_58.237576:0.00000100000050002909):0.00116203286536725563,_R_Albizia_glabripetala_Lewis_1652@NODE_1_length_1055_cov_63.198364:0.00724932783240774068):0.00974841344725143992):0.00282967568161997599):0.00210688494334223273):0.00170560861869272699):0.00349077128790220787,((Albizia_coripatensis_Hughes_2433@NODE_1_length_1457_cov_281.324638:0.02541172429779654449,((_R_Albizia_tomentosa_Hughes_648@NODE_1_length_1336_cov_119.390786:0.00086806127275947445,Albizia_sinaloensis_Hughes_1576@NODE_1_length_1249_cov_117.796075:0.00403747056071825962):0.00707046319462799767,(_R_Albizia_xerophytica_Hughes_1435@NODE_1_length_1465_cov_100.430115:0.00373729706956011905,_R_Albizia_adinocephala_FHO33_88@NODE_1_length_1815_cov_157.358458:0.01125283646106443360):0.00355172246707052223):0.01474645465021901317):0.00360148223721855646,Albizia_edwallii_Dalmaso_272@NODE_1_length_908_cov_10.371630:0.03051478233743788043):0.00000100000050002909):0.01336653969790287284,((((_R_Punjuba_killipii_Palodorios_6252@NODE_1_length_1019_cov_91.939490:0.00703203352393074518,_R_Punjuba_lehmannii_Escobar_7465@NODE_1_length_1594_cov_140.185893:0.11408877071426580530):0.01717809792986038642,(_R_Punjuba_callejasii_Daly_5935@NODE_1_length_1009_cov_77.665236:0.01448559061140362175,Punjuba_racemiflora_Jimenez_Soares_3626@NODE_1_length_1412_cov_209.295131:0.01200913412759363474):0.00229472064465055569):0.00519571362714822769,((((((((_R_Afrocalliandra_redacta_Germishuizen_5585@NODE_2_length_780_cov_68.971550:2.47522614391529316435,_R_Jupunba_limae_Iganci_261@NODE_1_length_1494_cov_170.688073:0.00000100000050002909):0.00611448041925252619,(((Jupunba_brachystachya_Lima_7438@NODE_1_length_1712_cov_161.899694:0.00216523548762085878,Jupunba_villosa_Borges_423@NODE_1_length_1928_cov_162.845489:0.00359631854308168665):0.00074129119045525610,(_R_Hydrochorea_corymbosa2_Iganci_862@NODE_1_length_1206_cov_302.862728:0.00341312877106501183,(((_R_Hydrochorea_gonggrijpii_Tillett_45696@NODE_1_length_1034_cov_246.025078:0.00659231239008787120,(Cathormion_rhombifolium_Deighton_3618@NODE_1_length_1224_cov_124.224935:0.00493173078354290986,Jupunba_trapezifolia_Simon_1600@NODE_1_length_522_cov_358.755889:0.00300750684490158843):0.00000100000050002909):0.00000100000050002909,_R_Hydrochorea_corymbosa1_Bonadeu_655@NODE_1_length_909_cov_176.577283:0.00155009772929403126):0.00000100000050002909,_R_Cathormion_obliquifoliolatum_Wieringa_6519@NODE_1_length_1067_cov_121.058300:0.00644153599025499429):0.00000100000050002909):0.00323883036836695830):0.00150171691605579974,Jupunba_filamentosa_Lima_7487@NODE_1_length_1722_cov_160.668693:0.00881625921626091880):0.00070891775244934392):0.00279023778945787851,Jupunba_cochleata_Bonadeu_673@NODE_1_length_1794_cov_162.443797:0.01645256279672051986):0.00189200725647524232,_R_Jupunba_langsdorfii_Ribeiro_728@NODE_1_length_1755_cov_169.794994:0.01042231675532519740):0.00129081323791101362,((((Jupunba_microcalyx_Iganci_855@NODE_1_length_1936_cov_198.716514:0.00715976109896830984,_R_Jupunba_leucophylla_Iganci_839@NODE_1_length_1734_cov_261.119493:0.00579707382150786762):0.00069850580417248228,_R_Jupunba_barbouriana_Iganci_847@NODE_1_length_1752_cov_236.753433:0.00880602841083943759):0.00569713747307787344,((((Jupunba_oppositifolia_Liegier_16014@NODE_1_length_1134_cov_233.141911:0.00107999569879145031,Jupunba_abbottii_Zanoni_21220@NODE_1_length_1233_cov_201.841696:0.00089621054343028475):0.00089427809461174008,_R_Balizia_spnov_Morim_577@NODE_1_length_1276_cov_260.706798:0.00718015488116954207):0.00000100000050002909,(_R_Jupunba_nipensis_Mayo_19662@NODE_1_length_964_cov_74.578354:0.00277477066535316555,Jupunba_asplenifolia_Ekman_6383@NODE_1_length_986_cov_140.445545:0.06591334125072730032):0.00132529492215302416):0.00328637126241374802,(_R_Balizia_pedicellaris_Queiroz_15529@NODE_1_length_1331_cov_281.688088:0.02471435753438573635,Balizia_elegans_Iganci_870@NODE_1_length_1555_cov_185.138701:0.01295535258997713469):0.00280183665156603706):0.00093873753179052723):0.00262088141475120846,(_R_Jupunba_macradenia_Lourteig_3021@NODE_1_length_1303_cov_227.624796:0.01187195631704176732,_R_Balizia_leucocalyx_Aguilar_1939@NODE_1_length_1540_cov_206.368421:0.01147846999227708845):0.00608403681898837725):0.00107518310742540425):0.00000100000050002909,_R_Jupunba_laeta_Mori_25147@NODE_1_length_1250_cov_90.838022:0.01640160711281908601):0.00200766861061086547,(Jupunba_idiopoda_Quesada_1718@NODE_1_length_1201_cov_136.952847:0.00615038163082180615,_R_Jupunba_oxyphyllidia_Yonker_6157@NODE_1_length_1413_cov_173.458832:0.00794676625512373905):0.00397187749938043844):0.00097428462320760354,((_R_Hydrochorea_marginata_Morim_563@NODE_1_length_1611_cov_260.283572:0.01607809766773667798,(Jupunba_floribunda_Iganci_883@NODE_1_length_1799_cov_164.349013:0.00235253199281935770,Jupunba_longipedunculata_Cardona_2682@NODE_1_length_1298_cov_231.606880:0.00748311297655735418):0.00635828664136514968):0.00081608097506007972,Jupunba_commutata_Maguire_46145@NODE_1_length_1567_cov_190.402013:0.00218981856736675173):0.00503399464367670739):0.00716343525594297613):0.00661649378555676307,(((Afrocalliandra_redacta_Germishuizen_5585@NODE_1_length_1134_cov_344.834437:0.04435285984372808882,Calliandra_bella_LPQ15696@NODE_1_length_1476_cov_313.419585:0.06913673188588745355):0.07035021602872795765,_R_Enterolobium_cyclocarpum_MWC9020@NODE_1_length_1437_cov_331.216176:0.03635566725772972768):0.00530863105146706094,Albizia_tomentella_Leach_Dunlop_3801@NODE_1_length_1643_cov_254.542784:0.05909062944030803871):0.00146557860979886823):0.00629830769663764552):0.00518686644104930910,Acacia_rostellifera_Murphy_466@NODE_1_length_1462_cov_309.670036:0.04778716948541348458):0.0;
