# Supplementary material for: A new generic circumscription of Hydrochorea (Leguminosae, Caesalpinioideae, mimosoid clade) with an amphi-Atlantic distribution
Source: PhytoKeys. 2022 Aug 22;205:401–37. doi: 10.3897/phytokeys.205.82775 (PMC9849043; doi:10.3897/phytokeys.205.82775)
Supplement: Supplementary material 2 — Supplementary data file S2 [file phytokeys-205-401_article-82775__-s002.zip › MSC_m4547_comp20895_c0_seq1_exon02.tre]

((((Albizia_tomentella_Leach_Dunlop_3801@NODE_1_length_1158_cov_120.416281:0.03874618546864694313,(Enterolobium_cyclocarpum_MWC9020@NODE_1_length_1053_cov_157.447746:0.02558506904125742651,(_R_Afrocalliandra_redacta_Germishuizen_5585@NODE_1_length_1104_cov_104.205453:0.08878512954646777811,_R_Calliandra_bella_LPQ15696@NODE_1_length_962_cov_194.467797:0.06546992263472847795):0.11451654884019492331):0.00237670357887292310):0.00306549201692949205,((((Punjuba_killipii_Palodorios_6252@NODE_1_length_732_cov_55.462595:0.00894278060257256389,(_R_Punjuba_callejasii_Daly_5935@NODE_1_length_711_cov_30.115142:0.00151549038796100466,Punjuba_racemiflora_Jimenez_Soares_3626@NODE_1_length_991_cov_110.211160:0.01228324886491087564):0.00000100000050002909):0.00000100000050002909,_R_Punjuba_lehmannii_Escobar_7465@NODE_1_length_1052_cov_60.553846:0.00536387966956204318):0.00794317821516761155,(((Jupunba_floribunda_Iganci_883@NODE_2_length_521_cov_44.229730:0.00990082407498980160,_R_Jupunba_idiopoda_Quesada_1718@NODE_1_length_968_cov_62.443322:0.00646415160394754867):0.00594764183240672345,Jupunba_oxyphyllidia_Yonker_6157@NODE_1_length_920_cov_74.415184:0.00709412076975052958):0.00361265302266190746,((Jupunba_macradenia_Lourteig_3021@NODE_1_length_990_cov_72.392114:0.01835358624720030002,Jupunba_longipedunculata_Cardona_2682@NODE_1_length_1003_cov_96.948164:0.00956609936878886381):0.00000100000050002909,(Jupunba_laeta_Mori_25147@NODE_1_length_841_cov_38.345550:0.01409514530346840655,((((_R_Jupunba_commutata_Maguire_46145@NODE_1_length_1116_cov_86.535130:0.00670780639350971111,(Jupunba_floribunda_Iganci_883@NODE_1_length_1084_cov_68.847071:0.00593661479133775205,(_R_Jupunba_leucophylla_Iganci_839@NODE_1_length_1376_cov_140.370285:0.01143765368321211090,_R_Jupunba_microcalyx_Iganci_855@NODE_1_length_1075_cov_96.733467:0.00342189181975232097):0.00137962826739722517):0.00184830531675281773):0.00159759442682220793,(((_R_Jupunba_brachystachya_Lima_7438@NODE_1_length_1156_cov_72.958295:0.00465620593367766563,(Jupunba_limae_Iganci_261@NODE_2_length_571_cov_67.378543:0.00183786544891994760,Jupunba_villosa_Borges_423@NODE_1_length_1247_cov_92.287179:0.00272734084038698350):0.00000100000050002909):0.00816272588643784068,(_R_Jupunba_barbouriana_Iganci_847@NODE_1_length_1117_cov_90.847115:0.10812367262819309877,Jupunba_trapezifolia_Simon_1600@NODE_1_length_1254_cov_161.233528:0.00403969362298744507):0.00255181109101840350):0.00000100000050002909,(Balizia_elegans_Iganci_870@NODE_1_length_1399_cov_60.065809:0.00437835205068399201,(((Cathormion_obliquifoliolatum_Wieringa_6519@NODE_1_length_1262_cov_196.087821:0.04503124897838341190,_R_Cathormion_rhombifolium_Deighton_3618@NODE_1_length_839_cov_67.372703:0.00128860613434754836):0.00000100000050002909,((_R_Hydrochorea_corymbosa2_Iganci_862@NODE_1_length_1340_cov_450.582879:0.00430366915834530864,Hydrochorea_corymbosa1_Bonadeu_655@NODE_1_length_1063_cov_337.152778:0.00435584727193700800):0.00503686490158761300,Hydrochorea_marginata_Morim_563@NODE_1_length_1095_cov_156.523576:0.00194227147484982003):0.00250470192659304255):0.00307621628347190578,Hydrochorea_gonggrijpii_Tillett_45696@NODE_1_length_903_cov_94.192494:0.01189194850477700779):0.00200861956975816828):0.00086545148379301221):0.00085801279053280698):0.00085622193453207586,((Jupunba_limae_Iganci_261@NODE_1_length_1487_cov_36.037589:0.02238510538620729767,_R_Jupunba_langsdorfii_Ribeiro_728@NODE_1_length_1399_cov_72.940242:0.01578533206272431447):0.01247117640353831956,((_R_Jupunba_filamentosa_Lima_7487@NODE_1_length_1491_cov_64.411598:0.00965740326762469167,Balizia_leucocalyx_Aguilar_1939@NODE_1_length_1442_cov_76.849084:0.00873564427721772348):0.00082011893741622277,Jupunba_cochleata_Bonadeu_673@NODE_1_length_1477_cov_74.650000:0.01038496135214497795):0.00000100000050002909):0.00085782584068452394):0.00083761228173606888,((((Jupunba_nipensis_Mayo_19662@NODE_1_length_595_cov_20.397683:0.00973206782658808146,(Jupunba_asplenifolia_Ekman_6383@NODE_1_length_546_cov_35.880597:0.00209827022343587240,Jupunba_abbottii_Zanoni_21220@NODE_1_length_846_cov_76.254876:0.00505789664352327122):0.00000100000050002909):0.00000100000050002909,Jupunba_oppositifolia_Liegier_16014@NODE_1_length_830_cov_88.576361:0.00641456448321502289):0.00595211578990526360,_R_Balizia_spnov_Morim_577@NODE_1_length_1293_cov_235.350565:0.01442988078172496857):0.00490676060308093461,_R_Balizia_pedicellaris_Queiroz_15529@NODE_1_length_1400_cov_407.576952:0.01626137370797789070):0.00089860949892708376):0.00370311972981742649):0.00124056933051470085):0.00337604308935972146):0.00547819273613842517):0.00316066800746072490,(Archidendron_clypearia_Wieringa_1849@NODE_1_length_1074_cov_144.812437:0.02214402499323269921,_R_Acacia_rostellifera_Murphy_466@NODE_1_length_1192_cov_112.846637:0.03069783753936934992):0.00552416568384670251):0.00083049008376830916):0.00649713059605229893,(((_R_Albizia_xerophytica_Hughes_1435@NODE_1_length_865_cov_77.390863:0.00382541034691389953,_R_Albizia_adinocephala_FHO33_88@NODE_1_length_1553_cov_73.107046:0.00792054648651017122):0.00124512505287141225,(_R_Albizia_tomentosa_Hughes_648@NODE_1_length_1071_cov_59.069416:0.00232190539073538760,_R_Albizia_sinaloensis_Hughes_1576@NODE_1_length_1072_cov_49.019095:0.00100859621370461678):0.00547737791897718283):0.01030665025714021937,(_R_Albizia_coripatensis_Hughes_2433@NODE_1_length_1465_cov_111.357349:0.01481920940556469800,Albizia_edwallii_Dalmaso_272@NODE_1_length_873_cov_7.727384:0.02158381954257732396):0.00128921036506785512):0.00358218796927093188):0.00588813213423270299,(_R_Albizia_decandra_Vilhena_231@NODE_1_length_618_cov_29.319778:0.01434988607862902783,((Albizia_glabripetala_Lewis_1652@NODE_1_length_751_cov_33.517804:0.01116389820454857101,(_R_Albizia_subdimidiata_var_minor_Gorts_341@NODE_1_length_736_cov_34.690440:0.00000100000050002909,_R_Albizia_subdimidiata_var_subdimidiata_Ferreira_210@NODE_1_length_859_cov_98.255754:0.00149113720420049225):0.00672919244844108217):0.00510024880757043320,(_R_Albizia_inundata_Wood_26530@NODE_1_length_611_cov_352.455036:0.03367141599037055955,(Albizia_multiflora_Hughes_3090@NODE_1_length_1044_cov_93.364012:0.00848978162189465910,Albizia_niopoides_Simon_1601@NODE_1_length_993_cov_102.030568:0.02147569224755396800):0.00248101542361521413):0.00000100000050002909):0.00096539232064096498):0.00731837655125213826,Albizia_burkartiana_StivalSantos_678@NODE_1_length_1060_cov_10.649751:0.01444189568218335641):0.0;
