# Supplementary material for: A new generic circumscription of Hydrochorea (Leguminosae, Caesalpinioideae, mimosoid clade) with an amphi-Atlantic distribution
Source: PhytoKeys. 2022 Aug 22;205:401–37. doi: 10.3897/phytokeys.205.82775 (PMC9849043; doi:10.3897/phytokeys.205.82775)
Supplement: Supplementary material 2 — Supplementary data file S2 [file phytokeys-205-401_article-82775__-s002.zip › MSC_m4658_comp20951_c0_seq2_exon01.tre]

((((Albizia_glabripetala_Lewis_1652@NODE_1_length_1820_cov_80.144578:0.00955037100063478757,_R_Albizia_decandra_Vilhena_231@NODE_1_length_1578_cov_32.834777:0.01184469883059232655):0.00571771051917025538,(Albizia_niopoides_Simon_1601@NODE_1_length_1913_cov_176.297386:0.02008275523138647323,(_R_Albizia_subdimidiata_var_subdimidiata_Ferreira_210@NODE_1_length_1974_cov_178.616236:0.01486431351687429736,(Albizia_inundata_Wood_26530@NODE_1_length_1647_cov_222.537688:0.02319653777125067762,_R_Albizia_subdimidiata_var_minor_Gorts_341@NODE_1_length_1583_cov_69.522576:0.00680562734139200133):0.00428810629977837907):0.06370988004088627699):0.00345705151349152973):0.00121921180590462341,(((_R_Punjuba_racemiflora_Jimenez_Soares_3626@NODE_1_length_2010_cov_187.114847:0.01908390946645632455,_R_Punjuba_callejasii_Daly_5935@NODE_1_length_1851_cov_92.271139:0.00484101777923628268):0.02996875907760922220,_R_Albizia_multiflora_Hughes_3090@NODE_1_length_2109_cov_167.826280:0.01163010333961977429):0.00141886653265716053,(Albizia_xerophytica_Hughes_1435@NODE_1_length_1890_cov_120.515720:0.00692609998551077174,(_R_Albizia_tomentosa_Hughes_648@NODE_1_length_1911_cov_139.300436:0.00061256125623149259,Albizia_sinaloensis_Hughes_1576@NODE_1_length_2031_cov_116.954964:0.00605899683685940781):0.00661926963165064726):0.00628177982822276850):0.01100146065235630549):0.00659768113677653388,(Albizia_burkartiana_StivalSantos_678@NODE_1_length_1549_cov_14.424364:0.06747616636950196090,((((_R_Calliandra_bella_LPQ15696@NODE_1_length_1714_cov_196.769701:0.09469179173434259800,_R_Afrocalliandra_redacta_Germishuizen_5585@NODE_1_length_1737_cov_174.736145:0.06353718230645255538):0.04789727924450908059,((Punjuba_lehmannii_Escobar_7465@NODE_1_length_2207_cov_133.601408:0.00905385662075510605,_R_Punjuba_killipii_Palodorios_6252@NODE_1_length_1751_cov_68.931302:0.00410088755092750078):0.00564964184065999339,(((_R_Jupunba_filamentosa_Lima_7487@NODE_1_length_2384_cov_151.763762:0.00359874421991168876,(_R_Jupunba_brachystachya_Lima_7438@NODE_1_length_2353_cov_170.672232:0.00256433451653333578,(Jupunba_villosa_Borges_423@NODE_1_length_2141_cov_198.729167:0.00211780702209108393,_R_Jupunba_limae_Iganci_261@NODE_1_length_2305_cov_163.153950:0.00618729993328020079):0.00000100000050002909):0.00000100000050002909):0.00229327206728423619,(((Jupunba_nipensis_Mayo_19662@NODE_1_length_1556_cov_64.004057:0.00600863688272854687,(Jupunba_abbottii_Zanoni_21220@NODE_1_length_1902_cov_181.041096:0.00235924685830233303,(_R_Jupunba_asplenifolia_Ekman_6383@NODE_1_length_1578_cov_67.784810:0.00500593685480398617,Jupunba_oppositifolia_Liegier_16014@NODE_1_length_1858_cov_157.589556:0.00310160751693247007):0.00154584290045413309):0.00111662939797414263):0.00448126364470385983,(((((_R_Balizia_spnov_Morim_577@NODE_1_length_1848_cov_344.703291:0.00678906110281378861,(Balizia_pedicellaris_Queiroz_15529@NODE_1_length_1170_cov_439.878027:0.01293886056458542870,Balizia_elegans_Iganci_870@NODE_1_length_2129_cov_183.355750:0.00380960055744730035):0.00082361898501421595):0.00000100000050002909,(((_R_Cathormion_rhombifolium_Deighton_3618@NODE_1_length_1785_cov_122.087822:0.00453963511160829138,Cathormion_obliquifoliolatum_Wieringa_6519@NODE_1_length_1837_cov_286.725028:0.01829273767161049280):0.01288431037875624637,Hydrochorea_gonggrijpii_Tillett_45696@NODE_1_length_1913_cov_208.141612:0.00778038779222855765):0.00147627748279033268,(_R_Hydrochorea_corymbosa2_Iganci_862@NODE_1_length_1949_cov_477.843717:0.00333009388999720365,(_R_Hydrochorea_marginata_Morim_563@NODE_1_length_2354_cov_264.386473:0.00445228029193652213,_R_Hydrochorea_corymbosa1_Bonadeu_655@NODE_1_length_1637_cov_199.481037:0.00237154828344890564):0.00107338422697478373):0.00321294072086672662):0.00060596535482021995):0.00000100000050002909,Jupunba_cochleata_Bonadeu_673@NODE_2_length_528_cov_4.840355:0.00000100000050002909):0.00055934790263428022,Balizia_leucocalyx_Aguilar_1939@NODE_1_length_2216_cov_177.875643:0.01209190894835037410):0.00000100000050002909,Balizia_pedicellaris_Queiroz_15529@NODE_2_length_735_cov_313.525000:0.01149383157530856243):0.00179892886990967033):0.00539360989127574391,Jupunba_cochleata_Bonadeu_673@NODE_1_length_2152_cov_181.414940:0.00810906211664917491):0.00052582044633731940):0.00469524268887454559,(_R_Jupunba_laeta_Mori_25147@NODE_1_length_1725_cov_92.391990:0.01481323575592141152,((_R_Jupunba_barbouriana_Iganci_847@NODE_1_length_2153_cov_270.620424:0.01026925702677082552,((((_R_Jupunba_leucophylla_Iganci_839@NODE_2_length_545_cov_5.745726:0.00000100000050002909,_R_Jupunba_microcalyx_Iganci_855@NODE_1_length_2252_cov_231.502529:0.00245048541961413908):0.00433305200527857228,Jupunba_longipedunculata_Cardona_2682@NODE_1_length_1895_cov_194.350935:0.00673739200575804859):0.00057690343146705667,(Jupunba_floribunda_Iganci_883@NODE_1_length_2377_cov_157.142609:0.00559186427947002112,_R_Jupunba_leucophylla_Iganci_839@NODE_1_length_842_cov_529.172549:0.00535546856432546781):0.00000100000050002909):0.00056896362564130842,Jupunba_macradenia_Lourteig_3021@NODE_1_length_1966_cov_187.326098:0.00740338465290547778):0.00049620273415939740):0.00113122404886596933,(Jupunba_langsdorfii_Ribeiro_728@NODE_1_length_2385_cov_148.512132:0.00565123434780675366,((Jupunba_commutata_Maguire_46145@NODE_1_length_2206_cov_160.609676:0.00190385437057033827,Jupunba_trapezifolia_Simon_1600@NODE_1_length_1926_cov_204.475681:0.00338556556361292813):0.00377128112370410081,(Jupunba_oxyphyllidia_Yonker_6157@NODE_1_length_1859_cov_189.205948:0.00775093585710377470,Jupunba_idiopoda_Quesada_1718@NODE_1_length_1789_cov_95.025701:0.01348142136813581735):0.00300733091795910490):0.00000100000050002909):0.00103762558709773016):0.00280435110520227274):0.00108046626228782707):0.00056581052965963368):0.01245782936003748086):0.00177032624774617212,(_R_Enterolobium_cyclocarpum_MWC9020@NODE_1_length_1993_cov_345.599687:0.03902951508977982320,(_R_Albizia_tomentella_Leach_Dunlop_3801@NODE_1_length_1972_cov_299.973615:0.07943153643551091603,(_R_Acacia_rostellifera_Murphy_466@NODE_1_length_2278_cov_294.271695:0.06203424253804793592,_R_Archidendron_clypearia_Wieringa_1849@NODE_1_length_1962_cov_343.125199:0.07348658112700841294):0.01059497718031609560):0.00912466843232178672):0.00472871000022664738):0.00753536498964055886,(_R_Albizia_edwallii_Dalmaso_272@NODE_1_length_1556_cov_11.984011:0.00451881296708115873,_R_Albizia_coripatensis_Hughes_2433@NODE_1_length_2030_cov_334.694316:0.01318827861368883185):0.00471488531294159824):0.00074523365103544342):0.00222451432308612375,Albizia_adinocephala_FHO33_88@NODE_1_length_2403_cov_212.100172:0.01247321918000783049):0.0;
