# Supplementary material for: A new generic circumscription of Hydrochorea (Leguminosae, Caesalpinioideae, mimosoid clade) with an amphi-Atlantic distribution
Source: PhytoKeys. 2022 Aug 22;205:401–37. doi: 10.3897/phytokeys.205.82775 (PMC9849043; doi:10.3897/phytokeys.205.82775)
Supplement: Supplementary material 2 — Supplementary data file S2 [file phytokeys-205-401_article-82775__-s002.zip › MSC_m4836_comp21048_c0_seq2_exon10.tre]

((((Albizia_edwallii_Dalmaso_272@NODE_1_length_964_cov_13.816282:0.02431708172735255746,_R_Albizia_coripatensis_Hughes_2433@NODE_1_length_1345_cov_201.419558:0.03542861735673569212):0.02355939620001373108,(_R_Punjuba_callejasii_Daly_5935@NODE_1_length_812_cov_30.684354:0.04038873913913495345,(((Albizia_xerophytica_Hughes_1435@NODE_1_length_1187_cov_103.922523:0.02769748385744425639,(Albizia_multiflora_Hughes_3090@NODE_1_length_1173_cov_146.701642:0.05816850487548598514,((_R_Albizia_glabripetala_Lewis_1652@NODE_2_length_769_cov_55.530347:0.03635683179701985901,(_R_Albizia_glabripetala_Lewis_1652@NODE_1_length_878_cov_53.880150:0.00280251443233982701,(Albizia_inundata_Wood_26530@NODE_1_length_969_cov_317.178337:0.02258106814566565590,Albizia_subdimidiata_var_subdimidiata_Ferreira_210@NODE_1_length_1230_cov_134.380746:0.01477956748016836207):0.00000100000050002909):0.02270997301886579223):0.01150252184516234975,_R_Albizia_decandra_Vilhena_231@NODE_1_length_722_cov_48.632558:0.04539963172555371712):0.00000100000050002909):0.00649751373611679589):0.00600451764453526111,(_R_Albizia_niopoides_Simon_1601@NODE_1_length_1250_cov_159.023018:0.07057467820712247375,(_R_Albizia_burkartiana_StivalSantos_678@NODE_1_length_813_cov_18.770449:0.03341095175661600719,(_R_Albizia_adinocephala_FHO33_88@NODE_1_length_1177_cov_172.850909:0.03627864382044573149,(_R_Albizia_tomentosa_Hughes_648@NODE_1_length_1116_cov_123.652551:0.01176425423044664270,_R_Albizia_sinaloensis_Hughes_1576@NODE_1_length_1049_cov_91.405350:0.01498500532504661725):0.01916851269482585177):0.03445856483306379558):0.00569221464859446125):0.00529989973861965617):0.02410691500840755550,((_R_Punjuba_racemiflora_Jimenez_Soares_3626@NODE_1_length_1343_cov_132.729068:0.04706366503611316560,(Punjuba_lehmannii_Escobar_7465@NODE_1_length_1322_cov_88.758233:0.01462602753085572201,_R_Punjuba_killipii_Palodorios_6252@NODE_1_length_1008_cov_57.128894:0.01027833955578046944):0.01693179100824963867):0.00690503577265421352,((_R_Jupunba_laeta_Mori_25147@NODE_1_length_1110_cov_34.651500:0.03145999411041183053,(((_R_Jupunba_macradenia_Lourteig_3021@NODE_1_length_1087_cov_120.540594:0.02725590467271858316,_R_Jupunba_floribunda_Iganci_883@NODE_1_length_1511_cov_102.294282:0.03133771407986955804):0.00439493410554495176,Jupunba_langsdorfii_Ribeiro_728@NODE_1_length_1567_cov_122.586577:0.02588872572873047659):0.01367005579984261789,((_R_Jupunba_filamentosa_Lima_7487@NODE_1_length_1212_cov_126.829956:0.02127271233592651148,((_R_Jupunba_nipensis_Mayo_19662@NODE_1_length_904_cov_28.816203:0.02010752796573024928,Jupunba_abbottii_Zanoni_21220@NODE_1_length_1172_cov_97.711416:0.01746733133269392363):0.00000100000050002909,((_R_Jupunba_limae_Iganci_261@NODE_2_length_518_cov_43.879819:0.02157668015349123100,(_R_Jupunba_limae_Iganci_261@NODE_1_length_522_cov_45.303371:0.01253142703506041414,Balizia_pedicellaris_Queiroz_15529@NODE_1_length_1527_cov_487.063179:0.04535999478437095084):0.06913261811617557595):0.03565164796487681198,((Jupunba_asplenifolia_Ekman_6383@NODE_1_length_843_cov_53.344648:0.00715054407788588090,Jupunba_oppositifolia_Liegier_16014@NODE_1_length_1063_cov_110.958418:0.02050267207042562670):0.00000100000050002909,(_R_Jupunba_oxyphyllidia_Yonker_6157@NODE_1_length_1174_cov_117.476755:0.00853303205228122738,_R_Jupunba_idiopoda_Quesada_1718@NODE_1_length_1115_cov_85.811175:0.01536727865822110940):0.03135722267206014074):0.03764027859273325061):0.04499199968238013631):0.02006754138392563905):0.00330085139968546706,(((Balizia_leucocalyx_Aguilar_1939@NODE_1_length_1436_cov_134.699043:0.00950271873493400455,(Jupunba_longipedunculata_Cardona_2682@NODE_1_length_1219_cov_65.971979:0.02293229715283554362,((_R_Cathormion_obliquifoliolatum_Wieringa_6519@NODE_1_length_1187_cov_384.823322:0.01708935241082952528,Cathormion_rhombifolium_Deighton_3618@NODE_1_length_1210_cov_85.331862:0.01922099803485574979):0.00328476485714314804,((Balizia_spnov_Morim_577@NODE_1_length_901_cov_640.446809:0.02047771683293244174,((_R_Hydrochorea_corymbosa1_Bonadeu_655@NODE_1_length_1065_cov_402.897030:0.01028182973415375442,Hydrochorea_corymbosa2_Iganci_862@NODE_1_length_1136_cov_600.414431:0.01340301053809201705):0.00573931683458501693,(_R_Hydrochorea_gonggrijpii_Tillett_45696@NODE_1_length_1027_cov_154.538947:0.01341483684665579004,Hydrochorea_marginata_Morim_563@NODE_1_length_1481_cov_189.029915:0.01830426419792556200):0.00258608641070728678):0.00477241202744266985):0.00179479678049441235,_R_Balizia_elegans_Iganci_870@NODE_1_length_1469_cov_99.576149:0.01382693450177291394):0.00126630639556481010):0.00199029178104775028):0.00267207104304820111):0.00442568670609410578,((_R_Jupunba_commutata_Maguire_46145@NODE_1_length_1374_cov_105.178103:0.02069597362782902433,_R_Jupunba_trapezifolia_Simon_1600@NODE_1_length_857_cov_591.716958:0.02067305127130034809):0.00238222481139998546,(Jupunba_barbouriana_Iganci_847@NODE_1_length_1450_cov_150.883467:0.01684112451842142283,(_R_Jupunba_microcalyx_Iganci_855@NODE_1_length_1261_cov_152.315034:0.01069981325601506404,(Jupunba_leucophylla_Iganci_839@NODE_2_length_526_cov_4.817372:0.00871073914879107007,Jupunba_leucophylla_Iganci_839@NODE_1_length_1392_cov_168.793916:0.00000100000050002909):0.02765780341217314794):0.00907624432858067202):0.00106783997444794367):0.00560030483943809321):0.00249244213049321138,(_R_Jupunba_villosa_Borges_423@NODE_1_length_1317_cov_153.953226:0.00951856589621234359,Jupunba_brachystachya_Lima_7438@NODE_1_length_1535_cov_105.576818:0.01372009981632300001):0.01368658930592787232):0.00353953550815315965):0.00367006296366400794):0.01223562040518452916):0.00341493407064222352,Jupunba_cochleata_Bonadeu_673@NODE_1_length_1156_cov_121.426321:0.02027488948314784198):0.00433125602078577362):0.00548160185697967647):0.01119986394510370104):0.00453814573665299766):0.03169439432901473286,(((_R_Calliandra_bella_LPQ15696@NODE_1_length_992_cov_129.166120:0.41015654173590182507,Afrocalliandra_redacta_Germishuizen_5585@NODE_1_length_1137_cov_236.348113:0.19888400696576238880):0.07364909681468924385,_R_Enterolobium_cyclocarpum_MWC9020@NODE_1_length_1166_cov_250.763085:0.15603699193350573093):0.02160701476782933561,_R_Albizia_tomentella_Leach_Dunlop_3801@NODE_1_length_1251_cov_169.129472:0.09879898334400352700):0.00870500644657276959):0.01665374473825683918,_R_Archidendron_clypearia_Wieringa_1849@NODE_1_length_1400_cov_202.756614:0.15042486838472299282,Acacia_rostellifera_Murphy_466@NODE_1_length_1608_cov_178.684520:0.10450326430281188517):0.0;
