# Supplementary material for: A new generic circumscription of Hydrochorea (Leguminosae, Caesalpinioideae, mimosoid clade) with an amphi-Atlantic distribution
Source: PhytoKeys. 2022 Aug 22;205:401–37. doi: 10.3897/phytokeys.205.82775 (PMC9849043; doi:10.3897/phytokeys.205.82775)
Supplement: Supplementary material 2 — Supplementary data file S2 [file phytokeys-205-401_article-82775__-s002.zip › MSC_m5412_comp21355_c0_seq4_exon09.tre]

(Archidendron_clypearia_Wieringa_1849@NODE_1_length_1276_cov_160.045038:0.02234856134062327554,((Calliandra_bella_LPQ15696@NODE_1_length_1381_cov_163.914110:0.13880481039626935136,_R_Afrocalliandra_redacta_Germishuizen_5585@NODE_1_length_935_cov_219.174825:0.08065447701029532235):0.07285504198497282091,((Albizia_tomentella_Leach_Dunlop_3801@NODE_1_length_1100_cov_111.988270:0.03410997371718271082,_R_Enterolobium_cyclocarpum_MWC9020@NODE_1_length_1118_cov_219.493756:0.02964167831899584132):0.00340897973477139859,(((Punjuba_lehmannii_Escobar_7465@NODE_1_length_1084_cov_70.059583:0.01329772093593798582,(Punjuba_killipii_Palodorios_6252@NODE_1_length_745_cov_58.823353:0.01094993592136274396,((_R_Jupunba_filamentosa_Lima_7487@NODE_1_length_1166_cov_99.163453:0.00694824051925706145,Jupunba_limae_Iganci_261@NODE_1_length_1466_cov_83.378690:0.00920011934745907159):0.08298499580958722255,(_R_Punjuba_racemiflora_Jimenez_Soares_3626@NODE_1_length_1079_cov_107.943114:0.01012778935687920143,Punjuba_callejasii_Daly_5935@NODE_1_length_682_cov_18.867769:0.01302827714967307211):0.00246092392691384674):0.00261048220744583299):0.00620265864179838852):0.00230917899716580506,(Jupunba_langsdorfii_Ribeiro_728@NODE_1_length_1572_cov_78.021405:0.00887043431498379421,(((((Jupunba_laeta_Mori_25147@NODE_1_length_1019_cov_25.780255:0.00926189988327704231,(Jupunba_cochleata_Bonadeu_673@NODE_1_length_1633_cov_76.358612:0.00868596066094555648,(_R_Jupunba_brachystachya_Lima_7438@NODE_1_length_1331_cov_90.070973:0.06357994199470877461,Jupunba_villosa_Borges_423@NODE_1_length_1449_cov_110.526239:0.00229100150228896083):0.00320300894480907107):0.00158503550117379327):0.00000100000050002909,(Jupunba_oxyphyllidia_Yonker_6157@NODE_1_length_1062_cov_101.291371:0.00286895036308864237,Jupunba_idiopoda_Quesada_1718@NODE_1_length_966_cov_60.026997:0.00671535621075529995):0.00575311814422227365):0.00079113012697146917,((_R_Balizia_pedicellaris_Queiroz_15529@NODE_1_length_1269_cov_207.689456:0.00821013710779252073,(((Jupunba_oppositifolia_Liegier_16014@NODE_1_length_967_cov_81.275281:0.00000100000050002909,Jupunba_abbottii_Zanoni_21220@NODE_1_length_1058_cov_78.313965:0.00000100000050002909):0.00000100000050002909,(Jupunba_asplenifolia_Ekman_6383@NODE_1_length_807_cov_31.053425:0.00481576691304268830,_R_Jupunba_nipensis_Mayo_19662@NODE_1_length_636_cov_34.781753:0.00000100000050002909):0.00240812061930932011):0.00408625098480946101,((_R_Balizia_leucocalyx_Aguilar_1939@NODE_1_length_1585_cov_96.420424:0.00884450884112202365,_R_Balizia_elegans_Iganci_870@NODE_1_length_1111_cov_110.594778:0.00978236799691449034):0.00141306549515527661,(((_R_Hydrochorea_marginata_Morim_563@NODE_1_length_1364_cov_160.686869:0.00000100000050002909,_R_Hydrochorea_corymbosa2_Iganci_862@NODE_1_length_1152_cov_140.727438:0.00090010518709680712):0.00233099749137594776,Hydrochorea_corymbosa1_Bonadeu_655@NODE_1_length_923_cov_2546.629032:0.00652044732534288584):0.00554872266932030563,(_R_Hydrochorea_gonggrijpii_Tillett_45696@NODE_1_length_903_cov_144.771186:0.00780762689561273655,(Cathormion_obliquifoliolatum_Wieringa_6519@NODE_1_length_1099_cov_204.310345:0.01282307714616691581,Cathormion_rhombifolium_Deighton_3618@NODE_1_length_993_cov_87.639738:0.00428604074984633918):0.00867896382799603766):0.00264233563794903908):0.00157832959283391114):0.00117322533904954274):0.00000100000050002909):0.00117431466369625603,(_R_Jupunba_barbouriana_Iganci_847@NODE_1_length_1429_cov_114.225592:0.01308697136055239282,(((_R_Jupunba_macradenia_Lourteig_3021@NODE_1_length_947_cov_87.444828:0.00685308944932090398,(Jupunba_floribunda_Iganci_883@NODE_1_length_1620_cov_77.717434:0.00630055705603236801,_R_Jupunba_longipedunculata_Cardona_2682@NODE_1_length_782_cov_85.249645:0.00304301746665207361):0.00000100000050002909):0.00000100000050002909,Jupunba_leucophylla_Iganci_839@NODE_1_length_1728_cov_152.108419:0.00715555071756162307):0.00158116036915957017,_R_Jupunba_microcalyx_Iganci_855@NODE_1_length_1377_cov_96.086154:0.00804275701911083725):0.00285452077325068368):0.00108641308764309726):0.00075693607858571296):0.00234362985284686416,(_R_Jupunba_commutata_Maguire_46145@NODE_1_length_1280_cov_97.251039:0.00753555161868850118,_R_Jupunba_trapezifolia_Simon_1600@NODE_1_length_720_cov_109.323308:0.00810190005619889665):0.00000100000050002909):0.00000100000050002909,_R_Balizia_spnov_Morim_577@NODE_1_length_1033_cov_123.146217:0.01104144011868437789):0.00148179313080445615):0.00649017370922515182):0.00178705380120360090,((Albizia_burkartiana_StivalSantos_678@NODE_1_length_651_cov_7.802013:0.01252228805443141024,(_R_Albizia_multiflora_Hughes_3090@NODE_1_length_1068_cov_121.698285:0.01735904690511607534,((_R_Albizia_niopoides_Simon_1601@NODE_1_length_1019_cov_136.953291:0.01913828210800014307,(Albizia_xerophytica_Hughes_1435@NODE_1_length_1142_cov_79.658216:0.00829943510824856373,((_R_Albizia_tomentosa_Hughes_648@NODE_1_length_1116_cov_88.236766:0.00379714659372904504,Albizia_sinaloensis_Hughes_1576@NODE_1_length_1122_cov_75.990431:0.00660881219165224826):0.00830754170540146109,Albizia_adinocephala_FHO33_88@NODE_1_length_1501_cov_94.875000:0.00685008493968463153):0.00401268815955334573):0.00653733715575546045):0.00375137175659146123,((Albizia_subdimidiata_var_minor_Gorts_341@NODE_1_length_605_cov_49.039773:0.00969415377723038298,_R_Albizia_glabripetala_Lewis_1652@NODE_1_length_748_cov_57.417288:0.00335232719091778809):0.00736284947126122826,(_R_Albizia_subdimidiata_var_subdimidiata_Ferreira_210@NODE_1_length_1023_cov_105.073996:0.00328873614057995610,Albizia_inundata_Wood_26530@NODE_1_length_826_cov_125.249027:0.00886504830707045798):0.00581095698149631558):0.00866161204029758727):0.00153941753883649708):0.00000100000050002909):0.01897996637069460091,(Albizia_edwallii_Dalmaso_272@NODE_1_length_871_cov_5.803922:0.01419857422853900916,_R_Albizia_coripatensis_Hughes_2433@NODE_1_length_1432_cov_149.710701:0.00996138312510939060):0.00497369952538991977):0.00000100000050002909):0.00078598498014001916):0.00000100000050002909):0.00201150761114679338,Acacia_rostellifera_Murphy_466@NODE_1_length_1411_cov_97.799100:0.03682826497005300265):0.0;
