# Supplementary material for: A new generic circumscription of Hydrochorea (Leguminosae, Caesalpinioideae, mimosoid clade) with an amphi-Atlantic distribution
Source: PhytoKeys. 2022 Aug 22;205:401–37. doi: 10.3897/phytokeys.205.82775 (PMC9849043; doi:10.3897/phytokeys.205.82775)
Supplement: Supplementary material 2 — Supplementary data file S2 [file phytokeys-205-401_article-82775__-s002.zip › MSC_m6425_comp21980_c0_seq1_exon01.tre]

((((_R_Archidendron_clypearia_Wieringa_1849@NODE_1_length_2768_cov_255.386845:0.02125253773534789559,_R_Acacia_rostellifera_Murphy_466@NODE_1_length_2967_cov_248.906574:0.02900207917042964267):0.00535724025488084482,(Enterolobium_cyclocarpum_MWC9020@NODE_2_length_1362_cov_333.871595:0.12948972964383384521,(((Punjuba_callejasii_Daly_5935@NODE_2_length_885_cov_13.379950:0.01053075325675144162,(_R_Punjuba_racemiflora_Jimenez_Soares_3626@NODE_2_length_990_cov_133.420591:0.00593716045464978692,(Punjuba_racemiflora_Jimenez_Soares_3626@NODE_1_length_1552_cov_186.562034:0.01225885822797823446,(Punjuba_killipii_Palodorios_6252@NODE_2_length_966_cov_40.160855:0.03230093136697725908,((Punjuba_killipii_Palodorios_6252@NODE_1_length_1042_cov_53.618653:0.00305774955837426589,_R_Punjuba_lehmannii_Escobar_7465@NODE_1_length_2706_cov_121.745531:0.00230251815027392821):0.00377171632123200111,_R_Punjuba_callejasii_Daly_5935@NODE_1_length_1053_cov_88.225410:0.01087277834763581731):0.00000100000050002909):0.00140324428162981246):0.00158235594388910828):0.00000100000050002909):0.00637660086292538963,((Jupunba_laeta_Mori_25147@NODE_1_length_2158_cov_73.941374:0.01406630665039493126,(((_R_Jupunba_idiopoda_Quesada_1718@NODE_1_length_1182_cov_61.917647:0.01328027238104980551,Jupunba_oxyphyllidia_Yonker_6157@NODE_2_length_1140_cov_119.395108:0.00313535349991832290):0.00284860661346012737,(Jupunba_macradenia_Lourteig_3021@NODE_1_length_1228_cov_207.402259:0.00649888611484041034,_R_Balizia_leucocalyx_Aguilar_1939@NODE_1_length_3027_cov_149.304746:0.00774220914895083594):0.00024431309547403820):0.00102226046001883237,(_R_Jupunba_macradenia_Lourteig_3021@NODE_2_length_1074_cov_81.842528:0.00616045611567363205,(Jupunba_langsdorfii_Ribeiro_728@NODE_2_length_1224_cov_106.678291:0.00190785113131679241,((_R_Jupunba_nipensis_Mayo_19662@NODE_2_length_864_cov_41.987294:0.00131726815526183000,(_R_Jupunba_oppositifolia_Liegier_16014@NODE_2_length_996_cov_95.603917:0.00109011374253533723,(_R_Jupunba_asplenifolia_Ekman_6383@NODE_1_length_1113_cov_32.896718:0.00345495072723123143,Jupunba_abbottii_Zanoni_21220@NODE_2_length_1144_cov_97.737582:0.00467722368520799136):0.00100880628045578393):0.00000100000050002909):0.00100368200127686695,(Jupunba_commutata_Maguire_46145@NODE_1_length_2590_cov_172.649423:0.00388187951538147185,((_R_Jupunba_idiopoda_Quesada_1718@NODE_2_length_1149_cov_98.820896:0.00089236861014560130,Jupunba_oxyphyllidia_Yonker_6157@NODE_1_length_1210_cov_227.965578:0.00251567183379905728):0.00335539812879400183,((Jupunba_abbottii_Zanoni_21220@NODE_1_length_1203_cov_210.841030:0.00000100000050002909,_R_Jupunba_oppositifolia_Liegier_16014@NODE_1_length_1205_cov_213.713652:0.00000100000050002909):0.00000100000050002909,(_R_Jupunba_nipensis_Mayo_19662@NODE_1_length_966_cov_74.334083:0.00336867883912222695,Jupunba_asplenifolia_Ekman_6383@NODE_2_length_936_cov_115.463329:0.00467135568275259087):0.00000100000050002909):0.00254535397609795613):0.00081388111986449899):0.00210348812434526210):0.00081096381363106968):0.00000100000050002909):0.00000100000050002909):0.00039060842503360718):0.00037714984277183704,(((_R_Albizia_tomentella_Leach_Dunlop_3801@NODE_1_length_1731_cov_267.136638:0.04942223544303295246,Albizia_adinocephala_FHO33_88@NODE_1_length_1460_cov_188.645698:0.03107717653900238242):0.01492088526060197061,(Jupunba_langsdorfii_Ribeiro_728@NODE_1_length_2068_cov_128.707685:0.00721018517181830181,(((((Cathormion_obliquifoliolatum_Wieringa_6519@NODE_2_length_1132_cov_106.546890:0.00459435428749147088,_R_Cathormion_rhombifolium_Deighton_3618@NODE_1_length_1355_cov_118.896714:0.00245683424915043094):0.00369986305049768921,(_R_Hydrochorea_corymbosa2_Iganci_862@NODE_2_length_1225_cov_474.282906:0.00253731450435037411,(_R_Hydrochorea_marginata_Morim_563@NODE_1_length_1891_cov_242.418412:0.00345108654342045091,Hydrochorea_corymbosa1_Bonadeu_655@NODE_2_length_929_cov_270.177346:0.00000100000050002909):0.00086306058791012761):0.00173115420091114053):0.00404085890078560283,Hydrochorea_gonggrijpii_Tillett_45696@NODE_2_length_999_cov_313.639913:0.04519521320543221782):0.00127479245884229301,(_R_Jupunba_floribunda_Iganci_883@NODE_1_length_1807_cov_141.856647:0.00855853242416619239,(Balizia_spnov_Morim_577@NODE_1_length_1266_cov_292.508671:0.01030585864003832376,Balizia_elegans_Iganci_870@NODE_1_length_1652_cov_182.904762:0.00768562778789991501):0.00070599773834847479):0.00121262040516421270):0.00000100000050002909,Jupunba_barbouriana_Iganci_847@NODE_1_length_1827_cov_227.223429:0.01532146774959406051):0.00069244347474345814):0.00000100000050002909):0.02792281634822624259,(((Jupunba_trapezifolia_Simon_1600@NODE_2_length_1033_cov_201.140082:0.00327141688772153742,Jupunba_barbouriana_Iganci_847@NODE_2_length_1281_cov_142.566445:0.00234823090882915926):0.00353253366408656138,((_R_Jupunba_longipedunculata_Cardona_2682@NODE_2_length_1047_cov_105.558763:0.00740321909228084957,(((_R_Jupunba_microcalyx_Iganci_855@NODE_1_length_1631_cov_114.725225:0.00386435665011737074,(Jupunba_leucophylla_Iganci_839@NODE_1_length_2997_cov_284.161301:0.00561866940491428934,Jupunba_microcalyx_Iganci_855@NODE_2_length_1374_cov_281.855050:0.00220884935896403138):0.00209432299374777376):0.00126219780793417166,((Jupunba_longipedunculata_Cardona_2682@NODE_1_length_1251_cov_264.439523:0.00000100000050002909,(Hydrochorea_gonggrijpii_Tillett_45696@NODE_1_length_1293_cov_101.244243:0.00561244487813499383,Balizia_spnov_Morim_577@NODE_2_length_1134_cov_387.740500:0.01713023868065694996):0.00105695327456038616):0.00163721600958965409,((((Hydrochorea_corymbosa2_Iganci_862@NODE_1_length_1262_cov_261.333886:0.00347903371782518111,Hydrochorea_corymbosa1_Bonadeu_655@NODE_1_length_938_cov_188.026048:0.00250624667791914373):0.00238926512673213933,_R_Hydrochorea_marginata_Morim_563@NODE_2_length_1272_cov_166.271130:0.00111460879871710505):0.00262779298444530554,(Cathormion_obliquifoliolatum_Wieringa_6519@NODE_1_length_1229_cov_152.869676:0.00171014710771344100,_R_Cathormion_rhombifolium_Deighton_3618@NODE_2_length_1322_cov_72.424900:0.00324083686127800202):0.00156956040459873755):0.00506225039544861821,_R_Balizia_elegans_Iganci_870@NODE_2_length_1373_cov_94.456790:0.00910026344307914015):0.00087327193126771681):0.00077045661148720461):0.00000100000050002909,((_R_Jupunba_limae_Iganci_261@NODE_1_length_3049_cov_134.495289:0.00509432963343973543,((_R_Jupunba_villosa_Borges_423@NODE_1_length_3066_cov_159.577116:0.00309761985162377781,_R_Jupunba_brachystachya_Lima_7438@NODE_1_length_2959_cov_146.323734:0.00545627548877586528):0.00000100000050002909,_R_Jupunba_filamentosa_Lima_7487@NODE_1_length_3131_cov_124.536673:0.00585187020063882707):0.00076538937264102860):0.00193621568769898112,(_R_Jupunba_trapezifolia_Simon_1600@NODE_1_length_1247_cov_211.172819:0.01065748316436946827,Balizia_pedicellaris_Queiroz_15529@NODE_1_length_2688_cov_300.493733:0.00591855640638887237):0.00075196179371548092):0.00000100000050002909):0.00000100000050002909):0.00000100000050002909,Jupunba_floribunda_Iganci_883@NODE_2_length_1255_cov_99.136672:0.00704912855853834751):0.00000100000050002909):0.00086109524540718609,_R_Jupunba_cochleata_Bonadeu_673@NODE_1_length_3344_cov_120.385369:0.00584887294835217866):0.00126343706920974369):0.00136513639393353063):0.01020088063728847964):0.00195247650388000204,((Albizia_edwallii_Dalmaso_272@NODE_2_length_840_cov_9.975796:0.00000100000050002909,((Albizia_edwallii_Dalmaso_272@NODE_1_length_966_cov_15.906696:0.01375315597090901766,_R_Albizia_coripatensis_Hughes_2433@NODE_1_length_2871_cov_232.253042:0.01719366418448170161):0.00137817525351675635,(_R_Albizia_burkartiana_StivalSantos_678@NODE_1_length_916_cov_12.365854:0.00897926939008746386,((((_R_Albizia_sinaloensis_Hughes_1576@NODE_1_length_2658_cov_99.520341:0.00830919161149748682,Albizia_tomentosa_Hughes_648@NODE_1_length_2647_cov_120.575097:0.00534110612417942280):0.00296701431429413198,_R_Albizia_adinocephala_FHO33_88@NODE_2_length_1435_cov_110.780560:0.00779990614492908057):0.00358680770992370014,Albizia_xerophytica_Hughes_1435@NODE_1_length_2761_cov_85.668778:0.01196670031812805540):0.00383357789288427814,(Albizia_burkartiana_StivalSantos_678@NODE_2_length_909_cov_15.288056:0.00526436059112487999,(Albizia_niopoides_Simon_1601@NODE_1_length_2756_cov_139.274356:0.01985363410418578348,(Albizia_decandra_Vilhena_231@NODE_2_length_846_cov_39.191157:0.00542969630511956191,((Albizia_decandra_Vilhena_231@NODE_1_length_955_cov_63.804100:0.00448436261834031687,Albizia_glabripetala_Lewis_1652@NODE_2_length_917_cov_94.663095:0.00378126326220415985):0.00137931998611402502,(_R_Albizia_multiflora_Hughes_3090@NODE_1_length_2762_cov_132.903911:0.01112998981366800956,(_R_Albizia_glabripetala_Lewis_1652@NODE_1_length_1289_cov_58.958746:0.00835858049391729856,(Albizia_inundata_Wood_26530@NODE_1_length_972_cov_208.675027:0.01169329290447415626,(Albizia_inundata_Wood_26530@NODE_2_length_831_cov_158.266753:0.01164986640476279103,(_R_Albizia_subdimidiata_var_minor_Gorts_341@NODE_2_length_788_cov_23.549930:0.00250887576923104804,(Albizia_subdimidiata_var_subdimidiata_Ferreira_210@NODE_1_length_2453_cov_145.352694:0.00404105674978384559,Albizia_subdimidiata_var_minor_Gorts_341@NODE_1_length_1340_cov_57.118765:0.00404621210934248948):0.00000100000050002909):0.00294093346329525997):0.00067653596662350587):0.00419465305037544384):0.00104490008331204853):0.00000100000050002909):0.00138643134425064430):0.00137686642953626552):0.00257347443607532089):0.00268443690396190588):0.00000100000050002909):0.00278506836047560718):0.00000100000050002909):0.00917745716407990415,(_R_Albizia_tomentella_Leach_Dunlop_3801@NODE_2_length_1169_cov_139.021062:0.02339282747992418518,_R_Enterolobium_cyclocarpum_MWC9020@NODE_1_length_1425_cov_214.746291:0.02436807518513445583):0.00289366100461311074):0.00158446486269103932):0.00140572954815693487):0.00155661668527040382):0.05940971717542564701,_R_Afrocalliandra_redacta_Germishuizen_5585@NODE_2_length_1183_cov_213.207052:0.05487223119872701449):0.00599618871123299216,_R_Calliandra_bella_LPQ15696@NODE_1_length_2738_cov_245.256295:0.07332546721826638247,Afrocalliandra_redacta_Germishuizen_5585@NODE_1_length_1261_cov_289.454392:0.05569568079133187244):0.0;
