# Supplementary material for: A new generic circumscription of Hydrochorea (Leguminosae, Caesalpinioideae, mimosoid clade) with an amphi-Atlantic distribution
Source: PhytoKeys. 2022 Aug 22;205:401–37. doi: 10.3897/phytokeys.205.82775 (PMC9849043; doi:10.3897/phytokeys.205.82775)
Supplement: Supplementary material 2 — Supplementary data file S2 [file phytokeys-205-401_article-82775__-s002.zip › MSC_m6979_comp22292_c0_seq1_exon01.tre]

(Acacia_rostellifera_Murphy_466@NODE_2_length_788_cov_95.831224:0.03858921049876728321,(((((_R_Punjuba_killipii_Palodorios_6252@NODE_1_length_1065_cov_73.347166:0.01031212302935603960,(Punjuba_callejasii_Daly_5935@NODE_1_length_1008_cov_40.425349:0.00532044860758542834,Punjuba_lehmannii_Escobar_7465@NODE_1_length_1448_cov_102.024070:0.00161760285657915016):0.00767009539465353211):0.01742371357662280545,(((((((Jupunba_macradenia_Lourteig_3021@NODE_1_length_1184_cov_172.034327:0.01319787894313985063,_R_Balizia_leucocalyx_Aguilar_1939@NODE_1_length_1661_cov_146.556818:0.01385064261424267563):0.00162739197348419663,Balizia_pedicellaris_Queiroz_15529@NODE_1_length_1460_cov_335.272598:0.00974790902201473804):0.00576445109563653371,((((((Jupunba_barbouriana_Iganci_847@NODE_3_length_540_cov_72.604752:0.01398934553201427664,(_R_Jupunba_langsdorfii_Ribeiro_728@NODE_1_length_1555_cov_134.915426:0.00878352772963415275,_R_Jupunba_villosa_Borges_423@NODE_1_length_1509_cov_138.631285:0.00876301311775733865):0.00069565026486365414):0.00000100000050002909,Jupunba_floribunda_Iganci_883@NODE_1_length_1298_cov_159.065520:0.01217663745038453406):0.00000100000050002909,((((_R_Jupunba_nipensis_Mayo_19662@NODE_1_length_1056_cov_51.124617:0.00600717022939584785,_R_Jupunba_asplenifolia_Ekman_6383@NODE_1_length_984_cov_68.242558:0.00332665757859880798):0.00230953933523185117,(Jupunba_oppositifolia_Liegier_16014@NODE_1_length_1115_cov_153.061657:0.00098218159825865957,Jupunba_abbottii_Zanoni_21220@NODE_1_length_1197_cov_139.183036:0.00269052409757602204):0.00131331741468562356):0.00794996202565369063,_R_Jupunba_longipedunculata_Cardona_2682@NODE_1_length_1269_cov_144.412752:0.00821943176458328831):0.00233269532577313121,(Jupunba_cochleata_Bonadeu_673@NODE_5_length_561_cov_10.376033:0.00801536408066333070,_R_Jupunba_cochleata_Bonadeu_673@NODE_1_length_1434_cov_256.761238:0.00000100000050002909):0.00629209013501963021):0.00000100000050002909):0.00000100000050002909,(_R_Jupunba_barbouriana_Iganci_847@NODE_1_length_1619_cov_123.957198:0.01406173759145021296,((((_R_Cathormion_rhombifolium_Deighton_3618@NODE_1_length_1235_cov_90.094991:0.00419332186782787279,Cathormion_obliquifoliolatum_Wieringa_6519@NODE_1_length_1215_cov_279.378448:0.01243646234722525605):0.00140584102929018802,(_R_Balizia_spnov_Morim_577@NODE_1_length_1352_cov_357.389360:0.00319394831624603224,(_R_Hydrochorea_marginata_Morim_563@NODE_1_length_1763_cov_170.641756:0.00446579050829232910,(_R_Hydrochorea_gonggrijpii_Tillett_45696@NODE_1_length_1144_cov_166.494845:0.00895758946125075478,_R_Hydrochorea_corymbosa1_Bonadeu_655@NODE_1_length_1061_cov_4561.220676:0.00864068149363380299):0.00000100000050002909):0.00188134853379641302):0.00094168745748868916):0.00968786363133282424,(Jupunba_brachystachya_Lima_7438@NODE_1_length_1489_cov_154.476629:0.00582036997660876580,(Jupunba_villosa_Borges_423@NODE_3_length_584_cov_59.700197:0.00562491912626815731,_R_Jupunba_filamentosa_Lima_7487@NODE_1_length_1685_cov_131.606965:0.00567063940878866687):0.00057926167731710157):0.00212460803917360235):0.00696219569703001185,(_R_Jupunba_leucophylla_Iganci_839@NODE_1_length_1860_cov_165.339316:0.03815263590991678500,(Jupunba_leucophylla_Iganci_839@NODE_2_length_879_cov_131.385287:0.00922887162575753220,_R_Jupunba_microcalyx_Iganci_855@NODE_1_length_1658_cov_184.665402:0.00220098642897757378):0.00520080739977011024):0.00125698807296579953):0.00000100000050002909):0.00071805964946283969):0.00071672475135940012,Jupunba_commutata_Maguire_46145@NODE_1_length_1643_cov_141.489783:0.01360347308765030329):0.00104140329985568671,(Jupunba_oxyphyllidia_Yonker_6157@NODE_1_length_1252_cov_117.511489:0.00505379538386964162,_R_Jupunba_idiopoda_Quesada_1718@NODE_1_length_1138_cov_100.542884:0.00762781335245815879):0.00596806386864938681):0.00110304250266952020):0.00790123319942266818,Jupunba_laeta_Mori_25147@NODE_1_length_1208_cov_61.783378:0.02352912531695599413):0.00516627127510221277,(_R_Balizia_elegans_Iganci_870@NODE_1_length_1727_cov_123.487879:0.01019591513620307643,((Jupunba_cochleata_Bonadeu_673@NODE_2_length_1299_cov_48.793781:0.00410652674740653173,(((_R_Archidendron_clypearia_Wieringa_1849@NODE_2_length_1069_cov_81.994960:0.07224342108014635000,(((_R_Jupunba_langsdorfii_Ribeiro_728@NODE_2_length_662_cov_13.147009:0.01300424653749684620,(_R_Balizia_leucocalyx_Aguilar_1939@NODE_2_length_868_cov_30.027813:0.01274617909882777567,_R_Cathormion_rhombifolium_Deighton_3618@NODE_2_length_652_cov_12.777391:0.02354068153525253060):0.01267777228389531732):0.00364085020262881797,((_R_Jupunba_macradenia_Lourteig_3021@NODE_2_length_602_cov_26.626667:0.01740274758198418967,Balizia_pedicellaris_Queiroz_15529@NODE_2_length_1181_cov_134.208703:0.01653821856143772653):0.00613841509724339859,(Jupunba_floribunda_Iganci_883@NODE_2_length_1003_cov_55.293737:0.01307187479073050433,Jupunba_cochleata_Bonadeu_673@NODE_3_length_1066_cov_20.630940:0.10022718669461376517):0.01147928828902889699):0.00616114018352879704):0.00000100000050002909,(_R_Punjuba_killipii_Palodorios_6252@NODE_2_length_532_cov_19.883516:0.02398308602246331314,((_R_Jupunba_filamentosa_Lima_7487@NODE_2_length_1007_cov_18.055914:0.01534257049276891750,_R_Jupunba_villosa_Borges_423@NODE_2_length_714_cov_10.781790:0.01749675051199026457):0.01293876657044357864,(_R_Jupunba_microcalyx_Iganci_855@NODE_2_length_1160_cov_36.273315:0.01837734147012607192,(Jupunba_commutata_Maguire_46145@NODE_2_length_973_cov_30.171875:0.01760267316821893802,(Jupunba_longipedunculata_Cardona_2682@NODE_2_length_858_cov_28.005122:0.00934682004159927311,_R_Jupunba_barbouriana_Iganci_847@NODE_2_length_896_cov_35.851038:0.01255286956134968497):0.00000100000050002909):0.00124824882257580151):0.01077240911983085893):0.00870541207619881553):0.00233557991935030938):0.01163273842588876707):0.08352341662732028216,_R_Jupunba_laeta_Mori_25147@NODE_2_length_518_cov_55.537415:0.07068995262243139843):0.08858818469469409429,_R_Jupunba_cochleata_Bonadeu_673@NODE_4_length_565_cov_38.782787:0.03393499662114890514):0.02202230667507486944):0.15960501895922163396,_R_Jupunba_limae_Iganci_261@NODE_1_length_1710_cov_130.361911:0.00720257810710863908):0.00399059862497555106):0.00648076695987928955):0.00400885181781423204,Punjuba_racemiflora_Jimenez_Soares_3626@NODE_1_length_1405_cov_237.006024:0.04142077564315060217):0.00245627485310198753,(_R_Albizia_burkartiana_StivalSantos_678@NODE_1_length_1012_cov_10.645768:0.01555447868990997469,((Albizia_coripatensis_Hughes_2433@NODE_1_length_1673_cov_220.198622:0.00735204271165844532,_R_Albizia_edwallii_Dalmaso_272@NODE_1_length_1045_cov_12.359596:0.00422293981047657755):0.00643170279990538159,(((Albizia_adinocephala_FHO33_88@NODE_1_length_1689_cov_144.490695:0.00352582437649779116,_R_Albizia_xerophytica_Hughes_1435@NODE_1_length_1230_cov_95.454467:0.00353839699762924492):0.00969479616631212758,(Albizia_sinaloensis_Hughes_1576@NODE_1_length_1350_cov_88.477612:0.00767550914024504177,Albizia_tomentosa_Hughes_648@NODE_1_length_1377_cov_96.983846:0.01713756113235779047):0.00468292098339127914):0.00762678354070997228,(_R_Albizia_glabripetala_Lewis_1652@NODE_1_length_1029_cov_45.809874:0.02900095608447579576,(Albizia_niopoides_Simon_1601@NODE_1_length_1217_cov_192.790351:0.01490280446501532872,(_R_Albizia_multiflora_Hughes_3090@NODE_1_length_1281_cov_125.976744:0.00997949841973934382,(((_R_Albizia_glabripetala_Lewis_1652@NODE_2_length_509_cov_70.944444:0.00257869962600252396,(Albizia_subdimidiata_var_minor_Gorts_341@NODE_1_length_1107_cov_46.911650:0.00962501560211732020,Albizia_subdimidiata_var_subdimidiata_Ferreira_210@NODE_1_length_1144_cov_154.961575:0.00574553103883837599):0.00108057334514868463):0.00112391173919962253,_R_Albizia_inundata_Wood_26530@NODE_1_length_1059_cov_285.341633:0.00732595150865602163):0.00000100000050002909,_R_Albizia_decandra_Vilhena_231@NODE_1_length_896_cov_54.644689:0.01188626717598263542):0.00245303598465787575):0.00000100000050002909):0.00276493147978427263):0.00414346932655503160):0.00722922565385465850):0.00299012141674917823):0.00325369514572243631):0.00195234314776633394):0.00392313831247015181,((Calliandra_bella_LPQ15696@NODE_1_length_1328_cov_120.741807:0.10824547457357786007,_R_Afrocalliandra_redacta_Germishuizen_5585@NODE_1_length_1063_cov_133.327586:0.12145449877709672826):0.11788604014741346782,Albizia_tomentella_Leach_Dunlop_3801@NODE_1_length_1357_cov_216.403125:0.05446528829123213622):0.00000100000050002909):0.00085160215269589642,_R_Enterolobium_cyclocarpum_MWC9020@NODE_1_length_1212_cov_315.266960:0.03272958573446733965):0.00286586101858476560,Archidendron_clypearia_Wieringa_1849@NODE_1_length_1296_cov_208.147662:0.02103043204420950232):0.00939220861640474927,Acacia_rostellifera_Murphy_466@NODE_1_length_1413_cov_153.962575:0.03864040251613392457):0.0;
