# Supplementary material for: A new generic circumscription of Hydrochorea (Leguminosae, Caesalpinioideae, mimosoid clade) with an amphi-Atlantic distribution
Source: PhytoKeys. 2022 Aug 22;205:401–37. doi: 10.3897/phytokeys.205.82775 (PMC9849043; doi:10.3897/phytokeys.205.82775)
Supplement: Supplementary material 2 — Supplementary data file S2 [file phytokeys-205-401_article-82775__-s002.zip › MSC_m6984_comp22295_c0_seq1_exon01.tre]

(Archidendron_clypearia_Wieringa_1849@NODE_1_length_1262_cov_156.643038:0.02144151189363093998,((Calliandra_bella_LPQ15696@NODE_1_length_1250_cov_190.999147:0.13726221453115922122,Afrocalliandra_redacta_Germishuizen_5585@NODE_1_length_1089_cov_103.342885:0.06844005101300207339):0.04920733564975567770,((((_R_Albizia_burkartiana_StivalSantos_678@NODE_1_length_841_cov_13.662850:0.01667611541989050608,(((Albizia_adinocephala_FHO33_88@NODE_1_length_1532_cov_108.918900:0.00864490786920404236,_R_Albizia_xerophytica_Hughes_1435@NODE_1_length_1225_cov_37.738676:0.00691790238439080746):0.00197670996294166618,(_R_Albizia_sinaloensis_Hughes_1576@NODE_1_length_1264_cov_58.091828:0.00652452625354661437,_R_Albizia_tomentosa_Hughes_648@NODE_1_length_1212_cov_51.626432:0.00611475517834690271):0.00401685284914811772):0.01833096337588258767,((Albizia_decandra_Vilhena_231@NODE_1_length_843_cov_18.125326:0.00799118682776774926,((_R_Albizia_inundata_Wood_26530@NODE_1_length_924_cov_78.025316:0.00652382272438848179,_R_Albizia_subdimidiata_var_minor_Gorts_341@NODE_1_length_887_cov_27.201235:0.00520866703508796481):0.00615456116526642838,_R_Albizia_subdimidiata_var_subdimidiata_Ferreira_210@NODE_1_length_1180_cov_66.889393:0.01195790117833867190):0.00393420972499878598):0.00171365223760231084,(Albizia_multiflora_Hughes_3090@NODE_1_length_1493_cov_73.220339:0.01477862004833215004,(_R_Albizia_glabripetala_Lewis_1652@NODE_1_length_1100_cov_42.865103:0.00893756052011594401,_R_Albizia_niopoides_Simon_1601@NODE_1_length_1202_cov_93.073778:0.01789449940144961781):0.00265123174669546456):0.00137020604118505418):0.00977959692584592227):0.00018296772608796392):0.00290768532879504384,(_R_Albizia_coripatensis_Hughes_2433@NODE_1_length_1563_cov_133.251682:0.00970196807695726179,_R_Albizia_edwallii_Dalmaso_272@NODE_1_length_889_cov_14.606715:0.00922184092304420035):0.00312297652323892568):0.01101844840601979604,(((_R_Punjuba_callejasii_Daly_5935@NODE_1_length_1168_cov_64.591201:0.01735620745856958705,_R_Punjuba_racemiflora_Jimenez_Soares_3626@NODE_1_length_1414_cov_77.439043:0.01010801229414926526):0.00666346180114016709,(_R_Punjuba_killipii_Palodorios_6252@NODE_1_length_944_cov_20.779700:0.00243745179354717218,_R_Punjuba_lehmannii_Escobar_7465@NODE_1_length_1281_cov_58.610465:0.00438915403201325331):0.01033395644587732642):0.00499387428149267610,(((Balizia_elegans_Iganci_870@NODE_1_length_1380_cov_86.754413:0.01228052713245871702,(((Jupunba_microcalyx_Iganci_855@NODE_3_length_531_cov_10.114537:0.00000100000050002909,_R_Jupunba_microcalyx_Iganci_855@NODE_1_length_1278_cov_70.773522:0.00597630445736455247):0.00733632744111366482,(_R_Jupunba_longipedunculata_Cardona_2682@NODE_1_length_1254_cov_115.908241:0.00856093516925016118,_R_Jupunba_trapezifolia_Simon_1600@NODE_1_length_1146_cov_213.545371:0.00546613586642071773):0.00000100000050002909):0.00000100000050002909,(((Archidendron_clypearia_Wieringa_1849@NODE_2_length_528_cov_16.909091:0.58704474830793651474,_R_Jupunba_laeta_Mori_25147@NODE_1_length_974_cov_57.457079:0.00814410249923108905):0.00570207305914994470,Jupunba_barbouriana_Iganci_847@NODE_1_length_1412_cov_124.756554:0.00732056534528845691):0.00240261928003483250,(_R_Balizia_spnov_Morim_577@NODE_1_length_1373_cov_218.117602:0.01402701019419683691,_R_Jupunba_commutata_Maguire_46145@NODE_1_length_1103_cov_110.789474:0.00964305038084262330):0.00109792793681471874):0.00000100000050002909):0.00000100000050002909):0.00073623990683958332,(_R_Jupunba_langsdorfii_Ribeiro_728@NODE_1_length_1798_cov_65.138873:0.00670895945515202069,(Jupunba_microcalyx_Iganci_855@NODE_2_length_1156_cov_84.130677:0.01040009901914482580,(Jupunba_macradenia_Lourteig_3021@NODE_1_length_1148_cov_117.589169:0.00636773407637528793,_R_Balizia_leucocalyx_Aguilar_1939@NODE_1_length_1522_cov_75.827682:0.00968952822468100404):0.00000100000050002909):0.00159054136995345980):0.00073157260033862494):0.00000100000050002909,(((_R_Balizia_pedicellaris_Queiroz_15529@NODE_1_length_635_cov_253.724138:0.01404780046680454558,((((Jupunba_oxyphyllidia_Yonker_6157@NODE_1_length_1145_cov_85.965356:0.00840161832788057124,_R_Jupunba_idiopoda_Quesada_1718@NODE_1_length_1053_cov_33.564549:0.00515636562885803465):0.00357160855159437780,_R_Jupunba_floribunda_Iganci_883@NODE_1_length_1450_cov_82.059723:0.00831619999553427809):0.00000100000050002909,(Jupunba_cochleata_Bonadeu_673@NODE_1_length_1625_cov_78.377907:0.00590873951572821500,Jupunba_leucophylla_Iganci_839@NODE_1_length_1806_cov_108.970503:0.01076946070713606304):0.00076864881092054754):0.00000100000050002909,(Jupunba_oppositifolia_Liegier_16014@NODE_1_length_1188_cov_97.646265:0.00431934403052517627,(Jupunba_abbottii_Zanoni_21220@NODE_1_length_1063_cov_129.092292:0.00206620443620416728,(_R_Jupunba_nipensis_Mayo_19662@NODE_1_length_888_cov_42.574599:0.00124907065932697097,Jupunba_asplenifolia_Ekman_6383@NODE_1_length_939_cov_66.810905:0.00000100000050002909):0.00345598501248679715):0.00375212083132775214):0.00211825561634456641):0.00000100000050002909):0.00073552180239030854,((((_R_Hydrochorea_marginata_Morim_563@NODE_1_length_1543_cov_117.726467:0.00422599918041653439,(_R_Hydrochorea_gonggrijpii_Tillett_45696@NODE_1_length_1221_cov_120.487762:0.00197091311344527002,_R_Cathormion_obliquifoliolatum_Wieringa_6519@NODE_1_length_1229_cov_151.733390:0.00992359515218785813):0.00315068937354951286):0.00000100000050002909,Cathormion_rhombifolium_Deighton_3618@NODE_1_length_1094_cov_46.159292:0.00598509897282835900):0.00440031412563386768,Hydrochorea_corymbosa1_Bonadeu_655@NODE_1_length_1071_cov_126.520669:0.00883729823955409916):0.00303925331108279755,_R_Balizia_pedicellaris_Queiroz_15529@NODE_2_length_590_cov_178.848598:0.01460989554554848607):0.00101814052084844451):0.00205070244792695221,(Jupunba_brachystachya_Lima_7438@NODE_1_length_1282_cov_68.150207:0.01002330545495698499,((Jupunba_filamentosa_Lima_7487@NODE_1_length_1437_cov_74.552206:0.00509964116167321152,_R_Jupunba_limae_Iganci_261@NODE_1_length_1593_cov_73.366095:0.00082623754305052258):0.00147558831744250578,_R_Jupunba_villosa_Borges_423@NODE_1_length_1594_cov_70.429136:0.00662888904131700516):0.00339262340404283391):0.00252443677121996952):0.00016307756286970728):0.00969470023818618312):0.00154433843298932682):0.00323026964739002095,(_R_Enterolobium_cyclocarpum_MWC9020@NODE_1_length_579_cov_174.276892:0.02170479129336492022,_R_Albizia_tomentella_Leach_Dunlop_3801@NODE_1_length_1347_cov_129.360630:0.04667702761114785048):0.00206665646302076284):0.00109229037882180042):0.00580001898543131781,Acacia_rostellifera_Murphy_466@NODE_1_length_1513_cov_137.167131:0.03050898189911839184):0.0;
