# Supplementary material for: A new generic circumscription of Hydrochorea (Leguminosae, Caesalpinioideae, mimosoid clade) with an amphi-Atlantic distribution
Source: PhytoKeys. 2022 Aug 22;205:401–37. doi: 10.3897/phytokeys.205.82775 (PMC9849043; doi:10.3897/phytokeys.205.82775)
Supplement: Supplementary material 2 — Supplementary data file S2 [file phytokeys-205-401_article-82775__-s002.zip › MSC_m7083_comp22355_c0_seq1_exon02.tre]

((((((_R_Albizia_burkartiana_StivalSantos_678@NODE_2_length_693_cov_6.219436:0.01607596660290188523,(((Albizia_xerophytica_Hughes_1435@NODE_1_length_2148_cov_88.977306:0.00816281826798425335,(Albizia_tomentosa_Hughes_648@NODE_2_length_650_cov_117.363002:0.01589176013176429869,Albizia_adinocephala_FHO33_88@NODE_1_length_2593_cov_162.752782:0.00596108215090863404):0.00168593057866161448):0.00246952169767833320,(Albizia_sinaloensis_Hughes_1576@NODE_1_length_1425_cov_128.166172:0.00514457850595013717,_R_Albizia_tomentosa_Hughes_648@NODE_1_length_2231_cov_64.822191:0.00222469429501827819):0.00639319222491159696):0.01529801402344286090,_R_Albizia_burkartiana_StivalSantos_678@NODE_1_length_1246_cov_13.743073:0.01552976344411035985):0.00000100000050002909):0.00112993519507001493,(((Albizia_subdimidiata_var_minor_Gorts_341@NODE_2_length_609_cov_34.122180:0.00000100000050002909,(Albizia_glabripetala_Lewis_1652@NODE_1_length_1496_cov_55.189570:0.00000100000050002909,_R_Albizia_subdimidiata_var_minor_Gorts_341@NODE_1_length_1235_cov_71.755613:0.00109667707646822466):0.00000100000050002909):0.01061200355741123008,(_R_Albizia_subdimidiata_var_subdimidiata_Ferreira_210@NODE_1_length_1307_cov_168.300813:0.00454262195016222337,(_R_Albizia_inundata_Wood_26530@NODE_1_length_1929_cov_165.390075:0.00541019999982321129,Albizia_subdimidiata_var_subdimidiata_Ferreira_210@NODE_2_length_960_cov_75.456399:0.00178093002950906404):0.00214375945324922967):0.00505626964482573920):0.00849077280258627928,((Albizia_multiflora_Hughes_3090@NODE_1_length_2225_cov_163.447393:0.00547575331141599616,_R_Albizia_decandra_Vilhena_231@NODE_1_length_1101_cov_36.116211:0.01088854329078893513):0.00365082834888746282,Albizia_niopoides_Simon_1601@NODE_1_length_2217_cov_174.804673:0.01436674853870367578):0.00110785776963863566):0.00584904800683455541):0.00591005185907666868,(((Albizia_coripatensis_Hughes_2433@NODE_2_length_887_cov_192.458025:0.00000100000050002909,_R_Albizia_coripatensis_Hughes_2433@NODE_1_length_1675_cov_301.554443:0.00901392102438643150):0.01652409497814723294,Albizia_edwallii_Dalmaso_272@NODE_2_length_580_cov_8.068571:0.01335224631653788262):0.00224968198931182724,Albizia_edwallii_Dalmaso_272@NODE_1_length_1221_cov_12.260720:0.01416946776048552681):0.00161005526430761051):0.00587137499452658647,(_R_Punjuba_callejasii_Daly_5935@NODE_2_length_742_cov_39.190977:0.01057394671221671863,((Balizia_leucocalyx_Aguilar_1939@NODE_1_length_1704_cov_216.903503:0.02394488426384397059,((_R_Jupunba_floribunda_Iganci_883@NODE_1_length_1425_cov_101.584570:0.00634054404616123373,(((Jupunba_cochleata_Bonadeu_673@NODE_1_length_1569_cov_192.809651:0.00917652411132747689,((_R_Jupunba_asplenifolia_Ekman_6383@NODE_1_length_1147_cov_75.721495:0.00259597437309597038,Jupunba_nipensis_Mayo_19662@NODE_1_length_1100_cov_67.222874:0.00375841842981792769):0.00216250871143696278,((Jupunba_nipensis_Mayo_19662@NODE_2_length_641_cov_47.661348:0.00000100000050002909,Jupunba_asplenifolia_Ekman_6383@NODE_2_length_733_cov_54.500000:0.00287169803587975468):0.00243383115616087027,(Jupunba_abbottii_Zanoni_21220@NODE_1_length_1342_cov_162.692490:0.00000100000050002909,(_R_Jupunba_oppositifolia_Liegier_16014@NODE_1_length_2096_cov_159.063398:0.00227114517532999534,_R_Jupunba_abbottii_Zanoni_21220@NODE_2_length_762_cov_135.291971:0.00400043392061773771):0.00215033271078864498):0.00000100000050002909):0.00162403816090215224):0.00521727133159084235):0.00000100000050002909,(((_R_Jupunba_langsdorfii_Ribeiro_728@NODE_1_length_2416_cov_151.127832:0.00856175736972954529,((Jupunba_brachystachya_Lima_7438@NODE_1_length_2429_cov_155.803146:0.00552769238272631663,(Jupunba_laeta_Mori_25147@NODE_2_length_513_cov_55.474771:0.01901682920875426980,(Jupunba_filamentosa_Lima_7487@NODE_1_length_2518_cov_153.225317:0.00627272591058680370,(_R_Jupunba_limae_Iganci_261@NODE_2_length_1301_cov_75.077614:0.00509612897008746707,Jupunba_villosa_Borges_423@NODE_1_length_2580_cov_146.359169:0.00335311693785938754):0.00113668002734268188):0.00021040384794635084):0.00022394701065163314):0.00090193563778704939,(_R_Balizia_elegans_Iganci_870@NODE_3_length_505_cov_36.691589:0.00206675058116201999,((Jupunba_trapezifolia_Simon_1600@NODE_1_length_1193_cov_154.115993:0.00339585490483530067,_R_Jupunba_commutata_Maguire_46145@NODE_1_length_2242_cov_142.405081:0.00682137245086200054):0.00133410029696491008,Jupunba_barbouriana_Iganci_847@NODE_1_length_2361_cov_253.150175:0.00456169724397460265):0.00236153607628386769):0.00077978029229108607):0.00087009595403040284):0.00044627250811422447,(_R_Jupunba_macradenia_Lourteig_3021@NODE_1_length_2120_cov_160.443955:0.01024792619476682688,_R_Jupunba_laeta_Mori_25147@NODE_1_length_2136_cov_51.749393:0.01266946000899898603):0.00000100000050002909):0.00044654905044635870,(((Balizia_pedicellaris_Queiroz_15529@NODE_3_length_578_cov_660.892925:0.00585197423542468086,Jupunba_longipedunculata_Cardona_2682@NODE_1_length_2179_cov_199.562322:0.00401443838589637947):0.00132128694180360415,(_R_Jupunba_oxyphyllidia_Yonker_6157@NODE_1_length_2102_cov_186.710123:0.00354043074393986827,Jupunba_idiopoda_Quesada_1718@NODE_1_length_1975_cov_73.202318:0.00318352005567822593):0.00352761287921478719):0.00100514241731980447,(Jupunba_limae_Iganci_261@NODE_1_length_1636_cov_187.195638:0.00756199023572260397,(((_R_Balizia_pedicellaris_Queiroz_15529@NODE_2_length_643_cov_285.217687:0.00704980713414419310,_R_Balizia_elegans_Iganci_870@NODE_1_length_677_cov_52.531667:0.00390738070660697368):0.00351847225651353776,(Cathormion_rhombifolium_Deighton_3618@NODE_1_length_2401_cov_116.128227:0.01354912434679737127,((_R_Hydrochorea_gonggrijpii_Tillett_45696@NODE_1_length_1996_cov_224.759771:0.00316298515845811826,(Hydrochorea_corymbosa1_Bonadeu_655@NODE_1_length_1508_cov_206.299381:0.00979679019048490356,((Hydrochorea_corymbosa1_Bonadeu_655@NODE_2_length_715_cov_78.968182:0.00146400974439762021,Hydrochorea_corymbosa2_Iganci_862@NODE_1_length_1795_cov_321.812069:0.00151788456496775373):0.00612716475906894750,(_R_Hydrochorea_corymbosa2_Iganci_862@NODE_2_length_628_cov_224.558464:0.00188633049435652758,Hydrochorea_marginata_Morim_563@NODE_1_length_2643_cov_250.105222:0.00206137086053269445):0.00078516821430839236):0.00126510079783854969):0.00256815453089667993):0.00347696721798883496,(Balizia_spnov_Morim_577@NODE_1_length_2287_cov_322.810484:0.00714390492030454131,_R_Cathormion_obliquifoliolatum_Wieringa_6519@NODE_1_length_2279_cov_228.794964:0.01236447981559374298):0.00197262743093062388):0.00274539968860807414):0.00473916706992965914):0.00000100000050002909,((Balizia_pedicellaris_Queiroz_15529@NODE_1_length_1356_cov_111.096080:0.00000100000050002909,Jupunba_leucophylla_Iganci_839@NODE_3_length_581_cov_745.857143:0.00066303937150311465):0.00711747285030256069,(Jupunba_microcalyx_Iganci_855@NODE_2_length_1238_cov_170.818260:0.00292317384567800445,Jupunba_leucophylla_Iganci_839@NODE_1_length_857_cov_106.843590:0.00000100000050002909):0.00737309022528303236):0.00142000719973518806):0.00066523385789950685):0.00066810560611936369):0.00000100000050002909):0.00000100000050002909):0.00000100000050002909,(Balizia_elegans_Iganci_870@NODE_4_length_505_cov_34.971963:0.00730288132368105049,Balizia_elegans_Iganci_870@NODE_2_length_577_cov_16.402000:0.00000293089635267907):0.00725942797286822407):0.00000100000050002909):0.00045642040337611167,(_R_Balizia_leucocalyx_Aguilar_1939@NODE_2_length_948_cov_143.951780:0.00769451538622314187,(Jupunba_cochleata_Bonadeu_673@NODE_2_length_1073_cov_95.841365:0.01349863815447490019,(Jupunba_trapezifolia_Simon_1600@NODE_2_length_1161_cov_259.584087:0.00584192614087137175,((_R_Jupunba_leucophylla_Iganci_839@NODE_2_length_732_cov_302.566412:0.00492371142835664518,(_R_Jupunba_floribunda_Iganci_883@NODE_3_length_577_cov_381.516000:0.00000100000050002909,Jupunba_floribunda_Iganci_883@NODE_2_length_745_cov_94.227545:0.00626049607409108564):0.00490773103162892542):0.00242898215509398637,Jupunba_microcalyx_Iganci_855@NODE_1_length_2582_cov_137.463872:0.03711867592787496811):0.00127949182624480782):0.00004701146922720521):0.00000100000050002909):0.00130794081016954132):0.00426652582835450843):0.00359432456239696871,(((_R_Punjuba_killipii_Palodorios_6252@NODE_2_length_820_cov_40.379542:0.10761427546102374231,(_R_Punjuba_killipii_Palodorios_6252@NODE_1_length_1338_cov_86.397304:0.00485864424166972814,Punjuba_lehmannii_Escobar_7465@NODE_1_length_2130_cov_154.622017:0.00414971444725607819):0.00075460526802104220):0.00053221520542236927,_R_Punjuba_callejasii_Daly_5935@NODE_1_length_1311_cov_58.749595:0.00749193775634914710):0.00459442428463938644,Punjuba_racemiflora_Jimenez_Soares_3626@NODE_1_length_2508_cov_183.888935:0.01836791792391647901):0.00449692265761702809):0.00118701515417048153):0.00067320223718427344):0.00337791421014847553,((Albizia_tomentella_Leach_Dunlop_3801@NODE_2_length_571_cov_621.459514:0.01826537398793742425,(Albizia_tomentella_Leach_Dunlop_3801@NODE_1_length_929_cov_126.896714:0.04918157496351026337,Enterolobium_cyclocarpum_MWC9020@NODE_1_length_2405_cov_300.710481:0.02824249335072570241):0.00098745473926372274):0.00792283672845303134,(_R_Calliandra_bella_LPQ15696@NODE_1_length_1602_cov_228.362623:0.13267107178218004448,Afrocalliandra_redacta_Germishuizen_5585@NODE_1_length_1979_cov_169.661409:0.10413647982148435678):0.04852061287491195307):0.00000100000050002909):0.00448892538155314363,Archidendron_clypearia_Wieringa_1849@NODE_1_length_2272_cov_292.635991:0.02868311141778096679,Acacia_rostellifera_Murphy_466@NODE_1_length_2620_cov_239.694849:0.03723388229925749665):0.0;
