# Supplementary material for: A new generic circumscription of Hydrochorea (Leguminosae, Caesalpinioideae, mimosoid clade) with an amphi-Atlantic distribution
Source: PhytoKeys. 2022 Aug 22;205:401–37. doi: 10.3897/phytokeys.205.82775 (PMC9849043; doi:10.3897/phytokeys.205.82775)
Supplement: Supplementary material 2 — Supplementary data file S2 [file phytokeys-205-401_article-82775__-s002.zip › MSC_m7347_comp22517_c0_seq1_exon10.tre]

(((Albizia_sinaloensis_Hughes_1576@NODE_1_length_1339_cov_100.630745:0.00231418646514375530,_R_Albizia_tomentosa_Hughes_648@NODE_1_length_1461_cov_124.601879:0.00072642580624843851):0.00141120307122652748,(((Albizia_niopoides_Simon_1601@NODE_1_length_1564_cov_193.414257:0.01549867752697862977,(_R_Albizia_multiflora_Hughes_3090@NODE_1_length_1521_cov_174.419668:0.00757366108530541701,(_R_Albizia_glabripetala_Lewis_1652@NODE_1_length_1114_cov_70.173578:0.00191552897252007868,(Albizia_subdimidiata_var_minor_Gorts_341@NODE_1_length_1207_cov_43.481416:0.00169899647349433850,((Albizia_inundata_Wood_26530@NODE_2_length_585_cov_228.300000:0.00338298952935033991,_R_Albizia_inundata_Wood_26530@NODE_1_length_912_cov_3940.360560:0.00000100000050002909):0.00155396452659628992,Albizia_subdimidiata_var_subdimidiata_Ferreira_210@NODE_1_length_1474_cov_210.810308:0.00256199388887824384):0.00000100000050002909):0.00417568454154577072):0.00211119541288035508):0.00203640486397882372):0.00065146569661932066,Albizia_decandra_Vilhena_231@NODE_1_length_1026_cov_47.967334:0.00841285885808358211):0.00135836671137861092,(((_R_Albizia_edwallii_Dalmaso_272@NODE_1_length_1233_cov_12.138370:0.01810483826034355037,_R_Albizia_coripatensis_Hughes_2433@NODE_2_length_1698_cov_281.195558:0.00662423045878341062):0.00734165706662503678,(((((_R_Jupunba_laeta_Mori_25147@NODE_2_length_1203_cov_53.747780:0.00518182931075166029,((Jupunba_cochleata_Bonadeu_673@NODE_5_length_533_cov_10.618421:0.00000100000050002909,_R_Jupunba_cochleata_Bonadeu_673@NODE_2_length_1165_cov_262.045956:0.00019427058690421478):0.00615760787655589368,((Jupunba_leucophylla_Iganci_839@NODE_1_length_1982_cov_228.358005:0.00133903537917087561,Jupunba_microcalyx_Iganci_855@NODE_2_length_1784_cov_192.309900:0.00066989246971394510):0.00402780389244153034,(_R_Jupunba_brachystachya_Lima_7438@NODE_2_length_1376_cov_182.550423:0.00151818631136520156,(Jupunba_filamentosa_Lima_7487@NODE_1_length_1125_cov_227.519084:0.00565542160940108243,(Jupunba_limae_Iganci_261@NODE_2_length_1610_cov_171.241357:0.00160551072928109590,_R_Jupunba_villosa_Borges_423@NODE_2_length_1399_cov_237.080182:0.00159521608193342293):0.00000100000050002909):0.00103115640573099164):0.00248414459043514021):0.00000100000050002909):0.00000100000050002909):0.00267834063401781435,(((Jupunba_cochleata_Bonadeu_673@NODE_3_length_682_cov_11.185124:0.00000100000050002909,_R_Jupunba_langsdorfii_Ribeiro_728@NODE_1_length_1472_cov_214.627957:0.00142848022282318697):0.00487481812028604019,Jupunba_macradenia_Lourteig_3021@NODE_1_length_1307_cov_161.819512:0.00721733632801691352):0.00000100000050002909,(((_R_Jupunba_idiopoda_Quesada_1718@NODE_1_length_1171_cov_173.608775:0.00327212792285601611,Jupunba_oxyphyllidia_Yonker_6157@NODE_1_length_1292_cov_193.250206:0.00078783563294063130):0.00183437466246915652,((_R_Jupunba_floribunda_Iganci_883@NODE_1_length_1397_cov_202.903788:0.00536924441864181090,_R_Jupunba_longipedunculata_Cardona_2682@NODE_1_length_1100_cov_188.572825:0.00582936642618029407):0.00000100000050002909,((Jupunba_commutata_Maguire_46145@NODE_2_length_1205_cov_230.796099:0.01151720327974163800,Jupunba_barbouriana_Iganci_847@NODE_2_length_1216_cov_318.305531:0.00574772589055194422):0.00378162066170236507,((Jupunba_abbottii_Zanoni_21220@NODE_1_length_1609_cov_126.439295:0.00079209399457037734,Jupunba_oppositifolia_Liegier_16014@NODE_1_length_1385_cov_151.421254:0.00080151143763813383):0.00277284714981103483,(Jupunba_nipensis_Mayo_19662@NODE_1_length_1041_cov_48.883817:0.00101687317619541802,_R_Jupunba_asplenifolia_Ekman_6383@NODE_1_length_985_cov_44.653084:0.00000100000050002909):0.00496346599320995722):0.00369316854059620076):0.00080114534672755602):0.00000100000050002909):0.00146084878107028706,_R_Jupunba_limae_Iganci_261@NODE_3_length_554_cov_19.534591:0.00000100000050002909):0.00000100000050002909):0.00066831450681475784):0.00000100000050002909,(((Balizia_spnov_Morim_577@NODE_1_length_769_cov_285.955182:0.01690340091358573382,(Balizia_pedicellaris_Queiroz_15529@NODE_1_length_872_cov_382.873929:0.00995489003957971373,_R_Balizia_elegans_Iganci_870@NODE_1_length_1583_cov_180.683267:0.00698263629105495311):0.00230629291456096357):0.00238983409771890672,_R_Balizia_leucocalyx_Aguilar_1939@NODE_2_length_1302_cov_253.884898:0.01045696815670875933):0.00000100000050002909,((((Hydrochorea_marginata_Morim_563@NODE_1_length_1396_cov_298.098560:0.00159464563386471072,(Hydrochorea_corymbosa1_Bonadeu_655@NODE_1_length_1209_cov_1109.060659:0.00173477790939087365,Hydrochorea_corymbosa2_Iganci_862@NODE_1_length_1376_cov_594.356548:0.00000100000050002909):0.00407254083826475745):0.00213322461742301156,(Cathormion_rhombifolium_Deighton_3618@NODE_1_length_1219_cov_136.410683:0.00431334663819102695,Hydrochorea_gonggrijpii_Tillett_45696@NODE_2_length_1115_cov_220.093449:0.00380522377634670041):0.00026273801057153246):0.00156837591779607145,Cathormion_obliquifoliolatum_Wieringa_6519@NODE_1_length_1232_cov_464.711980:0.01142350627588210182):0.00454910455803998054,(_R_Balizia_pedicellaris_Queiroz_15529@NODE_3_length_720_cov_597.165414:0.00516949670855148657,Balizia_spnov_Morim_577@NODE_2_length_752_cov_712.766141:0.00517632201505920878):0.00000100000050002909):0.00000100000050002909):0.00150577416703002358):0.00712195164599365577,(Punjuba_racemiflora_Jimenez_Soares_3626@NODE_2_length_1572_cov_203.713043:0.00853917234760805804,(_R_Punjuba_callejasii_Daly_5935@NODE_1_length_1319_cov_46.829308:0.00000100000050002909,(Punjuba_lehmannii_Escobar_7465@NODE_1_length_886_cov_272.420272:0.00003216097165644740,Punjuba_killipii_Palodorios_6252@NODE_2_length_531_cov_107.242291:0.00581324215327441284):0.00118747581588193483):0.00394425917527711344):0.00833251810825440947):0.00342186421130462022,((Archidendron_clypearia_Wieringa_1849@NODE_1_length_1512_cov_309.030662:0.01089795152892627725,_R_Acacia_rostellifera_Murphy_466@NODE_1_length_1688_cov_240.579764:0.02924581829856933227):0.00000100000050002909,(((((_R_Jupunba_langsdorfii_Ribeiro_728@NODE_2_length_916_cov_132.156138:0.01426466660056776616,((((_R_Cathormion_obliquifoliolatum_Wieringa_6519@NODE_2_length_1179_cov_427.447509:0.02107143183334051623,((_R_Balizia_leucocalyx_Aguilar_1939@NODE_1_length_1307_cov_236.736585:0.00976540149859964242,(_R_Balizia_pedicellaris_Queiroz_15529@NODE_2_length_750_cov_318.451799:0.02712776386107364907,Balizia_elegans_Iganci_870@NODE_3_length_1144_cov_122.071228:0.00863524190313871669):0.00396803324387269389):0.00447707834276226801,(((Hydrochorea_marginata_Morim_563@NODE_3_length_999_cov_190.872017:0.01617557348021386732,_R_Cathormion_rhombifolium_Deighton_3618@NODE_2_length_744_cov_142.530735:0.00723277385804276148):0.00151956751059982033,_R_Hydrochorea_corymbosa1_Bonadeu_655@NODE_2_length_901_cov_508.572104:0.00437764880080391671):0.00406458240868298303,(Jupunba_langsdorfii_Ribeiro_728@NODE_3_length_599_cov_8.680077:0.00000100000050002909,Hydrochorea_gonggrijpii_Tillett_45696@NODE_1_length_1307_cov_180.165041:0.00249617115269778556):0.00226728849548732533):0.00396395584155181079):0.00000100000050002909):0.00228326889748938595,((_R_Balizia_pedicellaris_Queiroz_15529@NODE_4_length_593_cov_152.587361:0.70914701426751203250,((Jupunba_brachystachya_Lima_7438@NODE_1_length_2037_cov_42.325000:0.00153032524503614884,(_R_Jupunba_limae_Iganci_261@NODE_1_length_1830_cov_92.482601:0.00955957060333781188,Jupunba_villosa_Borges_423@NODE_1_length_1796_cov_102.886562:0.00518904202656182180):0.00081334214807862477):0.18082353130882194980,(Jupunba_oxyphyllidia_Yonker_6157@NODE_3_length_857_cov_15.312821:0.29476990062455510344,Jupunba_oppositifolia_Liegier_16014@NODE_2_length_1189_cov_152.621403:0.08692566995419527542):0.05001166978951623876):0.03467538359738385478):0.02439143908825865473,_R_Jupunba_floribunda_Iganci_883@NODE_2_length_1342_cov_197.973913:0.00610685888642691771):0.00150282179663699671):0.00534902177890242067,(_R_Hydrochorea_corymbosa2_Iganci_862@NODE_2_length_1051_cov_476.015060:0.00615848588746060761,Hydrochorea_marginata_Morim_563@NODE_2_length_1069_cov_204.365927:0.00795320299181094363):0.00669450809152290997):0.00080455979751816928,((Balizia_pedicellaris_Queiroz_15529@NODE_5_length_591_cov_156.182836:0.02537578877392238086,_R_Balizia_elegans_Iganci_870@NODE_2_length_1214_cov_104.741425:0.01566726988412375440):0.00469595414671779721,((((Jupunba_cochleata_Bonadeu_673@NODE_4_length_644_cov_133.026455:0.00639884884766899961,(Jupunba_filamentosa_Lima_7487@NODE_2_length_1065_cov_222.182186:0.00786782558091849056,(Jupunba_laeta_Mori_25147@NODE_1_length_1249_cov_45.958191:0.08276250901494468237,(Jupunba_brachystachya_Lima_7438@NODE_3_length_1253_cov_89.141156:0.11219992006780044047,(Jupunba_cochleata_Bonadeu_673@NODE_1_length_1495_cov_84.200987:0.40776018275747505371,((Jupunba_leucophylla_Iganci_839@NODE_2_length_1884_cov_226.969563:0.00233808642165709386,Jupunba_microcalyx_Iganci_855@NODE_1_length_1837_cov_183.979545:0.00357397429320209124):0.10997900265563231859,(_R_Jupunba_oxyphyllidia_Yonker_6157@NODE_2_length_1067_cov_161.063636:0.17179660190764961536,_R_Jupunba_macradenia_Lourteig_3021@NODE_2_length_1080_cov_143.464606:0.09126757093775644814):0.03383513153378064214):0.03827744838383104198):0.01398402764921718305):0.02012577550965410911):0.01841517787323038169):0.00000100000050002909):0.00278860345901837730,(Jupunba_barbouriana_Iganci_847@NODE_1_length_1246_cov_258.025663:0.00420205165589410210,_R_Jupunba_commutata_Maguire_46145@NODE_1_length_1644_cov_169.197192:0.00479367596531289977):0.00659853878083981049):0.00000100000050002909,Jupunba_idiopoda_Quesada_1718@NODE_2_length_1161_cov_179.089483:0.00916642828837747024):0.00000100000050002909,Jupunba_longipedunculata_Cardona_2682@NODE_2_length_706_cov_243.139905:0.00308102759576727803):0.00141519196798038562):0.00230107977421677027):0.00836319105831697003):0.00547758255383748362,(Punjuba_callejasii_Daly_5935@NODE_2_length_531_cov_36.352423:0.00388117731187640142,(Punjuba_racemiflora_Jimenez_Soares_3626@NODE_1_length_1755_cov_183.812277:0.01615375774747618634,(_R_Punjuba_lehmannii_Escobar_7465@NODE_2_length_572_cov_159.218182:0.00708869887060111208,Punjuba_killipii_Palodorios_6252@NODE_1_length_1232_cov_136.883983:0.00000100000050002909):0.01351410624464868988):0.00000100000050002909):0.00278417163399984026):0.00378054676838091887,((_R_Albizia_tomentella_Leach_Dunlop_3801@NODE_1_length_1841_cov_84.785147:0.15958840444708771722,(Enterolobium_cyclocarpum_MWC9020@NODE_3_length_532_cov_118.643956:0.00714368978138284205,Enterolobium_cyclocarpum_MWC9020@NODE_2_length_976_cov_125.056730:0.01749302142333708510):0.33236563685438941240):0.06983916534876781490,((_R_Archidendron_clypearia_Wieringa_1849@NODE_2_length_999_cov_319.023861:0.00614188661072566366,_R_Archidendron_clypearia_Wieringa_1849@NODE_3_length_545_cov_143.861111:0.01705504189333812565):0.01666130079106747583,_R_Albizia_coripatensis_Hughes_2433@NODE_1_length_1952_cov_180.824533:0.09323594950831275152):0.00055781592062977199):0.00018354595830690509):0.00272664781120055162,(_R_Calliandra_bella_LPQ15696@NODE_1_length_1613_cov_393.000651:0.09341545049723190552,_R_Afrocalliandra_redacta_Germishuizen_5585@NODE_1_length_1355_cov_310.098592:0.06080240489724358932):0.02697279330147058299):0.00126506832413341981,(_R_Albizia_tomentella_Leach_Dunlop_3801@NODE_2_length_1650_cov_213.912270:0.04330046304044068983,_R_Enterolobium_cyclocarpum_MWC9020@NODE_1_length_1488_cov_337.698086:0.02124446650880777374):0.00650163769562433092):0.00065675273370343539):0.00297333598814086613):0.00725846409540648052):0.00835570283326020520,_R_Albizia_burkartiana_StivalSantos_678@NODE_1_length_1170_cov_16.643946:0.01009626268180710204):0.00151158944647742147):0.00670032050095302652):0.00073958764801975265,Albizia_xerophytica_Hughes_1435@NODE_1_length_1598_cov_104.087442:0.00407134469051068787,Albizia_adinocephala_FHO33_88@NODE_1_length_1689_cov_180.324442:0.00683732874040792523):0.0;
