# Supplementary material for: A new generic circumscription of Hydrochorea (Leguminosae, Caesalpinioideae, mimosoid clade) with an amphi-Atlantic distribution
Source: PhytoKeys. 2022 Aug 22;205:401–37. doi: 10.3897/phytokeys.205.82775 (PMC9849043; doi:10.3897/phytokeys.205.82775)
Supplement: Supplementary material 2 — Supplementary data file S2 [file phytokeys-205-401_article-82775__-s002.zip › MSC_m8250_comp23964_c0_seq2_exon02.tre]

(Archidendron_clypearia_Wieringa_1849@NODE_1_length_1600_cov_273.244911:0.01149963585084851948,((_R_Afrocalliandra_redacta_Germishuizen_5585@NODE_1_length_1416_cov_176.388350:0.07953418640236499526,_R_Calliandra_bella_LPQ15696@NODE_1_length_1515_cov_183.609179:0.14390660822648324024):0.06734156643735945968,(((((Albizia_xerophytica_Hughes_1435@NODE_1_length_1830_cov_92.196235:0.00724024942676218964,((Albizia_tomentosa_Hughes_648@NODE_1_length_1691_cov_123.380421:0.00659177520137155248,_R_Albizia_adinocephala_FHO33_88@NODE_1_length_1951_cov_166.999466:0.00602364138071901940):0.00000100000050002909,_R_Albizia_sinaloensis_Hughes_1576@NODE_1_length_1675_cov_113.105757:0.00240337675346444669):0.00000100000050002909):0.00769984983855834162,(Albizia_niopoides_Simon_1601@NODE_2_length_736_cov_158.039454:0.01652993023198454786,(_R_Albizia_niopoides_Simon_1601@NODE_1_length_928_cov_124.485311:0.01077015778729318446,((_R_Albizia_decandra_Vilhena_231@NODE_1_length_1193_cov_52.646057:0.00851533181230434456,(_R_Albizia_multiflora_Hughes_3090@NODE_1_length_1973_cov_143.261603:0.00551304366354121722,(Albizia_glabripetala_Lewis_1652@NODE_1_length_1455_cov_92.833817:0.00729894559758045673,(_R_Albizia_subdimidiata_var_subdimidiata_Ferreira_210@NODE_1_length_1624_cov_171.549451:0.00156341957048765226,(Albizia_subdimidiata_var_minor_Gorts_341@NODE_1_length_1282_cov_45.960996:0.00704167356697221053,_R_Albizia_inundata_Wood_26530@NODE_1_length_1355_cov_741.982308:0.00074786630925104429):0.00073423275011655896):0.00544960674718748556):0.00198474132923249797):0.00183057074391889687):0.00181235674389692149,_R_Albizia_burkartiana_StivalSantos_678@NODE_1_length_1159_cov_15.310688:0.01327754279043242766):0.00000100000050002909):0.00086972545154752096):0.00202804805253521334):0.00106617883209464436,(Albizia_coripatensis_Hughes_2433@NODE_1_length_2116_cov_238.037273:0.00482678887154718191,_R_Albizia_edwallii_Dalmaso_272@NODE_1_length_942_cov_13.635851:0.00445148951295891264):0.00483501524138939005):0.00991116323671966185,((Punjuba_lehmannii_Escobar_7465@NODE_1_length_2063_cov_109.090131:0.00410513140116338954,(_R_Punjuba_racemiflora_Jimenez_Soares_3626@NODE_1_length_1774_cov_159.027696:0.00662906691192393163,(_R_Punjuba_callejasii_Daly_5935@NODE_1_length_1273_cov_36.803512:0.00234805091047870411,_R_Punjuba_killipii_Palodorios_6252@NODE_1_length_1369_cov_79.132353:0.00364848387925069016):0.00000100000050002909):0.00080423360410268260):0.00475668703306647740,(((((_R_Balizia_elegans_Iganci_870@NODE_1_length_2161_cov_117.877639:0.00165178349719331363,Balizia_pedicellaris_Queiroz_15529@NODE_1_length_1695_cov_468.495122:0.00773130216252225153):0.00327779514665972865,((Cathormion_obliquifoliolatum_Wieringa_6519@NODE_1_length_1611_cov_228.593188:0.00374423675189639602,Cathormion_rhombifolium_Deighton_3618@NODE_1_length_1807_cov_111.205202:0.00301567384610242897):0.00484447670174819028,(Hydrochorea_gonggrijpii_Tillett_45696@NODE_1_length_1539_cov_190.057456:0.00716432954398152702,((_R_Hydrochorea_marginata_Morim_563@NODE_1_length_1658_cov_201.456040:0.00381698027431799126,(_R_Hydrochorea_corymbosa1_Bonadeu_655@NODE_1_length_591_cov_1697.807836:0.00000100000050002909,(_R_Hydrochorea_corymbosa1_Bonadeu_655@NODE_2_length_528_cov_254.594080:0.00000100000050002909,Hydrochorea_corymbosa2_Iganci_862@NODE_1_length_1598_cov_406.550875:0.00126144148379702379):0.00124623238399783971):0.00000100000050002909):0.00355095403551279262,Balizia_spnov_Morim_577@NODE_1_length_1734_cov_451.416319:0.00232048266136515536):0.00000100000050002909):0.00173524988397724786):0.00115919129050136966):0.00108405438486238251,(_R_Balizia_leucocalyx_Aguilar_1939@NODE_1_length_2101_cov_144.330040:0.00628609283926936067,Jupunba_macradenia_Lourteig_3021@NODE_1_length_1532_cov_142.439863:0.00655728537560603536):0.00137282980264174831):0.00000100000050002909,(((Jupunba_asplenifolia_Ekman_6383@NODE_1_length_1243_cov_57.822470:0.00202066245590146621,Jupunba_nipensis_Mayo_19662@NODE_1_length_1188_cov_70.396040:0.00210148531809694694):0.00312972261721518883,(Jupunba_oppositifolia_Liegier_16014@NODE_1_length_1448_cov_200.279358:0.00207107272153979859,Jupunba_abbottii_Zanoni_21220@NODE_1_length_1714_cov_159.142334:0.00000100000050002909):0.00367153052229678969):0.00594013996102353559,((_R_Jupunba_leucophylla_Iganci_839@NODE_1_length_2217_cov_299.552804:0.00397350446651901015,(((Jupunba_trapezifolia_Simon_1600@NODE_1_length_1239_cov_425.296453:0.00165235260109616541,((_R_Jupunba_langsdorfii_Ribeiro_728@NODE_1_length_2324_cov_122.004005:0.00437704235184902674,(_R_Jupunba_commutata_Maguire_46145@NODE_1_length_2081_cov_150.666168:0.00327793586165544453,Jupunba_barbouriana_Iganci_847@NODE_2_length_672_cov_129.206723:0.00298844691039073769):0.00164444246262440523):0.00164489221025126563,(_R_Jupunba_longipedunculata_Cardona_2682@NODE_1_length_857_cov_146.716667:0.00346736580128883740,_R_Jupunba_floribunda_Iganci_883@NODE_1_length_2004_cov_155.244421:0.00382806132080382644):0.00384402183621499870):0.00024291998060519760):0.00028722874960892029,(_R_Jupunba_limae_Iganci_261@NODE_2_length_844_cov_13.767927:0.00000100000050002909,(Jupunba_villosa_Borges_423@NODE_1_length_2014_cov_174.167785:0.00382401300885214105,((Jupunba_cochleata_Bonadeu_673@NODE_1_length_2280_cov_146.233772:0.00650919488991986376,_R_Jupunba_limae_Iganci_261@NODE_1_length_1678_cov_162.377264:0.00204855445231653726):0.00062788720673089807,(_R_Jupunba_filamentosa_Lima_7487@NODE_1_length_2001_cov_153.403846:0.00276698612031955025,Jupunba_brachystachya_Lima_7438@NODE_1_length_1999_cov_151.982830:0.00596285615122815835):0.00058790017924209830):0.00000100000050002909):0.00108454085163974131):0.00000100000050002909):0.00000100000050002909,((_R_Jupunba_idiopoda_Quesada_1718@NODE_1_length_1415_cov_101.154709:0.00281018553020047834,Jupunba_oxyphyllidia_Yonker_6157@NODE_1_length_1541_cov_180.698087:0.00064922376395268582):0.00194790212067125147,Jupunba_laeta_Mori_25147@NODE_1_length_1611_cov_64.774446:0.00690588872510092874):0.00000100000050002909):0.00038929875325715272):0.00163788720564349982,Jupunba_microcalyx_Iganci_855@NODE_1_length_2209_cov_190.849906:0.00342010548167221221):0.00055607516917609051):0.00094139257177648617):0.00215078195802832295,_R_Jupunba_barbouriana_Iganci_847@NODE_1_length_947_cov_177.132184:0.00428586938596724285):0.00214296882139408239):0.00275068040304825940):0.00053718810597386528,(_R_Enterolobium_cyclocarpum_MWC9020@NODE_1_length_1730_cov_319.903811:0.02432387792419699740,(_R_Albizia_tomentella_Leach_Dunlop_3801@NODE_2_length_1262_cov_114.214346:0.20412802177886937849,Albizia_tomentella_Leach_Dunlop_3801@NODE_1_length_1692_cov_210.915789:0.01298147989459115699):0.01458340438373129273):0.00309871694181022622):0.00070317469061774841):0.00060987588869961190,Acacia_rostellifera_Murphy_466@NODE_1_length_1853_cov_258.697072:0.02295860975626707809):0.0;
