# Supplementary material for: A new generic circumscription of Hydrochorea (Leguminosae, Caesalpinioideae, mimosoid clade) with an amphi-Atlantic distribution
Source: PhytoKeys. 2022 Aug 22;205:401–37. doi: 10.3897/phytokeys.205.82775 (PMC9849043; doi:10.3897/phytokeys.205.82775)
Supplement: Supplementary material 2 — Supplementary data file S2 [file phytokeys-205-401_article-82775__-s002.zip › MSC_m8250_comp23964_c0_seq2_exon03.tre]

(((Enterolobium_cyclocarpum_MWC9020@NODE_1_length_1447_cov_203.871533:0.03195317902425276468,((_R_Acacia_rostellifera_Murphy_466@NODE_1_length_1558_cov_143.319379:0.04031667573664073079,((Punjuba_callejasii_Daly_5935@NODE_1_length_841_cov_29.418848:0.00462751166937051470,(_R_Punjuba_racemiflora_Jimenez_Soares_3626@NODE_1_length_1333_cov_115.781051:0.01822714814216858450,Punjuba_killipii_Palodorios_6252@NODE_1_length_1022_cov_62.546032:0.00332155464925176346):0.00045835650764625336):0.00124994365362280919,_R_Punjuba_lehmannii_Escobar_7465@NODE_1_length_1363_cov_85.335148:0.00321742551704965862):0.01134999051289798874):0.00054564722946461540,(((((Albizia_decandra_Vilhena_231@NODE_1_length_542_cov_47.819355:0.01576907595542402507,(_R_Albizia_multiflora_Hughes_3090@NODE_1_length_1137_cov_128.836792:0.00952509077418867665,((_R_Albizia_inundata_Wood_26530@NODE_1_length_864_cov_203.276885:0.00145283218021274234,_R_Albizia_subdimidiata_var_subdimidiata_Ferreira_210@NODE_1_length_1102_cov_132.572683:0.00409827108831843472):0.00272114913729982946,(_R_Albizia_glabripetala_Lewis_1652@NODE_1_length_772_cov_77.208633:0.00000100000050002909,_R_Albizia_subdimidiata_var_minor_Gorts_341@NODE_1_length_907_cov_39.644578:0.00000100000050002909):0.00928708803489217312):0.00972383310389514366):0.00297775612013524140):0.00311440481341879486,(_R_Albizia_burkartiana_StivalSantos_678@NODE_1_length_705_cov_15.707692:0.01270390822916976463,_R_Albizia_niopoides_Simon_1601@NODE_1_length_1168_cov_141.867094:0.09071029561397826735):0.00000100000050002909):0.00000100000050002909,((_R_Albizia_sinaloensis_Hughes_1576@NODE_1_length_1159_cov_89.519409:0.00696854142437619995,_R_Albizia_tomentosa_Hughes_648@NODE_1_length_1282_cov_104.974274:0.00683068859649825152):0.00105773886653044431,(_R_Albizia_adinocephala_FHO33_88@NODE_1_length_1348_cov_138.672699:0.00738409329106291725,_R_Albizia_xerophytica_Hughes_1435@NODE_1_length_1140_cov_90.150517:0.00802946786305153495):0.00000100000050002909):0.01212187461733230283):0.00358044379542940333,(Albizia_coripatensis_Hughes_2433@NODE_1_length_1602_cov_173.842623:0.00227483963493326120,Albizia_edwallii_Dalmaso_272@NODE_1_length_967_cov_7.323465:0.00743595573623225935):0.00824252840453458188):0.01179212230790674561,(((_R_Jupunba_barbouriana_Iganci_847@NODE_1_length_1202_cov_182.743111:0.00705106062940098754,Jupunba_commutata_Maguire_46145@NODE_1_length_1326_cov_122.707766:0.00527756581141838876):0.00086789064256020932,((((_R_Jupunba_idiopoda_Quesada_1718@NODE_1_length_862_cov_91.057325:0.00000100000050002909,Jupunba_oxyphyllidia_Yonker_6157@NODE_1_length_1046_cov_132.019608:0.00413992106087255913):0.00000100000050002909,Jupunba_floribunda_Iganci_883@NODE_1_length_1285_cov_113.479305:0.00444319888056445358):0.00000100000050002909,(((Jupunba_limae_Iganci_261@NODE_1_length_1733_cov_93.048309:0.00310359715629470855,(Jupunba_villosa_Borges_423@NODE_1_length_1430_cov_124.385809:0.00073940764056315404,(((Jupunba_leucophylla_Iganci_839@NODE_1_length_1851_cov_169.788613:0.00467432989562093990,Jupunba_microcalyx_Iganci_855@NODE_1_length_1666_cov_123.779736:0.00371274495258595632):0.00540106663911159128,(Jupunba_oppositifolia_Liegier_16014@NODE_1_length_972_cov_116.102793:0.00000100000050002909,((Jupunba_nipensis_Mayo_19662@NODE_1_length_733_cov_50.782012:0.00000100000050002909,_R_Jupunba_asplenifolia_Ekman_6383@NODE_1_length_714_cov_82.442700:0.00184425657159280744):0.00698490705950946880,Jupunba_abbottii_Zanoni_21220@NODE_1_length_952_cov_128.579429:0.00000100000050002909):0.00125433201187659859):0.00721100524692984586):0.00118481790212710621,_R_Jupunba_longipedunculata_Cardona_2682@NODE_1_length_1060_cov_130.564598:0.00658024210590779472):0.00274469799286701554):0.00461013231639417764):0.00306091412130833932,((_R_Jupunba_langsdorfii_Ribeiro_728@NODE_1_length_1635_cov_95.149551:0.00918007646142099225,_R_Jupunba_leucophylla_Iganci_839@NODE_2_length_677_cov_76.671667:0.00776845949774665912):0.00000100000050002909,(_R_Jupunba_cochleata_Bonadeu_673@NODE_1_length_1478_cov_113.883655:0.00465472936361087386,Jupunba_filamentosa_Lima_7487@NODE_1_length_1436_cov_105.138337:0.00765230241453251827):0.00075326445371602191):0.00151903564479839953):0.00000100000050002909,Jupunba_brachystachya_Lima_7438@NODE_1_length_1565_cov_96.381048:0.00764963039303403688):0.00151147230469783904):0.00000100000050002909,(Jupunba_trapezifolia_Simon_1600@NODE_1_length_886_cov_203.882070:0.00463607398232457509,(_R_Jupunba_laeta_Mori_25147@NODE_1_length_789_cov_65.401685:0.01317322909207301572,(Balizia_leucocalyx_Aguilar_1939@NODE_1_length_1377_cov_126.221538:0.00533647606092321671,(Jupunba_macradenia_Lourteig_3021@NODE_1_length_1033_cov_107.878661:0.00353222863639736633,((_R_Balizia_spnov_Morim_577@NODE_1_length_1249_cov_285.136516:0.00345694391173585356,((_R_Hydrochorea_marginata_Morim_563@NODE_1_length_1514_cov_160.892832:0.00470485743376138858,(_R_Hydrochorea_corymbosa2_Iganci_862@NODE_1_length_1203_cov_309.383275:0.00000100000050002909,Hydrochorea_corymbosa1_Bonadeu_655@NODE_1_length_899_cov_211.087678:0.00285410909479474027):0.00200486109366786137):0.00351669131810992486,((Cathormion_obliquifoliolatum_Wieringa_6519@NODE_1_length_1135_cov_211.764815:0.00594805785727192324,Cathormion_rhombifolium_Deighton_3618@NODE_1_length_1120_cov_96.284756:0.00131635740015466417):0.00523896572322813357,Hydrochorea_gonggrijpii_Tillett_45696@NODE_1_length_906_cov_174.767189:0.00694174291382357138):0.00134140265711955712):0.00098655265284202645):0.00823523014244350454,(Balizia_pedicellaris_Queiroz_15529@NODE_1_length_1328_cov_333.793401:0.00480732873424173038,_R_Balizia_elegans_Iganci_870@NODE_1_length_1372_cov_100.230888:0.00459337001577819846):0.00504314410022933292):0.00072142447864533183):0.00076555725393379667):0.00000100000050002909):0.00075986955604353233):0.00075295528970974689):0.00076267526591214179):0.00150963227129774025,Archidendron_clypearia_Wieringa_1849@NODE_1_length_1255_cov_208.889643:0.02026168397027945656):0.00000100000050002909):0.00071957813534370501):0.00000100000050002909):0.03423811009265539940,Albizia_tomentella_Leach_Dunlop_3801@NODE_1_length_1317_cov_124.562097:0.17997621339226316239):0.14361425360897686621,Calliandra_bella_LPQ15696@NODE_1_length_1175_cov_233.836066:0.13003368309427135174,Afrocalliandra_redacta_Germishuizen_5585@NODE_1_length_1109_cov_206.329457:0.20616599901019760921):0.0;
