# Supplementary material for: A new generic circumscription of Hydrochorea (Leguminosae, Caesalpinioideae, mimosoid clade) with an amphi-Atlantic distribution
Source: PhytoKeys. 2022 Aug 22;205:401–37. doi: 10.3897/phytokeys.205.82775 (PMC9849043; doi:10.3897/phytokeys.205.82775)
Supplement: Supplementary material 2 — Supplementary data file S2 [file phytokeys-205-401_article-82775__-s002.zip › MSC_m10562_comp27977_c0_seq1_exon04.tre]

(_R_Acacia_rostellifera_Murphy_466@NODE_1_length_2632_cov_399.980822:0.00000100000050002909,((Archidendron_clypearia_Wieringa_1849@NODE_1_length_2958_cov_360.157931:0.00926678471373260614,(((_R_Calliandra_bella_LPQ15696@NODE_1_length_2788_cov_497.083733:0.02504921843522391056,_R_Afrocalliandra_redacta_Germishuizen_5585@NODE_1_length_2507_cov_489.881481:0.02428227416617982290):0.02847192684074745586,((_R_Jupunba_longipedunculata_Cardona_2682@NODE_1_length_2234_cov_239.663885:0.03184959275144506885,(Jupunba_microcalyx_Iganci_855@NODE_1_length_3024_cov_290.186970:0.00341122761222327226,_R_Jupunba_leucophylla_Iganci_839@NODE_1_length_3220_cov_427.881324:0.00414652121066469686):0.00206932433756892506):0.00094590140602584432,((((((_R_Jupunba_oppositifolia_Liegier_16014@NODE_1_length_2352_cov_180.446593:0.00190501247184418610,(Jupunba_asplenifolia_Ekman_6383@NODE_1_length_2055_cov_71.717391:0.00145666288674481067,Jupunba_nipensis_Mayo_19662@NODE_1_length_1984_cov_62.062402:0.00369274976588847455):0.00364690786251966985):0.00100913214143951444,(_R_Jupunba_langsdorfii_Ribeiro_728@NODE_2_length_566_cov_9.098160:0.00544736253903712643,Jupunba_abbottii_Zanoni_21220@NODE_1_length_2527_cov_174.113469:0.00030170083421053216):0.00071220573519550901):0.00353964937206367562,(Jupunba_langsdorfii_Ribeiro_728@NODE_1_length_2570_cov_242.316085:0.00261151366471242983,(_R_Jupunba_laeta_Mori_25147@NODE_1_length_2524_cov_72.396812:0.00204568596558164393,((_R_Jupunba_cochleata_Bonadeu_673@NODE_2_length_628_cov_16.992740:0.00664340266094881182,_R_Jupunba_cochleata_Bonadeu_673@NODE_1_length_2498_cov_271.798430:0.00000100000050002909):0.00348698036896400755,((((Jupunba_brachystachya_Lima_7438@NODE_2_length_532_cov_20.725275:0.00000100000050002909,_R_Jupunba_filamentosa_Lima_7487@NODE_2_length_612_cov_20.289720:0.00000100000050002909):0.01430964008546107419,(_R_Jupunba_limae_Iganci_261@NODE_1_length_3000_cov_209.872049:0.00112652876037281973,Jupunba_villosa_Borges_423@NODE_1_length_3011_cov_252.581118:0.00299530750108212025):0.00000100000050002909):0.00087980346060597596,Jupunba_brachystachya_Lima_7438@NODE_1_length_2428_cov_287.541897:0.00170841726028714128):0.00000100000050002909,Jupunba_filamentosa_Lima_7487@NODE_1_length_2483_cov_266.360349:0.00489188407695721056):0.00153289267007195007):0.00000100000050002909):0.00238922052086117326):0.00078916700898501078):0.00042368651790973197,((((Balizia_leucocalyx_Aguilar_1939@NODE_1_length_2428_cov_280.646533:0.00803599449944807434,(((_R_Albizia_tomentella_Leach_Dunlop_3801@NODE_3_length_970_cov_89.343785:1.08531095730860083215,Cathormion_rhombifolium_Deighton_3618@NODE_1_length_2411_cov_179.540274:0.00000100000050002909):0.00255360784445747037,(_R_Hydrochorea_gonggrijpii_Tillett_45696@NODE_1_length_2499_cov_235.814616:0.00247815255221283401,(((Hydrochorea_marginata_Morim_563@NODE_1_length_3054_cov_348.403762:0.00366710818585507664,Balizia_spnov_Morim_577@NODE_1_length_2293_cov_570.732350:0.00224336357359252716):0.00043649977224054736,Hydrochorea_corymbosa2_Iganci_862@NODE_1_length_1973_cov_522.298227:0.00159279275261769667):0.00045089677083905638,Hydrochorea_corymbosa1_Bonadeu_655@NODE_1_length_2030_cov_302.198481:0.00209638063952691288):0.00042510294149662010):0.00193945328420357761):0.00147149662048844370,_R_Cathormion_obliquifoliolatum_Wieringa_6519@NODE_1_length_2260_cov_1126.899773:0.00930079970958847847):0.00205065387102076587):0.00041670443930902199,(Jupunba_floribunda_Iganci_883@NODE_3_length_549_cov_360.190678:0.00243811612457660613,_R_Balizia_pedicellaris_Queiroz_15529@NODE_1_length_2175_cov_688.683019:0.00000100000050002909):0.00353811663624935182):0.00042746505016965839,(Balizia_elegans_Iganci_870@NODE_1_length_2672_cov_248.170328:0.00697208054003818807,((Jupunba_commutata_Maguire_46145@NODE_1_length_2729_cov_234.900830:0.00150646257088732100,Jupunba_trapezifolia_Simon_1600@NODE_1_length_2311_cov_305.909131:0.00957963800155156933):0.00187559140125846940,_R_Jupunba_macradenia_Lourteig_3021@NODE_1_length_2484_cov_170.983382:0.00208119979872322747):0.00000100000050002909):0.00037646589300213110):0.00074992271210321676,Jupunba_barbouriana_Iganci_847@NODE_1_length_2900_cov_309.288700:0.00375359663987610013):0.00037249170438237575):0.00038784388342622087,(Jupunba_floribunda_Iganci_883@NODE_1_length_744_cov_337.667166:0.00000100000050002909,_R_Jupunba_floribunda_Iganci_883@NODE_2_length_673_cov_18.481544:0.00000100000050002909):0.00088241767434805421):0.00035914599715094841,(Jupunba_idiopoda_Quesada_1718@NODE_1_length_2284_cov_150.504304:0.00205145051868793659,Jupunba_oxyphyllidia_Yonker_6157@NODE_1_length_2223_cov_253.732060:0.00276762603197923829):0.00153645988778004674):0.00000100000050002909):0.00628757570339444783):0.00255274497998313763,(((Punjuba_killipii_Palodorios_6252@NODE_1_length_2396_cov_113.273825:0.00394199221776514539,Punjuba_lehmannii_Escobar_7465@NODE_1_length_2950_cov_163.918204:0.00470794275954976391):0.00207295256535409544,(_R_Punjuba_callejasii_Daly_5935@NODE_1_length_2302_cov_31.432360:0.00410058661322940023,Punjuba_racemiflora_Jimenez_Soares_3626@NODE_1_length_2945_cov_228.699093:0.00441787658448502749):0.00158561973615600239):0.00329490287577501430,(((_R_Albizia_tomentella_Leach_Dunlop_3801@NODE_1_length_2205_cov_350.402726:0.01094890843681803859,_R_Albizia_tomentella_Leach_Dunlop_3801@NODE_4_length_735_cov_156.314590:0.00395504221604725623):0.00564077545515539406,_R_Enterolobium_cyclocarpum_MWC9020@NODE_1_length_2701_cov_484.590701:0.01608984097588872161):0.00069005307476497583,(((((((_R_Albizia_xerophytica_Hughes_1435@NODE_1_length_2672_cov_174.610019:0.00212669724965589869,_R_Albizia_adinocephala_FHO33_88@NODE_1_length_2918_cov_268.838085:0.00492092210308703749):0.00075570713702487603,(Albizia_tomentosa_Hughes_648@NODE_1_length_2581_cov_216.992013:0.00079805277393240487,Albizia_sinaloensis_Hughes_1576@NODE_1_length_2553_cov_174.870355:0.00244935576251469967):0.00297246783290731464):0.00256565127362351052,((_R_Albizia_decandra_Vilhena_231@NODE_1_length_2036_cov_48.791220:0.00309762219074585267,Albizia_multiflora_Hughes_3090@NODE_1_length_2695_cov_220.825057:0.00487860852697856191):0.00109521039513124771,((_R_Albizia_subdimidiata_var_subdimidiata_Ferreira_210@NODE_1_length_2613_cov_269.767744:0.00319899035010075316,_R_Albizia_subdimidiata_var_minor_Gorts_341@NODE_1_length_2394_cov_55.126888:0.00164943785471652945):0.00466748851505222485,Albizia_glabripetala_Lewis_1652@NODE_1_length_2377_cov_142.001739:0.00407436604685468013):0.00457450697120616919):0.00061160240612059304):0.00036876450844096782,Albizia_niopoides_Simon_1601@NODE_1_length_2790_cov_266.669738:0.00735053596070731757):0.00049623056882461389,_R_Albizia_inundata_Wood_26530@NODE_1_length_2154_cov_306.089566:0.00983001888585858380):0.00225375026264917075,Albizia_burkartiana_StivalSantos_678@NODE_1_length_2185_cov_12.341315:0.00525547585727959097):0.00341056120201185245,(_R_Albizia_edwallii_Dalmaso_272@NODE_1_length_2025_cov_8.184772:0.00658827458286187755,Albizia_coripatensis_Hughes_2433@NODE_1_length_3040_cov_382.553156:0.00445729556539444915):0.00424130994268835226):0.00488405677858615248):0.00033074276738960436):0.00193388351498644385):0.00104781417261479723):0.00190588193201430178,_R_Albizia_tomentella_Leach_Dunlop_3801@NODE_2_length_1414_cov_163.249813:0.47811268789752836561):0.01591289695837106583,Acacia_rostellifera_Murphy_466@NODE_2_length_511_cov_18.020737:0.00000100000050002909):0.0;
