# Supplementary material for: A new generic circumscription of Hydrochorea (Leguminosae, Caesalpinioideae, mimosoid clade) with an amphi-Atlantic distribution
Source: PhytoKeys. 2022 Aug 22;205:401–37. doi: 10.3897/phytokeys.205.82775 (PMC9849043; doi:10.3897/phytokeys.205.82775)
Supplement: Supplementary material 2 — Supplementary data file S2 [file phytokeys-205-401_article-82775__-s002.zip › MSC_m10986_comp28241_c0_seq1.tre]

(((_R_Jupunba_langsdorfii_Ribeiro_728@NODE_1_length_1893_cov_172.455947:0.02422242888506128192,((_R_Punjuba_callejasii_Daly_5935@NODE_1_length_1153_cov_84.942379:0.01789968676871478079,_R_Punjuba_racemiflora_Jimenez_Soares_3626@NODE_1_length_1638_cov_232.361307:0.03201452795648853517):0.00346580686972738569,(_R_Jupunba_filamentosa_Lima_7487@NODE_2_length_685_cov_67.766447:0.02587590001322735353,(Punjuba_killipii_Palodorios_6252@NODE_1_length_1178_cov_95.275204:0.00124732843527229588,_R_Punjuba_lehmannii_Escobar_7465@NODE_1_length_1678_cov_175.599001:0.00774755611493102396):0.01234406753129105652):0.00354964231110487232):0.00548733588879752199):0.00593539840126636187,((Jupunba_cochleata_Bonadeu_673@NODE_1_length_1797_cov_174.990116:0.01614981121431653677,(((Jupunba_longipedunculata_Cardona_2682@NODE_1_length_514_cov_194.517162:0.00259408414815977218,Jupunba_laeta_Mori_25147@NODE_1_length_1349_cov_92.664308:0.02540329827844317254):0.00993239004872934449,((_R_Jupunba_limae_Iganci_261@NODE_1_length_1963_cov_144.532344:0.01125915574993047695,(_R_Jupunba_filamentosa_Lima_7487@NODE_1_length_1017_cov_41.877660:0.00871175020772479297,(_R_Jupunba_villosa_Borges_423@NODE_2_length_967_cov_107.426966:0.00336572152679110630,Jupunba_brachystachya_Lima_7438@NODE_1_length_1679_cov_182.159800:0.01915034101820433168):0.00509634699190749784):0.00344456865750141991):0.00661152393237926083,((_R_Jupunba_trapezifolia_Simon_1600@NODE_2_length_551_cov_72.211694:0.01454774892101799548,(_R_Balizia_leucocalyx_Aguilar_1939@NODE_1_length_1697_cov_229.670988:0.02852903984753056912,(_R_Balizia_elegans_Iganci_870@NODE_1_length_863_cov_191.197201:0.03594004224286383858,((((_R_Balizia_spnov_Morim_577@NODE_1_length_886_cov_275.819495:0.05549669637343677270,(Balizia_spnov_Morim_577@NODE_2_length_529_cov_165.031646:0.01243172259396600234,(_R_Hydrochorea_marginata_Morim_563@NODE_2_length_783_cov_139.443343:0.01335095349726658949,(_R_Hydrochorea_corymbosa1_Bonadeu_655@NODE_1_length_963_cov_332.139868:0.00112164404259024533,Hydrochorea_corymbosa2_Iganci_862@NODE_1_length_1509_cov_374.434663:0.00599760051605700926):0.00318794163297569802):0.00187574314337387292):0.00000100000050002909):0.00335840597692638404,(_R_Cathormion_obliquifoliolatum_Wieringa_6519@NODE_1_length_1472_cov_253.778405:0.00141404304755261096,_R_Cathormion_rhombifolium_Deighton_3618@NODE_1_length_1522_cov_142.734256:0.02715851366505558223):0.00608237769906954957):0.01071263967896617965,(Jupunba_macradenia_Lourteig_3021@NODE_1_length_1395_cov_306.317906:0.03734301649074649176,((_R_Jupunba_oppositifolia_Liegier_16014@NODE_1_length_1251_cov_246.321124:0.00909996340451223532,(_R_Jupunba_asplenifolia_Ekman_6383@NODE_1_length_1038_cov_125.204995:0.00170482295356983024,_R_Jupunba_nipensis_Mayo_19662@NODE_1_length_1051_cov_77.481520:0.00752054585506938510):0.00380247419479952387):0.00180801677866268768,Jupunba_abbottii_Zanoni_21220@NODE_1_length_1375_cov_250.412943:0.01287211151904303456):0.00501622778736659971):0.00912524524668629870):0.03201554239225874038,(_R_Balizia_elegans_Iganci_870@NODE_2_length_637_cov_121.251786:0.00981953983616330739,(_R_Hydrochorea_gonggrijpii_Tillett_45696@NODE_1_length_1193_cov_217.062724:0.01578549071625346550,Hydrochorea_marginata_Morim_563@NODE_1_length_1405_cov_282.141566:0.02049922385437234415):0.00131807057696232792):0.00685247753819439621):0.00000100000050002909):0.00394852285048958359):0.00588984962958677936):0.00190376402544936143,(_R_Jupunba_filamentosa_Lima_7487@NODE_3_length_547_cov_340.804255:0.00437572262022320208,_R_Jupunba_villosa_Borges_423@NODE_1_length_2101_cov_112.575593:0.01233016315197750512):0.01383915272546679294):0.00176762260519060265):0.00922406882399766023):0.00494644119095053337,((((Jupunba_microcalyx_Iganci_855@NODE_2_length_561_cov_26.694215:0.00697445933816177085,_R_Jupunba_microcalyx_Iganci_855@NODE_1_length_1384_cov_312.763581:0.00000100000050002909):0.00410212788444427531,_R_Jupunba_leucophylla_Iganci_839@NODE_1_length_1659_cov_364.759798:0.01487206881095538488):0.02122153371909205749,Jupunba_floribunda_Iganci_883@NODE_1_length_1333_cov_256.262739:0.03759479937871141458):0.00564666266502000195,(Jupunba_idiopoda_Quesada_1718@NODE_1_length_1306_cov_158.121237:0.00000100000050002909,Jupunba_oxyphyllidia_Yonker_6157@NODE_1_length_709_cov_442.610759:0.00313416711384220193):0.02331178856035873506):0.00543247104463099543):0.00148790649162250312):0.00325087405396432905,(_R_Jupunba_commutata_Maguire_46145@NODE_1_length_1645_cov_222.568878:0.00981220515651382887,(Jupunba_barbouriana_Iganci_847@NODE_1_length_1399_cov_288.563540:0.02662346421110256892,_R_Jupunba_trapezifolia_Simon_1600@NODE_1_length_926_cov_397.352468:0.01464796758114980148):0.00291171018060307294):0.00833971228096127594):0.00779414070936112861):0.02459918514608988929,(((((Albizia_burkartiana_StivalSantos_678@NODE_1_length_1265_cov_15.438017:0.03430758925730819503,(_R_Albizia_coripatensis_Hughes_2433@NODE_1_length_1818_cov_355.524986:0.02200848107670015999,Albizia_edwallii_Dalmaso_272@NODE_1_length_1271_cov_17.334704:0.02982834234898439768):0.00480632765356099612):0.00718981643235606059,(((Albizia_niopoides_Simon_1601@NODE_1_length_1533_cov_285.168956:0.03257522959975616555,_R_Albizia_multiflora_Hughes_3090@NODE_1_length_1381_cov_264.917178:0.01977973094870601536):0.00124150629402083835,(_R_Albizia_glabripetala_Lewis_1652@NODE_1_length_1240_cov_73.638005:0.02910680038220196317,((Albizia_subdimidiata_var_subdimidiata_Ferreira_210@NODE_1_length_1468_cov_235.438533:0.00637486220980613451,_R_Albizia_subdimidiata_var_minor_Gorts_341@NODE_1_length_1287_cov_89.983471:0.00088215786482976071):0.00137264285412275720,_R_Albizia_inundata_Wood_26530@NODE_1_length_1336_cov_231.645589:0.01985021334734654933):0.00715648411464900238):0.00926772880926688206):0.00084589860725771144,(_R_Albizia_decandra_Vilhena_231@NODE_1_length_1062_cov_87.082234:0.02763298243789561251,((_R_Albizia_adinocephala_FHO33_88@NODE_1_length_1565_cov_232.236559:0.01618863912074383973,_R_Albizia_xerophytica_Hughes_1435@NODE_1_length_1653_cov_133.431472:0.01791349330900136178):0.00071377722043552809,(_R_Albizia_sinaloensis_Hughes_1576@NODE_1_length_1558_cov_152.278190:0.01173556156904871639,_R_Albizia_tomentosa_Hughes_648@NODE_1_length_1424_cov_201.829250:0.01423328111199593377):0.01177086638569807032):0.00853980010266928644):0.00000100000050002909):0.00438781350791112024):0.00619504164266239474,Albizia_glabripetala_Lewis_1652@NODE_2_length_568_cov_136.340122:0.04064907797257050204):0.00682674144833881735,_R_Archidendron_clypearia_Wieringa_1849@NODE_1_length_1418_cov_428.921700:0.10312659335069772337):0.03505531249614711464,((Calliandra_bella_LPQ15696@NODE_1_length_1450_cov_444.650401:0.16442488423955203825,_R_Afrocalliandra_redacta_Germishuizen_5585@NODE_1_length_778_cov_478.980029:0.05768328361731260567):0.16620750854921403916,(Albizia_tomentella_Leach_Dunlop_3801@NODE_1_length_1391_cov_419.247336:0.12919518451724415486,Enterolobium_cyclocarpum_MWC9020@NODE_1_length_1651_cov_400.834816:0.09889644390829806231):0.04469649853897830066):0.01232580093830035022):0.01384304593359756905,Acacia_rostellifera_Murphy_466@NODE_1_length_1594_cov_367.365194:0.17376519053336125786):0.0;
