# Supplementary material for: A new generic circumscription of Hydrochorea (Leguminosae, Caesalpinioideae, mimosoid clade) with an amphi-Atlantic distribution
Source: PhytoKeys. 2022 Aug 22;205:401–37. doi: 10.3897/phytokeys.205.82775 (PMC9849043; doi:10.3897/phytokeys.205.82775)
Supplement: Supplementary material 2 — Supplementary data file S2 [file phytokeys-205-401_article-82775__-s002.zip › MSC_m11362_comp28444_c0_seq1_exon01.tre]

((((((Albizia_coripatensis_Hughes_2433@NODE_1_length_1684_cov_228.721842:0.01668999933618641948,Albizia_edwallii_Dalmaso_272@NODE_1_length_1068_cov_12.525173:0.00929038646448126018):0.00639617584218543905,((((Calliandra_bella_LPQ15696@NODE_1_length_1367_cov_246.979070:0.14930664522653108728,_R_Afrocalliandra_redacta_Germishuizen_5585@NODE_1_length_1328_cov_215.422862:0.12609438336720590890):0.06883721399837451627,(_R_Archidendron_clypearia_Wieringa_1849@NODE_1_length_1469_cov_274.617098:0.02213499313143769964,_R_Acacia_rostellifera_Murphy_466@NODE_1_length_1726_cov_225.525167:0.03546988660442647323):0.00139611723484851075):0.00324912330212370889,(Albizia_tomentella_Leach_Dunlop_3801@NODE_1_length_1510_cov_221.990928:0.04536546829051966295,_R_Enterolobium_cyclocarpum_MWC9020@NODE_1_length_1498_cov_226.273047:0.03588610919057348692):0.00466912165834416047):0.00319411408081316482,(((Punjuba_callejasii_Daly_5935@NODE_1_length_1140_cov_56.492004:0.00753286179608851896,Punjuba_racemiflora_Jimenez_Soares_3626@NODE_1_length_1509_cov_156.898743:0.00797475864161849464):0.00120510766305632943,(_R_Punjuba_lehmannii_Escobar_7465@NODE_1_length_1508_cov_115.459818:0.00296845802959388528,_R_Punjuba_killipii_Palodorios_6252@NODE_1_length_1051_cov_113.252567:0.00956348901875932016):0.00285112629271765203):0.01098383852980809247,(_R_Balizia_leucocalyx_Aguilar_1939@NODE_1_length_1556_cov_183.937796:0.01236044164113179328,(((_R_Jupunba_floribunda_Iganci_883@NODE_1_length_1911_cov_124.161396:0.00264925403744967506,(Jupunba_longipedunculata_Cardona_2682@NODE_1_length_1465_cov_164.310519:0.00368261418872443611,(Jupunba_leucophylla_Iganci_839@NODE_1_length_1898_cov_203.453048:0.00132290406306686680,(_R_Jupunba_microcalyx_Iganci_855@NODE_2_length_534_cov_12.026258:0.00081471065946347456,_R_Jupunba_microcalyx_Iganci_855@NODE_1_length_1450_cov_198.079388:0.00000100000050002909):0.00178260932243058689):0.00465859461834247212):0.00000100000050002909):0.00066122919118241641,(((Jupunba_abbottii_Zanoni_21220@NODE_1_length_1110_cov_145.559535:0.00617976876549265839,Jupunba_oppositifolia_Liegier_16014@NODE_1_length_1190_cov_183.088949:0.00325617054313200559):0.01279977461731912451,(_R_Jupunba_nipensis_Mayo_19662@NODE_1_length_1141_cov_39.914474:0.00103118151819164925,Jupunba_asplenifolia_Ekman_6383@NODE_1_length_1044_cov_49.796277:0.00106339550315123462):0.01157884775333224182):0.00278311022318988204,((_R_Jupunba_idiopoda_Quesada_1718@NODE_1_length_1115_cov_143.605010:0.00097773746495294399,_R_Jupunba_oxyphyllidia_Yonker_6157@NODE_1_length_1344_cov_246.759274:0.00000100000050002909):0.00077383220980756424,(Jupunba_barbouriana_Iganci_847@NODE_1_length_1261_cov_257.417230:0.00970289721486984266,(_R_Jupunba_trapezifolia_Simon_1600@NODE_1_length_1299_cov_238.448553:0.00245932287408704440,_R_Jupunba_commutata_Maguire_46145@NODE_1_length_1473_cov_166.453438:0.00349530022091475417):0.00505223468156944851):0.00092328286738376007):0.00000100000050002909):0.00000100000050002909):0.00204311325128081565,((Jupunba_langsdorfii_Ribeiro_728@NODE_1_length_1604_cov_163.901768:0.00732885227161668429,(Jupunba_filamentosa_Lima_7487@NODE_1_length_1783_cov_122.885111:0.00462570297556640087,((Jupunba_laeta_Mori_25147@NODE_1_length_1053_cov_87.335041:0.05207234408250899921,(_R_Jupunba_limae_Iganci_261@NODE_1_length_1714_cov_142.748931:0.00264002944956853898,(Jupunba_brachystachya_Lima_7438@NODE_1_length_1718_cov_140.056063:0.00198157014605454150,_R_Jupunba_villosa_Borges_423@NODE_1_length_1624_cov_171.400129:0.00132120971314226491):0.00197359169177305661):0.00530583373505516629):0.00000100000050002909,(_R_Jupunba_macradenia_Lourteig_3021@NODE_1_length_1012_cov_190.632086:0.00986980229779533050,Jupunba_cochleata_Bonadeu_673@NODE_1_length_1988_cov_129.520670:0.00625887770547982336):0.00103067787072988340):0.00000100000050002909):0.00197993732840044201):0.00088193394153694379,(Balizia_elegans_Iganci_870@NODE_1_length_1371_cov_166.514683:0.00826858457850528430,(Balizia_pedicellaris_Queiroz_15529@NODE_1_length_1518_cov_455.951470:0.00800113146581995019,(Balizia_spnov_Morim_577@NODE_1_length_1393_cov_415.196562:0.00830930192017129664,(_R_Hydrochorea_gonggrijpii_Tillett_45696@NODE_1_length_1225_cov_197.505226:0.00520782293025139672,((_R_Cathormion_rhombifolium_Deighton_3618@NODE_1_length_1411_cov_102.431784:0.00234452016122263561,Cathormion_obliquifoliolatum_Wieringa_6519@NODE_1_length_1158_cov_275.823209:0.00657967723541971229):0.00350469851499566514,(Hydrochorea_corymbosa1_Bonadeu_655@NODE_1_length_1079_cov_298.173828:0.00000100000050002909,(Hydrochorea_marginata_Morim_563@NODE_1_length_1225_cov_248.472997:0.00210652262081809961,_R_Hydrochorea_corymbosa2_Iganci_862@NODE_1_length_1281_cov_569.880098:0.00000100000050002909):0.00000100000050002909):0.00692133394828330951):0.00000100000050002909):0.00275307575674162315):0.00230835937299184819):0.00218261237949447665):0.00218626114996852815):0.00176339871518481979):0.00000100000050002909):0.00273234456417593887):0.00781868765289478462):0.00967416198205632225):0.00489856316168314331,_R_Albizia_niopoides_Simon_1601@NODE_1_length_1128_cov_215.971456:0.02066903560627884884):0.00085240593322831882,(Albizia_burkartiana_StivalSantos_678@NODE_1_length_865_cov_14.106173:0.01040030431563378731,(_R_Albizia_multiflora_Hughes_3090@NODE_1_length_1535_cov_132.963649:0.00501140177472401624,(_R_Albizia_decandra_Vilhena_231@NODE_1_length_938_cov_56.837398:0.00594591744495468529,(Albizia_glabripetala_Lewis_1652@NODE_1_length_994_cov_63.327154:0.01163465444206660503,(Albizia_subdimidiata_var_minor_Gorts_341@NODE_1_length_944_cov_50.974625:0.00234681250767855521,(Albizia_inundata_Wood_26530@NODE_1_length_735_cov_561.747059:0.00576378927644414975,_R_Albizia_subdimidiata_var_subdimidiata_Ferreira_210@NODE_1_length_1368_cov_160.003098:0.00425765880354421564):0.00000100000050002909):0.00517335156114988488):0.00171747489435967690):0.00342885394937749409):0.00609902383399230606):0.00000100000050002909):0.00657402643072626733,Albizia_xerophytica_Hughes_1435@NODE_1_length_1357_cov_89.020313:0.01128307202078420932):0.00352163959538229947,(Albizia_sinaloensis_Hughes_1576@NODE_1_length_1443_cov_76.277452:0.00709709330538439969,_R_Albizia_tomentosa_Hughes_648@NODE_1_length_1506_cov_92.822253:0.00210181322672881466):0.01335219398407577925,Albizia_adinocephala_FHO33_88@NODE_1_length_1699_cov_142.338471:0.01099461545968550766):0.0;
