# Supplementary material for: A new generic circumscription of Hydrochorea (Leguminosae, Caesalpinioideae, mimosoid clade) with an amphi-Atlantic distribution
Source: PhytoKeys. 2022 Aug 22;205:401–37. doi: 10.3897/phytokeys.205.82775 (PMC9849043; doi:10.3897/phytokeys.205.82775)
Supplement: Supplementary material 2 — Supplementary data file S2 [file phytokeys-205-401_article-82775__-s002.zip › MSC_m11362_comp28444_c0_seq1_exon02.tre]

(((_R_Albizia_xerophytica_Hughes_1435@NODE_1_length_1690_cov_95.448853:0.00826793643704502694,(_R_Albizia_adinocephala_FHO33_88@NODE_1_length_1972_cov_150.661214:0.00445940613011436456,(_R_Albizia_tomentosa_Hughes_648@NODE_1_length_1655_cov_111.818758:0.00121485939458661641,_R_Albizia_sinaloensis_Hughes_1576@NODE_1_length_1554_cov_80.610020:0.00396554773967229372):0.00680916288224457569):0.00182650874677545865):0.00485912959914436542,((((Albizia_subdimidiata_var_minor_Gorts_341@NODE_1_length_1295_cov_33.738095:0.00492261473303947164,(Albizia_inundata_Wood_26530@NODE_1_length_1090_cov_437.431884:0.00389879817130893815,_R_Albizia_subdimidiata_var_subdimidiata_Ferreira_210@NODE_1_length_1349_cov_197.580189:0.00663192773856086971):0.00000100000050002909):0.00347222571151302017,Albizia_glabripetala_Lewis_1652@NODE_1_length_1263_cov_77.891231:0.00335592526230203128):0.00173655090924251603,(Albizia_decandra_Vilhena_231@NODE_1_length_1040_cov_42.122534:0.00729989066728667368,_R_Albizia_multiflora_Hughes_3090@NODE_1_length_1835_cov_137.478385:0.00659575255112494502):0.00100660778746832890):0.00379958675897877412,_R_Albizia_niopoides_Simon_1601@NODE_1_length_1615_cov_181.472692:0.01405700245409407731):0.00177195981701371778):0.00097783351714710682,((((Enterolobium_cyclocarpum_MWC9020@NODE_1_length_1579_cov_268.926099:0.03231705895520726318,_R_Albizia_tomentella_Leach_Dunlop_3801@NODE_1_length_1764_cov_179.136929:0.04125097453014064941):0.00265114773886991530,(_R_Acacia_rostellifera_Murphy_466@NODE_1_length_2083_cov_183.623629:0.02696779336542228997,(Archidendron_clypearia_Wieringa_1849@NODE_1_length_1658_cov_244.323213:0.02133115021496673896,(_R_Calliandra_bella_LPQ15696@NODE_1_length_1703_cov_187.415744:0.07359364629795610291,_R_Afrocalliandra_redacta_Germishuizen_5585@NODE_1_length_1580_cov_251.927478:0.04224756041013857932):0.02554735192272066316):0.00141693363551868129):0.00230305791260452175):0.00419739555001255767,((Punjuba_callejasii_Daly_5935@NODE_1_length_1169_cov_34.180403:0.00718957897000974209,(_R_Punjuba_racemiflora_Jimenez_Soares_3626@NODE_1_length_1578_cov_174.898734:0.00621260634838989318,(Punjuba_killipii_Palodorios_6252@NODE_1_length_1356_cov_82.362783:0.00385778603741787759,_R_Punjuba_lehmannii_Escobar_7465@NODE_1_length_1658_cov_115.302340:0.00533433414123240298):0.00265134649117994498):0.00000100000050002909):0.00385047942888217237,(_R_Balizia_leucocalyx_Aguilar_1939@NODE_1_length_2032_cov_139.500767:0.01080252283383028276,((((Jupunba_nipensis_Mayo_19662@NODE_1_length_1172_cov_30.815525:0.00000100000050002909,Jupunba_asplenifolia_Ekman_6383@NODE_1_length_1251_cov_48.310051:0.00252771961837237186):0.00334384638617479628,(_R_Jupunba_oppositifolia_Liegier_16014@NODE_1_length_1575_cov_114.665554:0.00231653340309602093,Jupunba_abbottii_Zanoni_21220@NODE_1_length_1523_cov_102.936376:0.00269287857189649035):0.00076723889099071063):0.00076775953328508582,(((Jupunba_barbouriana_Iganci_847@NODE_1_length_1755_cov_210.433254:0.00691966072979861065,(_R_Jupunba_commutata_Maguire_46145@NODE_1_length_1625_cov_148.218346:0.00220068752735287946,Jupunba_trapezifolia_Simon_1600@NODE_1_length_1291_cov_200.881068:0.00799994234790537238):0.00211165820749733809):0.00114128685858425820,(_R_Jupunba_idiopoda_Quesada_1718@NODE_1_length_1565_cov_122.670699:0.00195126411610478125,Jupunba_oxyphyllidia_Yonker_6157@NODE_1_length_1657_cov_173.199367:0.00182227763351454439):0.00488702047581596969):0.00000100000050002909,(_R_Jupunba_floribunda_Iganci_883@NODE_1_length_2030_cov_135.519201:0.00561571836770138021,(Jupunba_longipedunculata_Cardona_2682@NODE_1_length_1530_cov_124.609085:0.00268181482779644535,(_R_Jupunba_leucophylla_Iganci_839@NODE_1_length_2192_cov_227.493617:0.00055769811358116707,_R_Jupunba_microcalyx_Iganci_855@NODE_1_length_2072_cov_159.781955:0.00055651551043144163):0.00447741132063746595):0.00000100000050002909):0.00111777538766436165):0.00000100000050002909):0.00223136623169090933,(_R_Jupunba_langsdorfii_Ribeiro_728@NODE_1_length_1954_cov_156.494939:0.00503585158568157620,((_R_Jupunba_macradenia_Lourteig_3021@NODE_1_length_1501_cov_105.428371:0.02892231951632915146,(Jupunba_laeta_Mori_25147@NODE_1_length_1460_cov_45.591468:0.01136064512739639112,(Jupunba_filamentosa_Lima_7487@NODE_1_length_1998_cov_136.960437:0.00167145329572215644,(Jupunba_cochleata_Bonadeu_673@NODE_1_length_2177_cov_137.700000:0.00729609808058599620,(Jupunba_limae_Iganci_261@NODE_1_length_2299_cov_117.086859:0.00280212815433245575,(_R_Jupunba_villosa_Borges_423@NODE_1_length_1998_cov_158.816762:0.00111324192951689559,_R_Jupunba_brachystachya_Lima_7438@NODE_1_length_1822_cov_152.010315:0.00167366752912817139):0.00110944151037213807):0.00448981400157595373):0.00000100000050002909):0.00149473416937268878):0.00073469467158336036):0.00000100000050002909,(_R_Balizia_elegans_Iganci_870@NODE_1_length_2059_cov_123.021191:0.00684107838025256338,((Balizia_spnov_Morim_577@NODE_1_length_1471_cov_287.889831:0.00913977478613517587,(_R_Hydrochorea_gonggrijpii_Tillett_45696@NODE_1_length_1445_cov_154.169591:0.00645210315688200635,((_R_Cathormion_obliquifoliolatum_Wieringa_6519@NODE_1_length_1253_cov_247.009182:0.00391333125852708855,Cathormion_rhombifolium_Deighton_3618@NODE_1_length_1523_cov_92.115491:0.00453343388327431297):0.00168737179332675434,(_R_Hydrochorea_marginata_Morim_563@NODE_1_length_1982_cov_196.170079:0.00589437957557734961,(Hydrochorea_corymbosa1_Bonadeu_655@NODE_1_length_962_cov_437.001103:0.00110737638714186845,_R_Hydrochorea_corymbosa2_Iganci_862@NODE_1_length_1160_cov_566.527602:0.00000100000050002909):0.00180549163145874358):0.00251139315136966268):0.00000100000050002909):0.00419423381068951672):0.00421479744592457260,Balizia_pedicellaris_Queiroz_15529@NODE_1_length_1558_cov_408.435130:0.00518824191467184403):0.00000100000050002909):0.00115236260592957527):0.00000100000050002909):0.00111420010520054324):0.00000100000050002909):0.00363099966279674434):0.00394285324159620362):0.00680090942919862190,(Albizia_coripatensis_Hughes_2433@NODE_1_length_1899_cov_238.104830:0.01456175280731248321,Albizia_edwallii_Dalmaso_272@NODE_1_length_1046_cov_8.745711:0.00753038927589233260):0.00566200420937230508):0.00665109029271356705,Albizia_burkartiana_StivalSantos_678@NODE_1_length_1075_cov_13.412745:0.00883708850116811037):0.0;
