# Supplementary material for: A new generic circumscription of Hydrochorea (Leguminosae, Caesalpinioideae, mimosoid clade) with an amphi-Atlantic distribution
Source: PhytoKeys. 2022 Aug 22;205:401–37. doi: 10.3897/phytokeys.205.82775 (PMC9849043; doi:10.3897/phytokeys.205.82775)
Supplement: Supplementary material 2 — Supplementary data file S2 [file phytokeys-205-401_article-82775__-s002.zip › MSC_m11362_comp28444_c0_seq1_exon04.tre]

(((Calliandra_bella_LPQ15696@NODE_1_length_1347_cov_179.486614:0.21506690977825987376,_R_Afrocalliandra_redacta_Germishuizen_5585@NODE_1_length_1168_cov_278.126489:0.10088914049903205394):0.08487319374718724219,((Albizia_tomentella_Leach_Dunlop_3801@NODE_1_length_1476_cov_233.716226:0.04282956202520808719,Enterolobium_cyclocarpum_MWC9020@NODE_1_length_1220_cov_239.304462:0.04334455333436558477):0.00504526062135394939,((((_R_Punjuba_callejasii_Daly_5935@NODE_1_length_1108_cov_25.593598:0.00983001578875523051,_R_Punjuba_racemiflora_Jimenez_Soares_3626@NODE_1_length_1422_cov_179.092193:0.00453806229946319886):0.00082823354121860286,(_R_Punjuba_killipii_Palodorios_6252@NODE_1_length_1199_cov_93.975045:0.02294596381994695039,_R_Punjuba_lehmannii_Escobar_7465@NODE_1_length_1305_cov_114.559446:0.00322761543190081338):0.00320393049899323585):0.00538992980027846406,((Albizia_edwallii_Dalmaso_272@NODE_1_length_966_cov_8.843030:0.11721461526784546225,((_R_Jupunba_oxyphyllidia_Yonker_6157@NODE_1_length_1059_cov_243.880855:0.00318215111522056771,Jupunba_idiopoda_Quesada_1718@NODE_1_length_1258_cov_126.961897:0.00824096567310315942):0.00368478981240941399,(((_R_Jupunba_oppositifolia_Liegier_16014@NODE_1_length_1070_cov_137.888218:0.00772553158160880007,Jupunba_abbottii_Zanoni_21220@NODE_1_length_1056_cov_108.604699:0.00842434578642236968):0.01073440573842635547,(Jupunba_nipensis_Mayo_19662@NODE_1_length_1096_cov_23.401374:0.00125936109609029140,Jupunba_asplenifolia_Ekman_6383@NODE_1_length_990_cov_41.647317:0.00562428917848389366):0.01373841633641782745):0.00734283520225470498,(((_R_Jupunba_leucophylla_Iganci_839@NODE_1_length_1807_cov_205.788439:0.00213959767583343785,Jupunba_microcalyx_Iganci_855@NODE_1_length_1628_cov_164.023211:0.00141625521911823782):0.01201099262830103258,(Jupunba_longipedunculata_Cardona_2682@NODE_1_length_1280_cov_113.679135:0.01528780950715301866,Jupunba_floribunda_Iganci_883@NODE_1_length_1775_cov_120.081861:0.01717209844767810314):0.00115806877454921963):0.00724785312147428924,((_R_Jupunba_trapezifolia_Simon_1600@NODE_1_length_1241_cov_175.138280:0.00587081969817359727,_R_Jupunba_commutata_Maguire_46145@NODE_1_length_1492_cov_137.980212:0.00379048781916938938):0.00568730840018968203,_R_Jupunba_barbouriana_Iganci_847@NODE_1_length_1496_cov_194.350951:0.01417597922573979492):0.00004710341662706789):0.00287494402559931774):0.00622600881600061332):0.09014476160301550245):0.07057772032635996340,(((Jupunba_langsdorfii_Ribeiro_728@NODE_1_length_1606_cov_157.646828:0.00574410203920353805,Jupunba_trapezifolia_Simon_1600@NODE_2_length_806_cov_102.992011:0.32077860890066239863):0.00115972940082814864,(Balizia_leucocalyx_Aguilar_1939@NODE_1_length_1782_cov_132.100293:0.02244636988831753832,(Balizia_elegans_Iganci_870@NODE_1_length_1373_cov_148.419753:0.01086693786354640118,(_R_Balizia_pedicellaris_Queiroz_15529@NODE_1_length_679_cov_212.884615:0.00812736283861520067,(Balizia_spnov_Morim_577@NODE_1_length_542_cov_488.114990:0.00593457649600036101,((_R_Cathormion_obliquifoliolatum_Wieringa_6519@NODE_1_length_1342_cov_303.403263:0.00864424245577091917,Cathormion_rhombifolium_Deighton_3618@NODE_1_length_1299_cov_94.095745:0.00527240195475941337):0.00310205983999176614,(Hydrochorea_gonggrijpii_Tillett_45696@NODE_1_length_1207_cov_169.070796:0.01064562948958895812,(Hydrochorea_marginata_Morim_563@NODE_1_length_1622_cov_215.776052:0.00555356352259795891,(_R_Hydrochorea_corymbosa2_Iganci_862@NODE_1_length_1555_cov_614.324000:0.00109689642737584195,_R_Hydrochorea_corymbosa1_Bonadeu_655@NODE_1_length_1220_cov_229.330472:0.00000100000050002909):0.00442479278584579326):0.00364444694094255214):0.00240052554061973662):0.00150547250391455038):0.00607826941353897549):0.00223720568474320303):0.00180427385099440158):0.00000100000050002909):0.00000100000050002909,(_R_Jupunba_macradenia_Lourteig_3021@NODE_1_length_1199_cov_150.639929:0.01337555802728234398,((Jupunba_filamentosa_Lima_7487@NODE_1_length_1602_cov_139.660984:0.00713169865234241328,Jupunba_laeta_Mori_25147@NODE_1_length_1271_cov_48.813233:0.00915714765586153612):0.00114884056755162824,(_R_Jupunba_cochleata_Bonadeu_673@NODE_1_length_1715_cov_149.893162:0.01393074730802618989,(Jupunba_limae_Iganci_261@NODE_1_length_1689_cov_124.028536:0.00630859717638914807,(Jupunba_brachystachya_Lima_7438@NODE_1_length_1591_cov_139.548217:0.00565565708169533769,_R_Jupunba_villosa_Borges_423@NODE_1_length_1808_cov_151.437897:0.00351396409151925144):0.00565904732733706582):0.00349470949174982741):0.00000100000050002909):0.00068849020758893101):0.00068457154896675674):0.00194514160572226689):0.00585437933449585272):0.00762366463578876673,((((_R_Albizia_xerophytica_Hughes_1435@NODE_1_length_1309_cov_119.600649:0.01017498740714235447,((_R_Albizia_sinaloensis_Hughes_1576@NODE_1_length_1299_cov_92.315057:0.00325358428289603636,_R_Albizia_tomentosa_Hughes_648@NODE_1_length_1475_cov_109.989270:0.00176005006377643095):0.00523699869544114096,Albizia_adinocephala_FHO33_88@NODE_1_length_1274_cov_217.605681:0.01252798209744898118):0.00232789116730436124):0.00521480159138276462,(Albizia_niopoides_Simon_1601@NODE_1_length_1413_cov_192.736527:0.01710825713092164677,(_R_Albizia_multiflora_Hughes_3090@NODE_1_length_1468_cov_144.384615:0.00928453708747228532,(Albizia_decandra_Vilhena_231@NODE_1_length_988_cov_74.682766:0.01575432824689384018,((_R_Albizia_inundata_Wood_26530@NODE_1_length_1215_cov_318.031897:0.00796501366679001552,(Albizia_subdimidiata_var_subdimidiata_Ferreira_210@NODE_1_length_1172_cov_205.356164:0.00277103262584943747,Albizia_subdimidiata_var_minor_Gorts_341@NODE_1_length_946_cov_50.119678:0.00715435367048936413):0.00000100000050002909):0.00368708625023802909,_R_Albizia_glabripetala_Lewis_1652@NODE_1_length_1277_cov_53.675000:0.00865805086862695035):0.00500779992890126695):0.00087778277990088792):0.00071418675914896755):0.00691044570965631579):0.00187567916197820331,_R_Albizia_burkartiana_StivalSantos_678@NODE_1_length_1157_cov_11.806715:0.01527573549357156071):0.00633331529925609208,Albizia_coripatensis_Hughes_2433@NODE_1_length_1517_cov_245.621528:0.02574248828884233981):0.01021931187909753264):0.00538817021540952470):0.00164960146318370417):0.00932091835497563838,_R_Archidendron_clypearia_Wieringa_1849@NODE_1_length_1430_cov_292.935698:0.01993730215727443703,Acacia_rostellifera_Murphy_466@NODE_1_length_975_cov_324.288419:0.04786173867943396831):0.0;
