# Supplementary material for: A new generic circumscription of Hydrochorea (Leguminosae, Caesalpinioideae, mimosoid clade) with an amphi-Atlantic distribution
Source: PhytoKeys. 2022 Aug 22;205:401–37. doi: 10.3897/phytokeys.205.82775 (PMC9849043; doi:10.3897/phytokeys.205.82775)
Supplement: Supplementary material 2 — Supplementary data file S2 [file phytokeys-205-401_article-82775__-s002.zip › MSC_m12877_comp29262_c0_seq2_exon01.tre]

((Albizia_tomentella_Leach_Dunlop_3801@NODE_1_length_2278_cov_162.841890:0.10002882733129224435,_R_Enterolobium_cyclocarpum_MWC9020@NODE_1_length_2304_cov_190.139650:0.10426637559524251642):0.01396079747129297562,(((((_R_Punjuba_killipii_Palodorios_6252@NODE_1_length_1921_cov_36.695770:0.00569779003764287265,Punjuba_lehmannii_Escobar_7465@NODE_1_length_2500_cov_79.408172:0.00704353113955789520):0.01183745290592526020,(Punjuba_callejasii_Daly_5935@NODE_1_length_1102_cov_115.509268:0.01281310074073045008,(Punjuba_racemiflora_Jimenez_Soares_3626@NODE_1_length_2235_cov_116.375811:0.02340007740468256006,_R_Punjuba_callejasii_Daly_5935@NODE_2_length_892_cov_12.847853:0.05647240183988709583):0.00000100000050002909):0.00509382864246656249):0.02189975142958009921,((((_R_Jupunba_trapezifolia_Simon_1600@NODE_1_length_1894_cov_83.338771:0.01007091998514578896,(_R_Jupunba_barbouriana_Iganci_847@NODE_1_length_2387_cov_146.241991:0.00372522018778446724,Jupunba_commutata_Maguire_46145@NODE_1_length_2171_cov_118.502865:0.00714353735613710780):0.00099557315066809045):0.00310961554566928844,(((Jupunba_microcalyx_Iganci_855@NODE_1_length_2591_cov_142.572792:0.00213425640510722745,_R_Jupunba_leucophylla_Iganci_839@NODE_1_length_2571_cov_175.222935:0.00299414150234111713):0.00914348933466531746,Jupunba_floribunda_Iganci_883@NODE_1_length_2446_cov_81.199662:0.00858358177973161073):0.00274672109580286232,Jupunba_longipedunculata_Cardona_2682@NODE_1_length_2078_cov_133.064468:0.01132078035358642827):0.00128412079504824483):0.00412940063078575184,(Jupunba_nipensis_Mayo_19662@NODE_1_length_1815_cov_24.926352:0.00933715334637020763,((Jupunba_abbottii_Zanoni_21220@NODE_1_length_2030_cov_91.229391:0.00573404603124430100,_R_Jupunba_asplenifolia_Ekman_6383@NODE_1_length_1762_cov_42.989911:0.00463938987781598814):0.00458170141742931213,_R_Jupunba_oppositifolia_Liegier_16014@NODE_1_length_1857_cov_124.280899:0.00315673379111727163):0.00000100000050002909):0.01278202751021522386):0.00067486045397629915,((((Balizia_spnov_Morim_577@NODE_1_length_2221_cov_142.282087:0.08333433598535702758,(Cathormion_rhombifolium_Deighton_3618@NODE_1_length_2169_cov_64.456023:0.00678259102492314095,_R_Cathormion_obliquifoliolatum_Wieringa_6519@NODE_1_length_2010_cov_114.974425:0.00420468815701967921):0.00968969824702948894):0.01134407818765995925,((_R_Hydrochorea_gonggrijpii_Tillett_45696@NODE_1_length_2057_cov_147.548990:0.00898376646206079481,((Hydrochorea_corymbosa1_Bonadeu_655@NODE_1_length_1816_cov_97.153322:0.00122080850002339279,Hydrochorea_corymbosa2_Iganci_862@NODE_1_length_2031_cov_187.777834:0.00000100000050002909):0.00750527463112067150,Hydrochorea_marginata_Morim_563@NODE_1_length_2533_cov_154.715391:0.00847219564477779200):0.00282162315807918179):0.00632573217161411152,(Balizia_leucocalyx_Aguilar_1939@NODE_1_length_2373_cov_113.587979:0.01779684772916580518,(Balizia_elegans_Iganci_870@NODE_1_length_2273_cov_117.634791:0.01269296385710251378,_R_Balizia_pedicellaris_Queiroz_15529@NODE_1_length_2148_cov_144.621118:0.00474423748428923729):0.00000100000050002909):0.00210369162184530396):0.00108803057803068216):0.00401571124515468642,Jupunba_macradenia_Lourteig_3021@NODE_1_length_2073_cov_95.193888:0.01880823963836109058):0.00089963533025640596,((Jupunba_langsdorfii_Ribeiro_728@NODE_1_length_2495_cov_100.137304:0.01679651968130880732,(((Jupunba_villosa_Borges_423@NODE_1_length_2518_cov_110.031135:0.00726816824639617016,Jupunba_brachystachya_Lima_7438@NODE_1_length_2637_cov_93.797266:0.00670607073331625642):0.00437444039234134718,(_R_Jupunba_filamentosa_Lima_7487@NODE_1_length_2435_cov_178.065734:0.00414683062195947069,Jupunba_limae_Iganci_261@NODE_1_length_2613_cov_92.822161:0.00622537981470360369):0.00753742465583579369):0.00521770183282253743,(_R_Jupunba_laeta_Mori_25147@NODE_1_length_2092_cov_46.102730:0.03685773738677340650,Jupunba_cochleata_Bonadeu_673@NODE_1_length_2725_cov_100.077417:0.02317676092343482278):0.00411237833245461492):0.00010629422283487441):0.03053308196651439987,(_R_Jupunba_oxyphyllidia_Yonker_6157@NODE_1_length_2037_cov_100.727551:0.00375061629115845327,_R_Jupunba_idiopoda_Quesada_1718@NODE_1_length_1972_cov_60.538786:0.00156571419410986051):0.06229632138573857475):0.02664293909508565900):0.00148136337323261785):0.01613661269860965433):0.02232384274518051104,(((((_R_Albizia_xerophytica_Hughes_1435@NODE_2_length_1078_cov_60.887113:0.00000100000050002909,((_R_Albizia_sinaloensis_Hughes_1576@NODE_1_length_1378_cov_126.196003:0.00703389346788441897,(Albizia_xerophytica_Hughes_1435@NODE_1_length_1122_cov_69.310048:0.07803811885697439776,Albizia_tomentosa_Hughes_648@NODE_1_length_2055_cov_84.198686:0.00000100000050002909):0.00163765110493436106):0.00204226620048891805,Albizia_sinaloensis_Hughes_1576@NODE_2_length_897_cov_73.119512:0.00838693509304820790):0.00134085376449666381):0.00392655735628013279,Albizia_adinocephala_FHO33_88@NODE_1_length_2428_cov_107.565291:0.01440354097495432327):0.00898213333457009017,(Albizia_burkartiana_StivalSantos_678@NODE_2_length_865_cov_9.545679:0.03633245511029984526,(Albizia_decandra_Vilhena_231@NODE_2_length_744_cov_28.406297:0.01709112457049635075,(Albizia_multiflora_Hughes_3090@NODE_1_length_2324_cov_96.299065:0.10686686990196335445,((Albizia_decandra_Vilhena_231@NODE_1_length_916_cov_20.569726:0.01052995671905153537,Albizia_niopoides_Simon_1601@NODE_1_length_2368_cov_100.091227:0.01431987263711547928):0.00276681823495933139,((Albizia_inundata_Wood_26530@NODE_2_length_544_cov_150.963190:0.29060407352299416628,Albizia_glabripetala_Lewis_1652@NODE_1_length_1833_cov_45.634396:0.00673142961331681718):0.01529979899248897456,((Albizia_inundata_Wood_26530@NODE_1_length_907_cov_2376.660798:0.00750787689830900370,_R_Albizia_subdimidiata_var_minor_Gorts_341@NODE_1_length_1934_cov_32.379645:0.01792693674390221856):0.00839019042773515335,Albizia_subdimidiata_var_subdimidiata_Ferreira_210@NODE_1_length_2040_cov_107.239939:0.01325092310472165968):0.01122688306101411217):0.00374321493933547130):0.00000100000050002909):0.00453585819142508784):0.00386829057402391470):0.00000100000050002909):0.00429667926791119266,Albizia_burkartiana_StivalSantos_678@NODE_1_length_889_cov_4.679856:0.02241457973639840451):0.01813174126718643947,(Albizia_edwallii_Dalmaso_272@NODE_1_length_838_cov_9.928480:0.07835080428869345415,Albizia_coripatensis_Hughes_2433@NODE_1_length_2439_cov_168.085521:0.01985412418987939770):0.02389662654049461502):0.01386220424432617684):0.00826087715195258573,(Archidendron_clypearia_Wieringa_1849@NODE_1_length_2231_cov_180.055246:0.05320942907955870937,(_R_Afrocalliandra_redacta_Germishuizen_5585@NODE_1_length_1837_cov_105.701705:0.14961889692867114121,_R_Calliandra_bella_LPQ15696@NODE_1_length_2129_cov_144.413255:0.15161576754152636393):0.13140937308424871510):0.00311311969724941372):0.02084597845086982523,Acacia_rostellifera_Murphy_466@NODE_1_length_2471_cov_163.322473:0.12585828593553788357):0.0;
