# Supplementary material for: A new generic circumscription of Hydrochorea (Leguminosae, Caesalpinioideae, mimosoid clade) with an amphi-Atlantic distribution
Source: PhytoKeys. 2022 Aug 22;205:401–37. doi: 10.3897/phytokeys.205.82775 (PMC9849043; doi:10.3897/phytokeys.205.82775)
Supplement: Supplementary material 2 — Supplementary data file S2 [file phytokeys-205-401_article-82775__-s002.zip › MSC_m13935_comp29786_c0_seq2_exon02.tre]

((((_R_Punjuba_callejasii_Daly_5935@NODE_1_length_952_cov_32.680000:0.00444261849326603973,(_R_Punjuba_racemiflora_Jimenez_Soares_3626@NODE_1_length_1385_cov_125.405963:0.00493588072706347553,(Punjuba_lehmannii_Escobar_7465@NODE_1_length_1297_cov_91.759016:0.00694088527594868918,_R_Punjuba_killipii_Palodorios_6252@NODE_1_length_912_cov_68.518563:0.00233067566328895061):0.00172301480644114209):0.00529783176768145164):0.00527762489835503258,((((Jupunba_idiopoda_Quesada_1718@NODE_1_length_999_cov_84.568330:0.00208958460262779772,((_R_Jupunba_nipensis_Mayo_19662@NODE_1_length_882_cov_55.873292:0.00120426696075219076,(Jupunba_abbottii_Zanoni_21220@NODE_1_length_1111_cov_120.296905:0.00431169149185134729,Jupunba_oppositifolia_Liegier_16014@NODE_1_length_1150_cov_120.033551:0.00240876624274344265):0.00000100000050002909):0.00286486302306257056,Jupunba_asplenifolia_Ekman_6383@NODE_1_length_849_cov_54.310881:0.00123959509455086217):0.00000100000050002909):0.00288729520542342155,((Balizia_leucocalyx_Aguilar_1939@NODE_1_length_1619_cov_111.536965:0.01511061612558171723,(Hydrochorea_marginata_Morim_563@NODE_1_length_1787_cov_162.717544:0.00641370177339502332,((_R_Cathormion_rhombifolium_Deighton_3618@NODE_1_length_1236_cov_81.374461:0.00232920770561843198,Cathormion_obliquifoliolatum_Wieringa_6519@NODE_1_length_1070_cov_242.264039:0.00192255153861721115):0.00403807390619630169,((Hydrochorea_gonggrijpii_Tillett_45696@NODE_1_length_1009_cov_185.519313:0.01110335247746781738,_R_Hydrochorea_corymbosa1_Bonadeu_655@NODE_1_length_901_cov_194.998818:0.00457963517247950060):0.00127904682593096039,Hydrochorea_corymbosa2_Iganci_862@NODE_1_length_1097_cov_409.882917:0.00656628219105564927):0.00000100000050002909):0.00000100000050002909):0.00887576859066110252):0.00234434408054776892,(_R_Balizia_spnov_Morim_577@NODE_1_length_1279_cov_330.968137:0.01285154588315448598,_R_Balizia_elegans_Iganci_870@NODE_1_length_1636_cov_102.781270:0.01163435084466231048):0.00171977025898511029):0.00290715535648753375):0.00142943540143118512,(_R_Jupunba_filamentosa_Lima_7487@NODE_1_length_1697_cov_100.966049:0.00943533587798299316,((Jupunba_villosa_Borges_423@NODE_1_length_1250_cov_153.034953:0.02882577815844135360,(Jupunba_limae_Iganci_261@NODE_1_length_1640_cov_109.575816:0.00589802334459448106,Jupunba_brachystachya_Lima_7438@NODE_1_length_1543_cov_128.403138:0.00358658776369764291):0.00072317665181049335):0.00150189079149205622,Jupunba_laeta_Mori_25147@NODE_1_length_1044_cov_46.299897:0.00394835259731101014):0.00000100000050002909):0.00385746144149653114):0.00196893656779534992,((Jupunba_macradenia_Lourteig_3021@NODE_1_length_1187_cov_133.000901:0.10328676283055876484,(_R_Jupunba_langsdorfii_Ribeiro_728@NODE_1_length_1489_cov_104.715297:0.01046481879428864253,((((Jupunba_microcalyx_Iganci_855@NODE_1_length_1734_cov_139.881714:0.00362893856852547839,Jupunba_leucophylla_Iganci_839@NODE_1_length_1703_cov_218.254613:0.01244061562580347710):0.00363774546892020210,((((_R_Jupunba_commutata_Maguire_46145@NODE_1_length_1342_cov_142.201581:0.00230543099586458028,_R_Jupunba_barbouriana_Iganci_847@NODE_1_length_1209_cov_220.778269:0.00504332335621799493):0.00226590511913303191,Jupunba_trapezifolia_Simon_1600@NODE_1_length_1377_cov_187.787443:0.00766817374296558264):0.00074688711970213634,Jupunba_floribunda_Iganci_883@NODE_1_length_1658_cov_100.393422:0.00875563156164745060):0.00142701418768549052,Jupunba_longipedunculata_Cardona_2682@NODE_1_length_1186_cov_125.400361:0.00783729710506623871):0.00000100000050002909):0.00145849062190419525,Balizia_pedicellaris_Queiroz_15529@NODE_1_length_1194_cov_283.580334:0.01374732539922814481):0.00092524473983937247,Jupunba_oxyphyllidia_Yonker_6157@NODE_1_length_1142_cov_139.725822:0.00261419967966250921):0.00280115517893552227):0.00053425975848523082):0.00157073509883622455,_R_Jupunba_cochleata_Bonadeu_673@NODE_1_length_1856_cov_102.975267:0.01105988693869793676):0.00074987703370248918):0.00080018182671951561):0.00432969682388733082,((Enterolobium_cyclocarpum_MWC9020@NODE_1_length_1225_cov_284.229965:0.02957550412985743976,(Albizia_tomentella_Leach_Dunlop_3801@NODE_1_length_1539_cov_120.982216:0.01163487193227865854,Albizia_tomentella_Leach_Dunlop_3801@NODE_2_length_745_cov_24.531437:0.45363224294507781265):0.01674569400891888840):0.00473773637213785459,(((_R_Albizia_edwallii_Dalmaso_272@NODE_1_length_757_cov_10.276353:0.00531735135465416855,_R_Albizia_coripatensis_Hughes_2433@NODE_1_length_1524_cov_213.069109:0.00749981954101654105):0.00684955649902031349,((Albizia_burkartiana_StivalSantos_678@NODE_1_length_1006_cov_11.032597:0.00410080248287773147,((_R_Albizia_adinocephala_FHO33_88@NODE_1_length_1504_cov_128.600561:0.00923424456819300563,(Albizia_sinaloensis_Hughes_1576@NODE_1_length_1230_cov_99.532524:0.00207122076334440236,Albizia_tomentosa_Hughes_648@NODE_1_length_1095_cov_121.654224:0.00185692921407342999):0.01048794284992271217):0.00083526378064302693,Albizia_xerophytica_Hughes_1435@NODE_1_length_1164_cov_103.424103:0.00878227494968407928):0.00753055892741776207):0.00091895300368439634,(_R_Albizia_multiflora_Hughes_3090@NODE_1_length_1241_cov_150.691581:0.00988987155740390748,(Albizia_niopoides_Simon_1601@NODE_1_length_1124_cov_186.021012:0.01442977716426989583,((Albizia_decandra_Vilhena_231@NODE_1_length_718_cov_25.502340:0.00305915945255402473,_R_Albizia_glabripetala_Lewis_1652@NODE_1_length_993_cov_66.644105:0.01263088848354646659):0.00415305692075652617,(Albizia_inundata_Wood_26530@NODE_1_length_597_cov_406.522140:0.00174668891581484750,(_R_Albizia_subdimidiata_var_minor_Gorts_341@NODE_1_length_938_cov_43.311266:0.00559084163967410366,_R_Albizia_subdimidiata_var_subdimidiata_Ferreira_210@NODE_1_length_1143_cov_152.487805:0.00721036477262083225):0.00124267538300457006):0.00497164949181444320):0.00083742555987732076):0.00542661413608312108):0.00000100000050002909):0.00888557878141753299):0.00951595363855357868,(Afrocalliandra_redacta_Germishuizen_5585@NODE_1_length_990_cov_299.580504:0.07458481606516614848,Calliandra_bella_LPQ15696@NODE_1_length_1399_cov_230.525719:0.08695201109809501394):0.04334343004766579022):0.00171689137099867244):0.00072770245378084362):0.00243592432375521134,_R_Archidendron_clypearia_Wieringa_1849@NODE_1_length_1323_cov_229.224719:0.02224166513804869127,Acacia_rostellifera_Murphy_466@NODE_1_length_1592_cov_172.112871:0.02286108469213055799):0.0;
