# Supplementary material for: A new generic circumscription of Hydrochorea (Leguminosae, Caesalpinioideae, mimosoid clade) with an amphi-Atlantic distribution
Source: PhytoKeys. 2022 Aug 22;205:401–37. doi: 10.3897/phytokeys.205.82775 (PMC9849043; doi:10.3897/phytokeys.205.82775)
Supplement: Supplementary material 2 — Supplementary data file S2 [file phytokeys-205-401_article-82775__-s002.zip › MSC_m16737_comp31304_c0_seq1_exon01.tre]

(((_R_Albizia_adinocephala_FHO33_88@NODE_1_length_1687_cov_119.655280:0.01551388232920801295,((_R_Albizia_sinaloensis_Hughes_1576@NODE_1_length_934_cov_95.766628:0.00123783980514690869,_R_Albizia_tomentosa_Hughes_648@NODE_1_length_1161_cov_101.159594:0.00000100000050002909):0.00634244169442427490,Albizia_xerophytica_Hughes_1435@NODE_1_length_1279_cov_89.309484:0.00432961282761273013):0.00303229457564685662):0.00617808581437434470,((Albizia_decandra_Vilhena_231@NODE_1_length_779_cov_43.507123:0.01194894993981378967,(_R_Albizia_glabripetala_Lewis_1652@NODE_1_length_846_cov_48.962289:0.02078545594106962283,(_R_Albizia_subdimidiata_var_minor_Gorts_341@NODE_1_length_810_cov_45.930423:0.00176762437821432767,(_R_Albizia_subdimidiata_var_subdimidiata_Ferreira_210@NODE_1_length_1179_cov_163.314882:0.02749341277605816050,_R_Albizia_inundata_Wood_26530@NODE_1_length_839_cov_181.067602:0.01602084052570055400):0.00314359146685626398):0.00752375659771864925):0.02284068692997057864):0.00705680911401916286,(Albizia_multiflora_Hughes_3090@NODE_1_length_1431_cov_108.771787:0.01437861616568157468,Albizia_niopoides_Simon_1601@NODE_1_length_1327_cov_149.340800:0.02741165198071088618):0.00098349396417057389):0.00459414241625434247):0.00765657004901445191,((((Albizia_tomentella_Leach_Dunlop_3801@NODE_1_length_1394_cov_130.447988:0.06002422258856296433,_R_Enterolobium_cyclocarpum_MWC9020@NODE_1_length_1165_cov_268.401654:0.02675741350931124668):0.00753868115382519584,((_R_Afrocalliandra_redacta_Germishuizen_5585@NODE_1_length_963_cov_267.498871:0.11396843658609057126,Calliandra_bella_LPQ15696@NODE_1_length_1023_cov_178.590909:0.13357030390250776430):0.02567630901783850284,(Archidendron_clypearia_Wieringa_1849@NODE_1_length_1402_cov_177.990189:0.02484013641616503870,_R_Acacia_rostellifera_Murphy_466@NODE_1_length_1390_cov_155.201066:0.03078010855804344525):0.01866573677622782035):0.01449366715537881399):0.00702076510194065209,((((_R_Jupunba_trapezifolia_Simon_1600@NODE_1_length_1130_cov_268.099535:0.00855282551364399887,(((Jupunba_abbottii_Zanoni_21220@NODE_1_length_1015_cov_104.711087:0.00108917450058482125,(_R_Jupunba_oppositifolia_Liegier_16014@NODE_1_length_998_cov_110.575461:0.00784127220107557268,(Jupunba_asplenifolia_Ekman_6383@NODE_1_length_775_cov_50.507163:0.00000100000050002909,Jupunba_nipensis_Mayo_19662@NODE_1_length_754_cov_37.066470:0.00161122766786436127):0.00468246775527736761):0.00000100000050002909):0.00000100000050002909,Jupunba_idiopoda_Quesada_1718@NODE_1_length_1166_cov_103.066116:0.00672031966044234208):0.00193495944949748154,Jupunba_barbouriana_Iganci_847@NODE_1_length_1386_cov_159.999236:0.00697644853761523673):0.00306754602025248197):0.00114958783503376336,(Jupunba_commutata_Maguire_46145@NODE_1_length_1373_cov_99.716821:0.00998030764814667945,(Jupunba_macradenia_Lourteig_3021@NODE_1_length_1070_cov_115.748238:0.01008134098230727312,(Jupunba_floribunda_Iganci_883@NODE_1_length_1422_cov_126.011896:0.00981406857125300021,(_R_Jupunba_laeta_Mori_25147@NODE_1_length_1087_cov_94.336634:0.01379501857258469237,((Jupunba_limae_Iganci_261@NODE_1_length_1162_cov_148.894931:0.00097488552656251125,_R_Jupunba_brachystachya_Lima_7438@NODE_1_length_1426_cov_113.620460:0.01704302862899415016):0.01920166014465939791,_R_Jupunba_villosa_Borges_423@NODE_1_length_1656_cov_106.546548:0.00603944217278042962):0.00597490646100793006):0.00117776053212453294):0.00172831517809740403):0.00084437819815982374):0.00235571728405074192):0.00350150717453650163,((Hydrochorea_gonggrijpii_Tillett_45696@NODE_1_length_1242_cov_113.634335:0.01441317497622397747,((_R_Jupunba_langsdorfii_Ribeiro_728@NODE_1_length_1670_cov_100.009416:0.00633402707429723318,_R_Jupunba_filamentosa_Lima_7487@NODE_1_length_1493_cov_108.034605:0.00632379457363555029):0.00154950307990158213,((Balizia_leucocalyx_Aguilar_1939@NODE_1_length_1547_cov_105.065986:0.01667313034771039995,Jupunba_oxyphyllidia_Yonker_6157@NODE_1_length_1057_cov_134.336735:0.00201595299886775164):0.00161958671820363687,(((Cathormion_obliquifoliolatum_Wieringa_6519@NODE_1_length_1024_cov_212.605779:0.00156152740914496753,Cathormion_rhombifolium_Deighton_3618@NODE_1_length_1142_cov_91.327700:0.00387110705654842126):0.00300351111349698953,Balizia_elegans_Iganci_870@NODE_1_length_1335_cov_124.798887:0.00894651667751567015):0.00000100000050002909,(Balizia_pedicellaris_Queiroz_15529@NODE_1_length_1198_cov_295.983377:0.00526988099744668450,((_R_Hydrochorea_corymbosa2_Iganci_862@NODE_1_length_1020_cov_226.117098:0.00000100000050002909,_R_Hydrochorea_corymbosa1_Bonadeu_655@NODE_1_length_805_cov_185.400000:0.00295591900912226110):0.00556449581050710764,(_R_Hydrochorea_marginata_Morim_563@NODE_1_length_1390_cov_195.805027:0.01325830460326334927,_R_Balizia_spnov_Morim_577@NODE_1_length_1136_cov_255.294172:0.00281918916584577520):0.00129401140769340971):0.00000100000050002909):0.00000100000050002909):0.00261687267476215686):0.00000100000050002909):0.00418680538193213960):0.00311740559917168250,(Jupunba_cochleata_Bonadeu_673@NODE_1_length_1540_cov_116.654819:0.00690180155290672469,(Jupunba_longipedunculata_Cardona_2682@NODE_1_length_1105_cov_110.359922:0.00698055550114600430,(_R_Jupunba_microcalyx_Iganci_855@NODE_1_length_950_cov_220.140893:0.00220990574086640497,(Jupunba_leucophylla_Iganci_839@NODE_1_length_1386_cov_220.847976:0.00256734372229443448,_R_Jupunba_microcalyx_Iganci_855@NODE_2_length_539_cov_5.813853:0.00000100000050002909):0.00116983081919066079):0.00137998024699106589):0.00368186173768285255):0.00288202306436063796):0.00080042874491018697):0.00361471203747805057,((Punjuba_callejasii_Daly_5935@NODE_1_length_1006_cov_18.807320:0.00429416810265880085,(_R_Punjuba_lehmannii_Escobar_7465@NODE_1_length_1406_cov_73.592927:0.00000100000050002909,Punjuba_killipii_Palodorios_6252@NODE_1_length_855_cov_80.197943:0.01155981393546565150):0.00414640688991607925):0.00519859303876345734,Punjuba_racemiflora_Jimenez_Soares_3626@NODE_1_length_1249_cov_141.219283:0.01553005866199974952):0.00000100000050002909):0.00781723208785832166):0.01269298300416903981,(Albizia_coripatensis_Hughes_2433@NODE_1_length_1511_cov_182.100418:0.01286742886280985848,_R_Albizia_edwallii_Dalmaso_272@NODE_1_length_729_cov_7.919881:0.01776474006561071239):0.00952813741467126857):0.00467780075871083219,Albizia_burkartiana_StivalSantos_678@NODE_1_length_833_cov_7.726221:0.01899175845353393705):0.0;
