# Supplementary material for: A new generic circumscription of Hydrochorea (Leguminosae, Caesalpinioideae, mimosoid clade) with an amphi-Atlantic distribution
Source: PhytoKeys. 2022 Aug 22;205:401–37. doi: 10.3897/phytokeys.205.82775 (PMC9849043; doi:10.3897/phytokeys.205.82775)
Supplement: Supplementary material 2 — Supplementary data file S2 [file phytokeys-205-401_article-82775__-s002.zip › MSC_m21014_comp32739_c0_seq2_exon01.tre]

(_R_Archidendron_clypearia_Wieringa_1849@NODE_1_length_2133_cov_219.105058:0.01811002187745704498,((_R_Albizia_tomentella_Leach_Dunlop_3801@NODE_1_length_2182_cov_170.529691:0.02819131098320249579,_R_Enterolobium_cyclocarpum_MWC9020@NODE_1_length_2180_cov_290.669995:0.02253308600581882537):0.00339975031617617378,((((_R_Jupunba_limae_Iganci_261@NODE_1_length_2500_cov_130.478745:0.00667094645906495323,((Jupunba_filamentosa_Lima_7487@NODE_1_length_2195_cov_141.203966:0.01834602438526536372,(Balizia_leucocalyx_Aguilar_1939@NODE_1_length_2375_cov_133.110096:0.00862799357427808562,_R_Jupunba_macradenia_Lourteig_3021@NODE_1_length_1991_cov_120.108673:0.00879191279021633576):0.00095593986313870487):0.00054509415978681072,(_R_Balizia_pedicellaris_Queiroz_15529@NODE_1_length_2291_cov_283.687388:0.00710190432748719278,(_R_Hydrochorea_gonggrijpii_Tillett_45696@NODE_1_length_2116_cov_169.869053:0.00748449660733499673,(((_R_Cathormion_obliquifoliolatum_Wieringa_6519@NODE_1_length_2076_cov_146.370114:0.00330458187216546399,_R_Cathormion_rhombifolium_Deighton_3618@NODE_1_length_2039_cov_93.912844:0.00111272723234735467):0.00626035865043763750,Balizia_elegans_Iganci_870@NODE_1_length_2358_cov_127.879000:0.00920297318003560592):0.00043967772608318015,(Balizia_spnov_Morim_577@NODE_1_length_2139_cov_359.666507:0.00685664135557473992,(Hydrochorea_marginata_Morim_563@NODE_1_length_2500_cov_216.241024:0.00333107893014870579,(Hydrochorea_corymbosa2_Iganci_862@NODE_1_length_2130_cov_350.128193:0.00196111975312957291,Hydrochorea_corymbosa1_Bonadeu_655@NODE_1_length_1856_cov_179.364797:0.00225949103581877782):0.00146423721025328219):0.00429524473011761321):0.00419337546013366126):0.00076871054066441735):0.00094882039260389467):0.00073790544370615414):0.00094713014755314615):0.00094713901320984115,((((_R_Balizia_leucocalyx_Aguilar_1939@NODE_2_length_906_cov_10.879373:0.02048077508714278225,(_R_Jupunba_leucophylla_Iganci_839@NODE_3_length_506_cov_11.878788:0.00455836200315424579,((_R_Jupunba_cochleata_Bonadeu_673@NODE_2_length_908_cov_8.608905:0.01656106827940103526,(Balizia_elegans_Iganci_870@NODE_2_length_605_cov_3.448864:0.00830690577711127448,Jupunba_commutata_Maguire_46145@NODE_3_length_583_cov_5.901186:0.46267978464225423263):0.00904390346446314053):0.00289092286744665160,(Jupunba_oppositifolia_Liegier_16014@NODE_2_length_573_cov_9.965726:0.01645634479578698961,_R_Jupunba_filamentosa_Lima_7487@NODE_2_length_697_cov_6.659677:0.01348252576594020750):0.00457164013280690704):0.00000100000050002909):0.02357767266051263855):0.09443491831960651450,(Jupunba_villosa_Borges_423@NODE_2_length_1010_cov_8.803859:0.00303652736042903148,((((Jupunba_barbouriana_Iganci_847@NODE_2_length_650_cov_11.886562:0.02872545343534285006,((_R_Albizia_coripatensis_Hughes_2433@NODE_2_length_986_cov_7.625963:0.02311269504726643637,Enterolobium_cyclocarpum_MWC9020@NODE_2_length_504_cov_13.149883:0.03309752893829737141):0.00698978013270440228,_R_Jupunba_brachystachya_Lima_7438@NODE_2_length_594_cov_9.955513:0.00930820062553515057):0.00000100000050002909):0.00180472931904079328,Jupunba_cochleata_Bonadeu_673@NODE_3_length_844_cov_6.541069:0.01358423749350114347):0.00195133980749538530,((_R_Jupunba_leucophylla_Iganci_839@NODE_2_length_536_cov_30.631808:0.00638638707692838325,(_R_Jupunba_commutata_Maguire_46145@NODE_2_length_753_cov_10.906805:0.01472886482236897103,_R_Jupunba_longipedunculata_Cardona_2682@NODE_2_length_545_cov_8.040598:0.00513805864686089474):0.00367465852406932735):0.00000100000050002909,((Jupunba_idiopoda_Quesada_1718@NODE_3_length_509_cov_7.666667:0.00000100000050002909,_R_Jupunba_oxyphyllidia_Yonker_6157@NODE_3_length_631_cov_6.507220:0.00000100000050002909):0.01498902942202794131,(_R_Jupunba_microcalyx_Iganci_855@NODE_3_length_680_cov_8.233831:0.00772544772695123606,_R_Jupunba_floribunda_Iganci_883@NODE_2_length_767_cov_9.237681:0.01077563376605585564):0.00000100000050002909):0.00000100000050002909):0.00000100000050002909):0.00206563039215389068,Jupunba_limae_Iganci_261@NODE_2_length_607_cov_8.445283:0.01109096349813040033):0.00766109124892299775):0.13106186136250241869):0.59182940316671517333,Jupunba_langsdorfii_Ribeiro_728@NODE_1_length_2585_cov_125.212919:0.00000100000050002909):0.00428000434846559884,((Jupunba_abbottii_Zanoni_21220@NODE_1_length_2028_cov_115.024090:0.00249545804756745159,((_R_Jupunba_oxyphyllidia_Yonker_6157@NODE_1_length_1955_cov_129.125666:0.00526212933733640181,Jupunba_idiopoda_Quesada_1718@NODE_1_length_1996_cov_64.668577:0.01048398584097817374):0.00605455933031465859,(_R_Jupunba_oppositifolia_Liegier_16014@NODE_1_length_1895_cov_130.680968:0.00217992797402560097,((((_R_Punjuba_callejasii_Daly_5935@NODE_2_length_913_cov_22.763158:0.03396667758615409122,(Punjuba_racemiflora_Jimenez_Soares_3626@NODE_2_length_1420_cov_136.438570:0.02440879595676861621,(Jupunba_nipensis_Mayo_19662@NODE_2_length_713_cov_33.968553:0.01521422110995740255,(_R_Jupunba_oxyphyllidia_Yonker_6157@NODE_2_length_1436_cov_219.394408:0.00595257028815840330,Jupunba_idiopoda_Quesada_1718@NODE_2_length_1362_cov_112.954086:0.00604691119745840496):0.00168661195539743908):0.04522763384746526089):0.01774101514004054747):0.04038416628484679111,_R_Punjuba_lehmannii_Escobar_7465@NODE_2_length_1737_cov_245.412651:0.10659175058205561104):0.24858389747654385804,Jupunba_nipensis_Mayo_19662@NODE_1_length_980_cov_48.765227:0.00000100000050002909):0.12938085375691757428,(_R_Jupunba_nipensis_Mayo_19662@NODE_3_length_713_cov_20.141509:0.00125481786822025077,_R_Jupunba_asplenifolia_Ekman_6383@NODE_1_length_1805_cov_45.563657:0.00000100000050002909):0.00125208930693322326):0.00227479645295350147):0.00123403593046340757):0.00000100000050002909):0.00202684862562878699,(((Jupunba_longipedunculata_Cardona_2682@NODE_1_length_2065_cov_118.014588:0.00345705810770711259,_R_Jupunba_floribunda_Iganci_883@NODE_1_length_2351_cov_138.038698:0.00818645442612555597):0.00046142662695289121,_R_Jupunba_cochleata_Bonadeu_673@NODE_1_length_2558_cov_139.088674:0.00712994839277452785):0.00047593465944182164,((_R_Jupunba_brachystachya_Lima_7438@NODE_1_length_2131_cov_161.802824:0.00151813717602898471,Jupunba_villosa_Borges_423@NODE_1_length_2403_cov_158.658641:0.00272590937012185232):0.00108834835131484467,((_R_Jupunba_trapezifolia_Simon_1600@NODE_1_length_1538_cov_152.988537:0.00140893126799141095,((_R_Jupunba_trapezifolia_Simon_1600@NODE_2_length_687_cov_122.047468:0.00000100000050002909,_R_Jupunba_commutata_Maguire_46145@NODE_1_length_2156_cov_131.237133:0.00166745702498629017):0.00166328462737817839,_R_Jupunba_barbouriana_Iganci_847@NODE_1_length_2313_cov_193.986136:0.00189967946765747832):0.00047376315974476460):0.00190246369030172514,(_R_Jupunba_laeta_Mori_25147@NODE_1_length_1934_cov_46.806139:0.00806536183051168726,((_R_Jupunba_microcalyx_Iganci_855@NODE_2_length_1189_cov_92.804856:0.00000100000050002909,Jupunba_microcalyx_Iganci_855@NODE_1_length_1246_cov_246.318221:0.00000100000050002909):0.00142523922429348289,_R_Jupunba_leucophylla_Iganci_839@NODE_1_length_2647_cov_248.220233:0.00237267551269901072):0.00572383445404020617):0.00000100000050002909):0.00092803543713478802):0.00047366579984208955):0.00047713743526740511):0.00095696295003770151):0.00000100000050002909):0.00531397180029446678,((Punjuba_callejasii_Daly_5935@NODE_1_length_1033_cov_33.044979:0.00475551111602560365,((((Punjuba_callejasii_Daly_5935@NODE_3_length_786_cov_23.595205:0.00114794010928215891,Punjuba_lehmannii_Escobar_7465@NODE_1_length_2125_cov_146.327148:0.00216351373088442562):0.00003260209595023859,_R_Punjuba_killipii_Palodorios_6252@NODE_1_length_1056_cov_87.453524:0.01862349510734958788):0.00000100000050002909,_R_Punjuba_killipii_Palodorios_6252@NODE_2_length_681_cov_28.447020:0.00000100000050002909):0.00107336633878606417,_R_Punjuba_racemiflora_Jimenez_Soares_3626@NODE_1_length_2351_cov_135.974494:0.00646115564769361109):0.00163060016244581684):0.01327457673635673747,((_R_Albizia_edwallii_Dalmaso_272@NODE_2_length_690_cov_8.486614:0.00524692065918348684,(_R_Albizia_edwallii_Dalmaso_272@NODE_1_length_1077_cov_9.045010:0.01352457611344878158,_R_Albizia_coripatensis_Hughes_2433@NODE_1_length_2467_cov_210.856067:0.00418498376468053827):0.00086863244128696686):0.00162211572255931765,(((_R_Albizia_burkartiana_StivalSantos_678@NODE_1_length_1118_cov_11.954845:0.00949956008298460594,(Albizia_inundata_Wood_26530@NODE_1_length_1016_cov_250.312175:0.01207065780610200138,(Albizia_decandra_Vilhena_231@NODE_2_length_558_cov_16.070686:0.00506081519226215474,((Albizia_niopoides_Simon_1601@NODE_1_length_2205_cov_149.845395:0.01257351739296617282,_R_Albizia_multiflora_Hughes_3090@NODE_1_length_2136_cov_137.568723:0.00805166158512393357):0.00044044372389100383,((_R_Albizia_subdimidiata_var_subdimidiata_Ferreira_210@NODE_1_length_2096_cov_138.988113:0.00000100000050002909,_R_Albizia_inundata_Wood_26530@NODE_2_length_757_cov_78.270655:0.00240016561108832372):0.00358402364937189521,(_R_Albizia_glabripetala_Lewis_1652@NODE_2_length_753_cov_40.452663:0.00000100000050002909,(_R_Albizia_glabripetala_Lewis_1652@NODE_1_length_902_cov_85.972121:0.00699779248807721674,_R_Albizia_subdimidiata_var_minor_Gorts_341@NODE_1_length_1737_cov_34.049398:0.00137729944000445693):0.00050785741693050229):0.00188666982321518384):0.00517451615181748793):0.00110355035992184213):0.00056942829672318516):0.00164519977851663372):0.00000100000050002909,((_R_Albizia_xerophytica_Hughes_1435@NODE_1_length_2044_cov_102.684799:0.00649369308040600914,(Albizia_adinocephala_FHO33_88@NODE_1_length_2538_cov_147.144250:0.00393501821519290102,(_R_Albizia_sinaloensis_Hughes_1576@NODE_1_length_2042_cov_95.714504:0.00298978977268754553,_R_Albizia_tomentosa_Hughes_648@NODE_1_length_2162_cov_110.968825:0.00395688884220015205):0.00395945450994793398):0.00000100000050002909):0.00479549212196260510,_R_Albizia_burkartiana_StivalSantos_678@NODE_2_length_682_cov_10.950558:0.01090680589839729438):0.00000100000050002909):0.00000100000050002909,Albizia_decandra_Vilhena_231@NODE_1_length_976_cov_23.260289:0.00000100000050002909):0.00866752275071641480):0.00539951800018338875):0.00034118231309784066):0.00198289634219998194,(_R_Calliandra_bella_LPQ15696@NODE_1_length_1830_cov_268.272105:0.16201507415285901215,_R_Afrocalliandra_redacta_Germishuizen_5585@NODE_1_length_1922_cov_261.536585:0.04392170764099945918):0.03763508494833849027):0.00290948152961653227):0.00248272673844008316,Acacia_rostellifera_Murphy_466@NODE_1_length_2501_cov_188.336221:0.03084984337106786920):0.0;
