# Supplementary material for: A new generic circumscription of Hydrochorea (Leguminosae, Caesalpinioideae, mimosoid clade) with an amphi-Atlantic distribution
Source: PhytoKeys. 2022 Aug 22;205:401–37. doi: 10.3897/phytokeys.205.82775 (PMC9849043; doi:10.3897/phytokeys.205.82775)
Supplement: Supplementary material 2 — Supplementary data file S2 [file phytokeys-205-401_article-82775__-s002.zip › MSC_m21039_comp32749_c1_seq1_exon09.tre]

((_R_Albizia_burkartiana_StivalSantos_678@NODE_1_length_844_cov_11.163498:0.00536877551484315693,(((_R_Albizia_decandra_Vilhena_231@NODE_1_length_830_cov_50.563081:0.00834030731109210166,((_R_Albizia_multiflora_Hughes_3090@NODE_1_length_1410_cov_122.835709:0.00844435364308718760,Albizia_subdimidiata_var_subdimidiata_Ferreira_210@NODE_1_length_1136_cov_162.221907:0.01278929261723853010):0.00085451744201488601,(_R_Albizia_inundata_Wood_26530@NODE_1_length_842_cov_240.649301:0.00567728630620861676,(Albizia_glabripetala_Lewis_1652@NODE_1_length_1027_cov_58.850526:0.00600186111879519660,_R_Albizia_subdimidiata_var_minor_Gorts_341@NODE_1_length_1059_cov_33.702648:0.00658563491629974435):0.00254120064035304530):0.00498830697526360996):0.00257850605359696708):0.00133259067099520735,(_R_Albizia_niopoides_Simon_1601@NODE_1_length_1335_cov_156.823529:0.01726814945932612921,((_R_Albizia_adinocephala_FHO33_88@NODE_1_length_1756_cov_106.754616:0.00703346545847632204,_R_Albizia_xerophytica_Hughes_1435@NODE_1_length_1449_cov_82.545918:0.00532200822890696243):0.00320280326472062579,(_R_Albizia_tomentosa_Hughes_648@NODE_1_length_1201_cov_120.984875:0.00489566483380516997,_R_Albizia_sinaloensis_Hughes_1576@NODE_1_length_1295_cov_83.002463:0.00403565899778759920):0.00613984391299147482):0.00519773690108974156):0.00000100000050002909):0.00290128037325060577,((_R_Acacia_rostellifera_Murphy_466@NODE_1_length_1788_cov_143.542373:0.04430089527541852118,Archidendron_clypearia_Wieringa_1849@NODE_1_length_1176_cov_211.869882:0.02116708870459046987):0.19814434503969133305,((((_R_Afrocalliandra_redacta_Germishuizen_5585@NODE_1_length_1090_cov_272.997038:0.06041343833630172938,Calliandra_bella_LPQ15696@NODE_2_length_641_cov_44.939716:0.36825412489694087093):0.01255149653155746003,Calliandra_bella_LPQ15696@NODE_1_length_829_cov_233.856383:0.10261539108619120719):0.04473592192746882884,(_R_Enterolobium_cyclocarpum_MWC9020@NODE_1_length_1228_cov_292.304083:0.01659994641721704994,_R_Albizia_tomentella_Leach_Dunlop_3801@NODE_1_length_1366_cov_129.500388:0.03429906757274473611):0.00476042422084983416):0.00499779848219072693,(((_R_Punjuba_racemiflora_Jimenez_Soares_3626@NODE_1_length_1288_cov_141.437655:0.02065271822831257417,Punjuba_killipii_Palodorios_6252@NODE_1_length_885_cov_90.102723:0.04106996955711818276):0.00159912089756072289,(Punjuba_lehmannii_Escobar_7465@NODE_1_length_1342_cov_83.111462:0.00696118200241500548,_R_Punjuba_callejasii_Daly_5935@NODE_1_length_816_cov_22.695535:0.01140634330409043447):0.00124531510615359165):0.00251360268832268594,(((((_R_Cathormion_rhombifolium_Deighton_3618@NODE_1_length_1296_cov_78.646432:0.00735120017984676986,(_R_Cathormion_obliquifoliolatum_Wieringa_6519@NODE_1_length_1097_cov_122.014395:0.00385550127420965097,((Hydrochorea_corymbosa2_Iganci_862@NODE_1_length_1199_cov_228.461538:0.00345371565791485020,Hydrochorea_marginata_Morim_563@NODE_1_length_1593_cov_173.089710:0.00089316050542588424):0.00179314069183640406,_R_Hydrochorea_corymbosa1_Bonadeu_655@NODE_1_length_685_cov_2607.863492:0.00170302951220627609):0.00179374369711989977):0.00000100000050002909):0.00627529244189783952,(_R_Jupunba_laeta_Mori_25147@NODE_1_length_1158_cov_47.996300:0.00632679023567304846,((Jupunba_idiopoda_Quesada_1718@NODE_1_length_1082_cov_77.730348:0.00392063184078961149,Jupunba_oxyphyllidia_Yonker_6157@NODE_1_length_1159_cov_137.248614:0.00179759409207174651):0.00360952561977049896,(Jupunba_nipensis_Mayo_19662@NODE_1_length_862_cov_38.861146:0.00260966933862641533,((_R_Jupunba_oppositifolia_Liegier_16014@NODE_1_length_1304_cov_100.320293:0.00219947985149689627,Jupunba_abbottii_Zanoni_21220@NODE_1_length_960_cov_119.392978:0.00000100000050002909):0.00178245979226193327,Jupunba_asplenifolia_Ekman_6383@NODE_1_length_875_cov_28.513784:0.00632505931326380298):0.00000100000050002909):0.00361116268400338758):0.00081991626962208688):0.00083248713816893834):0.00071222596673134594,(((_R_Jupunba_longipedunculata_Cardona_2682@NODE_1_length_1132_cov_119.110900:0.00840227402227938271,_R_Jupunba_barbouriana_Iganci_847@NODE_1_length_1747_cov_117.368263:0.00610474808819078466):0.00101571919050391689,Jupunba_trapezifolia_Simon_1600@NODE_1_length_1237_cov_264.891709:0.01013254923739398232):0.00078661184712013825,(((_R_Balizia_elegans_Iganci_870@NODE_1_length_1196_cov_128.190349:0.00611561077188367205,(Jupunba_floribunda_Iganci_883@NODE_1_length_1869_cov_93.607143:0.00567928876312844867,_R_Jupunba_commutata_Maguire_46145@NODE_1_length_1235_cov_131.657168:0.01190319044785519663):0.00079264951093226967):0.00000100000050002909,((_R_Jupunba_macradenia_Lourteig_3021@NODE_1_length_1151_cov_72.540968:0.00530291396727902795,Jupunba_leucophylla_Iganci_839@NODE_1_length_1955_cov_189.603301:0.00407472060175362739):0.00116823328141479259,_R_Jupunba_microcalyx_Iganci_855@NODE_1_length_1682_cov_117.189408:0.00793092973123630564):0.00213055394986499339):0.00071658824673569025,((_R_Hydrochorea_gonggrijpii_Tillett_45696@NODE_1_length_1207_cov_132.183186:0.00431114952309518806,(Balizia_spnov_Morim_577@NODE_1_length_1027_cov_470.397119:0.00307688012146168765,_R_Balizia_pedicellaris_Queiroz_15529@NODE_1_length_927_cov_354.956422:0.00551328445193645378):0.00000100000050002909):0.00081772165822958465,Balizia_leucocalyx_Aguilar_1939@NODE_1_length_1617_cov_125.026623:0.00431516943585197495):0.00214248309751418481):0.00000100000050002909):0.00000100000050002909):0.00070315696361016348,(_R_Jupunba_villosa_Borges_423@NODE_1_length_1663_cov_143.498108:0.00493548207105979318,((_R_Jupunba_filamentosa_Lima_7487@NODE_1_length_1853_cov_96.793919:0.01215857267981204290,Jupunba_brachystachya_Lima_7438@NODE_1_length_1349_cov_141.282233:0.00263249496337289316):0.00260293146220694086,_R_Jupunba_limae_Iganci_261@NODE_1_length_1830_cov_95.176840:0.00584115117554257022):0.00070275155562685859):0.00296783758593969658):0.00213144288769083132,_R_Jupunba_langsdorfii_Ribeiro_728@NODE_1_length_1876_cov_94.136187:0.01224552826039707575):0.00195723583928553635):0.00325815608172886793):0.00000100000050002909):0.00770930602428418748):0.00000100000050002909):0.00488801112857128756,Albizia_edwallii_Dalmaso_272@NODE_1_length_1032_cov_5.359263:0.00520263121222573968,Albizia_coripatensis_Hughes_2433@NODE_1_length_1591_cov_185.318362:0.00737875362235013502):0.0;
