# Supplementary material for: A new generic circumscription of Hydrochorea (Leguminosae, Caesalpinioideae, mimosoid clade) with an amphi-Atlantic distribution
Source: PhytoKeys. 2022 Aug 22;205:401–37. doi: 10.3897/phytokeys.205.82775 (PMC9849043; doi:10.3897/phytokeys.205.82775)
Supplement: Supplementary material 2 — Supplementary data file S2 [file phytokeys-205-401_article-82775__-s002.zip › MSC_m21039_comp32749_c1_seq1_exon10.tre]

(Calliandra_bella_LPQ15696@NODE_2_length_719_cov_131.277259:0.06098421149176942030,((_R_Calliandra_bella_LPQ15696@NODE_1_length_742_cov_237.285714:0.01838430997102664249,(Calliandra_bella_LPQ15696@NODE_3_length_527_cov_201.942222:0.00000100000050002909,(Afrocalliandra_redacta_Germishuizen_5585@NODE_2_length_591_cov_35.801556:0.79635450188320944243,_R_Jupunba_microcalyx_Iganci_855@NODE_2_length_590_cov_4.173489:1.02584421954261006960):0.06631773009696964594):0.03423252954225802086):0.04116380288445620900,((((((Albizia_niopoides_Simon_1601@NODE_1_length_1605_cov_163.096859:0.01153167331472293791,((_R_Albizia_decandra_Vilhena_231@NODE_1_length_1130_cov_33.122507:0.00847893549920865353,(Albizia_multiflora_Hughes_3090@NODE_1_length_1490_cov_149.619958:0.00712321802812030183,((_R_Albizia_glabripetala_Lewis_1652@NODE_1_length_1476_cov_68.611151:0.00295037777528065100,(Albizia_inundata_Wood_26530@NODE_1_length_1028_cov_148.576567:0.00680593862667525779,_R_Albizia_subdimidiata_var_minor_Gorts_341@NODE_1_length_1170_cov_53.376029:0.00992938656801710048):0.01736849939995915859):0.00513534268790953770,Albizia_subdimidiata_var_subdimidiata_Ferreira_210@NODE_1_length_1558_cov_146.358542:0.00368872517789848881):0.00297636942689111185):0.00124582749305525800):0.00521709371705649655,_R_Albizia_burkartiana_StivalSantos_678@NODE_1_length_921_cov_12.003464:0.01159367994838600598):0.00000100000050002909):0.00170618233663051479,((_R_Albizia_sinaloensis_Hughes_1576@NODE_1_length_1506_cov_105.630511:0.00343342521028275772,_R_Albizia_tomentosa_Hughes_648@NODE_1_length_1561_cov_123.470350:0.00682074654454595513):0.00370673747281443982,(Albizia_xerophytica_Hughes_1435@NODE_1_length_1732_cov_96.363142:0.00386302967618946513,_R_Albizia_adinocephala_FHO33_88@NODE_1_length_1928_cov_121.944354:0.00818769069688916537):0.00212706653930283453):0.00420963632847247589):0.00122306213202104906,(Albizia_edwallii_Dalmaso_272@NODE_1_length_1090_cov_6.771981:0.00392120895562846419,_R_Albizia_coripatensis_Hughes_2433@NODE_1_length_1932_cov_221.971968:0.00369312341330225308):0.00740463223771026420):0.00233751719757184723,(_R_Punjuba_racemiflora_Jimenez_Soares_3626@NODE_1_length_1627_cov_147.486452:0.01010734691399966384,(_R_Punjuba_killipii_Palodorios_6252@NODE_1_length_1335_cov_65.844197:0.00696117495462118558,(Punjuba_callejasii_Daly_5935@NODE_1_length_1217_cov_33.349123:0.01226899798012974843,_R_Punjuba_lehmannii_Escobar_7465@NODE_1_length_1717_cov_101.787195:0.00693953212940704237):0.00125794574770891031):0.00122279276233346339):0.00375352551917122529):0.00061114646848950448,(_R_Jupunba_brachystachya_Lima_7438@NODE_1_length_1907_cov_134.115301:0.00420556843925798309,(_R_Jupunba_cochleata_Bonadeu_673@NODE_1_length_2045_cov_127.666159:0.00722487037579873804,((Jupunba_filamentosa_Lima_7487@NODE_1_length_1819_cov_124.576349:0.00599721448227281094,(((_R_Jupunba_longipedunculata_Cardona_2682@NODE_1_length_1478_cov_146.220557:0.00562553903807895203,Jupunba_trapezifolia_Simon_1600@NODE_1_length_1516_cov_108.817248:0.00820535748262056497):0.00198406606776769341,Jupunba_laeta_Mori_25147@NODE_1_length_1384_cov_55.590666:0.00755552277725495079):0.00000100000050002909,((_R_Jupunba_nipensis_Mayo_19662@NODE_1_length_1173_cov_53.224453:0.00268725607508661299,((Jupunba_abbottii_Zanoni_21220@NODE_1_length_1584_cov_127.911082:0.00177462766471603111,Jupunba_oppositifolia_Liegier_16014@NODE_1_length_1278_cov_151.874271:0.00163754088988699725):0.00088512088911051371,Jupunba_asplenifolia_Ekman_6383@NODE_1_length_1272_cov_43.994979:0.00164479650236142288):0.00000100000050002909):0.00444808990001062474,(_R_Jupunba_idiopoda_Quesada_1718@NODE_1_length_1340_cov_84.877276:0.00233433215485039786,_R_Jupunba_oxyphyllidia_Yonker_6157@NODE_1_length_1530_cov_148.349621:0.00423500108203372569):0.00318889752838771856):0.00063623201385162647):0.00064030103853801395):0.00000100000050002909,(((_R_Balizia_leucocalyx_Aguilar_1939@NODE_1_length_1765_cov_150.651066:0.00420421614987091536,_R_Jupunba_floribunda_Iganci_883@NODE_1_length_2223_cov_105.890494:0.00420382211159232855):0.00058531060988593485,_R_Jupunba_langsdorfii_Ribeiro_728@NODE_1_length_2122_cov_114.878729:0.00842753944540103155):0.00000100000050002909,((_R_Jupunba_macradenia_Lourteig_3021@NODE_1_length_1401_cov_127.027190:0.00370433311436022851,(((_R_Jupunba_microcalyx_Iganci_855@NODE_1_length_1253_cov_121.148810:0.00000100000050002909,Jupunba_leucophylla_Iganci_839@NODE_1_length_2283_cov_231.334089:0.00270425988284588243):0.00451390624463857398,(_R_Jupunba_villosa_Borges_423@NODE_1_length_1867_cov_170.709497:0.00300916970319600394,Jupunba_limae_Iganci_261@NODE_1_length_2283_cov_109.733908:0.00481349693574744959):0.00239599422839810276):0.00000100000050002909,(Jupunba_commutata_Maguire_46145@NODE_1_length_1610_cov_144.212003:0.00314933954763163115,((Hydrochorea_corymbosa1_Bonadeu_655@NODE_1_length_1222_cov_152.103685:0.00342690996319255144,((Hydrochorea_corymbosa2_Iganci_862@NODE_1_length_1509_cov_296.222146:0.00067569917540852471,Hydrochorea_marginata_Morim_563@NODE_1_length_2070_cov_190.909182:0.00215485229347551089):0.00143726483299525041,(Cathormion_rhombifolium_Deighton_3618@NODE_1_length_1677_cov_81.291875:0.00207542423591176167,Cathormion_obliquifoliolatum_Wieringa_6519@NODE_1_length_1431_cov_201.523983:0.00507630246201049799):0.00277821781576776360):0.00000100000050002909):0.00662450083494277829,(Balizia_elegans_Iganci_870@NODE_1_length_1771_cov_137.971074:0.00463836267095071343,((Balizia_pedicellaris_Queiroz_15529@NODE_1_length_1188_cov_269.511915:0.00621381655218244001,Balizia_spnov_Morim_577@NODE_1_length_1341_cov_361.379471:0.00457076405616810635):0.00081721940384759946,_R_Hydrochorea_gonggrijpii_Tillett_45696@NODE_1_length_1412_cov_164.077903:0.00441553921245135816):0.00069497115032008836):0.00076763098194099623):0.00118443355799011086):0.00000100000050002909):0.00007550871406267520):0.00052120681261292646,Jupunba_barbouriana_Iganci_847@NODE_1_length_1955_cov_178.812034:0.00479381072035083705):0.00000100000050002909):0.00000100000050002909):0.00119197488299373233):0.00000100000050002909):0.00359447835122866802):0.00192739776290997387,((_R_Albizia_tomentella_Leach_Dunlop_3801@NODE_1_length_1608_cov_178.561071:0.02379474471350344345,Enterolobium_cyclocarpum_MWC9020@NODE_1_length_1598_cov_284.471400:0.02119216350045838651):0.00404532890284141702,(Archidendron_clypearia_Wieringa_1849@NODE_1_length_1644_cov_255.873644:0.01399272563449267294,_R_Acacia_rostellifera_Murphy_466@NODE_1_length_2043_cov_206.647508:0.03969749889816989730):0.00648113197606135175):0.00054876662757624153):0.03907059549154397876):0.01142867926237283414,Afrocalliandra_redacta_Germishuizen_5585@NODE_1_length_1525_cov_222.663674:0.03596235609447573367):0.0;
