# Supplementary material for: A new generic circumscription of Hydrochorea (Leguminosae, Caesalpinioideae, mimosoid clade) with an amphi-Atlantic distribution
Source: PhytoKeys. 2022 Aug 22;205:401–37. doi: 10.3897/phytokeys.205.82775 (PMC9849043; doi:10.3897/phytokeys.205.82775)
Supplement: Supplementary material 2 — Supplementary data file S2 [file phytokeys-205-401_article-82775__-s002.zip › MSC_m21144_comp32777_c0_seq1_exon06.tre]

((((((((Archidendron_clypearia_Wieringa_1849@NODE_1_length_1011_cov_114.202355:0.01869534649120080383,_R_Acacia_rostellifera_Murphy_466@NODE_1_length_1516_cov_101.717860:0.01429327234723332465):0.00202701671035488210,(_R_Calliandra_bella_LPQ15696@NODE_1_length_1073_cov_109.517068:0.06312350087990326042,_R_Afrocalliandra_redacta_Germishuizen_5585@NODE_1_length_1018_cov_113.824655:0.04565704305820977860):0.03141093454271752516):0.00178262139295930298,(Enterolobium_cyclocarpum_MWC9020@NODE_1_length_1064_cov_166.458967:0.02564485679586840303,Albizia_tomentella_Leach_Dunlop_3801@NODE_1_length_1196_cov_77.953530:0.03609139821686607047):0.00021448773043972709):0.00260518594260822443,(Punjuba_lehmannii_Escobar_7465@NODE_1_length_1299_cov_51.291326:0.00747218118125074059,(Punjuba_killipii_Palodorios_6252@NODE_1_length_858_cov_40.615877:0.00501241977037278092,_R_Punjuba_callejasii_Daly_5935@NODE_1_length_698_cov_13.718196:0.00624791345203886284):0.00216714006645970245):0.00368228358324989126):0.00000100000050002909,(((((_R_Jupunba_commutata_Maguire_46145@NODE_1_length_1182_cov_38.616290:0.00692687779680374940,(_R_Jupunba_microcalyx_Iganci_855@NODE_1_length_1169_cov_77.885531:0.01102462817535866495,(((((Jupunba_villosa_Borges_423@NODE_1_length_1214_cov_94.279683:0.00173651533535012039,(Jupunba_brachystachya_Lima_7438@NODE_1_length_1280_cov_79.684954:0.00084821414562955889,_R_Jupunba_limae_Iganci_261@NODE_1_length_1334_cov_68.751790:0.00338828577798743662):0.00084272281320994097):0.00169389600280714803,((_R_Balizia_spnov_Morim_577@NODE_1_length_1065_cov_197.221782:0.01042489134977484487,((Balizia_pedicellaris_Queiroz_15529@NODE_2_length_533_cov_258.715481:0.00000100000050002909,_R_Balizia_elegans_Iganci_870@NODE_2_length_1158_cov_72.192414:0.00000100000050002909):0.00134308322892980818,Balizia_pedicellaris_Queiroz_15529@NODE_1_length_689_cov_189.922713:0.00235303557815879499):0.00255780747937275812):0.00122934603582525799,(Jupunba_idiopoda_Quesada_1718@NODE_1_length_844_cov_47.320730:0.00622244942856320284,((Jupunba_abbottii_Zanoni_21220@NODE_1_length_816_cov_67.840325:0.00259244313293774224,(_R_Jupunba_oppositifolia_Liegier_16014@NODE_1_length_764_cov_65.842795:0.00277815524012301395,(Jupunba_nipensis_Mayo_19662@NODE_1_length_599_cov_19.231801:0.00181994637495463876,_R_Jupunba_asplenifolia_Ekman_6383@NODE_2_length_669_cov_24.679054:0.00000100000050002909):0.00296318680901646540):0.00000100000050002909):0.00124642221069226600,(_R_Jupunba_laeta_Mori_25147@NODE_1_length_1082_cov_18.798010:0.04156198340665236135,Jupunba_oxyphyllidia_Yonker_6157@NODE_2_length_682_cov_112.490909:0.00000100000050002909):0.00000100000050002909):0.00000100000050002909):0.00000100000050002909):0.00000100000050002909):0.00000100000050002909,(((_R_Hydrochorea_gonggrijpii_Tillett_45696@NODE_1_length_871_cov_74.074307:0.00600606373565283711,_R_Hydrochorea_marginata_Morim_563@NODE_1_length_1171_cov_134.927788:0.00366781941311536625):0.00000100000050002909,(_R_Hydrochorea_corymbosa1_Bonadeu_655@NODE_1_length_1117_cov_181.466102:0.00308046880704226792,(Hydrochorea_corymbosa2_Iganci_862@NODE_1_length_910_cov_529.102924:0.00000100000050002909,_R_Cathormion_obliquifoliolatum_Wieringa_6519@NODE_1_length_1153_cov_343.390710:0.01451917457534549101):0.00000100000050002909):0.00095809157300252835):0.00000100000050002909,Cathormion_rhombifolium_Deighton_3618@NODE_1_length_1163_cov_43.825046:0.00453595740882385169):0.00340665710349677929):0.00082486024251446756,Jupunba_barbouriana_Iganci_847@NODE_1_length_890_cov_91.891759:0.00951599519304409391):0.00220359960089859964,Jupunba_leucophylla_Iganci_839@NODE_1_length_1432_cov_129.797048:0.01067381463365483021):0.00166695924808145878):0.00124145437747187073):0.00170787358608980727,Jupunba_langsdorfii_Ribeiro_728@NODE_3_length_667_cov_8.901695:0.00983737792731455458):0.00085548251635509439,(Balizia_leucocalyx_Aguilar_1939@NODE_1_length_1221_cov_74.324301:0.01460675290768803647,_R_Jupunba_macradenia_Lourteig_3021@NODE_2_length_763_cov_71.202624:0.00699723834511857112):0.00000100000050002909):0.00000100000050002909,(_R_Jupunba_trapezifolia_Simon_1600@NODE_1_length_788_cov_523.563438:0.00352015936484429076,(_R_Jupunba_longipedunculata_Cardona_2682@NODE_1_length_1076_cov_62.229229:0.00192733344484910941,Jupunba_floribunda_Iganci_883@NODE_1_length_1274_cov_74.323308:0.00468631720920970486):0.00116843286965563555):0.00351758520100104626):0.00083853806038169877,(_R_Jupunba_filamentosa_Lima_7487@NODE_1_length_1198_cov_80.432649:0.00776384062310648496,(_R_Jupunba_langsdorfii_Ribeiro_728@NODE_2_length_916_cov_106.544696:0.00837384963330427279,Jupunba_cochleata_Bonadeu_673@NODE_1_length_1154_cov_92.931291:0.00557782816339112957):0.00000100000050002909):0.00291164545264090613):0.00341354328465406573):0.00170372017857495358,(((Albizia_sinaloensis_Hughes_1576@NODE_1_length_996_cov_48.088139:0.00803398070547151760,Albizia_tomentosa_Hughes_648@NODE_1_length_996_cov_35.187160:0.00314411907116174394):0.00941388558259360561,(_R_Albizia_adinocephala_FHO33_88@NODE_1_length_1581_cov_72.173537:0.00514267316434877195,_R_Albizia_xerophytica_Hughes_1435@NODE_1_length_1153_cov_57.209108:0.00656691492966532918):0.00212970574635641197):0.00445733852376053400,_R_Albizia_multiflora_Hughes_3090@NODE_1_length_1213_cov_67.567782:0.00902297793034806568):0.00535893887934196615):0.00228349861284781212,(((_R_Punjuba_racemiflora_Jimenez_Soares_3626@NODE_1_length_1252_cov_67.802553:0.01125144654216663972,_R_Punjuba_lehmannii_Escobar_7465@NODE_2_length_637_cov_33.823214:0.00904821530814515704):0.00791100640510837734,((((Jupunba_barbouriana_Iganci_847@NODE_2_length_677_cov_105.610000:0.01379413173244597828,(Jupunba_villosa_Borges_423@NODE_2_length_1188_cov_47.058506:0.18775533552198386822,Jupunba_commutata_Maguire_46145@NODE_2_length_856_cov_34.168164:0.01356332595568395666):0.00634948443148231068):0.00242909692428768800,((Jupunba_floribunda_Iganci_883@NODE_2_length_1255_cov_60.786078:0.02990749931937846870,(_R_Jupunba_commutata_Maguire_46145@NODE_3_length_562_cov_62.575258:0.02286653134470069057,(_R_Balizia_elegans_Iganci_870@NODE_1_length_1163_cov_74.076427:0.01411745102286546434,(Jupunba_idiopoda_Quesada_1718@NODE_2_length_719_cov_53.584112:0.01106670860936189056,_R_Jupunba_oxyphyllidia_Yonker_6157@NODE_1_length_997_cov_60.479348:0.00401252882826714889):0.00674094196973892921):0.00200290791507035408):0.00099313135015586520):0.00133273054028194902,Jupunba_laeta_Mori_25147@NODE_2_length_500_cov_15.382979:0.00689646954691597227):0.00159547974597731260):0.00261476867490436195,((Balizia_leucocalyx_Aguilar_1939@NODE_2_length_1188_cov_71.786679:0.01217385016677280732,((_R_Jupunba_nipensis_Mayo_19662@NODE_2_length_587_cov_22.433333:0.00778898198614072067,_R_Jupunba_asplenifolia_Ekman_6383@NODE_1_length_709_cov_40.031646:0.00315534766374883213):0.00318799052252274071,(_R_Jupunba_abbottii_Zanoni_21220@NODE_2_length_723_cov_81.142415:0.00459295404302004738,Jupunba_oppositifolia_Liegier_16014@NODE_2_length_717_cov_60.971875:0.00628306347059478208):0.00151950366290864048):0.01409592455180228368):0.00292662332464967709,(Jupunba_leucophylla_Iganci_839@NODE_2_length_1247_cov_144.382051:0.00953135518383095223,(Hydrochorea_marginata_Morim_563@NODE_3_length_531_cov_64.290749:0.09588830169874572318,Jupunba_microcalyx_Iganci_855@NODE_2_length_1015_cov_60.240938:0.00000100000050002909):0.06177564779328698769):0.00366683827895406596):0.00093345944138234233):0.00476240152368279449,(Punjuba_callejasii_Daly_5935@NODE_2_length_654_cov_9.183709:0.01882373520337171993,((Jupunba_limae_Iganci_261@NODE_2_length_961_cov_15.829186:0.07526609687340504729,((Jupunba_langsdorfii_Ribeiro_728@NODE_1_length_945_cov_45.895161:0.01678574924623786255,Jupunba_longipedunculata_Cardona_2682@NODE_3_length_651_cov_9.705575:0.04588991964791862971):0.01061338431642344128,(_R_Jupunba_brachystachya_Lima_7438@NODE_2_length_641_cov_31.484043:0.08488846588287264627,Jupunba_filamentosa_Lima_7487@NODE_2_length_588_cov_23.217221:0.00329592378777259767):0.01801455258205376941):0.01711875117970178620):0.11422577409041249907,((Jupunba_cochleata_Bonadeu_673@NODE_2_length_746_cov_47.741405:0.01114812945509411832,(Cathormion_obliquifoliolatum_Wieringa_6519@NODE_2_length_634_cov_86.803109:0.01354314302886461437,(_R_Hydrochorea_marginata_Morim_563@NODE_2_length_979_cov_84.640798:0.00435380197940160758,(Cathormion_rhombifolium_Deighton_3618@NODE_2_length_798_cov_40.522885:0.01459146193312594458,Hydrochorea_gonggrijpii_Tillett_45696@NODE_2_length_645_cov_43.404930:0.00742889858925154748):0.00000100000050002909):0.00303184292090627298):0.00280358674678164548):0.00104272500248374063,(((_R_Balizia_elegans_Iganci_870@NODE_3_length_509_cov_14.268519:0.01507626565379040912,(Jupunba_microcalyx_Iganci_855@NODE_3_length_538_cov_11.958785:0.06440614345477424507,Jupunba_cochleata_Bonadeu_673@NODE_3_length_591_cov_18.515564:0.00640499696255224585):0.01693247125668630865):0.00282762586688918138,_R_Balizia_spnov_Morim_577@NODE_2_length_687_cov_28.310127:0.01099609823690966999):0.00323498880374716198,_R_Jupunba_macradenia_Lourteig_3021@NODE_1_length_834_cov_40.389696:0.01737043441117964993):0.01134206977944015628):0.25998465919465624241):0.19754885005752620408):0.00000100000050002909):0.00000100000050002909):0.07213742283460775062,_R_Jupunba_longipedunculata_Cardona_2682@NODE_2_length_680_cov_41.835821:0.19239837318276312161):0.09686265135204659427):0.00105977940545035976,((Albizia_niopoides_Simon_1601@NODE_1_length_1047_cov_97.194845:0.01097691049551713892,((_R_Albizia_inundata_Wood_26530@NODE_1_length_906_cov_141.152761:0.00199521814369730622,(_R_Albizia_subdimidiata_var_subdimidiata_Ferreira_210@NODE_1_length_896_cov_100.655678:0.01039034899133237967,Albizia_subdimidiata_var_minor_Gorts_341@NODE_1_length_773_cov_26.127874:0.00559922482001621365):0.00000100000050002909):0.00498225171714927230,_R_Albizia_glabripetala_Lewis_1652@NODE_1_length_927_cov_24.929412:0.01571335002932384636):0.00451418346598217359):0.00950499846169199601,(_R_Albizia_edwallii_Dalmaso_272@NODE_1_length_1081_cov_7.342105:0.01529064637414340351,Albizia_coripatensis_Hughes_2433@NODE_1_length_1455_cov_109.320029:0.00887603563203152521):0.01013714779456595556):0.00000100000050002909,Albizia_burkartiana_StivalSantos_678@NODE_1_length_1123_cov_9.532772:0.01093299243546971139):0.0;
