# Supplementary material for: A new generic circumscription of Hydrochorea (Leguminosae, Caesalpinioideae, mimosoid clade) with an amphi-Atlantic distribution
Source: PhytoKeys. 2022 Aug 22;205:401–37. doi: 10.3897/phytokeys.205.82775 (PMC9849043; doi:10.3897/phytokeys.205.82775)
Supplement: Supplementary material 2 — Supplementary data file S2 [file phytokeys-205-401_article-82775__-s002.zip › MSC_m22375_comp33196_c0_seq1_exon05.tre]

(Afrocalliandra_redacta_Germishuizen_5585@NODE_2_length_513_cov_180.488532:0.03500799835330452303,(_R_Calliandra_bella_LPQ15696@NODE_1_length_1118_cov_205.914505:0.06691395958713290681,(((((((_R_Balizia_pedicellaris_Queiroz_15529@NODE_1_length_1803_cov_258.228261:0.01035118702524973240,(Balizia_elegans_Iganci_870@NODE_1_length_1956_cov_70.772219:0.00446418443414874772,Balizia_spnov_Morim_577@NODE_1_length_1669_cov_278.773854:0.00305846303160447466):0.00534602448733332777):0.00274206015280384569,(_R_Balizia_leucocalyx_Aguilar_1939@NODE_1_length_882_cov_160.152795:0.00000100000050002909,_R_Balizia_leucocalyx_Aguilar_1939@NODE_2_length_621_cov_73.115809:0.00000100000050002909):0.01477675204356959995):0.00341348358919769338,((Jupunba_barbouriana_Iganci_847@NODE_1_length_1796_cov_124.524142:0.00227440833740057049,(_R_Jupunba_trapezifolia_Simon_1600@NODE_1_length_1217_cov_205.985370:0.00105048221202088256,(Jupunba_commutata_Maguire_46145@NODE_1_length_1862_cov_92.688515:0.00000100000050002909,_R_Jupunba_trapezifolia_Simon_1600@NODE_2_length_536_cov_27.831601:0.00190437757400453950):0.00139331508504112627):0.00304386930964045200):0.00222815321265056694,(((Cathormion_obliquifoliolatum_Wieringa_6519@NODE_1_length_1113_cov_209.572779:0.00224831707202650770,_R_Cathormion_rhombifolium_Deighton_3618@NODE_1_length_1752_cov_56.743284:0.00283793677308201995):0.00257816629432114537,Hydrochorea_gonggrijpii_Tillett_45696@NODE_1_length_1547_cov_92.325170:0.00276714381344742889):0.00248433658704072698,(Jupunba_macradenia_Lourteig_3021@NODE_1_length_1713_cov_78.301956:0.00783250067559687450,(_R_Hydrochorea_marginata_Morim_563@NODE_1_length_1935_cov_127.665770:0.00456477837646996915,(Hydrochorea_corymbosa2_Iganci_862@NODE_1_length_1793_cov_203.875719:0.00224512147071004309,_R_Hydrochorea_corymbosa1_Bonadeu_655@NODE_1_length_975_cov_1118.381522:0.00000100000050002909):0.00224868100763134541):0.00430654796088628892):0.00156403552434532093):0.00151020418878415651):0.00000100000050002909):0.00223423047133788043,(((Jupunba_oxyphyllidia_Yonker_6157@NODE_1_length_1696_cov_95.101297:0.00393116260322905024,Jupunba_idiopoda_Quesada_1718@NODE_1_length_1484_cov_59.933902:0.00383666262468012470):0.00163875106930583530,((Jupunba_abbottii_Zanoni_21220@NODE_1_length_1750_cov_71.918111:0.00079720596135132000,_R_Jupunba_oppositifolia_Liegier_16014@NODE_1_length_1600_cov_87.881812:0.00197682012690593000):0.00398648918595784565,(_R_Jupunba_nipensis_Mayo_19662@NODE_2_length_564_cov_10.675565:0.00176782624435922178,(Jupunba_asplenifolia_Ekman_6383@NODE_1_length_1408_cov_36.204358:0.00115330932023938073,_R_Jupunba_nipensis_Mayo_19662@NODE_1_length_698_cov_30.312399:0.05947268426621046822):0.00077473743916567155):0.00193233643022319387):0.00000100000050002909):0.00785815789688771964,((Jupunba_longipedunculata_Cardona_2682@NODE_1_length_1620_cov_88.356448:0.04130313922108740793,_R_Jupunba_floribunda_Iganci_883@NODE_1_length_1954_cov_93.910495:0.00630482506995586837):0.00043241371931824715,((_R_Jupunba_cochleata_Bonadeu_673@NODE_1_length_1622_cov_106.136570:0.00398301094938944850,(Jupunba_leucophylla_Iganci_839@NODE_1_length_2012_cov_154.360724:0.00222727348778894389,Jupunba_microcalyx_Iganci_855@NODE_1_length_1941_cov_108.227468:0.00335639781969095195):0.00543647247057548692):0.00074532617001479427,(((Jupunba_limae_Iganci_261@NODE_1_length_1326_cov_90.337870:0.00083881596720630292,Jupunba_limae_Iganci_261@NODE_2_length_946_cov_30.476410:0.00000100000050002909):0.00335900157292136087,(Jupunba_brachystachya_Lima_7438@NODE_1_length_2045_cov_68.677846:0.00398629045006009680,_R_Jupunba_filamentosa_Lima_7487@NODE_1_length_1871_cov_63.370680:0.00573403666740655762):0.00000100000050002909):0.00223406835086081097,(Jupunba_laeta_Mori_25147@NODE_1_length_1612_cov_47.790879:0.00575183260296759872,_R_Jupunba_villosa_Borges_423@NODE_1_length_2421_cov_74.627133:0.00663659980936415466):0.00064473338270128633):0.00110677017417456277):0.00000100000050002909):0.00056532642311050768):0.00054487444800377035):0.00164232887968962472,_R_Jupunba_langsdorfii_Ribeiro_728@NODE_1_length_1987_cov_78.978010:0.01486116946428294242):0.00734597041837997938,((Punjuba_racemiflora_Jimenez_Soares_3626@NODE_1_length_1688_cov_99.120422:0.00749410496378832922,(Punjuba_killipii_Palodorios_6252@NODE_1_length_1414_cov_52.272999:0.00378527496511838401,(_R_Punjuba_callejasii_Daly_5935@NODE_1_length_823_cov_39.319035:0.01088136203926783237,Punjuba_lehmannii_Escobar_7465@NODE_1_length_1938_cov_64.326169:0.00408191674752442571):0.00000100000050002909):0.00157920910648945445):0.01158405745349896238,((Albizia_coripatensis_Hughes_2433@NODE_1_length_2104_cov_117.470153:0.01679422941774201886,Albizia_edwallii_Dalmaso_272@NODE_1_length_954_cov_8.878754:0.01442852990693073781):0.00734641803021209277,((_R_Albizia_niopoides_Simon_1601@NODE_1_length_1680_cov_99.373674:0.01169236417123896768,((_R_Albizia_decandra_Vilhena_231@NODE_1_length_676_cov_55.120200:0.01268955200012487905,_R_Albizia_burkartiana_StivalSantos_678@NODE_1_length_885_cov_10.327711:0.03295292576293588904):0.00308361630052089893,((_R_Albizia_multiflora_Hughes_3090@NODE_1_length_1813_cov_92.455645:0.00437705652156192976,(_R_Albizia_subdimidiata_var_minor_Gorts_341@NODE_1_length_833_cov_38.977513:0.00269053813826127409,(_R_Albizia_subdimidiata_var_subdimidiata_Ferreira_210@NODE_1_length_1534_cov_88.855868:0.00362663023409017697,_R_Albizia_inundata_Wood_26530@NODE_1_length_851_cov_248.347990:0.00142754957656976715):0.00000100000050002909):0.00307070183945729784):0.00441693122384095860,Albizia_glabripetala_Lewis_1652@NODE_1_length_1656_cov_27.670678:0.01191915046856165984):0.00460543478828506856):0.00236463306616129269):0.00602898977297518408,(_R_Albizia_xerophytica_Hughes_1435@NODE_1_length_1573_cov_60.741310:0.00830459590466463109,((_R_Albizia_sinaloensis_Hughes_1576@NODE_1_length_1659_cov_57.383059:0.00636206959756341686,Albizia_tomentosa_Hughes_648@NODE_1_length_1554_cov_68.056872:0.00268816672971234879):0.00696361292757081973,Albizia_adinocephala_FHO33_88@NODE_1_length_1925_cov_93.602814:0.00819329382727291590):0.00568435568738348291):0.01326263770857134643):0.00309787364937576248):0.01131308359673203860):0.00000100000050002909):0.00479523506774898363,((Archidendron_clypearia_Wieringa_1849@NODE_1_length_1865_cov_146.877517:0.01890085421169847291,_R_Acacia_rostellifera_Murphy_466@NODE_1_length_1489_cov_151.245751:0.02639105587094922600):0.00409167897178224806,(_R_Albizia_tomentella_Leach_Dunlop_3801@NODE_1_length_1882_cov_139.735180:0.02856107783966977190,_R_Enterolobium_cyclocarpum_MWC9020@NODE_1_length_1962_cov_156.783554:0.02375491904003880841):0.00765613548197029408):0.00683732875363230776):0.03192450804827477728):0.01963592780050281081,Afrocalliandra_redacta_Germishuizen_5585@NODE_1_length_1207_cov_252.188496:0.04262035582706826670):0.0;
