# Supplementary material for: A new generic circumscription of Hydrochorea (Leguminosae, Caesalpinioideae, mimosoid clade) with an amphi-Atlantic distribution
Source: PhytoKeys. 2022 Aug 22;205:401–37. doi: 10.3897/phytokeys.205.82775 (PMC9849043; doi:10.3897/phytokeys.205.82775)
Supplement: Supplementary material 2 — Supplementary data file S2 [file phytokeys-205-401_article-82775__-s002.zip › MSC_m23218_comp33408_c0_seq1_exon08.tre]

((_R_Afrocalliandra_redacta_Germishuizen_5585@NODE_2_length_861_cov_99.913265:0.02765331910117236128,(_R_Calliandra_bella_LPQ15696@NODE_1_length_1155_cov_137.773655:0.04713627064389969840,((_R_Albizia_tomentella_Leach_Dunlop_3801@NODE_1_length_1244_cov_229.095973:0.03101023517411186786,Enterolobium_cyclocarpum_MWC9020@NODE_1_length_1335_cov_279.997615:0.02200572379548372884):0.00345558343042655976,((((_R_Punjuba_racemiflora_Jimenez_Soares_3626@NODE_1_length_1217_cov_119.233333:0.00880450718130130865,Punjuba_callejasii_Daly_5935@NODE_1_length_878_cov_44.685393:0.00478640234124389722):0.00515661703969184145,(Punjuba_killipii_Palodorios_6252@NODE_1_length_958_cov_71.014756:0.00107635540616069620,_R_Punjuba_lehmannii_Escobar_7465@NODE_1_length_1435_cov_109.276878:0.00257494066480260355):0.00522835675182180964):0.00311350111604957605,((_R_Jupunba_langsdorfii_Ribeiro_728@NODE_1_length_1715_cov_104.865079:0.00984246434489538351,((Jupunba_floribunda_Iganci_883@NODE_1_length_1246_cov_157.562874:0.00655616867380240994,((Balizia_spnov_Morim_577@NODE_1_length_1182_cov_264.316770:0.01568609609582084438,Jupunba_macradenia_Lourteig_3021@NODE_1_length_1085_cov_174.113095:0.00437341868207515635):0.00305124235028309768,_R_Jupunba_barbouriana_Iganci_847@NODE_1_length_1320_cov_169.781979:0.00922800011434983872):0.00000100000050002909):0.00075297558632903081,(((((_R_Jupunba_laeta_Mori_25147@NODE_1_length_1048_cov_64.250257:0.00298459769251076300,((Jupunba_limae_Iganci_261@NODE_1_length_1682_cov_108.028660:0.00683328023854638637,_R_Jupunba_brachystachya_Lima_7438@NODE_1_length_1362_cov_139.782879:0.00785995966585442511):0.00226078648050902697,_R_Jupunba_filamentosa_Lima_7487@NODE_1_length_1541_cov_117.187842:0.00992128164090746653):0.00072596273912871919):0.00226432936357961025,_R_Jupunba_villosa_Borges_423@NODE_1_length_1629_cov_138.597938:0.00379590704499913794):0.00147659335533864848,(Hydrochorea_corymbosa2_Iganci_862@NODE_2_length_510_cov_362.632967:0.01215623963071208770,((Balizia_elegans_Iganci_870@NODE_1_length_1509_cov_139.417598:0.00610181381289961761,(Cathormion_rhombifolium_Deighton_3618@NODE_1_length_1319_cov_86.268921:0.00390234181678904149,Cathormion_obliquifoliolatum_Wieringa_6519@NODE_1_length_1219_cov_171.401203:0.00751697959128950523):0.00152938661842730132):0.00229107675037322012,(_R_Hydrochorea_corymbosa2_Iganci_862@NODE_1_length_750_cov_283.041727:0.00397805213432158699,(Hydrochorea_corymbosa1_Bonadeu_655@NODE_1_length_1037_cov_214.331976:0.00197864728422424878,(Hydrochorea_gonggrijpii_Tillett_45696@NODE_1_length_941_cov_191.673611:0.00000100000050002909,_R_Hydrochorea_marginata_Morim_563@NODE_1_length_1645_cov_184.856505:0.00375853298854594191):0.00376416539394815739):0.00297913078685815109):0.00306806805255809521):0.00124175722515917084):0.00259494853461055821):0.00000100000050002909,((Jupunba_cochleata_Bonadeu_673@NODE_1_length_1435_cov_124.095729:0.01407655040183971619,(Jupunba_idiopoda_Quesada_1718@NODE_1_length_934_cov_100.757293:0.00222627355308958105,(Jupunba_oxyphyllidia_Yonker_6157@NODE_1_length_1117_cov_156.008654:0.00613207002820761234,((Jupunba_abbottii_Zanoni_21220@NODE_1_length_1112_cov_146.794203:0.00000100000050002909,Jupunba_oppositifolia_Liegier_16014@NODE_1_length_885_cov_155.121287:0.03955841395164787916):0.00188709015610321468,(Jupunba_nipensis_Mayo_19662@NODE_1_length_829_cov_56.791223:0.00000100000050002909,Jupunba_asplenifolia_Ekman_6383@NODE_1_length_896_cov_62.653236:0.00350241203571811412):0.00233132948286934004):0.00188104558200556573):0.00000100000050002909):0.00385682138844469554):0.00000100000050002909,_R_Balizia_pedicellaris_Queiroz_15529@NODE_1_length_1505_cov_219.458621:0.01364280829929957230):0.00075364604582001278):0.00000100000050002909,((Jupunba_leucophylla_Iganci_839@NODE_1_length_1895_cov_145.104510:0.00454481194051252393,_R_Jupunba_longipedunculata_Cardona_2682@NODE_1_length_1202_cov_196.792889:0.00508232522463141975):0.00072494443978036527,(_R_Jupunba_commutata_Maguire_46145@NODE_1_length_1521_cov_126.619114:0.00225466344553920239,Jupunba_trapezifolia_Simon_1600@NODE_1_length_1219_cov_187.528351:0.00835748480030754776):0.00150667497145047578):0.00225734186333708016):0.00150062645008658987):0.00000100000050002909):0.00299899745784055561,(Balizia_leucocalyx_Aguilar_1939@NODE_1_length_1604_cov_130.229208:0.01347028709463209996,(_R_Jupunba_microcalyx_Iganci_855@NODE_1_length_1291_cov_196.121087:0.00696831624882217598,_R_Jupunba_leucophylla_Iganci_839@NODE_2_length_954_cov_127.187001:0.04244748021137060429):0.19752455252956294118):0.00179196003427219185):0.00076779224967020573):0.00227288962944499628,((((Albizia_adinocephala_FHO33_88@NODE_1_length_1493_cov_105.681497:0.00475945125216729013,(_R_Albizia_xerophytica_Hughes_1435@NODE_1_length_1104_cov_76.108082:0.00737955137731101732,(_R_Albizia_sinaloensis_Hughes_1576@NODE_1_length_1107_cov_68.146602:0.00811188539241257910,Albizia_tomentosa_Hughes_648@NODE_1_length_909_cov_119.741587:0.00700224369647625428):0.00317766977111254333):0.00000100000050002909):0.02479706003567385200,(_R_Albizia_coripatensis_Hughes_2433@NODE_1_length_1462_cov_222.416606:0.01010264672720032758,Albizia_edwallii_Dalmaso_272@NODE_1_length_1093_cov_8.729287:0.00242176410726724876):0.01030638517223265299):0.00463043333772395881,(Albizia_burkartiana_StivalSantos_678@NODE_1_length_956_cov_12.321865:0.02869398768685680126,(_R_Albizia_decandra_Vilhena_231@NODE_1_length_683_cov_48.920792:0.00160440388643402006,(((Albizia_subdimidiata_var_subdimidiata_Ferreira_210@NODE_1_length_1077_cov_91.075000:0.00605667373077480638,Albizia_glabripetala_Lewis_1652@NODE_1_length_682_cov_64.900826:0.00467919841135503063):0.00521622812377030027,(_R_Albizia_inundata_Wood_26530@NODE_1_length_892_cov_187.614098:0.00594215474653075545,Albizia_subdimidiata_var_minor_Gorts_341@NODE_1_length_869_cov_45.011364:0.00299905071156929140):0.00349993625790771552):0.00364545675400518515,(Albizia_multiflora_Hughes_3090@NODE_1_length_1213_cov_123.547535:0.00523660385826986950,Albizia_niopoides_Simon_1601@NODE_1_length_1159_cov_156.372458:0.00982274210199664613):0.00000100000050002909):0.00108268828432047520):0.00958538106648253521):0.00593093359338502969):0.00388012021682011127,(_R_Acacia_rostellifera_Murphy_466@NODE_1_length_1577_cov_199.186000:0.02959593000737984272,Archidendron_clypearia_Wieringa_1849@NODE_1_length_1271_cov_246.466499:0.02400965536531959182):0.00308145859604762318):0.00204873151570682645):0.00078310295358027229):0.07183133141314844428):0.01537242779950146951):0.01198680363838273456,_R_Afrocalliandra_redacta_Germishuizen_5585@NODE_3_length_728_cov_22.064516:0.02588873144422583483,Afrocalliandra_redacta_Germishuizen_5585@NODE_1_length_964_cov_105.359639:0.08598988594497289362):0.0;
