# Supplementary material for: A new generic circumscription of Hydrochorea (Leguminosae, Caesalpinioideae, mimosoid clade) with an amphi-Atlantic distribution
Source: PhytoKeys. 2022 Aug 22;205:401–37. doi: 10.3897/phytokeys.205.82775 (PMC9849043; doi:10.3897/phytokeys.205.82775)
Supplement: Supplementary material 2 — Supplementary data file S2 [file phytokeys-205-401_article-82775__-s002.zip › MSC_m24890_comp33991_c0_seq1_exon09.tre]

(Archidendron_clypearia_Wieringa_1849@NODE_1_length_983_cov_254.338852:0.01543691526104448535,((((Punjuba_racemiflora_Jimenez_Soares_3626@NODE_1_length_1105_cov_123.157588:0.00500345118155231649,_R_Punjuba_lehmannii_Escobar_7465@NODE_1_length_1141_cov_85.858083:0.00264219741477487611):0.00000100000050002909,(Punjuba_callejasii_Daly_5935@NODE_1_length_756_cov_27.453608:0.00759747907885194827,_R_Punjuba_killipii_Palodorios_6252@NODE_1_length_753_cov_72.798817:0.00000100000050002909):0.00171843348464777688):0.00657473900487865782,(((Jupunba_macradenia_Lourteig_3021@NODE_1_length_931_cov_87.322014:0.00761239048263391473,((_R_Balizia_pedicellaris_Queiroz_15529@NODE_1_length_1452_cov_189.310666:0.00502322573532475170,_R_Balizia_elegans_Iganci_870@NODE_1_length_1273_cov_105.084448:0.00589388637076622250):0.00370864119188760557,((Balizia_spnov_Morim_577@NODE_1_length_1322_cov_167.280979:0.00782229525930568277,(_R_Hydrochorea_gonggrijpii_Tillett_45696@NODE_1_length_933_cov_138.820093:0.00768768230112122728,((Hydrochorea_marginata_Morim_563@NODE_1_length_1439_cov_148.723935:0.00465522499355206388,(Hydrochorea_corymbosa1_Bonadeu_655@NODE_1_length_865_cov_201.870370:0.00239708982022328191,_R_Hydrochorea_corymbosa2_Iganci_862@NODE_1_length_1126_cov_369.373483:0.00000100000050002909):0.00286944697252265735):0.00185293632617333521,(_R_Cathormion_rhombifolium_Deighton_3618@NODE_1_length_1010_cov_87.125402:0.00304612746942166997,_R_Cathormion_obliquifoliolatum_Wieringa_6519@NODE_1_length_1126_cov_234.697479:0.00404655043664176994):0.00400190141781592984):0.00158371602716283230):0.00178729989832841860):0.00082376352957024999,_R_Balizia_leucocalyx_Aguilar_1939@NODE_1_length_1265_cov_115.068182:0.00662823344401902628):0.00087006474177599396):0.00191689733591653318):0.00313167487208923512,((((((Jupunba_cochleata_Bonadeu_673@NODE_1_length_753_cov_175.831361:0.00551076180897252643,(_R_Jupunba_barbouriana_Iganci_847@NODE_1_length_1386_cov_127.155844:0.00679125796838564357,Jupunba_trapezifolia_Simon_1600@NODE_1_length_1039_cov_181.828252:0.00000100000050002909):0.00024890980977308719):0.00110055032650053348,Jupunba_longipedunculata_Cardona_2682@NODE_1_length_983_cov_114.960265:0.00417387913204638264):0.00000100000050002909,(Jupunba_commutata_Maguire_46145@NODE_1_length_1255_cov_101.669779:0.00651004307102992161,(Jupunba_filamentosa_Lima_7487@NODE_1_length_1274_cov_99.043442:0.00992837704765118373,(_R_Jupunba_brachystachya_Lima_7438@NODE_1_length_1285_cov_107.382450:0.00166101614022573941,(_R_Jupunba_villosa_Borges_423@NODE_1_length_1471_cov_102.110473:0.00488124670863509819,_R_Jupunba_limae_Iganci_261@NODE_1_length_1586_cov_72.136514:0.00489811701859184118):0.00000100000050002909):0.00400526573310859557):0.00177416349868852866):0.00000100000050002909):0.00000100000050002909,(_R_Jupunba_langsdorfii_Ribeiro_728@NODE_1_length_1494_cov_87.266055:0.00161827306153723488,(Jupunba_leucophylla_Iganci_839@NODE_1_length_1462_cov_180.537184:0.00000100000050002909,Jupunba_microcalyx_Iganci_855@NODE_1_length_1499_cov_113.046414:0.00324863876514184906):0.00898965514442646996):0.00081219534117776999):0.00040445184894286024,Jupunba_laeta_Mori_25147@NODE_1_length_818_cov_46.048583:0.01151589284822427360):0.00040439303102449045,(Jupunba_floribunda_Iganci_883@NODE_1_length_1441_cov_92.340176:0.00732296244690504739,((_R_Jupunba_asplenifolia_Ekman_6383@NODE_1_length_844_cov_35.861799:0.00368974956194428882,(Jupunba_abbottii_Zanoni_21220@NODE_1_length_952_cov_98.909714:0.00214153971301507193,(Jupunba_nipensis_Mayo_19662@NODE_1_length_594_cov_32.299807:0.00179836414352224920,_R_Jupunba_oppositifolia_Liegier_16014@NODE_1_length_952_cov_90.139429:0.00214853913095293132):0.00000100000050002909):0.00000100000050002909):0.00392920059397943409,(_R_Jupunba_idiopoda_Quesada_1718@NODE_1_length_914_cov_75.455197:0.00562190185503476641,Jupunba_oxyphyllidia_Yonker_6157@NODE_1_length_1028_cov_113.008412:0.00496655220629429062):0.00466654768210247092):0.00162684275552516249):0.00000100000050002909):0.00000100000050002909):0.00569451725657897905,((Albizia_edwallii_Dalmaso_272@NODE_1_length_697_cov_5.383178:0.00913699950658058285,_R_Albizia_coripatensis_Hughes_2433@NODE_1_length_1172_cov_186.246575:0.00683332149243099773):0.00677975630363423978,(((Albizia_niopoides_Simon_1601@NODE_1_length_963_cov_142.200903:0.02131076713794087876,Albizia_burkartiana_StivalSantos_678@NODE_1_length_867_cov_9.798030:0.01208211349557637357):0.00109290472889585774,((Albizia_tomentosa_Hughes_648@NODE_1_length_982_cov_110.797790:0.00522918492881902213,Albizia_sinaloensis_Hughes_1576@NODE_1_length_1149_cov_76.878731:0.00450375136645107550):0.00596267755293013787,(_R_Albizia_adinocephala_FHO33_88@NODE_1_length_1503_cov_96.806452:0.00932932919681299030,Albizia_xerophytica_Hughes_1435@NODE_1_length_995_cov_93.910675:0.00717424726378466156):0.00372190165700178946):0.00608591113502486916):0.00303180893016278923,((Albizia_multiflora_Hughes_3090@NODE_1_length_1210_cov_123.320388:0.00519961466503170069,Albizia_decandra_Vilhena_231@NODE_1_length_592_cov_36.976699:0.00542177831641889058):0.00258349364970764279,((_R_Albizia_glabripetala_Lewis_1652@NODE_1_length_937_cov_72.933721:0.00191857694181313092,_R_Albizia_subdimidiata_var_minor_Gorts_341@NODE_1_length_793_cov_33.885475:0.00263721813644062636):0.00580661596445964344,(Albizia_inundata_Wood_26530@NODE_1_length_998_cov_186.823966:0.00947013526351882934,Albizia_subdimidiata_var_subdimidiata_Ferreira_210@NODE_1_length_1041_cov_126.445021:0.00773887269529312423):0.00588059051457028026):0.00000100000050002909):0.00558915653631897064):0.00739665870520502151):0.00231906518684472582):0.00000100000050002909):0.00282338139201608216,(_R_Albizia_tomentella_Leach_Dunlop_3801@NODE_1_length_1035_cov_150.515658:0.02633881898526400922,_R_Enterolobium_cyclocarpum_MWC9020@NODE_1_length_929_cov_264.677230:0.06421226901739787718):0.00563318994508952165):0.00437410211899038129,Acacia_rostellifera_Murphy_466@NODE_1_length_1371_cov_144.656878:0.12174317318727290171):0.0;
