# Supplementary material for: A new generic circumscription of Hydrochorea (Leguminosae, Caesalpinioideae, mimosoid clade) with an amphi-Atlantic distribution
Source: PhytoKeys. 2022 Aug 22;205:401–37. doi: 10.3897/phytokeys.205.82775 (PMC9849043; doi:10.3897/phytokeys.205.82775)
Supplement: Supplementary material 2 — Supplementary data file S2 [file phytokeys-205-401_article-82775__-s002.zip › MSC_m26089_comp34320_c0_seq1_exon04.tre]

(Calliandra_bella_LPQ15696@NODE_1_length_1244_cov_122.958012:0.18469565355517766903,(((_R_Albizia_tomentella_Leach_Dunlop_3801@NODE_1_length_1197_cov_81.751786:0.18746785826369519179,((_R_Archidendron_clypearia_Wieringa_1849@NODE_1_length_1007_cov_158.178495:0.03763664275779272927,Enterolobium_cyclocarpum_MWC9020@NODE_1_length_1031_cov_177.742138:0.03970221692381185191):0.00176343283783223165,_R_Acacia_rostellifera_Murphy_466@NODE_1_length_1096_cov_123.962709:0.05999453874860909836):0.00195447447207842875):0.00415918662825892453,((((Jupunba_filamentosa_Lima_7487@NODE_1_length_1086_cov_56.526264:0.00293367992424925245,Jupunba_limae_Iganci_261@NODE_1_length_1310_cov_67.201946:0.00635979927343443413):0.00786726777501061368,(Jupunba_laeta_Mori_25147@NODE_1_length_659_cov_32.522337:0.01663070710365854854,(Jupunba_leucophylla_Iganci_839@NODE_1_length_1562_cov_102.812795:0.00236508868524611549,_R_Jupunba_microcalyx_Iganci_855@NODE_1_length_1205_cov_93.798759:0.00164526153569314573):0.00993988888141899771):0.00573864585432178487):0.01199212306430382652,((Jupunba_villosa_Borges_423@NODE_1_length_1281_cov_84.764950:0.00868681912796407697,Jupunba_brachystachya_Lima_7438@NODE_1_length_1262_cov_71.135021:0.01220909495878325611):0.00594723026825169036,_R_Jupunba_langsdorfii_Ribeiro_728@NODE_1_length_1404_cov_69.313489:0.01053325897988430758):0.00297419366438193486):0.02015948397301203440,(((((_R_Jupunba_trapezifolia_Simon_1600@NODE_1_length_1208_cov_95.134432:0.07091236325116846706,Jupunba_barbouriana_Iganci_847@NODE_1_length_1076_cov_118.394394:0.00980101204079807456):0.00300448580445194027,Jupunba_macradenia_Lourteig_3021@NODE_1_length_900_cov_96.212637:0.01789955930141477053):0.00000100000050002909,((_R_Jupunba_commutata_Maguire_46145@NODE_1_length_1240_cov_69.453138:0.01447075203656811998,(Jupunba_cochleata_Bonadeu_673@NODE_1_length_1475_cov_65.655222:0.01036323787008224320,(Balizia_leucocalyx_Aguilar_1939@NODE_1_length_1377_cov_63.304615:0.02191845451086283161,(Jupunba_idiopoda_Quesada_1718@NODE_1_length_828_cov_59.595206:0.02295942509587024088,Jupunba_oxyphyllidia_Yonker_6157@NODE_1_length_963_cov_91.051919:0.00625405886702862235):0.04088903019742727574):0.00176885802709807476):0.00000100000050002909):0.00235237506666094269,(_R_Jupunba_longipedunculata_Cardona_2682@NODE_1_length_921_cov_80.574645:0.30513579805376833676,_R_Jupunba_floribunda_Iganci_883@NODE_1_length_1094_cov_90.101278:0.01138669703512580275):0.00323417139651946840):0.00244155342152913664):0.00392833678835848108,(((((_R_Jupunba_asplenifolia_Ekman_6383@NODE_1_length_650_cov_34.136126:0.00643036613043732660,Jupunba_nipensis_Mayo_19662@NODE_1_length_535_cov_33.146288:0.00000100000050002909):0.00000100000050002909,Jupunba_abbottii_Zanoni_21220@NODE_1_length_927_cov_62.948235:0.00000100000050002909):0.00257728500230298887,Jupunba_oppositifolia_Liegier_16014@NODE_1_length_928_cov_65.917744:0.00512999051181914790):0.02307494027382694241,((((Hydrochorea_corymbosa2_Iganci_862@NODE_1_length_1071_cov_235.474409:0.00927811792111188013,Hydrochorea_corymbosa1_Bonadeu_655@NODE_1_length_771_cov_92.157821:0.00506738650013477225):0.00474565676647505791,_R_Hydrochorea_marginata_Morim_563@NODE_1_length_1343_cov_96.312006:0.01067720060351112950):0.01453578740283124025,((_R_Hydrochorea_gonggrijpii_Tillett_45696@NODE_1_length_736_cov_82.230653:0.83503133642365101608,_R_Cathormion_rhombifolium_Deighton_3618@NODE_1_length_894_cov_71.798042:0.00190256506399263058):0.00507471319311047012,Cathormion_obliquifoliolatum_Wieringa_6519@NODE_1_length_908_cov_159.252052:0.00834614928099276614):0.01327663798961142838):0.01006096710468977994,_R_Balizia_spnov_Morim_577@NODE_1_length_1121_cov_166.463415:0.01628762045887705012):0.00000100000050002909):0.00349037009212751223,(_R_Balizia_elegans_Iganci_870@NODE_1_length_1101_cov_72.655273:0.01407891936652812780,_R_Balizia_pedicellaris_Queiroz_15529@NODE_1_length_1029_cov_248.628337:0.00955581643379137778):0.00000100000050002909):0.00981370943048587470):0.00813974632724478314,(((Punjuba_killipii_Palodorios_6252@NODE_1_length_662_cov_60.666667:0.01605191294775169461,Punjuba_lehmannii_Escobar_7465@NODE_1_length_1235_cov_59.488774:0.00654577810821905300):0.00899360115242979485,_R_Punjuba_racemiflora_Jimenez_Soares_3626@NODE_1_length_1263_cov_73.035413:0.02450517993482646470):0.00315892695418240610,Punjuba_callejasii_Daly_5935@NODE_1_length_793_cov_15.256983:0.01136603782092309584):0.01307515854556545384):0.00134399272631834836):0.00422736252550863847):0.00718431964364056076,((((Albizia_niopoides_Simon_1601@NODE_1_length_1041_cov_83.292531:0.14574956221876345097,(Albizia_multiflora_Hughes_3090@NODE_1_length_1055_cov_89.034765:0.01302621010464962044,(Albizia_inundata_Wood_26530@NODE_1_length_699_cov_163.473602:0.00765707871520019019,Albizia_subdimidiata_var_subdimidiata_Ferreira_210@NODE_1_length_879_cov_110.024938:0.00941708916254552567):0.00840123272771829167):0.00502899567140800002):0.00523779347520248687,(Albizia_adinocephala_FHO33_88@NODE_1_length_1352_cov_77.513725:0.02410844596185971953,((Albizia_subdimidiata_var_minor_Gorts_341@NODE_1_length_839_cov_25.198163:0.01774940545855832955,(_R_Albizia_decandra_Vilhena_231@NODE_1_length_591_cov_30.760700:0.02034027294017623153,Albizia_glabripetala_Lewis_1652@NODE_1_length_777_cov_63.797143:0.00863871654219956764):0.00465593977736213690):0.00348122183555086423,(Albizia_xerophytica_Hughes_1435@NODE_1_length_1115_cov_60.779383:0.01555219461674394767,(Albizia_sinaloensis_Hughes_1576@NODE_1_length_1043_cov_59.434783:0.00374337379866056903,Albizia_tomentosa_Hughes_648@NODE_1_length_976_cov_67.441602:0.00297995035392359170):0.00938211597929364781):0.00000100000050002909):0.00244983175436959411):0.00488279765210551664):0.00434760066412368060,_R_Albizia_burkartiana_StivalSantos_678@NODE_1_length_913_cov_7.382284:0.06420032679225839978):0.00596269864334903529,(Albizia_edwallii_Dalmaso_272@NODE_1_length_879_cov_5.682039:0.01191970764815915643,_R_Albizia_coripatensis_Hughes_2433@NODE_1_length_1293_cov_131.495066:0.02252039623325935436):0.00818113615528329348):0.02171627300275014161):0.11866636366915248035,Afrocalliandra_redacta_Germishuizen_5585@NODE_1_length_838_cov_174.132720:0.07012139933447637807):0.0;
