# Supplementary material for: A new generic circumscription of Hydrochorea (Leguminosae, Caesalpinioideae, mimosoid clade) with an amphi-Atlantic distribution
Source: PhytoKeys. 2022 Aug 22;205:401–37. doi: 10.3897/phytokeys.205.82775 (PMC9849043; doi:10.3897/phytokeys.205.82775)
Supplement: Supplementary material 2 — Supplementary data file S2 [file phytokeys-205-401_article-82775__-s002.zip › MSC_m26276_comp34352_c0_seq1_exon08.tre]

(Calliandra_bella_LPQ15696@NODE_1_length_802_cov_26.714483:0.07959294644961666110,(Archidendron_clypearia_Wieringa_1849@NODE_1_length_577_cov_158.094000:0.01203159262771942919,(((Punjuba_racemiflora_Jimenez_Soares_3626@NODE_1_length_1116_cov_90.730510:0.00854669945612786079,((Punjuba_lehmannii_Escobar_7465@NODE_1_length_1091_cov_76.735700:0.00741309565751994276,_R_Punjuba_killipii_Palodorios_6252@NODE_1_length_710_cov_59.511848:0.00596411839551441031):0.00184273183954152399,(((Cathormion_obliquifoliolatum_Wieringa_6519@NODE_2_length_791_cov_103.120924:0.00024010115397092637,(((Hydrochorea_corymbosa2_Iganci_862@NODE_1_length_961_cov_122.690949:0.00000100000050002909,Hydrochorea_corymbosa1_Bonadeu_655@NODE_2_length_508_cov_119.554084:0.00000100000050002909):0.00346907842239316472,_R_Balizia_spnov_Morim_577@NODE_2_length_929_cov_123.321510:0.00440931906567564036):0.00664063902814198120,((Albizia_burkartiana_StivalSantos_678@NODE_1_length_592_cov_7.871508:0.00667699903040353242,Albizia_edwallii_Dalmaso_272@NODE_2_length_572_cov_5.044487:0.01166607289893866958):0.01861437919900006330,Jupunba_trapezifolia_Simon_1600@NODE_2_length_788_cov_187.557981:0.00882303497325113983):0.00451036606615484899):0.01034861373896315932):0.75741389474716924735,(Hydrochorea_corymbosa2_Iganci_862@NODE_3_length_625_cov_47.415789:0.00000100000050002909,(_R_Balizia_pedicellaris_Queiroz_15529@NODE_2_length_737_cov_6.184751:0.00348608990260770076,(Jupunba_trapezifolia_Simon_1600@NODE_3_length_607_cov_5.090580:0.01294813591188140323,(Cathormion_obliquifoliolatum_Wieringa_6519@NODE_3_length_521_cov_8.736052:0.01741700432058270950,Balizia_spnov_Morim_577@NODE_3_length_633_cov_9.442907:0.00884167120477898430):0.00000100000050002909):0.00000100000050002909):0.00354852349797091281):0.91968613247793706833):0.41683208026739571039,Punjuba_callejasii_Daly_5935@NODE_1_length_654_cov_17.693241:0.00000100000050002909):0.00159697796293496925):0.00000100000050002909):0.00202690877314665218,((((_R_Jupunba_langsdorfii_Ribeiro_728@NODE_1_length_1210_cov_77.349515:0.00374691194478324417,_R_Jupunba_filamentosa_Lima_7487@NODE_1_length_1496_cov_90.276251:0.00280317008730210544):0.00000100000050002909,((_R_Balizia_elegans_Iganci_870@NODE_1_length_1212_cov_75.274009:0.01716862925254135364,Balizia_leucocalyx_Aguilar_1939@NODE_1_length_1066_cov_79.083923:0.00775083352011349865):0.00179493025311376663,(Jupunba_longipedunculata_Cardona_2682@NODE_1_length_837_cov_69.660526:0.00623497751053664947,Jupunba_floribunda_Iganci_883@NODE_1_length_1285_cov_76.709437:0.00451650738602589561):0.00111352063987142972):0.00000100000050002909):0.00000100000050002909,((_R_Jupunba_limae_Iganci_261@NODE_1_length_1212_cov_75.591189:0.00187418443158214143,(_R_Jupunba_brachystachya_Lima_7438@NODE_1_length_1147_cov_69.998131:0.00466513413830241426,Jupunba_villosa_Borges_423@NODE_1_length_1362_cov_83.833463:0.00000100000050002909):0.00093151751607544332):0.00186444113658629793,(((Jupunba_cochleata_Bonadeu_673@NODE_1_length_1371_cov_75.891808:0.01222957179165545458,((Jupunba_abbottii_Zanoni_21220@NODE_1_length_865_cov_79.027919:0.00000100000050002909,_R_Jupunba_asplenifolia_Ekman_6383@NODE_1_length_548_cov_41.600849:0.00000100000050002909):0.00000100000050002909,_R_Jupunba_nipensis_Mayo_19662@NODE_1_length_527_cov_37.695556:0.00198704516395809992):0.00357346330995481597):0.00000100000050002909,((Jupunba_idiopoda_Quesada_1718@NODE_1_length_910_cov_74.815126:0.00000100000050002909,Jupunba_oxyphyllidia_Yonker_6157@NODE_1_length_1019_cov_70.555202:0.00098756569424806868):0.00197027661132525948,(Jupunba_oppositifolia_Liegier_16014@NODE_1_length_733_cov_80.504573:0.00427959345572295757,(_R_Jupunba_laeta_Mori_25147@NODE_1_length_841_cov_38.981675:0.00616687101274206693,Balizia_pedicellaris_Queiroz_15529@NODE_1_length_2064_cov_94.773021:0.00654228805393102571):0.00000100000050002909):0.00000100000050002909):0.00000100000050002909):0.00000100000050002909,(((Cathormion_obliquifoliolatum_Wieringa_6519@NODE_1_length_848_cov_47.790668:0.07242761663588272170,Cathormion_rhombifolium_Deighton_3618@NODE_1_length_904_cov_65.995163:0.00238323075646187758):0.00931939557178859852,(Hydrochorea_corymbosa1_Bonadeu_655@NODE_1_length_573_cov_55.679537:0.00183080511997105047,(_R_Balizia_spnov_Morim_577@NODE_1_length_1049_cov_91.089537:0.00191770095553578336,(_R_Hydrochorea_gonggrijpii_Tillett_45696@NODE_1_length_829_cov_115.711436:0.00246627752569794157,(_R_Hydrochorea_corymbosa2_Iganci_862@NODE_2_length_807_cov_152.442819:0.00387295460388431675,Hydrochorea_marginata_Morim_563@NODE_1_length_1182_cov_130.142081:0.00233888685005775952):0.00233481333024373235):0.00000100000050002909):0.00000100000050002909):0.00185587944878256314):0.00375914525315336825,(_R_Jupunba_leucophylla_Iganci_839@NODE_1_length_1547_cov_107.711565:0.00000100000050002909,_R_Jupunba_microcalyx_Iganci_855@NODE_1_length_1393_cov_80.967325:0.00093582130908559922):0.01038414331434591581):0.00000100000050002909):0.00093145339116502664):0.00000100000050002909):0.00000100000050002909,((Jupunba_trapezifolia_Simon_1600@NODE_1_length_910_cov_39.759064:0.00334870293125341580,_R_Jupunba_barbouriana_Iganci_847@NODE_1_length_1226_cov_107.671018:0.00108496649339261814):0.00273300996683886093,Jupunba_commutata_Maguire_46145@NODE_1_length_944_cov_96.694348:0.00217431082746593046):0.00272460937807550430):0.00753454292014164948):0.00318465853915713120,(((Albizia_burkartiana_StivalSantos_678@NODE_2_length_560_cov_3.889109:0.01915880164833492702,((((Albizia_tomentosa_Hughes_648@NODE_1_length_929_cov_87.876761:0.00438200802135399643,_R_Albizia_adinocephala_FHO33_88@NODE_1_length_1194_cov_85.633841:0.00669763973114368902):0.00000100000050002909,_R_Albizia_xerophytica_Hughes_1435@NODE_1_length_1162_cov_50.964055:0.00098179944307088336):0.00000100000050002909,Albizia_sinaloensis_Hughes_1576@NODE_1_length_1118_cov_49.666667:0.00573580720871375450):0.01025047518510055142,(((Albizia_multiflora_Hughes_3090@NODE_1_length_925_cov_92.633255:0.00558751951256553168,(_R_Albizia_subdimidiata_var_subdimidiata_Ferreira_210@NODE_1_length_867_cov_104.682278:0.01106240796053866923,(_R_Albizia_inundata_Wood_26530@NODE_1_length_547_cov_61.164634:0.00386539739348304781,_R_Albizia_subdimidiata_var_minor_Gorts_341@NODE_1_length_617_cov_18.570370:0.00517604600736161144):0.00655388698631971696):0.00217022762407866922):0.00000100000050002909,_R_Albizia_glabripetala_Lewis_1652@NODE_1_length_818_cov_45.794872:0.00827286140320356370):0.00000100000050002909,Albizia_decandra_Vilhena_231@NODE_1_length_650_cov_22.162304:0.00650416248111663174):0.00555600850190692344):0.00269305400987136182):0.00506101146005341358,(Albizia_edwallii_Dalmaso_272@NODE_1_length_622_cov_3.495591:0.00678094475220228799,Albizia_coripatensis_Hughes_2433@NODE_1_length_1246_cov_115.862275:0.01205918506463044340):0.00687385445937582860):0.00559460261066539993,(_R_Albizia_tomentella_Leach_Dunlop_3801@NODE_1_length_1175_cov_70.065574:0.06466086273200355450,(_R_Acacia_rostellifera_Murphy_466@NODE_1_length_1179_cov_101.719601:0.12387868827375514424,_R_Enterolobium_cyclocarpum_MWC9020@NODE_1_length_1221_cov_122.535839:0.03131601304413907799):0.00189946778444399821):0.00334874137719444248):0.00058803998385937586):0.00230916176138977252):0.03592371719512657546,Afrocalliandra_redacta_Germishuizen_5585@NODE_1_length_770_cov_66.447330:0.05079201583263705244):0.0;
