# Supplementary material for: A new generic circumscription of Hydrochorea (Leguminosae, Caesalpinioideae, mimosoid clade) with an amphi-Atlantic distribution
Source: PhytoKeys. 2022 Aug 22;205:401–37. doi: 10.3897/phytokeys.205.82775 (PMC9849043; doi:10.3897/phytokeys.205.82775)
Supplement: Supplementary material 2 — Supplementary data file S2 [file phytokeys-205-401_article-82775__-s002.zip › MSC_m26601_comp34433_c0_seq10_exon03.tre]

((_R_Albizia_sinaloensis_Hughes_1576@NODE_1_length_1510_cov_105.224703:0.00413509207850756150,Albizia_tomentosa_Hughes_648@NODE_1_length_1383_cov_161.145482:0.00336905348544682586):0.00239015088873178756,((((Albizia_edwallii_Dalmaso_272@NODE_1_length_1441_cov_11.046176:0.00979843935709821638,((Albizia_glabripetala_Lewis_1652@NODE_1_length_1388_cov_45.118993:0.00413107683859078537,(_R_Albizia_subdimidiata_var_minor_Gorts_341@NODE_1_length_1213_cov_54.111796:0.00123358778324377189,_R_Albizia_subdimidiata_var_subdimidiata_Ferreira_210@NODE_1_length_1229_cov_186.355035:0.00834729489577153670):0.00469579100117261099):0.00830111412498486453,((_R_Albizia_niopoides_Simon_1601@NODE_1_length_1490_cov_216.118188:0.01396285194707502439,_R_Albizia_inundata_Wood_26530@NODE_1_length_1244_cov_284.476871:0.03371835250520236610):0.00187705941379976153,(Albizia_multiflora_Hughes_3090@NODE_1_length_1555_cov_194.486468:0.01380287555585043083,_R_Albizia_decandra_Vilhena_231@NODE_1_length_1032_cov_60.877487:0.01108121093993002376):0.00000100000050002909):0.00112481759450786998):0.00425007841143235608):0.00000100000050002909,_R_Albizia_subdimidiata_var_subdimidiata_Ferreira_210@NODE_2_length_609_cov_146.411654:0.03276772854935903340):0.00213912800132177875,((((((_R_Jupunba_laeta_Mori_25147@NODE_1_length_1288_cov_67.677952:0.10858624622183286890,(Jupunba_brachystachya_Lima_7438@NODE_1_length_1626_cov_159.504196:0.13936523679409748566,(_R_Jupunba_floribunda_Iganci_883@NODE_1_length_1925_cov_170.922078:0.00328678845622252212,Jupunba_villosa_Borges_423@NODE_1_length_1640_cov_214.869482:0.00636122656344480751):0.00267997695072983138):0.00121216607227876130):0.00318551895358064417,((Punjuba_killipii_Palodorios_6252@NODE_1_length_1188_cov_137.919892:0.01157821312169660284,(Punjuba_racemiflora_Jimenez_Soares_3626@NODE_1_length_1622_cov_186.024595:0.00806539540067014414,Punjuba_callejasii_Daly_5935@NODE_1_length_1204_cov_42.458740:0.00318712743491647360):0.00000100000050002909):0.00349708076758854488,Punjuba_lehmannii_Escobar_7465@NODE_1_length_1667_cov_130.242767:0.01256040833687016925):0.00476458710335380103):0.00177435465198644022,_R_Albizia_tomentella_Leach_Dunlop_3801@NODE_1_length_1588_cov_288.853077:0.03150683725457321255):0.00063361978270337388,(((Calliandra_bella_LPQ15696@NODE_1_length_1605_cov_353.724476:0.23568177089976397043,_R_Afrocalliandra_redacta_Germishuizen_5585@NODE_1_length_1292_cov_378.176132:0.19400024058276835182):0.07484546639115592648,(_R_Acacia_rostellifera_Murphy_466@NODE_1_length_1545_cov_245.709128:0.02614468624014024134,Archidendron_clypearia_Wieringa_1849@NODE_1_length_1523_cov_330.204703:0.17006501632124071399):0.02824289978490231515):0.00677400193505185537,(_R_Enterolobium_cyclocarpum_MWC9020@NODE_1_length_1580_cov_329.320027:0.04114032339635156216,(((_R_Jupunba_asplenifolia_Ekman_6383@NODE_1_length_1110_cov_67.861568:0.00240122442012250014,_R_Jupunba_nipensis_Mayo_19662@NODE_1_length_1141_cov_37.058271:0.00114940382504389194):0.00517340651573224095,(Jupunba_oppositifolia_Liegier_16014@NODE_1_length_1238_cov_166.221361:0.00206856485374065559,Jupunba_abbottii_Zanoni_21220@NODE_1_length_1278_cov_154.329725:0.00391078804156811278):0.00745622149354159634):0.00679472918093924818,_R_Jupunba_oxyphyllidia_Yonker_6157@NODE_1_length_1317_cov_141.392742:0.00547850747524239370):0.05252000574530007321):0.00800275308569597423):0.00000100000050002909):0.00109905591381734367,(((((_R_Jupunba_cochleata_Bonadeu_673@NODE_1_length_1936_cov_168.200646:0.00665578378620222937,(Jupunba_leucophylla_Iganci_839@NODE_1_length_894_cov_571.072215:0.00168263456070786503,((Jupunba_microcalyx_Iganci_855@NODE_5_length_537_cov_55.352174:0.00592113716595633454,Jupunba_limae_Iganci_261@NODE_1_length_2129_cov_138.537037:0.00253027289950777390):0.00147148825161499464,Jupunba_microcalyx_Iganci_855@NODE_1_length_859_cov_28.297954:0.00370131646722602183):0.00103474911536189794):0.00098799923110654041):0.00120943734298215987,(_R_Jupunba_barbouriana_Iganci_847@NODE_1_length_1668_cov_254.507857:0.00239558423802640249,(_R_Jupunba_trapezifolia_Simon_1600@NODE_1_length_1784_cov_296.897629:0.00367192264626868851,Jupunba_commutata_Maguire_46145@NODE_1_length_1271_cov_238.638191:0.00201882083700523221):0.00072985923451647527):0.00375787080770916167):0.00119191020761808637,(((_R_Balizia_pedicellaris_Queiroz_15529@NODE_1_length_1810_cov_425.998860:0.00507289204397584712,(Hydrochorea_gonggrijpii_Tillett_45696@NODE_1_length_1392_cov_205.330038:0.00410824397661643977,(((Cathormion_obliquifoliolatum_Wieringa_6519@NODE_1_length_1660_cov_275.361994:0.00253369331707052311,_R_Cathormion_rhombifolium_Deighton_3618@NODE_1_length_1487_cov_131.241844:0.00445582619269692132):0.00129981843248406950,(_R_Hydrochorea_corymbosa1_Bonadeu_655@NODE_1_length_686_cov_200.389857:0.00000100000050002909,_R_Hydrochorea_corymbosa2_Iganci_862@NODE_1_length_1581_cov_462.351245:0.00313101781617565857):0.00000100000050002909):0.00076650592643249518,Hydrochorea_marginata_Morim_563@NODE_1_length_1761_cov_254.941805:0.00119907377897193637):0.00000100000050002909):0.00119933400036275543):0.00059985807380519545,_R_Balizia_elegans_Iganci_870@NODE_1_length_1678_cov_165.246721:0.00502544898849074939):0.00059717999845132084,(_R_Jupunba_macradenia_Lourteig_3021@NODE_1_length_1385_cov_168.155963:0.00246854273121543781,(_R_Balizia_leucocalyx_Aguilar_1939@NODE_1_length_1799_cov_210.034262:0.00788306857192650964,_R_Balizia_spnov_Morim_577@NODE_1_length_1807_cov_321.248858:0.00667705335984976854):0.00242191662076806811):0.00059142272811439547):0.00000100000050002909):0.00197400845093079116,Jupunba_longipedunculata_Cardona_2682@NODE_1_length_1263_cov_187.480607:0.01096243757189355530):0.00710568338114850751,(((Jupunba_microcalyx_Iganci_855@NODE_4_length_620_cov_486.976059:0.00000100000050002909,_R_Jupunba_microcalyx_Iganci_855@NODE_2_length_831_cov_34.867374:0.00473893862190933202):0.00340787412400397763,(Jupunba_microcalyx_Iganci_855@NODE_3_length_650_cov_50.144852:0.01118764913642606405,(Jupunba_langsdorfii_Ribeiro_728@NODE_1_length_2045_cov_153.473577:0.00581081050113505318,Jupunba_idiopoda_Quesada_1718@NODE_1_length_1453_cov_129.517442:0.00683198842488097220):0.00000100000050002909):0.00146224019823178912):0.00000100000050002909,_R_Jupunba_filamentosa_Lima_7487@NODE_1_length_1877_cov_143.857778:0.00910572135346109438):0.00356930922302651664):0.00000100000050002909):0.00724405087267079601,(_R_Albizia_burkartiana_StivalSantos_678@NODE_1_length_1391_cov_13.413922:0.01004840330642314643,Albizia_coripatensis_Hughes_2433@NODE_1_length_1856_cov_277.353569:0.01139340706481336771):0.00247054384556578271):0.00225778115742864081):0.01087842336248557099,Albizia_xerophytica_Hughes_1435@NODE_1_length_1480_cov_130.251604:0.00855896929768874132):0.00761911483980881685,Albizia_adinocephala_FHO33_88@NODE_1_length_1940_cov_165.392915:0.00266815753049988880):0.0;
