# Supplementary material for: A new generic circumscription of Hydrochorea (Leguminosae, Caesalpinioideae, mimosoid clade) with an amphi-Atlantic distribution
Source: PhytoKeys. 2022 Aug 22;205:401–37. doi: 10.3897/phytokeys.205.82775 (PMC9849043; doi:10.3897/phytokeys.205.82775)
Supplement: Supplementary material 2 — Supplementary data file S2 [file phytokeys-205-401_article-82775__-s002.zip › MSC_m28462_comp34831_c1_seq1.tre]

((Punjuba_callejasii_Daly_5935@NODE_1_length_1744_cov_36.960408:0.00502991051380054580,(_R_Punjuba_racemiflora_Jimenez_Soares_3626@NODE_1_length_2331_cov_217.066105:0.00604577993245727918,(Punjuba_killipii_Palodorios_6252@NODE_1_length_1851_cov_103.001691:0.00055941475484048596,Punjuba_lehmannii_Escobar_7465@NODE_1_length_2309_cov_142.089606:0.00634168339043719980):0.00282971189774417538):0.00091724237067762246):0.00325917064685939117,(((((_R_Acacia_rostellifera_Murphy_466@NODE_1_length_1982_cov_381.934383:0.02429605958897181409,_R_Archidendron_clypearia_Wieringa_1849@NODE_1_length_2194_cov_357.755314:0.01246229213259114274):0.00158251047792020436,(((((Jupunba_langsdorfii_Ribeiro_728@NODE_1_length_2674_cov_173.906430:0.00851367740306575686,(Jupunba_leucophylla_Iganci_839@NODE_1_length_2357_cov_426.370175:0.00154928956483622675,_R_Jupunba_microcalyx_Iganci_855@NODE_1_length_2151_cov_288.536162:0.00276399564780044566):0.00312849212522497847):0.00091792616092422165,(Jupunba_macradenia_Lourteig_3021@NODE_1_length_1966_cov_173.025410:0.00963879416132906904,(Jupunba_limae_Iganci_261@NODE_1_length_2328_cov_211.806753:0.00332682677913610477,((_R_Jupunba_filamentosa_Lima_7487@NODE_1_length_2357_cov_211.440351:0.00238847514233975688,Jupunba_cochleata_Bonadeu_673@NODE_1_length_2459_cov_212.304366:0.00608624166253624293):0.00000100000050002909,(_R_Jupunba_brachystachya_Lima_7438@NODE_1_length_2205_cov_213.659774:0.00268549680644504995,_R_Jupunba_villosa_Borges_423@NODE_1_length_1928_cov_275.797947:0.00166699304591938491):0.00156617536694316417):0.00000100000050002909):0.00092823388153364197):0.00000100000050002909):0.00046437650213411089,(Jupunba_nipensis_Mayo_19662@NODE_1_length_1764_cov_55.828690:0.00793027822618379633,((Jupunba_commutata_Maguire_46145@NODE_1_length_2064_cov_235.204831:0.00639343644068422409,Jupunba_barbouriana_Iganci_847@NODE_1_length_2202_cov_317.303059:0.00367135880476460218):0.00276925906548803865,(((_R_Jupunba_floribunda_Iganci_883@NODE_1_length_1420_cov_318.422189:0.00000100000050002909,Jupunba_floribunda_Iganci_883@NODE_2_length_598_cov_20.740883:0.00262798375186423143):0.00068294774407461154,Jupunba_longipedunculata_Cardona_2682@NODE_1_length_1962_cov_176.597878:0.00203376286980198407):0.00293424457874905554,(((_R_Balizia_pedicellaris_Queiroz_15529@NODE_1_length_2062_cov_654.959143:0.00832035695445359005,Jupunba_trapezifolia_Simon_1600@NODE_1_length_1615_cov_499.493590:0.00334162681981002184):0.00231469982984212116,((_R_Balizia_spnov_Morim_577@NODE_1_length_2183_cov_607.082237:0.00614883662367095643,(Hydrochorea_gonggrijpii_Tillett_45696@NODE_1_length_1878_cov_268.908384:0.00279067016679550133,((Hydrochorea_marginata_Morim_563@NODE_2_length_723_cov_31.547988:0.00000100000050002909,Hydrochorea_marginata_Morim_563@NODE_1_length_1973_cov_397.545886:0.00000100000050002909):0.00597003378443198857,(_R_Hydrochorea_corymbosa2_Iganci_862@NODE_1_length_2075_cov_478.220297:0.00198903399919633014,_R_Hydrochorea_corymbosa1_Bonadeu_655@NODE_1_length_1597_cov_479.097925:0.00207687823605675042):0.00199033206853999186):0.00000100000050002909):0.00107880576147330429):0.00000100000050002909,Balizia_leucocalyx_Aguilar_1939@NODE_1_length_2439_cov_212.856901:0.00895481636437990211):0.00097903363033686455):0.00133213978402179321,(((Jupunba_asplenifolia_Ekman_6383@NODE_1_length_1738_cov_63.977724:0.00559919371565247709,Jupunba_abbottii_Zanoni_21220@NODE_1_length_2035_cov_164.999489:0.00249238282869070375):0.00185100060835214427,Jupunba_oppositifolia_Liegier_16014@NODE_1_length_1821_cov_188.432913:0.00232657285160429474):0.00313042896746773981,(_R_Jupunba_idiopoda_Quesada_1718@NODE_1_length_1996_cov_125.711829:0.00156336842825497107,Jupunba_oxyphyllidia_Yonker_6157@NODE_1_length_2073_cov_199.169840:0.00049730983551144966):0.00758864050767563830):0.00160647684598571759):0.00000100000050002909):0.00137138305507190960):0.00000100000050002909):0.00000100000050002909):0.00046443579633743514,_R_Jupunba_laeta_Mori_25147@NODE_1_length_1936_cov_74.359871:0.00869262460423657693):0.00000100000050002909,((Cathormion_rhombifolium_Deighton_3618@NODE_1_length_2001_cov_141.994802:0.00219352638848781516,Cathormion_obliquifoliolatum_Wieringa_6519@NODE_1_length_1969_cov_388.449843:0.00223083539816021316):0.00866764784150816057,_R_Balizia_elegans_Iganci_870@NODE_1_length_2337_cov_201.930088:0.00660192852614719695):0.00136829745731051051):0.00562513966642798086):0.00049906240868434818,(((((((_R_Albizia_niopoides_Simon_1601@NODE_1_length_1068_cov_412.034309:0.00686419655783395734,(_R_Albizia_glabripetala_Lewis_1652@NODE_1_length_1939_cov_105.435553:0.00389169998155761490,(Albizia_subdimidiata_var_minor_Gorts_341@NODE_1_length_1698_cov_48.805059:0.00352916818976286304,(Albizia_subdimidiata_var_subdimidiata_Ferreira_210@NODE_1_length_1925_cov_267.176948:0.00469029969023943179,Albizia_inundata_Wood_26530@NODE_1_length_1652_cov_391.065748:0.00399495909933748200):0.00000100000050002909):0.00218604414479036963):0.00160654352546175765):0.00345145900820315087,_R_Albizia_decandra_Vilhena_231@NODE_1_length_1657_cov_46.747468:0.00870191071422499358):0.00019096867585295622,((Albizia_adinocephala_FHO33_88@NODE_1_length_2428_cov_235.643556:0.00623163386396628251,(Albizia_sinaloensis_Hughes_1576@NODE_1_length_2179_cov_153.401998:0.00151485492380036080,Albizia_tomentosa_Hughes_648@NODE_1_length_2074_cov_185.560841:0.00250230422112280703):0.00261084818779932625):0.00281645926809993407,Albizia_xerophytica_Hughes_1435@NODE_1_length_2159_cov_162.352546:0.00657184676869592907):0.00389130733301337349):0.00332998487485900536,_R_Albizia_multiflora_Hughes_3090@NODE_1_length_2032_cov_225.322251:0.01267010327255512457):0.00329163117515477799,_R_Albizia_burkartiana_StivalSantos_678@NODE_1_length_1534_cov_19.209601:0.00629390673347202372):0.00154441787786197470,(Albizia_edwallii_Dalmaso_272@NODE_1_length_1856_cov_11.785675:0.00752345044990846128,_R_Albizia_coripatensis_Hughes_2433@NODE_1_length_2402_cov_342.947957:0.01257132020597913694):0.00300857076981112881):0.00779811095624474357,Enterolobium_cyclocarpum_MWC9020@NODE_1_length_2168_cov_446.279770:0.02026456946100471321):0.00043262573300146536):0.00000100000050002909,(Afrocalliandra_redacta_Germishuizen_5585@NODE_1_length_2011_cov_404.115822:0.05166438046008494517,Calliandra_bella_LPQ15696@NODE_1_length_2070_cov_429.067737:0.06343116198283960117):0.03116901506768903971):0.00182096726854533218,Albizia_tomentella_Leach_Dunlop_3801@NODE_1_length_2097_cov_264.043564:0.03226677862200606067):0.00698219315755862872,Acacia_rostellifera_Murphy_466@NODE_2_length_507_cov_30.037209:0.06759350237045137766):0.0;
