# Supplementary material for: A new generic circumscription of Hydrochorea (Leguminosae, Caesalpinioideae, mimosoid clade) with an amphi-Atlantic distribution
Source: PhytoKeys. 2022 Aug 22;205:401–37. doi: 10.3897/phytokeys.205.82775 (PMC9849043; doi:10.3897/phytokeys.205.82775)
Supplement: Supplementary material 2 — Supplementary data file S2 [file phytokeys-205-401_article-82775__-s002.zip › MSC_m28848_comp34918_c0_seq1_exon10.tre]

((_R_Archidendron_clypearia_Wieringa_1849@NODE_2_length_889_cov_71.419951:0.01310750982303590488,_R_Albizia_tomentella_Leach_Dunlop_3801@NODE_2_length_954_cov_43.375143:0.02274327021830992862):0.00237957881018089614,(_R_Enterolobium_cyclocarpum_MWC9020@NODE_2_length_841_cov_62.158377:0.01801721627058365874,((_R_Punjuba_lehmannii_Escobar_7465@NODE_2_length_867_cov_21.451899:0.00784180363400536345,(((_R_Albizia_sinaloensis_Hughes_1576@NODE_2_length_792_cov_18.794406:0.01440040918726839987,((Albizia_xerophytica_Hughes_1435@NODE_2_length_789_cov_24.896067:0.00282578312258213423,_R_Albizia_adinocephala_FHO33_88@NODE_2_length_1060_cov_36.972533:0.00495918532758357622):0.00495481686509193636,_R_Albizia_tomentosa_Hughes_648@NODE_1_length_928_cov_27.251469:0.00893505330931912076):0.00000100000050002909):0.01809431812136571074,(((Punjuba_callejasii_Daly_5935@NODE_2_length_558_cov_7.638254:0.00000100000050002909,Punjuba_racemiflora_Jimenez_Soares_3626@NODE_2_length_679_cov_43.858804:0.01036092663041246476):0.00707038435926078505,(((Cathormion_rhombifolium_Deighton_3618@NODE_2_length_679_cov_27.629568:0.00158991325833601890,Hydrochorea_marginata_Morim_563@NODE_1_length_1366_cov_35.681924:0.00129117194861519467):0.00517342278653423835,_R_Balizia_spnov_Morim_577@NODE_3_length_751_cov_54.818966:0.00587241589065492023):0.00653077285204775246,Jupunba_langsdorfii_Ribeiro_728@NODE_2_length_1245_cov_27.666952:0.00506003627497623835):0.00702334368795700607):0.00000100000050002909,(((Jupunba_longipedunculata_Cardona_2682@NODE_2_length_737_cov_34.013636:0.00452498247353649678,Jupunba_barbouriana_Iganci_847@NODE_1_length_1098_cov_35.776690:0.00486223576952817763):0.00122298953098221464,_R_Jupunba_cochleata_Bonadeu_673@NODE_2_length_1157_cov_23.879630:0.00560242001127233494):0.00139481622138923518,(((_R_Balizia_pedicellaris_Queiroz_15529@NODE_2_length_606_cov_56.061706:0.00363478148068104240,(_R_Balizia_leucocalyx_Aguilar_1939@NODE_2_length_767_cov_34.120290:0.00290851530272705000,Balizia_elegans_Iganci_870@NODE_2_length_994_cov_29.131952:0.00567117681270211220):0.00000100000050002909):0.00140515373200470763,((_R_Jupunba_leucophylla_Iganci_839@NODE_2_length_1202_cov_35.631111:0.00115977208641884853,_R_Jupunba_microcalyx_Iganci_855@NODE_2_length_1080_cov_31.233300:0.00000100000050002909):0.00582624673751812143,(((_R_Jupunba_oppositifolia_Liegier_16014@NODE_1_length_726_cov_34.456086:0.00000100000050002909,Jupunba_abbottii_Zanoni_21220@NODE_2_length_601_cov_17.801527:0.00721189101540849198):0.00469064008808988027,(((_R_Jupunba_idiopoda_Quesada_1718@NODE_2_length_607_cov_30.377358:0.00179827508111327083,Jupunba_oxyphyllidia_Yonker_6157@NODE_2_length_763_cov_35.526239:0.00682211472831660472):0.00338419578602797535,Jupunba_asplenifolia_Ekman_6383@NODE_2_length_505_cov_17.415888:0.00230311123496677135):0.00000100000050002909,_R_Jupunba_floribunda_Iganci_883@NODE_2_length_667_cov_29.669492:0.00324264799691692225):0.00000100000050002909):0.00137585739260729333,((_R_Cathormion_obliquifoliolatum_Wieringa_6519@NODE_3_length_553_cov_49.564257:0.00635312415531474189,_R_Hydrochorea_corymbosa2_Iganci_862@NODE_3_length_621_cov_5.544170:0.01811742393966176562):0.00322781589425665373,((Hydrochorea_corymbosa2_Iganci_862@NODE_1_length_834_cov_105.753530:0.00000100000050002909,(Hydrochorea_corymbosa1_Bonadeu_655@NODE_1_length_606_cov_103.709619:0.00394790556487390355,(Jupunba_trapezifolia_Simon_1600@NODE_2_length_688_cov_24.922591:0.02388211326599864320,(_R_Cathormion_obliquifoliolatum_Wieringa_6519@NODE_1_length_735_cov_50.936765:0.01663848476422179895,_R_Balizia_spnov_Morim_577@NODE_1_length_985_cov_130.646237:0.00782121270264846472):0.00000100000050002909):0.00710262199221587103):0.00722123554187709734):1.94422182938466581170,Hydrochorea_gonggrijpii_Tillett_45696@NODE_2_length_794_cov_36.368201:0.00000100000050002909):0.00231799612812197409):0.00465936238655928134):0.00000100000050002909):0.00000100000050002909):0.00116292218501110587,(((((Albizia_subdimidiata_var_minor_Gorts_341@NODE_1_length_570_cov_13.626775:0.00927349406482200732,Albizia_subdimidiata_var_subdimidiata_Ferreira_210@NODE_1_length_910_cov_57.213685:0.00817775589938813698):0.01357399864774086994,(((((_R_Albizia_multiflora_Hughes_3090@NODE_1_length_947_cov_47.972414:0.01950310018565508396,(Albizia_decandra_Vilhena_231@NODE_1_length_550_cov_22.215645:0.01789291617034110757,_R_Albizia_glabripetala_Lewis_1652@NODE_2_length_709_cov_22.811709:0.01320421922877658416):0.00797682516233001043):0.00698770858723657060,((_R_Albizia_xerophytica_Hughes_1435@NODE_1_length_853_cov_41.693299:0.01301504819438783350,_R_Albizia_adinocephala_FHO33_88@NODE_1_length_1389_cov_40.225610:0.01239322916014175095):0.00084872161413061115,(Albizia_sinaloensis_Hughes_1576@NODE_1_length_824_cov_25.680054:0.01292304464381951665,_R_Albizia_tomentosa_Hughes_648@NODE_2_length_920_cov_37.570581:0.00527817978592062288):0.00632233685315216742):0.00654191471051139301):0.01042158207741616244,((Albizia_tomentella_Leach_Dunlop_3801@NODE_1_length_1143_cov_56.877111:0.03062685242418097115,((_R_Jupunba_floribunda_Iganci_883@NODE_1_length_1304_cov_38.725346:0.00975572067228143262,(((Jupunba_longipedunculata_Cardona_2682@NODE_1_length_826_cov_43.086782:0.00393400927773175993,(Jupunba_microcalyx_Iganci_855@NODE_1_length_1460_cov_40.495300:0.00325705404891598336,Jupunba_leucophylla_Iganci_839@NODE_1_length_1320_cov_70.610619:0.00653438309777986098):0.00597756005197807271):0.00536161023202043861,((_R_Jupunba_oxyphyllidia_Yonker_6157@NODE_1_length_871_cov_45.345088:0.00892736871575734031,_R_Jupunba_idiopoda_Quesada_1718@NODE_1_length_726_cov_34.289676:0.00576530113362058901):0.00439820819511312251,((Jupunba_nipensis_Mayo_19662@NODE_1_length_529_cov_14.811947:0.00223270912435622739,_R_Jupunba_asplenifolia_Ekman_6383@NODE_1_length_553_cov_32.012605:0.00000100000050002909):0.00209114879251800405,(Jupunba_abbottii_Zanoni_21220@NODE_1_length_703_cov_48.488818:0.00476003567116670828,_R_Jupunba_oppositifolia_Liegier_16014@NODE_2_length_693_cov_43.686688:0.00474929286828353146):0.00000100000050002909):0.00451835163152201902):0.00473161879773716706):0.00208574799713213792,((Jupunba_trapezifolia_Simon_1600@NODE_1_length_768_cov_11.580645:0.01670029334921312170,(_R_Jupunba_laeta_Mori_25147@NODE_2_length_555_cov_23.175732:0.01339053595973420038,((_R_Jupunba_filamentosa_Lima_7487@NODE_1_length_1177_cov_34.789091:0.00650659276281534762,Jupunba_limae_Iganci_261@NODE_1_length_1438_cov_28.240265:0.00324481706186229750):0.00430547072821845303,_R_Jupunba_brachystachya_Lima_7438@NODE_2_length_923_cov_52.795508:0.00809887959696358947):0.00000100000050002909):0.00107353853178507796):0.00000100000050002909,_R_Jupunba_commutata_Maguire_46145@NODE_1_length_962_cov_52.544633:0.00958364264695936094):0.00000100000050002909):0.00249525152776552137):0.00383092643933427698,((_R_Jupunba_villosa_Borges_423@NODE_1_length_1156_cov_33.528267:0.00556806961362745628,(((_R_Hydrochorea_marginata_Morim_563@NODE_2_length_1206_cov_64.332152:0.01171608949337787919,_R_Hydrochorea_corymbosa2_Iganci_862@NODE_2_length_744_cov_49.949202:0.00604052532377145294):0.00322147034881833418,((_R_Balizia_spnov_Morim_577@NODE_2_length_907_cov_64.134977:0.01426598092868692005,(_R_Cathormion_obliquifoliolatum_Wieringa_6519@NODE_2_length_725_cov_57.950746:0.00206064709415188473,Cathormion_rhombifolium_Deighton_3618@NODE_1_length_742_cov_39.818045:0.00588907755951875896):0.01397182180819658316):0.00346270673986416632,Hydrochorea_gonggrijpii_Tillett_45696@NODE_1_length_860_cov_34.185185:0.01384322874204022003):0.00000100000050002909):0.00230206480765637357,_R_Balizia_pedicellaris_Queiroz_15529@NODE_1_length_864_cov_71.750309:0.01634191279463733174):0.00112263906305938555):0.00107576346987419899,((_R_Balizia_elegans_Iganci_870@NODE_1_length_1101_cov_41.281250:0.01791571288446780832,_R_Jupunba_barbouriana_Iganci_847@NODE_2_length_1031_cov_61.091195:0.01281788943569602685):0.00000100000050002909,_R_Jupunba_macradenia_Lourteig_3021@NODE_1_length_793_cov_30.743017:0.00389335181256669294):0.00000100000050002909):0.00337209263983881272):0.00661871195538016235):0.00207876744112164141,((((Afrocalliandra_redacta_Germishuizen_5585@NODE_2_length_731_cov_109.022936:0.06980870147611262233,Calliandra_bella_LPQ15696@NODE_1_length_1029_cov_108.795168:0.10112477825219987060):0.04793475339412512498,(_R_Archidendron_clypearia_Wieringa_1849@NODE_1_length_976_cov_69.302558:0.02556584847504697958,_R_Acacia_rostellifera_Murphy_466@NODE_1_length_1306_cov_60.602929:0.02664898006876600250):0.00171820651467576545):0.00181519014144353326,(Jupunba_langsdorfii_Ribeiro_728@NODE_1_length_1787_cov_30.996491:0.01824124081733001154,(_R_Jupunba_cochleata_Bonadeu_673@NODE_1_length_1167_cov_41.069725:0.02069826486484641070,((_R_Balizia_leucocalyx_Aguilar_1939@NODE_1_length_1203_cov_40.237123:0.01827413338746506841,_R_Punjuba_callejasii_Daly_5935@NODE_1_length_631_cov_8.007220:0.01627093687154910345):0.00350074318415456243,(_R_Punjuba_killipii_Palodorios_6252@NODE_1_length_633_cov_31.938849:0.01015903841839346788,Punjuba_racemiflora_Jimenez_Soares_3626@NODE_1_length_1041_cov_45.753112:0.01094024607596139759):0.00694782108930663746):0.00109928162669354766):0.00108026552278875127):0.00372867995304919072):0.00080356128023202145,(Enterolobium_cyclocarpum_MWC9020@NODE_1_length_958_cov_83.221339:0.06065593026432669621,_R_Punjuba_lehmannii_Escobar_7465@NODE_1_length_1084_cov_28.361470:0.01100989251718562621):0.00643874930425194451):0.00203583620425382703):0.00741578124182165968):0.00114458106682137416,_R_Albizia_coripatensis_Hughes_2433@NODE_1_length_1040_cov_72.589823:0.03189659812195023286):0.00479554588682287730,_R_Albizia_niopoides_Simon_1601@NODE_1_length_1020_cov_49.926829:0.02105501836310418734):0.00232567744527089823):0.06984850761772745664,_R_Albizia_burkartiana_StivalSantos_678@NODE_1_length_584_cov_3.413989:0.02382630563312219257):0.48168147275018285969,Jupunba_laeta_Mori_25147@NODE_1_length_741_cov_15.210843:0.00000100000050002909):0.03819721603408501864,(Jupunba_filamentosa_Lima_7487@NODE_2_length_906_cov_34.326900:0.00475284066190218013,(((Jupunba_villosa_Borges_423@NODE_2_length_993_cov_33.889738:0.00234201650749035111,_R_Jupunba_brachystachya_Lima_7438@NODE_1_length_939_cov_26.544084:0.00128599184831269244):0.00117267861512878116,((Jupunba_commutata_Maguire_46145@NODE_2_length_775_cov_38.969914:0.00573652860227025045,Jupunba_trapezifolia_Simon_1600@NODE_3_length_569_cov_76.558366:0.00000100000050002909):0.00142866135940133607,_R_Jupunba_limae_Iganci_261@NODE_2_length_992_cov_27.876503:0.00348567144459052247):0.00000100000050002909):0.00000100000050002909,_R_Jupunba_macradenia_Lourteig_3021@NODE_2_length_776_cov_25.702432:0.00431397589562066905):0.00146611064348065121):0.00328412871136993072):0.00255988731936880425):0.00000100000050002909):0.00348435809579513171):0.00236022653104670009):0.00000100000050002909,(_R_Albizia_coripatensis_Hughes_2433@NODE_2_length_1006_cov_43.514532:0.00487249371451890442,(Albizia_glabripetala_Lewis_1652@NODE_1_length_733_cov_24.964939:0.00603116984160556070,((Albizia_niopoides_Simon_1601@NODE_2_length_851_cov_41.992248:0.00686020676283979631,_R_Albizia_multiflora_Hughes_3090@NODE_2_length_680_cov_42.132670:0.00760559652213349362):0.00864434494405922661,_R_Albizia_subdimidiata_var_subdimidiata_Ferreira_210@NODE_2_length_748_cov_44.698957:0.01036931516448771212):0.00000100000050002909):0.00604726530030426021):0.00367058327987274157):0.00000100000050002909):0.00538680420332464903,(Calliandra_bella_LPQ15696@NODE_2_length_833_cov_107.947090:0.04029212929826806594,Afrocalliandra_redacta_Germishuizen_5585@NODE_1_length_769_cov_73.319364:0.04299296422169055637):0.06430612404574717611):0.01176718786916554176):0.00109055864282373927,Acacia_rostellifera_Murphy_466@NODE_2_length_1223_cov_42.202443:0.02228192942468378013):0.0;
