# Supplementary material for: A new generic circumscription of Hydrochorea (Leguminosae, Caesalpinioideae, mimosoid clade) with an amphi-Atlantic distribution
Source: PhytoKeys. 2022 Aug 22;205:401–37. doi: 10.3897/phytokeys.205.82775 (PMC9849043; doi:10.3897/phytokeys.205.82775)
Supplement: Supplementary material 2 — Supplementary data file S2 [file phytokeys-205-401_article-82775__-s002.zip › MSC_m28996_comp34955_c0_seq2_exon07.tre]

(Calliandra_bella_LPQ15696@NODE_1_length_918_cov_69.979786:0.26571206661596447063,(((Jupunba_nipensis_Mayo_19662@NODE_1_length_623_cov_33.142857:0.01048131588057669462,(_R_Jupunba_oppositifolia_Liegier_16014@NODE_1_length_853_cov_77.942010:0.00481593358145186116,_R_Jupunba_asplenifolia_Ekman_6383@NODE_1_length_572_cov_38.630303:0.00378801873649131735):0.00000100000050002909):0.00248448460982838735,((((((_R_Cathormion_obliquifoliolatum_Wieringa_6519@NODE_1_length_1318_cov_44.953286:0.01720289678700156338,_R_Cathormion_rhombifolium_Deighton_3618@NODE_1_length_908_cov_60.678700:0.00694004788804270054):0.00640668924125878479,(_R_Balizia_spnov_Morim_577@NODE_1_length_599_cov_67.049632:0.00541277270913990277,(Balizia_spnov_Morim_577@NODE_2_length_532_cov_52.951782:0.01009610968057380112,(Hydrochorea_marginata_Morim_563@NODE_1_length_1354_cov_101.011746:0.00299527833988503210,(Hydrochorea_corymbosa2_Iganci_862@NODE_1_length_1106_cov_98.292103:0.00446809968517149995,Hydrochorea_corymbosa1_Bonadeu_655@NODE_1_length_790_cov_125.189116:0.00935237367253418869):0.00329279306729536852):0.00000100000050002909):0.00118712026697134526):0.00238821446049965712):0.00177359960105690157,(Jupunba_barbouriana_Iganci_847@NODE_1_length_834_cov_108.825627:0.01129470587520877735,(((((_R_Punjuba_killipii_Palodorios_6252@NODE_1_length_815_cov_54.813008:0.00640664714212607189,(_R_Punjuba_lehmannii_Escobar_7465@NODE_1_length_1133_cov_56.863636:0.00546144754522618053,Punjuba_callejasii_Daly_5935@NODE_1_length_629_cov_25.565217:0.00508569475908068284):0.00000100000050002909):0.00267518772219493047,Punjuba_racemiflora_Jimenez_Soares_3626@NODE_1_length_1354_cov_78.921691:0.01609137696593061426):0.00247005818656218694,(_R_Jupunba_langsdorfii_Ribeiro_728@NODE_1_length_1271_cov_67.463987:0.01575570755404265624,(((Jupunba_abbottii_Zanoni_21220@NODE_1_length_754_cov_73.193501:0.00828992603682214037,_R_Jupunba_laeta_Mori_25147@NODE_1_length_692_cov_40.263415:0.01235259664715500014):0.00143579636613724838,(((Jupunba_villosa_Borges_423@NODE_1_length_1503_cov_88.893408:0.00535535964326382900,Jupunba_brachystachya_Lima_7438@NODE_1_length_1357_cov_72.607812:0.00535420398570973267):0.00269055369850052743,_R_Jupunba_filamentosa_Lima_7487@NODE_1_length_1324_cov_70.854050:0.01256857048844438850):0.00270428117345972510,((Jupunba_longipedunculata_Cardona_2682@NODE_1_length_884_cov_96.019827:0.01317348521284274210,(Jupunba_oxyphyllidia_Yonker_6157@NODE_1_length_1044_cov_77.672182:0.00698104429428283296,_R_Jupunba_idiopoda_Quesada_1718@NODE_1_length_898_cov_61.303289:0.01289949969931330868):0.00588774289867449556):0.00196527651455389880,_R_Jupunba_limae_Iganci_261@NODE_1_length_1320_cov_73.493966:0.00705758473816092257):0.00271942416629343455):0.00000100000050002909):0.00174757426504138836,(_R_Jupunba_macradenia_Lourteig_3021@NODE_1_length_913_cov_69.098086:0.00806482553552070706,_R_Jupunba_floribunda_Iganci_883@NODE_1_length_1505_cov_69.156162:0.01496038937934150541):0.00312891566425156078):0.00173985327896415578):0.00137862616818335026):0.00129333640623644224,((((((Albizia_adinocephala_FHO33_88@NODE_1_length_1497_cov_68.714085:0.00182180628357288699,_R_Albizia_xerophytica_Hughes_1435@NODE_1_length_1107_cov_64.825243:0.00400934247525508002):0.00703355028518078997,(Albizia_tomentosa_Hughes_648@NODE_1_length_959_cov_71.549887:0.00110184080603629216,Albizia_sinaloensis_Hughes_1576@NODE_1_length_984_cov_64.755237:0.00212122095815072938):0.00644428197824116825):0.00438313930524283999,((Albizia_burkartiana_StivalSantos_678@NODE_1_length_743_cov_9.302326:0.03075128632753146990,(((Albizia_subdimidiata_var_subdimidiata_Ferreira_210@NODE_1_length_1006_cov_89.860065:0.01424769136844839836,_R_Albizia_inundata_Wood_26530@NODE_1_length_764_cov_132.674189:0.01188885544973112586):0.00520649125162038050,_R_Albizia_multiflora_Hughes_3090@NODE_1_length_1158_cov_93.161887:0.00947934816116662894):0.00341169825038215241,(_R_Albizia_niopoides_Simon_1601@NODE_1_length_884_cov_80.306072:0.02218604314965050631,(Albizia_decandra_Vilhena_231@NODE_1_length_554_cov_43.012579:0.01913648747688824828,_R_Albizia_niopoides_Simon_1601@NODE_2_length_795_cov_68.739554:0.03257846397117186016):0.00081954422373749735):0.00414815830217214916):0.00137172529516258021):0.00000100000050002909,(_R_Albizia_glabripetala_Lewis_1652@NODE_1_length_910_cov_34.250900:0.00000100000050002909,_R_Albizia_subdimidiata_var_minor_Gorts_341@NODE_1_length_561_cov_37.729339:0.00587754542631641237):0.02008460371550804466):0.00277113992857561629):0.00317318816216550061,(Albizia_edwallii_Dalmaso_272@NODE_1_length_844_cov_3.716096:0.01345257734908713101,_R_Albizia_coripatensis_Hughes_2433@NODE_1_length_1287_cov_130.192562:0.01387589877887572890):0.00367902777837382337):0.00279870147149983246,Archidendron_clypearia_Wieringa_1849@NODE_1_length_880_cov_144.626401:0.02391749169998887842):0.00126890674700620644,(_R_Albizia_tomentella_Leach_Dunlop_3801@NODE_1_length_1259_cov_88.026227:0.02932394346227059148,_R_Enterolobium_cyclocarpum_MWC9020@NODE_1_length_1173_cov_159.601277:0.02550835189645805912):0.00296985002995498902):0.00173692160550765204):0.00089628707450653913,(Balizia_leucocalyx_Aguilar_1939@NODE_1_length_1344_cov_90.743489:0.01551473904749626521,_R_Jupunba_commutata_Maguire_46145@NODE_1_length_1195_cov_74.785331:0.01198318723708526219):0.00346634638197260408):0.00088630073859308147):0.00000100000050002909):0.00059402504220465349,_R_Jupunba_trapezifolia_Simon_1600@NODE_1_length_512_cov_139.498906:0.00414410438633182679):0.00030586903320540518,(Balizia_elegans_Iganci_870@NODE_1_length_1249_cov_64.974403:0.01363101329054548956,(Hydrochorea_gonggrijpii_Tillett_45696@NODE_1_length_863_cov_106.816794:0.00984019559813298014,_R_Balizia_pedicellaris_Queiroz_15529@NODE_1_length_1182_cov_122.687666:0.00810825775047307323):0.00338853667012322703):0.00096817528249336631):0.00048507365061917879,(_R_Jupunba_trapezifolia_Simon_1600@NODE_2_length_500_cov_25.606742:0.05997518638003684899,Jupunba_cochleata_Bonadeu_673@NODE_1_length_1272_cov_73.283682:0.01408029582273866501):0.00264767308771634343):0.00107573634502041533):0.00414773468961355044,_R_Jupunba_microcalyx_Iganci_855@NODE_1_length_1559_cov_72.588394:0.01150623003245931052):0.12813416573579433644,Afrocalliandra_redacta_Germishuizen_5585@NODE_1_length_995_cov_116.903050:0.38353536953776995455):0.0;
