# Supplementary material for: A new generic circumscription of Hydrochorea (Leguminosae, Caesalpinioideae, mimosoid clade) with an amphi-Atlantic distribution
Source: PhytoKeys. 2022 Aug 22;205:401–37. doi: 10.3897/phytokeys.205.82775 (PMC9849043; doi:10.3897/phytokeys.205.82775)
Supplement: Supplementary material 2 — Supplementary data file S2 [file phytokeys-205-401_article-82775__-s002.zip › MSC_m29217_comp35013_c0_seq4_exon05.tre]

(Calliandra_bella_LPQ15696@NODE_1_length_1637_cov_289.283333:0.04976355085526738137,(((((Jupunba_nipensis_Mayo_19662@NODE_1_length_1158_cov_39.982424:0.00559905486859081127,(_R_Jupunba_asplenifolia_Ekman_6383@NODE_1_length_1069_cov_49.044355:0.00470868741147219359,Jupunba_abbottii_Zanoni_21220@NODE_1_length_1389_cov_113.025152:0.00000100000050002909):0.00143181511591121500):0.00190596978345788535,(Jupunba_oppositifolia_Liegier_16014@NODE_1_length_1281_cov_141.581395:0.00088052191839071547,(Jupunba_idiopoda_Quesada_1718@NODE_1_length_1265_cov_81.678451:0.00367393235436768491,_R_Jupunba_oxyphyllidia_Yonker_6157@NODE_1_length_1469_cov_141.422414:0.00242588316628374262):0.00243687786947392434):0.00000100000050002909):0.00770946744684860436,(((_R_Jupunba_cochleata_Bonadeu_673@NODE_1_length_1929_cov_132.622030:0.00622793071022449858,(Jupunba_filamentosa_Lima_7487@NODE_1_length_1724_cov_151.182757:0.00763906177294206880,(Jupunba_longipedunculata_Cardona_2682@NODE_1_length_1420_cov_114.241996:0.00907881599324289121,(Jupunba_floribunda_Iganci_883@NODE_1_length_1789_cov_145.421729:0.00257416503891084655,(Jupunba_commutata_Maguire_46145@NODE_1_length_1668_cov_130.539912:0.00554410453268886806,(Jupunba_trapezifolia_Simon_1600@NODE_1_length_1531_cov_245.429539:0.00574206141184254240,Jupunba_barbouriana_Iganci_847@NODE_1_length_1556_cov_219.200135:0.00321417412729395552):0.00136575880314870955):0.00323078683006454035):0.00063139583596339441):0.00000100000050002909):0.00069697699447079020):0.00072172074309411654,((_R_Jupunba_langsdorfii_Ribeiro_728@NODE_1_length_1862_cov_134.178711:0.01046770655190365322,((((Jupunba_leucophylla_Iganci_839@NODE_1_length_1707_cov_322.576074:0.04063016410271421547,_R_Jupunba_microcalyx_Iganci_855@NODE_1_length_1685_cov_198.404229:0.00262998672116670834):0.00558396897223703993,Jupunba_brachystachya_Lima_7438@NODE_1_length_1558_cov_162.204591:0.00690157027879759275):0.00121712398705929592,(Jupunba_laeta_Mori_25147@NODE_1_length_1393_cov_42.938450:0.00639388607085348247,(_R_Jupunba_villosa_Borges_423@NODE_1_length_1613_cov_191.202474:0.00436606917378285549,_R_Jupunba_limae_Iganci_261@NODE_1_length_1842_cov_143.153541:0.01255880763074821230):0.00281694704312030050):0.00548790548862041275):0.00000100000050002909,_R_Jupunba_macradenia_Lourteig_3021@NODE_1_length_1255_cov_111.133277:0.00714228168976907031):0.00104444405478315984):0.00000100000050002909,((_R_Hydrochorea_marginata_Morim_563@NODE_1_length_1901_cov_214.028509:0.00570362854180042015,(_R_Hydrochorea_gonggrijpii_Tillett_45696@NODE_1_length_1367_cov_166.904651:0.00389671057436438966,(Balizia_elegans_Iganci_870@NODE_1_length_1825_cov_142.882151:0.00439172417435216948,(((Balizia_pedicellaris_Queiroz_15529@NODE_1_length_1373_cov_472.389985:0.00670050208542505646,_R_Hydrochorea_corymbosa2_Iganci_862@NODE_1_length_1273_cov_497.713465:0.00210549702932669950):0.00099112885184740856,_R_Balizia_spnov_Morim_577@NODE_1_length_1513_cov_658.321674:0.00433450328308389136):0.00124471150500392422,(Cathormion_rhombifolium_Deighton_3618@NODE_1_length_1470_cov_104.394831:0.00678588538411473412,_R_Cathormion_obliquifoliolatum_Wieringa_6519@NODE_1_length_1550_cov_206.615385:0.00517278817429864170):0.00304809479602286514):0.00096728291374919976):0.00000100000050002909):0.00186913772461216833):0.00145985873070499203,(Hydrochorea_corymbosa1_Bonadeu_655@NODE_1_length_1317_cov_270.115689:0.00444115315108825452,_R_Balizia_leucocalyx_Aguilar_1939@NODE_1_length_1880_cov_140.884082:0.01165635232510640711):0.00152909030548674407):0.00161664843879787286):0.00306527286977659272):0.00169146011515754267,(Punjuba_lehmannii_Escobar_7465@NODE_1_length_1632_cov_109.686817:0.01081379113104713290,((Punjuba_callejasii_Daly_5935@NODE_1_length_1085_cov_25.820437:0.00445499984770344505,Punjuba_racemiflora_Jimenez_Soares_3626@NODE_1_length_1800_cov_142.496808:0.00435515325208763425):0.00396656793666948834,Punjuba_killipii_Palodorios_6252@NODE_1_length_1356_cov_74.862392:0.00629466772845434664):0.00414479639438287712):0.00149270731360368189):0.00068180152384040595):0.00455947200659026844,((((((Albizia_adinocephala_FHO33_88@NODE_1_length_1844_cov_156.870968:0.01009269888236499248,(_R_Albizia_tomentosa_Hughes_648@NODE_1_length_1602_cov_118.059672:0.00426694595137405448,Albizia_sinaloensis_Hughes_1576@NODE_1_length_1578_cov_98.405063:0.00267632001987271224):0.00750342778321939994):0.00000100000050002909,Albizia_xerophytica_Hughes_1435@NODE_1_length_1527_cov_105.813793:0.01234126020843770780):0.00679390276017961120,_R_Albizia_burkartiana_StivalSantos_678@NODE_1_length_1229_cov_10.969336:0.00871165870217652932):0.00251859284730725349,((((_R_Albizia_subdimidiata_var_minor_Gorts_341@NODE_1_length_1238_cov_31.019811:0.00280687900137122906,_R_Albizia_subdimidiata_var_subdimidiata_Ferreira_210@NODE_1_length_1494_cov_167.551164:0.00000100000050002909):0.00517466036873153509,Albizia_inundata_Wood_26530@NODE_1_length_1158_cov_1825.579329:0.00620130086323439356):0.00416243342677231551,Albizia_glabripetala_Lewis_1652@NODE_1_length_1111_cov_88.255319:0.00183004761959517726):0.00354222032212706851,(Albizia_decandra_Vilhena_231@NODE_1_length_928_cov_30.588719:0.01191284739800728930,(_R_Albizia_multiflora_Hughes_3090@NODE_1_length_1662_cov_141.135647:0.00852751401865831093,Albizia_glabripetala_Lewis_1652@NODE_2_length_601_cov_55.496183:0.01165450312760871361):0.00000100000050002909):0.00214009393682558415):0.00145102380700208458):0.00268545605746882843,Albizia_niopoides_Simon_1601@NODE_1_length_1628_cov_174.633140:0.02195616332416326297):0.00853840192973446405,(_R_Albizia_coripatensis_Hughes_2433@NODE_1_length_1961_cov_224.075372:0.00454472930940929068,Albizia_edwallii_Dalmaso_272@NODE_1_length_1330_cov_5.792157:0.00586593908340107481):0.00643692657102359293):0.00739592661650762939):0.00133246318445152403,(_R_Archidendron_clypearia_Wieringa_1849@NODE_1_length_1559_cov_254.719298:0.02611937918940922601,((_R_Acacia_rostellifera_Murphy_466@NODE_1_length_1720_cov_200.306756:0.02889399732045306798,Albizia_tomentella_Leach_Dunlop_3801@NODE_1_length_1787_cov_135.718713:0.02654762657820601904):0.00184852316805781736,_R_Enterolobium_cyclocarpum_MWC9020@NODE_1_length_1547_cov_307.208163:0.02991486817696366318):0.00069382051938910989):0.00074286419365803252):0.02563045575802009451,Afrocalliandra_redacta_Germishuizen_5585@NODE_1_length_1276_cov_270.660550:0.04587272177290883934):0.0;
