# Supplementary material for: A new generic circumscription of Hydrochorea (Leguminosae, Caesalpinioideae, mimosoid clade) with an amphi-Atlantic distribution
Source: PhytoKeys. 2022 Aug 22;205:401–37. doi: 10.3897/phytokeys.205.82775 (PMC9849043; doi:10.3897/phytokeys.205.82775)
Supplement: Supplementary material 2 — Supplementary data file S2 [file phytokeys-205-401_article-82775__-s002.zip › MSC_m29242_comp35020_c0_seq2_exon03.tre]

((((((Albizia_burkartiana_StivalSantos_678@NODE_1_length_805_cov_5.104000:0.13734493618399987169,(_R_Albizia_subdimidiata_var_minor_Gorts_341@NODE_1_length_734_cov_22.389650:0.00158744238392873852,Albizia_glabripetala_Lewis_1652@NODE_2_length_679_cov_10.423588:0.00000100000050002909):0.02403030581179062611):0.00328962289743949497,((Albizia_glabripetala_Lewis_1652@NODE_1_length_753_cov_23.781065:0.02797173996659441456,Albizia_niopoides_Simon_1601@NODE_1_length_745_cov_134.318862:0.01188585783417352160):0.00469984266722243884,(Albizia_multiflora_Hughes_3090@NODE_1_length_856_cov_89.480103:0.00459689333429007078,(_R_Albizia_subdimidiata_var_subdimidiata_Ferreira_210@NODE_1_length_913_cov_69.953349:0.00927101360846421634,_R_Albizia_inundata_Wood_26530@NODE_1_length_680_cov_42.284800:0.00212298201548793150):0.01007836093654060697):0.00740850231136984221):0.00765936810538096410):0.00252431900630630326,(((_R_Acacia_rostellifera_Murphy_466@NODE_1_length_1395_cov_88.398331:0.02817869976224739170,_R_Archidendron_clypearia_Wieringa_1849@NODE_1_length_1010_cov_105.553055:0.01457506404544442989):0.00288980610643600625,(((_R_Punjuba_killipii_Palodorios_6252@NODE_1_length_759_cov_35.803519:0.00538790093523612221,(Punjuba_lehmannii_Escobar_7465@NODE_1_length_925_cov_56.956368:0.01127272236982932233,(Punjuba_racemiflora_Jimenez_Soares_3626@NODE_1_length_1051_cov_87.480493:0.00549964559758860539,_R_Punjuba_callejasii_Daly_5935@NODE_1_length_663_cov_16.252560:0.00324794948210435684):0.00000100000050002909):0.00766503678218828730):0.00152757814197776042,((_R_Jupunba_floribunda_Iganci_883@NODE_1_length_1143_cov_62.333959:0.01533702398176522985,(((Jupunba_leucophylla_Iganci_839@NODE_1_length_990_cov_144.498357:0.00000100000050002909,Jupunba_microcalyx_Iganci_855@NODE_2_length_519_cov_84.547511:0.01270544996661830683):0.00358170678773898866,(Jupunba_barbouriana_Iganci_847@NODE_1_length_1190_cov_90.073675:0.00712792525716710382,(Jupunba_commutata_Maguire_46145@NODE_1_length_1010_cov_66.120043:0.00579581107217728552,Jupunba_trapezifolia_Simon_1600@NODE_1_length_1049_cov_58.332998:0.00761466569559692517):0.00101029890852296993):0.00128252239605122016):0.00087646770140757289,(_R_Balizia_elegans_Iganci_870@NODE_1_length_1252_cov_58.873191:0.01267093447877958717,Jupunba_langsdorfii_Ribeiro_728@NODE_1_length_1310_cov_57.596107:0.01262118474141809242):0.00273363800952488613):0.00000100000050002909):0.00088209982965645553,((_R_Jupunba_filamentosa_Lima_7487@NODE_1_length_1426_cov_46.144552:0.00534329856232237336,(_R_Jupunba_brachystachya_Lima_7438@NODE_1_length_989_cov_55.642544:0.00465024610007652890,(_R_Jupunba_villosa_Borges_423@NODE_1_length_1239_cov_68.678141:0.00000100000050002909,_R_Jupunba_limae_Iganci_261@NODE_1_length_925_cov_75.549528:0.00241259019341587885):0.00000100000050002909):0.00266459267599841038):0.00088334220805422539,(((_R_Jupunba_longipedunculata_Cardona_2682@NODE_1_length_858_cov_164.074264:0.00588939826186384973,(_R_Balizia_pedicellaris_Queiroz_15529@NODE_1_length_1624_cov_84.987890:0.01093435807622457692,_R_Balizia_leucocalyx_Aguilar_1939@NODE_1_length_1323_cov_65.986356:0.00889319992430408386):0.00190636477468986284):0.00097307125885512337,((Hydrochorea_gonggrijpii_Tillett_45696@NODE_1_length_689_cov_88.388889:0.00996119409829224894,_R_Cathormion_obliquifoliolatum_Wieringa_6519@NODE_1_length_1038_cov_138.893184:0.01450021735698753776):0.00372905767920284330,(Balizia_spnov_Morim_577@NODE_1_length_1315_cov_98.043651:0.01050575869515338497,(_R_Cathormion_rhombifolium_Deighton_3618@NODE_1_length_809_cov_50.512295:0.00740891734375418321,((Hydrochorea_corymbosa1_Bonadeu_655@NODE_1_length_781_cov_94.044077:0.01578429350814879520,Hydrochorea_corymbosa2_Iganci_862@NODE_1_length_674_cov_268.103393:0.00718213810281378030):0.00144035281437173476,Hydrochorea_marginata_Morim_563@NODE_1_length_1245_cov_89.093322:0.00613963606448718422):0.00334379909396045893):0.00299439750458445819):0.00120068900604026487):0.00243213274527455305):0.00000100000050002909,((_R_Jupunba_cochleata_Bonadeu_673@NODE_1_length_1540_cov_55.461381:0.01349250254892824311,Jupunba_macradenia_Lourteig_3021@NODE_1_length_802_cov_70.368276:0.01524426547805938364):0.00000100000050002909,(Jupunba_microcalyx_Iganci_855@NODE_1_length_1411_cov_35.096702:0.01092501774686202402,((Jupunba_leucophylla_Iganci_839@NODE_2_length_662_cov_6.087179:0.01991473649525415252,((Jupunba_nipensis_Mayo_19662@NODE_1_length_613_cov_11.973881:0.09219482407817837510,(Jupunba_oppositifolia_Liegier_16014@NODE_1_length_836_cov_63.450593:0.01152231994506840683,(Jupunba_abbottii_Zanoni_21220@NODE_1_length_893_cov_54.316176:0.00218332195489195913,_R_Jupunba_asplenifolia_Ekman_6383@NODE_1_length_590_cov_32.021442:0.00000100000050002909):0.00016335966263714556):0.00262834998493692790):0.00830174176809834845,_R_Jupunba_laeta_Mori_25147@NODE_1_length_831_cov_25.078249:0.01758426184068735340):0.00000100000050002909):0.00243308680462104914,(_R_Jupunba_idiopoda_Quesada_1718@NODE_1_length_858_cov_39.162612:0.00698043733905909583,Jupunba_oxyphyllidia_Yonker_6157@NODE_1_length_904_cov_77.166868:0.00220032574263996682):0.00331414824024110939):0.00000100000050002909):0.00089035935812448305):0.00000100000050002909):0.00000100000050002909):0.00000100000050002909):0.00103907917265649461):0.00089783246650727605,((_R_Calliandra_bella_LPQ15696@NODE_1_length_1020_cov_130.197243:0.35698240571675016186,_R_Afrocalliandra_redacta_Germishuizen_5585@NODE_1_length_784_cov_132.181047:0.10452726841439749506):0.08630562507464314970,(Albizia_tomentella_Leach_Dunlop_3801@NODE_1_length_1071_cov_96.472837:0.04022337598995970320,_R_Enterolobium_cyclocarpum_MWC9020@NODE_1_length_1028_cov_117.128286:0.02869845733151769190):0.00856923547181779460):0.00550478126534091443):0.00060077940047468137):0.00789435925109099185,(_R_Albizia_edwallii_Dalmaso_272@NODE_1_length_642_cov_7.093697:0.01897324443033717584,Albizia_coripatensis_Hughes_2433@NODE_1_length_1213_cov_108.781690:0.01301519819376626384):0.00121965486642007211):0.00296318443167187555):0.00830728738052335762,_R_Albizia_xerophytica_Hughes_1435@NODE_1_length_949_cov_45.665138:0.00421318146359563918):0.00094856386954696159,_R_Albizia_tomentosa_Hughes_648@NODE_1_length_974_cov_51.147157:0.00407756275043043639):0.00000100000050002909,_R_Albizia_sinaloensis_Hughes_1576@NODE_1_length_837_cov_42.160526:0.00480144644006079164,Albizia_adinocephala_FHO33_88@NODE_1_length_1078_cov_68.530470:0.00292158616151230038):0.0;
