# Supplementary material for: A new generic circumscription of Hydrochorea (Leguminosae, Caesalpinioideae, mimosoid clade) with an amphi-Atlantic distribution
Source: PhytoKeys. 2022 Aug 22;205:401–37. doi: 10.3897/phytokeys.205.82775 (PMC9849043; doi:10.3897/phytokeys.205.82775)
Supplement: Supplementary material 2 — Supplementary data file S2 [file phytokeys-205-401_article-82775__-s002.zip › MSC_m29420_comp35062_c0_seq1_exon01.tre]

(Acacia_rostellifera_Murphy_466@NODE_2_length_555_cov_85.665272:0.02869184995690556017,((((Albizia_coripatensis_Hughes_2433@NODE_1_length_1631_cov_255.638353:0.02848799028429455787,(Albizia_edwallii_Dalmaso_272@NODE_1_length_945_cov_10.583146:0.01451257987153429206,(((_R_Albizia_xerophytica_Hughes_1435@NODE_1_length_1330_cov_131.490024:0.00433709611815534697,Albizia_adinocephala_FHO33_88@NODE_1_length_1715_cov_156.860195:0.00811180535091295118):0.00942175596503549984,(_R_Albizia_tomentosa_Hughes_648@NODE_1_length_1222_cov_145.571179:0.00863746993682533958,(Albizia_adinocephala_FHO33_88@NODE_2_length_537_cov_39.713043:0.00728418396174864737,Albizia_sinaloensis_Hughes_1576@NODE_1_length_1258_cov_123.427604:0.00928795175066517674):0.00000100000050002909):0.00962099656524549596):0.00499571284561051588,(_R_Albizia_burkartiana_StivalSantos_678@NODE_1_length_866_cov_10.405672:0.07276814714370925807,((Albizia_decandra_Vilhena_231@NODE_1_length_851_cov_61.979328:0.03385278661721527471,((_R_Albizia_glabripetala_Lewis_1652@NODE_1_length_892_cov_114.541104:0.00948685652531898460,(_R_Albizia_subdimidiata_var_minor_Gorts_341@NODE_1_length_1092_cov_59.125123:0.00388265973721369948,_R_Albizia_inundata_Wood_26530@NODE_1_length_891_cov_146.123206:0.00527640315567333429):0.00393534209651628768):0.00195280910471072643,_R_Albizia_subdimidiata_var_subdimidiata_Ferreira_210@NODE_1_length_1258_cov_207.782388:0.00721618206533561520):0.00299020250220759102):0.00144311616264446705,(Albizia_multiflora_Hughes_3090@NODE_1_length_1303_cov_168.539152:0.01983771652119837789,Albizia_niopoides_Simon_1601@NODE_1_length_1205_cov_153.281915:0.02848252482185602980):0.00383598868047004037):0.00064425021516665963):0.00108219996777039491):0.00317614351417969034):0.00519096228200669699):0.02241709803412205923,(Acacia_rostellifera_Murphy_466@NODE_3_length_526_cov_7.750557:0.04445072043914159027,(((_R_Jupunba_villosa_Borges_423@NODE_1_length_1512_cov_179.837631:0.01721728285716824999,(((Jupunba_longipedunculata_Cardona_2682@NODE_1_length_1097_cov_221.857843:0.01692644838776365124,(_R_Jupunba_commutata_Maguire_46145@NODE_1_length_1261_cov_177.828547:0.05852353463424180002,_R_Jupunba_barbouriana_Iganci_847@NODE_1_length_1437_cov_254.347059:0.00714663235984465493):0.00222284233511347434):0.00409821399393772798,((((Hydrochorea_gonggrijpii_Tillett_45696@NODE_1_length_1158_cov_223.456984:0.01116568378336265689,Balizia_spnov_Morim_577@NODE_1_length_1082_cov_123.794547:0.01689472749536298155):0.00958304333270615198,(Jupunba_leucophylla_Iganci_839@NODE_1_length_513_cov_7.910550:0.10382826585920068574,(Hydrochorea_corymbosa2_Iganci_862@NODE_1_length_1108_cov_263.730294:0.00833213299772743270,_R_Hydrochorea_marginata_Morim_563@NODE_1_length_1605_cov_138.689791:0.00442852720031372982):0.00776255576975904034):0.00656052508798143572):0.00000100000050002909,((((_R_Jupunba_cochleata_Bonadeu_673@NODE_2_length_683_cov_6.853135:0.00000100000050002909,_R_Jupunba_laeta_Mori_25147@NODE_1_length_1112_cov_55.573913:0.00000100000050002909):0.02141515128146954244,_R_Jupunba_cochleata_Bonadeu_673@NODE_1_length_1224_cov_171.143854:0.00896703082037731206):0.00241755872331581934,((_R_Jupunba_limae_Iganci_261@NODE_1_length_1429_cov_172.645710:0.01174148180602901416,_R_Jupunba_brachystachya_Lima_7438@NODE_1_length_1448_cov_167.145879:0.00814693571787911998):0.00460733614527535779,(Jupunba_commutata_Maguire_46145@NODE_2_length_502_cov_77.814118:0.00692950690587985918,_R_Jupunba_filamentosa_Lima_7487@NODE_1_length_1461_cov_157.078757:0.00734198626595165219):0.00000100000050002909):0.00068805024794702245):0.00164096239040787133,Jupunba_trapezifolia_Simon_1600@NODE_1_length_1147_cov_162.108059:0.01252935794269537106):0.00078908128246874248):0.00162160300836934612,_R_Balizia_elegans_Iganci_870@NODE_1_length_1607_cov_104.386928:0.01663472185004165674):0.00077915437582097167):0.00209892865131929311,((_R_Jupunba_floribunda_Iganci_883@NODE_2_length_745_cov_117.089820:0.23858545037321887694,(Jupunba_langsdorfii_Ribeiro_728@NODE_2_length_1262_cov_110.711392:0.01046446850041314082,Jupunba_floribunda_Iganci_883@NODE_1_length_1645_cov_102.133929:0.01412303080747811558):0.00895219201534262418):0.00242174431842288526,((_R_Jupunba_idiopoda_Quesada_1718@NODE_1_length_1210_cov_128.605472:0.00692747098189039952,Jupunba_oxyphyllidia_Yonker_6157@NODE_1_length_1210_cov_215.946161:0.00000100000050002909):0.01479729370102777358,(((Cathormion_obliquifoliolatum_Wieringa_6519@NODE_1_length_1056_cov_129.781219:0.01554282044550616380,(Hydrochorea_marginata_Morim_563@NODE_2_length_879_cov_206.971322:0.01732454078666125288,Cathormion_rhombifolium_Deighton_3618@NODE_1_length_1274_cov_113.093567:0.01187741497334520412):0.00173782775421430619):0.00487384834274390537,Balizia_pedicellaris_Queiroz_15529@NODE_1_length_1173_cov_328.453488:0.01596063955226944067):0.00057343174231925989,((_R_Jupunba_oppositifolia_Liegier_16014@NODE_1_length_1072_cov_177.102513:0.00417971745984592989,Jupunba_asplenifolia_Ekman_6383@NODE_1_length_936_cov_49.135041:0.00506430550734344922):0.00451718864231650478,((Jupunba_macradenia_Lourteig_3021@NODE_1_length_1105_cov_202.473735:0.10133972036763223834,(_R_Jupunba_nipensis_Mayo_19662@NODE_1_length_985_cov_67.803965:0.03989327783503902186,Jupunba_abbottii_Zanoni_21220@NODE_1_length_917_cov_237.289286:0.05678143014750846457):0.11147051150299233657):0.00767526551415752267,Balizia_leucocalyx_Aguilar_1939@NODE_1_length_1636_cov_176.105196:0.01741058870378217951):0.00000100000050002909):0.00192257781748996111):0.00000100000050002909):0.00606871473827013015):0.00967113050790215263):0.00198140334840618895):0.00120056142165575106,(_R_Enterolobium_cyclocarpum_MWC9020@NODE_1_length_1365_cov_337.677019:0.08554396309211038940,((Punjuba_killipii_Palodorios_6252@NODE_1_length_1046_cov_57.826625:0.06550258977979175889,(Punjuba_killipii_Palodorios_6252@NODE_2_length_526_cov_35.939866:0.01859606914983994927,(Punjuba_callejasii_Daly_5935@NODE_1_length_944_cov_42.757785:0.02446176883285162973,Punjuba_lehmannii_Escobar_7465@NODE_1_length_1476_cov_129.789135:0.03375569787645974623):0.00000100000050002909):0.03322602934482322273):0.03669046262523031898,(_R_Punjuba_racemiflora_Jimenez_Soares_3626@NODE_1_length_1395_cov_195.295903:0.08648587669318627547,_R_Albizia_tomentella_Leach_Dunlop_3801@NODE_1_length_1524_cov_217.643400:0.14458987258631827988):0.02248213541971218199):0.02232098969544973888):0.02971811587450036429):0.00364343492017898561,_R_Jupunba_langsdorfii_Ribeiro_728@NODE_1_length_1611_cov_85.915254:0.02499669771814322025):0.02160807519725582715):0.00383472791495327852):0.02087228739545480063,(Calliandra_bella_LPQ15696@NODE_1_length_1499_cov_322.218003:0.16272998423489878905,Afrocalliandra_redacta_Germishuizen_5585@NODE_1_length_1245_cov_360.640411:0.06742905846374055989):0.03647571668493942293):0.04285418774736772518,_R_Archidendron_clypearia_Wieringa_1849@NODE_1_length_1428_cov_274.967432:0.03688303246826545728):0.01706025388782115432,Acacia_rostellifera_Murphy_466@NODE_1_length_663_cov_61.436860:0.01680995049841068484):0.0;
