# Supplementary material for: A new generic circumscription of Hydrochorea (Leguminosae, Caesalpinioideae, mimosoid clade) with an amphi-Atlantic distribution
Source: PhytoKeys. 2022 Aug 22;205:401–37. doi: 10.3897/phytokeys.205.82775 (PMC9849043; doi:10.3897/phytokeys.205.82775)
Supplement: Supplementary material 2 — Supplementary data file S2 [file phytokeys-205-401_article-82775__-s002.zip › MSC_m29420_comp35062_c0_seq1_exon04.tre]

(((Jupunba_barbouriana_Iganci_847@NODE_1_length_567_cov_4.806122:0.00212789714129029816,((Jupunba_microcalyx_Iganci_855@NODE_1_length_634_cov_4.486535:0.01237137700187849153,Jupunba_langsdorfii_Ribeiro_728@NODE_1_length_538_cov_6.581345:0.00513523979114072996):0.00282380336393527097,(((Jupunba_limae_Iganci_261@NODE_1_length_561_cov_2.890496:0.01249876539507431897,((_R_Balizia_pedicellaris_Queiroz_15529@NODE_1_length_693_cov_337.175549:0.00422798835328510973,(_R_Hydrochorea_corymbosa2_Iganci_862@NODE_1_length_634_cov_289.212435:0.00979682023250354542,Hydrochorea_corymbosa1_Bonadeu_655@NODE_1_length_844_cov_225.228137:0.01006192819185676608):0.00000100000050002909):0.00195365007609251849,(Jupunba_filamentosa_Lima_7487@NODE_1_length_638_cov_3.641711:0.00345178657246174867,_R_Cathormion_obliquifoliolatum_Wieringa_6519@NODE_1_length_1061_cov_278.785288:0.01119779527402746389):0.00222467322328195492):0.00000100000050002909):0.00000100000050002909,Hydrochorea_marginata_Morim_563@NODE_1_length_655_cov_6.897924:0.00794782306506959177):0.00340720371848479524,(_R_Jupunba_trapezifolia_Simon_1600@NODE_1_length_1076_cov_158.915769:0.01289769796671984270,(_R_Jupunba_floribunda_Iganci_883@NODE_1_length_727_cov_3.644615:0.01389434994759367048,Balizia_spnov_Morim_577@NODE_1_length_1179_cov_221.217082:0.00532197394546959565):0.00557563613137508022):0.00246379298576435363):0.00138239849786249121):0.00361691135189485830):0.11693946489378674591,Albizia_edwallii_Dalmaso_272@NODE_1_length_671_cov_10.584416:0.01629559491252131551):0.02079062521219378692,(_R_Albizia_inundata_Wood_26530@NODE_1_length_808_cov_124.188579:0.03296643005116531994,_R_Albizia_coripatensis_Hughes_2433@NODE_1_length_585_cov_3.834646:0.02968785938775739264):0.00431380637164200352,Albizia_burkartiana_StivalSantos_678@NODE_1_length_802_cov_9.089692:0.00772616680334216582):0.0;
