# Supplementary material for: A new generic circumscription of Hydrochorea (Leguminosae, Caesalpinioideae, mimosoid clade) with an amphi-Atlantic distribution
Source: PhytoKeys. 2022 Aug 22;205:401–37. doi: 10.3897/phytokeys.205.82775 (PMC9849043; doi:10.3897/phytokeys.205.82775)
Supplement: Supplementary material 2 — Supplementary data file S2 [file phytokeys-205-401_article-82775__-s002.zip › MSC_m30419_comp35277_c0_seq1_exon03.tre]

(((_R_Afrocalliandra_redacta_Germishuizen_5585@NODE_2_length_775_cov_406.782235:0.01915842076742372418,Afrocalliandra_redacta_Germishuizen_5585@NODE_1_length_1589_cov_359.621032:0.02683211822849190104):0.02353255558951821216,Calliandra_bella_LPQ15696@NODE_1_length_1859_cov_272.257576:0.07629054211233121663):0.04623601524293850101,((((Albizia_burkartiana_StivalSantos_678@NODE_1_length_1275_cov_8.990164:0.01135446276309492152,((_R_Albizia_tomentosa_Hughes_648@NODE_1_length_1614_cov_155.737150:0.00443103286111886513,(Albizia_sinaloensis_Hughes_1576@NODE_1_length_1520_cov_130.340956:0.00743556181845251695,(Albizia_adinocephala_FHO33_88@NODE_1_length_1999_cov_159.538502:0.00422364625002783801,_R_Albizia_xerophytica_Hughes_1435@NODE_1_length_1536_cov_127.407128:0.00400776875589486069):0.00140177117312031887):0.00000100000050002909):0.00863095924691077709,(_R_Albizia_glabripetala_Lewis_1652@NODE_1_length_1418_cov_51.154362:0.02034700340111210426,(Albizia_decandra_Vilhena_231@NODE_1_length_1155_cov_44.109462:0.00710551425104042830,(_R_Albizia_niopoides_Simon_1601@NODE_1_length_1641_cov_226.166240:0.01063685321406357409,(_R_Albizia_multiflora_Hughes_3090@NODE_1_length_1856_cov_163.845981:0.00694904144674321576,(_R_Albizia_subdimidiata_var_minor_Gorts_341@NODE_1_length_1449_cov_43.125364:0.00341578992877505754,(Albizia_subdimidiata_var_subdimidiata_Ferreira_210@NODE_1_length_1565_cov_210.605511:0.00241066735253148839,(Albizia_glabripetala_Lewis_1652@NODE_2_length_919_cov_69.413302:0.00110687490251201791,_R_Albizia_inundata_Wood_26530@NODE_1_length_993_cov_305.076759:0.00260108166045505207):0.00248668415637731937):0.00131230497758283026):0.00146885656075285706):0.00140056089356441725):0.00192401613010011229):0.00073119741321936492):0.00257596949801303576):0.00217955208574722743):0.00557338868967906589,(((_R_Punjuba_callejasii_Daly_5935@NODE_1_length_1189_cov_29.140288:0.00692706442144531542,(_R_Punjuba_racemiflora_Jimenez_Soares_3626@NODE_1_length_1538_cov_204.876112:0.00532067627226546092,(_R_Punjuba_killipii_Palodorios_6252@NODE_1_length_1297_cov_110.251639:0.00157822136607024192,_R_Punjuba_lehmannii_Escobar_7465@NODE_1_length_1724_cov_120.683060:0.00082183957681157625):0.00000100000050002909):0.00000100000050002909):0.00575493304406141191,(((_R_Balizia_leucocalyx_Aguilar_1939@NODE_1_length_1825_cov_196.574371:0.00897047020636500790,(((_R_Hydrochorea_corymbosa2_Iganci_862@NODE_1_length_1233_cov_435.739389:0.00165467951163284551,(((_R_Hydrochorea_corymbosa1_Bonadeu_655@NODE_1_length_1201_cov_209.437173:0.00169978586335326333,(_R_Cathormion_rhombifolium_Deighton_3618@NODE_1_length_1791_cov_103.884481:0.00325082419014836128,Cathormion_obliquifoliolatum_Wieringa_6519@NODE_1_length_1345_cov_261.618605:0.00075351573226706313):0.00243408983330784022):0.00000100000050002909,_R_Hydrochorea_marginata_Morim_563@NODE_1_length_2138_cov_232.583697:0.00222902351235368043):0.00097373995352495772,(_R_Hydrochorea_gonggrijpii_Tillett_45696@NODE_1_length_1429_cov_189.495562:0.00330979758703489656,Balizia_spnov_Morim_577@NODE_1_length_1508_cov_276.885065:0.00270964433607528152):0.00217620386666488898):0.00000100000050002909):0.00291907460239935156,(_R_Balizia_pedicellaris_Queiroz_15529@NODE_1_length_1573_cov_381.494730:0.00291893199655441195,_R_Jupunba_macradenia_Lourteig_3021@NODE_1_length_1543_cov_176.377217:0.00529930911619360626):0.00290869788307813971):0.00000100000050002909,_R_Balizia_elegans_Iganci_870@NODE_1_length_2075_cov_147.702202:0.00446872044086039661):0.00000100000050002909):0.00055664467876903752,(_R_Jupunba_microcalyx_Iganci_855@NODE_1_length_1588_cov_178.596956:0.00526870540974833795,Jupunba_floribunda_Iganci_883@NODE_1_length_2441_cov_120.382826:0.00334468690893248823):0.00111231687955461655):0.00502739983136295168,(_R_Jupunba_cochleata_Bonadeu_673@NODE_1_length_1718_cov_190.241316:0.00768355278158425366,((((((Jupunba_nipensis_Mayo_19662@NODE_1_length_1253_cov_45.422619:0.00000100000050002909,Jupunba_asplenifolia_Ekman_6383@NODE_1_length_1171_cov_54.490859:0.00262458597919874598):0.00325359406953871057,(_R_Jupunba_filamentosa_Lima_7487@NODE_1_length_1925_cov_170.524351:0.00446941159864464293,Jupunba_commutata_Maguire_46145@NODE_1_length_1715_cov_169.794872:0.00294330963648627804):0.00000100000050002909):0.00055435390030061070,Jupunba_limae_Iganci_261@NODE_1_length_2113_cov_148.511788:0.00502638698321211316):0.00000100000050002909,(Jupunba_langsdorfii_Ribeiro_728@NODE_1_length_2164_cov_147.771442:0.00389786649705026319,((Jupunba_longipedunculata_Cardona_2682@NODE_1_length_1488_cov_145.832743:0.00620736179641135678,((_R_Jupunba_laeta_Mori_25147@NODE_1_length_1507_cov_53.148951:0.00816610140972854996,(Jupunba_villosa_Borges_423@NODE_1_length_2098_cov_179.788718:0.00278811894123895876,Jupunba_brachystachya_Lima_7438@NODE_1_length_2054_cov_155.763784:0.00223315931361204624):0.00224541328470730930):0.00109532509263532613,Jupunba_barbouriana_Iganci_847@NODE_1_length_1385_cov_309.071101:0.00515398584054182693):0.00000100000050002909):0.00000100000050002909,((_R_Jupunba_oxyphyllidia_Yonker_6157@NODE_1_length_1578_cov_173.286476:0.00323458140485460887,Jupunba_idiopoda_Quesada_1718@NODE_1_length_1649_cov_127.631043:0.00669649801912471001):0.00100640538732566279,(Jupunba_abbottii_Zanoni_21220@NODE_1_length_1333_cov_136.546178:0.00384435437456737963,Jupunba_oppositifolia_Liegier_16014@NODE_1_length_1575_cov_158.455941:0.00326700263560657147):0.00195604613587558804):0.00095825394152657323):0.00000100000050002909):0.00000100000050002909):0.00000100000050002909,(Jupunba_microcalyx_Iganci_855@NODE_2_length_667_cov_158.616949:0.00000100000050002909,_R_Jupunba_leucophylla_Iganci_839@NODE_1_length_2401_cov_281.469019:0.00000100000050002909):0.00389962452570865800):0.00133028347704890887,_R_Jupunba_trapezifolia_Simon_1600@NODE_1_length_759_cov_194.127841:0.00670541301508482436):0.00000100000050002909):0.00200945915159640156):0.00000100000050002909):0.00223266551995284163,(Albizia_coripatensis_Hughes_2433@NODE_1_length_1056_cov_422.206333:0.01084652743898821721,Albizia_edwallii_Dalmaso_272@NODE_1_length_1204_cov_5.634465:0.01534913791551703426):0.00534716910856428314):0.00000100000050002909):0.00166749419631559187,(Enterolobium_cyclocarpum_MWC9020@NODE_1_length_1786_cov_341.064950:0.02740656254038507933,Albizia_tomentella_Leach_Dunlop_3801@NODE_1_length_1837_cov_180.605114:0.02742356077512855470):0.00381953858644233602):0.00000100000050002909,Archidendron_clypearia_Wieringa_1849@NODE_1_length_1830_cov_270.742727:0.01754904140532032031):0.00143743752273122068,Acacia_rostellifera_Murphy_466@NODE_1_length_1888_cov_203.362783:0.02658793993736100966):0.0;
