# Supplementary material for: A new generic circumscription of Hydrochorea (Leguminosae, Caesalpinioideae, mimosoid clade) with an amphi-Atlantic distribution
Source: PhytoKeys. 2022 Aug 22;205:401–37. doi: 10.3897/phytokeys.205.82775 (PMC9849043; doi:10.3897/phytokeys.205.82775)
Supplement: Supplementary material 2 — Supplementary data file S2 [file phytokeys-205-401_article-82775__-s002.zip › MSC_m31035_comp35381_c0_seq1_exon01.tre]

(((_R_Albizia_edwallii_Dalmaso_272@NODE_1_length_793_cov_5.197832:0.01134156903872451418,Albizia_coripatensis_Hughes_2433@NODE_1_length_1649_cov_212.762723:0.02740464905197934065):0.03452859621916469501,((Archidendron_clypearia_Wieringa_1849@NODE_1_length_1435_cov_240.103093:0.08146628059084767837,(((Calliandra_bella_LPQ15696@NODE_1_length_1020_cov_60.780488:0.36952591203359508309,_R_Afrocalliandra_redacta_Germishuizen_5585@NODE_1_length_767_cov_275.873913:0.21500081900115319833):0.15919175084022632594,(((Punjuba_callejasii_Daly_5935@NODE_1_length_1021_cov_42.113347:0.03324581935157848445,(_R_Punjuba_racemiflora_Jimenez_Soares_3626@NODE_1_length_1448_cov_146.014588:0.01518193181232520630,Punjuba_lehmannii_Escobar_7465@NODE_1_length_1521_cov_105.336565:0.00894710217983410959):0.00000100000050002909):0.00000100000050002909,Punjuba_killipii_Palodorios_6252@NODE_1_length_1179_cov_58.443739:0.01032053242166436693):0.04342512114525329953,(Jupunba_macradenia_Lourteig_3021@NODE_1_length_1156_cov_195.101019:0.02652093784839826621,((((_R_Balizia_elegans_Iganci_870@NODE_1_length_1591_cov_128.922721:0.01400094674195692841,_R_Balizia_pedicellaris_Queiroz_15529@NODE_1_length_1426_cov_247.790664:0.03767490249338913827):0.00220192767937450002,(((_R_Hydrochorea_marginata_Morim_563@NODE_1_length_1817_cov_175.048276:0.07461545516165135616,(_R_Hydrochorea_corymbosa1_Bonadeu_655@NODE_1_length_999_cov_1076.316737:0.00598821514227584981,Hydrochorea_corymbosa2_Iganci_862@NODE_1_length_1291_cov_214.546117:0.00000100000050002909):0.06621720432038695481):0.05036796513171934442,Hydrochorea_gonggrijpii_Tillett_45696@NODE_1_length_1252_cov_181.817872:0.01071418797391662618):0.00872676099935941300,((Cathormion_rhombifolium_Deighton_3618@NODE_1_length_922_cov_94.508876:0.23831756090523167901,_R_Cathormion_obliquifoliolatum_Wieringa_6519@NODE_1_length_1252_cov_93.564745:0.01027897770529130270):0.05240836986897937089,_R_Balizia_spnov_Morim_577@NODE_1_length_1248_cov_155.642079:0.00404791479250318602):0.00476278772456052626):0.00357556162969882877):0.00732191894277890287,_R_Jupunba_langsdorfii_Ribeiro_728@NODE_1_length_1695_cov_113.229295:0.06772163220994338595):0.00864959324472279814,((_R_Jupunba_longipedunculata_Cardona_2682@NODE_1_length_1260_cov_168.325444:0.00500864962383111220,_R_Jupunba_floribunda_Iganci_883@NODE_1_length_1906_cov_95.586659:0.01541871665925110754):0.00346003003881020788,(_R_Jupunba_commutata_Maguire_46145@NODE_1_length_1540_cov_140.877649:0.01611980518058957548,((((_R_Jupunba_idiopoda_Quesada_1718@NODE_1_length_1101_cov_98.750977:0.00251466441284608176,Jupunba_oxyphyllidia_Yonker_6157@NODE_1_length_1269_cov_109.666107:0.00681093630828483523):0.00714888410972661179,(Jupunba_asplenifolia_Ekman_6383@NODE_1_length_1097_cov_59.446078:0.00710571713153200848,(Jupunba_nipensis_Mayo_19662@NODE_1_length_1067_cov_43.294949:0.00985178951756719712,(Jupunba_abbottii_Zanoni_21220@NODE_1_length_1359_cov_140.599064:0.00372964472278435001,_R_Jupunba_oppositifolia_Liegier_16014@NODE_1_length_1197_cov_158.325893:0.00152133010204489856):0.00000100000050002909):0.00568454556295808818):0.00423556166296232359):0.00799673533296484801,((_R_Jupunba_laeta_Mori_25147@NODE_1_length_1283_cov_83.191542:0.01717004769847800885,_R_Balizia_leucocalyx_Aguilar_1939@NODE_1_length_1666_cov_147.140340:0.04484462429960096169):0.00144859381087017588,((Jupunba_barbouriana_Iganci_847@NODE_1_length_1176_cov_263.836215:0.00983160593516409741,Jupunba_trapezifolia_Simon_1600@NODE_1_length_1305_cov_152.650400:0.01127574264588117152):0.00342585037503838471,((Jupunba_villosa_Borges_423@NODE_1_length_1628_cov_136.137975:0.00377481758676915342,_R_Jupunba_brachystachya_Lima_7438@NODE_1_length_1529_cov_132.948347:0.00000100000050002909):0.01332172703369288898,(_R_Jupunba_filamentosa_Lima_7487@NODE_1_length_1534_cov_126.897735:0.00914094235375452480,_R_Jupunba_limae_Iganci_261@NODE_1_length_1873_cov_104.125835:0.01055260162090042829):0.00165453160182847604):0.00130023532447357221):0.00000100000050002909):0.00174661988031079760):0.00269700117971755039,(Jupunba_cochleata_Bonadeu_673@NODE_1_length_1663_cov_128.585120:0.02408124536118574563,(Jupunba_leucophylla_Iganci_839@NODE_1_length_1831_cov_251.797605:0.00000100000050002909,_R_Jupunba_microcalyx_Iganci_855@NODE_1_length_1665_cov_158.631612:0.00000100000050002909):0.01746983263199538075):0.00584714453472203171):0.00000100000050002909):0.00256294972601934807):0.00745718136124235570):0.00896286466652046823):0.02261218075268473654):0.02608156665932231943):0.01232684201772373672,(Albizia_tomentella_Leach_Dunlop_3801@NODE_1_length_1555_cov_167.230717:0.20448596869778309926,_R_Enterolobium_cyclocarpum_MWC9020@NODE_1_length_1250_cov_347.595055:0.14502229996541576851):0.07890220038239911804):0.00640730382122721952):0.00000100000050002909,_R_Acacia_rostellifera_Murphy_466@NODE_1_length_1250_cov_240.982950:0.11106477639179419825):0.02459582604738130146):0.03079791152509278943,(Albizia_burkartiana_StivalSantos_678@NODE_1_length_959_cov_8.252212:0.02239133839630487455,((Albizia_xerophytica_Hughes_1435@NODE_1_length_1283_cov_96.572139:0.00761222624743768377,(_R_Albizia_tomentosa_Hughes_648@NODE_1_length_1316_cov_116.913640:0.00964743807889783221,Albizia_sinaloensis_Hughes_1576@NODE_1_length_1321_cov_98.343248:0.00718447986231110416):0.00485548299239417849):0.00492408627998225205,(_R_Albizia_multiflora_Hughes_3090@NODE_1_length_1501_cov_142.394663:0.16973311390914760932,(Albizia_decandra_Vilhena_231@NODE_1_length_744_cov_65.584708:0.07737578544554626903,((_R_Albizia_glabripetala_Lewis_1652@NODE_1_length_1070_cov_59.903323:0.02075218860498507373,(_R_Albizia_inundata_Wood_26530@NODE_1_length_931_cov_86.890411:0.01290892020695282721,(_R_Albizia_subdimidiata_var_minor_Gorts_341@NODE_1_length_979_cov_49.284922:0.00000100000050002909,Albizia_subdimidiata_var_subdimidiata_Ferreira_210@NODE_1_length_1315_cov_139.122779:0.00000100000050002909):0.00495167450984793263):0.02058876812714106538):0.00431700496634465723,_R_Albizia_niopoides_Simon_1601@NODE_1_length_1340_cov_164.589074:0.01959525638161035976):0.00000100000050002909):0.00674940946378360229):0.00601157773856090833):0.02202266084723321360):0.00852456460261971985,Albizia_adinocephala_FHO33_88@NODE_1_length_1449_cov_155.439504:0.13394705072895993214):0.0;
