# Supplementary material for: A new generic circumscription of Hydrochorea (Leguminosae, Caesalpinioideae, mimosoid clade) with an amphi-Atlantic distribution
Source: PhytoKeys. 2022 Aug 22;205:401–37. doi: 10.3897/phytokeys.205.82775 (PMC9849043; doi:10.3897/phytokeys.205.82775)
Supplement: Supplementary material 2 — Supplementary data file S2 [file phytokeys-205-401_article-82775__-s002.zip › MSC_m31421_comp35482_c0_seq1_exon01.tre]

(((((Punjuba_callejasii_Daly_5935@NODE_1_length_592_cov_88.601942:0.00788728714148033590,(_R_Punjuba_racemiflora_Jimenez_Soares_3626@NODE_1_length_1438_cov_143.346804:0.00953623794363274609,(_R_Punjuba_killipii_Palodorios_6252@NODE_1_length_1070_cov_53.454179:0.01411238316845841306,_R_Punjuba_lehmannii_Escobar_7465@NODE_1_length_1276_cov_126.862385:0.00163963578488297412):0.00666949692230572964):0.00000100000050002909):0.00789466821745874424,(((Jupunba_oxyphyllidia_Yonker_6157@NODE_1_length_1097_cov_157.647059:0.00622290766071747180,_R_Jupunba_idiopoda_Quesada_1718@NODE_1_length_1124_cov_89.019102:0.00518865310302763384):0.00863759480535319923,(((((_R_Jupunba_trapezifolia_Simon_1600@NODE_1_length_508_cov_83.282561:0.13447085070109379701,Jupunba_commutata_Maguire_46145@NODE_1_length_1262_cov_159.172996:0.00940251962882774316):0.00860480557853303754,(Jupunba_cochleata_Bonadeu_673@NODE_1_length_1667_cov_131.267296:0.01709783100395785224,((_R_Jupunba_leucophylla_Iganci_839@NODE_1_length_1751_cov_150.486260:0.05939392803972241147,_R_Jupunba_microcalyx_Iganci_855@NODE_1_length_1501_cov_209.092697:0.00648964698322070706):0.00659715800795545801,(Jupunba_floribunda_Iganci_883@NODE_1_length_1761_cov_114.059976:0.00265620639492851083,Jupunba_longipedunculata_Cardona_2682@NODE_1_length_1081_cov_188.075697:0.02945086275158921574):0.01008142180916634170):0.00446047210403962939):0.00087675843945486524):0.00329425119131679552,_R_Jupunba_laeta_Mori_25147@NODE_1_length_1192_cov_122.158744:0.00947121487668942108):0.00074415027608561700,(_R_Jupunba_langsdorfii_Ribeiro_728@NODE_1_length_1742_cov_111.052252:0.01037900567953942317,(_R_Jupunba_villosa_Borges_423@NODE_1_length_1427_cov_139.131852:0.00757253823913302433,(_R_Jupunba_filamentosa_Lima_7487@NODE_1_length_1572_cov_118.330435:0.00967016660874864091,(Jupunba_limae_Iganci_261@NODE_1_length_1697_cov_101.032716:0.00563536902681618761,_R_Jupunba_brachystachya_Lima_7438@NODE_1_length_1784_cov_119.121265:0.00397657822492690927):0.00000100000050002909):0.00078765513946574945):0.00236019611027742842):0.00078536218320125425):0.00078674807345531625,((Jupunba_barbouriana_Iganci_847@NODE_1_length_1337_cov_148.825397:0.05733416625841100678,Jupunba_macradenia_Lourteig_3021@NODE_1_length_1155_cov_195.153061:0.00597165781940085360):0.00000100000050002909,_R_Balizia_leucocalyx_Aguilar_1939@NODE_1_length_1502_cov_154.338246:0.01884436731467670212):0.00245808300979141444):0.00000100000050002909):0.00000100000050002909,((((_R_Balizia_pedicellaris_Queiroz_15529@NODE_1_length_1141_cov_93.924494:0.00910054390627201143,(_R_Cathormion_obliquifoliolatum_Wieringa_6519@NODE_1_length_779_cov_38.903315:0.00662925354526036278,Cathormion_rhombifolium_Deighton_3618@NODE_1_length_1268_cov_86.477750:0.01015038391866399277):0.00506158545185559326):0.00111129874150063057,_R_Balizia_elegans_Iganci_870@NODE_1_length_1470_cov_156.280689:0.01790686442193772585):0.00108037287367013994,(Balizia_spnov_Morim_577@NODE_1_length_1197_cov_87.146235:0.01041517371228772512,(_R_Hydrochorea_gonggrijpii_Tillett_45696@NODE_1_length_1067_cov_224.668687:0.00874198917513656186,(Hydrochorea_marginata_Morim_563@NODE_1_length_1502_cov_215.439298:0.00713720325342677864,(Hydrochorea_corymbosa1_Bonadeu_655@NODE_1_length_722_cov_60.724138:0.00000100000050002909,Hydrochorea_corymbosa2_Iganci_862@NODE_1_length_579_cov_92.095420:0.00593054433210167108):0.00687546414818354570):0.00000100000050002909):0.00404546980887494391):0.00361605818858227795):0.00216432087826644954,(Jupunba_nipensis_Mayo_19662@NODE_1_length_909_cov_87.409856:0.00265251856812355339,(_R_Jupunba_asplenifolia_Ekman_6383@NODE_1_length_1010_cov_81.803859:0.00552236912348800374,(Jupunba_oppositifolia_Liegier_16014@NODE_1_length_977_cov_254.536667:0.00312430029403876946,Jupunba_abbottii_Zanoni_21220@NODE_1_length_1104_cov_206.375852:0.00000100000050002909):0.00631580611830003316):0.00514269354566776037):0.01639170456464575029):0.00000100000050002909):0.00558673254724508048):0.00159829528887333260,((((Albizia_niopoides_Simon_1601@NODE_1_length_1219_cov_143.376532:0.01364365239398775305,(((_R_Albizia_tomentosa_Hughes_648@NODE_1_length_1146_cov_114.611787:0.00983241218757942119,(_R_Albizia_adinocephala_FHO33_88@NODE_1_length_1421_cov_131.264881:0.01338017943156494249,_R_Albizia_sinaloensis_Hughes_1576@NODE_1_length_1199_cov_90.507130:0.02900951977200307355):0.00317418873183009011):0.00416076156860991329,_R_Albizia_xerophytica_Hughes_1435@NODE_1_length_1269_cov_86.761745:0.01124404883695608731):0.00074748716436190974,(_R_Albizia_multiflora_Hughes_3090@NODE_1_length_1200_cov_140.174533:0.02857817902007629349,_R_Albizia_decandra_Vilhena_231@NODE_1_length_874_cov_41.109159:0.01277363157004740915):0.00000100000050002909):0.00161461573433575910):0.00089764082433191957,(Albizia_subdimidiata_var_subdimidiata_Ferreira_210@NODE_1_length_1220_cov_102.980752:0.01216756472681194967,(_R_Albizia_glabripetala_Lewis_1652@NODE_1_length_833_cov_51.287037:0.00189576040352604008,(Albizia_subdimidiata_var_minor_Gorts_341@NODE_1_length_1073_cov_56.505020:0.00351124592579507653,_R_Albizia_inundata_Wood_26530@NODE_1_length_770_cov_59.914685:0.00607021679141409812):0.00175778547794711525):0.00347202994087700452):0.00711482770067956450):0.00762230640417928436,Albizia_burkartiana_StivalSantos_678@NODE_1_length_569_cov_6.083658:0.01777082729987916263):0.00000100000050002909,(_R_Albizia_edwallii_Dalmaso_272@NODE_1_length_787_cov_8.760929:0.01927247762644891324,Albizia_coripatensis_Hughes_2433@NODE_1_length_1635_cov_198.203466:0.01035453955106789038):0.00839620669939105183):0.00622867939024736653):0.00284425212999867266,((Albizia_tomentella_Leach_Dunlop_3801@NODE_1_length_1186_cov_247.008115:0.07641206099585604039,Enterolobium_cyclocarpum_MWC9020@NODE_1_length_1333_cov_287.757962:0.03464798691471461523):0.01664708367049538493,(_R_Archidendron_clypearia_Wieringa_1849@NODE_1_length_1204_cov_226.555457:0.03439705472236078559,_R_Acacia_rostellifera_Murphy_466@NODE_1_length_1374_cov_193.845027:0.10857555101631061190):0.00059115218378168210):0.00451649969633185436):0.03332233256631716989,_R_Calliandra_bella_LPQ15696@NODE_1_length_1254_cov_156.744265:0.13908782544477774068,Afrocalliandra_redacta_Germishuizen_5585@NODE_1_length_1214_cov_195.690413:0.16089058324421731672):0.0;
