# Supplementary material for: A new generic circumscription of Hydrochorea (Leguminosae, Caesalpinioideae, mimosoid clade) with an amphi-Atlantic distribution
Source: PhytoKeys. 2022 Aug 22;205:401–37. doi: 10.3897/phytokeys.205.82775 (PMC9849043; doi:10.3897/phytokeys.205.82775)
Supplement: Supplementary material 2 — Supplementary data file S2 [file phytokeys-205-401_article-82775__-s002.zip › MSC_m33988_comp36087_c0_seq7_exon08.tre]

((_R_Albizia_niopoides_Simon_1601@NODE_2_length_502_cov_7.110588:0.01695759495332336761,_R_Albizia_burkartiana_StivalSantos_678@NODE_2_length_554_cov_5.498998:0.01527733229569341183):0.00661668729381115293,((_R_Albizia_edwallii_Dalmaso_272@NODE_1_length_541_cov_3.853909:0.00978333216951656447,_R_Albizia_coripatensis_Hughes_2433@NODE_1_length_1752_cov_86.715821:0.01649591058688715250):0.00106852993027858651,(((((_R_Albizia_tomentella_Leach_Dunlop_3801@NODE_1_length_1739_cov_58.490373:0.02480526675422298905,Enterolobium_cyclocarpum_MWC9020@NODE_1_length_1877_cov_99.236111:0.02185705802205555742):0.01000807276441727581,((Calliandra_bella_LPQ15696@NODE_2_length_624_cov_3.736746:0.26687147898552093794,(Calliandra_bella_LPQ15696@NODE_1_length_1088_cov_132.255193:0.06096500176916741509,_R_Afrocalliandra_redacta_Germishuizen_5585@NODE_1_length_1002_cov_146.125405:0.19593987286513919743):0.00172667645999943407):0.02976696288424811321,(Archidendron_clypearia_Wieringa_1849@NODE_1_length_1638_cov_95.419603:0.02195698712174745312,(_R_Acacia_rostellifera_Murphy_466@NODE_1_length_1106_cov_68.477162:0.03020447438838268217,((_R_Jupunba_cochleata_Bonadeu_673@NODE_1_length_1891_cov_53.698456:0.01023692652487584974,((_R_Jupunba_laeta_Mori_25147@NODE_1_length_845_cov_20.610677:0.00615728714352788489,(Jupunba_commutata_Maguire_46145@NODE_1_length_1075_cov_79.962926:0.01083181647821434418,_R_Jupunba_filamentosa_Lima_7487@NODE_1_length_1071_cov_71.842052:0.00891960158928598902):0.00000100000050002909):0.00238142220002456485,((((Jupunba_abbottii_Zanoni_21220@NODE_1_length_1511_cov_36.930962:0.00269195702288055122,(_R_Jupunba_asplenifolia_Ekman_6383@NODE_1_length_706_cov_15.748808:0.00288670915664019116,(Jupunba_oppositifolia_Liegier_16014@NODE_1_length_787_cov_79.456338:0.00032083348054754953,_R_Jupunba_nipensis_Mayo_19662@NODE_1_length_565_cov_36.500000:0.00945340886825934631):0.00097915457375096784):0.00000100000050002909):0.00406168069336928107,Jupunba_macradenia_Lourteig_3021@NODE_1_length_748_cov_103.347243:0.00699917892632719984):0.00131742525906982625,(_R_Jupunba_floribunda_Iganci_883@NODE_1_length_1675_cov_62.964956:0.00959160017807366393,(_R_Jupunba_longipedunculata_Cardona_2682@NODE_1_length_951_cov_75.211670:0.23156600989130507462,(_R_Jupunba_microcalyx_Iganci_855@NODE_1_length_1852_cov_56.205634:0.00000100000050002909,_R_Jupunba_leucophylla_Iganci_839@NODE_1_length_1777_cov_85.620588:0.00064587022625687651):0.00532464864653090300):0.00086100622586992052):0.00273385779161891811):0.00120370025723800741,(Jupunba_limae_Iganci_261@NODE_1_length_1959_cov_45.129118:0.00315730665468031422,(_R_Jupunba_langsdorfii_Ribeiro_728@NODE_1_length_1875_cov_63.273081:0.00453665346476330236,(((_R_Jupunba_idiopoda_Quesada_1718@NODE_1_length_994_cov_63.738277:0.00512384546208328930,Jupunba_oxyphyllidia_Yonker_6157@NODE_1_length_834_cov_97.750330:0.00739959228531730535):0.00000100000050002909,((_R_Jupunba_brachystachya_Lima_7438@NODE_1_length_1223_cov_73.452880:0.00536435257620159530,Jupunba_villosa_Borges_423@NODE_1_length_1659_cov_79.796460:0.00000100000050002909):0.00162633239606261096,_R_Jupunba_brachystachya_Lima_7438@NODE_2_length_549_cov_2.726695:0.00223843259200933549):0.00049309061880981812):0.00105842382205910564,((((Jupunba_trapezifolia_Simon_1600@NODE_1_length_1027_cov_52.521605:0.00000100000050002909,(_R_Jupunba_trapezifolia_Simon_1600@NODE_2_length_638_cov_21.113208:0.00000100000050002909,Jupunba_barbouriana_Iganci_847@NODE_2_length_617_cov_4.040741:0.00000100000050002909):0.00000100000050002909):0.00221469921404281655,Jupunba_barbouriana_Iganci_847@NODE_1_length_1058_cov_107.377166:0.00316666890282154894):0.01052731817275369408,Balizia_elegans_Iganci_870@NODE_1_length_1504_cov_66.200420:0.00540913062937224860):0.00000100000050002909,((Balizia_pedicellaris_Queiroz_15529@NODE_1_length_1795_cov_109.180460:0.00668110877874881267,Balizia_leucocalyx_Aguilar_1939@NODE_1_length_1375_cov_69.787365:0.00419722105299022343):0.00083054624584563274,(((Hydrochorea_corymbosa2_Iganci_862@NODE_2_length_595_cov_53.661111:0.01353598573716542110,Hydrochorea_marginata_Morim_563@NODE_1_length_1732_cov_89.216918:0.00570606223161929452):0.00000100000050002909,((Cathormion_obliquifoliolatum_Wieringa_6519@NODE_1_length_581_cov_130.731939:0.00178830329852757179,(_R_Hydrochorea_corymbosa2_Iganci_862@NODE_1_length_896_cov_161.518430:0.00454868468510957746,Balizia_spnov_Morim_577@NODE_1_length_1778_cov_113.116657:0.00000100000050002909):0.00166001383874724408):0.00166003524795026885,(Hydrochorea_corymbosa1_Bonadeu_655@NODE_1_length_680_cov_108.838400:0.00000100000050002909,_R_Cathormion_rhombifolium_Deighton_3618@NODE_1_length_1049_cov_51.868313:0.00387440022809632748):0.00193475931261038797):0.00000100000050002909):0.00000100000050002909,Hydrochorea_gonggrijpii_Tillett_45696@NODE_1_length_824_cov_95.575636:0.00124186205035268105):0.00253143042524430146):0.00000100000050002909):0.00000100000050002909):0.00000100000050002909):0.00126046285245995371):0.00000100000050002909):0.00063170412210934008):0.00058725982910721227):0.00542349539021100367,((Punjuba_lehmannii_Escobar_7465@NODE_1_length_1295_cov_46.614943:0.00133308255347329798,_R_Punjuba_killipii_Palodorios_6252@NODE_1_length_816_cov_43.966171:0.00505474103467687744):0.00828071092774446300,(Punjuba_callejasii_Daly_5935@NODE_1_length_686_cov_12.287356:0.00000100000050002909,Punjuba_racemiflora_Jimenez_Soares_3626@NODE_1_length_982_cov_104.858564:0.00713472850287410858):0.00236226078576457854):0.00000100000050002909):0.01010474244914611776):0.00078063624680924104):0.00865146969120396750):0.01411142495670449602):0.00356581380374934240,(((Albizia_sinaloensis_Hughes_1576@NODE_1_length_1608_cov_37.233834:0.00462010032868234374,_R_Albizia_tomentosa_Hughes_648@NODE_1_length_1022_cov_87.432804:0.00201729451856722886):0.00619466231633301456,_R_Albizia_adinocephala_FHO33_88@NODE_1_length_1847_cov_60.964972:0.00806715766013325897):0.00179172137056629534,Albizia_xerophytica_Hughes_1435@NODE_1_length_1641_cov_43.691176:0.01140887858324921358):0.01079086302888038890):0.00562776079230499753,_R_Albizia_decandra_Vilhena_231@NODE_1_length_550_cov_20.536998:0.01189297325725664940):0.00000100000050002909,(_R_Albizia_inundata_Wood_26530@NODE_1_length_695_cov_133.707812:0.01061468414655195383,((_R_Albizia_multiflora_Hughes_3090@NODE_1_length_961_cov_89.595023:0.00762491431068560311,(_R_Albizia_niopoides_Simon_1601@NODE_1_length_1086_cov_90.620416:0.01158020901715434668,(_R_Albizia_subdimidiata_var_subdimidiata_Ferreira_210@NODE_1_length_1116_cov_95.770934:0.00358020130612818170,Albizia_subdimidiata_var_minor_Gorts_341@NODE_1_length_912_cov_105.835928:0.01049264154247197753):0.00835796763043470878):0.00092522355544633538):0.00308189706128534279,(_R_Albizia_glabripetala_Lewis_1652@NODE_1_length_769_cov_30.495665:0.01120377768847620123,_R_Albizia_burkartiana_StivalSantos_678@NODE_1_length_765_cov_5.840845:0.00667870516247807099):0.00140980524857026775):0.00000100000050002909):0.00561828752753810046):0.00083978534147926729):0.00304086868659358489,Albizia_edwallii_Dalmaso_272@NODE_2_length_530_cov_3.058947:0.01039608526823633007):0.0;
