# Supplementary material for: A new generic circumscription of Hydrochorea (Leguminosae, Caesalpinioideae, mimosoid clade) with an amphi-Atlantic distribution
Source: PhytoKeys. 2022 Aug 22;205:401–37. doi: 10.3897/phytokeys.205.82775 (PMC9849043; doi:10.3897/phytokeys.205.82775)
Supplement: Supplementary material 2 — Supplementary data file S2 [file phytokeys-205-401_article-82775__-s002.zip › MSC_m35582_comp36334_c0_seq1_exon02.tre]

(Archidendron_clypearia_Wieringa_1849@NODE_1_length_1217_cov_165.002632:0.02533244435049912882,(((((Punjuba_killipii_Palodorios_6252@NODE_1_length_876_cov_66.306633:0.00257642821085832686,Punjuba_lehmannii_Escobar_7465@NODE_1_length_1215_cov_77.912127:0.00492703337975750316):0.00817679299882428934,Punjuba_callejasii_Daly_5935@NODE_1_length_936_cov_24.303842:0.00628565352921753480):0.00144265719799182863,Punjuba_racemiflora_Jimenez_Soares_3626@NODE_1_length_1262_cov_101.948523:0.01269233923302630698):0.00135091007008521094,((_R_Jupunba_longipedunculata_Cardona_2682@NODE_1_length_1174_cov_122.649043:0.00729172876705438955,Jupunba_floribunda_Iganci_883@NODE_1_length_1606_cov_85.731197:0.00493501106752380469):0.00657167312475851091,((((Jupunba_macradenia_Lourteig_3021@NODE_1_length_949_cov_155.321101:0.01294635975342953681,_R_Jupunba_barbouriana_Iganci_847@NODE_1_length_870_cov_176.181589:0.00466300893497772519):0.00120356704899436760,((Jupunba_barbouriana_Iganci_847@NODE_2_length_509_cov_32.851852:0.01006774727401797860,_R_Jupunba_commutata_Maguire_46145@NODE_1_length_1145_cov_110.824906:0.00000100000050002909):0.00214910538186109798,Jupunba_trapezifolia_Simon_1600@NODE_1_length_977_cov_167.929501:0.00571044496829329219):0.00612688553056962328):0.00100628631212104159,((_R_Jupunba_cochleata_Bonadeu_673@NODE_1_length_1296_cov_100.274815:0.00594952651090411774,((Jupunba_villosa_Borges_423@NODE_1_length_1499_cov_107.590717:0.00432923931841956190,Jupunba_brachystachya_Lima_7438@NODE_1_length_1264_cov_103.097725:0.00166504840961021307):0.00172719141288057943,((_R_Jupunba_cochleata_Bonadeu_673@NODE_2_length_527_cov_6.786667:0.01254024790927920491,_R_Jupunba_laeta_Mori_25147@NODE_1_length_938_cov_48.753775:0.00000100000050002909):0.00630105455968827267,(Jupunba_filamentosa_Lima_7487@NODE_1_length_1406_cov_88.136945:0.01000075028693761005,_R_Jupunba_limae_Iganci_261@NODE_1_length_1677_cov_80.458125:0.00531861900152804257):0.00000100000050002909):0.00075729175529688460):0.00150903645390660615):0.00075050925798612932,((((_R_Jupunba_oxyphyllidia_Yonker_6157@NODE_1_length_979_cov_120.460089:0.00112343657835733404,_R_Jupunba_idiopoda_Quesada_1718@NODE_1_length_1009_cov_72.866953:0.00110214560901749194):0.00532900291165370934,(_R_Jupunba_nipensis_Mayo_19662@NODE_1_length_737_cov_38.945455:0.00153680345295905459,(_R_Jupunba_asplenifolia_Ekman_6383@NODE_1_length_938_cov_43.413473:0.00121170580066050620,(_R_Jupunba_oppositifolia_Liegier_16014@NODE_1_length_957_cov_116.920455:0.00118004402659503552,Jupunba_abbottii_Zanoni_21220@NODE_1_length_946_cov_123.645570:0.00245137465534656053):0.00110296944871835596):0.00000100000050002909):0.00000100000050002909):0.00119002365068593061,_R_Jupunba_langsdorfii_Ribeiro_728@NODE_1_length_1548_cov_83.501020:0.00696972336546192433):0.00138626175981775772,(Jupunba_microcalyx_Iganci_855@NODE_1_length_1658_cov_96.011385:0.00303936281929081519,Jupunba_leucophylla_Iganci_839@NODE_1_length_1637_cov_152.892308:0.00382202705352166234):0.00765142257653566964):0.00075675093339634333):0.00378238772746967988):0.00076262880621720075,((_R_Balizia_elegans_Iganci_870@NODE_1_length_1430_cov_85.530673:0.01020109842888914514,Balizia_pedicellaris_Queiroz_15529@NODE_1_length_1419_cov_267.527126:0.00923836597697305813):0.00681323310535199983,(_R_Balizia_leucocalyx_Aguilar_1939@NODE_1_length_1519_cov_101.669903:0.01467054514571682067,((_R_Hydrochorea_gonggrijpii_Tillett_45696@NODE_1_length_923_cov_123.438534:0.00123173950328501949,(Hydrochorea_marginata_Morim_563@NODE_2_length_513_cov_49.690367:0.00360471422491653480,(_R_Cathormion_rhombifolium_Deighton_3618@NODE_1_length_1097_cov_63.897059:0.01129714112713552446,_R_Hydrochorea_marginata_Morim_563@NODE_1_length_563_cov_30.197531:0.01179885538010989887):0.00000100000050002909):0.00355099601930072579):0.00270721781260207812,((Hydrochorea_corymbosa2_Iganci_862@NODE_1_length_1085_cov_190.330097:0.00000100000050002909,Hydrochorea_corymbosa1_Bonadeu_655@NODE_1_length_753_cov_92.636103:0.00000100000050002909):0.07222081486608210310,Balizia_spnov_Morim_577@NODE_1_length_1274_cov_198.002461:0.01724799188587944690):0.00000100000050002909):0.00080114283468367073):0.00219311282511629613):0.00152787712234949574):0.00142393706279379524):0.00274880216662446580):0.00339323275560229074,((Afrocalliandra_redacta_Germishuizen_5585@NODE_1_length_925_cov_120.497642:0.07140123816385374189,Calliandra_bella_LPQ15696@NODE_1_length_897_cov_47.221951:0.11337134834463630240):0.04153199371092782671,((Albizia_tomentella_Leach_Dunlop_3801@NODE_1_length_1352_cov_125.505882:0.03637205523007887298,_R_Enterolobium_cyclocarpum_MWC9020@NODE_1_length_1270_cov_182.947192:0.03460928771680631122):0.00669879779660472255,(((((Albizia_subdimidiata_var_subdimidiata_Ferreira_210@NODE_1_length_1172_cov_104.747032:0.00651148465280806769,(_R_Albizia_glabripetala_Lewis_1652@NODE_1_length_928_cov_47.861340:0.01280032720148453589,Albizia_subdimidiata_var_minor_Gorts_341@NODE_1_length_889_cov_27.371921:0.00000100000050002909):0.00537010152968713222):0.00163622157936820769,_R_Albizia_inundata_Wood_26530@NODE_1_length_846_cov_2767.530973:0.00804120809848243683):0.00829925976700177440,Albizia_multiflora_Hughes_3090@NODE_1_length_1290_cov_95.364386:0.00844979988566944840):0.00373116198645514954,(_R_Albizia_niopoides_Simon_1601@NODE_1_length_1190_cov_110.872417:0.01884606403836733279,(Albizia_burkartiana_StivalSantos_678@NODE_1_length_814_cov_9.018445:0.01415612995790612935,((_R_Albizia_tomentosa_Hughes_648@NODE_1_length_1134_cov_78.068117:0.00766024664496781950,Albizia_sinaloensis_Hughes_1576@NODE_1_length_1184_cov_65.788618:0.00365036523651328165):0.00109614632840466793,(Albizia_xerophytica_Hughes_1435@NODE_1_length_1228_cov_65.410947:0.00360499867639385531,_R_Albizia_adinocephala_FHO33_88@NODE_1_length_1513_cov_108.204039:0.00982872522369161034):0.00497892920451158995):0.01029717544048706565):0.00214564929045960376):0.00220181445633341492):0.00917334214324839504,(Albizia_coripatensis_Hughes_2433@NODE_1_length_1390_cov_151.134806:0.01840591236302700426,_R_Albizia_edwallii_Dalmaso_272@NODE_1_length_865_cov_6.081481:0.01594178995633620255):0.01675762681347072597):0.00387516028331906124):0.00115579065064042963):0.00146205211137869114):0.00966085511126392460,Acacia_rostellifera_Murphy_466@NODE_1_length_1609_cov_124.358355:0.03930180339890158164):0.0;
