# Supplementary material for: A new generic circumscription of Hydrochorea (Leguminosae, Caesalpinioideae, mimosoid clade) with an amphi-Atlantic distribution
Source: PhytoKeys. 2022 Aug 22;205:401–37. doi: 10.3897/phytokeys.205.82775 (PMC9849043; doi:10.3897/phytokeys.205.82775)
Supplement: Supplementary material 2 — Supplementary data file S2 [file phytokeys-205-401_article-82775__-s002.zip › MSC_m35867_comp36378_c0_seq6_exon06.tre]

((Archidendron_clypearia_Wieringa_1849@NODE_1_length_1173_cov_116.181569:0.02434515226722414397,((((Jupunba_idiopoda_Quesada_1718@NODE_1_length_958_cov_69.245176:0.00947943295204903454,_R_Jupunba_oxyphyllidia_Yonker_6157@NODE_1_length_1093_cov_102.179134:0.00345995379767494518):0.00521347925737254345,(_R_Jupunba_langsdorfii_Ribeiro_728@NODE_1_length_1596_cov_72.358130:0.00923716382118475003,(Jupunba_villosa_Borges_423@NODE_1_length_1473_cov_81.439112:0.00264646997211471363,(Jupunba_filamentosa_Lima_7487@NODE_1_length_1409_cov_64.691441:0.00302088718565449513,Jupunba_brachystachya_Lima_7438@NODE_1_length_1354_cov_91.940486:0.00556971800385937937):0.00091553352462381721):0.01017320331180525568):0.00072760745163989000):0.00283445646712274495,((Jupunba_limae_Iganci_261@NODE_1_length_1777_cov_56.792941:0.00392511265178232920,Balizia_pedicellaris_Queiroz_15529@NODE_1_length_1218_cov_329.347377:0.01055865356106499252):0.00471741092516227232,((((Jupunba_floribunda_Iganci_883@NODE_1_length_1505_cov_79.149860:0.00995565861061055088,(Jupunba_microcalyx_Iganci_855@NODE_1_length_1120_cov_134.764142:0.01279239625415723447,(Jupunba_microcalyx_Iganci_855@NODE_2_length_539_cov_11.010823:0.00000100000050002909,_R_Jupunba_leucophylla_Iganci_839@NODE_1_length_1473_cov_79.866762:0.00219074277817427011):0.00267463612707670786):0.00838233439109497755):0.00228434272675550167,(_R_Jupunba_laeta_Mori_25147@NODE_1_length_1065_cov_29.185223:0.01429462436784464420,_R_Jupunba_longipedunculata_Cardona_2682@NODE_1_length_1036_cov_95.935349:0.00810635235281810182):0.00256159429468765746):0.00240661741622012152,(Balizia_leucocalyx_Aguilar_1939@NODE_1_length_1481_cov_81.159544:0.01122567445523886022,(_R_Balizia_elegans_Iganci_870@NODE_1_length_1183_cov_82.322785:0.00724462512778440652,(((Hydrochorea_corymbosa1_Bonadeu_655@NODE_1_length_936_cov_226.421112:0.00335052730744275686,(Hydrochorea_corymbosa2_Iganci_862@NODE_1_length_1222_cov_188.292202:0.00681717923201779433,_R_Hydrochorea_marginata_Morim_563@NODE_1_length_1437_cov_136.348529:0.00424832996911590419):0.00185869709276117187):0.00751123838706489657,(_R_Balizia_spnov_Morim_577@NODE_1_length_1213_cov_203.388601:0.00511681231898944780,_R_Hydrochorea_gonggrijpii_Tillett_45696@NODE_2_length_542_cov_79.298925:0.01082783646308041470):0.00160730278617009291):0.00000100000050002909,(Hydrochorea_gonggrijpii_Tillett_45696@NODE_1_length_920_cov_71.937129:0.01012372476021460369,(Cathormion_rhombifolium_Deighton_3618@NODE_1_length_1084_cov_69.578947:0.00198163379569748447,Cathormion_obliquifoliolatum_Wieringa_6519@NODE_1_length_1079_cov_198.207031:0.00607781482658873058):0.00276204722060589174):0.00580413527712481461):0.00079024089706269311):0.00333578496534230355):0.00516498096277747364):0.00083418375643050846,(((_R_Jupunba_barbouriana_Iganci_847@NODE_1_length_1255_cov_120.243633:0.00182154751569488802,(_R_Jupunba_trapezifolia_Simon_1600@NODE_1_length_727_cov_137.041667:0.00718881238219939815,Jupunba_commutata_Maguire_46145@NODE_1_length_1140_cov_90.031985:0.00630736170973000138):0.00307187218146294950):0.00223885347381430752,(_R_Jupunba_nipensis_Mayo_19662@NODE_1_length_756_cov_19.438881:0.00472947868508948651,((Jupunba_asplenifolia_Ekman_6383@NODE_1_length_764_cov_47.190684:0.00155426937993010500,Jupunba_abbottii_Zanoni_21220@NODE_1_length_974_cov_87.104794:0.00116100966194400087):0.00231665398336093576,Jupunba_oppositifolia_Liegier_16014@NODE_1_length_927_cov_76.771765:0.00494777913200678508):0.00000100000050002909):0.00819142097404833465):0.00226151189334357306,_R_Jupunba_cochleata_Bonadeu_673@NODE_1_length_1222_cov_92.393013:0.01227515631920647263):0.00000100000050002909):0.00220604328568321881):0.00444938465373088000):0.00415380185993988356,(((Jupunba_leucophylla_Iganci_839@NODE_2_length_548_cov_179.628450:0.01125245490099745574,Jupunba_macradenia_Lourteig_3021@NODE_1_length_872_cov_95.410063:0.00657938485926870369):0.01687177500918877332,_R_Enterolobium_cyclocarpum_MWC9020@NODE_1_length_1121_cov_181.019157:0.05131058378709268952):0.00000100000050002909,((Punjuba_racemiflora_Jimenez_Soares_3626@NODE_1_length_1187_cov_101.257658:0.00586039246506943074,_R_Punjuba_callejasii_Daly_5935@NODE_1_length_868_cov_23.222503:0.01258885386310385456):0.00992551573399784448,(Punjuba_killipii_Palodorios_6252@NODE_1_length_884_cov_44.197026:0.02096225236775239517,Punjuba_lehmannii_Escobar_7465@NODE_1_length_1291_cov_71.887974:0.01054838434957638613):0.00112652849753734912):0.00092585845285143745):0.00086029313533813440):0.00000100000050002909):0.00185302029734772688,((Albizia_tomentella_Leach_Dunlop_3801@NODE_1_length_1357_cov_112.772656:0.08508204611744062118,(Afrocalliandra_redacta_Germishuizen_5585@NODE_1_length_947_cov_112.513793:0.07560424093891668362,_R_Calliandra_bella_LPQ15696@NODE_1_length_961_cov_79.623303:0.09520923682265963750):0.13824355675267013810):0.01687695015279018149,(((((((_R_Albizia_subdimidiata_var_subdimidiata_Ferreira_210@NODE_1_length_1111_cov_70.571567:0.00258820652783083678,_R_Albizia_subdimidiata_var_minor_Gorts_341@NODE_2_length_537_cov_16.526087:0.00232748073362843214):0.00000100000050002909,Albizia_glabripetala_Lewis_1652@NODE_2_length_557_cov_49.204167:0.00226502445279459525):0.01320572848730438079,Albizia_inundata_Wood_26530@NODE_1_length_913_cov_204.709790:0.00737416098870887285):0.00509382509454430268,_R_Albizia_subdimidiata_var_minor_Gorts_341@NODE_1_length_809_cov_19.710383:0.02083154910993825770):0.00181725880438501496,(Albizia_multiflora_Hughes_3090@NODE_1_length_1146_cov_92.168382:0.02026323858755221113,(((Albizia_sinaloensis_Hughes_1576@NODE_1_length_1224_cov_51.482127:0.00179924488308971591,Albizia_tomentosa_Hughes_648@NODE_1_length_1171_cov_77.097806:0.00200590797815660728):0.00862990747622285198,(Albizia_adinocephala_FHO33_88@NODE_1_length_1215_cov_98.790861:0.01364611230982615796,Albizia_xerophytica_Hughes_1435@NODE_1_length_1253_cov_63.420918:0.00229729504262891557):0.00000100000050002909):0.00422139858465080293,_R_Albizia_decandra_Vilhena_231@NODE_1_length_738_cov_27.913767:0.00995656050741004772):0.00000100000050002909):0.00106673579511579013):0.00522540317358353469,(_R_Albizia_niopoides_Simon_1601@NODE_1_length_1071_cov_128.958753:0.01727359892644995953,_R_Albizia_glabripetala_Lewis_1652@NODE_1_length_702_cov_36.401600:0.00871466981185495260):0.00571881489041991663):0.00613593223428996262,(_R_Albizia_coripatensis_Hughes_2433@NODE_1_length_1244_cov_153.662382:0.02068560568233407046,(Albizia_edwallii_Dalmaso_272@NODE_1_length_931_cov_7.200913:0.02447607521541143513,_R_Albizia_burkartiana_StivalSantos_678@NODE_1_length_841_cov_9.595420:0.02030651210187317882):0.00722548021289491291):0.00106076939735503997):0.00443241860067463897):0.00163994534254963522,Acacia_rostellifera_Murphy_466@NODE_1_length_1439_cov_130.698972:0.03380933353883228826):0.0;
