# Supplementary material for: A new generic circumscription of Hydrochorea (Leguminosae, Caesalpinioideae, mimosoid clade) with an amphi-Atlantic distribution
Source: PhytoKeys. 2022 Aug 22;205:401–37. doi: 10.3897/phytokeys.205.82775 (PMC9849043; doi:10.3897/phytokeys.205.82775)
Supplement: Supplementary material 2 — Supplementary data file S2 [file phytokeys-205-401_article-82775__-s002.zip › MSC_m37414_comp36608_c0_seq14_exon03.tre]

(((((_R_Albizia_edwallii_Dalmaso_272@NODE_1_length_1095_cov_7.162500:0.00576926598461958724,_R_Albizia_coripatensis_Hughes_2433@NODE_1_length_2020_cov_200.805455:0.05158634232109027273):0.07846143579078057595,(((_R_Acacia_rostellifera_Murphy_466@NODE_1_length_831_cov_180.237401:0.02751622645241138740,(((Punjuba_racemiflora_Jimenez_Soares_3626@NODE_1_length_1642_cov_174.086901:0.00846542796831808997,((Punjuba_lehmannii_Escobar_7465@NODE_1_length_1600_cov_111.091267:0.00625512226701856189,_R_Punjuba_killipii_Palodorios_6252@NODE_1_length_1347_cov_97.364567:0.00529104980449228868):0.00556404421430044867,_R_Punjuba_callejasii_Daly_5935@NODE_1_length_1166_cov_30.323232:0.00564687508126651520):0.00000100000050002909):0.00455460521017741603,(((_R_Jupunba_oxyphyllidia_Yonker_6157@NODE_1_length_1429_cov_167.697485:0.00460024536053537346,_R_Jupunba_idiopoda_Quesada_1718@NODE_1_length_1435_cov_143.581001:0.00531836048165670611):0.00301955605870870983,(_R_Jupunba_longipedunculata_Cardona_2682@NODE_1_length_1392_cov_143.029658:0.00487224091792923860,((_R_Jupunba_macradenia_Lourteig_3021@NODE_1_length_1270_cov_162.261526:0.01468755527468942022,(Jupunba_microcalyx_Iganci_855@NODE_1_length_2018_cov_149.038125:0.00173524251515528769,(_R_Jupunba_leucophylla_Iganci_839@NODE_1_length_2126_cov_211.581747:0.00174708156287895280,_R_Jupunba_floribunda_Iganci_883@NODE_1_length_2112_cov_136.477641:0.00289972518613541884):0.00057531506855084216):0.00347743562187342826):0.00000100000050002909,(((Jupunba_abbottii_Zanoni_21220@NODE_1_length_1438_cov_121.234386:0.00316072238303131622,(Jupunba_oppositifolia_Liegier_16014@NODE_1_length_1464_cov_153.097332:0.00217708812959765919,(Jupunba_asplenifolia_Ekman_6383@NODE_1_length_1172_cov_46.306849:0.00093605360814776766,_R_Jupunba_nipensis_Mayo_19662@NODE_1_length_1191_cov_46.903052:0.00091838056791578482):0.00276555904890845358):0.00000100000050002909):0.00377553001724450794,(_R_Jupunba_filamentosa_Lima_7487@NODE_1_length_1886_cov_141.431177:0.00294267010165527240,_R_Jupunba_cochleata_Bonadeu_673@NODE_1_length_2152_cov_135.136867:0.00701281916390714653):0.00115101363575067150):0.00000100000050002909,(((Jupunba_commutata_Maguire_46145@NODE_1_length_1903_cov_129.514239:0.00179178169467108920,Jupunba_trapezifolia_Simon_1600@NODE_1_length_1538_cov_161.238705:0.00402159746203211398):0.00178697133366665143,_R_Jupunba_barbouriana_Iganci_847@NODE_1_length_1875_cov_187.919355:0.00290551732877722358):0.00057632514470774409,Jupunba_laeta_Mori_25147@NODE_1_length_1355_cov_50.510172:0.00614866112183935255):0.00000100000050002909):0.00057728984579999594):0.00000100000050002909):0.00320188617412160486):0.00320330023584833442,(_R_Jupunba_langsdorfii_Ribeiro_728@NODE_1_length_1830_cov_166.700513:0.00407249695104357819,((Jupunba_limae_Iganci_261@NODE_1_length_2231_cov_117.207985:0.00351438427255005648,(Jupunba_brachystachya_Lima_7438@NODE_1_length_1740_cov_127.123271:0.00176649457649016134,_R_Jupunba_villosa_Borges_423@NODE_1_length_2149_cov_154.316602:0.00115798172922890142):0.00125938422442090298):0.00573035809196210943,(_R_Balizia_elegans_Iganci_870@NODE_1_length_1966_cov_121.275278:0.00528167706705595565,(Balizia_leucocalyx_Aguilar_1939@NODE_1_length_1942_cov_160.243968:0.00647677582335129485,((Cathormion_obliquifoliolatum_Wieringa_6519@NODE_1_length_1452_cov_266.501790:0.00293708861129531170,Cathormion_rhombifolium_Deighton_3618@NODE_1_length_1556_cov_101.268425:0.00065594542625573439):0.00597142567819131630,((_R_Balizia_pedicellaris_Queiroz_15529@NODE_1_length_1652_cov_315.795867:0.00437149898670809514,_R_Balizia_spnov_Morim_577@NODE_1_length_1611_cov_288.617609:0.00525014060769541779):0.00000100000050002909,(Hydrochorea_gonggrijpii_Tillett_45696@NODE_1_length_1517_cov_161.559722:0.00199699397181831361,(Hydrochorea_marginata_Morim_563@NODE_1_length_2122_cov_200.057213:0.00210020694193857908,(Hydrochorea_corymbosa2_Iganci_862@NODE_1_length_1552_cov_301.897796:0.00000100000050002909,_R_Hydrochorea_corymbosa1_Bonadeu_655@NODE_1_length_1262_cov_202.320630:0.00162055140447574415):0.00331369331815086193):0.00140946746097552725):0.00351257508148278101):0.00000100000050002909):0.00000100000050002909):0.00056760560057835636):0.00410338207515194200):0.00000100000050002909):0.00289898016138069809):0.00128539176206780696):0.00455528046046336371,(_R_Acacia_rostellifera_Murphy_466@NODE_2_length_751_cov_98.467359:0.02343277478936459102,_R_Archidendron_clypearia_Wieringa_1849@NODE_1_length_1514_cov_282.273486:0.00901095694912833547):0.00635695205111128526):0.00000100000050002909):0.00071276044187283043,(_R_Albizia_tomentella_Leach_Dunlop_3801@NODE_1_length_1569_cov_197.315684:0.02754744690603198529,Enterolobium_cyclocarpum_MWC9020@NODE_1_length_1561_cov_322.811995:0.01856152370153953124):0.00473836377408871912):0.00069995894058404303,(Calliandra_bella_LPQ15696@NODE_1_length_1718_cov_277.087142:0.18842193264720652479,_R_Afrocalliandra_redacta_Germishuizen_5585@NODE_1_length_1451_cov_266.962882:0.03834129588437671515):0.04569341372842087440):0.00361626631874570857):0.00679542385217858126,(Albizia_burkartiana_StivalSantos_678@NODE_1_length_1057_cov_11.883234:0.00667007712151683040,(Albizia_niopoides_Simon_1601@NODE_1_length_1773_cov_159.191038:0.01122535844817915129,(_R_Albizia_decandra_Vilhena_231@NODE_1_length_1147_cov_39.128037:0.01097327854063544043,(Albizia_multiflora_Hughes_3090@NODE_1_length_1692_cov_137.874923:0.01397172674824294185,(Albizia_glabripetala_Lewis_1652@NODE_1_length_1485_cov_62.508523:0.00557407900104327225,((_R_Albizia_subdimidiata_var_subdimidiata_Ferreira_210@NODE_1_length_1614_cov_176.402082:0.00441988505402687078,_R_Albizia_subdimidiata_var_minor_Gorts_341@NODE_1_length_1138_cov_35.725730:0.00482502378315530570):0.00086968553265764979,_R_Albizia_inundata_Wood_26530@NODE_1_length_1126_cov_320.004669:0.00318506215330238620):0.00289880715234488908):0.00299895223948127036):0.00059259297289522323):0.00173288651125943377):0.00352635404655870545):0.00000100000050002909):0.00863633741667690913,_R_Albizia_xerophytica_Hughes_1435@NODE_1_length_1476_cov_106.969264:0.00975555864203720216):0.00068222492376389041,(_R_Albizia_tomentosa_Hughes_648@NODE_1_length_1600_cov_126.998030:0.00257593973220303753,Albizia_sinaloensis_Hughes_1576@NODE_1_length_1410_cov_98.934734:0.00522365022100102459):0.00725878355683043201,Albizia_adinocephala_FHO33_88@NODE_1_length_2012_cov_164.419121:0.00371338265946762102):0.0;
