# Supplementary material for: A new generic circumscription of Hydrochorea (Leguminosae, Caesalpinioideae, mimosoid clade) with an amphi-Atlantic distribution
Source: PhytoKeys. 2022 Aug 22;205:401–37. doi: 10.3897/phytokeys.205.82775 (PMC9849043; doi:10.3897/phytokeys.205.82775)
Supplement: Supplementary material 2 — Supplementary data file S2 [file phytokeys-205-401_article-82775__-s002.zip › MSC_m37414_comp36608_c0_seq14_exon04.tre]

(((_R_Enterolobium_cyclocarpum_MWC9020@NODE_1_length_2212_cov_355.305855:0.03620998238806117514,_R_Albizia_tomentella_Leach_Dunlop_3801@NODE_1_length_2244_cov_312.077988:0.08767448793856741363):0.00751306665795818934,(Calliandra_bella_LPQ15696@NODE_1_length_2288_cov_322.904568:0.15328270835459822941,_R_Afrocalliandra_redacta_Germishuizen_5585@NODE_1_length_1995_cov_289.148071:0.06989797738307874930):0.10445547864121865200):0.00241784196160336638,(((Albizia_coripatensis_Hughes_2433@NODE_1_length_2316_cov_321.523895:0.01907690772412147517,Albizia_edwallii_Dalmaso_272@NODE_1_length_1616_cov_12.786675:0.00633187021767672633):0.01033497689407291732,((_R_Albizia_xerophytica_Hughes_1435@NODE_1_length_2103_cov_117.796644:0.00870065239714214178,(Albizia_adinocephala_FHO33_88@NODE_1_length_2485_cov_177.491694:0.01227008226825518876,(Albizia_sinaloensis_Hughes_1576@NODE_1_length_2081_cov_111.687625:0.00253419126970241392,Albizia_tomentosa_Hughes_648@NODE_1_length_2180_cov_140.393723:0.00329613313863789340):0.00876441217563546891):0.00669596831716273450):0.00852049129330902794,((_R_Albizia_burkartiana_StivalSantos_678@NODE_1_length_1679_cov_14.497537:0.00846334797747003327,(Albizia_decandra_Vilhena_231@NODE_1_length_1642_cov_46.803834:0.01358735384347862889,(_R_Albizia_glabripetala_Lewis_1652@NODE_1_length_1855_cov_52.840832:0.01125716622810202586,(_R_Albizia_multiflora_Hughes_3090@NODE_1_length_2347_cov_178.267401:0.01476680354005835069,(Albizia_glabripetala_Lewis_1652@NODE_3_length_506_cov_52.762238:0.00953726078959497327,((Albizia_glabripetala_Lewis_1652@NODE_2_length_594_cov_35.531915:0.01229762251615864818,(_R_Albizia_subdimidiata_var_minor_Gorts_341@NODE_1_length_1848_cov_58.412196:0.00461440088143333545,Albizia_subdimidiata_var_subdimidiata_Ferreira_210@NODE_1_length_1994_cov_200.230569:0.00432489585585486228):0.00385046517637214342):0.00261257676481344969,_R_Albizia_inundata_Wood_26530@NODE_1_length_1756_cov_312.382716:0.01378881342036570451):0.00000100000050002909):0.00342999419961509226):0.00175303369127531128):0.00162765525192743767):0.00757782508113734755):0.00000100000050002909,Albizia_niopoides_Simon_1601@NODE_1_length_2167_cov_215.266029:0.02881284574226464570):0.00119978337314174109):0.00810736738943701463):0.02189167966583012090,(_R_Archidendron_clypearia_Wieringa_1849@NODE_1_length_2170_cov_356.200669:0.03458387146391374289,(_R_Acacia_rostellifera_Murphy_466@NODE_1_length_1841_cov_362.797619:0.04247266436605488110,((((Jupunba_idiopoda_Quesada_1718@NODE_1_length_1967_cov_147.202646:0.00651241394128420151,_R_Jupunba_oxyphyllidia_Yonker_6157@NODE_1_length_2097_cov_201.298020:0.00488110889736378863):0.00922208776853800961,(((_R_Jupunba_macradenia_Lourteig_3021@NODE_2_length_780_cov_201.192034:0.00333282012426535041,(_R_Jupunba_laeta_Mori_25147@NODE_1_length_1993_cov_78.805846:0.01285727730981775334,(((Jupunba_barbouriana_Iganci_847@NODE_1_length_2432_cov_256.121868:0.00727468597271544240,(Jupunba_trapezifolia_Simon_1600@NODE_1_length_1816_cov_271.424759:0.00853899740832905936,Jupunba_commutata_Maguire_46145@NODE_1_length_2060_cov_241.088754:0.00209943257629480184):0.00228943230649651143):0.00073022137786417167,(Jupunba_oppositifolia_Liegier_16014@NODE_1_length_1983_cov_164.909234:0.00339509266740727067,(Jupunba_abbottii_Zanoni_21220@NODE_1_length_2097_cov_176.930693:0.00678762654047360050,(Jupunba_nipensis_Mayo_19662@NODE_1_length_1788_cov_50.391584:0.00000100000050002909,Jupunba_asplenifolia_Ekman_6383@NODE_1_length_1707_cov_88.506135:0.00073737987802157475):0.00489293146330440232):0.00000100000050002909):0.00747203722177929019):0.00073600438174441392,(Jupunba_filamentosa_Lima_7487@NODE_1_length_2295_cov_180.308837:0.01100566111109213367,_R_Jupunba_cochleata_Bonadeu_673@NODE_1_length_2494_cov_195.263964:0.01124938569844513570):0.00265303977920141156):0.00000100000050002909):0.00016928771548300236):0.00054319534852019004,((_R_Jupunba_leucophylla_Iganci_839@NODE_1_length_1873_cov_308.243875:0.00504587581243495526,(_R_Jupunba_microcalyx_Iganci_855@NODE_1_length_2493_cov_240.379139:0.00561471153292547945,Jupunba_leucophylla_Iganci_839@NODE_3_length_546_cov_25.411514:0.01361085468419308969):0.00000100000050002909):0.00392795112262540273,(Jupunba_floribunda_Iganci_883@NODE_1_length_2510_cov_188.734073:0.00969743539918671224,_R_Jupunba_leucophylla_Iganci_839@NODE_2_length_619_cov_18.583026:0.01126118861415286235):0.00000100000050002909):0.00384499251143531401):0.00089852619375341075,((Jupunba_macradenia_Lourteig_3021@NODE_3_length_550_cov_357.334038:0.00000100000050002909,Jupunba_macradenia_Lourteig_3021@NODE_1_length_807_cov_105.767123:0.03102538950715976601):0.01864019998912978815,_R_Jupunba_longipedunculata_Cardona_2682@NODE_1_length_2128_cov_225.247196:0.00607556544643972872):0.00104042950494740816):0.00829781050547233681):0.00313698882397995442,((Balizia_elegans_Iganci_870@NODE_1_length_2395_cov_164.902502:0.01462526419451912543,(Balizia_leucocalyx_Aguilar_1939@NODE_1_length_2205_cov_241.752820:0.01383750444185258277,(Balizia_spnov_Morim_577@NODE_1_length_1959_cov_422.995273:0.00834167732841344968,(((Cathormion_obliquifoliolatum_Wieringa_6519@NODE_1_length_1978_cov_354.101404:0.00652098695852118201,Cathormion_rhombifolium_Deighton_3618@NODE_1_length_2126_cov_123.058565:0.00311485581414903999):0.04224777116287357220,(Hydrochorea_gonggrijpii_Tillett_45696@NODE_1_length_1959_cov_242.301807:0.00533234945608527730,(Hydrochorea_marginata_Morim_563@NODE_1_length_2695_cov_263.818946:0.00252564940874371643,(Hydrochorea_corymbosa2_Iganci_862@NODE_1_length_1956_cov_486.452393:0.00000100000050002909,Hydrochorea_corymbosa1_Bonadeu_655@NODE_1_length_1776_cov_1758.838466:0.00341748537246726889):0.00227464187016884539):0.00443571384438559788):0.00460407827473661123):0.00053008055412802932,Balizia_pedicellaris_Queiroz_15529@NODE_1_length_2143_cov_530.195881:0.00748130840221952233):0.00000100000050002909):0.00330079093609090971):0.00448134714480740663):0.00676818562574248942,(Jupunba_langsdorfii_Ribeiro_728@NODE_1_length_2807_cov_174.806960:0.01208855953605674806,(_R_Jupunba_villosa_Borges_423@NODE_1_length_2445_cov_184.435811:0.00473969858306306276,(Jupunba_brachystachya_Lima_7438@NODE_1_length_2439_cov_161.355631:0.02302654396542315116,Jupunba_limae_Iganci_261@NODE_1_length_2308_cov_183.559390:0.00596692381783622133):0.01579012879163831790):0.00876808851561175495):0.00055910081234549327):0.00396729726016646200):0.00608848427163679370,(((Acacia_rostellifera_Murphy_466@NODE_3_length_538_cov_12.349241:0.35719495335469270136,Punjuba_racemiflora_Jimenez_Soares_3626@NODE_1_length_2209_cov_234.156191:0.02916304278277254136):0.02226080104872732793,Punjuba_callejasii_Daly_5935@NODE_1_length_1970_cov_69.548864:0.01395856315252296496):0.00204089308355848500,(_R_Punjuba_killipii_Palodorios_6252@NODE_1_length_2007_cov_95.362694:0.00852292136645113260,Punjuba_lehmannii_Escobar_7465@NODE_1_length_2530_cov_143.856910:0.00454421147433806214):0.00444657399963316585):0.00597371993684981013):0.00844512420198235969):0.00089888935115728168):0.00067520842502161876):0.00000100000050002909,Acacia_rostellifera_Murphy_466@NODE_2_length_1146_cov_51.475210:0.73902145936134366888):0.0;
