# Supplementary material for: A new generic circumscription of Hydrochorea (Leguminosae, Caesalpinioideae, mimosoid clade) with an amphi-Atlantic distribution
Source: PhytoKeys. 2022 Aug 22;205:401–37. doi: 10.3897/phytokeys.205.82775 (PMC9849043; doi:10.3897/phytokeys.205.82775)
Supplement: Supplementary material 2 — Supplementary data file S2 [file phytokeys-205-401_article-82775__-s002.zip › MSC_m40094_comp37029_c1_seq1.tre]

(Acacia_rostellifera_Murphy_466@NODE_3_length_516_cov_62.626424:0.01854164358207121763,((((_R_Enterolobium_cyclocarpum_MWC9020@NODE_1_length_1145_cov_137.661049:0.02778521527147362336,Albizia_tomentella_Leach_Dunlop_3801@NODE_1_length_1177_cov_110.522727:0.03191377265734846036):0.01176432329481407781,((((Punjuba_racemiflora_Jimenez_Soares_3626@NODE_1_length_1191_cov_81.811490:0.00489112916585738525,Punjuba_callejasii_Daly_5935@NODE_1_length_808_cov_17.482900:0.00900219173298735104):0.00242441911467404774,(Punjuba_killipii_Palodorios_6252@NODE_1_length_745_cov_40.368263:0.00421192149417679105,Punjuba_lehmannii_Escobar_7465@NODE_1_length_1129_cov_73.229087:0.00272176126372257465):0.00548071685957733559):0.00181762442713845687,((Jupunba_floribunda_Iganci_883@NODE_1_length_1449_cov_67.851312:0.00119382449653110140,_R_Jupunba_longipedunculata_Cardona_2682@NODE_1_length_968_cov_80.124579:0.00430600963699891148):0.01247731144089433628,(_R_Jupunba_cochleata_Bonadeu_673@NODE_1_length_1449_cov_49.472303:0.01654256323806168119,((((_R_Balizia_pedicellaris_Queiroz_15529@NODE_1_length_1273_cov_229.223317:0.00765313951415761296,(((Hydrochorea_corymbosa2_Iganci_862@NODE_1_length_629_cov_284.139373:0.00899935677131876582,Hydrochorea_corymbosa1_Bonadeu_655@NODE_1_length_1036_cov_68.984709:0.00248447443339729285):0.00568158268307539498,Hydrochorea_marginata_Morim_563@NODE_1_length_1302_cov_111.150204:0.00802620961818509802):0.00430014675119148090,(_R_Cathormion_obliquifoliolatum_Wieringa_6519@NODE_1_length_1163_cov_232.164260:0.01061706424877279821,(_R_Cathormion_rhombifolium_Deighton_3618@NODE_1_length_989_cov_63.353070:0.00604411833713003506,Hydrochorea_gonggrijpii_Tillett_45696@NODE_1_length_761_cov_96.165205:0.00547326195278624670):0.00000100000050002909):0.00161146160811976680):0.00087423367073955307):0.00091633373048041994,(Balizia_elegans_Iganci_870@NODE_1_length_1362_cov_58.462257:0.00460586832987275752,Balizia_leucocalyx_Aguilar_1939@NODE_1_length_1361_cov_68.329439:0.01576158545729481816):0.00000100000050002909):0.00644230379237697558,((_R_Jupunba_brachystachya_Lima_7438@NODE_1_length_1374_cov_67.223593:0.00274893899667103892,_R_Jupunba_villosa_Borges_423@NODE_1_length_1480_cov_81.898788:0.00183193237640132014):0.00000100000050002909,(Jupunba_limae_Iganci_261@NODE_1_length_1394_cov_58.792711:0.00108363109833315829,Jupunba_oxyphyllidia_Yonker_6157@NODE_1_length_884_cov_111.327138:0.00585855704386885074):0.00000100000050002909):0.00183108942207471713):0.00091726905253200117,(((Jupunba_macradenia_Lourteig_3021@NODE_1_length_839_cov_92.297900:0.00999554699637012802,(_R_Jupunba_laeta_Mori_25147@NODE_1_length_920_cov_34.539739:0.01248657900478115576,(Balizia_spnov_Morim_577@NODE_1_length_1317_cov_165.111727:0.01449583756071267868,((Jupunba_nipensis_Mayo_19662@NODE_1_length_813_cov_36.237772:0.00126465441016508163,Jupunba_asplenifolia_Ekman_6383@NODE_1_length_790_cov_42.147265:0.00390887129949748016):0.00250520240217900472,(Jupunba_abbottii_Zanoni_21220@NODE_1_length_946_cov_97.909091:0.00108851868672253074,_R_Jupunba_oppositifolia_Liegier_16014@NODE_1_length_899_cov_89.508516:0.00000100000050002909):0.00106912208209520676):0.00212996439096969524):0.00110211217470898050):0.00000100000050002909):0.00108453786912457418,Jupunba_idiopoda_Quesada_1718@NODE_1_length_1116_cov_33.311838:0.01386426513208813618):0.00089030035314761674,(_R_Jupunba_filamentosa_Lima_7487@NODE_1_length_1090_cov_76.092794:0.01350210885154531568,((Jupunba_barbouriana_Iganci_847@NODE_1_length_1258_cov_103.054191:0.00819838664984555779,(Jupunba_leucophylla_Iganci_839@NODE_1_length_1683_cov_109.343088:0.00180370178261932438,Jupunba_microcalyx_Iganci_855@NODE_1_length_1345_cov_96.541798:0.00271661356658070823):0.00455677904751107532):0.00179863490447100061,((Jupunba_commutata_Maguire_46145@NODE_1_length_1078_cov_83.030969:0.00372722230792243373,_R_Jupunba_trapezifolia_Simon_1600@NODE_1_length_1055_cov_73.028000:0.00388396018034657979):0.00690452765022817223,_R_Jupunba_langsdorfii_Ribeiro_728@NODE_1_length_1537_cov_63.165068:0.00728132090546089808):0.00000100000050002909):0.00271251451682430001):0.00000100000050002909):0.00000100000050002909):0.00181047723760146282):0.00088933185722680618):0.00366372012451541369):0.00075031293388127434,(((Albizia_sinaloensis_Hughes_1576@NODE_1_length_1005_cov_61.337284:0.00098592450438917344,Albizia_tomentosa_Hughes_648@NODE_1_length_1121_cov_60.423372:0.00742068013256123264):0.00999295529229488402,(Albizia_adinocephala_FHO33_88@NODE_1_length_1317_cov_87.969355:0.00723214781264425004,_R_Albizia_xerophytica_Hughes_1435@NODE_1_length_1025_cov_61.659283:0.00769763467200922612):0.00209763240444925218):0.01380562439467284026,((_R_Albizia_coripatensis_Hughes_2433@NODE_1_length_1218_cov_88.734443:0.01271485953794967462,Albizia_edwallii_Dalmaso_272@NODE_1_length_765_cov_6.890141:0.00629390152432529951):0.00508177759588561775,((_R_Albizia_niopoides_Simon_1601@NODE_1_length_1035_cov_95.065762:0.01932095879732319971,(_R_Albizia_subdimidiata_var_subdimidiata_Ferreira_210@NODE_1_length_957_cov_46.863636:0.02897336911608814486,(_R_Albizia_glabripetala_Lewis_1652@NODE_1_length_831_cov_23.561008:0.01273815315556962174,((Albizia_inundata_Wood_26530@NODE_1_length_745_cov_89.453623:0.00429002353867411011,(Albizia_subdimidiata_var_subdimidiata_Ferreira_210@NODE_2_length_798_cov_63.361997:0.00000100000050002909,_R_Albizia_subdimidiata_var_minor_Gorts_341@NODE_1_length_980_cov_23.719823:0.00000100000050002909):0.00201582062706387195):0.00617696140336264528,_R_Albizia_multiflora_Hughes_3090@NODE_1_length_1070_cov_73.488419:0.00882492066652994407):0.00747597731074449347):0.00245594865088075631):0.00000100000050002909):0.00244306807736758679,Albizia_burkartiana_StivalSantos_678@NODE_1_length_925_cov_9.793103:0.01593152655669382439):0.02296382571848782153):0.00171433031926706701):0.00563619548650253020):0.00125679109689155613):0.01244816657438197437,(((((((Jupunba_commutata_Maguire_46145@NODE_2_length_634_cov_12.010772:0.00334633725256878794,(_R_Jupunba_filamentosa_Lima_7487@NODE_2_length_728_cov_10.938556:0.01027804712450002163,((_R_Balizia_elegans_Iganci_870@NODE_2_length_661_cov_8.366438:0.01255356499171839287,(_R_Balizia_spnov_Morim_577@NODE_2_length_656_cov_45.574043:0.01591185025688083426,_R_Balizia_leucocalyx_Aguilar_1939@NODE_2_length_694_cov_10.106969:0.01282047926943873442):0.00353004639300352014):0.00241632248254648090,(_R_Balizia_pedicellaris_Queiroz_15529@NODE_2_length_959_cov_19.087389:0.00825369336679646591,((_R_Hydrochorea_corymbosa2_Iganci_862@NODE_2_length_628_cov_24.518325:0.00681470306103533138,Hydrochorea_marginata_Morim_563@NODE_2_length_914_cov_12.166069:0.00178357389291836934):0.01632369083681830396,(Jupunba_leucophylla_Iganci_839@NODE_2_length_664_cov_12.759796:0.01748016221486959829,(_R_Jupunba_cochleata_Bonadeu_673@NODE_2_length_877_cov_6.752500:0.01641117098213784944,(_R_Jupunba_floribunda_Iganci_883@NODE_2_length_825_cov_6.562834:0.00128090119273419523,_R_Jupunba_longipedunculata_Cardona_2682@NODE_2_length_663_cov_8.448805:0.00158332927124203065):0.00122874172750035335):0.00249494094261883516):0.00000100000050002909):0.00000100000050002909):0.00000100000050002909):0.00000100000050002909):0.00000100000050002909):0.00000100000050002909,Jupunba_macradenia_Lourteig_3021@NODE_2_length_577_cov_13.820000:0.00912359626174475205):0.00626059174376322140,(Jupunba_barbouriana_Iganci_847@NODE_2_length_677_cov_21.395000:0.02051542807192643925,_R_Jupunba_microcalyx_Iganci_855@NODE_2_length_876_cov_18.762203:0.01280802215329908920):0.00155212193774276761):0.01796457414800367233,(_R_Albizia_coripatensis_Hughes_2433@NODE_2_length_863_cov_20.202290:0.01535209122606724305,(((Albizia_xerophytica_Hughes_1435@NODE_2_length_717_cov_8.490625:0.00597801583890102649,Albizia_adinocephala_FHO33_88@NODE_2_length_923_cov_8.865248:0.00825672350718483980):0.00552631683211674083,(Albizia_sinaloensis_Hughes_1576@NODE_2_length_607_cov_8.313208:0.00000100000050002909,Albizia_tomentosa_Hughes_648@NODE_2_length_557_cov_8.612500:0.00000100000050002909):0.00495414249562677565):0.01084542958791313849,(_R_Albizia_niopoides_Simon_1601@NODE_2_length_695_cov_9.915858:0.01379214364793420085,((_R_Albizia_subdimidiata_var_subdimidiata_Ferreira_210@NODE_3_length_550_cov_12.338266:0.00863662679480879138,_R_Albizia_subdimidiata_var_minor_Gorts_341@NODE_2_length_548_cov_2.730361:0.00315818283533000508):0.00775401434031866219,_R_Albizia_multiflora_Hughes_3090@NODE_2_length_578_cov_7.938124:0.01128170674971281512):0.00194466349894268677):0.00345697313905685101):0.00148115047430504975):0.01248436577650013576):0.00769819094608956752,(_R_Acacia_rostellifera_Murphy_466@NODE_2_length_771_cov_9.168588:0.02472996032637134536,Archidendron_clypearia_Wieringa_1849@NODE_2_length_730_cov_26.522205:0.02183833554820991535):0.00164428231047794604):0.00000100000050002909,Albizia_tomentella_Leach_Dunlop_3801@NODE_2_length_815_cov_12.971545:0.06940114445490150330):0.18779837287371459187,(Afrocalliandra_redacta_Germishuizen_5585@NODE_1_length_779_cov_43.762108:0.08311381035010627361,Calliandra_bella_LPQ15696@NODE_1_length_1225_cov_96.928571:0.11794373466901821035):0.02985382613532839083):0.02220200104030359625):0.02149002901091861054,Archidendron_clypearia_Wieringa_1849@NODE_1_length_1007_cov_118.177419:0.01892954971757606492):0.02166806951161687547,Acacia_rostellifera_Murphy_466@NODE_1_length_1202_cov_72.036444:0.00929729617273036303):0.0;
