# Supplementary material for: A new generic circumscription of Hydrochorea (Leguminosae, Caesalpinioideae, mimosoid clade) with an amphi-Atlantic distribution
Source: PhytoKeys. 2022 Aug 22;205:401–37. doi: 10.3897/phytokeys.205.82775 (PMC9849043; doi:10.3897/phytokeys.205.82775)
Supplement: Supplementary material 2 — Supplementary data file S2 [file phytokeys-205-401_article-82775__-s002.zip › MSC_m40395_comp37089_c0_seq2_exon02.tre]

(((((Punjuba_racemiflora_Jimenez_Soares_3626@NODE_1_length_1726_cov_159.426319:0.00572143907363572343,(_R_Punjuba_callejasii_Daly_5935@NODE_1_length_1171_cov_30.260512:0.00446514760275766674,(_R_Punjuba_killipii_Palodorios_6252@NODE_1_length_1127_cov_91.556190:0.00090791386765338164,Punjuba_lehmannii_Escobar_7465@NODE_1_length_1805_cov_110.368056:0.00308391339921482372):0.00000100000050002909):0.00000100000050002909):0.00311148810330545093,((((Balizia_pedicellaris_Queiroz_15529@NODE_2_length_567_cov_166.093750:0.00510062739335385377,(((((_R_Jupunba_floribunda_Iganci_883@NODE_1_length_1654_cov_154.354471:0.00255286090031425078,(_R_Jupunba_microcalyx_Iganci_855@NODE_1_length_1822_cov_214.266476:0.00188428179623148073,(Balizia_leucocalyx_Aguilar_1939@NODE_2_length_534_cov_16.299781:0.00599298722530870829,Jupunba_leucophylla_Iganci_839@NODE_1_length_1710_cov_299.988365:0.00000100000050002909):0.00325461852214037253):0.00260494151400409400):0.00000100000050002909,(Jupunba_longipedunculata_Cardona_2682@NODE_1_length_1621_cov_134.712435:0.00203452521613213229,_R_Jupunba_commutata_Maguire_46145@NODE_1_length_1633_cov_155.447943:0.00192269426424731670):0.00000100000050002909):0.00000100000050002909,(Balizia_pedicellaris_Queiroz_15529@NODE_1_length_700_cov_332.392248:0.00151328744681172834,_R_Balizia_elegans_Iganci_870@NODE_1_length_1804_cov_156.189925:0.00185600227737334395):0.00186017913427510687):0.00016180679938455317,_R_Balizia_leucocalyx_Aguilar_1939@NODE_1_length_1155_cov_208.336735:0.00534468819646246977):0.00048456302729147071,(_R_Balizia_spnov_Morim_577@NODE_1_length_1416_cov_302.609111:0.00506728514805149851,Jupunba_laeta_Mori_25147@NODE_1_length_1392_cov_61.502662:0.00294041015354255721):0.00000100000050002909):0.00000171184812052792):0.00061503802097054273,((((Hydrochorea_corymbosa1_Bonadeu_655@NODE_1_length_1142_cov_1865.383625:0.00536733978631032289,(Hydrochorea_corymbosa2_Iganci_862@NODE_1_length_1393_cov_319.768311:0.00221159066022370236,Hydrochorea_marginata_Morim_563@NODE_1_length_1734_cov_264.569704:0.00253684927605715444):0.00126681360865415864):0.00062699999551129898,((_R_Cathormion_rhombifolium_Deighton_3618@NODE_1_length_1351_cov_116.661695:0.00192977577590199879,_R_Cathormion_obliquifoliolatum_Wieringa_6519@NODE_1_length_1252_cov_228.594820:0.00163406528779054885):0.00182925956380449199,_R_Hydrochorea_gonggrijpii_Tillett_45696@NODE_1_length_1302_cov_173.307755:0.00317056839522327242):0.00000100000050002909):0.00255132897963983090,_R_Jupunba_macradenia_Lourteig_3021@NODE_1_length_1444_cov_125.665691:0.00855540349984455599):0.00251191313076338987,((Jupunba_trapezifolia_Simon_1600@NODE_1_length_1379_cov_165.305136:0.00521219160602528347,Jupunba_barbouriana_Iganci_847@NODE_1_length_1891_cov_203.069460:0.00124330744380173617):0.00061253508863502433,(Jupunba_limae_Iganci_261@NODE_1_length_2001_cov_123.115385:0.00062397361155033804,(Jupunba_villosa_Borges_423@NODE_1_length_1701_cov_178.367611:0.00000100000050002909,_R_Jupunba_brachystachya_Lima_7438@NODE_1_length_1804_cov_152.531558:0.00188127854741450273):0.00000100000050002909):0.00124982634223939838):0.00061372281420043909):0.00000100000050002909):0.00000100000050002909,_R_Jupunba_cochleata_Bonadeu_673@NODE_1_length_1943_cov_147.176849:0.00566472551126450449):0.00139078815688145076,((_R_Jupunba_filamentosa_Lima_7487@NODE_1_length_1754_cov_143.001193:0.00631306950939767349,Jupunba_langsdorfii_Ribeiro_728@NODE_1_length_2009_cov_130.820393:0.00249674213900949503):0.00156898846590815592,(_R_Jupunba_idiopoda_Quesada_1718@NODE_1_length_1321_cov_97.417203:0.00387402649586861833,(((_R_Jupunba_asplenifolia_Ekman_6383@NODE_1_length_1067_cov_58.597980:0.00000100000050002909,Jupunba_nipensis_Mayo_19662@NODE_1_length_1017_cov_41.339362:0.00000100000050002909):0.00096132926406597517,(Jupunba_abbottii_Zanoni_21220@NODE_1_length_1380_cov_130.541059:0.00249910660881749172,_R_Jupunba_oppositifolia_Liegier_16014@NODE_1_length_1293_cov_144.009868:0.00079040018489921293):0.00207659568069168497):0.00207544896179812305,Jupunba_oxyphyllidia_Yonker_6157@NODE_1_length_1202_cov_188.016889:0.00254613765700696009):0.00000100000050002909):0.00144171797512766624):0.00156933196678818335):0.00420319315073902720):0.00311218583544876394,((Albizia_edwallii_Dalmaso_272@NODE_1_length_997_cov_6.004246:0.00313192643544949823,_R_Albizia_coripatensis_Hughes_2433@NODE_1_length_2063_cov_223.420443:0.00210964522416829487):0.00533501767504261214,(Albizia_niopoides_Simon_1601@NODE_1_length_1480_cov_205.399857:0.01399850692175565875,(_R_Albizia_burkartiana_StivalSantos_678@NODE_1_length_1029_cov_9.459959:0.00401871588803437516,(((Albizia_subdimidiata_var_subdimidiata_Ferreira_210@NODE_1_length_1423_cov_172.091382:0.00158679970952893198,((Albizia_glabripetala_Lewis_1652@NODE_1_length_967_cov_99.722472:0.00217342655354111442,_R_Albizia_subdimidiata_var_minor_Gorts_341@NODE_1_length_1278_cov_54.212323:0.00136896449416443969):0.00265386412758093033,Albizia_inundata_Wood_26530@NODE_1_length_1012_cov_208.199582:0.00102167364997260987):0.00079605837507833014):0.00637238371760630220,(Albizia_multiflora_Hughes_3090@NODE_1_length_1550_cov_162.498982:0.00595117445928618378,Albizia_decandra_Vilhena_231@NODE_1_length_1003_cov_43.980562:0.00833217883976521828):0.00000100000050002909):0.00195584951899353604,((_R_Albizia_adinocephala_FHO33_88@NODE_1_length_1691_cov_193.430607:0.00187874127171306412,(Albizia_sinaloensis_Hughes_1576@NODE_1_length_1463_cov_121.487013:0.00141363207475969665,Albizia_tomentosa_Hughes_648@NODE_1_length_1593_cov_135.178100:0.00090459550777842663):0.00166934823934593800):0.00061462460711780517,Albizia_xerophytica_Hughes_1435@NODE_1_length_1625_cov_120.979328:0.00327677087278271202):0.00456630864237429941):0.00266126653550575109):0.00087660835338355914):0.00176078275778931872):0.00185136320590146100):0.00152698747201132417,((_R_Albizia_tomentella_Leach_Dunlop_3801@NODE_1_length_1629_cov_190.177835:0.02531492548174249513,(_R_Acacia_rostellifera_Murphy_466@NODE_1_length_1730_cov_257.385965:0.02064270438166256744,_R_Enterolobium_cyclocarpum_MWC9020@NODE_1_length_1525_cov_324.513122:0.03963068196101304785):0.00373722702909063407):0.00000100000050002909,Archidendron_clypearia_Wieringa_1849@NODE_1_length_1642_cov_267.465815:0.01132287755841742023):0.00218387401743990557):0.07600863896010258414,Calliandra_bella_LPQ15696@NODE_1_length_1050_cov_45.722508:0.14587243000730662490,Afrocalliandra_redacta_Germishuizen_5585@NODE_1_length_1389_cov_183.137195:0.02456236318211628758):0.0;
