# Supplementary material for: A new generic circumscription of Hydrochorea (Leguminosae, Caesalpinioideae, mimosoid clade) with an amphi-Atlantic distribution
Source: PhytoKeys. 2022 Aug 22;205:401–37. doi: 10.3897/phytokeys.205.82775 (PMC9849043; doi:10.3897/phytokeys.205.82775)
Supplement: Supplementary material 2 — Supplementary data file S2 [file phytokeys-205-401_article-82775__-s002.zip › MSC_m42522_comp37400_c0_seq1_exon01.tre]

(Calliandra_bella_LPQ15696@NODE_1_length_1029_cov_47.367647:0.16755851829175089085,((_R_Albizia_tomentella_Leach_Dunlop_3801@NODE_1_length_1336_cov_260.908658:0.04352254581563898272,(_R_Acacia_rostellifera_Murphy_466@NODE_1_length_1404_cov_248.403919:0.08533263263325320536,(Enterolobium_cyclocarpum_MWC9020@NODE_1_length_1274_cov_286.812865:0.12505444975371426963,(Jupunba_trapezifolia_Simon_1600@NODE_1_length_967_cov_102.945175:0.09073222538115456592,Jupunba_brachystachya_Lima_7438@NODE_1_length_1540_cov_134.341080:0.09151994373274714711):0.03689820514121056744):0.02039045607811587266):0.02094030397172989139):0.00138555691579499520,((((_R_Albizia_edwallii_Dalmaso_272@NODE_1_length_620_cov_9.941593:0.00989280263193586737,Albizia_coripatensis_Hughes_2433@NODE_1_length_1440_cov_242.201027:0.01000419423933541878):0.00591818275390791713,(Albizia_multiflora_Hughes_3090@NODE_1_length_1355_cov_152.249609:0.02040118044755319035,(Albizia_burkartiana_StivalSantos_678@NODE_1_length_858_cov_6.332503:0.02633954084331602274,(((_R_Albizia_adinocephala_FHO33_88@NODE_1_length_1598_cov_106.151216:0.00353412627520312012,((Albizia_sinaloensis_Hughes_1576@NODE_1_length_1397_cov_90.746212:0.02321259558019061683,Albizia_tomentosa_Hughes_648@NODE_1_length_1249_cov_104.376280:0.00594331481411809921):0.00989321698025869174,Albizia_xerophytica_Hughes_1435@NODE_1_length_1240_cov_82.619948:0.01132010745567840586):0.00000100000050002909):0.00831951341241253355,(Albizia_niopoides_Simon_1601@NODE_1_length_1143_cov_70.624765:0.02356228479772929860,((_R_Albizia_subdimidiata_var_subdimidiata_Ferreira_210@NODE_1_length_1028_cov_169.694006:0.00285733615641912443,_R_Albizia_subdimidiata_var_minor_Gorts_341@NODE_1_length_1025_cov_55.030591:0.00678689377555559414):0.00414506319941968047,Albizia_inundata_Wood_26530@NODE_1_length_730_cov_54.192593:0.00658943890512085628):0.01513854336267807937):0.00474696821618575838):0.00265203345354075642,(Albizia_glabripetala_Lewis_1652@NODE_1_length_889_cov_50.671182:0.02252429237865831088,Albizia_decandra_Vilhena_231@NODE_1_length_874_cov_39.166876:0.08362819560081441450):0.00609488394599452029):0.00130578443491382299):0.00249663298048174087):0.00176691973578241941):0.01332935198043710794,Archidendron_clypearia_Wieringa_1849@NODE_1_length_1329_cov_256.626198:0.03479734029680950358):0.00074172916608349429,(((Punjuba_lehmannii_Escobar_7465@NODE_1_length_1427_cov_138.551852:0.00475476844988211630,Punjuba_killipii_Palodorios_6252@NODE_1_length_1023_cov_45.698732:0.00492405320960529608):0.00117637809802778235,(_R_Punjuba_racemiflora_Jimenez_Soares_3626@NODE_1_length_1312_cov_178.090688:0.00874820820929351171,_R_Punjuba_callejasii_Daly_5935@NODE_1_length_1018_cov_78.193411:0.00916356330742932462):0.00000100000050002909):0.01268728950122881109,((((_R_Jupunba_villosa_Borges_423@NODE_1_length_1597_cov_145.650000:0.00577239568013647973,_R_Jupunba_limae_Iganci_261@NODE_1_length_1564_cov_125.657700:0.00337722144597822887):0.00595957600713981593,(Hydrochorea_gonggrijpii_Tillett_45696@NODE_1_length_852_cov_221.169032:0.00798427559335650357,(((Hydrochorea_marginata_Morim_563@NODE_1_length_1629_cov_182.106314:0.00299478876554695305,(_R_Hydrochorea_corymbosa1_Bonadeu_655@NODE_1_length_746_cov_43.662808:0.00323398435142289086,_R_Hydrochorea_corymbosa2_Iganci_862@NODE_1_length_963_cov_80.688326:0.00241530859132508538):0.03015816809550635538):0.00539921609351612375,_R_Balizia_spnov_Morim_577@NODE_1_length_1030_cov_64.236923:0.00462032208095293582):0.00000100000050002909,(Balizia_pedicellaris_Queiroz_15529@NODE_1_length_980_cov_120.347027:0.01253505470684328042,(Cathormion_rhombifolium_Deighton_3618@NODE_1_length_1270_cov_88.020956:0.00139164121346607456,_R_Cathormion_obliquifoliolatum_Wieringa_6519@NODE_1_length_810_cov_48.981457:0.01677775762458108902):0.00606028989606464778):0.00104638854485143186):0.00116001394206489581):0.00487146660582369381):0.00000100000050002909,_R_Balizia_leucocalyx_Aguilar_1939@NODE_1_length_1535_cov_135.978738:0.01337502358821988924):0.00364648668894406282,((_R_Jupunba_leucophylla_Iganci_839@NODE_1_length_1731_cov_228.063482:0.00375509031412364896,Jupunba_microcalyx_Iganci_855@NODE_1_length_1629_cov_185.359536:0.00525563636655827868):0.00452842369379822564,(((_R_Jupunba_oxyphyllidia_Yonker_6157@NODE_1_length_1094_cov_202.791544:0.00427320355503747751,_R_Jupunba_idiopoda_Quesada_1718@NODE_1_length_1020_cov_64.247084:0.01383235714329850673):0.00663204278817952457,(Jupunba_asplenifolia_Ekman_6383@NODE_1_length_921_cov_101.274882:0.00624165891304700234,(Jupunba_nipensis_Mayo_19662@NODE_1_length_818_cov_73.695007:0.00327712790153156111,(Jupunba_abbottii_Zanoni_21220@NODE_1_length_579_cov_290.033865:0.00713619894561871426,Jupunba_oppositifolia_Liegier_16014@NODE_1_length_975_cov_207.209354:0.00540897893440996612):0.00335770475136711868):0.00000100000050002909):0.00479888706811508470):0.00662644887974196076,((_R_Jupunba_floribunda_Iganci_883@NODE_1_length_1664_cov_96.890989:0.01287010497245729898,Jupunba_macradenia_Lourteig_3021@NODE_1_length_1160_cov_191.346260:0.01172144133817280658):0.00000100000050002909,(((Archidendron_clypearia_Wieringa_1849@NODE_2_length_944_cov_127.415225:0.62156704305505561248,Jupunba_laeta_Mori_25147@NODE_1_length_1138_cov_74.340245:0.00164696070347452759):0.00740140164723325934,(((Balizia_elegans_Iganci_870@NODE_1_length_594_cov_271.375242:0.00928748309316537561,(_R_Jupunba_filamentosa_Lima_7487@NODE_1_length_1602_cov_118.836721:0.00527771217375649655,((Jupunba_commutata_Maguire_46145@NODE_1_length_1301_cov_169.700163:0.00552513567746535945,_R_Jupunba_barbouriana_Iganci_847@NODE_1_length_765_cov_225.875000:0.00707805877443771787):0.00114841574707410144,Jupunba_barbouriana_Iganci_847@NODE_2_length_540_cov_75.287257:0.00290570644241173407):0.00321821811125279572):0.00074245755242411011):0.00150757561728412219,_R_Jupunba_langsdorfii_Ribeiro_728@NODE_1_length_1363_cov_109.217729:0.00679277608659731736):0.00000100000050002909,(Jupunba_langsdorfii_Ribeiro_728@NODE_2_length_501_cov_9.327830:0.00177348647823494980,Jupunba_longipedunculata_Cardona_2682@NODE_1_length_1214_cov_224.112577:0.00734947734986181322):0.00240806456722951479):0.00000100000050002909):0.00072073154120806942,Jupunba_cochleata_Bonadeu_673@NODE_1_length_1661_cov_118.832702:0.00827892498974259518):0.00074697542199147148):0.00000100000050002909):0.00074490132842613629):0.00160694686961640660):0.00290683641670772984):0.00183179838940764712):0.00000100000050002909):0.09982308120619358405,Afrocalliandra_redacta_Germishuizen_5585@NODE_1_length_1098_cov_177.521058:0.21115264628328389573):0.0;
