# Supplementary material for: A new generic circumscription of Hydrochorea (Leguminosae, Caesalpinioideae, mimosoid clade) with an amphi-Atlantic distribution
Source: PhytoKeys. 2022 Aug 22;205:401–37. doi: 10.3897/phytokeys.205.82775 (PMC9849043; doi:10.3897/phytokeys.205.82775)
Supplement: Supplementary material 2 — Supplementary data file S2 [file phytokeys-205-401_article-82775__-s002.zip › MSC_m45753_comp37789_c0_seq1.tre]

((Albizia_tomentella_Leach_Dunlop_3801@NODE_1_length_2850_cov_484.029931:0.02531370606341834181,(((_R_Acacia_rostellifera_Murphy_466@NODE_3_length_862_cov_167.591083:0.00000100000050002909,_R_Acacia_rostellifera_Murphy_466@NODE_1_length_1428_cov_645.236862:0.00000100000050002909):0.00960327162551856059,_R_Archidendron_clypearia_Wieringa_1849@NODE_1_length_2907_cov_543.821908:0.01480669137790800206):0.00095158868559199188,(((_R_Punjuba_killipii_Palodorios_6252@NODE_1_length_2374_cov_146.972573:0.00520996961743504933,(Punjuba_lehmannii_Escobar_7465@NODE_1_length_2817_cov_232.812044:0.00388258527615601692,(Punjuba_callejasii_Daly_5935@NODE_1_length_2337_cov_85.902655:0.00192571836138117464,Punjuba_racemiflora_Jimenez_Soares_3626@NODE_1_length_2949_cov_307.677577:0.00297263083490148386):0.00356583980333945562):0.00000100000050002909):0.00399028867237300952,(((((((_R_Cathormion_rhombifolium_Deighton_3618@NODE_1_length_2756_cov_185.962299:0.00543746096551809763,_R_Cathormion_obliquifoliolatum_Wieringa_6519@NODE_1_length_2784_cov_412.803591:0.00279269457284091064):0.00535352839595657198,((_R_Hydrochorea_marginata_Morim_563@NODE_1_length_2991_cov_424.865820:0.00046256488649358042,(_R_Balizia_spnov_Morim_577@NODE_1_length_2834_cov_620.342929:0.00130610581144233965,(_R_Hydrochorea_gonggrijpii_Tillett_45696@NODE_1_length_2672_cov_337.053179:0.00421257291008475532,(Hydrochorea_corymbosa1_Bonadeu_655@NODE_1_length_862_cov_476.666667:0.00000100000050002909,(Hydrochorea_corymbosa1_Bonadeu_655@NODE_2_length_555_cov_338.178000:0.00000100000050002909,_R_Hydrochorea_corymbosa2_Iganci_862@NODE_1_length_2804_cov_618.048745:0.00043331583527008826):0.00000100000050002909):0.00000100000050002909):0.00000100000050002909):0.00068395122093350936):0.00316955778690551941,Balizia_pedicellaris_Queiroz_15529@NODE_1_length_3066_cov_750.925938:0.00686632623146454010):0.00527690963248742505):0.00252418084205345257,_R_Jupunba_macradenia_Lourteig_3021@NODE_1_length_2696_cov_282.469263:0.00743584838847175834):0.00998110403473069854,_R_Balizia_leucocalyx_Aguilar_1939@NODE_1_length_3140_cov_325.936663:0.01892484888863796982):0.01368013911674711806,Balizia_elegans_Iganci_870@NODE_1_length_3199_cov_256.588085:0.00419841315606243014):0.00768107538018793223,((_R_Jupunba_laeta_Mori_25147@NODE_1_length_2544_cov_107.265099:0.00874643390294550446,_R_Jupunba_microcalyx_Iganci_855@NODE_1_length_2714_cov_399.793705:0.00089124203471580021):0.00000100000050002909,Jupunba_leucophylla_Iganci_839@NODE_1_length_3467_cov_504.829204:0.00288703328546109595):0.00124329610441840737):0.00185263529106433089,((_R_Jupunba_floribunda_Iganci_883@NODE_1_length_3214_cov_277.092764:0.00631415225233954158,(_R_Jupunba_cochleata_Bonadeu_673@NODE_1_length_3101_cov_281.323743:0.00710200181830803693,((((((_R_Jupunba_limae_Iganci_261@NODE_4_length_632_cov_27.209009:0.04543323768678322189,(((((_R_Jupunba_filamentosa_Lima_7487@NODE_2_length_997_cov_45.095652:0.02197200896481578750,((Albizia_coripatensis_Hughes_2433@NODE_5_length_513_cov_26.589450:1.61214775696362089263,Jupunba_limae_Iganci_261@NODE_3_length_1041_cov_47.841286:0.00000100000050002909):0.01841517709228752270,(Jupunba_villosa_Borges_423@NODE_2_length_1042_cov_51.556477:0.00857813587912805223,Jupunba_brachystachya_Lima_7438@NODE_2_length_1064_cov_35.301925:0.02016700212161087052):0.00432592294640222249):0.00342936344427876780):0.01687468518816558072,(_R_Jupunba_oxyphyllidia_Yonker_6157@NODE_3_length_831_cov_107.396552:0.02383354835999577925,Jupunba_idiopoda_Quesada_1718@NODE_2_length_623_cov_40.500000:0.02728735673949422152):0.04408055790974426541):0.01960572439428968569,((_R_Jupunba_floribunda_Iganci_883@NODE_2_length_970_cov_36.840985:0.23801569735622676860,Jupunba_longipedunculata_Cardona_2682@NODE_2_length_670_cov_49.401349:0.07697329593025055428):0.04704589636550176451,(((Jupunba_cochleata_Bonadeu_673@NODE_2_length_792_cov_22.202797:0.02029007022118022030,Jupunba_cochleata_Bonadeu_673@NODE_3_length_760_cov_31.853587:0.03375654206279967567):0.01036295868714695936,(Jupunba_commutata_Maguire_46145@NODE_2_length_878_cov_45.712859:0.01845111075889449906,Jupunba_barbouriana_Iganci_847@NODE_2_length_710_cov_43.812006:0.03150928263740473273):0.01529336460393498041):0.00223234403132030468,((Jupunba_langsdorfii_Ribeiro_728@NODE_3_length_812_cov_26.338776:0.01919576417457538597,Jupunba_langsdorfii_Ribeiro_728@NODE_2_length_1126_cov_19.853194:0.02942307369092721919):0.01903281134509528238,(Jupunba_longipedunculata_Cardona_2682@NODE_3_length_616_cov_20.439703:0.04939990271572876346,Jupunba_laeta_Mori_25147@NODE_3_length_634_cov_12.588869:0.05022436997379060852):0.02196221883521500343):0.00785579431312420987):0.00145591112346754158):0.00865351508014362662):0.00512955919617729631,((Jupunba_abbottii_Zanoni_21220@NODE_2_length_871_cov_57.331234:0.03607168733143963774,(Jupunba_oppositifolia_Liegier_16014@NODE_2_length_560_cov_77.453416:0.04351512712625335566,(_R_Jupunba_nipensis_Mayo_19662@NODE_2_length_510_cov_54.110855:0.00000100000050002909,Jupunba_asplenifolia_Ekman_6383@NODE_2_length_500_cov_54.553191:0.01471424799776726786):0.00348410791616864460):0.01509669282013046190):0.01971997555687900888,(Jupunba_macradenia_Lourteig_3021@NODE_2_length_791_cov_38.093838:0.06477847570913970732,((Hydrochorea_marginata_Morim_563@NODE_2_length_1062_cov_73.015228:0.03607592965034606136,(_R_Cathormion_rhombifolium_Deighton_3618@NODE_2_length_635_cov_67.032258:0.03092259899673296952,Cathormion_obliquifoliolatum_Wieringa_6519@NODE_2_length_506_cov_6.534368:0.02248419435056658172):0.01076443942287990882):0.00266981624606334959,(Hydrochorea_gonggrijpii_Tillett_45696@NODE_2_length_653_cov_51.501736:0.01840489825667375803,Balizia_spnov_Morim_577@NODE_2_length_570_cov_39.675728:0.02815252356151242558):0.00689910220319326587):0.01925715371804581980):0.01089751264000486664):0.00954079623923602058):0.06128170048190371283,((Punjuba_callejasii_Daly_5935@NODE_2_length_621_cov_29.351103:0.07856500415956586825,(((Punjuba_killipii_Palodorios_6252@NODE_5_length_580_cov_26.658052:0.08231677192346043004,_R_Punjuba_callejasii_Daly_5935@NODE_4_length_544_cov_21.064240:0.06793002096145663027):0.17632005456900445850,(_R_Punjuba_callejasii_Daly_5935@NODE_3_length_610_cov_13.427767:0.10138882765216097881,((_R_Punjuba_lehmannii_Escobar_7465@NODE_3_length_1145_cov_58.582397:0.13225955946246251149,_R_Punjuba_killipii_Palodorios_6252@NODE_4_length_616_cov_38.812616:0.02596065884785324698):0.05923771241494274475,(Punjuba_racemiflora_Jimenez_Soares_3626@NODE_3_length_697_cov_43.906452:0.04150858321504265203,Punjuba_racemiflora_Jimenez_Soares_3626@NODE_2_length_882_cov_58.367702:0.02540851377030231562):0.03070501771337985977):0.02307104276178194996):0.01778521131182609488):0.02974246818218139951,((Albizia_sinaloensis_Hughes_1576@NODE_2_length_670_cov_36.524452:0.03296104475861616478,_R_Albizia_tomentosa_Hughes_648@NODE_2_length_898_cov_46.635810:0.06815251373760161657):0.05884125321771982442,((Albizia_sinaloensis_Hughes_1576@NODE_3_length_518_cov_38.346939:0.03290895523670539502,_R_Albizia_tomentosa_Hughes_648@NODE_3_length_862_cov_43.727389:0.01867993264066618309):0.03783731188519995348,((_R_Albizia_multiflora_Hughes_3090@NODE_2_length_857_cov_29.698718:0.02344155231643163528,Albizia_niopoides_Simon_1601@NODE_2_length_920_cov_39.042705:0.03851584600612545373):0.02669517364774887103,(Albizia_glabripetala_Lewis_1652@NODE_2_length_693_cov_20.170455:0.06494879816490714552,(Albizia_subdimidiata_var_minor_Gorts_341@NODE_2_length_690_cov_12.243067:0.04556828465527436312,Albizia_glabripetala_Lewis_1652@NODE_3_length_524_cov_21.205817:0.02477561782253443964):0.01384540405800932343):0.01257094592012822365):0.00608445699349904629):0.05116440808693097086):0.06567822479147168713):0.01477020300966469697):0.01610916233228047376,(Albizia_coripatensis_Hughes_2433@NODE_4_length_882_cov_212.303106:0.16277523140540051116,((((_R_Albizia_tomentella_Leach_Dunlop_3801@NODE_3_length_542_cov_32.133333:0.24113658113580563325,(Enterolobium_cyclocarpum_MWC9020@NODE_2_length_978_cov_86.652608:0.33434667403304385580,Enterolobium_cyclocarpum_MWC9020@NODE_3_length_966_cov_93.322835:0.09401796548193043501):0.01909339595374994619):0.01165010644709074325,((_R_Albizia_xerophytica_Hughes_1435@NODE_2_length_522_cov_12.415730:0.07591233915755864203,(Albizia_niopoides_Simon_1601@NODE_3_length_707_cov_13.979365:0.05835005141956609021,_R_Albizia_multiflora_Hughes_3090@NODE_3_length_719_cov_32.208723:0.06152527271841119749):0.01987881200032440634):0.07083408873645939685,_R_Albizia_tomentella_Leach_Dunlop_3801@NODE_2_length_978_cov_61.438402:0.21164226549794812327):0.02398925973055029276):0.02243631406176145593,(Enterolobium_cyclocarpum_MWC9020@NODE_4_length_732_cov_127.215267:0.33386945797566369709,((Punjuba_killipii_Palodorios_6252@NODE_2_length_695_cov_21.111650:0.02945830487563948219,(Punjuba_racemiflora_Jimenez_Soares_3626@NODE_4_length_608_cov_42.401130:0.08490786610761971720,Punjuba_lehmannii_Escobar_7465@NODE_5_length_601_cov_63.660305:0.08616649877010475189):0.00809338747931612722):0.03975963923999246974,((Punjuba_killipii_Palodorios_6252@NODE_3_length_648_cov_21.394046:0.02700411621738500398,Punjuba_lehmannii_Escobar_7465@NODE_2_length_1251_cov_42.270869:0.03592966571152281241):0.05734019387973351978,(((Jupunba_macradenia_Lourteig_3021@NODE_3_length_663_cov_25.703072:0.01964189447236349903,(_R_Cathormion_rhombifolium_Deighton_3618@NODE_3_length_581_cov_49.035714:0.06539550732706185532,Jupunba_oxyphyllidia_Yonker_6157@NODE_2_length_889_cov_52.770936:0.00807813683477606563):0.01277027447410716832):0.00122266713133236901,Jupunba_laeta_Mori_25147@NODE_2_length_706_cov_16.052464:0.04373316952106957173):0.00610780518607660292,(_R_Jupunba_villosa_Borges_423@NODE_3_length_983_cov_35.687638:0.01032864291120888685,Balizia_leucocalyx_Aguilar_1939@NODE_2_length_876_cov_25.406758:0.02932397345242153050):0.32720442009969102903):0.03684007484516894915):0.00088254754831912461):0.01480226448340970537):0.01954841865523130814):0.00706771963573532905,(Punjuba_lehmannii_Escobar_7465@NODE_4_length_909_cov_33.573317:0.17095074119837985749,Punjuba_callejasii_Daly_5935@NODE_5_length_531_cov_11.449339:0.10095781184438536171):0.07040776179242605459):0.00467024100476265067):0.00553157191673000863):0.01066026926239636852):0.62773591358830216347):0.09207395446992833188,(Jupunba_langsdorfii_Ribeiro_728@NODE_4_length_643_cov_11.575972:0.00000100000050002909,(Jupunba_trapezifolia_Simon_1600@NODE_2_length_539_cov_298.520661:0.02048276931701645265,(_R_Acacia_rostellifera_Murphy_466@NODE_2_length_933_cov_389.439252:0.04164640915944534116,_R_Albizia_coripatensis_Hughes_2433@NODE_3_length_920_cov_343.597865:0.05565375683763339881):0.04997904016024939250):0.06981748130630992255):0.03657267048595613107):0.07511207606587851082,Jupunba_langsdorfii_Ribeiro_728@NODE_1_length_3195_cov_272.516036:0.00243276640056512821):0.00000100000050002909,_R_Jupunba_filamentosa_Lima_7487@NODE_1_length_3031_cov_284.927217:0.00544381809196440528):0.00134902120094048945,(_R_Jupunba_limae_Iganci_261@NODE_2_length_1278_cov_211.074105:0.00085615700125569571,(Jupunba_villosa_Borges_423@NODE_1_length_3114_cov_309.934804:0.00354805301646640443,_R_Jupunba_brachystachya_Lima_7438@NODE_1_length_2905_cov_288.334158:0.00355072325831043293):0.00921411859867650972):0.00947197033114052268):0.00000100000050002909,_R_Jupunba_limae_Iganci_261@NODE_1_length_1341_cov_397.693038:0.00000100000050002909):0.00040238119764600589):0.00038319648489657470):0.00067652632097396658,(((_R_Jupunba_longipedunculata_Cardona_2682@NODE_1_length_2694_cov_310.512801:0.00402272478039584786,(_R_Jupunba_barbouriana_Iganci_847@NODE_1_length_2913_cov_408.478843:0.00152947635054007168,(_R_Jupunba_trapezifolia_Simon_1600@NODE_1_length_2344_cov_589.428571:0.00252552933386742144,Jupunba_commutata_Maguire_46145@NODE_1_length_2868_cov_310.683626:0.00000100000050002909):0.00153140849846415575):0.00083119058485710002):0.00000100000050002909,(_R_Jupunba_idiopoda_Quesada_1718@NODE_1_length_2537_cov_212.788618:0.00130598280102831705,_R_Jupunba_oxyphyllidia_Yonker_6157@NODE_1_length_2605_cov_296.444225:0.00169967643531749452):0.00212729779427915482):0.00000100000050002909,(Jupunba_abbottii_Zanoni_21220@NODE_1_length_2589_cov_263.142516:0.00345041896944213401,((_R_Jupunba_nipensis_Mayo_19662@NODE_1_length_2320_cov_78.355328:0.00106023662356996258,Jupunba_oppositifolia_Liegier_16014@NODE_1_length_2548_cov_286.566572:0.00187432912088733496):0.00083692836558623166,_R_Jupunba_asplenifolia_Ekman_6383@NODE_1_length_2321_cov_125.249554:0.00154501835139601840):0.00237661635506304300):0.00171935624841601195):0.00412485088476915920):0.00180045947256231168):0.00115491869243037671):0.00459565041423801862,((Albizia_coripatensis_Hughes_2433@NODE_2_length_926_cov_670.392226:0.00493590825591124112,(Albizia_edwallii_Dalmaso_272@NODE_1_length_2650_cov_14.588054:0.00488305473927190536,(((_R_Albizia_multiflora_Hughes_3090@NODE_1_length_2780_cov_315.706252:0.00899965434069666635,(Albizia_glabripetala_Lewis_1652@NODE_1_length_2569_cov_128.768860:0.00431327402089121039,(_R_Albizia_decandra_Vilhena_231@NODE_1_length_2304_cov_86.635833:0.00362075288181073519,(Albizia_inundata_Wood_26530@NODE_1_length_2629_cov_575.585082:0.00528196751325568301,(_R_Albizia_subdimidiata_var_minor_Gorts_341@NODE_1_length_2334_cov_92.373948:0.00193536542284228471,_R_Albizia_subdimidiata_var_subdimidiata_Ferreira_210@NODE_1_length_2651_cov_349.062937:0.00051650725200366179):0.00263796581294393562):0.00117832989101404086):0.00119666676650856201):0.00056531205547003796):0.00186018784741212866,(_R_Albizia_burkartiana_StivalSantos_678@NODE_1_length_2598_cov_18.938655:0.00438942576543076279,(_R_Albizia_xerophytica_Hughes_1435@NODE_1_length_2800_cov_185.838414:0.00518862027610202288,((_R_Albizia_tomentosa_Hughes_648@NODE_1_length_2747_cov_226.905993:0.00120717743988153292,Albizia_sinaloensis_Hughes_1576@NODE_1_length_2775_cov_187.674203:0.00123510913218370026):0.00425153670703166606,Albizia_adinocephala_FHO33_88@NODE_1_length_2988_cov_329.714531:0.00591559928886460900):0.00044689713963505414):0.00181819797238142594):0.00054972165132141724):0.00473812451015022569,(Albizia_coripatensis_Hughes_2433@NODE_1_length_1256_cov_396.354538:0.00568544574108596941,Albizia_niopoides_Simon_1601@NODE_1_length_2689_cov_360.060873:0.01015833539440259142):0.00382671734064463608):0.00123788504460043357):0.00000100000050002909):0.00564568611258881026,Enterolobium_cyclocarpum_MWC9020@NODE_1_length_2799_cov_537.861132:0.02348674450436578562):0.00260547599602447286):0.00391425743134182075):0.00354982801368470711):0.02619530661655400383,_R_Calliandra_bella_LPQ15696@NODE_1_length_2872_cov_559.533453:0.04148650407335468387,Afrocalliandra_redacta_Germishuizen_5585@NODE_1_length_2609_cov_545.395340:0.02561962808222229340):0.0;
