# Supplementary material for: A new generic circumscription of Hydrochorea (Leguminosae, Caesalpinioideae, mimosoid clade) with an amphi-Atlantic distribution
Source: PhytoKeys. 2022 Aug 22;205:401–37. doi: 10.3897/phytokeys.205.82775 (PMC9849043; doi:10.3897/phytokeys.205.82775)
Supplement: Supplementary material 2 — Supplementary data file S2 [file phytokeys-205-401_article-82775__-s002.zip › MSC_m46371_comp37868_c0_seq2_exon01.tre]

((Albizia_sinaloensis_Hughes_1576@NODE_1_length_1462_cov_107.402166:0.00322223305544923648,(Albizia_tomentosa_Hughes_648@NODE_1_length_1352_cov_106.621961:0.00541851872983303839,Albizia_xerophytica_Hughes_1435@NODE_1_length_1191_cov_112.833932:0.00369000725373845031):0.00000100000050002909):0.00360840272139983367,((((Albizia_coripatensis_Hughes_2433@NODE_1_length_1720_cov_243.336579:0.00718435089476148793,_R_Albizia_edwallii_Dalmaso_272@NODE_1_length_1009_cov_11.637317:0.00778013621913670964):0.00844499244803395034,(((Albizia_tomentella_Leach_Dunlop_3801@NODE_1_length_1089_cov_340.580040:0.04082358046372377980,_R_Enterolobium_cyclocarpum_MWC9020@NODE_1_length_1428_cov_276.737232:0.03886635742929259868):0.00201467782182604936,((_R_Archidendron_clypearia_Wieringa_1849@NODE_1_length_1296_cov_365.706317:0.03505900861702322679,_R_Acacia_rostellifera_Murphy_466@NODE_1_length_1646_cov_228.954748:0.08048013372167457657):0.00780453109125828909,(Calliandra_bella_LPQ15696@NODE_1_length_1232_cov_315.947186:0.09796958256029553169,_R_Afrocalliandra_redacta_Germishuizen_5585@NODE_1_length_1081_cov_291.749004:0.11909420412321237992):0.04715094485219661902):0.00970969480666043772):0.00229624357205293313,((_R_Punjuba_callejasii_Daly_5935@NODE_1_length_1125_cov_191.923664:0.00774195535139519768,(_R_Punjuba_racemiflora_Jimenez_Soares_3626@NODE_1_length_1347_cov_185.712598:0.00929924981987712528,(_R_Punjuba_killipii_Palodorios_6252@NODE_1_length_996_cov_72.294886:0.00461580365917481014,_R_Punjuba_lehmannii_Escobar_7465@NODE_1_length_1641_cov_151.831202:0.00512865300416143199):0.00127459616900319622):0.00000100000050002909):0.00360031380986018451,(_R_Jupunba_macradenia_Lourteig_3021@NODE_1_length_1247_cov_212.684615:0.01098228033910100820,((((((Jupunba_oxyphyllidia_Yonker_6157@NODE_1_length_1225_cov_185.525261:0.00117825450951342093,Jupunba_idiopoda_Quesada_1718@NODE_1_length_1122_cov_91.587560:0.00000100000050002909):0.00592290957737350542,_R_Jupunba_filamentosa_Lima_7487@NODE_1_length_1763_cov_120.435943:0.00552425563777315248):0.00000100000050002909,((((Jupunba_asplenifolia_Ekman_6383@NODE_1_length_948_cov_116.934558:0.00000100000050002909,Jupunba_nipensis_Mayo_19662@NODE_1_length_886_cov_102.777503:0.00000100000050002909):0.00478212624549951160,(_R_Jupunba_oppositifolia_Liegier_16014@NODE_1_length_1181_cov_206.400362:0.00104706934894301367,Jupunba_abbottii_Zanoni_21220@NODE_1_length_1193_cov_195.211470:0.00000100000050002909):0.00326981868806511342):0.00162471415013683046,(Jupunba_leucophylla_Iganci_839@NODE_1_length_1633_cov_305.327763:0.00094237378372891926,_R_Jupunba_microcalyx_Iganci_855@NODE_1_length_1150_cov_294.541473:0.00093347297240282446):0.00378745055643378049):0.00092602124039877702,(Jupunba_longipedunculata_Cardona_2682@NODE_1_length_1179_cov_255.234120:0.00552549522127247263,Jupunba_floribunda_Iganci_883@NODE_1_length_1759_cov_126.822830:0.00541091098790959582):0.00212303774267531701):0.00143305528698102914):0.00000100000050002909,(_R_Jupunba_barbouriana_Iganci_847@NODE_1_length_1700_cov_212.651879:0.00556081621045737256,((_R_Jupunba_commutata_Maguire_46145@NODE_1_length_1513_cov_202.610028:0.00494086483004145104,Jupunba_trapezifolia_Simon_1600@NODE_1_length_1329_cov_102.132653:0.00548457785335119876):0.00139083297673481656,Jupunba_limae_Iganci_261@NODE_1_length_1558_cov_137.563808:0.00526101719170489132):0.00068871644139869572):0.00064857080087662175):0.00069039641148604025,((Jupunba_cochleata_Bonadeu_673@NODE_1_length_1594_cov_139.608438:0.00690495468133889029,(Jupunba_laeta_Mori_25147@NODE_1_length_1231_cov_74.442808:0.00940419974635232914,(_R_Jupunba_brachystachya_Lima_7438@NODE_1_length_1615_cov_129.719766:0.00328440176361656814,_R_Jupunba_villosa_Borges_423@NODE_1_length_1786_cov_129.695728:0.00527463157386804694):0.00456302807487721229):0.00000100000050002909):0.00137256141965501257,_R_Jupunba_langsdorfii_Ribeiro_728@NODE_1_length_1527_cov_150.842759:0.00358222228481835502):0.00000100000050002909):0.00346002599033472334,(_R_Balizia_spnov_Morim_577@NODE_1_length_1334_cov_224.112588:0.00686663222904473815,(Balizia_pedicellaris_Queiroz_15529@NODE_1_length_1423_cov_267.783626:0.00887155923138416118,((_R_Balizia_elegans_Iganci_870@NODE_1_length_1475_cov_166.464235:0.01110508923617611020,_R_Balizia_leucocalyx_Aguilar_1939@NODE_1_length_1660_cov_160.135818:0.01326477414609077837):0.00000100000050002909,((Cathormion_rhombifolium_Deighton_3618@NODE_1_length_1411_cov_89.402549:0.00309802437789676336,Cathormion_obliquifoliolatum_Wieringa_6519@NODE_1_length_1233_cov_139.446520:0.00820327649923073728):0.00682058788546865968,(Hydrochorea_gonggrijpii_Tillett_45696@NODE_1_length_1055_cov_352.840491:0.00432977829070325514,(_R_Hydrochorea_marginata_Morim_563@NODE_2_length_559_cov_13.240664:0.00202446995036388794,((Hydrochorea_corymbosa1_Bonadeu_655@NODE_1_length_1050_cov_182.183920:0.00205265095140673252,_R_Hydrochorea_marginata_Morim_563@NODE_1_length_1243_cov_283.844768:0.00000100000050002909):0.00000100000050002909,Hydrochorea_corymbosa2_Iganci_862@NODE_1_length_1303_cov_233.187500:0.00258913876331206411):0.00136887816106315307):0.00000100000050002909):0.00584644936798467928):0.00366561178094405903):0.00000100000050002909):0.00000100000050002909):0.00344024671304475355):0.00191060714542601339):0.00687713101565197611):0.00161100265001857526):0.01427542117742054695):0.00458296398801542101,Albizia_burkartiana_StivalSantos_678@NODE_1_length_1081_cov_12.113060:0.00617294483213467939):0.00000100000050002909,(_R_Albizia_niopoides_Simon_1601@NODE_1_length_1166_cov_199.394858:0.00744719208279064158,((Albizia_subdimidiata_var_minor_Gorts_341@NODE_1_length_1179_cov_60.676044:0.00464483995708185951,(_R_Albizia_subdimidiata_var_subdimidiata_Ferreira_210@NODE_1_length_1266_cov_145.102607:0.00280324829367844738,(Albizia_glabripetala_Lewis_1652@NODE_1_length_638_cov_80.221034:0.01304867164193012144,Albizia_inundata_Wood_26530@NODE_1_length_911_cov_135.528037:0.00518518509477626510):0.00000100000050002909):0.00376848593385231863):0.00215970937596083159,(_R_Albizia_decandra_Vilhena_231@NODE_1_length_798_cov_39.122053:0.00615610146319263245,Albizia_multiflora_Hughes_3090@NODE_1_length_1406_cov_166.403311:0.00874763407552095126):0.00170689286572275997):0.00839795413240747475):0.00532026999660781177):0.00619525660000410164,Albizia_adinocephala_FHO33_88@NODE_1_length_1693_cov_154.170792:0.00566268038968334268):0.0;
