# Supplementary material for: A new generic circumscription of Hydrochorea (Leguminosae, Caesalpinioideae, mimosoid clade) with an amphi-Atlantic distribution
Source: PhytoKeys. 2022 Aug 22;205:401–37. doi: 10.3897/phytokeys.205.82775 (PMC9849043; doi:10.3897/phytokeys.205.82775)
Supplement: Supplementary material 2 — Supplementary data file S2 [file phytokeys-205-401_article-82775__-s002.zip › MSC_m48501_comp38142_c0_seq1_exon01.tre]

(((((Acacia_rostellifera_Murphy_466@NODE_2_length_1702_cov_196.981538:0.37556088773847601248,(_R_Acacia_rostellifera_Murphy_466@NODE_4_length_990_cov_77.029573:0.03811037550380875355,_R_Acacia_rostellifera_Murphy_466@NODE_3_length_1253_cov_78.947279:0.02837734736190337947):0.16600019737851057222):0.68704058436713033586,Albizia_tomentosa_Hughes_648@NODE_2_length_1135_cov_144.388469:0.66396448357395809747):0.24750569154701343444,((Albizia_edwallii_Dalmaso_272@NODE_1_length_2342_cov_12.484915:0.00877439070387875733,Albizia_coripatensis_Hughes_2433@NODE_1_length_2949_cov_450.849234:0.02792564224041290538):0.04687634251155772119,(Albizia_niopoides_Simon_1601@NODE_1_length_1830_cov_394.343411:0.01003557714580560929,(Albizia_burkartiana_StivalSantos_678@NODE_1_length_2171_cov_17.162098:0.01158100309341282205,(((Albizia_multiflora_Hughes_3090@NODE_1_length_2624_cov_260.495092:0.02200022082654228342,((_R_Acacia_rostellifera_Murphy_466@NODE_5_length_628_cov_54.675136:3.98688931495553156026,Albizia_glabripetala_Lewis_1652@NODE_1_length_2297_cov_123.254054:0.00000100000050002909):0.00787776439274747928,((Albizia_subdimidiata_var_subdimidiata_Ferreira_210@NODE_1_length_2608_cov_287.196365:0.00134299152577207668,Albizia_inundata_Wood_26530@NODE_1_length_2118_cov_357.991760:0.00660967011438336801):0.00300294748939420372,Albizia_subdimidiata_var_minor_Gorts_341@NODE_1_length_2255_cov_65.778696:0.01397451006646220802):0.00877494622344853446):0.00811208777817475253):0.00637595168592862849,(Albizia_niopoides_Simon_1601@NODE_2_length_675_cov_51.976589:0.04131366497363347934,(Albizia_niopoides_Simon_1601@NODE_3_length_581_cov_62.128968:0.04895844383767743169,Albizia_decandra_Vilhena_231@NODE_1_length_2211_cov_65.443299:0.01051029476655536768):0.00079432224666756113):0.01102188112469822644):0.00321474729951248903,(_R_Albizia_niopoides_Simon_1601@NODE_4_length_546_cov_40.170576:0.01995246308265693352,((_R_Albizia_adinocephala_FHO33_88@NODE_1_length_2883_cov_293.061654:0.06798525176608329057,_R_Albizia_xerophytica_Hughes_1435@NODE_1_length_2651_cov_192.772727:0.01532582967928388523):0.00387806583636247102,(_R_Albizia_sinaloensis_Hughes_1576@NODE_1_length_2642_cov_179.568421:0.00617179768745060309,_R_Albizia_tomentosa_Hughes_648@NODE_1_length_2762_cov_206.468529:0.00575910686043083851):0.01546340374625433320):0.00353838647111161080):0.00313170801672480207):0.00043302514319434752):0.00426827098058917952):0.04027835140356928606):0.01064002748271150427):0.01005807619997488300,((_R_Enterolobium_cyclocarpum_MWC9020@NODE_1_length_2738_cov_522.259677:0.03584061105457005125,Albizia_tomentella_Leach_Dunlop_3801@NODE_1_length_2675_cov_380.252887:0.05419820148515397396):0.01448139644510541314,(((_R_Punjuba_callejasii_Daly_5935@NODE_1_length_2370_cov_73.543393:0.00829584460740054493,_R_Punjuba_racemiflora_Jimenez_Soares_3626@NODE_1_length_2776_cov_272.882179:0.01400968104519658558):0.00328935680580509301,(_R_Punjuba_lehmannii_Escobar_7465@NODE_1_length_2753_cov_219.389387:0.00558839288798256787,_R_Punjuba_killipii_Palodorios_6252@NODE_1_length_2296_cov_132.011266:0.00076500082446277740):0.00349672442412994220):0.01769136471024449278,((((_R_Jupunba_filamentosa_Lima_7487@NODE_1_length_3072_cov_240.438731:0.00481482524776021253,Jupunba_oxyphyllidia_Yonker_6157@NODE_1_length_2694_cov_254.202522:0.00963531537287628040):0.00888495261734620172,(((Jupunba_limae_Iganci_261@NODE_1_length_1555_cov_220.043302:0.00000100000050002909,Jupunba_brachystachya_Lima_7438@NODE_1_length_854_cov_193.903475:0.00000100000050002909):0.00415167442072402696,Jupunba_idiopoda_Quesada_1718@NODE_1_length_2562_cov_150.307847:0.00928150693882917252):0.00526093431552099051,((((_R_Jupunba_langsdorfii_Ribeiro_728@NODE_2_length_575_cov_12.578313:0.13467360989706533836,Jupunba_langsdorfii_Ribeiro_728@NODE_1_length_2875_cov_252.545390:0.02039715418582991810):0.01761672802871202051,((Jupunba_trapezifolia_Simon_1600@NODE_1_length_1682_cov_372.759066:0.01080827974337215253,Jupunba_commutata_Maguire_46145@NODE_1_length_2618_cov_297.489177:0.05476599401733829586):0.00662450121240383896,(Jupunba_abbottii_Zanoni_21220@NODE_1_length_2640_cov_254.606711:0.00533284993540810142,((Jupunba_nipensis_Mayo_19662@NODE_1_length_2396_cov_74.473911:0.00215929099859698539,Jupunba_oppositifolia_Liegier_16014@NODE_1_length_2581_cov_249.752396:0.00371577764402608764):0.00133199563288280550,Jupunba_asplenifolia_Ekman_6383@NODE_1_length_2294_cov_116.142084:0.00644836665515951049):0.00339543180531779723):0.05417868209512059080):0.01502434904789672412):0.01450269105595116889,Jupunba_barbouriana_Iganci_847@NODE_1_length_2837_cov_390.131884:0.01473132708575358024):0.00247957490952195299,(Jupunba_macradenia_Lourteig_3021@NODE_1_length_2718_cov_265.040136:0.02074653223969148003,_R_Jupunba_cochleata_Bonadeu_673@NODE_1_length_3214_cov_235.819892:0.01882835097749669534):0.00270596589228495410):0.00064809973951043744):0.00000100000050002909):0.00252155742488086206,((((Jupunba_limae_Iganci_261@NODE_2_length_569_cov_342.079268:0.00000100000050002909,Jupunba_limae_Iganci_261@NODE_3_length_526_cov_282.347439:0.00000100000050002909):0.00659849123190192621,_R_Jupunba_brachystachya_Lima_7438@NODE_3_length_506_cov_377.759907:0.01137243413898115715):0.00000100000050002909,_R_Jupunba_villosa_Borges_423@NODE_1_length_2767_cov_285.393309:0.00328662269312736746):0.00658622169845426379,(_R_Jupunba_trapezifolia_Simon_1600@NODE_2_length_683_cov_210.692675:0.00853831483867876009,((_R_Jupunba_laeta_Mori_25147@NODE_1_length_2593_cov_112.712242:0.01094830212307875382,(((_R_Jupunba_brachystachya_Lima_7438@NODE_2_length_614_cov_33.716946:0.02071902683863941982,Jupunba_villosa_Borges_423@NODE_2_length_554_cov_15.779874:0.00820621205511407222):0.00248308735493100096,_R_Jupunba_floribunda_Iganci_883@NODE_1_length_2947_cov_247.328571:0.01160589855481874468):0.00111320174986421811,Jupunba_longipedunculata_Cardona_2682@NODE_1_length_2535_cov_277.220098:0.01111677512744531360):0.00072177563064632912):0.00281852104572249094,(Jupunba_leucophylla_Iganci_839@NODE_1_length_3090_cov_471.059741:0.00051412192815303076,Jupunba_microcalyx_Iganci_855@NODE_1_length_3185_cov_297.438546:0.00048124461866714136):0.01430234642893457933):0.00303425239597278915):0.00150986308289390980):0.00179490846206800669):0.00173047883125265235,((Balizia_pedicellaris_Queiroz_15529@NODE_1_length_2204_cov_677.938111:0.00337402014749371400,Balizia_elegans_Iganci_870@NODE_1_length_3010_cov_242.016706:0.00560883063399487004):0.00140763211108822697,(Balizia_leucocalyx_Aguilar_1939@NODE_1_length_2845_cov_310.621749:0.03922126269101316315,(Hydrochorea_gonggrijpii_Tillett_45696@NODE_1_length_2249_cov_378.201657:0.03462042033164420413,((_R_Hydrochorea_marginata_Morim_563@NODE_1_length_3052_cov_357.093109:0.00836462904420470603,(Hydrochorea_corymbosa1_Bonadeu_655@NODE_1_length_2305_cov_327.146667:0.00243494198864664018,Hydrochorea_corymbosa2_Iganci_862@NODE_1_length_2419_cov_656.746193:0.00000100000050002909):0.00348088349413423108):0.00383637288025997277,(Balizia_spnov_Morim_577@NODE_1_length_2662_cov_440.402378:0.00467777965808445495,(_R_Cathormion_obliquifoliolatum_Wieringa_6519@NODE_1_length_2216_cov_439.128181:0.01168039576633022637,_R_Cathormion_rhombifolium_Deighton_3618@NODE_1_length_2652_cov_163.471845:0.00994043170120055726):0.00055061288357115224):0.00057069350240281926):0.00216907039895291752):0.00390888798774302777):0.00000100000050002909):0.01096431061465313536):0.00996767991280284558):0.01115171190984396918):0.00819522599386951316):0.01738192168044757832,((Afrocalliandra_redacta_Germishuizen_5585@NODE_1_length_2644_cov_422.711336:0.08797602782929100917,_R_Calliandra_bella_LPQ15696@NODE_1_length_2144_cov_504.780358:0.11540532292762696598):0.08502518730158063753,Archidendron_clypearia_Wieringa_1849@NODE_1_length_2800_cov_462.356592:0.06124001209161685638):0.01038604250898782742,Acacia_rostellifera_Murphy_466@NODE_1_length_3086_cov_412.445331:0.05459900156033883900):0.0;
