# Supplementary material for: A new generic circumscription of Hydrochorea (Leguminosae, Caesalpinioideae, mimosoid clade) with an amphi-Atlantic distribution
Source: PhytoKeys. 2022 Aug 22;205:401–37. doi: 10.3897/phytokeys.205.82775 (PMC9849043; doi:10.3897/phytokeys.205.82775)
Supplement: Supplementary material 2 — Supplementary data file S2 [file phytokeys-205-401_article-82775__-s002.zip › MSC_m50310_comp38387_c0_seq1_exon03.tre]

(((_R_Archidendron_clypearia_Wieringa_1849@NODE_2_length_802_cov_38.231724:0.56912786140555104986,(_R_Afrocalliandra_redacta_Germishuizen_5585@NODE_1_length_1016_cov_148.215122:0.05850103739238272926,Calliandra_bella_LPQ15696@NODE_1_length_1142_cov_144.208451:0.06252162190612556292):0.04716845599489977864):0.00631219240208840890,_R_Archidendron_clypearia_Wieringa_1849@NODE_1_length_1166_cov_152.959596:0.03135974474909859061):0.00000100000050002909,((((Albizia_coripatensis_Hughes_2433@NODE_1_length_1312_cov_149.456680:0.00458394550324818691,_R_Albizia_edwallii_Dalmaso_272@NODE_1_length_868_cov_8.321033:0.00601028094958634251):0.00921964768829133634,((_R_Albizia_adinocephala_FHO33_88@NODE_1_length_1532_cov_87.237801:0.00585914067042834184,(_R_Albizia_xerophytica_Hughes_1435@NODE_1_length_1267_cov_88.539496:0.00390209803865274691,(_R_Albizia_sinaloensis_Hughes_1576@NODE_1_length_1257_cov_60.386441:0.00800843468212924375,Albizia_tomentosa_Hughes_648@NODE_1_length_1209_cov_70.031802:0.00170798906251633589):0.00171737443747724738):0.00076152964350069798):0.01251038973502994339,(Albizia_burkartiana_StivalSantos_678@NODE_1_length_793_cov_8.959350:0.01254038732992193879,((Albizia_multiflora_Hughes_3090@NODE_1_length_1165_cov_98.419118:0.01006481478727421809,Albizia_niopoides_Simon_1601@NODE_1_length_1199_cov_105.289661:0.01304423905492372270):0.01003665365368584285,(_R_Albizia_glabripetala_Lewis_1652@NODE_1_length_638_cov_27.461676:0.00889458923874681708,(_R_Albizia_inundata_Wood_26530@NODE_1_length_861_cov_240.435484:0.01436894161661669486,(Albizia_subdimidiata_var_subdimidiata_Ferreira_210@NODE_1_length_1034_cov_112.297806:0.00273248965462143459,Albizia_subdimidiata_var_minor_Gorts_341@NODE_1_length_629_cov_22.945652:0.00565225287632929816):0.00000100000050002909):0.00459982004194410283):0.00916906980101839762):0.00166369630810493749):0.00229532160008437229):0.00127041783050653900):0.00623586022640667398,((Punjuba_racemiflora_Jimenez_Soares_3626@NODE_1_length_1222_cov_98.946725:0.00755102993977379167,(Punjuba_callejasii_Daly_5935@NODE_1_length_742_cov_25.547368:0.00720936888751559906,(Punjuba_lehmannii_Escobar_7465@NODE_1_length_1319_cov_68.070853:0.00623580807322118326,Punjuba_killipii_Palodorios_6252@NODE_1_length_773_cov_61.948276:0.00137509975079715954):0.00497683484651087731):0.00000100000050002909):0.00685793181665343959,(((_R_Balizia_leucocalyx_Aguilar_1939@NODE_1_length_1531_cov_81.854883:0.01012627849278360456,_R_Balizia_spnov_Morim_577@NODE_1_length_1247_cov_257.951342:0.01637945542147883904):0.00078470329966331335,(((_R_Jupunba_idiopoda_Quesada_1718@NODE_1_length_1134_cov_61.232734:0.00489224636742442882,Jupunba_oxyphyllidia_Yonker_6157@NODE_1_length_976_cov_107.190211:0.00216742964167603936):0.00487837684630011616,(Jupunba_abbottii_Zanoni_21220@NODE_1_length_908_cov_89.974729:0.00000100000050002909,((_R_Jupunba_oppositifolia_Liegier_16014@NODE_1_length_939_cov_94.656613:0.00520785444730148886,_R_Jupunba_nipensis_Mayo_19662@NODE_1_length_720_cov_37.763608:0.00000100000050002909):0.00000100000050002909,Jupunba_asplenifolia_Ekman_6383@NODE_1_length_734_cov_36.363775:0.00289581946588493783):0.00000100000050002909):0.00235804301355324727):0.00388509099183970185,((Jupunba_macradenia_Lourteig_3021@NODE_1_length_920_cov_89.804270:0.01387178897382178484,((Jupunba_microcalyx_Iganci_855@NODE_1_length_1594_cov_102.852340:0.00147823431295621252,_R_Jupunba_leucophylla_Iganci_839@NODE_1_length_1623_cov_149.778784:0.00160613156475410655):0.00856364636768263722,(Jupunba_barbouriana_Iganci_847@NODE_1_length_1398_cov_89.514762:0.00700641041026455174,(((_R_Jupunba_langsdorfii_Ribeiro_728@NODE_1_length_1505_cov_70.544818:0.00910672609873476417,_R_Jupunba_trapezifolia_Simon_1600@NODE_1_length_1095_cov_163.635577:0.00565350597629433495):0.00000100000050002909,_R_Jupunba_longipedunculata_Cardona_2682@NODE_1_length_1009_cov_117.935622:0.00407024792839437346):0.00000100000050002909,Jupunba_commutata_Maguire_46145@NODE_1_length_1204_cov_89.125998:0.00338515216253387156):0.00330794373407186475):0.00539667499754729017):0.00079395968370587870):0.00000100000050002909,(((_R_Jupunba_laeta_Mori_25147@NODE_1_length_990_cov_34.730559:0.00643789026168069614,_R_Jupunba_brachystachya_Lima_7438@NODE_1_length_1319_cov_100.516103:0.00590933094412493358):0.00401031699828925843,Jupunba_cochleata_Bonadeu_673@NODE_1_length_1630_cov_81.938184:0.01204141779509264494):0.00194526125321632009,((Jupunba_floribunda_Iganci_883@NODE_1_length_1321_cov_96.441318:0.00366365338560802360,Jupunba_barbouriana_Iganci_847@NODE_2_length_538_cov_110.195228:0.00181991932217336083):0.00364099457047903970,(Cathormion_obliquifoliolatum_Wieringa_6519@NODE_1_length_1080_cov_211.911220:0.00386339159957010177,(Cathormion_rhombifolium_Deighton_3618@NODE_1_length_889_cov_93.326355:0.01416137537834750645,(((Hydrochorea_corymbosa1_Bonadeu_655@NODE_1_length_955_cov_248.752222:0.00000100000050002909,Hydrochorea_corymbosa2_Iganci_862@NODE_1_length_1137_cov_149.715342:0.00092296215033916423):0.00000100000050002909,_R_Hydrochorea_marginata_Morim_563@NODE_1_length_1423_cov_141.212481:0.00076832657766229501):0.00091974869120243488,Hydrochorea_gonggrijpii_Tillett_45696@NODE_1_length_1014_cov_126.409819:0.00100178609736035844):0.00256677996556241121):0.00119879752307442224):0.00381167560878575016):0.00224345600430928861):0.00076443693636816384):0.00076492732791658678):0.00076545323890151232):0.00153839806434252942,((Jupunba_filamentosa_Lima_7487@NODE_1_length_1437_cov_80.688235:0.01121254486557532286,(Jupunba_limae_Iganci_261@NODE_1_length_1565_cov_80.046371:0.00700152018970361632,_R_Jupunba_villosa_Borges_423@NODE_1_length_1405_cov_99.756024:0.00238027060116232335):0.00467411207592910872):0.00309337797548187065,(Balizia_elegans_Iganci_870@NODE_1_length_1317_cov_78.892742:0.00978639812001395881,Balizia_pedicellaris_Queiroz_15529@NODE_1_length_1480_cov_266.814737:0.01271569476647455878):0.00269610183195313161):0.00077400795047195175):0.00000100000050002909):0.00181512359015505208):0.00234990939617898487,(Albizia_tomentella_Leach_Dunlop_3801@NODE_1_length_1287_cov_107.668595:0.03477859104395620432,Enterolobium_cyclocarpum_MWC9020@NODE_1_length_1290_cov_181.784831:0.02385126469233258759):0.01002635962430608804):0.00205126919706100129,Acacia_rostellifera_Murphy_466@NODE_1_length_1309_cov_132.952110:0.03544807851177630975):0.0;
