# Supplementary material for: A new generic circumscription of Hydrochorea (Leguminosae, Caesalpinioideae, mimosoid clade) with an amphi-Atlantic distribution
Source: PhytoKeys. 2022 Aug 22;205:401–37. doi: 10.3897/phytokeys.205.82775 (PMC9849043; doi:10.3897/phytokeys.205.82775)
Supplement: Supplementary material 2 — Supplementary data file S2 [file phytokeys-205-401_article-82775__-s002.zip › MSC_m54879_comp38856_c0_seq1_exon02.tre]

(Calliandra_bella_LPQ15696@NODE_1_length_956_cov_205.934016:0.05507218307571308535,((_R_Acacia_rostellifera_Murphy_466@NODE_1_length_2111_cov_222.137168:0.02777170682528504880,_R_Archidendron_clypearia_Wieringa_1849@NODE_1_length_1906_cov_248.197376:0.02060119838852284002):0.00142018786582918943,(((Punjuba_callejasii_Daly_5935@NODE_1_length_1374_cov_32.283732:0.00805351949567867202,(Punjuba_racemiflora_Jimenez_Soares_3626@NODE_1_length_1883_cov_170.198228:0.00654456730742933920,(Punjuba_lehmannii_Escobar_7465@NODE_1_length_1963_cov_94.150053:0.00329972265879251072,(Punjuba_killipii_Palodorios_6252@NODE_1_length_1356_cov_93.623143:0.00169102561898089939,Punjuba_lehmannii_Escobar_7465@NODE_2_length_523_cov_91.829596:0.00902403495753962073):0.00503367816096178013):0.00061408961833992002):0.00135910363909998665):0.00408384393276912949,((((_R_Jupunba_langsdorfii_Ribeiro_728@NODE_1_length_2257_cov_141.372018:0.00652450376392165257,(_R_Jupunba_floribunda_Iganci_883@NODE_1_length_1081_cov_278.562749:0.00469604272030017204,((Jupunba_nipensis_Mayo_19662@NODE_1_length_1358_cov_44.782982:0.00735336011709214477,_R_Jupunba_asplenifolia_Ekman_6383@NODE_1_length_1329_cov_42.873003:0.00379597377133733928):0.00154322382584353248,(_R_Jupunba_oppositifolia_Liegier_16014@NODE_1_length_1574_cov_148.591182:0.00196196694392911531,Jupunba_abbottii_Zanoni_21220@NODE_1_length_1482_cov_126.311032:0.03176434846946480511):0.00055625325449015447):0.00307000198490229356):0.00000100000050002909):0.00159446706416109724,Jupunba_commutata_Maguire_46145@NODE_1_length_1895_cov_128.876238:0.00931707791579186421):0.00457747438477331108,(((Jupunba_trapezifolia_Simon_1600@NODE_1_length_1481_cov_226.075035:0.00704142620404030195,Jupunba_barbouriana_Iganci_847@NODE_1_length_1850_cov_192.188381:0.00322556150397414155):0.00417723953901980721,(((_R_Jupunba_floribunda_Iganci_883@NODE_2_length_554_cov_5.115304:0.00673743363344986735,Jupunba_leucophylla_Iganci_839@NODE_1_length_2304_cov_276.657387:0.00172984865601268013):0.00177560080716985137,_R_Jupunba_microcalyx_Iganci_855@NODE_1_length_1886_cov_220.254284:0.00451743681356976592):0.00171174490485025751,Jupunba_longipedunculata_Cardona_2682@NODE_2_length_519_cov_79.153846:0.00000100000050002909):0.00863970010629294335):0.00358767199704153241,(Balizia_pedicellaris_Queiroz_15529@NODE_1_length_1668_cov_274.985741:0.00739098960575462066,Jupunba_macradenia_Lourteig_3021@NODE_1_length_1473_cov_137.287966:0.00890760712623888014):0.00318929070940788574):0.00111369813207257552):0.00050431804637611380,((Jupunba_longipedunculata_Cardona_2682@NODE_1_length_1446_cov_117.432432:0.00760125654307402827,(((Hydrochorea_marginata_Morim_563@NODE_1_length_2225_cov_235.154097:0.00437445906977766523,((_R_Cathormion_rhombifolium_Deighton_3618@NODE_1_length_1611_cov_116.089961:0.00248356020646337688,Cathormion_obliquifoliolatum_Wieringa_6519@NODE_1_length_1427_cov_111.597668:0.00141073771856588758):0.00625911276427055813,(Hydrochorea_corymbosa2_Iganci_862@NODE_1_length_1518_cov_387.563226:0.00238854649585851708,Hydrochorea_gonggrijpii_Tillett_45696@NODE_1_length_1327_cov_228.453600:0.00723795257352645525):0.00217395621473477369):0.00140097801329932777):0.00163629002353542219,_R_Hydrochorea_corymbosa1_Bonadeu_655@NODE_1_length_1308_cov_189.385475:0.00391385307799999548):0.00193281134156954304,((Balizia_spnov_Morim_577@NODE_2_length_516_cov_108.442516:0.00539431921473251287,(Balizia_elegans_Iganci_870@NODE_1_length_1880_cov_162.865779:0.01437337987303360584,_R_Balizia_spnov_Morim_577@NODE_1_length_1152_cov_307.760255:0.00712746806257544621):0.00199262559812115421):0.00130816175578596957,(_R_Balizia_leucocalyx_Aguilar_1939@NODE_2_length_521_cov_8.511261:0.00000100000050002909,Balizia_leucocalyx_Aguilar_1939@NODE_1_length_1466_cov_217.542117:0.00000100000050002909):0.00980708990696077185):0.00055548944590746974):0.00122710953488170717):0.00596451455225291763,((_R_Jupunba_cochleata_Bonadeu_673@NODE_1_length_2092_cov_160.915633:0.00543326255417327791,(Jupunba_villosa_Borges_423@NODE_1_length_2224_cov_174.524918:0.00542405908388678745,((Jupunba_brachystachya_Lima_7438@NODE_1_length_2095_cov_164.497522:0.00271113808580788823,_R_Jupunba_limae_Iganci_261@NODE_1_length_2189_cov_152.570549:0.00325344307835516216):0.00053729254636203730,_R_Jupunba_filamentosa_Lima_7487@NODE_1_length_1948_cov_140.648316:0.00542786669743591625):0.00000100000050002909):0.00053127176365015075):0.00154626653459693131,(_R_Jupunba_laeta_Mori_25147@NODE_1_length_1589_cov_53.544974:0.00946584893056539797,(Jupunba_oxyphyllidia_Yonker_6157@NODE_1_length_1765_cov_148.200237:0.00073322297889938555,Jupunba_idiopoda_Quesada_1718@NODE_1_length_1416_cov_102.111277:0.01356744896640892616):0.00396241366138802217):0.00111305676415804377):0.00137700635164910421):0.00157877106393309176):0.00256699023302344202):0.00486356396155774705,((Albizia_tomentella_Leach_Dunlop_3801@NODE_1_length_1813_cov_183.820853:0.02700428714051904613,_R_Enterolobium_cyclocarpum_MWC9020@NODE_1_length_1841_cov_338.959751:0.01963555008189739673):0.00246929738705250123,((_R_Albizia_tomentella_Leach_Dunlop_3801@NODE_2_length_1320_cov_99.937249:0.29730092757704040807,(Enterolobium_cyclocarpum_MWC9020@NODE_3_length_760_cov_43.352855:0.20146545637796128836,Enterolobium_cyclocarpum_MWC9020@NODE_2_length_1109_cov_90.589147:0.32093854057747989161):0.08652626366644997069):0.08211867225276985038,(((_R_Albizia_xerophytica_Hughes_1435@NODE_1_length_1807_cov_117.089595:0.00329925850610865131,(_R_Albizia_tomentosa_Hughes_648@NODE_1_length_1596_cov_160.822251:0.00062131813386904903,Albizia_sinaloensis_Hughes_1576@NODE_1_length_1791_cov_110.855309:0.00232372128980108065):0.00826666179261608888):0.00226690215768109160,_R_Albizia_adinocephala_FHO33_88@NODE_1_length_1906_cov_185.287042:0.00931118644993450539):0.01100241281435364489,(((_R_Albizia_edwallii_Dalmaso_272@NODE_1_length_1385_cov_5.958647:0.00442735441493412318,Albizia_coripatensis_Hughes_2433@NODE_1_length_1989_cov_274.893828:0.00762415030808616737):0.00384669681524969038,(_R_Albizia_burkartiana_StivalSantos_678@NODE_1_length_1095_cov_10.527885:0.01036310701686054582,(Albizia_multiflora_Hughes_3090@NODE_1_length_1789_cov_163.605724:0.01080839100932230040,((_R_Albizia_inundata_Wood_26530@NODE_1_length_798_cov_142.123822:0.00155822121814977606,((_R_Albizia_glabripetala_Lewis_1652@NODE_2_length_837_cov_49.711842:0.00127657904288086825,_R_Albizia_subdimidiata_var_minor_Gorts_341@NODE_1_length_1381_cov_47.342791:0.00237559086344564388):0.00340048527984302892,_R_Albizia_subdimidiata_var_subdimidiata_Ferreira_210@NODE_1_length_1549_cov_186.000000:0.00220241554175381422):0.00346892579846955424):0.00422775780612550181,(Albizia_decandra_Vilhena_231@NODE_1_length_1115_cov_33.288054:0.00625383700554976631,Albizia_niopoides_Simon_1601@NODE_1_length_1824_cov_180.212936:0.01488208790055337363):0.00195683965230046900):0.00056217459884943817):0.00113468827685804454):0.00289514758678576217):0.00204453222121599902,Albizia_glabripetala_Lewis_1652@NODE_1_length_1582_cov_59.140864:0.01547443224541472651):0.00055098287119916586):0.00295758511681885362):0.00023241752473917329):0.00072003648504946789):0.00092098822736456443):0.03876484775338920330,Afrocalliandra_redacta_Germishuizen_5585@NODE_1_length_1366_cov_125.945694:0.07129766804134003710):0.0;
