# Supplementary material for: A new generic circumscription of Hydrochorea (Leguminosae, Caesalpinioideae, mimosoid clade) with an amphi-Atlantic distribution
Source: PhytoKeys. 2022 Aug 22;205:401–37. doi: 10.3897/phytokeys.205.82775 (PMC9849043; doi:10.3897/phytokeys.205.82775)
Supplement: Supplementary material 2 — Supplementary data file S2 [file phytokeys-205-401_article-82775__-s002.zip › MSC_m57279_comp39057_c0_seq1_exon01.tre]

((Archidendron_clypearia_Wieringa_1849@NODE_1_length_2063_cov_308.370091:0.02100357721100889336,((((_R_Calliandra_bella_LPQ15696@NODE_1_length_2061_cov_342.773690:0.08321562143678665202,Afrocalliandra_redacta_Germishuizen_5585@NODE_1_length_1790_cov_349.193812:0.06450879078864416027):0.03267973121373296541,(Enterolobium_cyclocarpum_MWC9020@NODE_1_length_1846_cov_439.440927:0.13850634455834259784,Albizia_tomentella_Leach_Dunlop_3801@NODE_1_length_1581_cov_327.331782:0.04080449317916931551):0.00738383557067542884):0.01323893100472377238,((_R_Albizia_burkartiana_StivalSantos_678@NODE_1_length_1646_cov_18.669390:0.01274246173831507754,((_R_Albizia_decandra_Vilhena_231@NODE_1_length_1447_cov_43.397810:0.07655542721255190197,Albizia_niopoides_Simon_1601@NODE_1_length_1904_cov_198.107827:0.01288478718779238232):0.00149923349904249200,((Albizia_glabripetala_Lewis_1652@NODE_1_length_1533_cov_100.456044:0.00498101724276073850,(_R_Albizia_subdimidiata_var_minor_Gorts_341@NODE_1_length_1717_cov_50.003659:0.00372472625185336827,Albizia_inundata_Wood_26530@NODE_1_length_1594_cov_247.142950:0.00454018354944120753):0.00553746901221863121):0.00871714252592930422,(_R_Albizia_subdimidiata_var_subdimidiata_Ferreira_210@NODE_1_length_1727_cov_207.898182:0.01005875268859539838,Albizia_multiflora_Hughes_3090@NODE_1_length_1585_cov_221.798408:0.00707464277113444180):0.00694678115709629514):0.00054658963566949046):0.00340719086352208461):0.00359801586615809445,((_R_Albizia_coripatensis_Hughes_2433@NODE_1_length_2248_cov_309.768310:0.00835962845960814410,Albizia_edwallii_Dalmaso_272@NODE_1_length_1518_cov_10.966507:0.00393967599398439491):0.00976061475816555890,((Albizia_sinaloensis_Hughes_1576@NODE_1_length_1905_cov_147.270788:0.00578456611186395440,Albizia_tomentosa_Hughes_648@NODE_1_length_1743_cov_168.249700:0.00242979996432504111):0.00288804022236391258,(_R_Albizia_adinocephala_FHO33_88@NODE_1_length_2125_cov_222.603516:0.00559247564838088410,Albizia_xerophytica_Hughes_1435@NODE_1_length_1873_cov_135.528396:0.00275631236929224296):0.00185455576913197613):0.00664769737140117820):0.00400991962750781548):0.00523730559184952364):0.00136601641697748125,((Punjuba_callejasii_Daly_5935@NODE_1_length_1885_cov_45.485066:0.00970421139765580143,((_R_Punjuba_lehmannii_Escobar_7465@NODE_1_length_2080_cov_160.550674:0.00352252721003759508,Punjuba_racemiflora_Jimenez_Soares_3626@NODE_1_length_1875_cov_216.523359:0.00274497372149059594):0.00607629454488727971,_R_Punjuba_killipii_Palodorios_6252@NODE_1_length_1588_cov_76.607545:0.01003649804984039703):0.00153571313524788035):0.00244337762976944020,(((Jupunba_leucophylla_Iganci_839@NODE_1_length_831_cov_112.661804:0.01652508909386471783,_R_Jupunba_floribunda_Iganci_883@NODE_1_length_2203_cov_177.711195:0.01174769718780377913):0.00199727995240472390,(_R_Jupunba_longipedunculata_Cardona_2682@NODE_1_length_1909_cov_198.941594:0.01047405446144773593,(_R_Jupunba_macradenia_Lourteig_3021@NODE_1_length_1722_cov_175.730699:0.01190723039718829569,(_R_Jupunba_commutata_Maguire_46145@NODE_1_length_2048_cov_208.414510:0.01255715237420823582,(_R_Jupunba_trapezifolia_Simon_1600@NODE_1_length_1169_cov_385.881508:0.00201426977446473275,_R_Jupunba_barbouriana_Iganci_847@NODE_1_length_1747_cov_346.604192:0.00537299026034887290):0.00107320837933495752):0.00000100000050002909):0.00563684533328095982):0.00050320846527279349):0.00104428066335745195,(((Jupunba_idiopoda_Quesada_1718@NODE_1_length_1674_cov_96.537257:0.00524302495360352665,_R_Jupunba_oxyphyllidia_Yonker_6157@NODE_1_length_1874_cov_207.153033:0.00399288406436140372):0.00202341655935398771,_R_Jupunba_cochleata_Bonadeu_673@NODE_1_length_2296_cov_180.947724:0.01048384686505569700):0.00139497588630881227,((Jupunba_leucophylla_Iganci_839@NODE_2_length_808_cov_694.191518:0.00142667744936103764,(Jupunba_leucophylla_Iganci_839@NODE_3_length_758_cov_128.422907:0.00414444117527044964,(_R_Jupunba_microcalyx_Iganci_855@NODE_1_length_2322_cov_209.502895:0.00000100000050002909,_R_Jupunba_leucophylla_Iganci_839@NODE_5_length_659_cov_82.393471:0.00151938253487830560):0.02922241435103583099):0.00910677719256107986):0.01213035160537554759,((Balizia_leucocalyx_Aguilar_1939@NODE_1_length_2117_cov_226.167157:0.00766916807147853541,(((_R_Hydrochorea_gonggrijpii_Tillett_45696@NODE_1_length_1721_cov_293.761557:0.00373781956656810263,(Hydrochorea_marginata_Morim_563@NODE_1_length_1995_cov_310.066215:0.00415537206076012616,(_R_Hydrochorea_corymbosa1_Bonadeu_655@NODE_1_length_1721_cov_268.896759:0.00061604355664121330,Hydrochorea_corymbosa2_Iganci_862@NODE_1_length_1760_cov_444.231672:0.00240500442345018212):0.00180405723757239337):0.00136821544238590882):0.00484671894760417381,(((Cathormion_obliquifoliolatum_Wieringa_6519@NODE_1_length_1828_cov_287.022561:0.00286242375315936279,Cathormion_rhombifolium_Deighton_3618@NODE_1_length_1896_cov_119.226498:0.00435087921325789419):0.00478816719128935878,_R_Balizia_pedicellaris_Queiroz_15529@NODE_1_length_1490_cov_626.043902:0.00428184937579640865):0.00118979983960953192,(((Jupunba_oppositifolia_Liegier_16014@NODE_1_length_1741_cov_395.878005:0.00578507193376731968,(Jupunba_asplenifolia_Ekman_6383@NODE_1_length_1679_cov_69.006242:0.00260747806113764040,Jupunba_abbottii_Zanoni_21220@NODE_1_length_1005_cov_409.241379:0.00350582077624084134):0.00000100000050002909):0.00129227816192650064,(Jupunba_nipensis_Mayo_19662@NODE_1_length_1611_cov_61.105606:0.00572722623265918291,(Acacia_rostellifera_Murphy_466@NODE_3_length_601_cov_7.769084:1.14755378673054542205,Jupunba_abbottii_Zanoni_21220@NODE_2_length_714_cov_205.604396:0.00000100000050002909):0.00152250336239672149):0.00000100000050002909):0.01217810598365002585,Balizia_elegans_Iganci_870@NODE_1_length_2061_cov_197.424395:0.00736135813642713101):0.00083661909290560956):0.00046714566024248669):0.00068044438278872931,_R_Balizia_spnov_Morim_577@NODE_1_length_1502_cov_519.322737:0.00889565305849644543):0.00133950782584591225):0.00105461025325413694,(_R_Jupunba_laeta_Mori_25147@NODE_1_length_1655_cov_77.134981:0.00788245226265766805,(Jupunba_langsdorfii_Ribeiro_728@NODE_1_length_2262_cov_163.771625:0.00663128270224221886,((Jupunba_brachystachya_Lima_7438@NODE_1_length_2097_cov_184.226238:0.00303828982858697682,((_R_Jupunba_limae_Iganci_261@NODE_1_length_2532_cov_153.251324:0.00406576032461040092,_R_Jupunba_filamentosa_Lima_7487@NODE_1_length_2274_cov_146.832499:0.00406642825470386691):0.00152118767460958674,Jupunba_villosa_Borges_423@NODE_1_length_2183_cov_201.127255:0.00102350899976077787):0.00000100000050002909):0.00178880549421254662,_R_Jupunba_leucophylla_Iganci_839@NODE_4_length_715_cov_81.103448:0.00875815762850699897):0.00177018372845330510):0.00000100000050002909):0.00047078220271681940):0.00099281804773293384):0.00049871829396863892):0.00399315190464035515):0.00151046919837929516):0.00637847720957282656):0.00096594344493327060):0.00840597802667697631,Acacia_rostellifera_Murphy_466@NODE_2_length_855_cov_91.320051:0.87007831554761771997,Acacia_rostellifera_Murphy_466@NODE_1_length_2064_cov_339.002516:0.02273670380721349443):0.0;
