# Supplementary material for: A new generic circumscription of Hydrochorea (Leguminosae, Caesalpinioideae, mimosoid clade) with an amphi-Atlantic distribution
Source: PhytoKeys. 2022 Aug 22;205:401–37. doi: 10.3897/phytokeys.205.82775 (PMC9849043; doi:10.3897/phytokeys.205.82775)
Supplement: Supplementary material 2 — Supplementary data file S2 [file phytokeys-205-401_article-82775__-s002.zip › MSC_m57279_comp39057_c0_seq1_exon02.tre]

(_R_Archidendron_clypearia_Wieringa_1849@NODE_1_length_1086_cov_109.512389:0.09102931739695768742,(((_R_Afrocalliandra_redacta_Germishuizen_5585@NODE_1_length_684_cov_136.337727:0.08925040640139549064,_R_Calliandra_bella_LPQ15696@NODE_1_length_1150_cov_126.828518:0.17954913857671475630):0.02691348954422962195,((((Punjuba_killipii_Palodorios_6252@NODE_1_length_776_cov_22.878398:0.01680035462224909598,_R_Punjuba_lehmannii_Escobar_7465@NODE_1_length_1108_cov_52.483026:0.00628527879309764923):0.01112116050297769568,((Jupunba_floribunda_Iganci_883@NODE_1_length_1178_cov_63.637602:0.02391054893788410393,((Jupunba_longipedunculata_Cardona_2682@NODE_1_length_869_cov_125.498737:0.01152249873621294211,((Balizia_pedicellaris_Queiroz_15529@NODE_1_length_895_cov_630.940476:0.02050206881202426903,Balizia_elegans_Iganci_870@NODE_1_length_1042_cov_95.502591:0.01178463687110126862):0.00528397437082407488,(_R_Jupunba_microcalyx_Iganci_855@NODE_1_length_1133_cov_112.480114:0.00865318173385924705,((Cathormion_rhombifolium_Deighton_3618@NODE_1_length_961_cov_33.616516:0.00543099354702747741,_R_Cathormion_obliquifoliolatum_Wieringa_6519@NODE_1_length_1169_cov_178.098743:0.00217574024469898873):0.00979377071759585625,_R_Balizia_spnov_Morim_577@NODE_1_length_1257_cov_253.548253:0.01144627050689210265):0.00202011808624670379):0.00107392805828062559):0.00117784996575719223):0.00000100000050002909,(Jupunba_oxyphyllidia_Yonker_6157@NODE_1_length_958_cov_138.674234:0.00872202775620094760,Jupunba_idiopoda_Quesada_1718@NODE_1_length_674_cov_58.953099:0.01043816657351619159):0.00584596394947849846):0.00000100000050002909):0.00098295445216570708,(_R_Hydrochorea_gonggrijpii_Tillett_45696@NODE_1_length_902_cov_147.613333:0.00847364726265958587,Hydrochorea_corymbosa1_Bonadeu_655@NODE_1_length_1402_cov_1804.826281:0.01670379069186400667):0.01647052248062798319):0.00187890259241073375):0.00797016911042938703,(((Albizia_edwallii_Dalmaso_272@NODE_2_length_571_cov_8.093023:0.10330297154205121679,Albizia_coripatensis_Hughes_2433@NODE_1_length_1366_cov_162.899922:0.00888314193787272111):0.01573028390441598076,(((Albizia_niopoides_Simon_1601@NODE_1_length_901_cov_87.889563:0.01979086008101226327,(Albizia_subdimidiata_var_subdimidiata_Ferreira_210@NODE_1_length_821_cov_89.436828:0.01969635586710047695,Albizia_multiflora_Hughes_3090@NODE_1_length_1019_cov_55.940552:0.02019082462296242081):0.00449992993459804626):0.00269077168554951191,(Albizia_multiflora_Hughes_3090@NODE_2_length_879_cov_61.963840:0.01374632635937033005,((Albizia_subdimidiata_var_minor_Gorts_341@NODE_1_length_548_cov_26.486200:0.00000100000050002909,Albizia_glabripetala_Lewis_1652@NODE_1_length_731_cov_50.463303:0.00000100000050002909):0.00433302989167584553,Albizia_inundata_Wood_26530@NODE_1_length_975_cov_111.003261:0.00594882173978053194):0.01373382878717935122):0.00277304176958069384):0.00562389314045934167,((_R_Albizia_sinaloensis_Hughes_1576@NODE_1_length_1092_cov_44.490640:0.01073524105788715988,Albizia_tomentosa_Hughes_648@NODE_1_length_972_cov_52.290503:0.01202433964532455789):0.13832420923488034092,_R_Albizia_xerophytica_Hughes_1435@NODE_1_length_1237_cov_57.714655:0.02785088512638725713):0.01279646000772215360):0.00164650292883465632):0.00775020767806474959,(Enterolobium_cyclocarpum_MWC9020@NODE_1_length_973_cov_150.345982:0.03473637831555965311,_R_Albizia_tomentella_Leach_Dunlop_3801@NODE_1_length_994_cov_92.767721:0.03618266238726344786):0.00667370597893205200):0.00099674943276147369):0.01582134946870771691,(((((_R_Jupunba_nipensis_Mayo_19662@NODE_1_length_637_cov_29.503571:0.00454480815079209323,Jupunba_oppositifolia_Liegier_16014@NODE_1_length_815_cov_181.567751:0.00642430894362267316):0.01086520082989608262,(Jupunba_laeta_Mori_25147@NODE_1_length_792_cov_35.780420:0.01754941921584855097,Jupunba_commutata_Maguire_46145@NODE_1_length_929_cov_72.620892:0.01539816914611291318):0.00162901637183957742):0.00958974347405397963,(Punjuba_lehmannii_Escobar_7465@NODE_2_length_813_cov_51.709239:0.30635848608927784831,Punjuba_racemiflora_Jimenez_Soares_3626@NODE_1_length_1119_cov_93.890595:0.00051655568559937450):0.00597899103236577793):0.00127455826355904033,(((Jupunba_leucophylla_Iganci_839@NODE_1_length_1198_cov_231.314005:0.00864280490343304585,((_R_Hydrochorea_marginata_Morim_563@NODE_1_length_1063_cov_184.557809:0.00247359099225131140,Hydrochorea_corymbosa2_Iganci_862@NODE_1_length_754_cov_319.563662:0.00000100000050002909):0.01384509010580240763,(Jupunba_langsdorfii_Ribeiro_728@NODE_1_length_1159_cov_105.621072:0.01361977400200918911,Jupunba_macradenia_Lourteig_3021@NODE_1_length_1029_cov_86.363445:0.01052255485442368625):0.00000100000050002909):0.00000100000050002909):0.00093308685685549993,((Jupunba_brachystachya_Lima_7438@NODE_1_length_1307_cov_113.569106:0.00365012076089510536,Jupunba_villosa_Borges_423@NODE_1_length_1230_cov_138.022550:0.00193574469505450059):0.00320389487406679040,(_R_Jupunba_limae_Iganci_261@NODE_1_length_1142_cov_102.842254:0.00793607378278410845,_R_Jupunba_filamentosa_Lima_7487@NODE_1_length_1045_cov_117.023760:0.00458610030559980075):0.00623109863692894970):0.00155722259545693336):0.00000100000050002909,(Jupunba_abbottii_Zanoni_21220@NODE_1_length_896_cov_153.551893:0.00691246104828533749,(Balizia_leucocalyx_Aguilar_1939@NODE_1_length_573_cov_37.875000:0.01709703538848757198,Balizia_leucocalyx_Aguilar_1939@NODE_2_length_562_cov_54.707216:0.01675216603472128724):0.00274928885434293571):0.00292799014830526531):0.00246681806252775594):0.00843697806393835584,(_R_Albizia_edwallii_Dalmaso_272@NODE_1_length_909_cov_8.057377:0.02351660199583961025,(Albizia_burkartiana_StivalSantos_678@NODE_1_length_899_cov_14.428910:0.00525462032493901991,(Albizia_niopoides_Simon_1601@NODE_2_length_867_cov_39.379747:0.03533952116287043810,Albizia_sinaloensis_Hughes_1576@NODE_2_length_1059_cov_45.579430:0.01912310061330660740):0.00548244688721811167):0.00883813146716783821):0.00217794906114363333):0.01352697499111179570):0.00968946311431359043):0.00473139232427967522,Albizia_glabripetala_Lewis_1652@NODE_2_length_697_cov_30.543548:0.05441456087903626115):0.00322089564312858651,Acacia_rostellifera_Murphy_466@NODE_1_length_1123_cov_87.399618:0.02989591524561896474):0.0;
