# Supplementary material for: A new generic circumscription of Hydrochorea (Leguminosae, Caesalpinioideae, mimosoid clade) with an amphi-Atlantic distribution
Source: PhytoKeys. 2022 Aug 22;205:401–37. doi: 10.3897/phytokeys.205.82775 (PMC9849043; doi:10.3897/phytokeys.205.82775)
Supplement: Supplementary material 2 — Supplementary data file S2 [file phytokeys-205-401_article-82775__-s002.zip › MSC_m58850_comp39214_c0_seq7_exon01.tre]

((((((_R_Jupunba_microcalyx_Iganci_855@NODE_1_length_1056_cov_512.538304:0.00696943834801431062,((((Jupunba_macradenia_Lourteig_3021@NODE_1_length_1652_cov_252.334603:0.00954843285522633152,((Jupunba_limae_Iganci_261@NODE_1_length_2530_cov_163.152874:0.00335947341016851718,_R_Jupunba_brachystachya_Lima_7438@NODE_1_length_2038_cov_232.195309:0.00707948015718772809):0.00271125584982672384,((Jupunba_longipedunculata_Cardona_2682@NODE_1_length_1772_cov_308.224189:0.00436485087895691157,_R_Jupunba_floribunda_Iganci_883@NODE_1_length_2020_cov_242.418940:0.00306121090699657938):0.00249984747749302941,_R_Jupunba_cochleata_Bonadeu_673@NODE_1_length_2169_cov_192.700287:0.01283264489308922653):0.00066159563519395674):0.00057600128899771891):0.00056334257057460329,Jupunba_filamentosa_Lima_7487@NODE_1_length_2119_cov_198.615083:0.02380601562039369110):0.00000100000050002909,_R_Jupunba_laeta_Mori_25147@NODE_1_length_1718_cov_118.038391:0.01132268471557295458):0.00031533624838152427,(_R_Balizia_leucocalyx_Aguilar_1939@NODE_1_length_2199_cov_235.450047:0.00437133148167732216,((_R_Balizia_pedicellaris_Queiroz_15529@NODE_1_length_1826_cov_377.184077:0.00752102584152975016,(Balizia_spnov_Morim_577@NODE_1_length_1458_cov_364.115467:0.01194190417289165210,(_R_Cathormion_rhombifolium_Deighton_3618@NODE_1_length_1835_cov_139.285552:0.00490094728891667802,((_R_Hydrochorea_gonggrijpii_Tillett_45696@NODE_1_length_1752_cov_281.257910:0.00189500979266106137,(_R_Hydrochorea_corymbosa1_Bonadeu_655@NODE_1_length_1111_cov_2786.785985:0.00217651900173142059,(Hydrochorea_marginata_Morim_563@NODE_1_length_2306_cov_288.772544:0.00323089697463977560,Hydrochorea_corymbosa2_Iganci_862@NODE_1_length_1742_cov_507.474215:0.00313142431773764506):0.00027089522392869476):0.00134241522392165012):0.00120689194523351307,Cathormion_obliquifoliolatum_Wieringa_6519@NODE_1_length_1602_cov_218.011635:0.00424291610100731992):0.00000100000050002909):0.00537193496663285544):0.00111737938844734303):0.00149184250271752381,Balizia_elegans_Iganci_870@NODE_1_length_2374_cov_198.104484:0.01299670929338441264):0.00220148441491097024):0.00157360506708693199):0.00000100000050002909):0.00039090528940115071,(Jupunba_langsdorfii_Ribeiro_728@NODE_1_length_1839_cov_231.468218:0.01155041363963871422,((Jupunba_villosa_Borges_423@NODE_1_length_2041_cov_231.218432:0.00415318595845744470,_R_Jupunba_leucophylla_Iganci_839@NODE_1_length_2435_cov_348.759118:0.00811764759747881856):0.00061960585849915985,(_R_Jupunba_trapezifolia_Simon_1600@NODE_1_length_882_cov_379.148730:0.00134748037866870736,(_R_Jupunba_commutata_Maguire_46145@NODE_1_length_1975_cov_251.265543:0.00981058858628068402,_R_Jupunba_barbouriana_Iganci_847@NODE_1_length_2087_cov_290.791045:0.01075584963278853300):0.00000100000050002909):0.00306511784092312022):0.00164446928367093458):0.00106906969658629512):0.00871420773496916351,((_R_Acacia_rostellifera_Murphy_466@NODE_3_length_819_cov_22.076819:0.00672803058428747547,_R_Acacia_rostellifera_Murphy_466@NODE_2_length_864_cov_21.302414:0.05127507922015948211):0.99301960280302947748,(((_R_Jupunba_asplenifolia_Ekman_6383@NODE_1_length_1483_cov_114.066856:0.00312284992634153952,(_R_Jupunba_oppositifolia_Liegier_16014@NODE_1_length_1792_cov_254.537026:0.00000100000050002909,(Jupunba_abbottii_Zanoni_21220@NODE_1_length_1854_cov_229.557681:0.00194672195402396313,Jupunba_nipensis_Mayo_19662@NODE_1_length_1617_cov_81.516234:0.00916199279639213528):0.00064107817643790986):0.00339136367641953203):0.00059412954733220494,(_R_Jupunba_idiopoda_Quesada_1718@NODE_1_length_1640_cov_135.826615:0.00205363892632230791,_R_Jupunba_oxyphyllidia_Yonker_6157@NODE_1_length_1787_cov_246.837427:0.00244283505436007718):0.00215813257847721762):0.00971332749135253755,(_R_Punjuba_racemiflora_Jimenez_Soares_3626@NODE_1_length_1926_cov_265.724175:0.01388996056930594768,(_R_Punjuba_callejasii_Daly_5935@NODE_1_length_1715_cov_91.826618:0.00981496454349585316,(Punjuba_lehmannii_Escobar_7465@NODE_1_length_2134_cov_165.334954:0.00293716574501718232,_R_Punjuba_killipii_Palodorios_6252@NODE_1_length_1496_cov_101.552502:0.00233034257818319317):0.00890485219636789720):0.00000100000050002909):0.00329586152385787741):0.00000100000050002909):0.00611521754396619766):0.01294882444490145189,(_R_Calliandra_bella_LPQ15696@NODE_1_length_1790_cov_434.029189:0.07451705665580383997,Afrocalliandra_redacta_Germishuizen_5585@NODE_1_length_1752_cov_379.271045:0.06199297198189577390):0.05043424820566120431):0.01516414190427358213,_R_Archidendron_clypearia_Wieringa_1849@NODE_1_length_1988_cov_428.003663:0.02175807791095289365):0.00000100000050002909,((_R_Albizia_tomentella_Leach_Dunlop_3801@NODE_1_length_2074_cov_412.761642:0.03573954640197412463,Enterolobium_cyclocarpum_MWC9020@NODE_1_length_1944_cov_435.014462:0.03441206751693853122):0.00091317444524575107,(((Albizia_xerophytica_Hughes_1435@NODE_1_length_1789_cov_142.132593:0.00816145631610649437,((Albizia_tomentosa_Hughes_648@NODE_1_length_1869_cov_154.654018:0.00345019188623047184,Albizia_sinaloensis_Hughes_1576@NODE_1_length_1971_cov_133.905491:0.00201942889443418924):0.00513468232903631274,_R_Albizia_adinocephala_FHO33_88@NODE_1_length_2032_cov_278.852685:0.00406427911718555863):0.00863016712303007506):0.00597318688485708009,((Albizia_glabripetala_Lewis_1652@NODE_1_length_1511_cov_93.516039:0.00478948424712791459,((_R_Albizia_subdimidiata_var_subdimidiata_Ferreira_210@NODE_1_length_1863_cov_224.843785:0.00519442121988213101,Albizia_subdimidiata_var_minor_Gorts_341@NODE_1_length_1609_cov_52.678198:0.00221602882941860290):0.00064650427419045192,Albizia_inundata_Wood_26530@NODE_1_length_1491_cov_630.199164:0.00310460821675027313):0.00323344158876626023):0.00729474042183195313,((_R_Albizia_decandra_Vilhena_231@NODE_1_length_1509_cov_61.220670:0.01487377890870935325,Albizia_multiflora_Hughes_3090@NODE_1_length_1914_cov_222.841045:0.02094587149043621033):0.00703612015089048661,_R_Albizia_niopoides_Simon_1601@NODE_1_length_1894_cov_225.098514:0.01471401595478250696):0.00076802741025752414):0.00303349940625213116):0.00932637965624897973,((Albizia_coripatensis_Hughes_2433@NODE_1_length_2203_cov_341.496707:0.01186266447259184606,_R_Albizia_edwallii_Dalmaso_272@NODE_1_length_1575_cov_13.527632:0.01114939052388468597):0.00267634575657562128,_R_Albizia_burkartiana_StivalSantos_678@NODE_1_length_1446_cov_15.613947:0.01779281167501661765):0.00174723085618913804):0.01032580828537174589):0.00086551035120571935,Acacia_rostellifera_Murphy_466@NODE_1_length_1923_cov_387.029252:0.04786266598559970470):0.0;
