# Supplementary material for: A new generic circumscription of Hydrochorea (Leguminosae, Caesalpinioideae, mimosoid clade) with an amphi-Atlantic distribution
Source: PhytoKeys. 2022 Aug 22;205:401–37. doi: 10.3897/phytokeys.205.82775 (PMC9849043; doi:10.3897/phytokeys.205.82775)
Supplement: Supplementary material 2 — Supplementary data file S2 [file phytokeys-205-401_article-82775__-s002.zip › MSC_m58850_comp39214_c0_seq7_exon02.tre]

(((Calliandra_bella_LPQ15696@NODE_1_length_1208_cov_169.823165:0.12087103981254954110,_R_Afrocalliandra_redacta_Germishuizen_5585@NODE_1_length_1011_cov_188.145610:0.09747835667327917064):0.06768965256286869903,(((Punjuba_callejasii_Daly_5935@NODE_1_length_818_cov_26.449393:0.00943225228925396661,(_R_Punjuba_racemiflora_Jimenez_Soares_3626@NODE_1_length_1183_cov_110.356239:0.01024482366051507332,(Punjuba_killipii_Palodorios_6252@NODE_1_length_869_cov_64.731061:0.00706896140853997476,_R_Punjuba_lehmannii_Escobar_7465@NODE_1_length_1339_cov_68.809033:0.00511155931049837864):0.00520222666236364126):0.00155762376227264318):0.00471076129522474390,(((_R_Jupunba_oppositifolia_Liegier_16014@NODE_1_length_776_cov_147.386266:0.00170032275086383052,Jupunba_abbottii_Zanoni_21220@NODE_1_length_938_cov_83.325203:0.00000100000050002909):0.00371609926680140264,((_R_Jupunba_idiopoda_Quesada_1718@NODE_1_length_1100_cov_79.763441:0.00271781652654632397,_R_Jupunba_oxyphyllidia_Yonker_6157@NODE_1_length_881_cov_126.363184:0.00556133222920911999):0.00137141783465129317,(_R_Jupunba_asplenifolia_Ekman_6383@NODE_1_length_699_cov_44.995177:0.00386586037378184970,_R_Jupunba_nipensis_Mayo_19662@NODE_1_length_746_cov_36.466368:0.00353879909807825084):0.00533879897133390877):0.00000100000050002909):0.01381266114975226306,(_R_Jupunba_langsdorfii_Ribeiro_728@NODE_1_length_1589_cov_88.352513:0.01475059937140575303,(Jupunba_commutata_Maguire_46145@NODE_1_length_1212_cov_94.034361:0.01387583704455720365,(((_R_Balizia_leucocalyx_Aguilar_1939@NODE_1_length_1403_cov_110.490950:0.01642483926728063870,_R_Balizia_elegans_Iganci_870@NODE_1_length_1454_cov_84.472041:0.01349508204206239896):0.00335456005656678893,(((_R_Jupunba_filamentosa_Lima_7487@NODE_1_length_1352_cov_107.438431:0.01186067922759062240,Jupunba_cochleata_Bonadeu_673@NODE_1_length_1372_cov_98.248649:0.01360575858881368089):0.00399211314664920606,(Jupunba_longipedunculata_Cardona_2682@NODE_1_length_877_cov_131.475000:0.00268592705435873828,_R_Jupunba_laeta_Mori_25147@NODE_1_length_875_cov_43.365915:0.01516979995253111939):0.00000100000050002909):0.00000100000050002909,((Jupunba_villosa_Borges_423@NODE_1_length_1366_cov_121.930954:0.01009946006381270793,(_R_Jupunba_limae_Iganci_261@NODE_1_length_1472_cov_86.164158:0.00478123863969925292,_R_Jupunba_brachystachya_Lima_7438@NODE_1_length_1373_cov_98.589506:0.00583372162283455828):0.00273273916563026220):0.00202040399591086337,(_R_Jupunba_leucophylla_Iganci_839@NODE_1_length_1307_cov_190.483740:0.00841993949240627676,(((Jupunba_trapezifolia_Simon_1600@NODE_1_length_1318_cov_194.190024:0.00382550461063429527,Jupunba_barbouriana_Iganci_847@NODE_1_length_1162_cov_159.680184:0.00230193313523594694):0.00536859371574713133,(Balizia_pedicellaris_Queiroz_15529@NODE_1_length_1338_cov_356.841777:0.00981557451792219350,Jupunba_macradenia_Lourteig_3021@NODE_1_length_1069_cov_91.116935:0.01126541045816914326):0.00116833566413735140):0.00097304651463199325,(Balizia_spnov_Morim_577@NODE_1_length_851_cov_298.707286:0.01050197502997810180,((_R_Cathormion_obliquifoliolatum_Wieringa_6519@NODE_1_length_1188_cov_434.716681:0.00560965586668295442,Cathormion_rhombifolium_Deighton_3618@NODE_1_length_1039_cov_84.851351:0.00523474016628069309):0.00378645151563418133,(_R_Hydrochorea_marginata_Morim_563@NODE_1_length_1449_cov_148.574344:0.00169771729745392830,(Hydrochorea_corymbosa1_Bonadeu_655@NODE_1_length_1038_cov_327.817904:0.00102138599516310674,(Hydrochorea_corymbosa2_Iganci_862@NODE_1_length_1210_cov_293.174892:0.00172280790958811514,Hydrochorea_gonggrijpii_Tillett_45696@NODE_1_length_987_cov_121.141758:0.00448386880322521053):0.00000100000050002909):0.00000100000050002909):0.00168740320946764882):0.00385541421094646617):0.00259917247077363564):0.00157645879935108466):0.00000100000050002909):0.00076872516234934333):0.00082101408059502047):0.00000100000050002909,(Jupunba_microcalyx_Iganci_855@NODE_1_length_1573_cov_117.649733:0.00936742848012047172,Jupunba_floribunda_Iganci_883@NODE_1_length_1386_cov_102.054240:0.01015898369440499174):0.00073869483223262529):0.00000100000050002909):0.00351271147193359936):0.00354900715578439566):0.00066920283708856842):0.01934415138051696209,((((Albizia_adinocephala_FHO33_88@NODE_1_length_1228_cov_127.225022:0.00908716300524343469,_R_Albizia_tomentosa_Hughes_648@NODE_1_length_882_cov_104.387578:0.00274788313496138843):0.00000100000050002909,Albizia_sinaloensis_Hughes_1576@NODE_1_length_940_cov_79.857474:0.00607801316247060918):0.00181830411456171273,_R_Albizia_xerophytica_Hughes_1435@NODE_1_length_1092_cov_93.163547:0.01478954039203238952):0.01241390091451994616,(Albizia_glabripetala_Lewis_1652@NODE_1_length_789_cov_52.168539:0.01515871890280354010,(Albizia_niopoides_Simon_1601@NODE_1_length_1115_cov_150.578035:0.01850696479084638912,(Albizia_subdimidiata_var_minor_Gorts_341@NODE_1_length_585_cov_35.872047:0.14242410791872753273,(_R_Albizia_subdimidiata_var_subdimidiata_Ferreira_210@NODE_1_length_1101_cov_136.529297:0.01838903788865307865,_R_Albizia_inundata_Wood_26530@NODE_1_length_1031_cov_347.381148:0.00875019388605813644):0.00000100000050002909):0.00854810627317995064):0.00270440431982148753):0.00255825284914360700):0.12113444128014515255):0.01188319531800344046):0.00748237769372117351,((_R_Albizia_tomentella_Leach_Dunlop_3801@NODE_1_length_1360_cov_122.321122:0.03519584156467751163,((_R_Albizia_edwallii_Dalmaso_272@NODE_1_length_1019_cov_8.310166:0.04374257484514220556,(_R_Albizia_decandra_Vilhena_231@NODE_1_length_662_cov_38.994872:0.01226230594541813552,_R_Albizia_multiflora_Hughes_3090@NODE_1_length_1291_cov_100.877265:0.01597326633096143172):0.02799409272591608239):0.06408239492278439142,(Albizia_coripatensis_Hughes_2433@NODE_1_length_1097_cov_191.239216:0.02146315373832553830,Albizia_burkartiana_StivalSantos_678@NODE_1_length_722_cov_11.649175:0.01688537711598302182):0.00646656321400595081):0.01368466950413439569):0.01344849185212716909,((_R_Archidendron_clypearia_Wieringa_1849@NODE_1_length_1289_cov_172.906766:0.31402328268850676629,(Jupunba_villosa_Borges_423@NODE_2_length_1008_cov_32.988185:0.00000100000050002909,(_R_Balizia_elegans_Iganci_870@NODE_2_length_855_cov_14.859897:0.01613332717119981760,(_R_Jupunba_limae_Iganci_261@NODE_2_length_1137_cov_25.384906:0.00923948847412933705,_R_Jupunba_brachystachya_Lima_7438@NODE_2_length_812_cov_32.567347:0.01053079771970034245):0.00168580710891427289):0.00837524750150411834):0.77536950835713680519):0.05460686777148864024,_R_Enterolobium_cyclocarpum_MWC9020@NODE_1_length_1362_cov_183.140078:0.03439614347389274157):0.00218355739288188721):0.00344075264714597184,Acacia_rostellifera_Murphy_466@NODE_1_length_1415_cov_116.541854:0.03520299956617427978):0.0;
