# Supplementary material for: A new generic circumscription of Hydrochorea (Leguminosae, Caesalpinioideae, mimosoid clade) with an amphi-Atlantic distribution
Source: PhytoKeys. 2022 Aug 22;205:401–37. doi: 10.3897/phytokeys.205.82775 (PMC9849043; doi:10.3897/phytokeys.205.82775)
Supplement: Supplementary material 2 — Supplementary data file S2 [file phytokeys-205-401_article-82775__-s002.zip › MSC_m66040_comp39858_c0_seq6.tre]

(((((_R_Jupunba_microcalyx_Iganci_855@NODE_2_length_942_cov_120.834682:0.00137682749280420777,Jupunba_leucophylla_Iganci_839@NODE_4_length_639_cov_17.802491:0.00237432091233188633):0.01007788893556093093,((Punjuba_callejasii_Daly_5935@NODE_1_length_2669_cov_28.945602:0.00717813000194946794,(_R_Punjuba_racemiflora_Jimenez_Soares_3626@NODE_1_length_3026_cov_188.255002:0.00959857086343716796,(_R_Punjuba_killipii_Palodorios_6252@NODE_1_length_2832_cov_93.537931:0.00348476806779722276,Punjuba_lehmannii_Escobar_7465@NODE_1_length_3170_cov_125.723893:0.00549348070146490116):0.00145310866542037401):0.00282779252078094309):0.00448684620857737419,(((_R_Balizia_elegans_Iganci_870@NODE_1_length_3044_cov_176.862487:0.00649896384918580497,(_R_Hydrochorea_corymbosa1_Bonadeu_655@NODE_1_length_3088_cov_312.269041:0.00712031448931944866,(_R_Hydrochorea_marginata_Morim_563@NODE_1_length_3400_cov_280.554619:0.01644467061653999071,_R_Hydrochorea_corymbosa2_Iganci_862@NODE_1_length_3157_cov_530.938104:0.00461111682759199597):0.00598532084047160868):0.00409000560060592683):0.00242253001260124513,((Hydrochorea_gonggrijpii_Tillett_45696@NODE_1_length_2806_cov_180.770246:0.00529984763939218579,(Cathormion_rhombifolium_Deighton_3618@NODE_1_length_2876_cov_115.479457:0.00648218601074910736,_R_Cathormion_obliquifoliolatum_Wieringa_6519@NODE_1_length_3079_cov_316.068452:0.00542707455264206454):0.00125347750259694195):0.00325670602636263283,_R_Balizia_spnov_Morim_577@NODE_1_length_3224_cov_461.769328:0.00674242473523331033):0.00226212052044488451):0.00172124164637345463,(((Balizia_leucocalyx_Aguilar_1939@NODE_2_length_863_cov_71.318066:0.01392730265776611319,((_R_Jupunba_nipensis_Mayo_19662@NODE_1_length_1967_cov_44.615344:0.00737264964625444514,Jupunba_abbottii_Zanoni_21220@NODE_1_length_2792_cov_111.975691:0.00559557964862033956):0.00133552077692243132,((Jupunba_asplenifolia_Ekman_6383@NODE_1_length_1155_cov_43.028757:0.00948160537563520929,((_R_Jupunba_microcalyx_Iganci_855@NODE_4_length_734_cov_18.739726:0.00760687049516268164,Jupunba_leucophylla_Iganci_839@NODE_3_length_671_cov_61.670034:0.00622311404118805478):1.23975031424536585867,(_R_Jupunba_nipensis_Mayo_19662@NODE_2_length_604_cov_12.874763:0.08262490151056982313,_R_Jupunba_oppositifolia_Liegier_16014@NODE_1_length_2822_cov_137.997450:0.00000100000050002909):0.00000100000050002909):0.00169832857424885293):0.00256004119345013036,_R_Jupunba_asplenifolia_Ekman_6383@NODE_2_length_544_cov_17.357602:0.00416369184533248345):0.00000100000050002909):0.00153374395462111345):0.00076852104868561303,(_R_Jupunba_floribunda_Iganci_883@NODE_1_length_2253_cov_527.559283:0.00101842491015317871,(_R_Jupunba_floribunda_Iganci_883@NODE_3_length_591_cov_9.400778:0.00388890629516870168,Jupunba_longipedunculata_Cardona_2682@NODE_1_length_3028_cov_138.111488:0.00096027449172179750):0.00272178897590548549):0.00585932303377612561):0.00000100000050002909,((((_R_Jupunba_laeta_Mori_25147@NODE_2_length_767_cov_211.924638:0.00533159447207487164,((_R_Jupunba_laeta_Mori_25147@NODE_1_length_957_cov_195.644318:0.00000100000050002909,_R_Jupunba_cochleata_Bonadeu_673@NODE_2_length_750_cov_41.732541:0.00766220709131629988):0.00240242998381238072,((((((_R_Jupunba_filamentosa_Lima_7487@NODE_2_length_803_cov_46.673554:0.00000100000050002909,_R_Balizia_pedicellaris_Queiroz_15529@NODE_1_length_2406_cov_465.909826:0.00056651324027496154):0.00176335154864143352,(_R_Jupunba_filamentosa_Lima_7487@NODE_1_length_947_cov_289.994253:0.00248902557063957483,_R_Jupunba_laeta_Mori_25147@NODE_3_length_663_cov_657.037543:0.00179861042636174058):0.00000100000050002909):0.00000100000050002909,Jupunba_villosa_Borges_423@NODE_1_length_3378_cov_192.717055:0.00190562061738904572):0.00000100000050002909,(Balizia_pedicellaris_Queiroz_15529@NODE_2_length_903_cov_330.841981:0.01150516114996262898,Jupunba_cochleata_Bonadeu_673@NODE_4_length_578_cov_61.421158:0.00415195446676829786):0.00000514701606370465):0.00000100000050002909,_R_Jupunba_filamentosa_Lima_7487@NODE_3_length_776_cov_113.878398:0.00304001953694500076):0.00211010377387100233,_R_Jupunba_cochleata_Bonadeu_673@NODE_1_length_953_cov_350.055936:0.00723385529915781568):0.00000100000050002909):0.00195356668165715770):0.00402497023069015979,(Jupunba_brachystachya_Lima_7438@NODE_1_length_3186_cov_167.009328:0.00547641843684816727,_R_Jupunba_limae_Iganci_261@NODE_1_length_3398_cov_251.976212:0.00241732057233371919):0.00686726146000157193):0.00171883281197570932,((Jupunba_trapezifolia_Simon_1600@NODE_1_length_2929_cov_414.390745:0.00719927066976239465,_R_Jupunba_barbouriana_Iganci_847@NODE_1_length_3114_cov_239.658215:0.00724283069686893367):0.00173424254612558073,((_R_Jupunba_floribunda_Iganci_883@NODE_2_length_662_cov_35.900855:0.03125140902131856580,((_R_Jupunba_leucophylla_Iganci_839@NODE_5_length_520_cov_24.198646:0.00000100000050002909,((_R_Jupunba_leucophylla_Iganci_839@NODE_1_length_2008_cov_422.723459:0.00418472123303901666,Jupunba_microcalyx_Iganci_855@NODE_3_length_765_cov_256.917151:0.00139883128020135443):0.00013040371573115573,Jupunba_leucophylla_Iganci_839@NODE_2_length_916_cov_332.034565:0.00000100000050002909):0.00000100000050002909):0.00547117566140295063,Jupunba_microcalyx_Iganci_855@NODE_1_length_1516_cov_365.179291:0.00444091375300485237):0.00139357463304884237):0.00242085761144629095,Jupunba_macradenia_Lourteig_3021@NODE_1_length_2892_cov_152.511190:0.01023353672669876334):0.00225038314338927388):0.00000100000050002909):0.00154215353008888521,(_R_Jupunba_langsdorfii_Ribeiro_728@NODE_1_length_3301_cov_358.492866:0.01494620479342442798,_R_Balizia_leucocalyx_Aguilar_1939@NODE_1_length_2422_cov_219.060981:0.01298418318563450934):0.00477825876734442462):0.00154014440902489340):0.00106307730454507140):0.00130250914063424804):0.00142806844320987939):0.00058542909831617101,(((_R_Jupunba_commutata_Maguire_46145@NODE_2_length_508_cov_143.716937:0.01228010328231981738,_R_Jupunba_commutata_Maguire_46145@NODE_1_length_3036_cov_150.735722:0.00397559671219781686):0.00394520494667265856,(_R_Jupunba_idiopoda_Quesada_1718@NODE_1_length_2126_cov_167.994632:0.00313157268254807665,(_R_Jupunba_idiopoda_Quesada_1718@NODE_2_length_599_cov_45.670498:0.00764897694867908238,Jupunba_oxyphyllidia_Yonker_6157@NODE_1_length_2874_cov_155.224526:0.00365820330950698781):0.00189123314646911069):0.00377957802953563611):0.00205663694747550228,Jupunba_cochleata_Bonadeu_673@NODE_3_length_673_cov_56.023490:0.03066363884919149491):0.00000100000050002909):0.00743868463055375080,(((_R_Albizia_tomentella_Leach_Dunlop_3801@NODE_1_length_3314_cov_247.354958:0.02063602444549058473,Enterolobium_cyclocarpum_MWC9020@NODE_1_length_3123_cov_431.654301:0.01867656050689520814):0.00133433059424885921,((_R_Albizia_burkartiana_StivalSantos_678@NODE_1_length_3006_cov_16.211115:0.01243454585358656425,(((Albizia_glabripetala_Lewis_1652@NODE_2_length_857_cov_58.933333:0.01690988390407411127,Albizia_multiflora_Hughes_3090@NODE_2_length_677_cov_121.696667:0.02865156907276986478):0.00231737537156885727,(((((Albizia_adinocephala_FHO33_88@NODE_1_length_3135_cov_140.873120:0.00581545950703654582,_R_Albizia_xerophytica_Hughes_1435@NODE_1_length_3264_cov_134.388767:0.00676953679712159230):0.00134488961663576994,(_R_Albizia_sinaloensis_Hughes_1576@NODE_1_length_3059_cov_121.517773:0.00591534555782736570,Albizia_tomentosa_Hughes_648@NODE_1_length_3198_cov_154.776033:0.00403793967773312130):0.00194363837455139394):0.00000100000050002909,Albizia_adinocephala_FHO33_88@NODE_2_length_698_cov_421.391304:0.00504853334123004250):0.00554147280372002671,_R_Albizia_niopoides_Simon_1601@NODE_1_length_3172_cov_237.790630:0.02017585638942816922):0.00207395312966767754,(_R_Albizia_decandra_Vilhena_231@NODE_1_length_1974_cov_56.968371:0.03226705632065876572,Albizia_subdimidiata_var_subdimidiata_Ferreira_210@NODE_1_length_3048_cov_233.728038:0.01052607577094165359):0.00316713612773886427):0.00105797996665929158):0.00059184414681025623,((Albizia_glabripetala_Lewis_1652@NODE_1_length_1059_cov_57.011202:0.00552102419688182879,(((Albizia_subdimidiata_var_minor_Gorts_341@NODE_2_length_677_cov_17.153333:0.00265526583607239401,_R_Albizia_subdimidiata_var_minor_Gorts_341@NODE_1_length_2197_cov_54.205189:0.00000100000050002909):0.00627526242018837214,_R_Albizia_subdimidiata_var_subdimidiata_Ferreira_210@NODE_2_length_686_cov_109.939245:0.01454434410928170940):0.00005783535178923806,_R_Albizia_glabripetala_Lewis_1652@NODE_3_length_632_cov_37.421622:0.00000100000050002909):0.00334465438607278297):0.00704512479194542140,(_R_Albizia_inundata_Wood_26530@NODE_1_length_1501_cov_826.264869:0.00638841094455461916,(Albizia_inundata_Wood_26530@NODE_2_length_1164_cov_425.039675:0.01142048318661852656,Albizia_multiflora_Hughes_3090@NODE_1_length_3165_cov_194.402526:0.00909002938868406357):0.00299716612944061741):0.00000100000050002909):0.00315148323466242367):0.00127249363237705261):0.00198680111440808355,(Albizia_edwallii_Dalmaso_272@NODE_1_length_3056_cov_11.186271:0.01042835069542497224,_R_Albizia_coripatensis_Hughes_2433@NODE_1_length_3073_cov_372.460614:0.01113933627095496474):0.00564114114332405023):0.00258758448181375987):0.01438714177262608376,(_R_Calliandra_bella_LPQ15696@NODE_1_length_2847_cov_361.390253:0.05385185140839535145,_R_Afrocalliandra_redacta_Germishuizen_5585@NODE_1_length_2789_cov_303.138274:0.04707663966770221642):0.02649177476801757580):0.02731315252775518357):0.00268652682003708539,(Archidendron_clypearia_Wieringa_1849@NODE_2_length_515_cov_84.634703:1.42010424147755642821,_R_Archidendron_clypearia_Wieringa_1849@NODE_1_length_2523_cov_538.162306:0.00000100000050002909):0.02205547276307836049,Acacia_rostellifera_Murphy_466@NODE_1_length_3304_cov_229.969631:0.02965515441790488732):0.0;
