# Supplementary material for: A new generic circumscription of Hydrochorea (Leguminosae, Caesalpinioideae, mimosoid clade) with an amphi-Atlantic distribution
Source: PhytoKeys. 2022 Aug 22;205:401–37. doi: 10.3897/phytokeys.205.82775 (PMC9849043; doi:10.3897/phytokeys.205.82775)
Supplement: Supplementary material 2 — Supplementary data file S2 [file phytokeys-205-401_article-82775__-s002.zip › MSC_m71323_comp40260_c0_seq13_exon01.tre]

((_R_Albizia_tomentosa_Hughes_648@NODE_1_length_1373_cov_60.882716:0.00751298686675645581,((_R_Albizia_glabripetala_Lewis_1652@NODE_1_length_1251_cov_33.568143:0.00882849080367746619,Albizia_burkartiana_StivalSantos_678@NODE_1_length_1211_cov_5.692907:0.01108883060116079740):0.00247527939645080268,(((Albizia_multiflora_Hughes_3090@NODE_1_length_1605_cov_84.270942:0.00774643101362559611,_R_Albizia_niopoides_Simon_1601@NODE_1_length_1479_cov_96.741797:0.01605094357692000984):0.00336238003151651411,(Albizia_inundata_Wood_26530@NODE_1_length_619_cov_100.895390:0.00653282723412721301,(Albizia_decandra_Vilhena_231@NODE_1_length_957_cov_17.242045:0.00325838639999856796,(_R_Albizia_subdimidiata_var_minor_Gorts_341@NODE_1_length_1073_cov_16.134538:0.00483547096635936809,(_R_Albizia_inundata_Wood_26530@NODE_2_length_571_cov_60.887597:0.00566616918992068376,Albizia_subdimidiata_var_subdimidiata_Ferreira_210@NODE_1_length_1397_cov_98.431818:0.00142805141718602342):0.00142711184734390013):0.00141812319004243695):0.00000100000050002909):0.01031530448060535843):0.00539497519343903453,((((Punjuba_lehmannii_Escobar_7465@NODE_1_length_1495_cov_51.648801:0.00959050794085478629,((_R_Punjuba_killipii_Palodorios_6252@NODE_1_length_1088_cov_38.256182:0.00284754315220592811,Punjuba_racemiflora_Jimenez_Soares_3626@NODE_1_length_1484_cov_75.755508:0.00577332573256791447):0.00000100000050002909,_R_Punjuba_callejasii_Daly_5935@NODE_1_length_1117_cov_10.803846:0.00461540862711436097):0.00000100000050002909):0.00917504337889715749,((Jupunba_idiopoda_Quesada_1718@NODE_1_length_1176_cov_65.860783:0.00173122148540632106,Jupunba_oxyphyllidia_Yonker_6157@NODE_1_length_1401_cov_73.210725:0.00218456414482698456):0.00439032750692088403,((((Jupunba_macradenia_Lourteig_3021@NODE_1_length_1463_cov_59.982684:0.00551340943308283385,(_R_Balizia_spnov_Morim_577@NODE_1_length_821_cov_329.889034:0.01024682338512825606,((Jupunba_abbottii_Zanoni_21220@NODE_1_length_1194_cov_71.597135:0.00226340059124383736,(Jupunba_asplenifolia_Ekman_6383@NODE_1_length_958_cov_27.365494:0.00000100000050002909,Jupunba_nipensis_Mayo_19662@NODE_1_length_1059_cov_26.704684:0.01051008494066533148):0.00417568200138676918):0.00111248675714387276,Jupunba_leucophylla_Iganci_839@NODE_1_length_554_cov_121.020964:0.00527928745029476211):0.00000100000050002909):0.00000100000050002909):0.00000100000050002909,_R_Jupunba_longipedunculata_Cardona_2682@NODE_1_length_1416_cov_62.916355:0.00503775269311989519):0.00000100000050002909,(_R_Jupunba_commutata_Maguire_46145@NODE_1_length_1361_cov_94.156542:0.00374841683235331265,(_R_Jupunba_brachystachya_Lima_7438@NODE_1_length_1555_cov_75.698241:0.00234454648855104497,_R_Jupunba_villosa_Borges_423@NODE_1_length_1419_cov_101.290611:0.00398913009445791677):0.00235884349339627371):0.00066899151305065336):0.00000100000050002909,((Jupunba_langsdorfii_Ribeiro_728@NODE_1_length_1006_cov_39.996771:0.00521326212720733904,Balizia_pedicellaris_Queiroz_15529@NODE_1_length_1349_cov_210.966770:0.01127729971746752220):0.00090977749944500072,(Jupunba_filamentosa_Lima_7487@NODE_1_length_1614_cov_62.867274:0.00579056075573047228,((((((Jupunba_leucophylla_Iganci_839@NODE_2_length_554_cov_92.020964:0.00530035666501363790,Jupunba_microcalyx_Iganci_855@NODE_1_length_1828_cov_73.790977:0.00148029134156848216):0.00748706979320995676,_R_Balizia_leucocalyx_Aguilar_1939@NODE_1_length_1630_cov_73.897618:0.00931219954652451332):0.00135527792164099117,Balizia_elegans_Iganci_870@NODE_1_length_1687_cov_72.420497:0.00460769852824703240):0.00000100000050002909,((_R_Jupunba_oppositifolia_Liegier_16014@NODE_1_length_1205_cov_72.333333:0.00929962440783919410,Jupunba_limae_Iganci_261@NODE_1_length_1749_cov_72.387560:0.00707818843284766224):0.00000100000050002909,((Jupunba_laeta_Mori_25147@NODE_1_length_1364_cov_33.082362:0.01114786103250059793,((_R_Cathormion_rhombifolium_Deighton_3618@NODE_1_length_1268_cov_53.371956:0.00089054640663464358,_R_Cathormion_obliquifoliolatum_Wieringa_6519@NODE_1_length_1391_cov_99.107784:0.00158930223905488300):0.00709120010849370683,(_R_Hydrochorea_corymbosa2_Iganci_862@NODE_1_length_1393_cov_127.156951:0.00362943698654675769,(Hydrochorea_gonggrijpii_Tillett_45696@NODE_1_length_1251_cov_65.262351:0.00246803423379825075,(Hydrochorea_marginata_Morim_563@NODE_1_length_1705_cov_123.307740:0.00281105338091500396,Hydrochorea_corymbosa1_Bonadeu_655@NODE_1_length_1275_cov_66.647541:0.00317930004465378883):0.00000100000050002909):0.00000100000050002909):0.00140200720009617469):0.00212382235607623667):0.00000100000050002909,(_R_Balizia_spnov_Morim_577@NODE_2_length_599_cov_183.966912:0.00518042708086193827,Jupunba_trapezifolia_Simon_1600@NODE_1_length_1507_cov_77.103306:0.00880333047452355917):0.00144198896942073092):0.00070448561640716612):0.00000100000050002909):0.00000100000050002909,(Jupunba_barbouriana_Iganci_847@NODE_1_length_1599_cov_108.948095:0.00397911040374457174,Jupunba_floribunda_Iganci_883@NODE_1_length_1790_cov_87.192061:0.00450021739809578630):0.00128044675825844949):0.00000100000050002909,Jupunba_cochleata_Bonadeu_673@NODE_1_length_1685_cov_71.559080:0.00578445912311543586):0.00063496110574264388):0.00128900570522009431):0.00063689601248472438):0.00212841407901635197):0.00429270725825409497):0.00321194799467636313,(((_R_Afrocalliandra_redacta_Germishuizen_5585@NODE_1_length_1033_cov_121.514644:0.04484438580457669049,_R_Calliandra_bella_LPQ15696@NODE_1_length_1301_cov_129.642974:0.08244260908222222906):0.04946591194619556070,(Enterolobium_cyclocarpum_MWC9020@NODE_1_length_1680_cov_123.820961:0.03280266952413855852,Albizia_tomentella_Leach_Dunlop_3801@NODE_1_length_1552_cov_101.037966:0.04387205959623698137):0.00036773527087904516):0.00000100000050002909,((_R_Acacia_rostellifera_Murphy_466@NODE_2_length_537_cov_6.582609:0.00000100000050002909,_R_Acacia_rostellifera_Murphy_466@NODE_1_length_1352_cov_141.207843:0.00000100000050002909):0.02444685021050492166,_R_Archidendron_clypearia_Wieringa_1849@NODE_1_length_1391_cov_150.970320:0.01805146850197581268):0.00117357848435372617):0.00195405503034994273):0.00390386827464877335,_R_Albizia_coripatensis_Hughes_2433@NODE_1_length_1495_cov_118.870240:0.02006007029890000820):0.00064063876064463085):0.00296312734428059478):0.00796661534916619056):0.00258954891789224149,(_R_Albizia_xerophytica_Hughes_1435@NODE_1_length_1418_cov_57.592095:0.00142607405834401305,Albizia_sinaloensis_Hughes_1576@NODE_1_length_1481_cov_53.502137:0.00498097323039274186):0.00000100000050002909,Albizia_adinocephala_FHO33_88@NODE_1_length_1686_cov_97.632070:0.00144775775109571409):0.0;
