# Supplementary material for: A new generic circumscription of Hydrochorea (Leguminosae, Caesalpinioideae, mimosoid clade) with an amphi-Atlantic distribution
Source: PhytoKeys. 2022 Aug 22;205:401–37. doi: 10.3897/phytokeys.205.82775 (PMC9849043; doi:10.3897/phytokeys.205.82775)
Supplement: Supplementary material 2 — Supplementary data file S2 [file phytokeys-205-401_article-82775__-s002.zip › MSC_m78943_comp40716_c1_seq3_exon01.tre]

((((_R_Albizia_edwallii_Dalmaso_272@NODE_1_length_820_cov_11.054902:0.01566051426443895375,(Albizia_coripatensis_Hughes_2433@NODE_1_length_1493_cov_143.853107:0.02070776686471672776,(Albizia_burkartiana_StivalSantos_678@NODE_1_length_847_cov_10.114899:0.00616452745084132472,((_R_Albizia_niopoides_Simon_1601@NODE_1_length_1168_cov_109.424381:0.01695208258954770605,(Albizia_decandra_Vilhena_231@NODE_1_length_725_cov_24.381173:0.00449261465917170748,(_R_Albizia_multiflora_Hughes_3090@NODE_1_length_1316_cov_73.418886:0.01376465551841181412,(Albizia_glabripetala_Lewis_1652@NODE_1_length_928_cov_47.186839:0.01052092623037797006,(_R_Albizia_subdimidiata_var_minor_Gorts_341@NODE_1_length_795_cov_46.282730:0.00270875577657034468,(Albizia_inundata_Wood_26530@NODE_1_length_861_cov_126.038462:0.00612904238101823033,Albizia_subdimidiata_var_subdimidiata_Ferreira_210@NODE_1_length_976_cov_109.609566:0.00577232124275265778):0.00000100000050002909):0.00700590344148338106):0.00355267746612261291):0.00000100000050002909):0.00406149829888670898):0.01041809497998300374,((_R_Albizia_xerophytica_Hughes_1435@NODE_1_length_1097_cov_66.923529:0.00489047661531523230,Albizia_adinocephala_FHO33_88@NODE_1_length_1476_cov_103.014296:0.00816302270979040769):0.00463287144107806578,(Albizia_sinaloensis_Hughes_1576@NODE_1_length_1235_cov_68.734024:0.00412613901236137410,Albizia_tomentosa_Hughes_648@NODE_1_length_1137_cov_85.897170:0.00182391585284102193):0.00744478444220622159):0.01025805048647102612):0.00000100000050002909):0.00494864196883475563):0.00000100000050002909):0.00558036749278003046,((Punjuba_callejasii_Daly_5935@NODE_1_length_993_cov_46.591703:0.00508694950905006979,(_R_Punjuba_racemiflora_Jimenez_Soares_3626@NODE_1_length_1324_cov_97.558941:0.00924607726919449147,(Punjuba_killipii_Palodorios_6252@NODE_1_length_790_cov_41.695652:0.00269491973653091790,_R_Punjuba_lehmannii_Escobar_7465@NODE_1_length_1253_cov_86.315476:0.00248871670321229111):0.00246816916794117104):0.00000100000050002909):0.00418643590973043732,(((((_R_Jupunba_microcalyx_Iganci_855@NODE_1_length_1689_cov_97.808933:0.00801687579389464590,(Jupunba_asplenifolia_Ekman_6383@NODE_1_length_883_cov_61.960298:0.00854722030981162548,(_R_Jupunba_nipensis_Mayo_19662@NODE_1_length_799_cov_37.112188:0.00530380611357731020,(Jupunba_abbottii_Zanoni_21220@NODE_1_length_1133_cov_96.832386:0.00273283225754873899,Jupunba_oppositifolia_Liegier_16014@NODE_1_length_860_cov_140.166028:0.00000100000050002909):0.00000100000050002909):0.00390574867019969751):0.00245135880890349784):0.00087746816454813679,_R_Jupunba_macradenia_Lourteig_3021@NODE_1_length_975_cov_87.834076:0.02581937455272344598):0.00000100000050002909,Jupunba_langsdorfii_Ribeiro_728@NODE_1_length_1614_cov_72.528953:0.00588012945126189027):0.00000100000050002909,((Jupunba_trapezifolia_Simon_1600@NODE_1_length_1354_cov_209.906082:0.00794139556789118239,(Jupunba_barbouriana_Iganci_847@NODE_1_length_1316_cov_149.199354:0.00235149700946081074,Jupunba_commutata_Maguire_46145@NODE_1_length_1315_cov_104.176090:0.00924611059333511898):0.00171235984623565153):0.00362359913515212509,(Jupunba_cochleata_Bonadeu_673@NODE_2_length_584_cov_14.244576:0.00000100000050002909,Jupunba_cochleata_Bonadeu_673@NODE_1_length_1196_cov_104.831099:0.00000100000050002909):0.00661960718214116544):0.00000100000050002909):0.00146621442171799752,(Balizia_pedicellaris_Queiroz_15529@NODE_1_length_871_cov_264.301471:0.01022259148427864112,((_R_Jupunba_limae_Iganci_261@NODE_1_length_1692_cov_75.661920:0.00367662828462480499,(_R_Jupunba_villosa_Borges_423@NODE_1_length_1395_cov_104.850531:0.00219870634277559863,(Jupunba_brachystachya_Lima_7438@NODE_1_length_1516_cov_86.576789:0.00302265047790995379,_R_Jupunba_filamentosa_Lima_7487@NODE_1_length_1412_cov_81.424719:0.00588378201331806513):0.00000100000050002909):0.00368287108520102191):0.00368375575107832923,((((Balizia_spnov_Morim_577@NODE_1_length_1267_cov_178.146865:0.00794518468681660282,(Hydrochorea_gonggrijpii_Tillett_45696@NODE_1_length_1013_cov_125.628205:0.00605677804553336491,((Cathormion_obliquifoliolatum_Wieringa_6519@NODE_1_length_1152_cov_179.810392:0.00662175349580593035,_R_Cathormion_rhombifolium_Deighton_3618@NODE_1_length_1129_cov_58.896388:0.00184348223244253247):0.00272537414628033900,(Hydrochorea_marginata_Morim_563@NODE_1_length_1690_cov_128.350279:0.00382197948405693221,_R_Hydrochorea_corymbosa2_Iganci_862@NODE_1_length_1298_cov_374.957361:0.00313313353419058301):0.00188035870013371418):0.00116926560642176161):0.00000100000050002909):0.00430369751982144066,Hydrochorea_corymbosa1_Bonadeu_655@NODE_1_length_1036_cov_147.341488:0.01750975482010326545):0.00451700095827819049,_R_Jupunba_laeta_Mori_25147@NODE_1_length_1092_cov_44.075862:0.01428846153093528068):0.00000100000050002909,((_R_Jupunba_longipedunculata_Cardona_2682@NODE_1_length_870_cov_158.341740:0.00687694387022847863,_R_Jupunba_floribunda_Iganci_883@NODE_1_length_1369_cov_94.017802:0.00781864672739765454):0.00627388294423780832,((Jupunba_idiopoda_Quesada_1718@NODE_1_length_1018_cov_47.976621:0.00204664088912578706,Jupunba_oxyphyllidia_Yonker_6157@NODE_1_length_1003_cov_105.336933:0.00000100000050002909):0.00602256233530837348,(Balizia_elegans_Iganci_870@NODE_1_length_1565_cov_86.987903:0.01347027225584749265,_R_Balizia_leucocalyx_Aguilar_1939@NODE_1_length_1570_cov_93.490958:0.01271856027287724192):0.00061662557169958035):0.00297577482965412062):0.00071437357426973281):0.00000100000050002909):0.00000100000050002909):0.00072893677686463340):0.00251223948133092422):0.00338857899217986404):0.00159606105476056974,(Albizia_tomentella_Leach_Dunlop_3801@NODE_1_length_1378_cov_121.907763:0.02726902886438285420,Archidendron_clypearia_Wieringa_1849@NODE_1_length_1177_cov_145.432727:0.02502155816378063766):0.00000100000050002909):0.00218359961469588365,((Afrocalliandra_redacta_Germishuizen_5585@NODE_1_length_1088_cov_129.270030:0.05135370816034576236,Calliandra_bella_LPQ15696@NODE_1_length_1346_cov_123.111899:0.11858431373772275463):0.04497053788439817068,_R_Enterolobium_cyclocarpum_MWC9020@NODE_1_length_1371_cov_177.161515:0.03576428938483512676):0.00722908276350901161,Acacia_rostellifera_Murphy_466@NODE_1_length_1553_cov_120.016938:0.02471385346553755732):0.0;
