# Supplementary material for: A new generic circumscription of Hydrochorea (Leguminosae, Caesalpinioideae, mimosoid clade) with an amphi-Atlantic distribution
Source: PhytoKeys. 2022 Aug 22;205:401–37. doi: 10.3897/phytokeys.205.82775 (PMC9849043; doi:10.3897/phytokeys.205.82775)
Supplement: Supplementary material 2 — Supplementary data file S2 [file phytokeys-205-401_article-82775__-s002.zip › MSC_m78943_comp40716_c1_seq3_exon09.tre]

(((((_R_Albizia_edwallii_Dalmaso_272@NODE_1_length_1663_cov_12.504353:0.01242636751966967774,(((((((((Balizia_pedicellaris_Queiroz_15529@NODE_2_length_766_cov_255.908579:0.00934901818256343546,Jupunba_cochleata_Bonadeu_673@NODE_1_length_2346_cov_175.237550:0.00495352357675657527):0.00479885070738906346,(_R_Jupunba_macradenia_Lourteig_3021@NODE_1_length_1665_cov_179.209698:0.00997770832254412862,(_R_Jupunba_leucophylla_Iganci_839@NODE_1_length_2225_cov_354.021415:0.00533991871772882421,Jupunba_microcalyx_Iganci_855@NODE_1_length_1863_cov_294.619821:0.00185220196327772488):0.00284709050377754793):0.00060351995234944416):0.00047831066216866947,((Balizia_pedicellaris_Queiroz_15529@NODE_1_length_1174_cov_317.276139:0.00638938179753742019,_R_Balizia_elegans_Iganci_870@NODE_1_length_2388_cov_154.914756:0.00513956875588754847):0.00165893003681425984,(Albizia_tomentella_Leach_Dunlop_3801@NODE_2_length_734_cov_266.643836:0.03544789754611709504,((_R_Jupunba_idiopoda_Quesada_1718@NODE_1_length_1614_cov_102.858165:0.00253289277395116197,_R_Jupunba_oxyphyllidia_Yonker_6157@NODE_1_length_1738_cov_207.678507:0.00208496800790731194):0.00556017357354956620,(((_R_Jupunba_nipensis_Mayo_19662@NODE_1_length_1601_cov_35.143045:0.00082065419499676080,Jupunba_asplenifolia_Ekman_6383@NODE_1_length_1450_cov_79.352513:0.00424956833194171761):0.00165865937641857105,(Jupunba_abbottii_Zanoni_21220@NODE_1_length_1621_cov_196.210492:0.00123870051864953794,_R_Jupunba_oppositifolia_Liegier_16014@NODE_1_length_1734_cov_147.560652:0.00390084988711989194):0.00000100000050002909):0.00129830350171954286,Jupunba_langsdorfii_Ribeiro_728@NODE_1_length_2217_cov_159.221495:0.00666404111542230615):0.00152631553488892144):0.00050927716801201818):0.00051145864275363960):0.00000100000050002909):0.00048083334710681883,((Jupunba_trapezifolia_Simon_1600@NODE_1_length_2232_cov_253.928342:0.00349819686842838895,(Jupunba_barbouriana_Iganci_847@NODE_1_length_1894_cov_289.984040:0.00425450498890275058,Jupunba_commutata_Maguire_46145@NODE_1_length_2232_cov_166.234339:0.00489407848106667570):0.00000100000050002909):0.00383266714974767487,(_R_Jupunba_floribunda_Iganci_883@NODE_1_length_2410_cov_157.724389:0.00552937138705465563,Jupunba_longipedunculata_Cardona_2682@NODE_1_length_1702_cov_211.464615:0.00293783164991784189):0.00618712378613740701):0.00240489766737397512):0.00000100000050002909,(_R_Jupunba_laeta_Mori_25147@NODE_1_length_1743_cov_74.560024:0.00640204063888359220,(Jupunba_filamentosa_Lima_7487@NODE_1_length_2018_cov_180.463679:0.00556643726397056723,(_R_Jupunba_limae_Iganci_261@NODE_1_length_2255_cov_167.189164:0.00300035786055767540,(Jupunba_brachystachya_Lima_7438@NODE_1_length_2286_cov_171.961068:0.00241161932940563281,Jupunba_villosa_Borges_423@NODE_1_length_2147_cov_213.927053:0.00244562342996490359):0.00000100000050002909):0.00056133277661484611):0.00112108106336686222):0.00169329766550298960):0.00048228592328733390,((_R_Hydrochorea_gonggrijpii_Tillett_45696@NODE_1_length_1701_cov_206.796798:0.00780180681040949266,(((Cathormion_rhombifolium_Deighton_3618@NODE_1_length_1738_cov_128.560506:0.00430813719831917713,_R_Cathormion_obliquifoliolatum_Wieringa_6519@NODE_1_length_1963_cov_327.805031:0.00423077334386315947):0.00555905265858254363,_R_Balizia_spnov_Morim_577@NODE_1_length_2169_cov_328.763955:0.00351715387501169837):0.00120463359007896343,(_R_Hydrochorea_marginata_Morim_563@NODE_1_length_2351_cov_263.130167:0.00608699728699025212,(Hydrochorea_corymbosa2_Iganci_862@NODE_1_length_2012_cov_366.771078:0.00000100000050002909,_R_Hydrochorea_corymbosa1_Bonadeu_655@NODE_1_length_1633_cov_156.326362:0.00372356408806034760):0.00376671308232859412):0.00353402041395773758):0.00000100000050002909):0.00098747700473308681,_R_Balizia_leucocalyx_Aguilar_1939@NODE_1_length_2157_cov_184.070673:0.00917876205240392325):0.00253461132348261611):0.00094752448896985662,(_R_Punjuba_callejasii_Daly_5935@NODE_1_length_1616_cov_48.033138:0.00718276069959370399,((Punjuba_killipii_Palodorios_6252@NODE_1_length_1662_cov_84.642271:0.00180235095456218763,Punjuba_lehmannii_Escobar_7465@NODE_1_length_2105_cov_134.449211:0.00413701071984205922):0.00504916618819529345,Punjuba_racemiflora_Jimenez_Soares_3626@NODE_1_length_1896_cov_200.485432:0.00725695987047333523):0.00100703729022630795):0.00448034649444498632):0.00295420133471716593,((_R_Archidendron_clypearia_Wieringa_1849@NODE_1_length_1952_cov_326.030933:0.02060624396028441080,_R_Acacia_rostellifera_Murphy_466@NODE_1_length_2199_cov_296.162582:0.02525205729494996512):0.00144193718013709048,((_R_Albizia_tomentella_Leach_Dunlop_3801@NODE_1_length_1120_cov_191.422819:0.02265011198623638478,_R_Enterolobium_cyclocarpum_MWC9020@NODE_1_length_588_cov_572.191781:0.02420994246079084464):0.00284741492466625019,(Calliandra_bella_LPQ15696@NODE_1_length_1806_cov_252.718334:0.12234954949159404514,_R_Afrocalliandra_redacta_Germishuizen_5585@NODE_1_length_1760_cov_307.009507:0.06961761142076679232):0.02190763739191487272):0.00592396543067500239):0.00121641325286474754):0.00726436950557489500,Albizia_coripatensis_Hughes_2433@NODE_1_length_2058_cov_308.592630:0.01466385877060743213):0.00046249618559650378):0.00634627015116924400,(((Albizia_decandra_Vilhena_231@NODE_1_length_1307_cov_32.378862:0.00534495656867000311,_R_Albizia_multiflora_Hughes_3090@NODE_1_length_1951_cov_181.046425:0.00908438181524841987):0.00145739418836701847,(_R_Albizia_glabripetala_Lewis_1652@NODE_1_length_1769_cov_106.777187:0.00917826604955277771,((Albizia_subdimidiata_var_subdimidiata_Ferreira_210@NODE_1_length_1995_cov_179.805005:0.00280912921638144363,Albizia_subdimidiata_var_minor_Gorts_341@NODE_1_length_1514_cov_56.868476:0.00148151353209041215):0.00341485971505070757,Albizia_inundata_Wood_26530@NODE_1_length_1751_cov_205.905071:0.00303237371533783724):0.00514088561466424440):0.00227385758601285652):0.00282189883562667830,Albizia_niopoides_Simon_1601@NODE_1_length_1941_cov_197.738734:0.01463054681181399919):0.00587254679157585020):0.00158263252273951123,Albizia_burkartiana_StivalSantos_678@NODE_1_length_1580_cov_13.674754:0.01132379678072902539):0.00835270425179501265,(_R_Albizia_tomentosa_Hughes_648@NODE_1_length_1966_cov_140.913182:0.00337505718518939755,_R_Albizia_sinaloensis_Hughes_1576@NODE_1_length_1919_cov_122.951140:0.00695428249738360826):0.00336699304369268617):0.00342874768876368086,_R_Albizia_xerophytica_Hughes_1435@NODE_1_length_1704_cov_133.344192:0.00482066512274451422,Albizia_adinocephala_FHO33_88@NODE_1_length_2543_cov_158.042985:0.00930843194316950846):0.0;
