# Supplementary material for: A new generic circumscription of Hydrochorea (Leguminosae, Caesalpinioideae, mimosoid clade) with an amphi-Atlantic distribution
Source: PhytoKeys. 2022 Aug 22;205:401–37. doi: 10.3897/phytokeys.205.82775 (PMC9849043; doi:10.3897/phytokeys.205.82775)
Supplement: Supplementary material 2 — Supplementary data file S2 [file phytokeys-205-401_article-82775__-s002.zip › MSC_m79856_comp40780_c0_seq1_exon02.tre]

(((Enterolobium_cyclocarpum_MWC9020@NODE_1_length_1356_cov_249.405786:0.02084926632155703966,Albizia_tomentella_Leach_Dunlop_3801@NODE_1_length_1416_cov_186.516804:0.09226711368639611832):0.00321913632904917164,((_R_Afrocalliandra_redacta_Germishuizen_5585@NODE_1_length_952_cov_300.097143:0.02300156086326458904,Calliandra_bella_LPQ15696@NODE_1_length_1482_cov_235.787900:0.04583395260628365941):0.03250210107770960116,((((Punjuba_callejasii_Daly_5935@NODE_1_length_911_cov_24.230216:0.00667852598064081360,Punjuba_racemiflora_Jimenez_Soares_3626@NODE_1_length_1557_cov_128.314189:0.00939296848087838032):0.00310407050763298253,(_R_Punjuba_lehmannii_Escobar_7465@NODE_1_length_1491_cov_92.531825:0.00331221099113845853,_R_Punjuba_killipii_Palodorios_6252@NODE_1_length_1045_cov_70.472107:0.00502296500006982598):0.00666478528583942104):0.00311325659487393875,(_R_Jupunba_laeta_Mori_25147@NODE_1_length_1197_cov_40.655357:0.01191037145633781769,((((Jupunba_macradenia_Lourteig_3021@NODE_1_length_1268_cov_109.758186:0.00815468433685500628,_R_Jupunba_filamentosa_Lima_7487@NODE_1_length_1502_cov_131.472281:0.00670911999571925915):0.00163428477614430611,((_R_Jupunba_trapezifolia_Simon_1600@NODE_1_length_1010_cov_244.020942:0.00407552067414610093,((_R_Jupunba_langsdorfii_Ribeiro_728@NODE_1_length_1722_cov_123.065046:0.00135846795061463966,(Jupunba_brachystachya_Lima_7438@NODE_1_length_1156_cov_164.583874:0.00000100000050002909,(_R_Jupunba_limae_Iganci_261@NODE_1_length_2096_cov_98.508172:0.00203088524655772786,(Jupunba_leucophylla_Iganci_839@NODE_2_length_531_cov_9.817181:1.01142540809689340797,Jupunba_villosa_Borges_423@NODE_1_length_1828_cov_128.127356:0.00000100000050002909):0.00181442280814322985):0.00089327871096969334):0.00000100000050002909):0.00202823688986136829,Balizia_spnov_Morim_577@NODE_1_length_1015_cov_302.204167:0.00303567060629742749):0.00000100000050002909):0.00135251549618618425,((Jupunba_oxyphyllidia_Yonker_6157@NODE_1_length_1196_cov_125.810545:0.00085526008875545843,_R_Jupunba_idiopoda_Quesada_1718@NODE_1_length_1205_cov_106.773936:0.00360526625697223796):0.00810484486327303459,(Jupunba_barbouriana_Iganci_847@NODE_1_length_1537_cov_189.647945:0.00270788020024876133,(_R_Jupunba_cochleata_Bonadeu_673@NODE_1_length_1366_cov_152.699767:0.00261206956095311974,(_R_Jupunba_leucophylla_Iganci_839@NODE_1_length_1441_cov_240.375367:0.00288332621512170590,Jupunba_microcalyx_Iganci_855@NODE_1_length_1271_cov_184.695142:0.00439366832542326113):0.00385085256512019596):0.00191156662353213344):0.00000100000050002909):0.00000100000050002909):0.00000100000050002909):0.00044753356459800730,((Balizia_elegans_Iganci_870@NODE_1_length_1566_cov_109.560779:0.00424458377548688533,Balizia_pedicellaris_Queiroz_15529@NODE_1_length_1285_cov_207.688618:0.00397054533947065452):0.00105720697752232176,(((Hydrochorea_gonggrijpii_Tillett_45696@NODE_1_length_1180_cov_150.045331:0.00349215227725807337,(Hydrochorea_corymbosa1_Bonadeu_655@NODE_1_length_929_cov_212.763158:0.00223162211432744893,(_R_Hydrochorea_corymbosa2_Iganci_862@NODE_1_length_963_cov_263.834802:0.00213116829769680570,_R_Hydrochorea_marginata_Morim_563@NODE_1_length_1744_cov_164.475705:0.00191773997318115275):0.00000100000050002909):0.00383808141765897871):0.00000100000050002909,_R_Cathormion_obliquifoliolatum_Wieringa_6519@NODE_1_length_1160_cov_104.318552:0.00265451401552616820):0.00000100000050002909,_R_Cathormion_rhombifolium_Deighton_3618@NODE_1_length_1325_cov_85.346154:0.00307332846947345334):0.00480952293549539653):0.00443207617177907541):0.00089601672105240986,(Jupunba_floribunda_Iganci_883@NODE_1_length_1496_cov_138.397463:0.00686192777651627780,(((_R_Jupunba_longipedunculata_Cardona_2682@NODE_1_length_1180_cov_132.308250:0.00868948422778446049,(Jupunba_asplenifolia_Ekman_6383@NODE_1_length_926_cov_40.998822:0.00337243214364257296,_R_Jupunba_commutata_Maguire_46145@NODE_1_length_1605_cov_120.442408:0.01369083024868253742):0.00000100000050002909):0.00000100000050002909,((Jupunba_oppositifolia_Liegier_16014@NODE_1_length_1182_cov_108.023529:0.00438186176993303131,Jupunba_abbottii_Zanoni_21220@NODE_1_length_1259_cov_92.651438:0.00294587794927322595):0.00195469022724932290,Jupunba_nipensis_Mayo_19662@NODE_1_length_1010_cov_29.466238:0.00000100000050002909):0.00000100000050002909):0.00000100000050002909,_R_Balizia_leucocalyx_Aguilar_1939@NODE_1_length_1574_cov_144.835671:0.00815825942339637629):0.00000100000050002909):0.00000100000050002909):0.00549369618702650123):0.00545498519318660720):0.00319116879721460236,(((Albizia_adinocephala_FHO33_88@NODE_1_length_1661_cov_128.355429:0.00895742542103977919,(Albizia_sinaloensis_Hughes_1576@NODE_1_length_1446_cov_74.552228:0.00292607510874255987,(Albizia_tomentosa_Hughes_648@NODE_1_length_1413_cov_101.084581:0.00477846075239383734,Albizia_xerophytica_Hughes_1435@NODE_1_length_1189_cov_85.975719:0.00171557137918674162):0.00000100000050002909):0.00383330564928486888):0.00925170205770328886,(Albizia_burkartiana_StivalSantos_678@NODE_1_length_826_cov_12.251621:0.01120827953607007182,((_R_Albizia_niopoides_Simon_1601@NODE_1_length_1188_cov_157.156616:0.01406511093173561967,(Albizia_multiflora_Hughes_3090@NODE_1_length_1244_cov_156.610968:0.00421812400163295870,_R_Albizia_decandra_Vilhena_231@NODE_1_length_845_cov_37.786458:0.00619706015902740139):0.00000100000050002909):0.00173707967423824845,(_R_Albizia_subdimidiata_var_subdimidiata_Ferreira_210@NODE_1_length_1358_cov_133.926620:0.01432594280486226661,(Albizia_glabripetala_Lewis_1652@NODE_1_length_1147_cov_59.904673:0.00441658887323184701,(_R_Albizia_subdimidiata_var_minor_Gorts_341@NODE_1_length_1064_cov_44.767984:0.00330569800200999041,Albizia_inundata_Wood_26530@NODE_1_length_957_cov_199.954545:0.00290985420844826681):0.00281038279655282256):0.00290996823967932128):0.00089181608313324717):0.00512406577353295613):0.00233499140379795061):0.00631388187082630725,(_R_Albizia_coripatensis_Hughes_2433@NODE_1_length_1574_cov_205.147629:0.01282395531396909177,Albizia_edwallii_Dalmaso_272@NODE_1_length_1003_cov_6.785865:0.00209980897425612011):0.00315297144923857653):0.00382678622618683444):0.00437695191135002021):0.00245786371124114694):0.00467486890009414027,_R_Archidendron_clypearia_Wieringa_1849@NODE_1_length_1470_cov_195.786073:0.01094457554376905388,Acacia_rostellifera_Murphy_466@NODE_1_length_1372_cov_204.410811:0.03543841733250451681):0.0;
