# Supplementary material for: A new generic circumscription of Hydrochorea (Leguminosae, Caesalpinioideae, mimosoid clade) with an amphi-Atlantic distribution
Source: PhytoKeys. 2022 Aug 22;205:401–37. doi: 10.3897/phytokeys.205.82775 (PMC9849043; doi:10.3897/phytokeys.205.82775)
Supplement: Supplementary material 2 — Supplementary data file S2 [file phytokeys-205-401_article-82775__-s002.zip › MSC_m79856_comp40780_c0_seq1_exon13.tre]

((((_R_Albizia_subdimidiata_var_subdimidiata_Ferreira_210@NODE_1_length_1082_cov_179.461692:0.00206234905615096907,(_R_Albizia_glabripetala_Lewis_1652@NODE_1_length_1119_cov_55.403071:0.00325763705807268931,(Albizia_inundata_Wood_26530@NODE_1_length_782_cov_246.998624:0.00157522591952160120,_R_Albizia_subdimidiata_var_minor_Gorts_341@NODE_1_length_1000_cov_45.308776:0.00000100000050002909):0.00112804730471734128):0.00755125679965994341):0.00213437717473070020,(_R_Albizia_niopoides_Simon_1601@NODE_1_length_1146_cov_149.136576:0.00954453904484739955,(Albizia_decandra_Vilhena_231@NODE_1_length_756_cov_42.541973:0.01156747174469698221,Albizia_multiflora_Hughes_3090@NODE_1_length_1525_cov_112.586326:0.00420347648958327175):0.00000100000050002909):0.00211643201183859880):0.00744821738294668047,((_R_Albizia_adinocephala_FHO33_88@NODE_1_length_1771_cov_118.206021:0.00440303954294809542,_R_Albizia_xerophytica_Hughes_1435@NODE_1_length_1057_cov_120.363265:0.00216598635498401393):0.00484048889892523329,(_R_Albizia_sinaloensis_Hughes_1576@NODE_1_length_1334_cov_77.665076:0.00753850322945140167,_R_Albizia_tomentosa_Hughes_648@NODE_1_length_1415_cov_93.775037:0.00387759294293284814):0.00317755174221237210):0.00945957171221055437):0.00527805443312712695,((((_R_Calliandra_bella_LPQ15696@NODE_1_length_1417_cov_160.958209:0.08345370847380659263,_R_Afrocalliandra_redacta_Germishuizen_5585@NODE_1_length_1129_cov_151.970532:0.05788074975885867945):0.07727942538139681572,((_R_Acacia_rostellifera_Murphy_466@NODE_1_length_1649_cov_150.365776:0.02964005441850853587,_R_Archidendron_clypearia_Wieringa_1849@NODE_1_length_1509_cov_202.423184:0.01975146785367342880):0.00291528660518184952,(Albizia_tomentella_Leach_Dunlop_3801@NODE_1_length_998_cov_190.239957:0.03343645317014306423,Enterolobium_cyclocarpum_MWC9020@NODE_1_length_1421_cov_232.912946:0.02283326078768371792):0.00750314655708014897):0.00142917323999306551):0.00955174084741848561,(((Albizia_edwallii_Dalmaso_272@NODE_2_length_539_cov_3.225207:0.03116974907846618847,(_R_Albizia_inundata_Wood_26530@NODE_2_length_518_cov_47.269978:0.04349845078149952582,(_R_Jupunba_trapezifolia_Simon_1600@NODE_2_length_820_cov_19.396078:0.01276613604985980983,(_R_Cathormion_obliquifoliolatum_Wieringa_6519@NODE_2_length_741_cov_31.667638:0.00804810305369354009,(_R_Hydrochorea_corymbosa1_Bonadeu_655@NODE_2_length_540_cov_36.773196:0.00000100000050002909,Hydrochorea_corymbosa2_Iganci_862@NODE_2_length_776_cov_58.117892:0.00405549389046619847):0.00611605058457456458):0.00553468231748673132):0.02179318021881515924):0.00089245080761151470):1.09018164699486375113,(Punjuba_callejasii_Daly_5935@NODE_1_length_1056_cov_21.617978:0.01082324698228283831,_R_Punjuba_racemiflora_Jimenez_Soares_3626@NODE_1_length_1454_cov_126.182280:0.00558541340007115243):0.00333738804998814443):0.00000100000050002909,((Punjuba_killipii_Palodorios_6252@NODE_1_length_945_cov_83.020737:0.00618779478604510307,_R_Punjuba_lehmannii_Escobar_7465@NODE_1_length_1260_cov_95.850380:0.00985350371084598060):0.00134185545518359099,((_R_Jupunba_filamentosa_Lima_7487@NODE_1_length_1409_cov_123.973724:0.00753501080314330964,((((_R_Jupunba_longipedunculata_Cardona_2682@NODE_1_length_1110_cov_92.046467:0.00293786154934128942,_R_Jupunba_floribunda_Iganci_883@NODE_1_length_1774_cov_103.037124:0.00190815097325111528):0.00095365460532988449,(_R_Jupunba_laeta_Mori_25147@NODE_1_length_1029_cov_49.097689:0.00988873648569372869,_R_Jupunba_commutata_Maguire_46145@NODE_1_length_1336_cov_111.913423:0.00238604475984359118):0.00240914999249606642):0.00000100000050002909,(_R_Balizia_leucocalyx_Aguilar_1939@NODE_1_length_1545_cov_120.033379:0.00647752785275022575,((_R_Balizia_elegans_Iganci_870@NODE_1_length_1469_cov_115.663075:0.00216257516798663276,Balizia_pedicellaris_Queiroz_15529@NODE_1_length_2183_cov_237.088346:0.00153817929896668732):0.00215054742373100649,(_R_Jupunba_cochleata_Bonadeu_673@NODE_2_length_565_cov_5.731557:0.01377864561280600815,((((_R_Hydrochorea_corymbosa1_Bonadeu_655@NODE_1_length_1066_cov_166.126607:0.00203525237150798365,_R_Hydrochorea_corymbosa2_Iganci_862@NODE_1_length_1131_cov_261.228625:0.00139549868154198865):0.00140334055502259309,_R_Hydrochorea_marginata_Morim_563@NODE_1_length_1407_cov_176.745113:0.00234102166423434763):0.00152982766570460569,Cathormion_rhombifolium_Deighton_3618@NODE_1_length_1337_cov_66.863492:0.00262574101569822225):0.00000100000050002909,(_R_Cathormion_obliquifoliolatum_Wieringa_6519@NODE_1_length_1145_cov_160.716514:0.00735600142458535562,Hydrochorea_gonggrijpii_Tillett_45696@NODE_1_length_965_cov_157.915541:0.00480854827221927073):0.00119840259137229087):0.00114687301698836088):0.00113416420649178245):0.00431732375110460177):0.00000100000050002909):0.00000100000050002909,((_R_Jupunba_barbouriana_Iganci_847@NODE_1_length_1354_cov_167.763508:0.00319872254514793567,_R_Jupunba_trapezifolia_Simon_1600@NODE_1_length_1228_cov_125.660699:0.00501534612221870083):0.00319329972142374423,((Jupunba_cochleata_Bonadeu_673@NODE_1_length_1153_cov_169.614312:0.00188582284938631833,(_R_Jupunba_leucophylla_Iganci_839@NODE_1_length_1601_cov_216.027559:0.00412342895691208966,Jupunba_microcalyx_Iganci_855@NODE_1_length_1702_cov_123.019077:0.04338849605124275172):0.00331474243560945766):0.00072732809518539078,(_R_Jupunba_idiopoda_Quesada_1718@NODE_1_length_1126_cov_117.111535:0.00293308741788778126,(((Jupunba_oppositifolia_Liegier_16014@NODE_1_length_921_cov_130.058057:0.00256596665124603869,Jupunba_abbottii_Zanoni_21220@NODE_1_length_1050_cov_86.109969:0.00593131252634818400):0.00356150187417287678,((Jupunba_nipensis_Mayo_19662@NODE_1_length_869_cov_38.016414:0.00231808630825419216,Jupunba_asplenifolia_Ekman_6383@NODE_1_length_757_cov_41.735294:0.00330675417000845856):0.00461969789784352075,_R_Balizia_spnov_Morim_577@NODE_1_length_2172_cov_124.984412:0.00752859599288602070):0.00000100000050002909):0.00000100000050002909,Jupunba_macradenia_Lourteig_3021@NODE_1_length_974_cov_103.442586:0.00232485853231766647):0.00000100000050002909):0.00000100000050002909):0.00000100000050002909):0.00000100000050002909):0.00071449169940886799):0.00000100000050002909,((((_R_Jupunba_brachystachya_Lima_7438@NODE_1_length_1432_cov_121.749077:0.00075504701940059963,_R_Jupunba_limae_Iganci_261@NODE_1_length_1921_cov_88.517896:0.00071419645993798392):0.00071443697940510491,Jupunba_langsdorfii_Ribeiro_728@NODE_1_length_1615_cov_104.533160:0.00214506071768317576):0.00000100000050002909,_R_Jupunba_villosa_Borges_423@NODE_1_length_1478_cov_141.312634:0.00430097526834520832):0.00107229039475958444,_R_Jupunba_oxyphyllidia_Yonker_6157@NODE_1_length_1048_cov_114.282183:0.00000100000050002909):0.00107232169112320857):0.00503942536302787094):0.00000100000050002909):0.00502964908815311910):0.00258807942349968245,(Albizia_edwallii_Dalmaso_272@NODE_1_length_769_cov_5.385154:0.00822618346460709041,Albizia_coripatensis_Hughes_2433@NODE_1_length_1478_cov_214.680228:0.01392455557577452693):0.00916392133930993280):0.00475773642797508792,Albizia_burkartiana_StivalSantos_678@NODE_1_length_1109_cov_8.174573:0.28355692071983695790):0.0;
