# Supplementary material for: A new generic circumscription of Hydrochorea (Leguminosae, Caesalpinioideae, mimosoid clade) with an amphi-Atlantic distribution
Source: PhytoKeys. 2022 Aug 22;205:401–37. doi: 10.3897/phytokeys.205.82775 (PMC9849043; doi:10.3897/phytokeys.205.82775)
Supplement: Supplementary material 2 — Supplementary data file S2 [file phytokeys-205-401_article-82775__-s002.zip › MSC_m83934_comp40981_c0_seq1_exon08.tre]

((Archidendron_clypearia_Wieringa_1849@NODE_1_length_1251_cov_108.191652:0.02873748630432011383,(((Albizia_tomentella_Leach_Dunlop_3801@NODE_2_length_1028_cov_68.330179:0.01980248253502906244,Albizia_tomentella_Leach_Dunlop_3801@NODE_3_length_514_cov_32.805492:0.01903824399574799431):0.17891313319185872532,(((((Archidendron_clypearia_Wieringa_1849@NODE_4_length_719_cov_198.584112:0.04770233973147162965,Archidendron_clypearia_Wieringa_1849@NODE_3_length_719_cov_244.521807:0.03651449549986589965):0.83433716433311733152,((_R_Archidendron_clypearia_Wieringa_1849@NODE_2_length_1240_cov_157.533964:0.03336082894953693034,_R_Albizia_tomentella_Leach_Dunlop_3801@NODE_1_length_1180_cov_117.894832:0.04023198519497472869):0.00359328049940472929,_R_Acacia_rostellifera_Murphy_466@NODE_1_length_1206_cov_151.841453:0.03371150392668065959):0.00408531656782432778):0.06554579389485756802,(((((((((_R_Hydrochorea_marginata_Morim_563@NODE_2_length_1223_cov_175.599476:0.01709400926848594210,_R_Cathormion_rhombifolium_Deighton_3618@NODE_2_length_1103_cov_63.792398:0.01430162154934250252):0.00760111693415131944,Jupunba_macradenia_Lourteig_3021@NODE_2_length_908_cov_95.496992:0.01593657755657766281):0.00551398439555598422,(Jupunba_microcalyx_Iganci_855@NODE_2_length_995_cov_142.522876:0.01506686887453146349,Balizia_pedicellaris_Queiroz_15529@NODE_1_length_902_cov_199.492326:0.01216260505588680034):0.00250745764884239067):0.00094996970277537018,_R_Jupunba_cochleata_Bonadeu_673@NODE_2_length_1426_cov_93.825056:0.01746653902617320564):0.00188627109646480936,_R_Balizia_elegans_Iganci_870@NODE_1_length_1279_cov_59.183860:0.01650857683269525006):0.01168538368534229564,(Albizia_coripatensis_Hughes_2433@NODE_1_length_1288_cov_152.213047:0.05109390721466103291,((_R_Albizia_multiflora_Hughes_3090@NODE_1_length_1268_cov_97.509656:0.01698910402814109502,(((_R_Albizia_inundata_Wood_26530@NODE_1_length_636_cov_271.628227:0.06783553139156919820,Albizia_subdimidiata_var_subdimidiata_Ferreira_210@NODE_1_length_1117_cov_116.735577:0.00682122074230317142):0.01069474474060136057,(Albizia_niopoides_Simon_1601@NODE_3_length_571_cov_98.815789:0.03044761858414660530,(Albizia_decandra_Vilhena_231@NODE_1_length_618_cov_45.205176:0.02520078029497017230,Albizia_niopoides_Simon_1601@NODE_1_length_1295_cov_84.433498:0.02048341635372382188):0.00000100000050002909):0.00469661809376431625):0.00143378570585456265,(Albizia_subdimidiata_var_minor_Gorts_341@NODE_1_length_790_cov_30.336606:0.00000100000050002909,_R_Albizia_glabripetala_Lewis_1652@NODE_1_length_896_cov_68.372405:0.00000100000050002909):0.01597680926657163089):0.00000100000050002909):0.00603203341753879435,(_R_Albizia_burkartiana_StivalSantos_678@NODE_1_length_705_cov_7.175385:0.03776166963881288224,(_R_Albizia_xerophytica_Hughes_1435@NODE_1_length_1094_cov_82.421829:0.01328927318807492444,(Albizia_adinocephala_FHO33_88@NODE_1_length_1401_cov_102.598943:0.01679012577313056601,(Albizia_sinaloensis_Hughes_1576@NODE_1_length_896_cov_86.039072:0.01471830429183686173,Albizia_tomentosa_Hughes_648@NODE_1_length_1034_cov_105.572623:0.00624904158234552021):0.00302928678377410027):0.00111194996994618597):0.01304147282795574576):0.00520037599393628237):0.01159898404719780091):0.00950807068438211389):0.00118492323755508958,(((_R_Punjuba_killipii_Palodorios_6252@NODE_2_length_716_cov_49.128326:0.01279945135229568903,(Punjuba_callejasii_Daly_5935@NODE_1_length_636_cov_12.992844:0.01137431470957464032,Punjuba_racemiflora_Jimenez_Soares_3626@NODE_1_length_1276_cov_106.503753:0.01353944939091272087):0.00438172512048295472):0.00210443595703327727,Punjuba_lehmannii_Escobar_7465@NODE_1_length_1130_cov_69.321937:0.01555456545087391222):0.00139922322766228291,(_R_Jupunba_limae_Iganci_261@NODE_2_length_1305_cov_98.748371:0.02005400833874589409,(Jupunba_cochleata_Bonadeu_673@NODE_3_length_560_cov_46.302277:0.01675187651909480421,(Jupunba_nipensis_Mayo_19662@NODE_1_length_708_cov_18.166403:0.01237160284203478802,(Jupunba_asplenifolia_Ekman_6383@NODE_1_length_688_cov_29.194763:0.01532139654445796584,(Jupunba_oppositifolia_Liegier_16014@NODE_1_length_794_cov_84.239888:0.00867090952322455144,Jupunba_abbottii_Zanoni_21220@NODE_2_length_858_cov_67.316261:0.00183922642265352374):0.00241825620692170083):0.00242217557354345615):0.00878264535993420088):0.00353547478509515884):0.00193653556506654875):0.00700119068192565745):0.00000100000050002909,(_R_Jupunba_idiopoda_Quesada_1718@NODE_1_length_922_cov_89.742012:0.00675671710035058871,Jupunba_oxyphyllidia_Yonker_6157@NODE_2_length_845_cov_57.981771:0.00820957088110198935):0.02427050514676204127):0.00803435903810966780,((Jupunba_brachystachya_Lima_7438@NODE_2_length_1132_cov_103.575355:0.00626948106562968781,(((((_R_Jupunba_trapezifolia_Simon_1600@NODE_2_length_730_cov_88.545185:0.03918253620502144818,Jupunba_laeta_Mori_25147@NODE_1_length_989_cov_21.471491:0.02213732641854748717):0.00551342752350629430,_R_Jupunba_commutata_Maguire_46145@NODE_1_length_1102_cov_102.751220:0.01692926383295225920):0.00493372560758999559,_R_Jupunba_floribunda_Iganci_883@NODE_1_length_1564_cov_74.069267:0.03596781904142982988):0.00126197085065467198,(_R_Balizia_spnov_Morim_577@NODE_1_length_963_cov_254.874449:0.02348474810280562833,(Hydrochorea_gonggrijpii_Tillett_45696@NODE_2_length_945_cov_106.044931:0.01307853276094966127,(Jupunba_langsdorfii_Ribeiro_728@NODE_1_length_1630_cov_83.925950:0.04398282083530038328,(Hydrochorea_marginata_Morim_563@NODE_3_length_519_cov_46.653846:0.03141503232331663287,(_R_Jupunba_microcalyx_Iganci_855@NODE_3_length_508_cov_35.770302:0.00648152914836674660,Jupunba_leucophylla_Iganci_839@NODE_3_length_679_cov_85.274086:0.01763970642851641832):0.01045627456803217316):0.00516387422779062202):0.00068819580339130049):0.00142128936767924410):0.00909067494895206794):0.00142051316740648558,(_R_Jupunba_barbouriana_Iganci_847@NODE_1_length_1217_cov_147.221930:0.01272994219863179087,((_R_Jupunba_villosa_Borges_423@NODE_3_length_624_cov_68.610603:0.03139327578872175284,(Jupunba_villosa_Borges_423@NODE_2_length_1364_cov_76.627040:0.03216456101138179952,Jupunba_filamentosa_Lima_7487@NODE_1_length_1487_cov_84.267376:0.01838934198497646152):0.00346823098884096190):0.00161676125869808659,((_R_Balizia_leucocalyx_Aguilar_1939@NODE_3_length_632_cov_91.048649:0.01174891486796330285,Balizia_leucocalyx_Aguilar_1939@NODE_2_length_1195_cov_72.923971:0.00870380390370382312):0.01112675489284619887,Balizia_elegans_Iganci_870@NODE_3_length_728_cov_86.949309:0.02416156147457708750):0.01923753280708117089):0.00109233941058437542):0.00474137954077972351):0.01226056098687670209):0.16920684968921514968,(_R_Jupunba_longipedunculata_Cardona_2682@NODE_1_length_848_cov_80.923476:0.01710287516328130170,Jupunba_leucophylla_Iganci_839@NODE_1_length_1698_cov_121.055521:0.01866784289053437240):0.00554297180478915703):0.00310977025859341533):0.06073994315898279678):0.09139747827925948087,((_R_Afrocalliandra_redacta_Germishuizen_5585@NODE_3_length_860_cov_86.965517:0.32466256213268585018,(Afrocalliandra_redacta_Germishuizen_5585@NODE_2_length_914_cov_269.181601:0.08477291131740448404,Afrocalliandra_redacta_Germishuizen_5585@NODE_1_length_955_cov_235.974943:0.04367438767867953126):0.81296536942321306896):0.05555991037888798056,_R_Calliandra_bella_LPQ15696@NODE_1_length_1092_cov_252.136946:0.18017103611087703641):0.01050979634274942266):0.04409237391030575159,Enterolobium_cyclocarpum_MWC9020@NODE_1_length_954_cov_235.241733:0.12161541136208860181):0.08316045366330736266):0.01471827806041680828,((Punjuba_lehmannii_Escobar_7465@NODE_2_length_1099_cov_71.853229:0.01715915673965154320,(Punjuba_racemiflora_Jimenez_Soares_3626@NODE_2_length_1097_cov_94.633333:0.01832472933561527309,Punjuba_killipii_Palodorios_6252@NODE_1_length_792_cov_49.572028:0.00769323768941142499):0.00000100000050002909):0.00678537226191763734,((((Albizia_adinocephala_FHO33_88@NODE_2_length_1138_cov_75.514609:0.02818823850984434123,Albizia_xerophytica_Hughes_1435@NODE_2_length_1038_cov_31.969823:0.03909991813806580618):0.00942811951145279548,Albizia_xerophytica_Hughes_1435@NODE_3_length_733_cov_26.513720:0.03221350171423462833):0.01737465031751924543,((Albizia_niopoides_Simon_1601@NODE_2_length_1000_cov_57.340195:0.04559204150554791585,(Albizia_decandra_Vilhena_231@NODE_2_length_534_cov_15.190372:0.02828810478393881112,_R_Albizia_subdimidiata_var_subdimidiata_Ferreira_210@NODE_2_length_911_cov_105.511990:0.09004183860247579052):0.01171849242598315202):0.00248378679600838245,Albizia_glabripetala_Lewis_1652@NODE_2_length_645_cov_14.246479:0.05569232020922109533):0.00352287692215763441):0.03147354816369553332,(((_R_Balizia_elegans_Iganci_870@NODE_2_length_1078_cov_76.286713:0.02393477160634232756,(((_R_Jupunba_cochleata_Bonadeu_673@NODE_1_length_1444_cov_47.168252:0.02535790344952314201,Jupunba_barbouriana_Iganci_847@NODE_2_length_1077_cov_124.243000:0.00638204752844331261):0.00000100000050002909,(Jupunba_leucophylla_Iganci_839@NODE_4_length_518_cov_50.553288:0.01151176097781175280,(_R_Jupunba_microcalyx_Iganci_855@NODE_1_length_1450_cov_89.570284:0.00158170372083814227,_R_Jupunba_leucophylla_Iganci_839@NODE_2_length_823_cov_208.461126:0.00199300404888310247):0.01116859188196522856):0.00000100000050002909):0.00247024496386129841,((Jupunba_longipedunculata_Cardona_2682@NODE_2_length_804_cov_59.097662:0.00944913029601193027,Jupunba_floribunda_Iganci_883@NODE_2_length_1334_cov_69.078759:0.02189026631238038742):0.00130421071457829160,(Jupunba_macradenia_Lourteig_3021@NODE_1_length_959_cov_61.820862:0.01683754255056777241,((Jupunba_oppositifolia_Liegier_16014@NODE_2_length_782_cov_65.950355:0.06017313444147906476,(_R_Jupunba_asplenifolia_Ekman_6383@NODE_2_length_505_cov_41.670561:0.00000100000050002909,(Jupunba_abbottii_Zanoni_21220@NODE_1_length_985_cov_36.986784:0.00000100000050002909,Jupunba_nipensis_Mayo_19662@NODE_2_length_553_cov_18.842437:0.00534274381699801140):0.00000100000050002909):0.00375209284606073520):0.00962193115517534850,(_R_Jupunba_idiopoda_Quesada_1718@NODE_2_length_869_cov_70.458333:0.00446645110002403395,_R_Jupunba_oxyphyllidia_Yonker_6157@NODE_1_length_1160_cov_55.549400:0.00526640247737228829):0.01475852318336075622):0.00218718272339497128):0.00000100000050002909):0.00099806344447389951):0.00198589011549192085):0.00145743125364777588,((_R_Jupunba_filamentosa_Lima_7487@NODE_2_length_1131_cov_77.037002:0.01190985788110887622,((_R_Jupunba_limae_Iganci_261@NODE_1_length_1357_cov_63.375781:0.01388763994384717079,(_R_Jupunba_brachystachya_Lima_7438@NODE_1_length_1142_cov_79.275117:0.22360691387211534265,Jupunba_villosa_Borges_423@NODE_1_length_1410_cov_73.718680:0.00384832400365859532):0.00232682224876540941):0.00835217513250345947,_R_Jupunba_laeta_Mori_25147@NODE_2_length_799_cov_15.480609:0.02097108488973360371):0.00246376025359846488):0.00942753655688035111,((Jupunba_trapezifolia_Simon_1600@NODE_1_length_929_cov_115.058352:0.00433515987373987895,Jupunba_commutata_Maguire_46145@NODE_2_length_1088_cov_72.818991:0.01209068243629089767):0.00585186019383884815,Jupunba_langsdorfii_Ribeiro_728@NODE_2_length_1379_cov_71.356375:0.01046957698806883635):0.00405537708639492050):0.00218464279768804722):0.00161246593860752156,(Balizia_leucocalyx_Aguilar_1939@NODE_1_length_1304_cov_70.147514:0.02152898984366178811,(Hydrochorea_corymbosa1_Bonadeu_655@NODE_1_length_774_cov_102.668985:0.04612058829254934295,((_R_Cathormion_rhombifolium_Deighton_3618@NODE_1_length_1202_cov_39.019556:0.00955421903003082947,(Hydrochorea_corymbosa2_Iganci_862@NODE_1_length_504_cov_271.409800:0.00182159204926749777,_R_Hydrochorea_gonggrijpii_Tillett_45696@NODE_1_length_967_cov_52.559551:0.00571419833083555359):0.00144338913122969985):0.00134492333299248107,_R_Hydrochorea_marginata_Morim_563@NODE_1_length_1282_cov_98.348548:0.00805514289913598046):0.00140587742425337661):0.00654541975045569175):0.01232521492534898594):0.00492125398406178301):0.00097323605596665095):0.00153010336692157006):0.01459630989256024275):0.03424570488747209762,_R_Jupunba_cochleata_Bonadeu_673@NODE_4_length_517_cov_18.454545:1.99193203804887564168,Acacia_rostellifera_Murphy_466@NODE_2_length_838_cov_108.587385:0.00000100000050002909):0.0;
