# Supplementary material for: A new generic circumscription of Hydrochorea (Leguminosae, Caesalpinioideae, mimosoid clade) with an amphi-Atlantic distribution
Source: PhytoKeys. 2022 Aug 22;205:401–37. doi: 10.3897/phytokeys.205.82775 (PMC9849043; doi:10.3897/phytokeys.205.82775)
Supplement: Supplementary material 2 — Supplementary data file S2 [file phytokeys-205-401_article-82775__-s002.zip › MSC_m85845_comp41106_c0_seq13_exon01.tre]

((Archidendron_clypearia_Wieringa_1849@NODE_2_length_1073_cov_56.259036:0.05773557961218098861,((Albizia_glabripetala_Lewis_1652@NODE_5_length_506_cov_17.710956:0.03773221938451172541,(((_R_Albizia_adinocephala_FHO33_88@NODE_2_length_1298_cov_14.888616:0.01471989717383172420,(Albizia_sinaloensis_Hughes_1576@NODE_5_length_714_cov_17.761381:0.03115715056951840270,Albizia_tomentosa_Hughes_648@NODE_4_length_722_cov_17.575194:0.02397294844110234996):0.00345649461638738217):0.01097372157279586681,_R_Albizia_xerophytica_Hughes_1435@NODE_3_length_789_cov_19.613764:0.02472334431679384242):0.03781851077868875893,(Albizia_niopoides_Simon_1601@NODE_2_length_910_cov_42.627851:0.04357948375186933287,Albizia_subdimidiata_var_subdimidiata_Ferreira_210@NODE_3_length_769_cov_42.953757:0.05268923189765816611):0.00455440611424470874):0.00643532512982026433):0.05337164227069970956,((Jupunba_longipedunculata_Cardona_2682@NODE_2_length_885_cov_39.487624:0.07540254762913500830,(_R_Jupunba_macradenia_Lourteig_3021@NODE_4_length_748_cov_22.013413:0.04397670503139126941,(Jupunba_floribunda_Iganci_883@NODE_3_length_1124_cov_35.381089:0.01585347630575154390,((((_R_Jupunba_filamentosa_Lima_7487@NODE_4_length_592_cov_8.984466:0.46431756628640136197,_R_Jupunba_leucophylla_Iganci_839@NODE_3_length_1346_cov_27.081954:0.01801894529544001769):0.00259134755025215322,Jupunba_commutata_Maguire_46145@NODE_4_length_563_cov_65.135802:0.02911136778326228400):0.00000100000050002909,Jupunba_laeta_Mori_25147@NODE_3_length_665_cov_9.345238:0.01884343264178226299):0.00147651478988746463,((Jupunba_limae_Iganci_261@NODE_3_length_1027_cov_38.466316:0.02442475554384103062,Jupunba_brachystachya_Lima_7438@NODE_3_length_962_cov_41.273446:0.04910492859304590313):0.00957157192789967297,Jupunba_langsdorfii_Ribeiro_728@NODE_4_length_1063_cov_18.284990:0.01313086144050475308):0.00252828124552267799):0.00755273330599287151):0.00589044052039281157):0.00418539666004787408):0.00542086990248094071,((_R_Jupunba_idiopoda_Quesada_1718@NODE_3_length_705_cov_20.800955:0.02214845614703555773,(Jupunba_filamentosa_Lima_7487@NODE_3_length_756_cov_51.103093:0.01256879317009567017,(_R_Jupunba_cochleata_Bonadeu_673@NODE_4_length_816_cov_25.612991:0.02169156903515160814,(Jupunba_abbottii_Zanoni_21220@NODE_3_length_819_cov_21.924528:0.02141023226683018074,(Jupunba_nipensis_Mayo_19662@NODE_2_length_589_cov_30.033203:0.00488543863434631569,_R_Jupunba_asplenifolia_Ekman_6383@NODE_4_length_581_cov_15.863095:0.01761297672552827528):0.00000100000050002909):0.00238903137636453265):0.01035315747319943795):0.00000100000050002909):0.01935224569614023282,((Punjuba_callejasii_Daly_5935@NODE_3_length_605_cov_16.736742:0.01985748644309080421,_R_Punjuba_racemiflora_Jimenez_Soares_3626@NODE_2_length_1083_cov_72.809145:0.02490281744872076611):0.01440092531337625395,(_R_Punjuba_lehmannii_Escobar_7465@NODE_3_length_961_cov_76.263575:0.00518718849632154953,Punjuba_killipii_Palodorios_6252@NODE_2_length_747_cov_23.682090:0.00687480837237831356):0.00318149560622590748):0.03224305403454103686):0.00000100000050002909):0.01939791029229910937):0.00612806618642722147):0.00000100000050002909,((((Albizia_coripatensis_Hughes_2433@NODE_2_length_1338_cov_112.878668:0.01726486694331418395,Albizia_edwallii_Dalmaso_272@NODE_2_length_659_cov_5.557947:0.04750229738884619024):0.01696062817941151879,((Albizia_niopoides_Simon_1601@NODE_4_length_774_cov_18.573888:0.29575899142980960344,((Albizia_sinaloensis_Hughes_1576@NODE_3_length_917_cov_40.396429:0.03627873017340593059,Albizia_tomentosa_Hughes_648@NODE_3_length_865_cov_30.093909:0.07084588577759004524):0.03136130346682027698,_R_Albizia_xerophytica_Hughes_1435@NODE_2_length_821_cov_46.202957:0.02337562773440279851):0.22816601407970951709):0.09261614483527971786,((Albizia_decandra_Vilhena_231@NODE_2_length_596_cov_21.971098:0.02800140059712001583,Albizia_multiflora_Hughes_3090@NODE_2_length_1071_cov_86.204225:0.02698537519625439016):0.00096343168220736585,(_R_Albizia_glabripetala_Lewis_1652@NODE_2_length_704_cov_27.984051:0.01701498386782884092,(_R_Albizia_subdimidiata_var_minor_Gorts_341@NODE_2_length_578_cov_20.650699:0.02475399534333122542,Albizia_subdimidiata_var_subdimidiata_Ferreira_210@NODE_4_length_631_cov_110.620939:0.01633266272294268615):0.00304925958452959044):0.02838215785020808610):0.00779070815900580627):0.01796752398597238967):0.02770201064086131801,(_R_Enterolobium_cyclocarpum_MWC9020@NODE_2_length_824_cov_44.518072:0.22120354866119909532,((((Punjuba_callejasii_Daly_5935@NODE_2_length_896_cov_10.479853:0.04127669452461801836,(Punjuba_killipii_Palodorios_6252@NODE_3_length_552_cov_39.711579:0.00285696930860289845,Punjuba_lehmannii_Escobar_7465@NODE_4_length_733_cov_54.123476:0.01906190707231843542):0.00644955502997369284):0.01178129262821022913,Punjuba_racemiflora_Jimenez_Soares_3626@NODE_3_length_1015_cov_67.039446:0.03445489869056247295):0.01521468450495152940,((_R_Jupunba_barbouriana_Iganci_847@NODE_3_length_1095_cov_87.341847:0.02999428302151989356,(_R_Jupunba_commutata_Maguire_46145@NODE_2_length_964_cov_47.199549:0.04326207308968574999,Jupunba_trapezifolia_Simon_1600@NODE_2_length_722_cov_96.899550:0.01736259666118719278):0.00532915127247543009):0.00263600293968485871,(((_R_Jupunba_microcalyx_Iganci_855@NODE_5_length_600_cov_17.753346:0.03724942745990911241,(_R_Jupunba_leucophylla_Iganci_839@NODE_4_length_1268_cov_61.312343:0.00000100000050002909,_R_Jupunba_microcalyx_Iganci_855@NODE_4_length_943_cov_66.121247:0.00000100000050002909):0.01004182423251648998):0.02167856514591462794,(((Jupunba_longipedunculata_Cardona_2682@NODE_3_length_776_cov_60.582260:0.01657544521652613151,(Jupunba_cochleata_Bonadeu_673@NODE_2_length_1588_cov_64.039047:0.02374943001995745775,_R_Jupunba_macradenia_Lourteig_3021@NODE_3_length_761_cov_80.697368:0.01894509380346200145):0.00283602478261628333):0.00287831308097495370,((((_R_Cathormion_obliquifoliolatum_Wieringa_6519@NODE_2_length_636_cov_77.024096:0.01681878190331224238,Cathormion_rhombifolium_Deighton_3618@NODE_3_length_740_cov_38.018100:0.44868045522281085891):0.01057048058507217836,Balizia_elegans_Iganci_870@NODE_3_length_1153_cov_38.519517:0.05868832078340359415):0.00212644462176726215,_R_Jupunba_leucophylla_Iganci_839@NODE_5_length_1133_cov_49.597538:0.09933956919582365153):0.03603362420391972853,(_R_Balizia_leucocalyx_Aguilar_1939@NODE_2_length_1407_cov_107.178195:0.13200452060230957740,(Hydrochorea_marginata_Morim_563@NODE_2_length_1288_cov_106.190751:0.01287232775674678788,(_R_Hydrochorea_corymbosa2_Iganci_862@NODE_2_length_1056_cov_158.388611:0.00409616367001812420,(Hydrochorea_gonggrijpii_Tillett_45696@NODE_2_length_708_cov_56.557845:0.00569912458855720803,_R_Hydrochorea_corymbosa1_Bonadeu_655@NODE_2_length_605_cov_116.580000:0.01715467260520005255):0.00049124289812759966):0.00452780984108372420):0.01716221903255724102):0.00543270340312731071):0.00247405911741211152):0.00202351184245536716,((_R_Jupunba_microcalyx_Iganci_855@NODE_3_length_1050_cov_57.291881:0.02421129886691122252,_R_Jupunba_floribunda_Iganci_883@NODE_2_length_1169_cov_77.642857:0.03055501368816928784):0.00462157640225107497,(Jupunba_langsdorfii_Ribeiro_728@NODE_3_length_1248_cov_60.081127:0.01697005683668909373,(Jupunba_filamentosa_Lima_7487@NODE_2_length_1218_cov_75.638913:0.02411337743310873125,_R_Jupunba_limae_Iganci_261@NODE_2_length_1046_cov_58.273478:0.03669597926749931099):0.00619779720903436589):0.00168158135229825776):0.00090537687195831149):0.00636525622505903707):0.00324761159258626355,(((Jupunba_asplenifolia_Ekman_6383@NODE_3_length_581_cov_27.708333:0.01295705848565238509,_R_Jupunba_oppositifolia_Liegier_16014@NODE_3_length_699_cov_93.315113:0.02229207614032931162):0.00521477022700728154,_R_Jupunba_abbottii_Zanoni_21220@NODE_2_length_862_cov_51.684076:0.03353867633562822304):0.11006429967185865637,(_R_Jupunba_laeta_Mori_25147@NODE_2_length_778_cov_16.388017:0.03759830763827994027,(Jupunba_barbouriana_Iganci_847@NODE_4_length_603_cov_32.505703:0.01597521569459879262,(Jupunba_oxyphyllidia_Yonker_6157@NODE_2_length_828_cov_100.680426:0.01536090197096654127,_R_Jupunba_idiopoda_Quesada_1718@NODE_2_length_759_cov_53.114370:0.02453125351341492108):0.01533464009482067049):0.00000100000050002909):0.00874482749403154500):0.00268030733013425396):0.00127718134901027864):0.01366147577887768562):0.01258987050245592015,((Albizia_adinocephala_FHO33_88@NODE_4_length_1111_cov_46.945841:0.02738699474397538955,(Albizia_xerophytica_Hughes_1435@NODE_4_length_726_cov_30.003082:0.01725092110583387878,(Albizia_sinaloensis_Hughes_1576@NODE_2_length_940_cov_45.495944:0.29475284975728532899,Albizia_tomentosa_Hughes_648@NODE_2_length_981_cov_63.397124:0.00706650526234066292):0.00935900124497141168):0.00176918237859332900):0.03095685274391854827,(((Albizia_multiflora_Hughes_3090@NODE_3_length_968_cov_91.227834:0.02169471545480974178,(Albizia_glabripetala_Lewis_1652@NODE_4_length_542_cov_28.191398:0.02889647646321364879,_R_Albizia_subdimidiata_var_subdimidiata_Ferreira_210@NODE_2_length_932_cov_90.612865:0.02232533718501347048):0.00818915358443567977):0.01181226580599384693,_R_Albizia_niopoides_Simon_1601@NODE_3_length_878_cov_54.196005:0.03871704067591817677):0.00308420741765577655,_R_Albizia_glabripetala_Lewis_1652@NODE_3_length_582_cov_43.384158:0.04538621557654135691):0.00153909204785393234):0.05740039750549624786):0.00240461341356967449):0.00150947648786646169):0.01386412237906702039,((((Punjuba_killipii_Palodorios_6252@NODE_4_length_549_cov_50.290254:0.02391422176406727759,(Punjuba_lehmannii_Escobar_7465@NODE_2_length_1149_cov_44.251866:0.01341579738869468769,Punjuba_racemiflora_Jimenez_Soares_3626@NODE_4_length_906_cov_25.020507:0.01793462132122201208):0.01099758511513603508):0.01478682834650902819,((_R_Balizia_leucocalyx_Aguilar_1939@NODE_3_length_1219_cov_61.319615:0.13188022262769144577,_R_Jupunba_langsdorfii_Ribeiro_728@NODE_2_length_1489_cov_69.879603:0.02004800535774994841):0.01316169142953937249,(_R_Jupunba_limae_Iganci_261@NODE_4_length_842_cov_47.163399:0.01664861348768582883,((_R_Jupunba_cochleata_Bonadeu_673@NODE_3_length_1202_cov_33.616889:0.01362902352882531566,_R_Jupunba_brachystachya_Lima_7438@NODE_2_length_1114_cov_35.085824:0.00715122602789159973):0.00089154958798795243,Jupunba_villosa_Borges_423@NODE_2_length_1306_cov_43.709520:0.00908760803648192041):0.00000100000050002909):0.02966951812577182587):0.00771587297746337795):0.00251421936943562602,(((_R_Jupunba_trapezifolia_Simon_1600@NODE_3_length_668_cov_168.526917:0.02123137360587755429,(Balizia_pedicellaris_Queiroz_15529@NODE_2_length_545_cov_88.906122:0.01629323007282803756,(((Jupunba_leucophylla_Iganci_839@NODE_2_length_1527_cov_108.410345:0.00092842492853458338,_R_Jupunba_microcalyx_Iganci_855@NODE_2_length_1254_cov_54.813934:0.00496267204444296711):0.00741812060356558407,(Jupunba_longipedunculata_Cardona_2682@NODE_4_length_696_cov_31.390953:0.01437268781982049999,Jupunba_floribunda_Iganci_883@NODE_4_length_1111_cov_45.637331:0.00910510313740517906):0.00572342938063022215):0.00218380287769180626,(Jupunba_macradenia_Lourteig_3021@NODE_2_length_799_cov_79.422438:0.01505548224168081796,((((Jupunba_asplenifolia_Ekman_6383@NODE_2_length_603_cov_23.323194:0.00000100000050002909,Jupunba_nipensis_Mayo_19662@NODE_3_length_546_cov_16.415778:0.00260723472162950696):0.00840515949962432167,Jupunba_abbottii_Zanoni_21220@NODE_4_length_772_cov_68.774101:0.01153045011554594199):0.00257471614400111778,Jupunba_oppositifolia_Liegier_16014@NODE_2_length_732_cov_87.160305:0.02890970630525884627):0.00436622102054629035,(_R_Jupunba_commutata_Maguire_46145@NODE_3_length_951_cov_48.279176:0.07210025857925937698,_R_Jupunba_barbouriana_Iganci_847@NODE_2_length_1202_cov_115.595556:0.00441323886454629555):0.00487161670001656083):0.00151939616573081959):0.00000100000050002909):0.00170735686261142602):0.00481904534935994732):0.01687592516561556635,(_R_Balizia_elegans_Iganci_870@NODE_2_length_1365_cov_36.614907:0.01554644277276152724,(_R_Hydrochorea_gonggrijpii_Tillett_45696@NODE_3_length_671_cov_61.136364:0.01363587985234014123,(Cathormion_rhombifolium_Deighton_3618@NODE_2_length_796_cov_25.941586:0.02480763484501709998,(_R_Balizia_spnov_Morim_577@NODE_2_length_511_cov_15.037281:0.01756765003660983732,(Cathormion_obliquifoliolatum_Wieringa_6519@NODE_3_length_621_cov_15.422261:0.00913770562143125138,(Hydrochorea_marginata_Morim_563@NODE_3_length_1207_cov_43.358407:0.00779152599936176835,Hydrochorea_corymbosa2_Iganci_862@NODE_3_length_792_cov_54.792402:0.00308140545263828987):0.00895536650147280532):0.00224220120138912855):0.00000100000050002909):0.00073935671445321939):0.21616830904335354591):0.01516737176331665361):0.01432403937105170694,(Albizia_xerophytica_Hughes_1435@NODE_5_length_701_cov_15.610577:0.02663109889784864848,((_R_Albizia_sinaloensis_Hughes_1576@NODE_4_length_858_cov_26.871959:0.00368010604509132633,Albizia_tomentosa_Hughes_648@NODE_5_length_650_cov_36.698080:0.00398015682356693459):0.24756231999013861289,Albizia_adinocephala_FHO33_88@NODE_3_length_1211_cov_35.656966:0.04782182542692871297):0.01440134746233492045):0.17576398954285499254):0.00107547491002817162):0.01313447489065102877,(Jupunba_laeta_Mori_25147@NODE_1_length_1211_cov_119.958554:0.01945157839141553949,(Balizia_pedicellaris_Queiroz_15529@NODE_3_length_507_cov_196.891593:0.01381852255916306456,(Balizia_elegans_Iganci_870@NODE_1_length_1614_cov_156.525049:0.01172273437005242475,((_R_Jupunba_filamentosa_Lima_7487@NODE_1_length_1708_cov_159.310239:0.00311544484341990269,((Jupunba_brachystachya_Lima_7438@NODE_1_length_1750_cov_149.745965:0.00077768928407638625,Jupunba_limae_Iganci_261@NODE_1_length_1934_cov_128.779752:0.00468481366885335846):0.00077473579010189138,Jupunba_villosa_Borges_423@NODE_1_length_1582_cov_191.746844:0.00389461621172203492):0.00000100000050002909):0.00389282516622894634,(((Balizia_leucocalyx_Aguilar_1939@NODE_1_length_1670_cov_177.317640:0.01259562241442420405,Balizia_pedicellaris_Queiroz_15529@NODE_1_length_927_cov_279.803899:0.00387599872664946702):0.00000100000050002909,(_R_Balizia_spnov_Morim_577@NODE_1_length_868_cov_268.580566:0.00912925018821324381,(_R_Hydrochorea_gonggrijpii_Tillett_45696@NODE_1_length_1245_cov_241.310788:0.00185242946122473663,(_R_Cathormion_obliquifoliolatum_Wieringa_6519@NODE_1_length_1471_cov_142.282486:0.00324447527415439897,((Cathormion_rhombifolium_Deighton_3618@NODE_1_length_1262_cov_121.448945:0.00747353974960124606,Hydrochorea_corymbosa2_Iganci_862@NODE_1_length_1250_cov_389.200837:0.00276469540952778599):0.00000100000050002909,(Hydrochorea_marginata_Morim_563@NODE_1_length_1772_cov_227.615929:0.00389438827495104970,_R_Hydrochorea_corymbosa1_Bonadeu_655@NODE_1_length_1236_cov_123.093988:0.00000100000050002909):0.00000100000050002909):0.00000100000050002909):0.00077827061649997505):0.00280904928893148777):0.00186808986032975044):0.00077787968986836359,(((_R_Jupunba_macradenia_Lourteig_3021@NODE_1_length_1180_cov_268.935630:0.01001244859711426620,(Jupunba_oxyphyllidia_Yonker_6157@NODE_1_length_1380_cov_192.246355:0.00589085487740279631,Jupunba_idiopoda_Quesada_1718@NODE_1_length_1186_cov_97.642020:0.00697891415599516396):0.00000100000050002909):0.00254203595778707383,(_R_Jupunba_trapezifolia_Simon_1600@NODE_1_length_1337_cov_157.574883:0.00839179049544130570,(((Jupunba_barbouriana_Iganci_847@NODE_1_length_1532_cov_261.663230:0.00388776692854930165,((((_R_Jupunba_leucophylla_Iganci_839@NODE_1_length_1681_cov_280.465711:0.00710794095997131520,(Jupunba_leucophylla_Iganci_839@NODE_6_length_681_cov_110.359272:0.00179030757797680974,Jupunba_microcalyx_Iganci_855@NODE_1_length_1800_cov_200.517121:0.00086641213360400687):0.00704926207800539439):0.00309939790896179368,Jupunba_longipedunculata_Cardona_2682@NODE_1_length_1238_cov_280.869940:0.00566243783547533321):0.00077390046226699790,_R_Jupunba_langsdorfii_Ribeiro_728@NODE_1_length_1806_cov_133.087912:0.00628451795206579067):0.00000100000050002909,((Punjuba_callejasii_Daly_5935@NODE_1_length_1062_cov_73.749239:0.00539964495015237897,((Punjuba_lehmannii_Escobar_7465@NODE_1_length_1602_cov_131.093770:0.00822055583075216242,Punjuba_racemiflora_Jimenez_Soares_3626@NODE_1_length_1472_cov_200.610753:0.00493918802387842502):0.00100596172944067571,Punjuba_killipii_Palodorios_6252@NODE_1_length_1076_cov_83.461461:0.00794652317801259125):0.00097938998392056590):0.00620899894340366364,(((_R_Albizia_tomentella_Leach_Dunlop_3801@NODE_1_length_893_cov_284.144608:0.04178078657799214057,((Archidendron_clypearia_Wieringa_1849@NODE_3_length_586_cov_252.367387:0.26560291025985344193,(_R_Acacia_rostellifera_Murphy_466@NODE_1_length_1705_cov_290.096437:0.03909943420144648685,_R_Archidendron_clypearia_Wieringa_1849@NODE_1_length_1575_cov_292.090120:0.03983062225406328732):0.00477494284168408518):0.00193797650226647049,(_R_Calliandra_bella_LPQ15696@NODE_1_length_1302_cov_157.712653:0.20151400189006835051,Afrocalliandra_redacta_Germishuizen_5585@NODE_1_length_876_cov_91.884856:0.10221972381863345114):0.06291458517461100131):0.00000100000050002909):0.00671109805133805401,_R_Enterolobium_cyclocarpum_MWC9020@NODE_1_length_1442_cov_348.063004:0.03621264306238057562):0.00572645680808511921,((_R_Albizia_coripatensis_Hughes_2433@NODE_1_length_1612_cov_283.420195:0.00774126608074555706,_R_Albizia_edwallii_Dalmaso_272@NODE_1_length_1120_cov_9.854460:0.00619123307406886474):0.01040786469688953844,(_R_Albizia_burkartiana_StivalSantos_678@NODE_1_length_1145_cov_12.615596:0.01019743755428973581,((_R_Albizia_xerophytica_Hughes_1435@NODE_1_length_1404_cov_111.356443:0.00975068256715900909,((Albizia_tomentosa_Hughes_648@NODE_1_length_1512_cov_130.419512:0.00605132592914355959,_R_Albizia_sinaloensis_Hughes_1576@NODE_1_length_1399_cov_132.691377:0.00260764915621451059):0.00172736856284419612,_R_Albizia_adinocephala_FHO33_88@NODE_1_length_1778_cov_183.751323:0.00622877039795454324):0.00157504408957264449):0.00163363113986233544,((Albizia_multiflora_Hughes_3090@NODE_1_length_1450_cov_174.150036:0.00338647485705720775,(_R_Albizia_glabripetala_Lewis_1652@NODE_1_length_1005_cov_121.154095:0.00879881709311554870,(Albizia_inundata_Wood_26530@NODE_1_length_1176_cov_160.999108:0.00889136198279578439,(Albizia_decandra_Vilhena_231@NODE_1_length_1033_cov_39.551255:0.01036236541510438328,(_R_Albizia_subdimidiata_var_subdimidiata_Ferreira_210@NODE_1_length_1218_cov_192.223488:0.00254124564438022336,Albizia_subdimidiata_var_minor_Gorts_341@NODE_1_length_1080_cov_56.684945:0.00402084770280123575):0.00732208890143076947):0.00104155808229610715):0.00102684962022222864):0.00103170908560985429):0.00337164864824127108,Albizia_niopoides_Simon_1601@NODE_1_length_1450_cov_190.940277:0.01747343043264585477):0.00000100000050002909):0.00101977891515328393):0.01563056911078690436):0.00671886383033084515):0.00350137327289918145):0.00468590548471078776):0.00080814875448944766):0.00233929520512956169,(Jupunba_abbottii_Zanoni_21220@NODE_1_length_1217_cov_240.890351:0.00096163440860834221,(_R_Jupunba_oppositifolia_Liegier_16014@NODE_1_length_1177_cov_236.718182:0.00297270073987260849,(Jupunba_asplenifolia_Ekman_6383@NODE_1_length_1080_cov_92.783649:0.00216707425532306321,_R_Jupunba_nipensis_Mayo_19662@NODE_1_length_1127_cov_69.615238:0.00106778864465149437):0.00000100000050002909):0.00097248352450801363):0.00375559138562625962):0.00080370812684921352,_R_Jupunba_cochleata_Bonadeu_673@NODE_1_length_2040_cov_120.851758:0.01177576737764878846):0.00155940111961866109):0.00077679926555477544):0.00155593344215861702,(Jupunba_floribunda_Iganci_883@NODE_1_length_1748_cov_152.843806:0.00861367963837494574,Jupunba_commutata_Maguire_46145@NODE_1_length_1690_cov_163.078735:0.00861049681460627180):0.00000100000050002909):0.00390036674798142869):0.00000100000050002909):0.00083425007651876954):0.00076073645994537511):0.06177772735275519067):0.48326299724300403327):0.00619402409953104076):0.00347859801094166929,Acacia_rostellifera_Murphy_466@NODE_2_length_557_cov_5.775000:0.15092533529962504080):0.0;
