# Supplementary material for: A new generic circumscription of Hydrochorea (Leguminosae, Caesalpinioideae, mimosoid clade) with an amphi-Atlantic distribution
Source: PhytoKeys. 2022 Aug 22;205:401–37. doi: 10.3897/phytokeys.205.82775 (PMC9849043; doi:10.3897/phytokeys.205.82775)
Supplement: Supplementary material 2 — Supplementary data file S2 [file phytokeys-205-401_article-82775__-s002.zip › MSC_m85845_comp41106_c0_seq13_exon07.tre]

(_R_Archidendron_clypearia_Wieringa_1849@NODE_1_length_1099_cov_187.335616:0.01617410187872284424,((Calliandra_bella_LPQ15696@NODE_1_length_1007_cov_78.496774:0.10651658323231030789,(Albizia_tomentella_Leach_Dunlop_3801@NODE_1_length_1218_cov_88.877301:0.02896110273509032440,_R_Enterolobium_cyclocarpum_MWC9020@NODE_1_length_1025_cov_243.757384:0.02893818155999257694):0.00048247616746496862):0.00110684249917659071,((Albizia_burkartiana_StivalSantos_678@NODE_1_length_957_cov_9.222838:0.02289796388778039468,(((_R_Albizia_glabripetala_Lewis_1652@NODE_1_length_852_cov_37.099355:0.01006173620900796713,Albizia_multiflora_Hughes_3090@NODE_1_length_1246_cov_87.006843:0.00780878549247126554):0.00251937773362541405,(_R_Albizia_decandra_Vilhena_231@NODE_1_length_615_cov_26.310409:0.01040151191347570350,((_R_Albizia_glabripetala_Lewis_1652@NODE_2_length_512_cov_63.818391:0.00000100000050002909,(_R_Albizia_subdimidiata_var_subdimidiata_Ferreira_210@NODE_1_length_1148_cov_114.559290:0.00400175474255246195,Albizia_subdimidiata_var_minor_Gorts_341@NODE_1_length_881_cov_38.274876:0.00000100000050002909):0.00000100000050002909):0.01010479594626948266,_R_Albizia_inundata_Wood_26530@NODE_1_length_978_cov_214.517876:0.00224024650173302968):0.00451439250694506654):0.00252048474954947666):0.00288063250582391763,((Albizia_xerophytica_Hughes_1435@NODE_1_length_1237_cov_67.850000:0.00663333929597776598,((_R_Albizia_tomentosa_Hughes_648@NODE_1_length_1043_cov_92.994824:0.00498488670792164665,_R_Albizia_adinocephala_FHO33_88@NODE_1_length_1629_cov_92.118557:0.01276803069419437178):0.00137320299455317095,Albizia_sinaloensis_Hughes_1576@NODE_1_length_1271_cov_60.881910:0.00871414116169804027):0.00476047854749839152):0.00120655387806732455,Albizia_niopoides_Simon_1601@NODE_1_length_1218_cov_89.999124:0.01713352159605228617):0.00063346185575058821):0.00450039936504658886):0.01099897443594844045,(((_R_Punjuba_lehmannii_Escobar_7465@NODE_1_length_1212_cov_59.565639:0.01092672024864711940,((_R_Punjuba_callejasii_Daly_5935@NODE_1_length_882_cov_16.003727:0.00721819950432555594,_R_Punjuba_racemiflora_Jimenez_Soares_3626@NODE_1_length_1413_cov_84.889970:0.00964267372003181460):0.00000100000050002909,_R_Punjuba_killipii_Palodorios_6252@NODE_1_length_936_cov_43.565774:0.00337712854200472199):0.00000100000050002909):0.00647662359404679779,(((_R_Jupunba_laeta_Mori_25147@NODE_1_length_807_cov_37.583562:0.01072112355181344470,(Jupunba_nipensis_Mayo_19662@NODE_1_length_724_cov_33.275116:0.01041796291025207793,(((_R_Jupunba_leucophylla_Iganci_839@NODE_1_length_1739_cov_129.841757:0.00319291854215681759,Jupunba_microcalyx_Iganci_855@NODE_1_length_1335_cov_100.282989:0.00305705286910523373):0.00688774303822891568,((Balizia_spnov_Morim_577@NODE_1_length_794_cov_398.129905:0.16160455000190321329,Balizia_spnov_Morim_577@NODE_2_length_604_cov_235.211293:0.00000100000050002909):0.02386080442323037024,Balizia_leucocalyx_Aguilar_1939@NODE_1_length_1614_cov_78.900455:0.01442399830419377645):0.00233269107823301210):0.00102702917237844035,(((((Jupunba_abbottii_Zanoni_21220@NODE_1_length_935_cov_79.868298:0.00685246508788742680,Jupunba_asplenifolia_Ekman_6383@NODE_1_length_688_cov_31.590835:0.00308793455891033519):0.00339034731150761976,Jupunba_oxyphyllidia_Yonker_6157@NODE_1_length_1060_cov_97.312309:0.00680969655182586068):0.00223361172420805977,((_R_Jupunba_commutata_Maguire_46145@NODE_1_length_1342_cov_85.133597:0.00465954212045497675,_R_Jupunba_trapezifolia_Simon_1600@NODE_1_length_1183_cov_158.335106:0.00635620599646033718):0.00366104624310497825,(Balizia_pedicellaris_Queiroz_15529@NODE_1_length_1362_cov_223.773527:0.01216001221071767377,(Balizia_elegans_Iganci_870@NODE_1_length_1217_cov_83.255263:0.01196808563303696990,((Hydrochorea_corymbosa2_Iganci_862@NODE_1_length_1232_cov_257.672897:0.00111147939970301208,Hydrochorea_corymbosa1_Bonadeu_655@NODE_1_length_969_cov_183.646608:0.00739283210865577297):0.00468351527132900014,(_R_Hydrochorea_marginata_Morim_563@NODE_1_length_1551_cov_110.991180:0.00327315282774895064,((Cathormion_rhombifolium_Deighton_3618@NODE_1_length_1121_cov_69.680077:0.00202464092997661814,Cathormion_obliquifoliolatum_Wieringa_6519@NODE_1_length_1261_cov_177.001658:0.00316399784914674163):0.00506048382413016185,Hydrochorea_gonggrijpii_Tillett_45696@NODE_1_length_936_cov_96.791618:0.00336622797368265605):0.00252239578269508298):0.00097651350587404408):0.00323546356925827989):0.00273158140132948729):0.00097946146393976231):0.00073389475532021557):0.00073879747404432768,(Jupunba_longipedunculata_Cardona_2682@NODE_1_length_1030_cov_88.221406:0.00422697853831157690,(Jupunba_cochleata_Bonadeu_673@NODE_1_length_1108_cov_112.548012:0.00635373177336597504,_R_Jupunba_floribunda_Iganci_883@NODE_1_length_1489_cov_73.966006:0.00302014390332851299):0.00072269898215420142):0.00073459945600384791):0.00072291431194089018,Jupunba_langsdorfii_Ribeiro_728@NODE_1_length_1583_cov_68.524568:0.00666836012762317930):0.00000100000050002909):0.00000100000050002909):0.00000100000050002909):0.00073329054808198555,((Jupunba_macradenia_Lourteig_3021@NODE_1_length_901_cov_77.067961:0.00963195703333467705,Jupunba_idiopoda_Quesada_1718@NODE_1_length_1023_cov_51.856237:0.00786860600062062703):0.00252542899068698441,((Jupunba_villosa_Borges_423@NODE_1_length_1600_cov_84.894288:0.00220938288070727466,_R_Jupunba_brachystachya_Lima_7438@NODE_1_length_1279_cov_87.749584:0.00000100000050002909):0.00073483363198803184,((Jupunba_limae_Iganci_261@NODE_1_length_1979_cov_60.444795:0.00368325909862657818,_R_Jupunba_oppositifolia_Liegier_16014@NODE_1_length_1062_cov_68.220305:0.00582707837761942214):0.00000100000050002909,_R_Jupunba_filamentosa_Lima_7487@NODE_1_length_1311_cov_84.814425:0.00255458302302905439):0.00000100000050002909):0.00073589283015110089):0.00146987008688959715):0.00000100000050002909,_R_Jupunba_barbouriana_Iganci_847@NODE_1_length_1575_cov_109.397196:0.00739553367221949115):0.00664670200072878768):0.00325559406408787227,_R_Albizia_coripatensis_Hughes_2433@NODE_1_length_1450_cov_124.817189:0.03726340978354106270):0.00078780291690374584):0.00090028009686134028):0.00366286991050280729,Acacia_rostellifera_Murphy_466@NODE_1_length_1271_cov_108.701005:0.02718867543441703602):0.0;
