# Supplementary material for: A new generic circumscription of Hydrochorea (Leguminosae, Caesalpinioideae, mimosoid clade) with an amphi-Atlantic distribution
Source: PhytoKeys. 2022 Aug 22;205:401–37. doi: 10.3897/phytokeys.205.82775 (PMC9849043; doi:10.3897/phytokeys.205.82775)
Supplement: Supplementary material 2 — Supplementary data file S2 [file phytokeys-205-401_article-82775__-s002.zip › MSC_m87395_comp41197_c0_seq3_exon01.tre]

(((((Jupunba_commutata_Maguire_46145@NODE_1_length_1140_cov_107.241769:0.00524661469832195422,(_R_Jupunba_trapezifolia_Simon_1600@NODE_1_length_1165_cov_123.701802:0.00560551585764870741,Jupunba_barbouriana_Iganci_847@NODE_1_length_1256_cov_133.234097:0.00261099498471746268):0.00119214832120855116):0.00256711760461079399,(((Jupunba_floribunda_Iganci_883@NODE_1_length_1263_cov_97.430017:0.00398200827701372315,(Jupunba_laeta_Mori_25147@NODE_1_length_873_cov_45.042714:0.01182904689234503225,Jupunba_limae_Iganci_261@NODE_1_length_1499_cov_74.984529:0.00623410473503099860):0.00095570378416818050):0.00000100000050002909,(((Jupunba_longipedunculata_Cardona_2682@NODE_1_length_993_cov_114.147380:0.00610515521110580051,(Jupunba_leucophylla_Iganci_839@NODE_1_length_1635_cov_126.343389:0.00238444045900490249,Jupunba_microcalyx_Iganci_855@NODE_1_length_1604_cov_92.609037:0.00318338693575053464):0.00159033330693641398):0.00000100000050002909,Jupunba_filamentosa_Lima_7487@NODE_1_length_1330_cov_78.047885:0.00867670852032692216):0.00000100000050002909,(Jupunba_cochleata_Bonadeu_673@NODE_1_length_1489_cov_80.361898:0.00658918516745182758,Jupunba_macradenia_Lourteig_3021@NODE_1_length_889_cov_112.369458:0.00570434434671035148):0.00000100000050002909):0.00000100000050002909):0.00000100000050002909,(_R_Jupunba_brachystachya_Lima_7438@NODE_1_length_1135_cov_94.965028:0.00090072374688391743,_R_Jupunba_villosa_Borges_423@NODE_1_length_1470_cov_86.296482:0.00364331735561319219):0.00272756659703465463):0.00079344077431655637):0.00244171993988956306,(((Balizia_pedicellaris_Queiroz_15529@NODE_1_length_1178_cov_241.497774:0.00784288270696328893,((((_R_Hydrochorea_marginata_Morim_563@NODE_1_length_1416_cov_122.368932:0.00386347915582675294,(_R_Hydrochorea_corymbosa1_Bonadeu_655@NODE_1_length_772_cov_78.852162:0.00665465469206628479,_R_Hydrochorea_corymbosa2_Iganci_862@NODE_1_length_1080_cov_223.787317:0.00839322130613820092):0.00000100000050002909):0.00335466817985519746,Balizia_spnov_Morim_577@NODE_1_length_1220_cov_73.557940:0.00499100995037820606):0.00087168420270293144,(_R_Hydrochorea_gonggrijpii_Tillett_45696@NODE_1_length_877_cov_130.438750:0.00115243470296334414,(_R_Cathormion_rhombifolium_Deighton_3618@NODE_1_length_1198_cov_47.739518:0.00359837951802231175,_R_Cathormion_obliquifoliolatum_Wieringa_6519@NODE_1_length_1044_cov_106.240647:0.00193564793596080059):0.00819253411377039026):0.00180164426917154598):0.00000100000050002909,_R_Balizia_elegans_Iganci_870@NODE_1_length_1153_cov_93.723048:0.00611644017952432239):0.00000100000050002909):0.00000100000050002909,Balizia_leucocalyx_Aguilar_1939@NODE_1_length_1319_cov_89.680354:0.00482581165656310439):0.00162943876606834719,((Jupunba_oxyphyllidia_Yonker_6157@NODE_1_length_1072_cov_94.896482:0.00282222476098965098,(Jupunba_idiopoda_Quesada_1718@NODE_1_length_804_cov_60.182944:0.00000100000050002909,(Jupunba_asplenifolia_Ekman_6383@NODE_1_length_707_cov_41.261905:0.00145010138486346930,(_R_Jupunba_nipensis_Mayo_19662@NODE_1_length_641_cov_46.792553:0.00162130882426029924,(Jupunba_oppositifolia_Liegier_16014@NODE_1_length_901_cov_124.648058:0.00112533801096164829,Jupunba_abbottii_Zanoni_21220@NODE_1_length_1112_cov_91.412560:0.00000100000050002909):0.00000100000050002909):0.00000100000050002909):0.00546574685400953893):0.00000100000050002909):0.00000100000050002909,Jupunba_langsdorfii_Ribeiro_728@NODE_1_length_1397_cov_83.874242:0.00319076656204536841):0.00475205954877750639):0.00157637517824668811):0.00978907661691774851,(Archidendron_clypearia_Wieringa_1849@NODE_1_length_1188_cov_158.414041:0.02261077730944508618,(_R_Acacia_rostellifera_Murphy_466@NODE_1_length_1364_cov_141.093240:0.03032154539805190924,((_R_Punjuba_callejasii_Daly_5935@NODE_1_length_839_cov_31.044619:0.00487750968599763319,(Punjuba_racemiflora_Jimenez_Soares_3626@NODE_1_length_1082_cov_130.345274:0.00658611022012730359,(Punjuba_killipii_Palodorios_6252@NODE_1_length_749_cov_44.235119:0.00136267463928825831,Punjuba_lehmannii_Escobar_7465@NODE_1_length_1236_cov_70.623814:0.00556705195699667196):0.00184730092901145486):0.00000100000050002909):0.00955795049955522787,(((_R_Albizia_edwallii_Dalmaso_272@NODE_1_length_742_cov_9.965066:0.00136551759393387269,_R_Albizia_coripatensis_Hughes_2433@NODE_1_length_1330_cov_147.104549:0.00888156184017282850):0.00594976765892925134,(Albizia_burkartiana_StivalSantos_678@NODE_1_length_1034_cov_7.519918:0.00818835448816171776,((_R_Albizia_niopoides_Simon_1601@NODE_1_length_1033_cov_106.254184:0.01899562330056371942,(_R_Albizia_multiflora_Hughes_3090@NODE_1_length_1012_cov_89.592513:0.00634695917522838573,(Albizia_inundata_Wood_26530@NODE_1_length_745_cov_94.304348:0.00726710605441834891,(Albizia_subdimidiata_var_minor_Gorts_341@NODE_1_length_703_cov_41.062300:0.01032600460314655674,Albizia_subdimidiata_var_subdimidiata_Ferreira_210@NODE_1_length_902_cov_107.216970:0.00581227077049932365):0.00000100000050002909):0.00361728303211157620):0.00390791425790696246):0.00275663814205283310,((_R_Albizia_tomentosa_Hughes_648@NODE_1_length_957_cov_75.660227:0.00534657938609602555,_R_Albizia_sinaloensis_Hughes_1576@NODE_1_length_996_cov_63.327530:0.00306447040774217045):0.00615773887783660229,(Albizia_xerophytica_Hughes_1435@NODE_1_length_1009_cov_41.950644:0.00200164665235312046,_R_Albizia_adinocephala_FHO33_88@NODE_1_length_1542_cov_55.865529:0.01302679818868000827):0.00090524029391780803):0.00911154833865376011):0.00101069833327791067):0.00100000382746737886):0.00773037197715583171,(Albizia_tomentella_Leach_Dunlop_3801@NODE_1_length_1080_cov_153.342971:0.03014509734304373842,_R_Enterolobium_cyclocarpum_MWC9020@NODE_1_length_1117_cov_168.036538:0.03589329312402125133):0.00000100000050002909):0.00226181288469916135):0.00164789659662568640):0.00000100000050002909):0.00065158747439769162):0.01832374202126338739,_R_Calliandra_bella_LPQ15696@NODE_1_length_1024_cov_175.369588:0.04336795133053175655,Afrocalliandra_redacta_Germishuizen_5585@NODE_1_length_993_cov_168.974891:0.04241768512225993493):0.0;
