# Supplementary material for: A new generic circumscription of Hydrochorea (Leguminosae, Caesalpinioideae, mimosoid clade) with an amphi-Atlantic distribution
Source: PhytoKeys. 2022 Aug 22;205:401–37. doi: 10.3897/phytokeys.205.82775 (PMC9849043; doi:10.3897/phytokeys.205.82775)
Supplement: Supplementary material 2 — Supplementary data file S2 [file phytokeys-205-401_article-82775__-s002.zip › MSC_m87395_comp41197_c0_seq3_exon03.tre]

(((_R_Archidendron_clypearia_Wieringa_1849@NODE_2_length_558_cov_15.783784:0.03934392699822453904,(Albizia_tomentella_Leach_Dunlop_3801@NODE_1_length_966_cov_146.776153:0.06858714905376905868,Enterolobium_cyclocarpum_MWC9020@NODE_1_length_950_cov_193.245132:0.03486212570744877393):0.00000100000050002909):0.00382067996810348844,(((_R_Jupunba_leucophylla_Iganci_839@NODE_2_length_623_cov_9.965201:0.01747686320166113097,(Jupunba_floribunda_Iganci_883@NODE_2_length_628_cov_4.956443:0.00766143959599638498,Jupunba_microcalyx_Iganci_855@NODE_2_length_573_cov_7.754032:0.00937710115468154415):0.00248120060224394636):0.12706761053577173004,((Jupunba_oxyphyllidia_Yonker_6157@NODE_1_length_769_cov_119.936416:0.00233200723298957998,_R_Jupunba_idiopoda_Quesada_1718@NODE_1_length_984_cov_46.830209:0.01458643480037875514):0.00531328816443050415,(_R_Jupunba_langsdorfii_Ribeiro_728@NODE_1_length_1603_cov_60.658585:0.01001253977819909977,((_R_Jupunba_nipensis_Mayo_19662@NODE_1_length_839_cov_22.527559:0.01822471756646832156,_R_Jupunba_asplenifolia_Ekman_6383@NODE_1_length_681_cov_45.289735:0.00164589043443034251):0.00150754731726793017,(Jupunba_abbottii_Zanoni_21220@NODE_1_length_782_cov_101.843972:0.00000100000050002909,Jupunba_oppositifolia_Liegier_16014@NODE_1_length_1028_cov_75.424816:0.00359107139522446290):0.00000100000050002909):0.00636662151242673845):0.00000100000050002909):0.00247150769099665352):0.00254481017321774852,((((Cathormion_obliquifoliolatum_Wieringa_6519@NODE_1_length_1095_cov_204.855769:0.00000100000050002909,Cathormion_rhombifolium_Deighton_3618@NODE_1_length_916_cov_84.622169:0.00114439707572143445):0.01206451637184694642,Balizia_elegans_Iganci_870@NODE_2_length_591_cov_28.998054:0.01428643395556033688):0.00449370888396529843,(Jupunba_brachystachya_Lima_7438@NODE_1_length_1348_cov_73.945712:0.00000100000050002909,_R_Jupunba_villosa_Borges_423@NODE_1_length_1425_cov_87.239614:0.00393293225291982927):0.00303023806703893841):0.00096030900247058874,((Jupunba_macradenia_Lourteig_3021@NODE_1_length_1106_cov_85.788144:0.00483102989368665303,((Jupunba_laeta_Mori_25147@NODE_1_length_949_cov_39.909404:0.01001141719687460158,(Jupunba_trapezifolia_Simon_1600@NODE_1_length_1046_cov_248.860747:0.01044488991978670921,(Jupunba_commutata_Maguire_46145@NODE_1_length_1047_cov_101.146392:0.00412429866668723860,Jupunba_barbouriana_Iganci_847@NODE_1_length_1250_cov_118.381074:0.00653670534360005322):0.00114871977898515273):0.00403020961160396526):0.00155594853664447357,(((_R_Jupunba_filamentosa_Lima_7487@NODE_1_length_1523_cov_58.197787:0.00693973577369767954,(_R_Jupunba_limae_Iganci_261@NODE_1_length_1391_cov_70.117199:0.00181532344718235514,(Jupunba_longipedunculata_Cardona_2682@NODE_1_length_1010_cov_103.012862:0.00529362195120934315,(_R_Jupunba_leucophylla_Iganci_839@NODE_1_length_1010_cov_179.230439:0.01663072518454209586,Jupunba_microcalyx_Iganci_855@NODE_1_length_1044_cov_129.239917:0.00359823844573554149):0.00860345367666245052):0.00238278998673698136):0.00232484756395541763):0.00150469432239122482,Jupunba_cochleata_Bonadeu_673@NODE_1_length_1752_cov_63.064478:0.01162357669464066275):0.00000100000050002909,Jupunba_floribunda_Iganci_883@NODE_1_length_1235_cov_80.880829:0.00720400446292242865):0.00076915746600894467):0.00074680599952707571):0.00230211979200838166,((Balizia_pedicellaris_Queiroz_15529@NODE_1_length_1081_cov_311.741715:0.00724581071553280411,(Balizia_elegans_Iganci_870@NODE_1_length_1565_cov_53.278226:0.00921897374291937542,(_R_Hydrochorea_marginata_Morim_563@NODE_1_length_1247_cov_112.506838:0.00467517147473722749,((Hydrochorea_corymbosa2_Iganci_862@NODE_1_length_976_cov_400.580890:0.00416327400547492326,(Balizia_spnov_Morim_577@NODE_1_length_1166_cov_308.507651:0.00357956279327405289,_R_Hydrochorea_corymbosa1_Bonadeu_655@NODE_1_length_963_cov_244.342511:0.00530412050369025601):0.00355797981181767056):0.00299211832858086368,Hydrochorea_gonggrijpii_Tillett_45696@NODE_1_length_784_cov_134.893918:0.00000100000050002909):0.00000100000050002909):0.00507630814640564008):0.00000100000050002909):0.00168055115736709371,Balizia_leucocalyx_Aguilar_1939@NODE_1_length_1753_cov_63.235084:0.01251798250040015055):0.00147291439159600007):0.00079455901968856764):0.00570108235473090752):0.00343672878328930582):0.00146755697060650496,((((((((Albizia_adinocephala_FHO33_88@NODE_1_length_1524_cov_81.068417:0.00930819373927304489,_R_Albizia_xerophytica_Hughes_1435@NODE_1_length_1079_cov_57.220559:0.00309490855087080378):0.00101667723261022482,(Albizia_tomentosa_Hughes_648@NODE_1_length_1080_cov_54.021934:0.00148385085924758247,_R_Albizia_sinaloensis_Hughes_1576@NODE_1_length_1196_cov_53.113494:0.13270976416582139223):0.01132980250107674426):0.00684594960723294756,_R_Albizia_niopoides_Simon_1601@NODE_1_length_1434_cov_75.041268:0.01764087911592806049):0.00182312490429691553,(Albizia_multiflora_Hughes_3090@NODE_1_length_1210_cov_75.601942:0.01526107627854614637,(Albizia_decandra_Vilhena_231@NODE_1_length_687_cov_17.631148:0.01167022497036617444,(_R_Albizia_glabripetala_Lewis_1652@NODE_1_length_784_cov_33.473833:0.01155625108069789977,((_R_Albizia_inundata_Wood_26530@NODE_1_length_826_cov_236.313878:0.00793080743581455958,Albizia_subdimidiata_var_subdimidiata_Ferreira_210@NODE_1_length_1052_cov_82.576410:0.00655460747832964374):0.00148747518357480622,Albizia_subdimidiata_var_minor_Gorts_341@NODE_1_length_940_cov_19.117034:0.00487327651653898884):0.00122198475518547661):0.00393664115613248742):0.00411954916807867871):0.00483085738212809482):0.00531436736359608766,_R_Albizia_burkartiana_StivalSantos_678@NODE_1_length_898_cov_10.465006:0.00602883346336929079):0.00351051647462487845,(Albizia_edwallii_Dalmaso_272@NODE_1_length_925_cov_8.444828:0.01576615061385983063,_R_Albizia_coripatensis_Hughes_2433@NODE_1_length_1421_cov_126.876488:0.01383663717012165520):0.01068223299376129184):0.01277251833699491121,(Archidendron_clypearia_Wieringa_1849@NODE_1_length_580_cov_131.667992:0.01181561638731125179,(Punjuba_racemiflora_Jimenez_Soares_3626@NODE_1_length_1285_cov_94.652318:0.00481327998529236002,((_R_Punjuba_callejasii_Daly_5935@NODE_1_length_969_cov_17.214126:0.00472554658656255608,Punjuba_killipii_Palodorios_6252@NODE_1_length_981_cov_41.105088:0.00570417983070349750):0.00109797902227899138,_R_Punjuba_lehmannii_Escobar_7465@NODE_1_length_1375_cov_60.036210:0.00219552749537052809):0.00000100000050002909):0.01095493299883012507):0.00000100000050002909):0.00119427637777942382,(Calliandra_bella_LPQ15696@NODE_1_length_1076_cov_196.647648:0.06160420121315439423,_R_Afrocalliandra_redacta_Germishuizen_5585@NODE_1_length_1086_cov_120.576809:0.07283825118388703723):0.02373898033145465866):0.00117850781070495507,Acacia_rostellifera_Murphy_466@NODE_1_length_1717_cov_115.147561:0.02544640485465180998):0.0;
