# Supplementary material for: A new generic circumscription of Hydrochorea (Leguminosae, Caesalpinioideae, mimosoid clade) with an amphi-Atlantic distribution
Source: PhytoKeys. 2022 Aug 22;205:401–37. doi: 10.3897/phytokeys.205.82775 (PMC9849043; doi:10.3897/phytokeys.205.82775)
Supplement: Supplementary material 2 — Supplementary data file S2 [file phytokeys-205-401_article-82775__-s002.zip › MSC_m88370_comp41244_c0_seq8_exon01.tre]

(Archidendron_clypearia_Wieringa_1849@NODE_1_length_1470_cov_221.863604:0.09388746425338444224,((Punjuba_killipii_Palodorios_6252@NODE_2_length_1022_cov_34.351323:0.06129216676935055758,_R_Punjuba_callejasii_Daly_5935@NODE_2_length_935_cov_30.090909:0.08520616538296016396):0.35253252267279755472,(((Calliandra_bella_LPQ15696@NODE_1_length_1314_cov_152.805174:0.10210690310458872543,Calliandra_bella_LPQ15696@NODE_2_length_1222_cov_198.336245:0.71550153803840377265):0.09949551634795426869,_R_Afrocalliandra_redacta_Germishuizen_5585@NODE_1_length_1080_cov_197.805583:0.09045467669552846590):0.14866093897679169555,((((_R_Punjuba_callejasii_Daly_5935@NODE_1_length_1267_cov_38.917647:0.00843036706231550630,Punjuba_lehmannii_Escobar_7465@NODE_1_length_1558_cov_107.700203:0.00861443583125243682):0.00491865381785981399,(_R_Punjuba_killipii_Palodorios_6252@NODE_1_length_1079_cov_51.991018:0.02993951409773290204,(_R_Jupunba_cochleata_Bonadeu_673@NODE_1_length_1884_cov_137.477034:0.05777991826161562455,_R_Punjuba_racemiflora_Jimenez_Soares_3626@NODE_1_length_1418_cov_174.759135:0.03891003672008130909):0.10177658671215501773):0.00000100000050002909):0.00220045447628453754,(Jupunba_floribunda_Iganci_883@NODE_1_length_1917_cov_129.718478:0.01230460575576965490,(((_R_Jupunba_oxyphyllidia_Yonker_6157@NODE_1_length_1405_cov_126.039157:0.00794799459715214186,_R_Jupunba_idiopoda_Quesada_1718@NODE_1_length_1172_cov_103.839269:0.00335252342159071985):0.08376866964374103663,(Jupunba_filamentosa_Lima_7487@NODE_1_length_1645_cov_138.080995:0.00929200473082230326,((Jupunba_limae_Iganci_261@NODE_1_length_1692_cov_139.920743:0.01024708310523761608,Jupunba_brachystachya_Lima_7438@NODE_1_length_1655_cov_142.735741:0.00072704856730926293):0.00236026326517067234,_R_Jupunba_villosa_Borges_423@NODE_1_length_1307_cov_202.250407:0.00263895566396045922):0.00141472342054994220):0.00421320703446970059):0.00142223969437657864,(Jupunba_laeta_Mori_25147@NODE_1_length_1212_cov_67.560352:0.01717751935584551845,((Jupunba_commutata_Maguire_46145@NODE_1_length_1672_cov_133.018809:0.01261914797508458495,(_R_Jupunba_macradenia_Lourteig_3021@NODE_1_length_1310_cov_122.846715:0.00972990139856433518,(((_R_Balizia_leucocalyx_Aguilar_1939@NODE_1_length_1533_cov_164.569368:0.00960864425371688903,(_R_Hydrochorea_marginata_Morim_563@NODE_1_length_1709_cov_214.002451:0.01263454727861468806,(_R_Hydrochorea_corymbosa2_Iganci_862@NODE_1_length_756_cov_302.475036:0.00153827895762166092,Hydrochorea_corymbosa1_Bonadeu_655@NODE_1_length_849_cov_153.573048:0.00562955181678338225):0.00159769503354854989):0.00599258642402202175):0.00085037803339687375,((_R_Cathormion_rhombifolium_Deighton_3618@NODE_1_length_1499_cov_83.926160:0.00680408994015479704,Cathormion_obliquifoliolatum_Wieringa_6519@NODE_1_length_1266_cov_148.909166:0.00609943080683190107):0.00423572892618706478,(_R_Hydrochorea_gonggrijpii_Tillett_45696@NODE_1_length_1205_cov_148.906915:0.00443161734017436405,_R_Balizia_spnov_Morim_577@NODE_1_length_511_cov_227.519737:0.00149065007872620030):0.00204473072780333521):0.00423577168446100452):0.00151221398678787157,((_R_Jupunba_barbouriana_Iganci_847@NODE_1_length_1525_cov_226.469613:0.00089637771139876028,Jupunba_trapezifolia_Simon_1600@NODE_1_length_1147_cov_167.269231:0.00154834625942984949):0.01175976499780385931,(_R_Balizia_elegans_Iganci_870@NODE_1_length_1553_cov_155.313008:0.00881769617044286455,((Balizia_pedicellaris_Queiroz_15529@NODE_1_length_1416_cov_228.742836:0.03303039077881365915,(Jupunba_oppositifolia_Liegier_16014@NODE_1_length_1444_cov_134.032187:0.00550208908898662617,((Jupunba_asplenifolia_Ekman_6383@NODE_1_length_847_cov_59.446753:0.00841401873123208410,Jupunba_nipensis_Mayo_19662@NODE_1_length_923_cov_70.112293:0.00000100000050002909):0.00737535983531623779,Jupunba_abbottii_Zanoni_21220@NODE_1_length_1130_cov_144.343780:0.00503136770996023570):0.00134827134026980588):0.00767658261350599377):0.00071681064996781364,Jupunba_langsdorfii_Ribeiro_728@NODE_1_length_1871_cov_127.591416:0.00583488641972542636):0.00096866496005762828):0.00000100000050002909):0.00189460759220905911):0.00078271156088551637):0.00209077110515281392):0.00515847105271931457,(Jupunba_longipedunculata_Cardona_2682@NODE_1_length_1432_cov_134.394834:0.00885248912321385042,(Jupunba_leucophylla_Iganci_839@NODE_1_length_1904_cov_189.825397:0.00359943876258023458,_R_Jupunba_microcalyx_Iganci_855@NODE_1_length_1812_cov_155.224207:0.00217037994085188084):0.01238973027674015147):0.00083104937063529366):0.00143299802713845598):0.00186891460379100586):0.00271268073782893757):0.00752280435844838134):0.00943061804474002070,((Albizia_tomentella_Leach_Dunlop_3801@NODE_1_length_1404_cov_198.258478:0.06665642985705720613,Enterolobium_cyclocarpum_MWC9020@NODE_1_length_1418_cov_261.623415:0.04319781886561997741):0.00106835666973779985,(((((_R_Albizia_glabripetala_Lewis_1652@NODE_1_length_1040_cov_79.128764:0.02844814321923747058,(_R_Albizia_subdimidiata_var_subdimidiata_Ferreira_210@NODE_1_length_1361_cov_161.409657:0.00732569539497779625,_R_Albizia_subdimidiata_var_minor_Gorts_341@NODE_1_length_1048_cov_41.984552:0.00406412350076014537):0.03868184432002171047):0.07227040983425001008,(_R_Albizia_multiflora_Hughes_3090@NODE_1_length_1142_cov_150.509859:0.00776971664342544863,((Albizia_inundata_Wood_26530@NODE_1_length_1076_cov_139.316357:0.03460565415411810675,Albizia_decandra_Vilhena_231@NODE_1_length_954_cov_45.248575:0.01889372964861406323):0.00734233502086896819,Albizia_multiflora_Hughes_3090@NODE_2_length_532_cov_99.054945:0.02047135798341979257):0.00000100000050002909):0.01244852630372024482):0.02144197284825937605,((_R_Albizia_sinaloensis_Hughes_1576@NODE_1_length_1304_cov_102.387123:0.00811888960823872741,_R_Albizia_tomentosa_Hughes_648@NODE_1_length_1264_cov_136.421230:0.00642634512805372732):0.01226293421374506989,(Albizia_xerophytica_Hughes_1435@NODE_1_length_1357_cov_103.661719:0.02724092874092421887,_R_Albizia_adinocephala_FHO33_88@NODE_1_length_1621_cov_145.468264:0.02873687213300049267):0.00596688061282088945):0.05825162186702995126):0.01841610054472293118,((Albizia_burkartiana_StivalSantos_678@NODE_1_length_930_cov_6.475429:0.03920177398330739610,_R_Albizia_edwallii_Dalmaso_272@NODE_1_length_958_cov_9.063123:0.01658476080465839941):0.00300910563026602056,Albizia_niopoides_Simon_1601@NODE_1_length_1271_cov_192.458124:0.04815441281874607848):0.00419380794535311515):0.00656910431149438593,_R_Albizia_coripatensis_Hughes_2433@NODE_1_length_1839_cov_191.773553:0.02135072159925750779):0.00719069318243381172):0.00374009722834977567):0.03956247659330816568):0.02386493691335004122):0.03981303947732334897,Acacia_rostellifera_Murphy_466@NODE_1_length_1813_cov_161.730415:0.18255693236285350234):0.0;
