# Supplementary material for: A new generic circumscription of Hydrochorea (Leguminosae, Caesalpinioideae, mimosoid clade) with an amphi-Atlantic distribution
Source: PhytoKeys. 2022 Aug 22;205:401–37. doi: 10.3897/phytokeys.205.82775 (PMC9849043; doi:10.3897/phytokeys.205.82775)
Supplement: Supplementary material 2 — Supplementary data file S2 [file phytokeys-205-401_article-82775__-s002.zip › MSC_m94302_comp41509_c0_seq8_exon27.tre]

(((((_R_Acacia_rostellifera_Murphy_466@NODE_1_length_1235_cov_264.233161:0.08396069985824193560,Archidendron_clypearia_Wieringa_1849@NODE_1_length_1350_cov_264.303221:0.02632870564389410903):0.00641450750355761559,(((_R_Jupunba_oxyphyllidia_Yonker_6157@NODE_1_length_1273_cov_156.219900:0.00084963623237918086,Jupunba_idiopoda_Quesada_1718@NODE_1_length_1186_cov_91.981966:0.00222128527710023158):0.00892762846141749791,((_R_Jupunba_langsdorfii_Ribeiro_728@NODE_1_length_1450_cov_148.450838:0.00526271892049739749,(Jupunba_macradenia_Lourteig_3021@NODE_1_length_1245_cov_169.159247:0.00425740317690192355,((_R_Jupunba_limae_Iganci_261@NODE_1_length_1840_cov_129.267158:0.00130049246968236666,_R_Jupunba_villosa_Borges_423@NODE_1_length_1711_cov_162.538556:0.00270127370762607852):0.00141566777108561139,Jupunba_brachystachya_Lima_7438@NODE_1_length_1753_cov_149.590692:0.00441392524606256179):0.00214613864030944448):0.00117839499014242154):0.00407405280352405880,((Jupunba_trapezifolia_Simon_1600@NODE_1_length_1565_cov_291.900662:0.00283387224875127856,_R_Jupunba_barbouriana_Iganci_847@NODE_1_length_1756_cov_184.067898:0.00364602247153769654):0.00438735499232130802,((Jupunba_leucophylla_Iganci_839@NODE_1_length_1976_cov_238.685097:0.00737349436307008829,Jupunba_microcalyx_Iganci_855@NODE_1_length_1972_cov_149.625858:0.00312575125215515696):0.00129921150001171236,((_R_Balizia_elegans_Iganci_870@NODE_1_length_1537_cov_153.004795:0.00463637999507870730,((_R_Jupunba_longipedunculata_Cardona_2682@NODE_1_length_1146_cov_176.893358:0.00468155031372237580,_R_Jupunba_cochleata_Bonadeu_673@NODE_1_length_1852_cov_138.030423:0.00604280901223989888):0.00116956769683650391,((_R_Balizia_leucocalyx_Aguilar_1939@NODE_1_length_1596_cov_163.973667:0.00330313282107238962,(((_R_Hydrochorea_corymbosa2_Iganci_862@NODE_1_length_543_cov_78.411885:0.00411155342312680052,((_R_Cathormion_obliquifoliolatum_Wieringa_6519@NODE_1_length_1311_cov_301.507166:0.00230648840657931078,Cathormion_rhombifolium_Deighton_3618@NODE_1_length_1360_cov_105.809821:0.00234606784214406137):0.00479073432468042366,Hydrochorea_marginata_Morim_563@NODE_1_length_1683_cov_211.331880:0.00341301555228056604):0.00000100000050002909):0.00285869539004782701,(_R_Balizia_spnov_Morim_577@NODE_1_length_1535_cov_413.762838:0.00426903854291600573,(_R_Jupunba_commutata_Maguire_46145@NODE_1_length_1500_cov_151.015460:0.00328612006443405663,((_R_Jupunba_nipensis_Mayo_19662@NODE_1_length_920_cov_56.073547:0.00000100000050002909,_R_Jupunba_oppositifolia_Liegier_16014@NODE_1_length_1188_cov_153.296130:0.00275658905642952104):0.00000100000050002909,(Jupunba_abbottii_Zanoni_21220@NODE_1_length_1311_cov_151.789303:0.00164784041251998738,_R_Jupunba_asplenifolia_Ekman_6383@NODE_1_length_1105_cov_78.437743:0.00295499392983660219):0.00000100000050002909):0.00483302349239262460):0.00081978669704429910):0.00066863918210635230):0.00000100000050002909,((_R_Hydrochorea_gonggrijpii_Tillett_45696@NODE_1_length_1344_cov_171.818469:0.00719390686422423115,_R_Hydrochorea_corymbosa1_Bonadeu_655@NODE_1_length_1220_cov_2239.916738:0.00441950662754989846):0.00301730855432455264,Balizia_pedicellaris_Queiroz_15529@NODE_1_length_881_cov_334.732446:0.01125549758740932924):0.00000100000050002909):0.00128758219542376745):0.00064423414585108396,(_R_Jupunba_filamentosa_Lima_7487@NODE_1_length_1776_cov_126.126545:0.00870947153023295638,_R_Jupunba_floribunda_Iganci_883@NODE_1_length_1931_cov_114.420712:0.00724463450478547970):0.00062812697569244178):0.00000100000050002909):0.00000100000050002909):0.00000100000050002909,Jupunba_laeta_Mori_25147@NODE_1_length_1209_cov_56.227032:0.00543419687491855478):0.00013818079098702762):0.00098097189615348147):0.00194986737361956745):0.00000100000050002909):0.00393992714586357141,((Albizia_coripatensis_Hughes_2433@NODE_1_length_1705_cov_248.791155:0.00318741934389086753,_R_Albizia_edwallii_Dalmaso_272@NODE_1_length_1096_cov_8.668588:0.00363154185466908752):0.00371148181314376411,((Albizia_xerophytica_Hughes_1435@NODE_1_length_1460_cov_107.419378:0.01438968446265722137,(_R_Albizia_adinocephala_FHO33_88@NODE_1_length_1984_cov_131.466702:0.00832695953892042227,(_R_Albizia_sinaloensis_Hughes_1576@NODE_1_length_1427_cov_106.162963:0.00515695246931374522,Albizia_tomentosa_Hughes_648@NODE_1_length_1553_cov_112.087398:0.00552731203814292148):0.00371634843305540790):0.00731240655331673144):0.00509293754874663371,(_R_Albizia_burkartiana_StivalSantos_678@NODE_1_length_1275_cov_12.671311:0.00926276037266604742,((Albizia_decandra_Vilhena_231@NODE_1_length_859_cov_44.632992:0.00541694729535291495,Albizia_niopoides_Simon_1601@NODE_1_length_1434_cov_181.150332:0.03121613367062010466):0.00281386449873746291,(_R_Albizia_glabripetala_Lewis_1652@NODE_2_length_518_cov_50.814059:0.01385450585841718762,(Albizia_multiflora_Hughes_3090@NODE_1_length_1481_cov_145.061966:0.00737027561534761132,(_R_Albizia_glabripetala_Lewis_1652@NODE_1_length_1102_cov_74.447805:0.00675527688493696155,(_R_Albizia_inundata_Wood_26530@NODE_1_length_1104_cov_283.978074:0.00696643755148452278,(_R_Albizia_subdimidiata_var_minor_Gorts_341@NODE_1_length_1223_cov_37.402269:0.00311763850781649875,_R_Albizia_subdimidiata_var_subdimidiata_Ferreira_210@NODE_1_length_1343_cov_160.788310:0.00250499937202259583):0.00088197115937078561):0.00103613469170889001):0.00178315732327581199):0.00291878932468477188):0.00000100000050002909):0.00367726166673295728):0.00134715798353589778):0.00466932725627904489):0.00804013931659054541):0.00339443863805959740):0.00017292247475374982,(_R_Enterolobium_cyclocarpum_MWC9020@NODE_1_length_1455_cov_307.034107:0.02783733367983805621,((Punjuba_callejasii_Daly_5935@NODE_1_length_1123_cov_27.288719:0.00501863916427178723,_R_Punjuba_racemiflora_Jimenez_Soares_3626@NODE_1_length_1594_cov_142.030323:0.00844890527560170079):0.00316270147117966600,(Punjuba_lehmannii_Escobar_7465@NODE_1_length_1651_cov_106.420584:0.00300369327325229404,_R_Punjuba_killipii_Palodorios_6252@NODE_1_length_1077_cov_82.508000:0.00000100000050002909):0.00300429117547508723):0.00806166904553032825):0.00000100000050002909):0.00241381253316464697,_R_Albizia_tomentella_Leach_Dunlop_3801@NODE_1_length_1356_cov_190.862392:0.03662537002195622587):0.03779334680976916688,Calliandra_bella_LPQ15696@NODE_1_length_1536_cov_235.211789:0.06285263446462648063,Afrocalliandra_redacta_Germishuizen_5585@NODE_1_length_1156_cov_335.860982:0.18319788951689838785):0.0;
