# Supplementary material for: A new generic circumscription of Hydrochorea (Leguminosae, Caesalpinioideae, mimosoid clade) with an amphi-Atlantic distribution
Source: PhytoKeys. 2022 Aug 22;205:401–37. doi: 10.3897/phytokeys.205.82775 (PMC9849043; doi:10.3897/phytokeys.205.82775)
Supplement: Supplementary material 2 — Supplementary data file S2 [file phytokeys-205-401_article-82775__-s002.zip › MSC_m96069_comp41567_c0_seq3_exon01.tre]

(Archidendron_clypearia_Wieringa_1849@NODE_1_length_1681_cov_368.864713:0.01660065580107614180,((((_R_Punjuba_racemiflora_Jimenez_Soares_3626@NODE_1_length_1717_cov_203.395122:0.00467271074026895817,(Punjuba_callejasii_Daly_5935@NODE_1_length_1332_cov_47.652590:0.00781475197013089748,(Punjuba_killipii_Palodorios_6252@NODE_1_length_1391_cov_102.662861:0.00147775988949819660,_R_Punjuba_lehmannii_Escobar_7465@NODE_1_length_1739_cov_162.491576:0.00288926018919703200):0.00289244889225093432):0.00000100000050002909):0.00284171345336041046,(((Albizia_burkartiana_StivalSantos_678@NODE_1_length_1320_cov_16.135178:0.00716939788720792701,(Albizia_glabripetala_Lewis_1652@NODE_1_length_1437_cov_104.438235:0.00570859048488690270,(((_R_Albizia_subdimidiata_var_minor_Gorts_341@NODE_1_length_1380_cov_41.826554:0.00449948434007973758,_R_Albizia_subdimidiata_var_subdimidiata_Ferreira_210@NODE_1_length_1535_cov_216.628258:0.00338984476014991603):0.00169747881150841872,_R_Albizia_inundata_Wood_26530@NODE_1_length_1472_cov_268.245589:0.00485575060767527364):0.00695656168864593888,(Albizia_niopoides_Simon_1601@NODE_1_length_1792_cov_200.797668:0.01219877799501703844,((_R_Albizia_sinaloensis_Hughes_1576@NODE_1_length_1576_cov_145.461641:0.00392674619419613579,Albizia_tomentosa_Hughes_648@NODE_1_length_1809_cov_147.180716:0.00327301806734705755):0.00464693134871349989,(Albizia_adinocephala_FHO33_88@NODE_1_length_2256_cov_165.545204:0.00809930609970831161,Albizia_xerophytica_Hughes_1435@NODE_1_length_1522_cov_149.415917:0.00401258126897252685):0.00132385153895497117):0.00829726568872425976):0.00063817547098127280):0.00124785756349541635):0.00088075544723552985):0.00231184739690165966,((Albizia_multiflora_Hughes_3090@NODE_1_length_1759_cov_188.854340:0.01036226675558277882,_R_Albizia_decandra_Vilhena_231@NODE_1_length_1342_cov_39.555731:0.00541989335575644542):0.00098752659438865772,(_R_Albizia_edwallii_Dalmaso_272@NODE_1_length_1356_cov_13.643351:0.00615837200636503053,_R_Albizia_coripatensis_Hughes_2433@NODE_1_length_2062_cov_292.475063:0.00561249619450054048):0.00563650479398449412):0.00000100000050002909):0.00503278862274768833,((_R_Jupunba_barbouriana_Iganci_847@NODE_1_length_2031_cov_252.942682:0.00566943287511870002,(_R_Jupunba_idiopoda_Quesada_1718@NODE_1_length_1489_cov_113.587110:0.00203716133493292602,Jupunba_oxyphyllidia_Yonker_6157@NODE_1_length_1624_cov_204.588882:0.00276229267692665271):0.00346217002696968829):0.00139448674414678750,((_R_Jupunba_filamentosa_Lima_7487@NODE_1_length_1974_cov_161.762256:0.00961796090050755920,(_R_Jupunba_laeta_Mori_25147@NODE_1_length_1661_cov_70.159722:0.00365306166103024745,(Jupunba_macradenia_Lourteig_3021@NODE_1_length_1578_cov_182.011326:0.00511664762590912942,_R_Jupunba_langsdorfii_Ribeiro_728@NODE_1_length_2270_cov_139.557228:0.00817168767616350579):0.00000100000050002909):0.00054201102761084678):0.00108222396462085107,(((_R_Jupunba_trapezifolia_Simon_1600@NODE_1_length_2112_cov_277.280506:0.00322519422810603170,_R_Jupunba_commutata_Maguire_46145@NODE_1_length_1784_cov_216.028120:0.00458960017282059301):0.00127685295459683992,(Jupunba_floribunda_Iganci_883@NODE_1_length_2264_cov_144.060357:0.00641288560961991716,(Jupunba_longipedunculata_Cardona_2682@NODE_1_length_1556_cov_197.707235:0.00390496592988238272,((Balizia_leucocalyx_Aguilar_1939@NODE_1_length_1884_cov_201.732706:0.00674772341739247276,Balizia_elegans_Iganci_870@NODE_1_length_1601_cov_190.106299:0.00699081079998162182):0.00076214351340434330,(Balizia_pedicellaris_Queiroz_15529@NODE_1_length_2398_cov_341.136150:0.00499333670847805673,((_R_Cathormion_rhombifolium_Deighton_3618@NODE_1_length_1632_cov_127.046945:0.00405669543406212037,Cathormion_obliquifoliolatum_Wieringa_6519@NODE_1_length_1681_cov_354.756458:0.00423588812097808621):0.00200078366196902334,((Hydrochorea_marginata_Morim_563@NODE_1_length_2125_cov_239.316895:0.00441541146337832285,((_R_Balizia_spnov_Morim_577@NODE_1_length_2342_cov_400.840840:0.00226024462347700376,_R_Hydrochorea_corymbosa2_Iganci_862@NODE_1_length_2359_cov_344.450087:0.00276799353262741944):0.00042335509835465194,_R_Hydrochorea_gonggrijpii_Tillett_45696@NODE_1_length_1436_cov_248.818985:0.00285325739666111595):0.00010726936660726997):0.00000100000050002909,_R_Hydrochorea_corymbosa1_Bonadeu_655@NODE_1_length_560_cov_458.865347:0.00000100000050002909):0.00320735613390927057):0.00231142317413013387):0.00053499984125749247):0.00054328681224643290):0.00000100000050002909):0.00064352552403356105):0.00000100000050002909,((Jupunba_leucophylla_Iganci_839@NODE_1_length_2268_cov_292.583295:0.00161992093027976724,Jupunba_microcalyx_Iganci_855@NODE_1_length_2092_cov_207.729529:0.00217476445533865831):0.00765253096631942839,(_R_Jupunba_cochleata_Bonadeu_673@NODE_1_length_1774_cov_192.101355:0.00461930233961951788,((Jupunba_limae_Iganci_261@NODE_1_length_2486_cov_133.464508:0.00218225947468994683,(_R_Jupunba_brachystachya_Lima_7438@NODE_1_length_1814_cov_180.656880:0.00000100000050002909,_R_Jupunba_villosa_Borges_423@NODE_1_length_2133_cov_179.241732:0.00325652527260272698):0.00000100000050002909):0.00072013136300042274,((Jupunba_abbottii_Zanoni_21220@NODE_1_length_1552_cov_181.406780:0.00076746995312411892,Jupunba_oppositifolia_Liegier_16014@NODE_1_length_1490_cov_182.316348:0.00000100000050002909):0.00183112383152118897,(Jupunba_nipensis_Mayo_19662@NODE_1_length_1329_cov_49.760383:0.00273880745237501744,Jupunba_asplenifolia_Ekman_6383@NODE_1_length_1228_cov_61.473501:0.00471217410234241619):0.00156348090204593590):0.00183978483584314612):0.00145220229721499880):0.00107902504266215024):0.00000100000050002909):0.00000100000050002909):0.00053975762244349256):0.00279216901290035412):0.00046454959724115662):0.00069997096353355162,(Calliandra_bella_LPQ15696@NODE_1_length_1952_cov_278.752000:0.05165512574643432719,(Afrocalliandra_redacta_Germishuizen_5585@NODE_3_length_857_cov_290.124359:0.02966316599315272501,((Afrocalliandra_redacta_Germishuizen_5585@NODE_4_length_671_cov_342.683502:0.01876401068885510601,Afrocalliandra_redacta_Germishuizen_5585@NODE_1_length_1415_cov_355.580717:0.05002359539849303427):0.00000100000050002909,Afrocalliandra_redacta_Germishuizen_5585@NODE_2_length_1110_cov_66.681510:0.23938871223341937067):0.04762691334813616562):0.03099883717196780936):0.04370256736485215315):0.00099650782680836352,(_R_Enterolobium_cyclocarpum_MWC9020@NODE_1_length_1701_cov_383.189039:0.02296742053424036950,Albizia_tomentella_Leach_Dunlop_3801@NODE_1_length_1903_cov_217.943045:0.01948313386417633089):0.00164733602577875273):0.00094885921041616911,Acacia_rostellifera_Murphy_466@NODE_1_length_2122_cov_280.566259:0.02402511802719607334):0.0;
