# Supplementary material for: A new generic circumscription of Hydrochorea (Leguminosae, Caesalpinioideae, mimosoid clade) with an amphi-Atlantic distribution
Source: PhytoKeys. 2022 Aug 22;205:401–37. doi: 10.3897/phytokeys.205.82775 (PMC9849043; doi:10.3897/phytokeys.205.82775)
Supplement: Supplementary material 2 — Supplementary data file S2 [file phytokeys-205-401_article-82775__-s002.zip › MSC_m96069_comp41567_c0_seq3_exon02.tre]

((Albizia_tomentella_Leach_Dunlop_3801@NODE_1_length_1713_cov_135.594132:0.03829620473728834185,(Enterolobium_cyclocarpum_MWC9020@NODE_1_length_1564_cov_276.190989:0.04428236237462268576,((((_R_Afrocalliandra_redacta_Germishuizen_5585@NODE_1_length_1132_cov_144.030332:0.05457544044016593432,Afrocalliandra_redacta_Germishuizen_5585@NODE_2_length_586_cov_223.732809:0.03609867960436166645):0.02028067481481595283,Calliandra_bella_LPQ15696@NODE_1_length_1417_cov_147.391045:0.05474636937128297964):0.07179682576662681226,(((((((_R_Albizia_multiflora_Hughes_3090@NODE_1_length_1434_cov_86.148858:0.01786176656868811857,(Albizia_decandra_Vilhena_231@NODE_1_length_976_cov_29.538376:0.01332213103138152159,(_R_Albizia_xerophytica_Hughes_1435@NODE_1_length_1751_cov_74.970729:0.01830028870636837141,(Albizia_adinocephala_FHO33_88@NODE_1_length_1835_cov_97.425484:0.01002895454685612947,(Albizia_sinaloensis_Hughes_1576@NODE_1_length_1362_cov_85.607782:0.00303690150448296002,Albizia_tomentosa_Hughes_648@NODE_1_length_1595_cov_109.563900:0.00144282495210769075):0.00612012884738124315):0.00124295408128510007):0.01613977312051226992):0.00087315540576352990):0.00078214166512562079,_R_Albizia_niopoides_Simon_1601@NODE_1_length_1658_cov_158.053131:0.01644779658343476642):0.00134689918288424153,_R_Albizia_glabripetala_Lewis_1652@NODE_1_length_1131_cov_80.138520:0.00880761749186456146):0.00139900157243436985,Albizia_burkartiana_StivalSantos_678@NODE_1_length_1328_cov_9.298507:0.03055602979458586083):0.00330850626484604539,(_R_Albizia_inundata_Wood_26530@NODE_1_length_1149_cov_184.561243:0.02471252533238386603,(Albizia_inundata_Wood_26530@NODE_2_length_630_cov_317.490435:0.00925465771052980286,(_R_Albizia_subdimidiata_var_minor_Gorts_341@NODE_1_length_1348_cov_32.510622:0.00410579325762567855,_R_Albizia_subdimidiata_var_subdimidiata_Ferreira_210@NODE_1_length_1424_cov_137.327394:0.00563841158487368710):0.00852843457016536945):0.00000100000050002909):0.01000890058488378143):0.00966096529969119253,(Albizia_coripatensis_Hughes_2433@NODE_1_length_1980_cov_168.703100:0.01629521483493161574,_R_Albizia_edwallii_Dalmaso_272@NODE_1_length_1265_cov_5.217355:0.01281668560558087144):0.00528490315077363541):0.00156672376850664733,(((Punjuba_killipii_Palodorios_6252@NODE_1_length_1312_cov_74.598381:0.00775467851197873814,Punjuba_lehmannii_Escobar_7465@NODE_1_length_1741_cov_84.386418:0.00587640233841562297):0.00094616625380547124,Punjuba_callejasii_Daly_5935@NODE_1_length_1239_cov_20.016351:0.00928342904012222254):0.00095453194733566553,Punjuba_racemiflora_Jimenez_Soares_3626@NODE_1_length_1500_cov_123.063949:0.01037784365489816119):0.00740506322186257858):0.00253068487330870449):0.00183945513013391237,((_R_Jupunba_commutata_Maguire_46145@NODE_1_length_1522_cov_99.916263:0.00261752768788727158,Jupunba_trapezifolia_Simon_1600@NODE_1_length_1581_cov_202.639581:0.00666028243145031559):0.01741144786022330582,((Jupunba_longipedunculata_Cardona_2682@NODE_1_length_1494_cov_96.265349:0.03313435962559772158,(Jupunba_barbouriana_Iganci_847@NODE_1_length_1504_cov_146.382621:0.00944009965603186119,Jupunba_oxyphyllidia_Yonker_6157@NODE_1_length_1456_cov_130.585932:0.06697858460704751715):0.00641185289090924655):0.01819710639396118074,((((Jupunba_idiopoda_Quesada_1718@NODE_1_length_1282_cov_78.953527:0.01119305276277592770,(_R_Jupunba_langsdorfii_Ribeiro_728@NODE_1_length_2037_cov_96.742857:0.00719006265120105195,Jupunba_macradenia_Lourteig_3021@NODE_1_length_1577_cov_100.456000:0.00539970349675207139):0.00246268030043322742):0.00483293758156275784,((_R_Hydrochorea_gonggrijpii_Tillett_45696@NODE_1_length_1335_cov_156.299682:0.00495880331786278244,(_R_Balizia_spnov_Morim_577@NODE_1_length_1658_cov_391.587648:0.00739149304027843755,(Hydrochorea_corymbosa1_Bonadeu_655@NODE_1_length_1450_cov_247.460215:0.00395297085623672658,(Hydrochorea_marginata_Morim_563@NODE_1_length_1840_cov_171.167896:0.00405879897727139203,Hydrochorea_corymbosa2_Iganci_862@NODE_1_length_1236_cov_337.630821:0.00446286517416551263):0.00000100000050002909):0.00362584897488321982):0.00087449312822930744):0.01386260362045724920,(Balizia_pedicellaris_Queiroz_15529@NODE_1_length_1780_cov_404.386667:0.02819281192423115159,(_R_Balizia_elegans_Iganci_870@NODE_1_length_1692_cov_103.348607:0.00935147269210521125,Balizia_leucocalyx_Aguilar_1939@NODE_1_length_1880_cov_111.030505:0.01331120362119654274):0.00141279110579218604):0.00064827307208532110):0.00375112864175153543):0.00244984274782057481,((Jupunba_villosa_Borges_423@NODE_1_length_1830_cov_135.313748:0.00484424327145565031,(Jupunba_brachystachya_Lima_7438@NODE_1_length_1891_cov_111.462514:0.00283891548303272971,_R_Jupunba_limae_Iganci_261@NODE_1_length_2129_cov_95.803606:0.00587750828000561856):0.00000100000050002909):0.00657002749511975161,(Cathormion_rhombifolium_Deighton_3618@NODE_1_length_1530_cov_108.503097:0.00517421898139086393,Cathormion_obliquifoliolatum_Wieringa_6519@NODE_1_length_1637_cov_293.914033:0.00623304719007706023):0.01117521094633817241):0.00000100000050002909):0.00059003151677981770,(Jupunba_cochleata_Bonadeu_673@NODE_2_length_1055_cov_78.039877:0.01606449743799943930,((Jupunba_floribunda_Iganci_883@NODE_1_length_1927_cov_110.238378:0.00724000471441255556,((_R_Jupunba_laeta_Mori_25147@NODE_1_length_1302_cov_48.937143:0.01063787831996414364,((_R_Jupunba_asplenifolia_Ekman_6383@NODE_1_length_1221_cov_50.627622:0.00454935299144962942,(_R_Jupunba_nipensis_Mayo_19662@NODE_1_length_1471_cov_45.420373:0.00336701425505658066,(Jupunba_abbottii_Zanoni_21220@NODE_1_length_1438_cov_106.554739:0.00417545485080497627,Jupunba_oppositifolia_Liegier_16014@NODE_1_length_1291_cov_118.084843:0.00087885669330583377):0.00126412413154017300):0.00439920257821902524):0.00550039025957490234,_R_Jupunba_cochleata_Bonadeu_673@NODE_1_length_1623_cov_87.953428:0.01911182189059596262):0.00332972732861623990):0.00000100000050002909,(Jupunba_leucophylla_Iganci_839@NODE_1_length_2038_cov_153.036716:0.00672956856331901210,Jupunba_microcalyx_Iganci_855@NODE_1_length_1936_cov_143.710597:0.00363401864318051550):0.00834176757282312741):0.00077545181885326474):0.00064723884393052546,_R_Jupunba_filamentosa_Lima_7487@NODE_1_length_1830_cov_76.826583:0.00978012931520663362):0.00236198540408140379):0.00129806701120764221):0.01447558771898968880):0.01417682748181032203):0.01089642025509745399):0.00032589719705637628):0.00080714340660523111):0.00190365385850044602,Archidendron_clypearia_Wieringa_1849@NODE_1_length_1649_cov_233.097964:0.01565101219866237361,Acacia_rostellifera_Murphy_466@NODE_1_length_2278_cov_141.165834:0.02884279881884372135):0.0;
