# Supplementary material for: A new generic circumscription of Hydrochorea (Leguminosae, Caesalpinioideae, mimosoid clade) with an amphi-Atlantic distribution
Source: PhytoKeys. 2022 Aug 22;205:401–37. doi: 10.3897/phytokeys.205.82775 (PMC9849043; doi:10.3897/phytokeys.205.82775)
Supplement: Supplementary material 2 — Supplementary data file S2 [file phytokeys-205-401_article-82775__-s002.zip › MSC_m103541_comp41848_c0_seq7_exon01.tre]

(_R_Archidendron_clypearia_Wieringa_1849@NODE_1_length_1656_cov_340.247625:0.07253807335708270521,((((((Jupunba_commutata_Maguire_46145@NODE_1_length_997_cov_84.135870:0.02230783401336332294,((Jupunba_barbouriana_Iganci_847@NODE_1_length_1539_cov_303.666211:0.02070359528984446959,((Jupunba_leucophylla_Iganci_839@NODE_1_length_2067_cov_268.631156:0.09700293179751912076,_R_Jupunba_microcalyx_Iganci_855@NODE_1_length_1946_cov_208.397004:0.00922182369831524122):0.01523290120730982217,Jupunba_trapezifolia_Simon_1600@NODE_1_length_1321_cov_262.442338:0.03241073175583508020):0.01687749902254248591):0.01203562205920231942,(_R_Jupunba_longipedunculata_Cardona_2682@NODE_1_length_1295_cov_295.233990:0.01377563225140626679,(Balizia_leucocalyx_Aguilar_1939@NODE_1_length_1728_cov_200.855239:0.04367530227624472072,(_R_Jupunba_macradenia_Lourteig_3021@NODE_1_length_1321_cov_245.390675:0.02053183932121914815,(_R_Jupunba_laeta_Mori_25147@NODE_1_length_1343_cov_98.812796:0.04985424837214413180,(Jupunba_cochleata_Bonadeu_673@NODE_1_length_1535_cov_189.214678:0.09737423783721931014,Jupunba_filamentosa_Lima_7487@NODE_1_length_2058_cov_129.285209:0.04965879604747600734):0.02535432518555723325):0.01800237743539465085):0.00584174815442203149):0.01413297965637514038):0.00286399452831521181):0.01293930010710618410):0.00410401019263516558,_R_Jupunba_floribunda_Iganci_883@NODE_1_length_1852_cov_165.717183:0.02770818463760554851):0.00213386659435404894,((((_R_Jupunba_limae_Iganci_261@NODE_1_length_1963_cov_138.224284:0.01079996435935794835,(_R_Jupunba_langsdorfii_Ribeiro_728@NODE_1_length_1924_cov_152.960476:0.05199060524115004661,Jupunba_brachystachya_Lima_7438@NODE_1_length_1618_cov_199.819598:0.01566210447513007031):0.00818812332713413603):0.00626092189662707903,Jupunba_villosa_Borges_423@NODE_1_length_1743_cov_172.828331:0.02642515614380278044):0.00621161805800296476,(_R_Jupunba_microcalyx_Iganci_855@NODE_2_length_506_cov_23.937063:0.01997349599594704789,(((((Hydrochorea_marginata_Morim_563@NODE_1_length_1545_cov_310.046322:0.00881650033255709960,(_R_Hydrochorea_corymbosa2_Iganci_862@NODE_1_length_1499_cov_305.571330:0.00000100000050002909,_R_Hydrochorea_corymbosa1_Bonadeu_655@NODE_1_length_1206_cov_218.908775:0.01614934550614485417):0.00750090874330711088):0.00458909384416775808,_R_Cathormion_rhombifolium_Deighton_3618@NODE_1_length_1549_cov_111.657609:0.01186646688739927472):0.01223577914409950881,(_R_Balizia_elegans_Iganci_870@NODE_2_length_621_cov_17.527574:0.10562128289626679378,_R_Balizia_pedicellaris_Queiroz_15529@NODE_1_length_1578_cov_327.035456:0.01728718554258086570):0.00000100000050002909):0.01297845906417109674,Hydrochorea_gonggrijpii_Tillett_45696@NODE_1_length_1389_cov_214.855183:0.05088210708226280354):0.00547070933419939367,(((Jupunba_idiopoda_Quesada_1718@NODE_1_length_1359_cov_105.326053:0.03307106224972755637,(((Jupunba_abbottii_Zanoni_21220@NODE_1_length_1423_cov_221.265230:0.11367370812456617513,_R_Jupunba_oppositifolia_Liegier_16014@NODE_1_length_1348_cov_242.943352:0.08283218656120325263):0.01906646356771106790,Jupunba_nipensis_Mayo_19662@NODE_1_length_1177_cov_66.600909:0.23531901101503252538):0.00958108173050671759,_R_Jupunba_asplenifolia_Ekman_6383@NODE_1_length_1100_cov_109.055718:0.01181526203210312050):0.02093028938569926195):0.00000100000050002909,_R_Balizia_elegans_Iganci_870@NODE_1_length_815_cov_305.468835:0.01625281425889347348):0.01823500315597733831,(Jupunba_oxyphyllidia_Yonker_6157@NODE_1_length_1527_cov_205.172414:0.02417005950998318484,_R_Balizia_spnov_Morim_577@NODE_1_length_1448_cov_341.631730:0.06107287388965680630):0.00854837426996929960):0.00893285161578366224):0.01568885199087604806):0.00255574953897978090):0.00295066727229651750,_R_Jupunba_commutata_Maguire_46145@NODE_2_length_789_cov_105.498596:0.02901013786597692393):0.00137724474396639946):0.12451962431504819129,((_R_Albizia_coripatensis_Hughes_2433@NODE_1_length_1811_cov_279.678777:0.02828753489642359467,(Albizia_burkartiana_StivalSantos_678@NODE_1_length_1063_cov_16.980159:0.07666919835903515668,(Albizia_edwallii_Dalmaso_272@NODE_1_length_1110_cov_16.174408:0.02195626296204578401,(((Albizia_decandra_Vilhena_231@NODE_1_length_1034_cov_55.839080:0.06342092692286740996,((Albizia_xerophytica_Hughes_1435@NODE_1_length_1359_cov_129.066303:0.03023273649508713065,Albizia_adinocephala_FHO33_88@NODE_1_length_1788_cov_167.101110:0.02482390927147912901):0.01129860432183718219,(Albizia_sinaloensis_Hughes_1576@NODE_1_length_870_cov_104.844893:0.01417596460297055119,(_R_Albizia_sinaloensis_Hughes_1576@NODE_2_length_688_cov_67.708674:0.02011849905437448557,Albizia_tomentosa_Hughes_648@NODE_1_length_1470_cov_149.403446:0.00516984728826691553):0.00281153140129647948):0.01778386409076326488):0.03418908790896525718):0.00000100000050002909,(((Albizia_inundata_Wood_26530@NODE_1_length_1131_cov_208.964684:0.01574706633834782946,(_R_Albizia_subdimidiata_var_minor_Gorts_341@NODE_1_length_1148_cov_66.364146:0.00690172541456974143,Albizia_glabripetala_Lewis_1652@NODE_1_length_1446_cov_87.866326:0.02311999842156549009):0.01402871736544101557):0.04983202181087203336,Albizia_subdimidiata_var_subdimidiata_Ferreira_210@NODE_1_length_838_cov_272.450723:0.05130691385801291332):0.02848854202878015052,_R_Albizia_multiflora_Hughes_3090@NODE_1_length_1514_cov_188.533751:0.02041283932596830997):0.00153442023555938720):0.00179411573595148811,_R_Albizia_niopoides_Simon_1601@NODE_1_length_1516_cov_201.179986:0.22253825263934395862):0.00203746876539363797):0.00215019882875671113):0.00588968667945421326):0.02992880397855014404,(_R_Punjuba_racemiflora_Jimenez_Soares_3626@NODE_1_length_1576_cov_159.351568:0.01128155687705154932,(Punjuba_killipii_Palodorios_6252@NODE_1_length_1072_cov_97.767839:0.20798739459919393657,(_R_Punjuba_callejasii_Daly_5935@NODE_1_length_1333_cov_86.802548:0.01691842851750122168,_R_Punjuba_lehmannii_Escobar_7465@NODE_1_length_1533_cov_167.640797:0.00244834570786132879):0.00000100000050002909):0.00747393714522361086):0.03974404895236274132):0.01862089012999879056):0.01291131307117136112,(Afrocalliandra_redacta_Germishuizen_5585@NODE_1_length_1440_cov_288.223037:0.23486666715188675436,Calliandra_bella_LPQ15696@NODE_1_length_1810_cov_261.321985:0.18362545608647068418):0.11969168462732741876):0.00434502654771016985,(_R_Albizia_tomentella_Leach_Dunlop_3801@NODE_1_length_1754_cov_295.000000:0.18601705851664346314,Enterolobium_cyclocarpum_MWC9020@NODE_1_length_1460_cov_324.225597:0.05496054104277239144):0.00964877979955071352):0.00323426159542901555,Acacia_rostellifera_Murphy_466@NODE_1_length_1889_cov_284.125828:0.17755878366995814233):0.0;
