# Supplementary material for: A new generic circumscription of Hydrochorea (Leguminosae, Caesalpinioideae, mimosoid clade) with an amphi-Atlantic distribution
Source: PhytoKeys. 2022 Aug 22;205:401–37. doi: 10.3897/phytokeys.205.82775 (PMC9849043; doi:10.3897/phytokeys.205.82775)
Supplement: Supplementary material 2 — Supplementary data file S2 [file phytokeys-205-401_article-82775__-s002.zip › MSC_m106622_comp41980_c1_seq2_exon01.tre]

(_R_Archidendron_clypearia_Wieringa_1849@NODE_2_length_974_cov_116.459309:0.05379232843276036263,(((_R_Jupunba_longipedunculata_Cardona_2682@NODE_2_length_741_cov_76.463855:0.01345522898047272695,((Jupunba_brachystachya_Lima_7438@NODE_2_length_1145_cov_65.795880:0.00580638382532889727,Jupunba_villosa_Borges_423@NODE_2_length_1330_cov_59.857143:0.00453809602676180212):0.03723030529831525964,((Punjuba_callejasii_Daly_5935@NODE_2_length_826_cov_19.740988:0.16281910433297577812,Punjuba_racemiflora_Jimenez_Soares_3626@NODE_2_length_1012_cov_74.967914:0.01251207780043592753):0.04770111799941666869,(_R_Punjuba_lehmannii_Escobar_7465@NODE_2_length_852_cov_57.656774:0.02131872385130434075,Punjuba_killipii_Palodorios_6252@NODE_2_length_729_cov_22.414110:0.01519912802225778861):0.00000100000050002909):0.00329059836037620419):0.00344938780108660714):0.01138604527680754132,((((((Albizia_tomentella_Leach_Dunlop_3801@NODE_2_length_988_cov_108.079034:0.14532598139199909282,Enterolobium_cyclocarpum_MWC9020@NODE_2_length_1025_cov_130.968354:0.18220452751387930523):0.03399150566382833083,(Hydrochorea_corymbosa1_Bonadeu_655@NODE_2_length_598_cov_62.836096:0.09024633641250429106,Hydrochorea_marginata_Morim_563@NODE_2_length_1214_cov_101.357080:0.19149956478762886203):0.02807473720135845313):0.04199005588560997954,((_R_Albizia_coripatensis_Hughes_2433@NODE_2_length_880_cov_55.958904:0.02656971727060857338,(Albizia_glabripetala_Lewis_1652@NODE_2_length_637_cov_37.560714:0.10279301878811278326,(Albizia_niopoides_Simon_1601@NODE_2_length_916_cov_101.568534:0.02796790388901553015,(Albizia_decandra_Vilhena_231@NODE_2_length_527_cov_34.108889:0.02232079780120941465,(Albizia_multiflora_Hughes_3090@NODE_2_length_1019_cov_68.669851:0.02051464654709036009,(Albizia_subdimidiata_var_subdimidiata_Ferreira_210@NODE_2_length_886_cov_81.698393:0.01816435407047756537,(Albizia_inundata_Wood_26530@NODE_2_length_551_cov_65.306452:0.02613036904153254181,Albizia_subdimidiata_var_minor_Gorts_341@NODE_2_length_628_cov_20.854809:0.01195743549973794610):0.00366717751147502009):0.01056957571802451430):0.00000100000050002909):0.00003469546431434293):0.04484204728853143779):0.03707562447221139645):0.05231439953470529147,((Albizia_sinaloensis_Hughes_1576@NODE_2_length_1012_cov_44.265241:0.01496621430375652539,Albizia_tomentosa_Hughes_648@NODE_2_length_799_cov_66.317175:0.02015517578806492321):0.02123988383906726465,Albizia_xerophytica_Hughes_1435@NODE_2_length_1043_cov_72.824017:0.03399489041661597766):0.08684075894024705089):0.02844376354925618605):0.03126263994988447148,((((_R_Albizia_edwallii_Dalmaso_272@NODE_1_length_902_cov_6.767414:0.00000100000050002909,(Albizia_coripatensis_Hughes_2433@NODE_1_length_1369_cov_200.482972:0.00295584806474547684,((Albizia_burkartiana_StivalSantos_678@NODE_1_length_826_cov_9.411154:0.01356350014326744569,(Albizia_multiflora_Hughes_3090@NODE_1_length_1349_cov_130.183176:0.00955418618104071637,(((Albizia_decandra_Vilhena_231@NODE_1_length_815_cov_28.433604:0.00932203048330522074,_R_Albizia_glabripetala_Lewis_1652@NODE_1_length_1037_cov_67.034375:0.00207511719474961142):0.00307938686515436735,(Albizia_subdimidiata_var_subdimidiata_Ferreira_210@NODE_1_length_1306_cov_149.756713:0.00356637361375469275,(_R_Albizia_subdimidiata_var_minor_Gorts_341@NODE_1_length_880_cov_34.364882:0.00268870784861318084,Albizia_inundata_Wood_26530@NODE_1_length_854_cov_125.787234:0.00409062032589057982):0.00126990327316445673):0.00475797797111573995):0.00000100000050002909,_R_Albizia_niopoides_Simon_1601@NODE_1_length_1343_cov_148.867299:0.01387387557598907320):0.00000100000050002909):0.00289959928937303995):0.00064802689148379066,((((Albizia_adinocephala_FHO33_88@NODE_1_length_2314_cov_77.502459:0.00779752279981471823,_R_Albizia_sinaloensis_Hughes_1576@NODE_1_length_1355_cov_77.052426:0.00179837866121768477):0.00083203273111544164,_R_Albizia_tomentosa_Hughes_648@NODE_1_length_1466_cov_95.866811:0.00515796590316239083):0.00114653713011502530,(_R_Albizia_adinocephala_FHO33_88@NODE_2_length_511_cov_15.582949:0.00784232976327632961,_R_Albizia_xerophytica_Hughes_1435@NODE_1_length_1098_cov_125.013712:0.00927507620442990545):0.00000100000050002909):0.01518941447974577787,(((((_R_Calliandra_bella_LPQ15696@NODE_1_length_1424_cov_177.252413:0.07939520498900694279,Afrocalliandra_redacta_Germishuizen_5585@NODE_1_length_1141_cov_180.865602:0.08759139096682927450):0.01367863593903794091,(_R_Archidendron_clypearia_Wieringa_1849@NODE_1_length_1087_cov_178.071287:0.02750901774426218332,_R_Acacia_rostellifera_Murphy_466@NODE_1_length_1290_cov_81.118714:0.02009230051448159665):0.01902127670303055754):0.02531363837235357447,_R_Albizia_tomentella_Leach_Dunlop_3801@NODE_1_length_1339_cov_143.961965:0.05555191214767545016):0.00037082301449712783,_R_Enterolobium_cyclocarpum_MWC9020@NODE_1_length_1400_cov_225.193500:0.02187016983446706322):0.00129953707547158311,(((Punjuba_killipii_Palodorios_6252@NODE_1_length_925_cov_86.454009:0.01214384479211959127,_R_Punjuba_lehmannii_Escobar_7465@NODE_1_length_1298_cov_100.645373:0.00758510887902082240):0.00092121775961220408,(_R_Punjuba_racemiflora_Jimenez_Soares_3626@NODE_1_length_1215_cov_131.500879:0.00734916606912360514,_R_Punjuba_callejasii_Daly_5935@NODE_1_length_952_cov_20.532571:0.00920238313803039415):0.00423027784278099186):0.00704650100790139410,((((_R_Balizia_leucocalyx_Aguilar_1939@NODE_1_length_1123_cov_114.830784:0.01740435495342029099,Balizia_elegans_Iganci_870@NODE_1_length_1947_cov_84.359893:0.00884498825385265919):0.00273390950019153801,(_R_Jupunba_filamentosa_Lima_7487@NODE_1_length_2968_cov_80.010723:0.00895931610843881364,(_R_Jupunba_laeta_Mori_25147@NODE_1_length_1050_cov_25.375128:0.01197464145550939350,(_R_Jupunba_limae_Iganci_261@NODE_1_length_2955_cov_87.084086:0.00323944793242851494,(_R_Jupunba_brachystachya_Lima_7438@NODE_1_length_1544_cov_112.811179:0.00242978187173820701,_R_Jupunba_villosa_Borges_423@NODE_1_length_1545_cov_138.591281:0.00161999949360598920):0.00161771379722368573):0.00162356294381155262):0.00000100000050002909):0.00562215839323609076):0.00089653578843347504,(Cathormion_rhombifolium_Deighton_3618@NODE_1_length_1044_cov_97.240951:0.00000100000050002909,_R_Cathormion_obliquifoliolatum_Wieringa_6519@NODE_1_length_1197_cov_77.209282:0.00088741791889032401):0.00894903313974537359):0.00070531527745015918,(((Jupunba_floribunda_Iganci_883@NODE_2_length_1260_cov_68.351648:0.02072737600651472153,((Jupunba_cochleata_Bonadeu_673@NODE_1_length_2559_cov_94.271555:0.00899203544270155142,(_R_Jupunba_longipedunculata_Cardona_2682@NODE_1_length_1145_cov_110.279026:0.00755939157242371557,((_R_Jupunba_idiopoda_Quesada_1718@NODE_1_length_1026_cov_106.532139:0.00216041216948556752,_R_Jupunba_oxyphyllidia_Yonker_6157@NODE_1_length_1172_cov_110.386301:0.00609747573292775992):0.00304605058287266226,(_R_Jupunba_nipensis_Mayo_19662@NODE_1_length_807_cov_35.600000:0.01411470949491827956,(_R_Jupunba_asplenifolia_Ekman_6383@NODE_1_length_810_cov_56.231924:0.00416266190189983933,(Jupunba_abbottii_Zanoni_21220@NODE_1_length_1062_cov_103.360406:0.00000100000050002909,_R_Jupunba_oppositifolia_Liegier_16014@NODE_1_length_958_cov_121.054484:0.00234870235947811637):0.00247589739292505698):0.00000100000050002909):0.00247030313194644734):0.00441696920551944410):0.00123596952124904085):0.00000100000050002909,(Jupunba_langsdorfii_Ribeiro_728@NODE_1_length_2993_cov_79.299726:0.00982037477769085766,(((_R_Jupunba_microcalyx_Iganci_855@NODE_1_length_2813_cov_114.302266:0.00080453690905362828,_R_Jupunba_leucophylla_Iganci_839@NODE_2_length_1264_cov_194.266217:0.00181090201960117298):0.00737768767180130725,_R_Jupunba_commutata_Maguire_46145@NODE_1_length_1776_cov_88.477340:0.00570745181367147362):0.00080075110237301332,(Jupunba_floribunda_Iganci_883@NODE_3_length_779_cov_115.180912:0.00281130602373278263,_R_Jupunba_barbouriana_Iganci_847@NODE_2_length_755_cov_79.589971:0.00850200311397993937):0.00000100000050002909):0.00081311923547539749):0.00081060762577651478):0.00000100000050002909):0.00079794678327774107,(Balizia_spnov_Morim_577@NODE_1_length_1145_cov_235.195413:0.00992215937352601551,(((Hydrochorea_corymbosa1_Bonadeu_655@NODE_1_length_997_cov_109.421444:0.00435385595159165639,Hydrochorea_corymbosa2_Iganci_862@NODE_1_length_1183_cov_209.720745:0.00218854520025733336):0.00221345730340971863,_R_Balizia_pedicellaris_Queiroz_15529@NODE_1_length_1331_cov_231.645768:0.00408454774076703105):0.00000100000050002909,(Hydrochorea_marginata_Morim_563@NODE_1_length_1632_cov_165.551768:0.00324355937799949111,_R_Hydrochorea_gonggrijpii_Tillett_45696@NODE_1_length_1131_cov_145.186907:0.00181834819818609992):0.00325244706110906822):0.00000100000050002909):0.00489966248820699560):0.00163346723425616979,(Jupunba_trapezifolia_Simon_1600@NODE_1_length_1240_cov_125.730802:0.00436711483614952989,Jupunba_macradenia_Lourteig_3021@NODE_1_length_1160_cov_91.132041:0.00752133342502388311):0.00000100000050002909):0.00172987197497925143):0.00163992524768580891):0.00062957177462965935):0.00157461692970150744):0.00542623092958131100):0.00420677842777119042):0.00871109239988891379):2.01530066974100874333,Jupunba_barbouriana_Iganci_847@NODE_3_length_573_cov_10.362903:2.03235834633763623458):0.40674977031315168174,Balizia_leucocalyx_Aguilar_1939@NODE_2_length_994_cov_49.441658:0.14316478697885617888):0.00000100000050002909,Jupunba_laeta_Mori_25147@NODE_2_length_802_cov_20.331034:0.07772851446124995345):0.01255797834017285432):0.01120449620826377904,_R_Balizia_elegans_Iganci_870@NODE_2_length_866_cov_67.288973:0.06883777848246527831):0.00914926995608605562,(Jupunba_floribunda_Iganci_883@NODE_1_length_1637_cov_29.298077:0.02672417933799810588,((((Jupunba_leucophylla_Iganci_839@NODE_1_length_1303_cov_99.093801:0.01925329539175428192,(Jupunba_macradenia_Lourteig_3021@NODE_2_length_872_cov_81.555975:0.03421102078467315455,((((Hydrochorea_corymbosa2_Iganci_862@NODE_2_length_776_cov_111.346741:0.01162613204270700022,Hydrochorea_gonggrijpii_Tillett_45696@NODE_2_length_777_cov_117.012857:0.01081772388836685708):0.00367859198509933602,(Balizia_spnov_Morim_577@NODE_2_length_848_cov_161.331652:0.01099847134185506607,(Cathormion_rhombifolium_Deighton_3618@NODE_2_length_1027_cov_44.737895:0.00000100000050002909,_R_Cathormion_obliquifoliolatum_Wieringa_6519@NODE_2_length_732_cov_55.601182:0.00184943031168905542):0.05391923260621946101):0.01259320503599843308):0.00439718790069320350,_R_Balizia_pedicellaris_Queiroz_15529@NODE_2_length_929_cov_123.486270:0.04466230946862961154):0.01579377589426407547,Balizia_leucocalyx_Aguilar_1939@NODE_3_length_616_cov_56.478664:0.02475376632664065546):0.01398679460361301405):0.00000100000050002909):0.00104844013536148210,Jupunba_commutata_Maguire_46145@NODE_2_length_739_cov_117.818731:0.00948616120075673232):0.00106650258798939241,(_R_Jupunba_trapezifolia_Simon_1600@NODE_2_length_853_cov_117.958647:0.01715906494014951891,Jupunba_barbouriana_Iganci_847@NODE_1_length_1058_cov_92.441386:0.02670767289303695863):0.01761601685435033524):0.00229607198419507202,((_R_Jupunba_nipensis_Mayo_19662@NODE_2_length_709_cov_19.112342:0.00230260211824742612,Jupunba_asplenifolia_Ekman_6383@NODE_2_length_572_cov_36.381818:0.00000100000050002909):0.02269630326542025622,((_R_Jupunba_idiopoda_Quesada_1718@NODE_2_length_793_cov_50.068436:0.08672631313507821182,Jupunba_oxyphyllidia_Yonker_6157@NODE_2_length_966_cov_72.852643:0.05504446735652105543):0.03570942659978156714,(_R_Jupunba_oppositifolia_Liegier_16014@NODE_2_length_759_cov_79.131965:0.00558792565707134838,Jupunba_abbottii_Zanoni_21220@NODE_2_length_785_cov_90.741525:0.00168996322694406798):0.01424897119690259062):0.00049975349105566024):0.00532919420599203397):0.00225604130173344018):0.00835035957652833713):0.01322072277007740881):0.06120299185943608306,Calliandra_bella_LPQ15696@NODE_2_length_571_cov_7.848178:0.49680517101056353990):0.07628267030002437721,Acacia_rostellifera_Murphy_466@NODE_2_length_1160_cov_87.545706:0.11759286720135965487):0.0;
