# Supplementary material for: A new generic circumscription of Hydrochorea (Leguminosae, Caesalpinioideae, mimosoid clade) with an amphi-Atlantic distribution
Source: PhytoKeys. 2022 Aug 22;205:401–37. doi: 10.3897/phytokeys.205.82775 (PMC9849043; doi:10.3897/phytokeys.205.82775)
Supplement: Supplementary material 2 — Supplementary data file S2 [file phytokeys-205-401_article-82775__-s002.zip › MSC_m106792_comp41991_c2_seq1_exon05.tre]

(Archidendron_clypearia_Wieringa_1849@NODE_2_length_1287_cov_264.088430:0.02026725929079980712,((((((Albizia_edwallii_Dalmaso_272@NODE_1_length_917_cov_11.656613:0.00738166551216576719,Albizia_coripatensis_Hughes_2433@NODE_1_length_1589_cov_200.663360:0.01730678703127767545):0.00796729161101897634,((_R_Albizia_decandra_Vilhena_231@NODE_1_length_784_cov_48.809052:0.01754364852482753756,((_R_Albizia_sinaloensis_Hughes_1576@NODE_1_length_1190_cov_81.075472:0.00376679074350600015,_R_Albizia_tomentosa_Hughes_648@NODE_1_length_1308_cov_90.525589:0.00115798194048470963):0.01089715352813966885,(Albizia_adinocephala_FHO33_88@NODE_1_length_1221_cov_178.717657:0.00669897503917766222,(Albizia_xerophytica_Hughes_1435@NODE_1_length_1315_cov_80.887722:0.00513980370342469704,Albizia_adinocephala_FHO33_88@NODE_2_length_541_cov_14.133621:0.01050116913534316840):0.00102169756733934002):0.00111505004872741492):0.01520944150019034116):0.00284015678932693014,(Albizia_burkartiana_StivalSantos_678@NODE_1_length_823_cov_12.959635:0.00961464751807375624,(Albizia_niopoides_Simon_1601@NODE_1_length_1172_cov_166.876712:0.01035224355178429242,(Albizia_multiflora_Hughes_3090@NODE_1_length_1200_cov_141.389136:0.00629709510684300314,(_R_Albizia_glabripetala_Lewis_1652@NODE_1_length_1129_cov_40.811787:0.00740395325760243288,(Albizia_subdimidiata_var_subdimidiata_Ferreira_210@NODE_1_length_1195_cov_138.966011:0.00879718805611548992,(_R_Albizia_inundata_Wood_26530@NODE_1_length_1049_cov_123.994970:0.01342800151096107571,_R_Albizia_subdimidiata_var_minor_Gorts_341@NODE_1_length_891_cov_41.652334:0.00729298440185839007):0.00188639622268025210):0.00494422831596837056):0.00342062432278798833):0.01348134118812465906):0.00587950210042706336):0.00000100000050002909):0.00473280602949248137):0.01275328771040467289,((((_R_Jupunba_longipedunculata_Cardona_2682@NODE_1_length_1119_cov_163.394434:0.01213504315547804351,Jupunba_floribunda_Iganci_883@NODE_1_length_1223_cov_202.237347:0.01422281087550676497):0.00444209271345468067,(((((_R_Jupunba_limae_Iganci_261@NODE_3_length_600_cov_11.160612:0.01368534928006557086,_R_Balizia_leucocalyx_Aguilar_1939@NODE_3_length_527_cov_6.813333:0.07738520105641877311):0.05176304767886630992,_R_Jupunba_floribunda_Iganci_883@NODE_3_length_526_cov_4.187082:0.09580297876818576197):0.66920123784893814634,_R_Jupunba_barbouriana_Iganci_847@NODE_2_length_1379_cov_90.788018:0.00000100000050002909):0.22495778115327749735,((_R_Jupunba_oxyphyllidia_Yonker_6157@NODE_2_length_971_cov_163.187919:0.01430176885653835356,Jupunba_idiopoda_Quesada_1718@NODE_1_length_1005_cov_141.273707:0.01012398099577249168):0.00231746160401711393,(_R_Hydrochorea_gonggrijpii_Tillett_45696@NODE_2_length_754_cov_85.283604:0.03568189696896509333,Balizia_leucocalyx_Aguilar_1939@NODE_1_length_1145_cov_172.877341:0.02597377470683879044):0.00000100000050002909):0.00201671116659137570):0.00298421018909673626,(Jupunba_brachystachya_Lima_7438@NODE_2_length_1138_cov_110.586239:0.00477061768558558613,(Jupunba_limae_Iganci_261@NODE_1_length_1327_cov_109.049600:0.00568901068879066989,(_R_Jupunba_villosa_Borges_423@NODE_1_length_1333_cov_109.863854:0.23180329352925541087,_R_Jupunba_filamentosa_Lima_7487@NODE_2_length_594_cov_152.034816:0.00355791732063834645):0.00189673243515136257):0.00154825406658931760):0.02934438214730625619):0.01290520695508257619):0.00983399409239445015,((_R_Punjuba_killipii_Palodorios_6252@NODE_1_length_1042_cov_62.155440:0.00684477234062417454,(Punjuba_lehmannii_Escobar_7465@NODE_1_length_1543_cov_92.384038:0.01017948234663707159,(_R_Punjuba_callejasii_Daly_5935@NODE_1_length_990_cov_56.283680:0.00752594872768189149,Punjuba_racemiflora_Jimenez_Soares_3626@NODE_1_length_1516_cov_142.735233:0.00968653087135038122):0.00145944046828017419):0.00150317854548643617):0.01034912255032986381,(((_R_Jupunba_microcalyx_Iganci_855@NODE_1_length_1516_cov_181.539958:0.00228503347473765338,_R_Jupunba_leucophylla_Iganci_839@NODE_1_length_1383_cov_245.960949:0.00086653864708113165):0.00611075892026748634,(_R_Jupunba_langsdorfii_Ribeiro_728@NODE_1_length_1641_cov_127.459719:0.00999267914488729050,((_R_Jupunba_floribunda_Iganci_883@NODE_2_length_1217_cov_207.127193:0.00602260359665385530,_R_Jupunba_longipedunculata_Cardona_2682@NODE_2_length_1069_cov_193.476815:0.00555134424881609852):0.00297607807770546798,((_R_Jupunba_barbouriana_Iganci_847@NODE_1_length_1413_cov_181.053892:0.00235339038195273150,Jupunba_commutata_Maguire_46145@NODE_1_length_1330_cov_207.633679:0.00412194134253862903):0.00000100000050002909,_R_Jupunba_trapezifolia_Simon_1600@NODE_1_length_1342_cov_255.895105:0.22534363932284248722):0.00284870641300169394):0.00188818925075787862):0.00074357639314135522):0.00000100000050002909,(Jupunba_filamentosa_Lima_7487@NODE_1_length_1202_cov_139.153778:0.00641797551391548940,((_R_Jupunba_laeta_Mori_25147@NODE_1_length_1261_cov_45.885980:0.01213369808183923163,((_R_Hydrochorea_gonggrijpii_Tillett_45696@NODE_1_length_1127_cov_139.858095:0.00887195879712766346,(((Hydrochorea_corymbosa1_Bonadeu_655@NODE_1_length_868_cov_181.564576:0.00301770056908530482,_R_Hydrochorea_corymbosa2_Iganci_862@NODE_1_length_1132_cov_284.717734:0.00000100000050002909):0.00408006996896679089,(Hydrochorea_marginata_Morim_563@NODE_1_length_1599_cov_176.068988:0.00389345376064457798,(_R_Cathormion_obliquifoliolatum_Wieringa_6519@NODE_1_length_1124_cov_262.475210:0.00000100000050002909,_R_Cathormion_rhombifolium_Deighton_3618@NODE_1_length_1087_cov_95.850495:0.00651499190955685467):0.00299439461853388258):0.00000100000050002909):0.00484812647604103159,Balizia_spnov_Morim_577@NODE_1_length_773_cov_153.515320:0.00739221978348213356):0.00000100000050002909):0.00970369832786299562,((Jupunba_brachystachya_Lima_7438@NODE_1_length_1206_cov_144.116032:0.00090628515373276887,Jupunba_limae_Iganci_261@NODE_2_length_1176_cov_148.669700:0.00182757072157562232):0.00457860207462811031,Jupunba_cochleata_Bonadeu_673@NODE_1_length_1775_cov_108.624853:0.00654580765127296595):0.00186358656194306476):0.00000100000050002909):0.00846509612429768160,(Jupunba_cochleata_Bonadeu_673@NODE_2_length_536_cov_20.938998:0.03166142257743274901,((_R_Jupunba_idiopoda_Quesada_1718@NODE_2_length_946_cov_156.563867:0.00666701464179572829,Jupunba_oxyphyllidia_Yonker_6157@NODE_1_length_987_cov_151.652747:0.00371973458699007952):0.00000100000050002909,(((_R_Jupunba_villosa_Borges_423@NODE_2_length_1308_cov_128.873274:0.07902582457131344940,(Jupunba_oppositifolia_Liegier_16014@NODE_1_length_1080_cov_130.069791:0.00530093626633342061,Jupunba_abbottii_Zanoni_21220@NODE_1_length_1232_cov_99.204329:0.02233024924412587223):0.00000100000050002909):0.03022264387520166504,Jupunba_macradenia_Lourteig_3021@NODE_1_length_987_cov_163.532967:0.00000100000050002909):0.00000100000050002909,(_R_Balizia_leucocalyx_Aguilar_1939@NODE_2_length_1105_cov_197.300584:0.01129368686248858993,(_R_Balizia_elegans_Iganci_870@NODE_1_length_1464_cov_123.684932:0.01242141647661322741,_R_Balizia_pedicellaris_Queiroz_15529@NODE_1_length_1322_cov_376.867403:0.00739321039019476267):0.00278393147661687304):0.00000100000050002909):0.00147152198664909895):0.00147942536713901594):0.00000100000050002909):0.00281288244554530470):0.00094407512902031413):0.02378395378680592948):0.00769025837147395506):0.00282553744038725784,Archidendron_clypearia_Wieringa_1849@NODE_1_length_1325_cov_292.991987:0.03396851686001952503):0.00134322286395925530):0.02343699415684365531,((Afrocalliandra_redacta_Germishuizen_5585@NODE_1_length_986_cov_288.233223:0.11351887294334667144,_R_Calliandra_bella_LPQ15696@NODE_1_length_1058_cov_71.038736:0.09045702989520858217):0.08055413555500536005,_R_Enterolobium_cyclocarpum_MWC9020@NODE_1_length_1299_cov_232.698854:0.07933971061790209833):0.01739134456677267696):0.03232259984071679526,((Jupunba_asplenifolia_Ekman_6383@NODE_1_length_868_cov_45.402023:0.01118421308188396503,_R_Jupunba_nipensis_Mayo_19662@NODE_1_length_802_cov_63.176552:0.00302896613493277124):0.01265402612682900441,(_R_Jupunba_leucophylla_Iganci_839@NODE_2_length_1221_cov_104.527098:0.01210196385391407690,Jupunba_microcalyx_Iganci_855@NODE_2_length_775_cov_112.213467:0.00799501496329268861):0.07736772667250811641):0.02756289361332137089):0.05184709641596504937,Albizia_tomentella_Leach_Dunlop_3801@NODE_1_length_1387_cov_209.010687:0.04025235760312542016):0.02346253270388963530,Acacia_rostellifera_Murphy_466@NODE_1_length_1136_cov_255.627007:0.03391741790059943362):0.0;
