# Supplementary material for: A new generic circumscription of Hydrochorea (Leguminosae, Caesalpinioideae, mimosoid clade) with an amphi-Atlantic distribution
Source: PhytoKeys. 2022 Aug 22;205:401–37. doi: 10.3897/phytokeys.205.82775 (PMC9849043; doi:10.3897/phytokeys.205.82775)
Supplement: Supplementary material 2 — Supplementary data file S2 [file phytokeys-205-401_article-82775__-s002.zip › MSC_m111912_comp42158_c1_seq10_exon01.tre]

(((_R_Archidendron_clypearia_Wieringa_1849@NODE_1_length_1228_cov_214.251955:0.00868839860692284180,(((_R_Afrocalliandra_redacta_Germishuizen_5585@NODE_1_length_980_cov_226.759690:0.08308878507159078719,Calliandra_bella_LPQ15696@NODE_1_length_1171_cov_202.555759:0.12655481949318220236):0.03340222354585253850,(Enterolobium_cyclocarpum_MWC9020@NODE_1_length_1087_cov_232.767327:0.02406165174889831129,((Jupunba_langsdorfii_Ribeiro_728@NODE_1_length_1537_cov_103.815068:0.00618881614223283812,((Jupunba_nipensis_Mayo_19662@NODE_1_length_691_cov_37.260586:0.00929025346903549279,(Jupunba_oppositifolia_Liegier_16014@NODE_1_length_859_cov_135.575448:0.00000100000050002909,(_R_Jupunba_asplenifolia_Ekman_6383@NODE_1_length_687_cov_68.100000:0.00629548982948653375,Jupunba_abbottii_Zanoni_21220@NODE_1_length_1033_cov_113.001046:0.00234638715812370870):0.00000100000050002909):0.00175753967361688386):0.00177167596470769384,(Jupunba_laeta_Mori_25147@NODE_1_length_791_cov_56.633053:0.00132949241174724615,(_R_Jupunba_idiopoda_Quesada_1718@NODE_1_length_912_cov_85.487425:0.00224380376072710669,Jupunba_oxyphyllidia_Yonker_6157@NODE_1_length_1002_cov_140.358919:0.00134638999940559596):0.00270392102299647861):0.00000100000050002909):0.00000100000050002909):0.00102518634207439505,((Balizia_pedicellaris_Queiroz_15529@NODE_1_length_1263_cov_392.189570:0.00445307338056570752,_R_Balizia_elegans_Iganci_870@NODE_1_length_1188_cov_123.149415:0.00172839682244842587):0.00356087387898181961,(((Jupunba_macradenia_Lourteig_3021@NODE_1_length_877_cov_132.560000:0.00713211555828878550,_R_Balizia_leucocalyx_Aguilar_1939@NODE_1_length_1287_cov_140.343802:0.00993027759741371176):0.00135816958080918135,(Hydrochorea_gonggrijpii_Tillett_45696@NODE_1_length_886_cov_162.715698:0.00233861020091967898,(Balizia_spnov_Morim_577@NODE_1_length_1209_cov_263.872617:0.00939491115466332093,(Hydrochorea_corymbosa2_Iganci_862@NODE_1_length_1184_cov_260.191320:0.00427231595081325674,Hydrochorea_corymbosa1_Bonadeu_655@NODE_1_length_869_cov_247.861179:0.00357454537206498661):0.00142880014993417947):0.00000100000050002909):0.00269476567141681668):0.00158491789821635105,(Hydrochorea_marginata_Morim_563@NODE_1_length_1609_cov_130.962794:0.00967558688084809923,(Cathormion_obliquifoliolatum_Wieringa_6519@NODE_1_length_1051_cov_295.251004:0.01263937683558431953,Cathormion_rhombifolium_Deighton_3618@NODE_1_length_1010_cov_84.367631:0.04953822999951974088):0.00000100000050002909):0.00427181107261166704):0.00000100000050002909):0.00000100000050002909):0.01236785936495038776):0.00425222849818504729):0.00217579522462424705,((((Jupunba_barbouriana_Iganci_847@NODE_2_length_540_cov_22.853132:0.00754078750322400345,_R_Jupunba_commutata_Maguire_46145@NODE_1_length_1329_cov_115.485623:0.00000100000050002909):0.00808245617657470106,(Jupunba_barbouriana_Iganci_847@NODE_1_length_1335_cov_148.286169:0.00443934098662073645,Jupunba_cochleata_Bonadeu_673@NODE_2_length_501_cov_28.450472:0.00404156365666376218):0.00443255039586324274):0.00444464827303769384,((_R_Jupunba_villosa_Borges_423@NODE_1_length_1548_cov_113.859279:0.00457080269823676409,Jupunba_filamentosa_Lima_7487@NODE_1_length_1543_cov_92.235334:0.00181066764115509382):0.00160142307846699097,(Jupunba_limae_Iganci_261@NODE_1_length_2031_cov_69.877687:0.00616672821002842673,Jupunba_brachystachya_Lima_7438@NODE_1_length_1395_cov_105.396813:0.00091441271104363941):0.00000100000050002909):0.00696737259530026774):0.00079514294092878593,((_R_Punjuba_racemiflora_Jimenez_Soares_3626@NODE_1_length_1145_cov_136.395131:0.00974863056941424957,((Punjuba_callejasii_Daly_5935@NODE_1_length_913_cov_39.761962:0.00678043260577482557,((_R_Jupunba_longipedunculata_Cardona_2682@NODE_1_length_1083_cov_230.136183:0.00468067612876791033,Jupunba_leucophylla_Iganci_839@NODE_1_length_1113_cov_231.418919:0.00609328346953795941):0.00298676984526044173,(_R_Jupunba_cochleata_Bonadeu_673@NODE_1_length_1074_cov_95.247743:0.01423366949040778991,(_R_Jupunba_floribunda_Iganci_883@NODE_1_length_1490_cov_97.340410:0.01124157854701572472,_R_Jupunba_microcalyx_Iganci_855@NODE_1_length_1327_cov_96.538400:0.00731972901214610755):0.00239790214441087599):0.00079360848064543915):0.00642000958086809577):0.00085530713821339031,_R_Punjuba_lehmannii_Escobar_7465@NODE_1_length_1151_cov_94.790503:0.01157692638875649181):0.00155405954070362185):0.00000100000050002909,_R_Punjuba_killipii_Palodorios_6252@NODE_1_length_807_cov_49.017808:0.00654605021394842005):0.00193584973654506573):0.00355995402365821704):0.00159755518251362906):0.00080024179217980161,((_R_Albizia_edwallii_Dalmaso_272@NODE_1_length_825_cov_9.672727:0.00644219848290489023,_R_Albizia_coripatensis_Hughes_2433@NODE_1_length_1447_cov_169.943066:0.00675514861690887803):0.00130901646157774183,((Albizia_burkartiana_StivalSantos_678@NODE_1_length_822_cov_10.155150:0.00634813454404834551,_R_Albizia_xerophytica_Hughes_1435@NODE_1_length_1245_cov_63.349315:0.01173506229112733674):0.00467832323571957392,((((Albizia_decandra_Vilhena_231@NODE_1_length_671_cov_53.569024:0.00808371759676968817,((_R_Albizia_subdimidiata_var_subdimidiata_Ferreira_210@NODE_1_length_1032_cov_134.859686:0.00728117504025167263,(Albizia_subdimidiata_var_minor_Gorts_341@NODE_1_length_755_cov_43.169617:0.00368059059666193261,Albizia_glabripetala_Lewis_1652@NODE_1_length_808_cov_82.247606:0.00445395660150405426):0.00518706700650327802):0.00483732358951469675,_R_Albizia_niopoides_Simon_1601@NODE_1_length_1039_cov_143.615385:0.01699134782948997710):0.00000100000050002909):0.00412670223258591960,Albizia_inundata_Wood_26530@NODE_1_length_802_cov_2137.673360:0.00926166013423127682):0.00410630323292943567,(Albizia_adinocephala_FHO33_88@NODE_1_length_1765_cov_99.638033:0.00528114158049674057,(_R_Albizia_sinaloensis_Hughes_1576@NODE_1_length_1096_cov_102.033366:0.00708570974496304257,_R_Albizia_tomentosa_Hughes_648@NODE_1_length_1139_cov_86.401130:0.00142795917102891187):0.00560926148007871543):0.00109380367992091706):0.00238964525693225859,Albizia_multiflora_Hughes_3090@NODE_1_length_1327_cov_103.582400:0.01312837346373391632):0.00087049793750787973):0.00073318513660294664):0.00898169867027386916):0.00101164613490975388,_R_Albizia_tomentella_Leach_Dunlop_3801@NODE_1_length_1209_cov_201.572438:0.02906850403850504833,Acacia_rostellifera_Murphy_466@NODE_1_length_1211_cov_187.619929:0.01993836523645469913):0.0;
