# Supplementary material for: A new generic circumscription of Hydrochorea (Leguminosae, Caesalpinioideae, mimosoid clade) with an amphi-Atlantic distribution
Source: PhytoKeys. 2022 Aug 22;205:401–37. doi: 10.3897/phytokeys.205.82775 (PMC9849043; doi:10.3897/phytokeys.205.82775)
Supplement: Supplementary material 2 — Supplementary data file S2 [file phytokeys-205-401_article-82775__-s002.zip › MSC_m111912_comp42158_c1_seq10_exon04.tre]

((_R_Albizia_tomentosa_Hughes_648@NODE_1_length_992_cov_49.040437:0.00935644987332442252,Albizia_sinaloensis_Hughes_1576@NODE_1_length_1257_cov_52.573729:0.01261564558572941808):0.00226695058523580274,((((((((_R_Jupunba_villosa_Borges_423@NODE_1_length_1418_cov_71.806861:0.00448308040806178008,(_R_Jupunba_limae_Iganci_261@NODE_1_length_1353_cov_59.579937:0.00237771753776163828,Jupunba_brachystachya_Lima_7438@NODE_1_length_890_cov_75.167282:0.00724306825866852591):0.00117983059318512253):0.00348794456832511460,Jupunba_filamentosa_Lima_7487@NODE_1_length_1421_cov_62.258185:0.00619835917701173564):0.00982416972564380611,((Jupunba_commutata_Maguire_46145@NODE_2_length_749_cov_57.077381:0.00456425065636985750,_R_Jupunba_barbouriana_Iganci_847@NODE_2_length_724_cov_124.534776:0.00416688212363668879):0.00227249355682548372,Jupunba_cochleata_Bonadeu_673@NODE_2_length_828_cov_42.741678:0.01334685020616928688):0.00611514971225204148):0.00255181707111899357,(((Punjuba_lehmannii_Escobar_7465@NODE_1_length_1138_cov_52.631480:0.01356317628515774261,((Punjuba_killipii_Palodorios_6252@NODE_1_length_774_cov_34.030129:0.01134049817037161012,((_R_Albizia_tomentella_Leach_Dunlop_3801@NODE_1_length_1101_cov_87.049805:0.07553720608142061588,_R_Jupunba_microcalyx_Iganci_855@NODE_1_length_1298_cov_77.141687:0.17987510162551526016):0.00689111393302909315,((_R_Afrocalliandra_redacta_Germishuizen_5585@NODE_1_length_961_cov_104.983032:0.24185247571524781662,Calliandra_bella_LPQ15696@NODE_1_length_1094_cov_116.682399:0.11697787797425458767):0.08407249837187966146,(Enterolobium_cyclocarpum_MWC9020@NODE_1_length_1025_cov_131.830169:0.10164895629504561159,(_R_Jupunba_longipedunculata_Cardona_2682@NODE_1_length_970_cov_138.819709:0.02927944209340390194,_R_Jupunba_cochleata_Bonadeu_673@NODE_1_length_1297_cov_35.111475:0.03642753351195490014):0.01582229988986041253):0.02688395694196372976):0.00536741960929977471):0.02061652212381165014):0.01358727747044777626,(Punjuba_callejasii_Daly_5935@NODE_1_length_663_cov_24.363481:0.00695615846035282839,Punjuba_racemiflora_Jimenez_Soares_3626@NODE_1_length_1061_cov_79.485772:0.01360747714982104943):0.00334990877169947078):0.00549013011427161926):0.00319468970146009066,(_R_Jupunba_leucophylla_Iganci_839@NODE_1_length_1339_cov_111.927100:0.00592120726396049620,(_R_Jupunba_trapezifolia_Simon_1600@NODE_1_length_1244_cov_188.481918:0.00452913084689272796,(_R_Jupunba_floribunda_Iganci_883@NODE_1_length_1207_cov_62.039823:0.01449725304455690318,(Jupunba_commutata_Maguire_46145@NODE_1_length_948_cov_44.960964:0.00698959736919900661,_R_Jupunba_barbouriana_Iganci_847@NODE_1_length_727_cov_38.286154:0.00638445355792229257):0.00570101641052081151):0.00127293783982513112):0.00234378594648491792):0.00684856079583027674):0.00318671177562325752,(Archidendron_clypearia_Wieringa_1849@NODE_1_length_1233_cov_96.375433:0.02304555100172116233,_R_Acacia_rostellifera_Murphy_466@NODE_1_length_1072_cov_94.236181:0.05835661006358640324):0.00130391845907450329):0.00067486749751134657):0.00050600205912381313,(((((_R_Hydrochorea_marginata_Morim_563@NODE_1_length_1435_cov_82.202504:0.00645931891659573629,(Cathormion_obliquifoliolatum_Wieringa_6519@NODE_1_length_960_cov_143.564641:0.00565590848480788163,Cathormion_rhombifolium_Deighton_3618@NODE_1_length_962_cov_41.092655:0.00758351362319189138):0.00571758720508511349):0.00400909184304368456,((_R_Hydrochorea_corymbosa1_Bonadeu_655@NODE_1_length_794_cov_96.238160:0.00854302316102467652,_R_Hydrochorea_corymbosa2_Iganci_862@NODE_1_length_871_cov_137.215686:0.00369166268930156858):0.00179748663368723511,(_R_Hydrochorea_gonggrijpii_Tillett_45696@NODE_1_length_893_cov_68.895833:0.01026564745624254649,Balizia_spnov_Morim_577@NODE_1_length_1181_cov_164.484902:0.00424361749281850897):0.00000100000050002909):0.00277492617826368684):0.00118978017044971346,(_R_Balizia_leucocalyx_Aguilar_1939@NODE_1_length_1175_cov_68.352459:0.01292659000858349498,Balizia_elegans_Iganci_870@NODE_1_length_1317_cov_44.615323:0.01223988352407096893):0.00168998931508038781):0.00100640099921949313,(_R_Jupunba_laeta_Mori_25147@NODE_1_length_935_cov_21.385781:0.01096683860380901973,(((_R_Jupunba_oppositifolia_Liegier_16014@NODE_1_length_807_cov_72.057534:0.00630485185069464774,Jupunba_abbottii_Zanoni_21220@NODE_1_length_931_cov_61.879391:0.00382178117477374041):0.01267047441600692784,_R_Jupunba_langsdorfii_Ribeiro_728@NODE_1_length_1325_cov_49.869391:0.00346958182022142183):0.00121189425251339695,((Jupunba_idiopoda_Quesada_1718@NODE_1_length_861_cov_46.770408:0.03644798803308297447,_R_Jupunba_oxyphyllidia_Yonker_6157@NODE_1_length_986_cov_63.264026:0.00171072877394639884):0.01126552135796449888,(Jupunba_asplenifolia_Ekman_6383@NODE_1_length_590_cov_33.783626:0.00000100000050002909,_R_Jupunba_nipensis_Mayo_19662@NODE_1_length_689_cov_15.235294:0.00000100000050002909):0.00856736200192898499):0.00000100000050002909):0.00164714877283843601):0.00399350421091608510):0.00091659050909268609,(Jupunba_macradenia_Lourteig_3021@NODE_1_length_991_cov_61.043764:0.01082922102872996804,Balizia_pedicellaris_Queiroz_15529@NODE_1_length_945_cov_172.125843:0.01292170468157586953):0.00215126857056666511):0.01281061434024016385):0.00696991869666256387,(_R_Albizia_burkartiana_StivalSantos_678@NODE_1_length_825_cov_6.120779:0.01195076759875073578,(Albizia_edwallii_Dalmaso_272@NODE_1_length_908_cov_4.985932:0.02209150114374816912,_R_Albizia_coripatensis_Hughes_2433@NODE_1_length_1271_cov_115.059464:0.01876572106203355447):0.00205847101891857773):0.00460677056257929873):0.00358241343741696203,Albizia_xerophytica_Hughes_1435@NODE_1_length_1176_cov_35.898089:0.01115350936336118037):0.00237837024399780751,(Albizia_multiflora_Hughes_3090@NODE_1_length_918_cov_75.227111:0.01943957700942349626,((Albizia_inundata_Wood_26530@NODE_1_length_795_cov_135.301351:0.01789063409513171748,_R_Albizia_niopoides_Simon_1601@NODE_1_length_1075_cov_76.437876:0.01532733041586628771):0.00189063230957660713,(_R_Albizia_decandra_Vilhena_231@NODE_1_length_695_cov_20.454693:0.00863573736423549343,(Albizia_glabripetala_Lewis_1652@NODE_1_length_795_cov_26.371866:0.00726282642981149456,(_R_Albizia_subdimidiata_var_subdimidiata_Ferreira_210@NODE_1_length_905_cov_74.679952:0.04462891142185457932,_R_Albizia_subdimidiata_var_minor_Gorts_341@NODE_1_length_694_cov_13.698541:0.02263923541806312292):0.00852952599131644000):0.01211726994052689937):0.00000100000050002909):0.00207288846997524161):0.00169342221212391564):0.00361328127159756809,Albizia_adinocephala_FHO33_88@NODE_1_length_1343_cov_62.086098:0.00744593632730260538):0.0;
