# Supplementary material for: A new generic circumscription of Hydrochorea (Leguminosae, Caesalpinioideae, mimosoid clade) with an amphi-Atlantic distribution
Source: PhytoKeys. 2022 Aug 22;205:401–37. doi: 10.3897/phytokeys.205.82775 (PMC9849043; doi:10.3897/phytokeys.205.82775)
Supplement: Supplementary material 2 — Supplementary data file S2 [file phytokeys-205-401_article-82775__-s002.zip › MSC_m117190_comp42331_c0_seq1_exon01.tre]

((((Albizia_burkartiana_StivalSantos_678@NODE_1_length_1209_cov_13.577990:0.01810680664227499667,((Albizia_coripatensis_Hughes_2433@NODE_1_length_1707_cov_296.398773:0.00748379859620177789,Albizia_edwallii_Dalmaso_272@NODE_1_length_1320_cov_8.818182:0.00773591911162861169):0.00609978927249408415,((Albizia_multiflora_Hughes_3090@NODE_1_length_1545_cov_193.806540:0.00554187617073690231,((_R_Albizia_inundata_Wood_26530@NODE_2_length_531_cov_586.207983:0.00787032929878064488,(Albizia_subdimidiata_var_subdimidiata_Ferreira_210@NODE_1_length_1294_cov_340.255546:0.00416610964530475351,(_R_Albizia_subdimidiata_var_minor_Gorts_341@NODE_1_length_1515_cov_104.943672:0.00355321725083576536,_R_Albizia_inundata_Wood_26530@NODE_1_length_809_cov_2173.226790:0.00566257506917721299):0.00297717635930882510):0.00332963858042999682):0.00009039853664219419,(Albizia_decandra_Vilhena_231@NODE_1_length_1133_cov_65.105114:0.00673225203244585957,Albizia_niopoides_Simon_1601@NODE_1_length_1618_cov_207.070733:0.05720210436321353231):0.00633812068651853390):0.01265571753627281124):0.00190148091176384876,(_R_Albizia_xerophytica_Hughes_1435@NODE_1_length_1551_cov_119.147897:0.00341887477936464890,(_R_Albizia_adinocephala_FHO33_88@NODE_1_length_1820_cov_185.975904:0.01036810807919534561,(_R_Albizia_sinaloensis_Hughes_1576@NODE_1_length_1390_cov_139.727342:0.00483723901113767944,Albizia_tomentosa_Hughes_648@NODE_1_length_1438_cov_157.376929:0.00566518804561838910):0.00102417934046575331):0.00083717887401703621):0.00431683272536273650):0.00404204294821177736):0.00431968143071343944):0.00851944390585138329,(((_R_Punjuba_racemiflora_Jimenez_Soares_3626@NODE_1_length_1692_cov_188.892879:0.01057186312231175700,((Punjuba_lehmannii_Escobar_7465@NODE_1_length_1579_cov_129.033289:0.00395404639074887175,Punjuba_killipii_Palodorios_6252@NODE_1_length_1243_cov_103.831904:0.00345325796067806699):0.00098547072009246852,Punjuba_callejasii_Daly_5935@NODE_1_length_1292_cov_36.424691:0.00907077115597188822):0.00000100000050002909):0.00476012331793568364,(((((Jupunba_abbottii_Zanoni_21220@NODE_1_length_1172_cov_210.491324:0.00278487684433797924,(Jupunba_nipensis_Mayo_19662@NODE_1_length_1179_cov_43.267695:0.00184714400135175096,Jupunba_asplenifolia_Ekman_6383@NODE_1_length_1243_cov_87.662093:0.00398166236388725579):0.00000100000050002909):0.00364953491197410156,_R_Jupunba_oppositifolia_Liegier_16014@NODE_1_length_1414_cov_161.439043:0.00150839432260317674):0.00148781359410250021,(_R_Jupunba_macradenia_Lourteig_3021@NODE_1_length_1429_cov_183.889053:0.00728440933634357229,(_R_Balizia_leucocalyx_Aguilar_1939@NODE_1_length_1716_cov_191.826724:0.00546281458975376652,(Balizia_pedicellaris_Queiroz_15529@NODE_1_length_1696_cov_472.638026:0.00423118613304035787,((_R_Hydrochorea_corymbosa2_Iganci_862@NODE_1_length_1500_cov_351.996540:0.00139751632275897939,(Hydrochorea_corymbosa1_Bonadeu_655@NODE_1_length_1241_cov_226.878583:0.00174645099608092941,Hydrochorea_marginata_Morim_563@NODE_1_length_2100_cov_224.775087:0.00489780696992302405):0.00081116604392224311):0.00327052957847630580,((_R_Hydrochorea_gonggrijpii_Tillett_45696@NODE_1_length_1294_cov_199.948233:0.00247718673356046772,(((_R_Balizia_elegans_Iganci_870@NODE_1_length_1547_cov_159.685714:0.00162706891042404666,Jupunba_floribunda_Iganci_883@NODE_1_length_1803_cov_162.604867:0.00847249261852285260):0.00445108823503621420,Cathormion_rhombifolium_Deighton_3618@NODE_1_length_1607_cov_106.547712:0.00237898878418021324):0.02299590248105444143,Cathormion_obliquifoliolatum_Wieringa_6519@NODE_1_length_1605_cov_285.163226:0.00247151984042161569):0.00093935977262472198):0.00179179124553353951,Balizia_spnov_Morim_577@NODE_1_length_1610_cov_298.267524:0.00459430446280576204):0.00254709860135103302):0.00060567199243934773):0.00123301201864016072):0.00000100000050002909):0.00122739013496279557):0.00061141496991066091,_R_Jupunba_langsdorfii_Ribeiro_728@NODE_1_length_2180_cov_137.148835:0.00826050913249330374):0.00000100000050002909,(((Jupunba_longipedunculata_Cardona_2682@NODE_1_length_1328_cov_207.779376:0.00380689607506863462,(Jupunba_barbouriana_Iganci_847@NODE_1_length_1794_cov_252.573675:0.00303297476912449751,_R_Jupunba_trapezifolia_Simon_1600@NODE_1_length_1424_cov_383.042367:0.00834091096772890395):0.00226225631588600987):0.00000100000050002909,(_R_Jupunba_leucophylla_Iganci_839@NODE_1_length_1651_cov_346.084498:0.00397490070597379935,_R_Jupunba_microcalyx_Iganci_855@NODE_1_length_1943_cov_193.264202:0.00195549517586269704):0.00393365980485841076):0.00131763787676961153,(((_R_Jupunba_filamentosa_Lima_7487@NODE_1_length_1842_cov_148.851558:0.00486661539890333953,Jupunba_laeta_Mori_25147@NODE_1_length_1229_cov_70.743924:0.00176100763539845800):0.00278331673111096656,(Jupunba_cochleata_Bonadeu_673@NODE_1_length_2029_cov_151.204918:0.00796907776772568140,(Jupunba_brachystachya_Lima_7438@NODE_1_length_1788_cov_163.497370:0.00549422019862875772,(_R_Jupunba_villosa_Borges_423@NODE_1_length_1751_cov_203.863799:0.00066656756327888563,Jupunba_limae_Iganci_261@NODE_1_length_2223_cov_127.254893:0.00182194183081397175):0.00000100000050002909):0.00308340612260274297):0.00120833548475844936):0.00118750659132433353,(Jupunba_commutata_Maguire_46145@NODE_1_length_1449_cov_180.355685:0.00581028209732775431,(Jupunba_idiopoda_Quesada_1718@NODE_1_length_1368_cov_119.140976:0.00227921912647054657,Jupunba_oxyphyllidia_Yonker_6157@NODE_1_length_1481_cov_181.231481:0.00458352444145494232):0.00383511502004869019):0.00065168354920978194):0.00000100000050002909):0.00000100000050002909):0.00289373413493731937):0.00116830592174488042,(Albizia_tomentella_Leach_Dunlop_3801@NODE_1_length_1394_cov_214.101746:0.02508593104695460568,_R_Enterolobium_cyclocarpum_MWC9020@NODE_1_length_1800_cov_322.924550:0.02658811414444038970):0.01284681796123094549):0.00336610880072152818):0.00196166583362462812,(Afrocalliandra_redacta_Germishuizen_5585@NODE_1_length_1386_cov_329.284950:0.04115088979439228412,_R_Calliandra_bella_LPQ15696@NODE_1_length_1615_cov_337.520806:0.05858725370000168048):0.05098492300976304598):0.00331342986724219527,_R_Archidendron_clypearia_Wieringa_1849@NODE_1_length_1691_cov_321.014870:0.01812464135559898812,Acacia_rostellifera_Murphy_466@NODE_1_length_1542_cov_328.524915:0.01837264104837976059):0.0;
