# Supplementary material for: A new generic circumscription of Hydrochorea (Leguminosae, Caesalpinioideae, mimosoid clade) with an amphi-Atlantic distribution
Source: PhytoKeys. 2022 Aug 22;205:401–37. doi: 10.3897/phytokeys.205.82775 (PMC9849043; doi:10.3897/phytokeys.205.82775)
Supplement: Supplementary material 2 — Supplementary data file S2 [file phytokeys-205-401_article-82775__-s002.zip › MSC_m117190_comp42331_c0_seq1_exon04.tre]

((_R_Afrocalliandra_redacta_Germishuizen_5585@NODE_1_length_1035_cov_134.132568:0.05433896636877767056,Calliandra_bella_LPQ15696@NODE_1_length_1233_cov_137.310554:0.10536820126801708930):0.03988488560425338531,(Archidendron_clypearia_Wieringa_1849@NODE_1_length_1042_cov_97.129534:0.02297646371801060489,((((Punjuba_racemiflora_Jimenez_Soares_3626@NODE_1_length_1024_cov_91.743400:0.00105233612940794016,_R_Punjuba_callejasii_Daly_5935@NODE_1_length_670_cov_23.512648:0.00730231518574785132):0.00370652166718340960,(_R_Punjuba_lehmannii_Escobar_7465@NODE_1_length_1100_cov_65.574780:0.00360627365288280479,_R_Punjuba_killipii_Palodorios_6252@NODE_1_length_847_cov_43.779221:0.00274879161749157306):0.00115914638405297541):0.01115708828336306815,(((Jupunba_cochleata_Bonadeu_673@NODE_1_length_1501_cov_75.405197:0.00596041647781896545,((_R_Jupunba_longipedunculata_Cardona_2682@NODE_1_length_1064_cov_82.485309:0.00905147338836972785,_R_Jupunba_brachystachya_Lima_7438@NODE_1_length_945_cov_87.543779:0.00471760171193999489):0.00000100000050002909,((Jupunba_villosa_Borges_423@NODE_1_length_1392_cov_84.498099:0.00495624747817602438,((Jupunba_brachystachya_Lima_7438@NODE_2_length_518_cov_12.326531:0.00000100000050002909,Jupunba_limae_Iganci_261@NODE_1_length_1537_cov_48.008219:0.00000100000050002909):0.00424706249005410430,_R_Jupunba_filamentosa_Lima_7487@NODE_1_length_1046_cov_85.986584:0.00750828463974270981):0.00101122440236908382):0.00178040005513222161,(Jupunba_commutata_Maguire_46145@NODE_1_length_1118_cov_89.428434:0.00371384418151352860,(_R_Jupunba_barbouriana_Iganci_847@NODE_1_length_1089_cov_111.887352:0.01030398855359239765,Jupunba_trapezifolia_Simon_1600@NODE_1_length_1097_cov_54.698656:0.00432731149076749904):0.00438519925652090890):0.00000100000050002909):0.00089448593303057336):0.00000100000050002909):0.00000100000050002909,(Jupunba_floribunda_Iganci_883@NODE_1_length_781_cov_78.457386:0.01131002180701309867,(((Balizia_pedicellaris_Queiroz_15529@NODE_1_length_1488_cov_90.147941:0.00695422675449081356,((Balizia_leucocalyx_Aguilar_1939@NODE_1_length_1314_cov_77.765562:0.00871787325282817431,(_R_Balizia_elegans_Iganci_870@NODE_1_length_1336_cov_72.886418:0.00448775264175379530,(Balizia_spnov_Morim_577@NODE_1_length_1329_cov_137.174254:0.00950547678522542516,((Cathormion_obliquifoliolatum_Wieringa_6519@NODE_1_length_1144_cov_87.606979:0.00469070810683444583,_R_Cathormion_rhombifolium_Deighton_3618@NODE_1_length_1060_cov_48.088505:0.00201752817089909846):0.00087829268656410800,((Hydrochorea_marginata_Morim_563@NODE_1_length_1558_cov_97.359892:0.00282487143836797480,_R_Hydrochorea_gonggrijpii_Tillett_45696@NODE_1_length_820_cov_101.594886:0.00138259537232785770):0.00141265471313222466,(Hydrochorea_corymbosa2_Iganci_862@NODE_1_length_1253_cov_192.161102:0.00567616828986614117,Hydrochorea_corymbosa1_Bonadeu_655@NODE_1_length_975_cov_52.636957:0.00553075378886205577):0.00089441894559200283):0.00000100000050002909):0.00272984366648057518):0.00083727789361672357):0.00105932244574986011):0.00215268309713100318,(Jupunba_microcalyx_Iganci_855@NODE_1_length_1163_cov_91.556169:0.00706328315502296588,Jupunba_leucophylla_Iganci_839@NODE_1_length_1337_cov_129.273016:0.00934605377490480005):0.00129703788489626761):0.00163204246911699546):0.00085083750892750161,(_R_Jupunba_macradenia_Lourteig_3021@NODE_1_length_902_cov_82.592727:0.00623952690149255900,_R_Jupunba_laeta_Mori_25147@NODE_1_length_849_cov_38.958549:0.00935140639231603690):0.00000100000050002909):0.00085322503417656153,(Jupunba_abbottii_Zanoni_21220@NODE_1_length_831_cov_90.493369:0.00138035076372204244,(_R_Jupunba_nipensis_Mayo_19662@NODE_1_length_686_cov_29.937603:0.00000100000050002909,(_R_Jupunba_asplenifolia_Ekman_6383@NODE_1_length_689_cov_29.225490:0.00332788793214496524,Jupunba_oppositifolia_Liegier_16014@NODE_1_length_893_cov_78.761029:0.00183709382057674342):0.00185040107569439346):0.00184704259087408937):0.00983167901813688898):0.00000100000050002909):0.00256471378516788182):0.00456775333427737306,(Jupunba_langsdorfii_Ribeiro_728@NODE_1_length_1488_cov_68.115521:0.00700656799953778327,(_R_Jupunba_idiopoda_Quesada_1718@NODE_1_length_949_cov_58.276376:0.00387858407776474649,Jupunba_oxyphyllidia_Yonker_6157@NODE_1_length_931_cov_101.832553:0.00240275524047146123):0.00977861798418810935):0.00399371338264403047):0.00259074892725439472):0.00305807027248919871,((_R_Albizia_tomentella_Leach_Dunlop_3801@NODE_1_length_1289_cov_74.051980:0.04219307974369521791,Enterolobium_cyclocarpum_MWC9020@NODE_1_length_1049_cov_178.510288:0.03213168625560182401):0.00928821066529507411,((((Albizia_adinocephala_FHO33_88@NODE_1_length_1344_cov_98.641673:0.01353393609055693510,(Albizia_xerophytica_Hughes_1435@NODE_1_length_1007_cov_62.145161:0.00677112298570301321,(_R_Albizia_tomentosa_Hughes_648@NODE_1_length_926_cov_74.692580:0.09385984399688714064,_R_Albizia_sinaloensis_Hughes_1576@NODE_1_length_967_cov_49.514607:0.00152125498757526515):0.01817517495274790021):0.00133113239418923318):0.00667487775163704868,Albizia_burkartiana_StivalSantos_678@NODE_1_length_784_cov_6.315501:0.00960780869290832860):0.00118598829188323591,(Albizia_edwallii_Dalmaso_272@NODE_1_length_954_cov_5.383760:0.01629878398023970262,_R_Albizia_coripatensis_Hughes_2433@NODE_1_length_1212_cov_128.238767:0.01553818236373613430):0.00420288072803633173):0.00174335297919020384,((Albizia_niopoides_Simon_1601@NODE_1_length_917_cov_88.452381:0.01814082812027842037,Albizia_glabripetala_Lewis_1652@NODE_2_length_674_cov_22.822446:0.01825163378963808730):0.00740505271040705487,(Albizia_multiflora_Hughes_3090@NODE_1_length_1219_cov_72.676007:0.01475031968414686201,(Albizia_subdimidiata_var_minor_Gorts_341@NODE_1_length_730_cov_17.969372:0.06099536850911903979,(((_R_Albizia_subdimidiata_var_minor_Gorts_341@NODE_2_length_573_cov_27.747984:0.00000100000050002909,Albizia_glabripetala_Lewis_1652@NODE_1_length_674_cov_30.524288:0.00000100000050002909):0.01235220823448718482,(_R_Albizia_inundata_Wood_26530@NODE_1_length_874_cov_72.579976:0.00677236611351254500,Albizia_subdimidiata_var_subdimidiata_Ferreira_210@NODE_1_length_1006_cov_74.427341:0.01189302493547149571):0.00271362790240522794):0.00527834854272636080,Albizia_decandra_Vilhena_231@NODE_1_length_622_cov_14.866055:0.00759107138141179409):0.00000100000050002909):0.00095990913825598967):0.00130845400191270840):0.00854516895203903670):0.00530866430168791537):0.00921528822552802884):0.00431280744636401269):0.00262908240799576698,Acacia_rostellifera_Murphy_466@NODE_1_length_1415_cov_103.506726:0.03488151215664230670):0.0;
