# Supplementary material for: A new generic circumscription of Hydrochorea (Leguminosae, Caesalpinioideae, mimosoid clade) with an amphi-Atlantic distribution
Source: PhytoKeys. 2022 Aug 22;205:401–37. doi: 10.3897/phytokeys.205.82775 (PMC9849043; doi:10.3897/phytokeys.205.82775)
Supplement: Supplementary material 2 — Supplementary data file S2 [file phytokeys-205-401_article-82775__-s002.zip › MSC_m119410_comp42407_c5_seq11_exon02.tre]

(_R_Albizia_xerophytica_Hughes_1435@NODE_1_length_1008_cov_61.249194:0.00318434221773410261,((((((_R_Albizia_subdimidiata_var_subdimidiata_Ferreira_210@NODE_1_length_958_cov_96.199773:0.01273878433015078124,_R_Albizia_subdimidiata_var_minor_Gorts_341@NODE_1_length_693_cov_24.904221:0.00303424537434575196):0.01086894391611450093,_R_Albizia_inundata_Wood_26530@NODE_1_length_631_cov_339.282986:0.02122216141338418086):0.02124108046093855368,_R_Albizia_niopoides_Simon_1601@NODE_1_length_915_cov_72.951074:0.01729334201833601994):0.00000100000050002909,(Albizia_decandra_Vilhena_231@NODE_1_length_584_cov_32.218935:0.01527302002731115160,(_R_Albizia_multiflora_Hughes_3090@NODE_1_length_899_cov_84.253041:0.00679338759864739957,_R_Albizia_glabripetala_Lewis_1652@NODE_1_length_594_cov_39.038685:0.01324739540516438850):0.00000100000050002909):0.00264391491259882185):0.00516548679450831976,(Albizia_burkartiana_StivalSantos_678@NODE_1_length_807_cov_10.894947:0.00795786699262130727,((Albizia_coripatensis_Hughes_2433@NODE_1_length_1112_cov_144.280193:0.01104447426985252431,Albizia_edwallii_Dalmaso_272@NODE_1_length_684_cov_8.206677:0.01750682514368496340):0.00410801616077568956,((_R_Archidendron_clypearia_Wieringa_1849@NODE_1_length_806_cov_201.864198:0.02555829215647771602,((_R_Acacia_rostellifera_Murphy_466@NODE_1_length_1003_cov_138.908207:0.02441631516971326174,(_R_Enterolobium_cyclocarpum_MWC9020@NODE_1_length_1267_cov_141.335294:0.05487166382565856343,_R_Albizia_tomentella_Leach_Dunlop_3801@NODE_1_length_1066_cov_106.257836:0.01995584949238924169):0.05022580652600969892):0.01403873997530319037,((((Jupunba_langsdorfii_Ribeiro_728@NODE_1_length_1566_cov_62.827401:0.00884189143495080557,((_R_Jupunba_leucophylla_Iganci_839@NODE_1_length_1475_cov_101.832618:0.00423619107511346432,Jupunba_microcalyx_Iganci_855@NODE_1_length_1340_cov_86.670625:0.00339028936398071612):0.00255414137816609979,(_R_Jupunba_longipedunculata_Cardona_2682@NODE_1_length_962_cov_103.955932:0.00435718248310938607,Jupunba_floribunda_Iganci_883@NODE_1_length_1360_cov_74.506625:0.00678234661384380464):0.00107380693003077251):0.01340105093035272484):0.00084752139830443799,(((_R_Jupunba_barbouriana_Iganci_847@NODE_1_length_1220_cov_99.038495:0.00463842883471372782,Jupunba_commutata_Maguire_46145@NODE_1_length_1209_cov_83.502650:0.00187256973140649367):0.00760512163776436503,(Jupunba_villosa_Borges_423@NODE_1_length_1444_cov_71.028530:0.00346194148305625175,(Jupunba_filamentosa_Lima_7487@NODE_1_length_1180_cov_69.435177:0.00000100000050002909,Jupunba_limae_Iganci_261@NODE_1_length_1300_cov_54.409648:0.00351494487515080544):0.00000100000050002909):0.00510736405064354804):0.00246699481751361293,((Jupunba_macradenia_Lourteig_3021@NODE_1_length_972_cov_84.367598:0.00434214096587554922,((Hydrochorea_gonggrijpii_Tillett_45696@NODE_1_length_911_cov_95.609113:0.00243772303584978379,((((Balizia_leucocalyx_Aguilar_1939@NODE_1_length_1410_cov_68.981245:0.00594338506081378525,(Hydrochorea_marginata_Morim_563@NODE_1_length_1267_cov_105.979832:0.00255152014806425253,_R_Balizia_spnov_Morim_577@NODE_1_length_987_cov_212.624464:0.00743496350827379041):0.00000100000050002909):0.00000100000050002909,_R_Hydrochorea_corymbosa1_Bonadeu_655@NODE_1_length_677_cov_336.237942:0.00000100000050002909):0.00082932353888048025,_R_Balizia_elegans_Iganci_870@NODE_1_length_1537_cov_55.171233:0.00768351957014541849):0.00179199101970064427,Hydrochorea_corymbosa2_Iganci_862@NODE_1_length_1108_cov_284.645774:0.00466319861773854122):0.00103461395914844338):0.00511239236299255821,(((Jupunba_nipensis_Mayo_19662@NODE_1_length_707_cov_28.401587:0.01864779146276387967,_R_Jupunba_asplenifolia_Ekman_6383@NODE_1_length_666_cov_48.429542:0.00332725441829950829):0.00267930947465992155,(Jupunba_oppositifolia_Liegier_16014@NODE_1_length_828_cov_73.279627:0.00303556328827665539,Jupunba_abbottii_Zanoni_21220@NODE_1_length_973_cov_56.515625:0.00474479716912154948):0.00311224463958980745):0.00523116365287438698,(Jupunba_idiopoda_Quesada_1718@NODE_1_length_865_cov_74.321066:0.00369525797024787420,Jupunba_oxyphyllidia_Yonker_6157@NODE_1_length_988_cov_93.657519:0.00651501472916551135):0.00310947522600724677):0.00099977243080953291):0.00610531223646793887):0.00266115423271890599,Jupunba_trapezifolia_Simon_1600@NODE_1_length_1109_cov_205.184061:0.00946460484888736464):0.00577270047838092468):0.00083809845363831399):0.00169801938230201041,(Jupunba_brachystachya_Lima_7438@NODE_1_length_1168_cov_68.586618:0.00980698810528801354,(((Jupunba_cochleata_Bonadeu_673@NODE_2_length_582_cov_7.170297:0.00000100000050002909,_R_Jupunba_cochleata_Bonadeu_673@NODE_1_length_992_cov_86.479781:0.00000100000050002909):0.01512666734109137552,Jupunba_laeta_Mori_25147@NODE_1_length_1062_cov_27.393909:0.01104735178231020486):0.00121039777039879770,(Balizia_pedicellaris_Queiroz_15529@NODE_1_length_874_cov_305.448107:0.01287123979411939484,(Cathormion_obliquifoliolatum_Wieringa_6519@NODE_1_length_1021_cov_228.183230:0.00382259466056331055,Cathormion_rhombifolium_Deighton_3618@NODE_1_length_852_cov_64.912258:0.00882464527194628569):0.00791224520631934533):0.00672663402635807761):0.00106582858080248553):0.00442920495493171265):0.00000100000050002909,(Punjuba_lehmannii_Escobar_7465@NODE_1_length_1150_cov_64.401678:0.01451001601280805554,(Punjuba_callejasii_Daly_5935@NODE_1_length_710_cov_22.548183:0.00614771162827924041,(_R_Punjuba_racemiflora_Jimenez_Soares_3626@NODE_1_length_1098_cov_82.985309:0.00554033724332132424,_R_Punjuba_killipii_Palodorios_6252@NODE_1_length_788_cov_56.808720:0.00683678011029358306):0.00277275759954099610):0.00133112099304913715):0.00423993417178156889):0.02160352920986481282):0.00000100000050002909):0.00408726717100559717,(_R_Afrocalliandra_redacta_Germishuizen_5585@NODE_1_length_827_cov_176.201333:0.10135774556051915796,(Calliandra_bella_LPQ15696@NODE_1_length_1011_cov_99.088865:0.03191253619077442927,Calliandra_bella_LPQ15696@NODE_2_length_653_cov_57.699653:0.02357242843571815197):0.33960216924229125190):0.04833022540003534956):0.01162343158858307121):0.01712963525887960942):0.00158102087178201727):0.01559157203522235774,(Albizia_tomentosa_Hughes_648@NODE_1_length_1083_cov_55.850895:0.00135068972926594014,Albizia_sinaloensis_Hughes_1576@NODE_1_length_1050_cov_43.134635:0.01033966618538639456):0.01492289794509225193):0.00094717759137038159,Albizia_adinocephala_FHO33_88@NODE_1_length_1393_cov_42.341945:0.00412353795250357518):0.0;
