# Supplementary material for: A new generic circumscription of Hydrochorea (Leguminosae, Caesalpinioideae, mimosoid clade) with an amphi-Atlantic distribution
Source: PhytoKeys. 2022 Aug 22;205:401–37. doi: 10.3897/phytokeys.205.82775 (PMC9849043; doi:10.3897/phytokeys.205.82775)
Supplement: Supplementary material 2 — Supplementary data file S2 [file phytokeys-205-401_article-82775__-s002.zip › MSC_m125737_comp42589_c0_seq10_exon07.tre]

((Archidendron_clypearia_Wieringa_1849@NODE_1_length_1208_cov_192.813439:0.03041874533823464219,(((((Albizia_niopoides_Simon_1601@NODE_1_length_1115_cov_156.410405:0.01745312239829842349,(_R_Albizia_multiflora_Hughes_3090@NODE_1_length_1373_cov_116.311728:0.01090176434189283998,(((_R_Albizia_subdimidiata_var_subdimidiata_Ferreira_210@NODE_1_length_1165_cov_141.466912:0.00125664652037619866,_R_Albizia_glabripetala_Lewis_1652@NODE_1_length_898_cov_39.920828:0.00836969517173409561):0.00633503972609467114,(Albizia_subdimidiata_var_minor_Gorts_341@NODE_1_length_951_cov_30.677346:0.00502157640103910886,Albizia_inundata_Wood_26530@NODE_1_length_682_cov_229.004785:0.01247936581363467967):0.00000100000050002909):0.01930667463192089692,_R_Albizia_glabripetala_Lewis_1652@NODE_2_length_790_cov_25.935484:0.01615061654435866884):0.00158823302462368621):0.00226062206485827576):0.00247947974618108625,(Albizia_decandra_Vilhena_231@NODE_1_length_648_cov_32.823117:0.13379289603542443565,(Albizia_sinaloensis_Hughes_1576@NODE_1_length_1233_cov_68.172145:0.01634266283981570048,(Albizia_tomentosa_Hughes_648@NODE_1_length_1075_cov_106.128257:0.00799286832317700965,(Albizia_xerophytica_Hughes_1435@NODE_1_length_1239_cov_68.818417:0.01096936159571017429,_R_Albizia_adinocephala_FHO33_88@NODE_1_length_1212_cov_135.891630:0.01932272555461493624):0.00104136359791602877):0.00433937371455695494):0.00478996141612824961):0.00276511602291432904):0.01253818301567793947,Albizia_burkartiana_StivalSantos_678@NODE_1_length_894_cov_10.786651:0.03236304710514603666):0.00362180976399517499,(Albizia_edwallii_Dalmaso_272@NODE_1_length_848_cov_5.914250:0.01218255637686258691,Albizia_coripatensis_Hughes_2433@NODE_1_length_1517_cov_174.784028:0.01853243951736268519):0.00698169511807975388):0.00626150623126054372,(((Punjuba_killipii_Palodorios_6252@NODE_1_length_893_cov_68.968137:0.00812199975887496588,Punjuba_lehmannii_Escobar_7465@NODE_1_length_1422_cov_71.726394:0.00484183703317637385):0.01176231771662021412,(Punjuba_racemiflora_Jimenez_Soares_3626@NODE_1_length_1393_cov_119.449088:0.01565071534656003321,Punjuba_callejasii_Daly_5935@NODE_1_length_839_cov_27.832021:0.01242018732616346002):0.00488218637260719440):0.00396654374740928409,((Albizia_tomentella_Leach_Dunlop_3801@NODE_1_length_1335_cov_121.830684:0.16607940048898905960,(Jupunba_cochleata_Bonadeu_673@NODE_1_length_1688_cov_86.882682:0.03773902678287601592,(Jupunba_laeta_Mori_25147@NODE_1_length_925_cov_47.893868:0.02366911407421793193,_R_Jupunba_langsdorfii_Ribeiro_728@NODE_1_length_1819_cov_82.385189:0.01334022689997243702):0.00683343752850762605):0.03804764889549337031):0.02065114692680717484,(((_R_Jupunba_idiopoda_Quesada_1718@NODE_1_length_1111_cov_85.720503:0.01021360792250753172,Jupunba_oxyphyllidia_Yonker_6157@NODE_1_length_1073_cov_100.270080:0.01472716167795208413):0.10084370786075498583,((_R_Jupunba_asplenifolia_Ekman_6383@NODE_1_length_926_cov_30.016490:0.02124610215359776233,(Jupunba_commutata_Maguire_46145@NODE_1_length_1294_cov_108.382909:0.01585278157393108650,(((((Jupunba_nipensis_Mayo_19662@NODE_1_length_793_cov_37.252793:0.00510169761126275535,Jupunba_abbottii_Zanoni_21220@NODE_1_length_1018_cov_94.666312:0.01326138090876598924):0.00144353273469363620,Balizia_spnov_Morim_577@NODE_1_length_1111_cov_331.021780:0.02175359506281905955):0.00000100000050002909,(_R_Cathormion_obliquifoliolatum_Wieringa_6519@NODE_1_length_952_cov_92.752508:0.02888438044364668653,(((Hydrochorea_corymbosa2_Iganci_862@NODE_1_length_1176_cov_109.733274:0.00447901277317731307,Hydrochorea_corymbosa1_Bonadeu_655@NODE_1_length_897_cov_189.330166:0.00265400406544851614):0.00226069606324598178,_R_Hydrochorea_gonggrijpii_Tillett_45696@NODE_1_length_914_cov_135.905615:0.00795475030049871967):0.00341967060227509837,((Balizia_pedicellaris_Queiroz_15529@NODE_1_length_1239_cov_172.457770:0.00979589442899538379,Balizia_elegans_Iganci_870@NODE_1_length_1374_cov_113.016191:0.00731686357959638201):0.00257937865543229634,(Cathormion_rhombifolium_Deighton_3618@NODE_1_length_1047_cov_88.886598:0.01675313719760787579,_R_Hydrochorea_marginata_Morim_563@NODE_1_length_1412_cov_168.253933:0.01736993851132011615):0.00093329870541503665):0.00112771798617889970):0.00075830602511333430):0.00150010488575145931):0.00000100000050002909,Jupunba_barbouriana_Iganci_847@NODE_2_length_517_cov_122.009091:0.00606762323982270712):0.00152985672708722594,(_R_Jupunba_barbouriana_Iganci_847@NODE_1_length_519_cov_33.244344:0.01007458014374377347,(Jupunba_floribunda_Iganci_883@NODE_1_length_1603_cov_99.205767:0.00424092523952861785,Jupunba_longipedunculata_Cardona_2682@NODE_1_length_1102_cov_109.719024:0.00602012687085416460):0.00770890704127923879):0.00190068695734178826):0.00015907453401488026):0.00203521696810134286):0.00166843522016644173,((Jupunba_filamentosa_Lima_7487@NODE_1_length_1458_cov_94.472846:0.01003521376960120857,Jupunba_villosa_Borges_423@NODE_1_length_1209_cov_92.555654:0.01335192440609764102):0.00399261224735300482,((_R_Jupunba_microcalyx_Iganci_855@NODE_1_length_1552_cov_126.062373:0.00850728730032141757,Jupunba_leucophylla_Iganci_839@NODE_1_length_1732_cov_163.727492:0.00462026819573538652):0.01181577633403920434,(Balizia_leucocalyx_Aguilar_1939@NODE_1_length_1356_cov_112.886630:0.02695994708290608971,Jupunba_macradenia_Lourteig_3021@NODE_1_length_983_cov_118.520971:0.01440335999947592489):0.00358476357850215539):0.00138926444868912001):0.00222718387741242287):0.00206092069942086405):0.00381400624213750448,((_R_Afrocalliandra_redacta_Germishuizen_5585@NODE_1_length_789_cov_224.816011:0.13855623637278347005,Calliandra_bella_LPQ15696@NODE_1_length_1374_cov_163.548959:0.50827426120849994451):0.09880287212045729683,(Jupunba_brachystachya_Lima_7438@NODE_1_length_1279_cov_115.232113:0.00419292267812731208,(_R_Jupunba_limae_Iganci_261@NODE_1_length_1589_cov_97.015873:0.00888935053578508369,Jupunba_villosa_Borges_423@NODE_2_length_704_cov_65.586922:0.00309017979583993884):0.00100669561485626003):0.01249183577916120579):0.00102975665500076191):0.00342531491275461673):0.00120601671058446699):0.00096129773757838103):0.00527168885609431530):0.00536934066631884060,_R_Enterolobium_cyclocarpum_MWC9020@NODE_1_length_1173_cov_210.197080:0.07004826914860745601,Acacia_rostellifera_Murphy_466@NODE_1_length_1344_cov_127.031571:0.05969391343084063523):0.0;
