# Supplementary material for: A new generic circumscription of Hydrochorea (Leguminosae, Caesalpinioideae, mimosoid clade) with an amphi-Atlantic distribution
Source: PhytoKeys. 2022 Aug 22;205:401–37. doi: 10.3897/phytokeys.205.82775 (PMC9849043; doi:10.3897/phytokeys.205.82775)
Supplement: Supplementary material 2 — Supplementary data file S2 [file phytokeys-205-401_article-82775__-s002.zip › MSC_m143156_comp43454_c0_seq1_exon03.tre]

(Archidendron_clypearia_Wieringa_1849@NODE_1_length_1516_cov_174.378735:0.01867511220474142586,((_R_Enterolobium_cyclocarpum_MWC9020@NODE_1_length_1418_cov_201.779269:0.05250895997623847289,((Afrocalliandra_redacta_Germishuizen_5585@NODE_1_length_1129_cov_47.448669:0.08983686821366927699,_R_Calliandra_bella_LPQ15696@NODE_1_length_1114_cov_75.022179:0.11511892931918367433):0.08595881666374390051,((((Albizia_coripatensis_Hughes_2433@NODE_1_length_1642_cov_159.859425:0.01227255456442375228,(_R_Albizia_edwallii_Dalmaso_272@NODE_1_length_1039_cov_11.777439:0.00789805227760628260,_R_Albizia_burkartiana_StivalSantos_678@NODE_1_length_1113_cov_7.747637:0.01242795989466322602):0.00598745138005251417):0.00151057356728483724,((Albizia_xerophytica_Hughes_1435@NODE_1_length_1476_cov_54.870622:0.00839099197279457275,(Albizia_adinocephala_FHO33_88@NODE_1_length_1701_cov_111.599754:0.00386315654068537318,(Albizia_tomentosa_Hughes_648@NODE_1_length_1325_cov_86.983974:0.00466157146709046503,Albizia_sinaloensis_Hughes_1576@NODE_1_length_1283_cov_79.878109:0.02412836911887258906):0.00676989610474162777):0.00305250619592496589):0.00734364696751230780,(_R_Albizia_niopoides_Simon_1601@NODE_1_length_1375_cov_115.492296:0.01924751939936246090,(Albizia_multiflora_Hughes_3090@NODE_1_length_1296_cov_102.600492:0.01352349168127892076,(Albizia_decandra_Vilhena_231@NODE_1_length_801_cov_28.308011:0.00401802348941686371,(_R_Albizia_subdimidiata_var_subdimidiata_Ferreira_210@NODE_1_length_1258_cov_97.967824:0.00718260523250641852,(_R_Albizia_glabripetala_Lewis_1652@NODE_1_length_916_cov_46.123957:0.00810166602587064633,(_R_Albizia_subdimidiata_var_minor_Gorts_341@NODE_1_length_983_cov_34.993377:0.00952982324253115118,_R_Albizia_inundata_Wood_26530@NODE_1_length_623_cov_182.265845:0.00176794481008043375):0.00000100000050002909):0.00272554522541334837):0.00793736319783162371):0.00124656501478950278):0.00176425009112570570):0.00086099931376738240):0.00983197682577788626):0.00392299589859949980,((Jupunba_oppositifolia_Liegier_16014@NODE_1_length_1225_cov_120.326655:0.00253359019422266275,Jupunba_abbottii_Zanoni_21220@NODE_1_length_1244_cov_131.961440:0.00164773988591353573):0.00831515649936893399,((_R_Jupunba_langsdorfii_Ribeiro_728@NODE_1_length_1768_cov_82.125961:0.00734888946155298501,Jupunba_macradenia_Lourteig_3021@NODE_1_length_1390_cov_128.166794:0.00504889845959210787):0.00197415162873236169,((Jupunba_villosa_Borges_423@NODE_1_length_1704_cov_101.867240:0.00136874199148031553,(Jupunba_brachystachya_Lima_7438@NODE_1_length_1573_cov_99.744652:0.00596676930957895733,Jupunba_limae_Iganci_261@NODE_1_length_1395_cov_107.147951:0.00241738993833694790):0.00000100000050002909):0.00464148040956208381,((((_R_Jupunba_barbouriana_Iganci_847@NODE_1_length_585_cov_62.639764:0.00810698690660975087,Jupunba_trapezifolia_Simon_1600@NODE_1_length_746_cov_94.681621:0.00690308980313928972):0.00224881535447005827,_R_Jupunba_filamentosa_Lima_7487@NODE_1_length_1681_cov_87.630299:0.00382116483920327300):0.00091895551198164973,((_R_Jupunba_laeta_Mori_25147@NODE_1_length_1332_cov_37.172908:0.01080601065963176025,(_R_Jupunba_floribunda_Iganci_883@NODE_1_length_1898_cov_66.718836:0.00768512874436891053,_R_Jupunba_longipedunculata_Cardona_2682@NODE_1_length_1227_cov_176.176522:0.00427991916589441287):0.00228293582339732628):0.00000100000050002909,(((_R_Jupunba_oxyphyllidia_Yonker_6157@NODE_1_length_1368_cov_125.384973:0.00257068756299619512,_R_Jupunba_idiopoda_Quesada_1718@NODE_1_length_1287_cov_54.109917:0.00286438605755090720):0.00489306762517225258,(Jupunba_microcalyx_Iganci_855@NODE_1_length_1789_cov_131.833528:0.00654827550179212445,Jupunba_leucophylla_Iganci_839@NODE_1_length_1987_cov_165.213089:0.00692094492651286562):0.00144140915187699844):0.00163333785131052696,(Jupunba_asplenifolia_Ekman_6383@NODE_1_length_1071_cov_43.344064:0.00000100000050002909,Jupunba_nipensis_Mayo_19662@NODE_1_length_1013_cov_35.478632:0.00103056098485123770):0.01491572955174386150):0.00000100000050002909):0.00066074866259938027):0.00065925745539981953,((_R_Cathormion_rhombifolium_Deighton_3618@NODE_1_length_1219_cov_69.697023:0.01230405684581423881,((_R_Balizia_elegans_Iganci_870@NODE_1_length_1682_cov_89.524611:0.00761709025160582469,(_R_Balizia_leucocalyx_Aguilar_1939@NODE_1_length_1673_cov_93.776316:0.00664298517292987150,(Balizia_spnov_Morim_577@NODE_1_length_1299_cov_268.679260:0.00701138433716438914,(_R_Hydrochorea_marginata_Morim_563@NODE_1_length_1389_cov_182.192835:0.00326323224507667903,(_R_Cathormion_obliquifoliolatum_Wieringa_6519@NODE_1_length_1526_cov_117.171312:0.00634246383831690765,(_R_Hydrochorea_gonggrijpii_Tillett_45696@NODE_1_length_1275_cov_130.720367:0.00475220856615656082,(Hydrochorea_corymbosa1_Bonadeu_655@NODE_1_length_1216_cov_131.720069:0.00247308738650579970,Hydrochorea_corymbosa2_Iganci_862@NODE_1_length_1410_cov_259.106273:0.00495155405252786004):0.00236016165817604876):0.00000100000050002909):0.00087961842139754032):0.00249033982454077837):0.00064803610502522588):0.00000100000050002909):0.00066467815488407825,Balizia_pedicellaris_Queiroz_15529@NODE_1_length_741_cov_212.483965:0.01316486601463350697):0.00000100000050002909):0.00398455129553912640,(_R_Jupunba_commutata_Maguire_46145@NODE_1_length_1531_cov_100.320495:0.00716231280110138022,_R_Jupunba_trapezifolia_Simon_1600@NODE_2_length_593_cov_182.602230:0.00535560527133168221):0.00359973747976481033):0.00000100000050002909):0.00065897317206468279):0.00000100000050002909):0.00639558989003931929):0.00158972518846525745):0.00070951830325591248,((Punjuba_lehmannii_Escobar_7465@NODE_1_length_1516_cov_110.293954:0.00546936460845979817,Punjuba_killipii_Palodorios_6252@NODE_1_length_1229_cov_35.202257:0.00580190293668663738):0.00611966361811907590,(_R_Punjuba_callejasii_Daly_5935@NODE_1_length_1156_cov_50.867470:0.01007630454239342131,_R_Punjuba_racemiflora_Jimenez_Soares_3626@NODE_1_length_1542_cov_108.664164:0.00934838158960793475):0.00000100000050002909):0.00727276334378393861):0.00231227895659177158):0.00307120577137378996):0.00195605776213817178,_R_Albizia_tomentella_Leach_Dunlop_3801@NODE_1_length_1481_cov_188.287749:0.03464293097679937289):0.00488172100189250037,Acacia_rostellifera_Murphy_466@NODE_1_length_1936_cov_165.548682:0.02957789809343567070):0.0;
