# Supplementary material for: A new generic circumscription of Hydrochorea (Leguminosae, Caesalpinioideae, mimosoid clade) with an amphi-Atlantic distribution
Source: PhytoKeys. 2022 Aug 22;205:401–37. doi: 10.3897/phytokeys.205.82775 (PMC9849043; doi:10.3897/phytokeys.205.82775)
Supplement: Supplementary material 2 — Supplementary data file S2 [file phytokeys-205-401_article-82775__-s002.zip › MSC_m143811_comp44414_c0_seq1_exon01.tre]

((Albizia_xerophytica_Hughes_1435@NODE_1_length_2036_cov_158.285860:0.00695267324847994531,((_R_Albizia_tomentosa_Hughes_648@NODE_1_length_1935_cov_187.359526:0.00079004163211676215,_R_Albizia_sinaloensis_Hughes_1576@NODE_1_length_2000_cov_182.246490:0.00454082578022633847):0.00464896260532710916,_R_Albizia_adinocephala_FHO33_88@NODE_1_length_1504_cov_272.419061:0.01415836812331560529):0.00000100000050002909):0.00000100000050002909,(((((((_R_Acacia_rostellifera_Murphy_466@NODE_1_length_2400_cov_397.518726:0.16690968734565050924,(Archidendron_clypearia_Wieringa_1849@NODE_1_length_1984_cov_484.199266:0.04434072166104253282,(Calliandra_bella_LPQ15696@NODE_1_length_1999_cov_452.480749:0.21133441022332560832,_R_Afrocalliandra_redacta_Germishuizen_5585@NODE_1_length_1897_cov_400.834066:0.15378166015265837263):0.17775010358062226512):0.00278161153423151820):0.01772023151895051052,(((_R_Enterolobium_cyclocarpum_MWC9020@NODE_2_length_1131_cov_157.646110:0.74496069725040447995,Enterolobium_cyclocarpum_MWC9020@NODE_3_length_960_cov_74.095130:0.83760489613096089645):0.00000100000050002909,Enterolobium_cyclocarpum_MWC9020@NODE_4_length_795_cov_51.534819:2.61533369756674316520):7.33755759271818153167,(Albizia_tomentella_Leach_Dunlop_3801@NODE_1_length_1954_cov_444.558338:0.10967807303921772721,Enterolobium_cyclocarpum_MWC9020@NODE_1_length_2116_cov_497.078960:0.03549352526881380948):0.00036808523307757144):0.01626214748069028729):0.00160862278145494121,((((_R_Balizia_leucocalyx_Aguilar_1939@NODE_1_length_2075_cov_299.559560:0.06770476183321064156,(_R_Jupunba_floribunda_Iganci_883@NODE_1_length_2232_cov_218.562413:0.02563525766781860754,((Jupunba_cochleata_Bonadeu_673@NODE_1_length_2056_cov_267.257201:0.03073140126352951959,(Jupunba_leucophylla_Iganci_839@NODE_1_length_2676_cov_461.452866:0.00684650456543776497,_R_Jupunba_microcalyx_Iganci_855@NODE_1_length_2262_cov_335.782609:0.00311717459098946473):0.01773587766520004841):0.00200183449049722885,(Jupunba_langsdorfii_Ribeiro_728@NODE_1_length_2447_cov_213.475105:0.01688168796247323938,(_R_Jupunba_filamentosa_Lima_7487@NODE_1_length_2310_cov_238.931930:0.02674598658786367725,(Jupunba_laeta_Mori_25147@NODE_1_length_1855_cov_130.587177:0.02465074398625036189,((_R_Jupunba_longipedunculata_Cardona_2682@NODE_1_length_1741_cov_354.182091:0.09207548195891164522,(_R_Jupunba_commutata_Maguire_46145@NODE_1_length_2067_cov_300.047739:0.00995670402982115621,(Jupunba_barbouriana_Iganci_847@NODE_1_length_2115_cov_394.323847:0.01559330080331289975,_R_Jupunba_trapezifolia_Simon_1600@NODE_1_length_2034_cov_189.114199:0.02257812503554362457):0.00184646236989120631):0.00344164569723405880):0.00312282136229436943,_R_Jupunba_macradenia_Lourteig_3021@NODE_1_length_1962_cov_274.133687:0.01742096994199616306):0.00050719799103441656):0.00991822457536699342):0.00647495544553905109):0.00952996848355022221):0.02444432090729178539):0.02166912704201294851):0.05399018816705296320,((Hydrochorea_marginata_Morim_563@NODE_1_length_2380_cov_349.215371:0.04359904797027799178,(_R_Jupunba_limae_Iganci_261@NODE_1_length_2364_cov_214.761259:0.01169138650505452057,_R_Jupunba_villosa_Borges_423@NODE_1_length_2256_cov_251.612207:0.01673403860792672254):0.00837633445200780709):0.06645033563182362046,Jupunba_brachystachya_Lima_7438@NODE_1_length_2285_cov_234.913496:0.10527730559525801113):0.02789916358265031801):0.07077430807440307503,((Jupunba_oxyphyllidia_Yonker_6157@NODE_2_length_803_cov_254.117080:0.01959228199832093245,((Jupunba_oxyphyllidia_Yonker_6157@NODE_1_length_951_cov_276.606407:0.01042715298417645590,Jupunba_idiopoda_Quesada_1718@NODE_1_length_1825_cov_151.687071:0.09028621882695377077):0.05010303401326760692,(Jupunba_asplenifolia_Ekman_6383@NODE_1_length_1740_cov_143.479856:0.00368170004772867343,((Jupunba_abbottii_Zanoni_21220@NODE_1_length_2074_cov_261.960441:0.00426658650208415827,_R_Jupunba_oppositifolia_Liegier_16014@NODE_1_length_1988_cov_252.841444:0.00720788982459196360):0.00122228210522581080,_R_Jupunba_nipensis_Mayo_19662@NODE_1_length_1687_cov_74.395031:0.00294812458639588052):0.00181246082355595141):0.00848334417464065293):0.00087189517224486022):0.00337770655903535172,(((_R_Hydrochorea_gonggrijpii_Tillett_45696@NODE_1_length_2043_cov_345.571211:0.00413268050362539541,_R_Balizia_spnov_Morim_577@NODE_1_length_1893_cov_231.205114:0.00321815298511749165):0.00000100000050002909,((Hydrochorea_corymbosa1_Bonadeu_655@NODE_1_length_1681_cov_102.289053:0.00171838336541682546,Hydrochorea_corymbosa2_Iganci_862@NODE_1_length_1840_cov_277.839216:0.00065827901954774266):0.01250983846618157654,(Cathormion_obliquifoliolatum_Wieringa_6519@NODE_1_length_1828_cov_169.575296:0.00544620785259106264,_R_Cathormion_rhombifolium_Deighton_3618@NODE_1_length_1944_cov_159.580611:0.00627533007756769096):0.00306101715323599949):0.00107050562446145848):0.01022329308548010525,(Balizia_elegans_Iganci_870@NODE_1_length_2226_cov_266.769660:0.01803189991880616710,_R_Balizia_pedicellaris_Queiroz_15529@NODE_1_length_2033_cov_396.193630:0.01066006488993881569):0.00238854909185515132):0.00597766105205680895):0.01218233546688643996):0.01065751539997899892,((Punjuba_callejasii_Daly_5935@NODE_1_length_1694_cov_142.419913:0.01738245211266771853,Punjuba_racemiflora_Jimenez_Soares_3626@NODE_1_length_2043_cov_253.971007:0.01739719980718122672):0.00274108795327311291,(Punjuba_killipii_Palodorios_6252@NODE_1_length_1745_cov_89.516787:0.00977316455478772529,Punjuba_lehmannii_Escobar_7465@NODE_1_length_2117_cov_233.187255:0.00718949693927526789):0.00439217554220036697):0.01526119499872945900):0.00825972703033440135):0.02053076227108951296,(_R_Albizia_edwallii_Dalmaso_272@NODE_1_length_1766_cov_17.284629:0.00791694973030349254,_R_Albizia_coripatensis_Hughes_2433@NODE_1_length_2329_cov_387.470249:0.00989712595171587245):0.02098791322228116610):0.01115246646981449263,(_R_Albizia_multiflora_Hughes_3090@NODE_1_length_2162_cov_228.152998:0.01798507990748492852,((Albizia_inundata_Wood_26530@NODE_1_length_1627_cov_136.129135:0.00781789569574206297,((_R_Albizia_subdimidiata_var_minor_Gorts_341@NODE_1_length_1880_cov_80.496395:0.00153135300234710065,_R_Albizia_subdimidiata_var_subdimidiata_Ferreira_210@NODE_1_length_1211_cov_277.184303:0.00831135239907349055):0.00467152285768023499,(_R_Albizia_glabripetala_Lewis_1652@NODE_1_length_2181_cov_113.432034:0.00000100000050002909,_R_Albizia_subdimidiata_var_subdimidiata_Ferreira_210@NODE_2_length_536_cov_51.860566:0.00155534259769759793):0.00362499453837655718):0.00000100000050002909):0.01220545238571581030,_R_Albizia_decandra_Vilhena_231@NODE_1_length_1627_cov_77.169032:0.01198996977148740831):0.00104396484772763991):0.01140462013915875296):0.00000100000050002909,Albizia_burkartiana_StivalSantos_678@NODE_1_length_1569_cov_13.181638:0.01532260728797356364):0.00462336738936122097,Albizia_niopoides_Simon_1601@NODE_1_length_1986_cov_269.885804:0.02632194936284196554):0.00572449390469010645,Albizia_adinocephala_FHO33_88@NODE_2_length_790_cov_158.023843:0.00364199751142662252):0.0;
