# Supplementary material for: A new generic circumscription of Hydrochorea (Leguminosae, Caesalpinioideae, mimosoid clade) with an amphi-Atlantic distribution
Source: PhytoKeys. 2022 Aug 22;205:401–37. doi: 10.3897/phytokeys.205.82775 (PMC9849043; doi:10.3897/phytokeys.205.82775)
Supplement: Supplementary material 2 — Supplementary data file S2 [file phytokeys-205-401_article-82775__-s002.zip › MSC_m143811_comp44414_c0_seq1_exon02.tre]

((((Afrocalliandra_redacta_Germishuizen_5585@NODE_3_length_1001_cov_265.422078:0.03836118281381768053,_R_Afrocalliandra_redacta_Germishuizen_5585@NODE_2_length_1028_cov_81.444795:0.08567262531831103256):0.09749405657232594613,(((Afrocalliandra_redacta_Germishuizen_5585@NODE_9_length_687_cov_41.426230:0.06454463481245770184,Afrocalliandra_redacta_Germishuizen_5585@NODE_6_length_854_cov_60.683398:0.03135484024161439703):0.02932208953360907963,Afrocalliandra_redacta_Germishuizen_5585@NODE_8_length_715_cov_151.231975:0.06647104796040001484):0.03684617660959389751,(Afrocalliandra_redacta_Germishuizen_5585@NODE_7_length_797_cov_78.563889:0.01571330111467299229,_R_Afrocalliandra_redacta_Germishuizen_5585@NODE_5_length_861_cov_59.926020:0.01426783682860963999):0.27762079244457332772):0.00904488093422651553):0.19536180946006692638,Afrocalliandra_redacta_Germishuizen_5585@NODE_4_length_864_cov_133.188056:0.03370203017282057123):0.17215578448031965131,(Calliandra_bella_LPQ15696@NODE_1_length_1429_cov_299.190089:0.06329610451807519966,(((((((_R_Punjuba_killipii_Palodorios_6252@NODE_1_length_1121_cov_101.274904:0.00550238058469778961,(_R_Punjuba_callejasii_Daly_5935@NODE_1_length_938_cov_30.584204:0.00114043148438668389,Punjuba_racemiflora_Jimenez_Soares_3626@NODE_1_length_1358_cov_143.942233:0.00994857562952715553):0.00122524215373620961):0.00000100000050002909,_R_Punjuba_lehmannii_Escobar_7465@NODE_1_length_1749_cov_100.910287:0.00345873951341582955):0.00273462743077320476,(((Jupunba_oxyphyllidia_Yonker_6157@NODE_1_length_1254_cov_160.237893:0.00000100000050002909,_R_Jupunba_idiopoda_Quesada_1718@NODE_1_length_1291_cov_128.816310:0.00078252443314486626):0.00313394947103684107,((Jupunba_oppositifolia_Liegier_16014@NODE_1_length_1224_cov_149.561465:0.00083668090323768757,(Jupunba_abbottii_Zanoni_21220@NODE_1_length_1233_cov_113.450692:0.00000100000050002909,(Jupunba_nipensis_Mayo_19662@NODE_1_length_908_cov_51.077016:0.00116718647222944063,Jupunba_asplenifolia_Ekman_6383@NODE_1_length_903_cov_55.009685:0.00353370924064539066):0.00000100000050002909):0.00082853139067630898):0.00582670245482469571,(_R_Balizia_leucocalyx_Aguilar_1939@NODE_1_length_1696_cov_145.033354:0.00873283006964086124,(Cathormion_obliquifoliolatum_Wieringa_6519@NODE_1_length_1113_cov_209.434783:0.00091999440044778663,(Balizia_elegans_Iganci_870@NODE_1_length_1655_cov_133.739544:0.00738754535177075112,(Balizia_pedicellaris_Queiroz_15529@NODE_1_length_1385_cov_274.112030:0.00363107759240943826,((Hydrochorea_marginata_Morim_563@NODE_1_length_1836_cov_221.155770:0.00254555056371308071,(_R_Hydrochorea_corymbosa1_Bonadeu_655@NODE_1_length_917_cov_171.049884:0.00113822098508972714,Hydrochorea_corymbosa2_Iganci_862@NODE_1_length_1250_cov_393.186611:0.00162326231464566271):0.00162912121088050347):0.00084757830009750672,((_R_Balizia_spnov_Morim_577@NODE_1_length_1354_cov_414.601232:0.00399983851304864906,_R_Cathormion_rhombifolium_Deighton_3618@NODE_1_length_1398_cov_111.557911:0.00215658151821772814):0.00088253903556894536,Hydrochorea_gonggrijpii_Tillett_45696@NODE_1_length_1156_cov_217.466172:0.00265322776125003195):0.00000100000050002909):0.00297560873735747133):0.00000100000050002909):0.00067110322802168654):0.00133725143457656811):0.00090840330371824241):0.00000100000050002909):0.00375497350524151051,((((Jupunba_filamentosa_Lima_7487@NODE_1_length_1756_cov_144.412746:0.00066528809454172600,Jupunba_brachystachya_Lima_7438@NODE_1_length_1733_cov_143.294082:0.00066520265782265132):0.00000100000050002909,(Jupunba_limae_Iganci_261@NODE_1_length_2062_cov_115.939043:0.00000100000050002909,Jupunba_villosa_Borges_423@NODE_1_length_1696_cov_174.637431:0.00000100000050002909):0.00199681277491801272):0.00199812247613357589,((((_R_Jupunba_microcalyx_Iganci_855@NODE_1_length_1604_cov_201.484610:0.00135051904826097974,_R_Jupunba_leucophylla_Iganci_839@NODE_1_length_1915_cov_295.497280:0.00134685521604510747):0.00269818122022528247,Jupunba_floribunda_Iganci_883@NODE_1_length_1879_cov_125.101554:0.00000100000050002909):0.00000100000050002909,Jupunba_cochleata_Bonadeu_673@NODE_1_length_1739_cov_161.294826:0.00269625084275827666):0.00337432689708400037,Jupunba_langsdorfii_Ribeiro_728@NODE_1_length_1645_cov_141.142219:0.00199657774576190083):0.00000100000050002909):0.00000100000050002909,(Jupunba_laeta_Mori_25147@NODE_1_length_1186_cov_67.617674:0.00519183170873606988,((Jupunba_barbouriana_Iganci_847@NODE_1_length_1237_cov_250.261207:0.00092500161156609676,(_R_Jupunba_longipedunculata_Cardona_2682@NODE_1_length_1195_cov_119.907871:0.00170875898040007634,(Jupunba_trapezifolia_Simon_1600@NODE_1_length_1228_cov_255.699062:0.00249768569487219053,Jupunba_commutata_Maguire_46145@NODE_1_length_1500_cov_149.799719:0.00000100000050002909):0.00000100000050002909):0.00000100000050002909):0.00266916465268254074,Jupunba_macradenia_Lourteig_3021@NODE_1_length_1221_cov_153.018357:0.00501130902625360371):0.00000100000050002909):0.00266941820675315952):0.00199894975271211993):0.00200816127932136428):0.00200872875585821021,((Albizia_coripatensis_Hughes_2433@NODE_1_length_1760_cov_206.051099:0.00372785796667468453,Albizia_edwallii_Dalmaso_272@NODE_1_length_954_cov_7.547275:0.00332652660878114811):0.00566392174593149597,(((Albizia_adinocephala_FHO33_88@NODE_1_length_1875_cov_153.786429:0.00404857633698700679,(Albizia_xerophytica_Hughes_1435@NODE_1_length_1404_cov_128.372268:0.00291770043948523733,(Albizia_tomentosa_Hughes_648@NODE_1_length_1398_cov_155.601060:0.00084744521803212160,_R_Albizia_sinaloensis_Hughes_1576@NODE_1_length_1381_cov_118.948620:0.00000100000050002909):0.00321771621592971402):0.00089384113788080154):0.00702383369120940324,Albizia_niopoides_Simon_1601@NODE_1_length_1342_cov_207.630830:0.01143354083553177643):0.00165150980178467599,(_R_Albizia_burkartiana_StivalSantos_678@NODE_1_length_851_cov_8.123116:0.01001064226597903409,(_R_Albizia_multiflora_Hughes_3090@NODE_1_length_1143_cov_191.279550:0.00545912799518004539,((Albizia_glabripetala_Lewis_1652@NODE_1_length_1152_cov_93.160000:0.00180464579817430065,(Albizia_subdimidiata_var_subdimidiata_Ferreira_210@NODE_1_length_1295_cov_205.427750:0.00104183580235141455,(Albizia_inundata_Wood_26530@NODE_1_length_988_cov_143.777063:0.00426218831659250490,_R_Albizia_subdimidiata_var_minor_Gorts_341@NODE_1_length_1125_cov_43.017176:0.00275773665534519109):0.00000100000050002909):0.00225771842350668472):0.00741867937411916107,_R_Albizia_decandra_Vilhena_231@NODE_1_length_805_cov_47.135989:0.00670887232908960220):0.00000100000050002909):0.00304853134554946333):0.00097451666360179844):0.00075453226596763445):0.00673366684639839855):0.00262118516849159898,_R_Archidendron_clypearia_Wieringa_1849@NODE_1_length_1470_cov_244.862886:0.01544443044167057716):0.00140838064843631450,(_R_Enterolobium_cyclocarpum_MWC9020@NODE_1_length_1369_cov_376.659443:0.07426876044870915627,Albizia_tomentella_Leach_Dunlop_3801@NODE_1_length_1582_cov_153.267110:0.02729798894322320660):0.00734213689936587342):0.00039229535979363030,_R_Acacia_rostellifera_Murphy_466@NODE_1_length_1679_cov_182.127341:0.01927524864120705103):0.02515743778164250197):0.01177470859355855652,Afrocalliandra_redacta_Germishuizen_5585@NODE_1_length_1193_cov_294.242832:0.02245467041117829229):0.0;
