# Supplementary material for: A new generic circumscription of Hydrochorea (Leguminosae, Caesalpinioideae, mimosoid clade) with an amphi-Atlantic distribution
Source: PhytoKeys. 2022 Aug 22;205:401–37. doi: 10.3897/phytokeys.205.82775 (PMC9849043; doi:10.3897/phytokeys.205.82775)
Supplement: Supplementary material 2 — Supplementary data file S2 [file phytokeys-205-401_article-82775__-s002.zip › MSC_m143811_comp44414_c0_seq1_exon04.tre]

(Archidendron_clypearia_Wieringa_1849@NODE_1_length_2217_cov_382.933645:0.02421298334161663818,((Albizia_tomentella_Leach_Dunlop_3801@NODE_1_length_2234_cov_283.769124:0.03141057478086133753,_R_Enterolobium_cyclocarpum_MWC9020@NODE_1_length_2270_cov_482.966712:0.01719595652000681027):0.00729628953475887181,(((((_R_Albizia_niopoides_Simon_1601@NODE_1_length_2244_cov_265.457776:0.01717991815594915178,Albizia_adinocephala_FHO33_88@NODE_1_length_2750_cov_255.467265:0.00993812007674581450):0.00204738206408432025,((Albizia_decandra_Vilhena_231@NODE_1_length_1606_cov_55.621321:0.00674639570436439198,((_R_Albizia_inundata_Wood_26530@NODE_1_length_1766_cov_324.838106:0.00444003870923987114,(_R_Albizia_subdimidiata_var_subdimidiata_Ferreira_210@NODE_1_length_1954_cov_289.665956:0.00501569964720598865,(Albizia_subdimidiata_var_minor_Gorts_341@NODE_1_length_1964_cov_67.203498:0.00176582250145196156,Albizia_glabripetala_Lewis_1652@NODE_1_length_1852_cov_125.886197:0.00325734276355852835):0.00166000654124941758):0.00424151167369913023):0.00803561213872364989,(Albizia_burkartiana_StivalSantos_678@NODE_1_length_1827_cov_13.838600:0.01645376750390967202,(Albizia_xerophytica_Hughes_1435@NODE_1_length_2144_cov_183.264635:0.00342875927712104137,(Albizia_tomentosa_Hughes_648@NODE_1_length_2261_cov_188.268315:0.00843027968328792163,Albizia_sinaloensis_Hughes_1576@NODE_1_length_1978_cov_181.791689:0.00190334738860112036):0.00177705160265474401):0.00950461516832526790):0.00861359682930225301):0.03790252714199770362):0.00000100000050002909,Albizia_multiflora_Hughes_3090@NODE_1_length_2320_cov_209.991975:0.01390922230368067843):0.01301712161882245637):0.02113794028310920364,(Albizia_edwallii_Dalmaso_272@NODE_1_length_1767_cov_8.855724:0.03202585644385543689,Albizia_coripatensis_Hughes_2433@NODE_1_length_2591_cov_368.061257:0.00721696025745206544):0.00604054992954204065):0.00833870783529511508,((Punjuba_lehmannii_Escobar_7465@NODE_1_length_2369_cov_171.199825:0.00797685683098460149,((Punjuba_callejasii_Daly_5935@NODE_1_length_1777_cov_61.467059:0.00326729866223454462,_R_Punjuba_racemiflora_Jimenez_Soares_3626@NODE_1_length_2456_cov_208.587642:0.01269678414926759744):0.00473635534136076283,Punjuba_killipii_Palodorios_6252@NODE_1_length_1825_cov_114.855835:0.00384304037509671913):0.00000100000050002909):0.00614162758222162788,(((((_R_Jupunba_macradenia_Lourteig_3021@NODE_1_length_2130_cov_195.309303:0.00424365761938084920,(Jupunba_barbouriana_Iganci_847@NODE_1_length_2364_cov_351.766944:0.00318028365356465021,((_R_Jupunba_longipedunculata_Cardona_2682@NODE_1_length_2079_cov_192.893107:0.00179140004816864622,(Jupunba_trapezifolia_Simon_1600@NODE_1_length_2173_cov_192.876771:0.00384339078921129649,Jupunba_commutata_Maguire_46145@NODE_1_length_2156_cov_260.278499:0.00228159814962784714):0.00096023207414949144):0.00000100000050002909,_R_Jupunba_laeta_Mori_25147@NODE_1_length_2048_cov_76.202943:0.00533664212277237555):0.00000100000050002909):0.00000100000050002909):0.00191087426810007091,_R_Jupunba_langsdorfii_Ribeiro_728@NODE_1_length_2590_cov_197.086351:0.00237515510543844172):0.00058636731803214529,((Jupunba_brachystachya_Lima_7438@NODE_1_length_2565_cov_214.093650:0.00242949596936086788,((_R_Jupunba_floribunda_Iganci_883@NODE_1_length_972_cov_332.697207:0.00165281570159387108,Jupunba_limae_Iganci_261@NODE_1_length_2877_cov_191.164286:0.00160155747991123638):0.00161220626198058125,_R_Jupunba_villosa_Borges_423@NODE_1_length_2598_cov_248.128520:0.00151948591394525118):0.00053972725917156555):0.00057987994935760701,Jupunba_filamentosa_Lima_7487@NODE_1_length_2597_cov_209.532540:0.00545408632589869727):0.00053501008053056620):0.00053873789859004565,((Jupunba_microcalyx_Iganci_855@NODE_1_length_2511_cov_286.130238:0.00202680654508739788,Jupunba_leucophylla_Iganci_839@NODE_1_length_2691_cov_506.092578:0.00180859881392979641):0.00426976426675437781,(_R_Jupunba_floribunda_Iganci_883@NODE_2_length_665_cov_35.353741:0.00444107690440844350,Jupunba_cochleata_Bonadeu_673@NODE_1_length_2761_cov_223.364382:0.00726916941394956193):0.00088443014974438233):0.00305019293267935450):0.00500147191053068770,((Afrocalliandra_redacta_Germishuizen_5585@NODE_3_length_817_cov_110.182432:2.02467224250403887709,(_R_Jupunba_idiopoda_Quesada_1718@NODE_2_length_586_cov_69.453831:0.22278562106033830692,Balizia_leucocalyx_Aguilar_1939@NODE_1_length_2562_cov_242.599195:0.00000100000050002909):0.01641154738858529097):0.02713671216377830375,(((Hydrochorea_gonggrijpii_Tillett_45696@NODE_1_length_2018_cov_298.657908:0.00318031772902059888,(((_R_Cathormion_obliquifoliolatum_Wieringa_6519@NODE_1_length_1789_cov_432.995386:0.00464366789833191643,_R_Cathormion_rhombifolium_Deighton_3618@NODE_1_length_1995_cov_168.165276:0.00615304077664397420):0.00171994758225093138,_R_Balizia_spnov_Morim_577@NODE_1_length_2030_cov_441.671392:0.00155729791622695609):0.00088063797439439761,(Hydrochorea_marginata_Morim_563@NODE_1_length_2412_cov_348.936617:0.00312823702546054802,(Hydrochorea_corymbosa2_Iganci_862@NODE_1_length_1045_cov_614.942424:0.00000100000050002909,(Hydrochorea_corymbosa2_Iganci_862@NODE_2_length_1005_cov_423.800000:0.00000100000050002909,Hydrochorea_corymbosa1_Bonadeu_655@NODE_1_length_1747_cov_302.713357:0.00000100000050002909):0.00200836819359046610):0.00454794711107277348):0.00107157703895936610):0.00075999867629687138):0.00775814282419898683,(_R_Balizia_pedicellaris_Queiroz_15529@NODE_1_length_2288_cov_397.687864:0.00780479315915556023,_R_Balizia_elegans_Iganci_870@NODE_1_length_2618_cov_196.322708:0.00995921121500258771):0.00055829812402598841):0.00483980114169324602,((_R_Jupunba_asplenifolia_Ekman_6383@NODE_1_length_1882_cov_82.433795:0.01088389577548981926,((Jupunba_nipensis_Mayo_19662@NODE_1_length_1765_cov_50.975118:0.00227749082845709510,Jupunba_oppositifolia_Liegier_16014@NODE_1_length_2067_cov_184.830653:0.00205012423084529423):0.00075614861934667540,Jupunba_abbottii_Zanoni_21220@NODE_1_length_2034_cov_194.141032:0.00517654420531533585):0.00079969151136251499):0.00580856828531605991,(_R_Jupunba_idiopoda_Quesada_1718@NODE_1_length_2033_cov_183.728528:0.00413244745621928374,Jupunba_oxyphyllidia_Yonker_6157@NODE_1_length_2054_cov_210.159838:0.00056003727392448562):0.00784479728343521511):0.00311046283123451485):0.03044156282359930521):0.03015453903838280145):0.00122970094800645873):0.00232528767726966797):0.00028741614227042171,((Afrocalliandra_redacta_Germishuizen_5585@NODE_4_length_802_cov_101.455172:0.07193910157391424087,Afrocalliandra_redacta_Germishuizen_5585@NODE_5_length_728_cov_70.211982:0.04063909909158343325):1.82756499965358765181,((Afrocalliandra_redacta_Germishuizen_5585@NODE_2_length_893_cov_172.012255:0.45806593701717152056,Afrocalliandra_redacta_Germishuizen_5585@NODE_1_length_2140_cov_445.073194:0.03903569492549524567):0.01949171243463373310,_R_Calliandra_bella_LPQ15696@NODE_1_length_2510_cov_418.586519:0.11245728598983598112):0.00000100000050002909):0.06098952415417334405):0.00000100000050002909):0.00386408879634491699,Acacia_rostellifera_Murphy_466@NODE_1_length_2283_cov_392.562103:0.03376827406478034865):0.0;
