# Supplementary material for: A new generic circumscription of Hydrochorea (Leguminosae, Caesalpinioideae, mimosoid clade) with an amphi-Atlantic distribution
Source: PhytoKeys. 2022 Aug 22;205:401–37. doi: 10.3897/phytokeys.205.82775 (PMC9849043; doi:10.3897/phytokeys.205.82775)
Supplement: Supplementary material 2 — Supplementary data file S2 [file phytokeys-205-401_article-82775__-s002.zip › MSC_m143836_comp44465_c0_seq1_exon01.tre]

((Calliandra_bella_LPQ15696@NODE_1_length_1008_cov_335.194415:0.03170035786323738974,(((Enterolobium_cyclocarpum_MWC9020@NODE_1_length_1398_cov_202.028766:0.02906740486556008696,(((((Albizia_sinaloensis_Hughes_1576@NODE_1_length_1164_cov_85.157314:0.00887278882800910870,_R_Albizia_tomentosa_Hughes_648@NODE_1_length_1209_cov_107.885159:0.00080740512049491285):0.00337669323048948779,((Albizia_decandra_Vilhena_231@NODE_1_length_885_cov_46.480198:0.01792293979495454895,(Albizia_niopoides_Simon_1601@NODE_1_length_1145_cov_158.387640:0.01337051245778436356,((_R_Albizia_glabripetala_Lewis_1652@NODE_1_length_1052_cov_37.874872:0.00697699472808255717,(_R_Albizia_subdimidiata_var_subdimidiata_Ferreira_210@NODE_1_length_1254_cov_136.144435:0.00143486089878123589,_R_Albizia_subdimidiata_var_minor_Gorts_341@NODE_1_length_1081_cov_24.002988:0.00135468479220378292):0.00493772262457434479):0.00783764600318140325,Albizia_inundata_Wood_26530@NODE_1_length_906_cov_381.444183:0.00969547596503338160):0.00136781628870695894):0.00000100000050002909):0.00406795935828689875,(Albizia_multiflora_Hughes_3090@NODE_1_length_1239_cov_126.844234:0.01095698584988736776,(_R_Albizia_xerophytica_Hughes_1435@NODE_1_length_1326_cov_84.458767:0.00233639375846328651,_R_Albizia_adinocephala_FHO33_88@NODE_1_length_1809_cov_89.529446:0.00301007379736617465):0.00499974316978471413):0.00081418318111574827):0.00000100000050002909):0.00262620387926584039,(Albizia_edwallii_Dalmaso_272@NODE_1_length_815_cov_8.898684:0.01065718616114237280,_R_Albizia_burkartiana_StivalSantos_678@NODE_1_length_841_cov_11.624682:0.00624540240501858697):0.00221855701363629816):0.01045899001019158850,((((_R_Balizia_elegans_Iganci_870@NODE_1_length_1577_cov_102.791333:0.00599896102601773628,(_R_Jupunba_asplenifolia_Ekman_6383@NODE_1_length_791_cov_35.728291:0.00908172456040995044,Balizia_pedicellaris_Queiroz_15529@NODE_1_length_1289_cov_323.894652:0.00644115521127189630):0.00133715006479059200):0.00161186905506904583,(Jupunba_filamentosa_Lima_7487@NODE_1_length_1508_cov_108.467505:0.00297847403711981465,(_R_Jupunba_floribunda_Iganci_883@NODE_1_length_1649_cov_100.468830:0.00383987436706895125,(_R_Jupunba_laeta_Mori_25147@NODE_1_length_1199_cov_36.572193:0.00597141514175071435,(Jupunba_leucophylla_Iganci_839@NODE_1_length_1456_cov_202.324873:0.00573537133030407442,Jupunba_microcalyx_Iganci_855@NODE_1_length_1593_cov_135.451187:0.00457288889270830289):0.00275054414797652573):0.00089364432013443044):0.00074228255868949542):0.00000100000050002909):0.00074128217186015242,((_R_Jupunba_langsdorfii_Ribeiro_728@NODE_1_length_1969_cov_92.957188:0.00298232528687055257,(_R_Jupunba_brachystachya_Lima_7438@NODE_1_length_1411_cov_108.928036:0.00148905354047337282,Jupunba_limae_Iganci_261@NODE_1_length_1768_cov_91.817859:0.00223545305558215225):0.00000100000050002909):0.00148900084259518620,((_R_Jupunba_idiopoda_Quesada_1718@NODE_1_length_1198_cov_99.513827:0.00554835649814228518,_R_Jupunba_oxyphyllidia_Yonker_6157@NODE_1_length_1040_cov_140.163032:0.00000100000050002909):0.00368249715269992287,((Jupunba_barbouriana_Iganci_847@NODE_1_length_1423_cov_136.910847:0.00523962309435719101,Jupunba_villosa_Borges_423@NODE_1_length_1576_cov_127.985324:0.00297980036243202830):0.00000100000050002909,((Jupunba_trapezifolia_Simon_1600@NODE_1_length_1181_cov_223.639432:0.00606973788898579423,Jupunba_commutata_Maguire_46145@NODE_1_length_1323_cov_112.924559:0.00414188563996569555):0.00352223600357035906,_R_Jupunba_longipedunculata_Cardona_2682@NODE_1_length_1148_cov_107.937442:0.00613324674570273325):0.00227382679097899894):0.00000100000050002909):0.00148541007484301346):0.00000100000050002909):0.00901165292568285002,(((((((Hydrochorea_corymbosa2_Iganci_862@NODE_1_length_1133_cov_473.695733:0.00268662224901960144,_R_Hydrochorea_gonggrijpii_Tillett_45696@NODE_1_length_1069_cov_137.558468:0.00377461415189252105):0.00088795922762450671,_R_Hydrochorea_marginata_Morim_563@NODE_1_length_1542_cov_163.941980:0.00570882609847067624):0.00079405798982359530,_R_Hydrochorea_corymbosa1_Bonadeu_655@NODE_1_length_955_cov_3320.234444:0.00751971170537136125):0.00248719877096477545,(Balizia_spnov_Morim_577@NODE_1_length_1230_cov_383.857021:0.00328522896964005646,(Cathormion_rhombifolium_Deighton_3618@NODE_1_length_1193_cov_79.197133:0.00253226265547290812,_R_Cathormion_obliquifoliolatum_Wieringa_6519@NODE_1_length_1183_cov_198.424645:0.00255164820210971796):0.00000100000050002909):0.00481813182178494372):0.00230061068609648846,Jupunba_cochleata_Bonadeu_673@NODE_1_length_1760_cov_98.137849:0.00680887341036277762):0.00110662430345623763,(Jupunba_abbottii_Zanoni_21220@NODE_1_length_1136_cov_104.518414:0.00323231635122779365,(Jupunba_oppositifolia_Liegier_16014@NODE_1_length_1051_cov_108.014374:0.00192548151644860908,(_R_Jupunba_asplenifolia_Ekman_6383@NODE_2_length_553_cov_30.563025:0.00000100000050002909,_R_Jupunba_nipensis_Mayo_19662@NODE_1_length_832_cov_40.435762:0.00000100000050002909):0.00126629620191394811):0.00192147339262081296):0.00214199690093755434):0.00110309986290264882,(_R_Jupunba_macradenia_Lourteig_3021@NODE_1_length_1080_cov_124.048853:0.00465903172734309645,_R_Balizia_leucocalyx_Aguilar_1939@NODE_1_length_1434_cov_119.466470:0.00708369286010043960):0.00443399281386225134):0.00600128125506396368):0.00152309665167738809):0.00083868865463982540,(Albizia_coripatensis_Hughes_2433@NODE_1_length_1456_cov_167.497462:0.02420028871472184803,(Punjuba_callejasii_Daly_5935@NODE_1_length_869_cov_26.623737:0.00860953141326008947,(Punjuba_racemiflora_Jimenez_Soares_3626@NODE_1_length_1504_cov_100.164681:0.00527607027909558074,(_R_Punjuba_killipii_Palodorios_6252@NODE_1_length_961_cov_55.716063:0.00316543614235500776,Punjuba_lehmannii_Escobar_7465@NODE_1_length_1331_cov_87.122807:0.00225729631787595364):0.00000100000050002909):0.00375913437624706857):0.00392098955393747461):0.00457354569946835220):0.00071275636140774503):0.00138914386756707874,_R_Albizia_tomentella_Leach_Dunlop_3801@NODE_1_length_1257_cov_169.213559:0.04312703912821696378):0.01053213162317759299,(Archidendron_clypearia_Wieringa_1849@NODE_1_length_1343_cov_174.260664:0.02128326141507377173,_R_Acacia_rostellifera_Murphy_466@NODE_1_length_635_cov_253.476703:0.03283170875844852038):0.00450385120394284494):0.03854433475548088572):0.04831257520816496093,_R_Calliandra_bella_LPQ15696@NODE_2_length_596_cov_191.377649:0.50882574647118539168,Afrocalliandra_redacta_Germishuizen_5585@NODE_1_length_1160_cov_165.882733:0.09730461012174340674):0.0;
