# Supplementary material for: A new generic circumscription of Hydrochorea (Leguminosae, Caesalpinioideae, mimosoid clade) with an amphi-Atlantic distribution
Source: PhytoKeys. 2022 Aug 22;205:401–37. doi: 10.3897/phytokeys.205.82775 (PMC9849043; doi:10.3897/phytokeys.205.82775)
Supplement: Supplementary material 2 — Supplementary data file S2 [file phytokeys-205-401_article-82775__-s002.zip › MSC_m144051_comp44891_c0_seq1.tre]

(((_R_Albizia_burkartiana_StivalSantos_678@NODE_1_length_1830_cov_16.366761:0.01316964551645447880,(_R_Albizia_decandra_Vilhena_231@NODE_1_length_1358_cov_81.907104:0.01222373258819632082,((Albizia_sinaloensis_Hughes_1576@NODE_1_length_1726_cov_132.030928:0.00000100000050002909,Albizia_tomentosa_Hughes_648@NODE_1_length_1802_cov_154.114783:0.00060781682312293489):0.00641110361542838146,(_R_Albizia_adinocephala_FHO33_88@NODE_1_length_2101_cov_220.558794:0.00837374264439461752,Albizia_xerophytica_Hughes_1435@NODE_1_length_1701_cov_141.681034:0.00228138708684756230):0.00571504376586015172):0.00262418222857345755):0.00262438796988868905):0.01767373363826853574,((_R_Albizia_tomentella_Leach_Dunlop_3801@NODE_1_length_1920_cov_357.256104:0.04705764217264843396,((Punjuba_racemiflora_Jimenez_Soares_3626@NODE_1_length_1830_cov_240.757558:0.00603819158356356644,((_R_Punjuba_lehmannii_Escobar_7465@NODE_1_length_1952_cov_160.721067:0.00410128282528778726,Punjuba_killipii_Palodorios_6252@NODE_1_length_1510_cov_120.157013:0.00325784834603770612):0.00492270056803229255,_R_Punjuba_callejasii_Daly_5935@NODE_1_length_1326_cov_128.863090:0.00759362431146554367):0.00000100000050002909):0.00688165501341500910,((Jupunba_langsdorfii_Ribeiro_728@NODE_1_length_2305_cov_186.612208:0.00498124313606350400,(((Jupunba_floribunda_Iganci_883@NODE_1_length_2018_cov_201.807316:0.00663375536358857577,Jupunba_longipedunculata_Cardona_2682@NODE_1_length_1655_cov_255.451204:0.00278214219800214987):0.00367439349987366218,(_R_Jupunba_idiopoda_Quesada_1718@NODE_1_length_1604_cov_169.853962:0.00306896997052311321,_R_Jupunba_oxyphyllidia_Yonker_6157@NODE_1_length_1731_cov_220.165659:0.00480831595729260333):0.00204672387202645654):0.00273746720054359165,(((Jupunba_limae_Iganci_261@NODE_1_length_2705_cov_211.388889:0.00000100000050002909,_R_Jupunba_villosa_Borges_423@NODE_1_length_931_cov_183.516393:0.00345141280949616113):0.00605241654398456629,(_R_Jupunba_villosa_Borges_423@NODE_2_length_629_cov_98.490942:0.00417564953272963647,_R_Jupunba_villosa_Borges_423@NODE_3_length_624_cov_415.007313:0.00000100000050002909):0.00000100000050002909):0.00377092652627454257,((Jupunba_filamentosa_Lima_7487@NODE_1_length_2114_cov_182.408935:0.00439806747883045909,Jupunba_brachystachya_Lima_7438@NODE_1_length_2206_cov_138.174730:0.00375540029305269007):0.00267562633145899823,(Jupunba_cochleata_Bonadeu_673@NODE_1_length_2176_cov_195.762744:0.08828027143244526753,_R_Jupunba_laeta_Mori_25147@NODE_1_length_1562_cov_96.358249:0.06909435208856030963):0.04263201026533677829):0.00000100000050002909):0.00056039833463389572):0.00000100000050002909):0.00056123828021392447,(((_R_Jupunba_commutata_Maguire_46145@NODE_1_length_1810_cov_278.403347:0.02429139676416015164,(_R_Jupunba_barbouriana_Iganci_847@NODE_1_length_1674_cov_362.127113:0.00371607628583962499,Jupunba_trapezifolia_Simon_1600@NODE_1_length_1947_cov_404.314482:0.00451765694563965436):0.00000100000050002909):0.00288626994013314615,(Jupunba_leucophylla_Iganci_839@NODE_1_length_2445_cov_285.308699:0.00070688602559562381,Jupunba_microcalyx_Iganci_855@NODE_1_length_1967_cov_292.105291:0.00063758268160739101):0.00779920378387351839):0.00000100000050002909,(_R_Jupunba_macradenia_Lourteig_3021@NODE_1_length_1661_cov_244.666667:0.00491904837418642368,((_R_Balizia_elegans_Iganci_870@NODE_1_length_2374_cov_158.491075:0.00738238596417096094,(((_R_Jupunba_nipensis_Mayo_19662@NODE_1_length_1306_cov_64.441009:0.00311249136377667957,(_R_Jupunba_asplenifolia_Ekman_6383@NODE_1_length_1409_cov_115.279279:0.00102180093249143521,(Jupunba_oppositifolia_Liegier_16014@NODE_1_length_1621_cov_247.170337:0.00223462762463447597,Jupunba_abbottii_Zanoni_21220@NODE_1_length_1548_cov_236.040789:0.00154176715405297511):0.00001140657868961981):0.00071248295075842887):0.00145301601326533079,(Cathormion_obliquifoliolatum_Wieringa_6519@NODE_1_length_756_cov_202.249643:0.00196535692764826780,Cathormion_rhombifolium_Deighton_3618@NODE_1_length_1671_cov_157.770389:0.00184200993486306362):0.00558382947147218096):0.00142546230265284393,Balizia_pedicellaris_Queiroz_15529@NODE_1_length_2212_cov_621.636069:0.01256371192064114316):0.00000100000050002909):0.00113493808654048446,(Balizia_leucocalyx_Aguilar_1939@NODE_1_length_1978_cov_249.376644:0.00573773936479475988,(Balizia_spnov_Morim_577@NODE_1_length_2034_cov_545.208691:0.00407782031955096751,((Hydrochorea_corymbosa1_Bonadeu_655@NODE_1_length_869_cov_734.857494:0.00000100000050002909,(Hydrochorea_marginata_Morim_563@NODE_1_length_2201_cov_283.927966:0.00000100000050002909,Hydrochorea_corymbosa1_Bonadeu_655@NODE_2_length_639_cov_428.703767:0.00000100000050002909):0.00566405945710592596):0.00000100000050002909,_R_Hydrochorea_gonggrijpii_Tillett_45696@NODE_1_length_1543_cov_302.120737:0.00157882808930941360):0.00000100000050002909):0.00050033308848984202):0.00688025243906210601):0.00000100000050002909):0.00281250498013331301):0.00000100000050002909):0.00593537832655100569):0.00476890648293419508):0.00079933889378362103,(_R_Archidendron_clypearia_Wieringa_1849@NODE_1_length_1821_cov_416.658257:0.03875148127260751030,(((Albizia_coripatensis_Hughes_2433@NODE_1_length_1917_cov_359.302174:0.02984426392989679433,_R_Albizia_edwallii_Dalmaso_272@NODE_1_length_1702_cov_17.774742:0.03002825123055103199):0.01241257658233891302,(Albizia_niopoides_Simon_1601@NODE_1_length_1915_cov_254.470076:0.01431968068665475345,((_R_Albizia_inundata_Wood_26530@NODE_1_length_1662_cov_3687.507778:0.00672461421672629605,((Albizia_subdimidiata_var_subdimidiata_Ferreira_210@NODE_1_length_1895_cov_230.509901:0.00688086858341630490,Albizia_subdimidiata_var_minor_Gorts_341@NODE_1_length_1864_cov_51.935087:0.00697010409658674508):0.00812638049304552183,_R_Albizia_glabripetala_Lewis_1652@NODE_1_length_1564_cov_99.427707:0.00560334750913941537):0.00566378870689592147):0.02020399737134469936,_R_Albizia_multiflora_Hughes_3090@NODE_1_length_1715_cov_228.313797:0.01489523311785270754):0.00359262743981783985):0.02657380695293393158):0.07719934317311467897,_R_Enterolobium_cyclocarpum_MWC9020@NODE_1_length_1746_cov_426.976034:0.11898649156317617215):0.03255571298709464961):0.00974826431389948928):0.00000100000050002909):0.00000100000050002909,((((Afrocalliandra_redacta_Germishuizen_5585@NODE_1_length_1572_cov_243.139799:0.39658533508100590748,Afrocalliandra_redacta_Germishuizen_5585@NODE_2_length_1449_cov_515.781341:0.05959367493807721239):0.01941136465923385540,_R_Afrocalliandra_redacta_Germishuizen_5585@NODE_4_length_604_cov_24.853890:0.43868338327839601076):0.00417603941160485555,((Calliandra_bella_LPQ15696@NODE_3_length_724_cov_405.366306:0.07765169974068694692,(_R_Calliandra_bella_LPQ15696@NODE_4_length_509_cov_163.340278:0.05446525946226267456,Calliandra_bella_LPQ15696@NODE_1_length_1612_cov_578.315309:0.02084273916824063225):0.01626341235118565140):0.01121720146266480360,_R_Calliandra_bella_LPQ15696@NODE_2_length_1065_cov_415.644737:0.01658278699452387858):0.07749049267005188313):0.01219228148052622571,Afrocalliandra_redacta_Germishuizen_5585@NODE_3_length_695_cov_375.226537:0.87932269222825321098):0.01849929339245780929,Acacia_rostellifera_Murphy_466@NODE_1_length_2296_cov_313.155926:0.02559189106630416211):0.0;
