# Supplementary material for: A new generic circumscription of Hydrochorea (Leguminosae, Caesalpinioideae, mimosoid clade) with an amphi-Atlantic distribution
Source: PhytoKeys. 2022 Aug 22;205:401–37. doi: 10.3897/phytokeys.205.82775 (PMC9849043; doi:10.3897/phytokeys.205.82775)
Supplement: Supplementary material 2 — Supplementary data file S2 [file phytokeys-205-401_article-82775__-s002.zip › MSC_m144203_comp45221_c0_seq1_exon04.tre]

(((Balizia_spnov_Morim_577@NODE_2_length_535_cov_1.927083:0.04338942874634090646,((((((Albizia_niopoides_Simon_1601@NODE_1_length_912_cov_85.001198:0.03003530579059849812,(Albizia_xerophytica_Hughes_1435@NODE_1_length_1101_cov_51.519531:0.01048162618870128980,((_R_Albizia_sinaloensis_Hughes_1576@NODE_1_length_832_cov_29.038411:0.00641683217942123560,_R_Albizia_tomentosa_Hughes_648@NODE_1_length_977_cov_85.543333:0.00000100000050002909):0.00509545490259200300,_R_Albizia_adinocephala_FHO33_88@NODE_1_length_1371_cov_78.064142:0.01337242846911008802):0.00665200225344668612):0.01025518637421601181):0.00237736934079688968,((Albizia_edwallii_Dalmaso_272@NODE_1_length_905_cov_3.376471:0.01165177520743977853,_R_Albizia_coripatensis_Hughes_2433@NODE_1_length_1084_cov_67.358491:0.01206440482988299645):0.00567020134530843174,(_R_Albizia_multiflora_Hughes_3090@NODE_1_length_944_cov_62.251442:0.09841921874436419804,(Albizia_inundata_Wood_26530@NODE_1_length_550_cov_100.202020:0.02556029936791458929,_R_Albizia_glabripetala_Lewis_1652@NODE_1_length_755_cov_28.370206:0.01779457991079266485):0.00734790963722443610):0.00510639841596219595):0.00159975059874860369):0.00680204791491013580,(_R_Punjuba_racemiflora_Jimenez_Soares_3626@NODE_1_length_1027_cov_48.233684:0.01322285538007563280,(Punjuba_killipii_Palodorios_6252@NODE_1_length_687_cov_36.485246:0.00309921561918172824,(Punjuba_callejasii_Daly_5935@NODE_1_length_675_cov_8.240803:0.00161876341811105799,_R_Punjuba_lehmannii_Escobar_7465@NODE_1_length_1062_cov_45.391878:0.00139606112620081183):0.00425132673376077928):0.01152118121293939368):0.00774365575767196803):0.00185369401427679581,((_R_Jupunba_cochleata_Bonadeu_673@NODE_1_length_1293_cov_47.116776:0.00861382133722578790,((_R_Jupunba_microcalyx_Iganci_855@NODE_1_length_1126_cov_68.575786:0.02447607312575461255,_R_Balizia_pedicellaris_Queiroz_15529@NODE_1_length_1051_cov_128.808233:0.01068631225188075226):0.01024198966055465780,(Jupunba_limae_Iganci_261@NODE_1_length_1182_cov_44.114932:0.01413634356646110632,((((Jupunba_asplenifolia_Ekman_6383@NODE_1_length_586_cov_17.508841:0.00452214047171064972,(Jupunba_abbottii_Zanoni_21220@NODE_1_length_827_cov_36.497333:0.00171830998137214122,(_R_Jupunba_oppositifolia_Liegier_16014@NODE_1_length_847_cov_41.370130:0.00460156603955577583,_R_Jupunba_nipensis_Mayo_19662@NODE_1_length_644_cov_15.569665:0.00726369603514862277):0.00339890065953349016):0.00439475472773366311):0.00309206293954476363,((Jupunba_idiopoda_Quesada_1718@NODE_1_length_833_cov_46.867725:0.00902267568720134527,_R_Jupunba_oxyphyllidia_Yonker_6157@NODE_1_length_815_cov_63.136856:0.00810125595032287586):0.01245568729864781309,(Jupunba_villosa_Borges_423@NODE_1_length_1429_cov_47.193047:0.00000100000050002909,_R_Jupunba_brachystachya_Lima_7438@NODE_1_length_1161_cov_51.703875:0.00000100000050002909):0.00988491128635012213):0.00639732834097757157):0.00000100000050002909,_R_Jupunba_leucophylla_Iganci_839@NODE_1_length_1075_cov_95.035070:0.00874652270691234773):0.00187305572767812261,_R_Jupunba_filamentosa_Lima_7487@NODE_1_length_1285_cov_42.692881:0.01058312525825455715):0.00205158235542035475):0.00198392361186606027):0.00175759664445047535):0.00698474338614391531,((Jupunba_longipedunculata_Cardona_2682@NODE_1_length_847_cov_73.353247:0.03049423206570968034,(Jupunba_langsdorfii_Ribeiro_728@NODE_1_length_1261_cov_32.695101:0.00741491105476327090,(((_R_Balizia_elegans_Iganci_870@NODE_1_length_1027_cov_25.781053:0.00323411529531117794,Balizia_spnov_Morim_577@NODE_1_length_720_cov_64.777444:0.01340073797466812683):0.01103361754303404559,((_R_Cathormion_obliquifoliolatum_Wieringa_6519@NODE_1_length_553_cov_84.827309:0.00423342901481799701,(Hydrochorea_corymbosa1_Bonadeu_655@NODE_1_length_633_cov_93.546713:0.01012365543332428321,(_R_Hydrochorea_marginata_Morim_563@NODE_1_length_1165_cov_72.316176:0.00618046651726206729,Hydrochorea_gonggrijpii_Tillett_45696@NODE_1_length_776_cov_37.882690:0.00823162613599899042):0.00000100000050002909):0.00248129094734140035):0.00000100000050002909,_R_Cathormion_rhombifolium_Deighton_3618@NODE_1_length_767_cov_44.065217:0.00594214874841619140):0.00000100000050002909):0.00105650859500229445,Balizia_leucocalyx_Aguilar_1939@NODE_1_length_938_cov_70.392567:0.01319201676699741088):0.00205192186351818530):0.00139751054331716928):0.00000100000050002909,(Jupunba_macradenia_Lourteig_3021@NODE_1_length_865_cov_36.483503:0.01120264774658874876,((Jupunba_trapezifolia_Simon_1600@NODE_1_length_848_cov_58.175284:0.00125240254895411253,(_R_Jupunba_commutata_Maguire_46145@NODE_1_length_1084_cov_47.140020:0.00320418014802896804,Jupunba_barbouriana_Iganci_847@NODE_1_length_1060_cov_69.077314:0.00196516970890891433):0.00000100000050002909):0.00626640581291576688,(_R_Jupunba_laeta_Mori_25147@NODE_1_length_756_cov_18.312224:0.01128222692819692667,Jupunba_floribunda_Iganci_883@NODE_1_length_1442_cov_48.256410:0.00444048810941914934):0.00215485252252627839):0.00094582392032876517):0.00148279223062683049):0.00616087436338604456):0.00087763692826484140):0.05116265186924151553,(_R_Afrocalliandra_redacta_Germishuizen_5585@NODE_1_length_851_cov_80.916021:0.16191063747732048483,(_R_Calliandra_bella_LPQ15696@NODE_1_length_972_cov_113.821229:0.05213113763762453751,(Calliandra_bella_LPQ15696@NODE_2_length_836_cov_88.903821:0.57133453195735617314,Calliandra_bella_LPQ15696@NODE_3_length_706_cov_125.810811:0.00000100000050002909):0.16051417188553182558):0.04468079051394254625):0.01594978315461829943):0.02418221977083668747,_R_Enterolobium_cyclocarpum_MWC9020@NODE_1_length_1080_cov_106.289133:0.03846514294216569346):0.00448269678006379870):0.00907191413590111018,Albizia_tomentella_Leach_Dunlop_3801@NODE_1_length_1036_cov_79.087591:0.04120078056288739576):0.01851754037566742325,Archidendron_clypearia_Wieringa_1849@NODE_1_length_1169_cov_99.929487:0.03193566606856085982,Acacia_rostellifera_Murphy_466@NODE_1_length_1362_cov_88.755642:0.03343973030263641677):0.0;
