# Supplementary material for: A new generic circumscription of Hydrochorea (Leguminosae, Caesalpinioideae, mimosoid clade) with an amphi-Atlantic distribution
Source: PhytoKeys. 2022 Aug 22;205:401–37. doi: 10.3897/phytokeys.205.82775 (PMC9849043; doi:10.3897/phytokeys.205.82775)
Supplement: Supplementary material 2 — Supplementary data file S2 [file phytokeys-205-401_article-82775__-s002.zip › MSC_m144460_comp46041_c0_seq1_exon03.tre]

((((Albizia_tomentella_Leach_Dunlop_3801@NODE_1_length_1185_cov_64.345668:0.03840244436772421999,((Punjuba_killipii_Palodorios_6252@NODE_1_length_793_cov_48.060056:0.00396152335918494546,Punjuba_lehmannii_Escobar_7465@NODE_2_length_919_cov_29.937055:0.00496560887362310858):0.01534697141376640574,(_R_Jupunba_cochleata_Bonadeu_673@NODE_1_length_1341_cov_58.403481:0.01004178740863752306,((((((((_R_Jupunba_idiopoda_Quesada_1718@NODE_1_length_987_cov_52.789011:0.00929777749779214790,Balizia_spnov_Morim_577@NODE_1_length_1192_cov_163.844327:0.01130900459421714001):0.00108517642339851805,Jupunba_langsdorfii_Ribeiro_728@NODE_1_length_1168_cov_74.028414:0.00606630017198136161):0.00000100000050002909,(Jupunba_microcalyx_Iganci_855@NODE_1_length_1411_cov_81.638681:0.01048550279366603638,(((Hydrochorea_marginata_Morim_563@NODE_1_length_1310_cov_100.094079:0.00482928591392904616,(Hydrochorea_corymbosa2_Iganci_862@NODE_1_length_587_cov_232.678571:0.00176152915567339883,(Hydrochorea_corymbosa1_Bonadeu_655@NODE_1_length_859_cov_91.899254:0.00343183923219982394,Hydrochorea_corymbosa2_Iganci_862@NODE_2_length_503_cov_157.941964:0.00443808174449679231):0.00548840697666274670):0.00149551864066238549):0.00000100000050002909,Hydrochorea_gonggrijpii_Tillett_45696@NODE_1_length_1007_cov_76.178495:0.00500862993312672401):0.00385535017693943230,(Balizia_pedicellaris_Queiroz_15529@NODE_1_length_916_cov_272.131243:0.00891386102704052122,(_R_Cathormion_rhombifolium_Deighton_3618@NODE_1_length_859_cov_52.195652:0.01345001186721008629,_R_Balizia_leucocalyx_Aguilar_1939@NODE_1_length_1282_cov_76.406639:0.00673070018526487120):0.00109938421896681854):0.00000100000050002909):0.00086407103835871920):0.00000100000050002909):0.00000100000050002909,(((Jupunba_oppositifolia_Liegier_16014@NODE_1_length_805_cov_81.486264:0.00127479954239047419,Jupunba_abbottii_Zanoni_21220@NODE_1_length_725_cov_49.293210:0.00143189244606646603):0.00125696492790159644,((_R_Jupunba_laeta_Mori_25147@NODE_1_length_917_cov_19.127381:0.01126699841478881296,Jupunba_floribunda_Iganci_883@NODE_1_length_1235_cov_76.426598:0.00609751146352542454):0.00000100000050002909,(Jupunba_longipedunculata_Cardona_2682@NODE_1_length_857_cov_78.015385:0.00359390084211767520,(Jupunba_nipensis_Mayo_19662@NODE_1_length_654_cov_19.852686:0.00000100000050002909,Jupunba_asplenifolia_Ekman_6383@NODE_1_length_535_cov_18.737991:0.00000100000050002909):0.00487518365642917572):0.00000100000050002909):0.00000100000050002909):0.00000100000050002909,(Cathormion_obliquifoliolatum_Wieringa_6519@NODE_1_length_991_cov_110.336538:0.01164334276911683369,Balizia_elegans_Iganci_870@NODE_1_length_1250_cov_67.372549:0.00589143675990539979):0.00231237472153247511):0.00000100000050002909):0.00000100000050002909,Jupunba_barbouriana_Iganci_847@NODE_1_length_1277_cov_99.895833:0.00695352779027903333):0.00000100000050002909,(Jupunba_leucophylla_Iganci_839@NODE_1_length_1350_cov_131.791045:0.00570872918420220043,_R_Jupunba_macradenia_Lourteig_3021@NODE_1_length_970_cov_51.181411:0.00639079439478262498):0.00226482194349369309):0.00086169788145397624,((_R_Jupunba_brachystachya_Lima_7438@NODE_1_length_1390_cov_73.565880:0.00519512138090353313,Jupunba_villosa_Borges_423@NODE_1_length_1370_cov_80.080433:0.00258592759402891418):0.00173410173727310676,(_R_Jupunba_filamentosa_Lima_7487@NODE_1_length_1017_cov_54.345745:0.01274526099175593216,_R_Jupunba_limae_Iganci_261@NODE_1_length_1463_cov_62.104618:0.00692751787896523155):0.00270378341563311210):0.00259862819729641094):0.00000100000050002909,((_R_Jupunba_commutata_Maguire_46145@NODE_1_length_1044_cov_76.754912:0.00584254051717804715,Jupunba_oxyphyllidia_Yonker_6157@NODE_1_length_875_cov_81.254386:0.00705719354172689751):0.00187997181083281802,Jupunba_trapezifolia_Simon_1600@NODE_1_length_1112_cov_109.070956:0.01125467516391968036):0.00000100000050002909):0.00271493069885168003):0.00445985146843427219):0.00347748673448126152):0.00077111778406728341,(_R_Enterolobium_cyclocarpum_MWC9020@NODE_1_length_721_cov_212.282609:0.02943044543233343247,(((((Albizia_subdimidiata_var_minor_Gorts_341@NODE_1_length_702_cov_19.048000:0.01051518355923959647,(Albizia_inundata_Wood_26530@NODE_1_length_639_cov_2613.873288:0.01132785918108292211,_R_Albizia_subdimidiata_var_subdimidiata_Ferreira_210@NODE_1_length_876_cov_87.489362:0.00875447828881713470):0.00000100000050002909):0.01107084564287607112,(((_R_Albizia_niopoides_Simon_1601@NODE_1_length_1110_cov_86.848984:0.01350308301171218757,(_R_Albizia_decandra_Vilhena_231@NODE_1_length_504_cov_17.915691:0.00536518231382229933,_R_Albizia_multiflora_Hughes_3090@NODE_1_length_1047_cov_87.953608:0.01039574568879021894):0.00504468222857404770):0.00108486921272563878,Albizia_glabripetala_Lewis_1652@NODE_1_length_660_cov_31.603774:0.01482133675109812386):0.00212860993707455776,_R_Albizia_burkartiana_StivalSantos_678@NODE_1_length_740_cov_9.529927:0.00463741911071903923):0.00431150708993937974):0.00085792047473767601,(Albizia_adinocephala_FHO33_88@NODE_1_length_983_cov_102.544150:0.00551754120012367365,((Albizia_sinaloensis_Hughes_1576@NODE_1_length_981_cov_61.661504:0.01040020009979048497,_R_Albizia_tomentosa_Hughes_648@NODE_1_length_1182_cov_54.913122:0.00531937235114956532):0.00491241300441535439,Albizia_xerophytica_Hughes_1435@NODE_1_length_872_cov_73.094340:0.00715909411944070512):0.00000100000050002909):0.00549108768549559905):0.00375284470041815617,(Albizia_edwallii_Dalmaso_272@NODE_1_length_868_cov_5.686347:0.00516494060591942729,Albizia_coripatensis_Hughes_2433@NODE_1_length_1574_cov_102.603874:0.01128019135961549207):0.00880007326968380854):0.00786574425286748306,(Punjuba_lehmannii_Escobar_7465@NODE_1_length_1035_cov_38.942589:0.01214543436477564207,(Punjuba_callejasii_Daly_5935@NODE_1_length_879_cov_19.517456:0.00644186884552671712,_R_Punjuba_racemiflora_Jimenez_Soares_3626@NODE_1_length_1073_cov_90.279116:0.01063784189738865328):0.00280574498118295063):0.01132307211111111510):0.00153890390053634417):0.00000100000050002909):0.00187615457410279449,(_R_Archidendron_clypearia_Wieringa_1849@NODE_1_length_1024_cov_118.807814:0.02039938189847601696,(_R_Afrocalliandra_redacta_Germishuizen_5585@NODE_1_length_958_cov_148.795687:0.05667891111320078751,Calliandra_bella_LPQ15696@NODE_1_length_1065_cov_100.896761:0.06650321976275791469):0.03396997737564820541):0.00000100000050002909):0.03432335256478705188,Acacia_rostellifera_Murphy_466@NODE_2_length_569_cov_11.378049:0.00362358542909411128,Acacia_rostellifera_Murphy_466@NODE_1_length_957_cov_144.394318:0.00000100000050002909):0.0;
