# Supplementary material for: A new generic circumscription of Hydrochorea (Leguminosae, Caesalpinioideae, mimosoid clade) with an amphi-Atlantic distribution
Source: PhytoKeys. 2022 Aug 22;205:401–37. doi: 10.3897/phytokeys.205.82775 (PMC9849043; doi:10.3897/phytokeys.205.82775)
Supplement: Supplementary material 2 — Supplementary data file S2 [file phytokeys-205-401_article-82775__-s002.zip › MSC_m144841_comp53180_c0_seq1_exon03.tre]

((Albizia_xerophytica_Hughes_1435@NODE_1_length_1320_cov_77.145615:0.00835732663501043312,(Albizia_tomentosa_Hughes_648@NODE_1_length_1047_cov_124.907216:0.00464781820242587181,Albizia_sinaloensis_Hughes_1576@NODE_1_length_1150_cov_97.651445:0.00573066773671438660):0.00699882074828447713):0.00302604979911161396,(((_R_Albizia_decandra_Vilhena_231@NODE_1_length_512_cov_22.257471:0.01768849653165919036,(_R_Albizia_inundata_Wood_26530@NODE_1_length_774_cov_263.033380:0.01558269497112768284,((_R_Albizia_subdimidiata_var_subdimidiata_Ferreira_210@NODE_1_length_1118_cov_138.292988:0.00142633893717149804,Albizia_subdimidiata_var_minor_Gorts_341@NODE_1_length_912_cov_33.292216:0.00147695578124655211):0.00670553280948221666,_R_Albizia_glabripetala_Lewis_1652@NODE_1_length_800_cov_90.340249:0.01235652530569949017):0.00684216562358256827):0.00000100000050002909):0.00536184974726968636,((Albizia_multiflora_Hughes_3090@NODE_1_length_1155_cov_122.425788:0.01489790961663606250,_R_Albizia_niopoides_Simon_1601@NODE_1_length_1313_cov_134.038835:0.01857331292851349680):0.00244677456434957454,(((((Punjuba_lehmannii_Escobar_7465@NODE_1_length_1339_cov_85.165610:0.00595009390544208074,Punjuba_killipii_Palodorios_6252@NODE_1_length_956_cov_59.836177:0.00237740455674454332):0.00395643276396363298,(Punjuba_callejasii_Daly_5935@NODE_1_length_962_cov_35.694915:0.00622850582983184350,Punjuba_racemiflora_Jimenez_Soares_3626@NODE_1_length_1150_cov_130.833178:0.00766149455604646801):0.00000100000050002909):0.00193997269607423502,((_R_Jupunba_langsdorfii_Ribeiro_728@NODE_1_length_1455_cov_91.946299:0.00911916641101910390,(((_R_Jupunba_macradenia_Lourteig_3021@NODE_1_length_933_cov_139.030374:0.00258230359875974251,((Hydrochorea_gonggrijpii_Tillett_45696@NODE_1_length_1071_cov_161.883300:0.00318008496513146272,(_R_Hydrochorea_corymbosa1_Bonadeu_655@NODE_1_length_999_cov_218.635593:0.00293311449536008120,(Hydrochorea_corymbosa2_Iganci_862@NODE_1_length_1319_cov_204.052215:0.00337708710830678365,Hydrochorea_marginata_Morim_563@NODE_1_length_1447_cov_187.702190:0.00242493847456460134):0.00000100000050002909):0.00178291197741694434):0.00715360874341690409,(Jupunba_leucophylla_Iganci_839@NODE_1_length_1887_cov_194.981215:0.00087489648157994780,_R_Jupunba_microcalyx_Iganci_855@NODE_1_length_1443_cov_136.174963:0.00166632278151670771):0.00440266676456566031):0.00000100000050002909):0.00151206433136167316,((((_R_Jupunba_longipedunculata_Cardona_2682@NODE_1_length_975_cov_149.940980:0.00358334453827257498,_R_Jupunba_filamentosa_Lima_7487@NODE_1_length_1430_cov_114.934220:0.00995765358729615128):0.00000100000050002909,(Jupunba_villosa_Borges_423@NODE_1_length_1568_cov_129.789403:0.00175887460744658772,_R_Jupunba_brachystachya_Lima_7438@NODE_1_length_1207_cov_147.418584:0.00351242982321573307):0.00350906326870246716):0.00075006777528603165,((_R_Jupunba_laeta_Mori_25147@NODE_1_length_1017_cov_41.926596:0.00689054866587890218,_R_Jupunba_barbouriana_Iganci_847@NODE_1_length_1441_cov_165.414956:0.00540067370137376542):0.00000100000050002909,((_R_Jupunba_commutata_Maguire_46145@NODE_1_length_1161_cov_128.723247:0.00439807774428896230,Jupunba_trapezifolia_Simon_1600@NODE_1_length_1155_cov_113.527273:0.00236393084271228644):0.00128854238182933112,_R_Jupunba_limae_Iganci_261@NODE_1_length_1715_cov_93.087912:0.00150204577732536795):0.00074822557693833894):0.00000100000050002909):0.00000100000050002909,_R_Jupunba_cochleata_Bonadeu_673@NODE_1_length_1666_cov_85.417244:0.00376295988720423344):0.00000100000050002909):0.00074951589596672710,Jupunba_floribunda_Iganci_883@NODE_1_length_1455_cov_79.124093:0.00465226130564069720):0.00227229199115022143):0.00177665535702545697,(((Jupunba_oxyphyllidia_Yonker_6157@NODE_1_length_1131_cov_128.492410:0.00277049425157616406,_R_Jupunba_idiopoda_Quesada_1718@NODE_1_length_889_cov_53.975369:0.00378207827926441966):0.00278139252869672240,((Jupunba_asplenifolia_Ekman_6383@NODE_1_length_870_cov_40.863808:0.00428389574977709308,Jupunba_nipensis_Mayo_19662@NODE_1_length_675_cov_62.317726:0.00000100000050002909):0.00213517670365154320,(_R_Jupunba_oppositifolia_Liegier_16014@NODE_1_length_1008_cov_109.932331:0.00111427609693342763,Jupunba_abbottii_Zanoni_21220@NODE_1_length_1167_cov_102.165138:0.00089388652139751835):0.00000100000050002909):0.00356712583165781551):0.00087464804016144156,(((_R_Balizia_pedicellaris_Queiroz_15529@NODE_1_length_1284_cov_193.523190:0.01261234960627111157,(_R_Cathormion_rhombifolium_Deighton_3618@NODE_1_length_1283_cov_68.118574:0.01020343906446336858,(_R_Cathormion_obliquifoliolatum_Wieringa_6519@NODE_1_length_1034_cov_223.741573:0.00307248842184382719,Balizia_elegans_Iganci_870@NODE_1_length_1371_cov_117.522411:0.00774946725723745823):0.00104665500604439812):0.00365525369583568835):0.00491796538054892901,_R_Balizia_leucocalyx_Aguilar_1939@NODE_1_length_1408_cov_120.848234:0.00982628458483672008):0.00219027423817826040,Balizia_spnov_Morim_577@NODE_1_length_1232_cov_254.487681:0.00383823538354443423):0.00206985079872179685):0.00105653721967008960):0.00379592839508018608):0.00480234449785806299,(_R_Enterolobium_cyclocarpum_MWC9020@NODE_1_length_1305_cov_219.569218:0.06389581472877800539,(_R_Albizia_tomentella_Leach_Dunlop_3801@NODE_1_length_1236_cov_108.827437:0.24885641794047860809,((Archidendron_clypearia_Wieringa_1849@NODE_1_length_1101_cov_202.930664:0.02027169824817622035,_R_Acacia_rostellifera_Murphy_466@NODE_1_length_1464_cov_170.534968:0.05981932492305034460):0.05363538986179162277,(_R_Calliandra_bella_LPQ15696@NODE_1_length_1209_cov_107.955830:0.16940552694346303064,_R_Afrocalliandra_redacta_Germishuizen_5585@NODE_1_length_991_cov_163.618162:0.09047261453209701210):0.09992378644293345435):0.03124172948391650342):0.00853254948170629329):0.00240041763882829383):0.00592955212605413614,(_R_Albizia_coripatensis_Hughes_2433@NODE_1_length_1501_cov_197.590590:0.00297707034967379866,Albizia_edwallii_Dalmaso_272@NODE_1_length_953_cov_8.288419:0.03009916026184904572):0.00967650638627819311):0.00805472052780965495):0.00000100000050002909):0.00000100000050002909,Albizia_burkartiana_StivalSantos_678@NODE_1_length_882_cov_9.611850:0.01041783100124567957):0.00191710258609907331,Albizia_adinocephala_FHO33_88@NODE_1_length_1737_cov_113.810241:0.01004954808552791304):0.0;
