# Supplementary material for: A new generic circumscription of Hydrochorea (Leguminosae, Caesalpinioideae, mimosoid clade) with an amphi-Atlantic distribution
Source: PhytoKeys. 2022 Aug 22;205:401–37. doi: 10.3897/phytokeys.205.82775 (PMC9849043; doi:10.3897/phytokeys.205.82775)
Supplement: Supplementary material 2 — Supplementary data file S2 [file phytokeys-205-401_article-82775__-s002.zip › MSC_m144893_comp57040_c0_seq1.tre]

((_R_Acacia_rostellifera_Murphy_466@NODE_5_length_669_cov_28.706081:0.01324245080321645451,Acacia_rostellifera_Murphy_466@NODE_6_length_621_cov_29.384191:0.01559368523751485623):0.00000100000050002909,(_R_Acacia_rostellifera_Murphy_466@NODE_1_length_1582_cov_326.413289:0.01593145143363558849,((((_R_Albizia_tomentella_Leach_Dunlop_3801@NODE_1_length_2308_cov_303.767817:0.04687325002407213836,Enterolobium_cyclocarpum_MWC9020@NODE_2_length_2333_cov_501.995124:0.04337563896764703303):0.00594218695639739912,((Albizia_edwallii_Dalmaso_272@NODE_1_length_2089_cov_10.923795:0.06604774990272031798,(((Albizia_burkartiana_StivalSantos_678@NODE_2_length_785_cov_15.239726:0.00556187373277173581,Albizia_coripatensis_Hughes_2433@NODE_1_length_2436_cov_406.331072:0.02090887911499184765):0.00158477706186011609,((Albizia_adinocephala_FHO33_88@NODE_1_length_2665_cov_253.703246:0.00102370773062356729,_R_Albizia_xerophytica_Hughes_1435@NODE_1_length_2221_cov_178.579757:0.00827016737475796786):0.01918454980772748078,(Albizia_sinaloensis_Hughes_1576@NODE_1_length_2378_cov_149.368101:0.00793169014013257213,Albizia_tomentosa_Hughes_648@NODE_1_length_2420_cov_213.292787:0.00359962506884697062):0.01927547733933041366):0.00428168055478023429):0.00094057159521609393,(_R_Albizia_burkartiana_StivalSantos_678@NODE_1_length_996_cov_16.782147:0.01182075322692512087,(Albizia_multiflora_Hughes_3090@NODE_1_length_2273_cov_248.030510:0.01482655429519208999,(((_R_Albizia_niopoides_Simon_1601@NODE_1_length_2342_cov_299.544371:0.01834634457550263914,Albizia_decandra_Vilhena_231@NODE_1_length_1792_cov_78.062974:0.00399064457192335742):0.00273687282804025269,(Albizia_glabripetala_Lewis_1652@NODE_1_length_2144_cov_105.094823:0.00974365734265112381,((Albizia_inundata_Wood_26530@NODE_2_length_749_cov_615.677233:0.00000100000050002909,(Albizia_subdimidiata_var_minor_Gorts_341@NODE_1_length_1917_cov_42.732065:0.00444199599544472818,Albizia_inundata_Wood_26530@NODE_1_length_1009_cov_322.058700:0.00777221033045907752):0.00829910764233596741):0.00000100000050002909,Albizia_subdimidiata_var_subdimidiata_Ferreira_210@NODE_1_length_2178_cov_316.220371:0.01086306389264624084):0.00328571492422358646):0.00513712322225459098):0.00001936728409167630,Albizia_glabripetala_Lewis_1652@NODE_2_length_706_cov_72.879173:0.01083860888455940273):0.00240477263770040584):0.00921324995078128157):0.00358207056409793863):0.00072947516205369082):0.01605755920100477782,(((Punjuba_killipii_Palodorios_6252@NODE_1_length_2035_cov_136.098059:0.01689056330163023895,(_R_Punjuba_lehmannii_Escobar_7465@NODE_1_length_2446_cov_171.885606:0.00867949111303165620,((Jupunba_cochleata_Bonadeu_673@NODE_3_length_867_cov_46.446835:1.76435853682479426574,(Jupunba_cochleata_Bonadeu_673@NODE_5_length_628_cov_31.520871:2.34758921999027414529,Punjuba_racemiflora_Jimenez_Soares_3626@NODE_1_length_2619_cov_255.679780:0.00000100000050002909):0.00000100000050002909):0.00841127677218894698,Punjuba_callejasii_Daly_5935@NODE_1_length_1796_cov_30.564282:0.01034647507346307324):0.00724805471044633921):0.00536049570663272180):0.00598348362320061302,((((_R_Jupunba_villosa_Borges_423@NODE_5_length_646_cov_48.270650:0.02244395816349891576,_R_Balizia_pedicellaris_Queiroz_15529@NODE_2_length_1072_cov_544.196657:0.01346133510916854015):0.00409367758690176980,Jupunba_macradenia_Lourteig_3021@NODE_1_length_2237_cov_212.543056:0.01234969049271987356):0.00310361661499145491,(_R_Balizia_elegans_Iganci_870@NODE_2_length_2193_cov_223.680529:0.02006197529947336897,(Cathormion_obliquifoliolatum_Wieringa_6519@NODE_1_length_1115_cov_474.398113:0.00000100000050002909,(Cathormion_obliquifoliolatum_Wieringa_6519@NODE_2_length_831_cov_292.460052:0.00000100000050002909,Cathormion_rhombifolium_Deighton_3618@NODE_1_length_2269_cov_172.843522:0.00123022122838849723):0.00110546827083841774):0.01225008211536571592):0.00300956335237806578):0.00502875235678705308,((_R_Jupunba_barbouriana_Iganci_847@NODE_2_length_2126_cov_476.886774:0.00885526868835993623,((_R_Jupunba_villosa_Borges_423@NODE_3_length_802_cov_85.366897:0.00526409138436172500,_R_Jupunba_trapezifolia_Simon_1600@NODE_2_length_980_cov_292.785946:0.00887889234697299481):0.00285200364279806010,(Jupunba_longipedunculata_Cardona_2682@NODE_2_length_2041_cov_209.764257:0.00759911340701088529,_R_Jupunba_commutata_Maguire_46145@NODE_1_length_2411_cov_247.566838:0.01054077239151938843):0.00150752337137772564):0.00173219875302501485):0.00197520961138617076,(((((_R_Balizia_pedicellaris_Queiroz_15529@NODE_1_length_1291_cov_774.052589:0.00253751906294956073,Jupunba_laeta_Mori_25147@NODE_1_length_2108_cov_70.128508:0.00518521773455062583):0.00138967871954217463,_R_Jupunba_cochleata_Bonadeu_673@NODE_1_length_2515_cov_452.163249:0.01119237505587177342):0.00471765392313883494,(Jupunba_floribunda_Iganci_883@NODE_1_length_2547_cov_260.357490:0.00740452762823935913,(_R_Jupunba_limae_Iganci_261@NODE_1_length_2754_cov_209.561449:0.00386236055847257462,_R_Jupunba_filamentosa_Lima_7487@NODE_3_length_652_cov_29.539130:0.00435470884218705327):0.01339171924200999349):0.00154930894911487621):0.00523270553152409106,((Jupunba_microcalyx_Iganci_855@NODE_2_length_2526_cov_278.723969:0.00797702315216003953,(Jupunba_microcalyx_Iganci_855@NODE_3_length_943_cov_182.853349:0.01341746904105826227,Jupunba_leucophylla_Iganci_839@NODE_1_length_2765_cov_403.974330:0.00325278054585977170):0.00551726140942086600):0.00193818611817678818,(((_R_Hydrochorea_corymbosa2_Iganci_862@NODE_2_length_539_cov_1885.991736:0.00000100000050002909,Hydrochorea_corymbosa1_Bonadeu_655@NODE_4_length_501_cov_1291.360987:0.00000100000050002909):0.00000100000050002909,_R_Hydrochorea_marginata_Morim_563@NODE_1_length_2611_cov_395.461326:0.04630576473315807517):0.04491311512511888399,(_R_Jupunba_idiopoda_Quesada_1718@NODE_1_length_2223_cov_202.188257:0.00237543544975709698,_R_Jupunba_oxyphyllidia_Yonker_6157@NODE_2_length_2195_cov_223.141171:0.00324482771144065599):0.00648454466786579226):0.00416600161886035783):0.00175528014485385885):0.00108940636753565969,((Jupunba_filamentosa_Lima_7487@NODE_2_length_1721_cov_235.927007:0.00401801325633544155,(_R_Jupunba_brachystachya_Lima_7438@NODE_1_length_2471_cov_246.390977:0.02248118045566039128,Jupunba_langsdorfii_Ribeiro_728@NODE_2_length_2582_cov_220.379641:0.00803264412397470921):0.00536880858463188639):0.00175910871939942599,((((_R_Jupunba_nipensis_Mayo_19662@NODE_1_length_1920_cov_56.664135:0.00000100000050002909,Jupunba_asplenifolia_Ekman_6383@NODE_1_length_1728_cov_81.379770:0.00257756789624402106):0.00203553309008463676,(Jupunba_oppositifolia_Liegier_16014@NODE_1_length_2035_cov_215.733912:0.00323143569934669986,Jupunba_abbottii_Zanoni_21220@NODE_1_length_2159_cov_165.445245:0.00254335617913815796):0.00063616860837396763):0.00256900639813895668,Balizia_leucocalyx_Aguilar_1939@NODE_1_length_2541_cov_499.734172:0.01543278870416719961):0.00099691097459923220,(_R_Jupunba_villosa_Borges_423@NODE_2_length_1234_cov_396.732066:0.00605456529057580347,(Hydrochorea_corymbosa1_Bonadeu_655@NODE_3_length_801_cov_1296.304290:0.00000100000050002909,((_R_Jupunba_villosa_Borges_423@NODE_4_length_689_cov_638.189542:0.00181670105103563318,(_R_Hydrochorea_corymbosa2_Iganci_862@NODE_1_length_626_cov_1250.085814:0.00670933098368097815,(_R_Balizia_spnov_Morim_577@NODE_2_length_684_cov_807.459459:0.00552705329223664860,Hydrochorea_corymbosa1_Bonadeu_655@NODE_1_length_954_cov_608.373749:0.00474659246385444357):0.00000100000050002909):0.00347676864429080634):0.00344089832441885719,_R_Hydrochorea_gonggrijpii_Tillett_45696@NODE_1_length_2136_cov_518.132103:0.00153063920678128836):0.00580359655701255528):0.00550464527367397656):0.00000100000050002909):0.00227463227087961774):0.00444220125130979828):0.00102345564398089524):0.00250680261976586735):0.00594098957138289394):0.00146195654639952885,_R_Jupunba_trapezifolia_Simon_1600@NODE_1_length_1346_cov_587.226956:0.01035405612011831671):0.00379680224970169785):0.00121676162686194041):0.01271287214101211351,((_R_Jupunba_cochleata_Bonadeu_673@NODE_4_length_707_cov_41.073016:0.81011973177694807102,(((Enterolobium_cyclocarpum_MWC9020@NODE_1_length_2459_cov_248.648195:0.03385439720095582278,Enterolobium_cyclocarpum_MWC9020@NODE_3_length_655_cov_134.785467:0.02196669769263687177):0.03927766529103424165,Albizia_tomentella_Leach_Dunlop_3801@NODE_2_length_1339_cov_142.376387:0.08140136685015857132):0.01662246570777923052,(Archidendron_clypearia_Wieringa_1849@NODE_1_length_2150_cov_341.903039:0.02661179288719187422,((Albizia_burkartiana_StivalSantos_678@NODE_3_length_714_cov_6.295903:0.04279384779244832515,((Albizia_sinaloensis_Hughes_1576@NODE_2_length_1789_cov_90.966706:0.26154684432315927767,_R_Albizia_tomentosa_Hughes_648@NODE_2_length_2014_cov_81.819308:0.02629083445162932325):0.01638693259366459654,_R_Albizia_sinaloensis_Hughes_1576@NODE_3_length_1132_cov_62.446445:0.27414754527627388514):0.00145539220185124623):0.01688007696805423480,(((_R_Jupunba_langsdorfii_Ribeiro_728@NODE_1_length_2609_cov_231.373618:0.00996222236346022694,(_R_Jupunba_leucophylla_Iganci_839@NODE_2_length_2570_cov_349.008022:0.00393781376231278069,_R_Jupunba_microcalyx_Iganci_855@NODE_1_length_2709_cov_267.438830:0.00221933237481754947):0.01381724821269415988):0.00054491558037869853,(_R_Punjuba_callejasii_Daly_5935@NODE_2_length_1741_cov_32.082933:0.02186960884929621887,((_R_Punjuba_killipii_Palodorios_6252@NODE_2_length_1974_cov_111.806537:0.01375982176988846568,(Punjuba_lehmannii_Escobar_7465@NODE_2_length_2157_cov_102.809615:0.01003558541683568540,Punjuba_racemiflora_Jimenez_Soares_3626@NODE_2_length_2119_cov_231.726738:0.02108404406190458186):0.00093076483903121847):0.00098118045866159883,Punjuba_lehmannii_Escobar_7465@NODE_3_length_865_cov_133.184010:0.01522955229085315616):0.00314138852420628098):0.00523978696847717407):0.00053654158389915317,((Jupunba_barbouriana_Iganci_847@NODE_3_length_528_cov_60.317073:0.00558864129352552863,(_R_Jupunba_cochleata_Bonadeu_673@NODE_2_length_2063_cov_261.514602:0.01594834293951378004,(_R_Jupunba_idiopoda_Quesada_1718@NODE_2_length_2182_cov_187.126841:0.00968602318830375647,(Jupunba_oxyphyllidia_Yonker_6157@NODE_1_length_2202_cov_208.998588:0.01247786223703024194,((Jupunba_asplenifolia_Ekman_6383@NODE_2_length_1676_cov_54.383990:0.01644180824268704280,Jupunba_nipensis_Mayo_19662@NODE_2_length_1708_cov_44.039853:0.00656299751306146147):0.00143635821988706493,(Jupunba_abbottii_Zanoni_21220@NODE_2_length_2047_cov_161.991371:0.00743258841376377537,Jupunba_oppositifolia_Liegier_16014@NODE_2_length_2002_cov_183.539221:0.00999444143908555238):0.00311495845471528509):0.00191895183224030435):0.00000100000050002909):0.01341255268255403012):0.00113113017862488652):0.00199525107781280565,((((((Jupunba_commutata_Maguire_46145@NODE_2_length_2279_cov_208.794278:0.00904915624590662757,Jupunba_barbouriana_Iganci_847@NODE_1_length_2280_cov_223.082615:0.01047366016553076366):0.00951678968211062612,Jupunba_floribunda_Iganci_883@NODE_2_length_2447_cov_254.782278:0.02216868695976170062):0.00674982491591157724,(_R_Jupunba_trapezifolia_Simon_1600@NODE_3_length_851_cov_184.146985:0.02517292706000546360,((_R_Balizia_elegans_Iganci_870@NODE_1_length_2472_cov_305.050939:0.01767326244246611791,(Hydrochorea_corymbosa1_Bonadeu_655@NODE_2_length_914_cov_145.434226:0.01877698861724972842,Hydrochorea_marginata_Morim_563@NODE_2_length_2600_cov_328.504162:0.01407038604975413727):0.00176824323091719581):0.00491055194693997346,((_R_Jupunba_longipedunculata_Cardona_2682@NODE_1_length_2055_cov_183.180991:0.02058368809479186462,(_R_Jupunba_laeta_Mori_25147@NODE_2_length_2095_cov_65.099604:0.01976717243707069860,_R_Jupunba_trapezifolia_Simon_1600@NODE_4_length_533_cov_178.410042:0.00567309986704284466):0.00000100000050002909):0.00545163886543418089,((Balizia_leucocalyx_Aguilar_1939@NODE_2_length_2075_cov_263.910911:0.00583372447255022571,(_R_Balizia_pedicellaris_Queiroz_15529@NODE_4_length_641_cov_140.221843:0.01576362540943683152,((Cathormion_obliquifoliolatum_Wieringa_6519@NODE_4_length_501_cov_48.204036:0.00000100000050002909,_R_Cathormion_obliquifoliolatum_Wieringa_6519@NODE_3_length_588_cov_438.848030:0.00403663444737384618):0.00624897071721274618,Cathormion_rhombifolium_Deighton_3618@NODE_2_length_1746_cov_86.799281:0.00495232493283113105):0.00451515265802451219):0.00157702639295802314):0.00490761494847898310,((Jupunba_limae_Iganci_261@NODE_2_length_2538_cov_205.129216:0.00500656159778510145,(Jupunba_villosa_Borges_423@NODE_1_length_2698_cov_218.989317:0.00216705253114429048,Jupunba_filamentosa_Lima_7487@NODE_1_length_2644_cov_188.613946:0.00485423635207116698):0.00049935090187674838):0.00375110303035703545,_R_Balizia_pedicellaris_Queiroz_15529@NODE_3_length_902_cov_386.896104:0.00835437806031435505):0.00647380895094607119):0.00430146112436937886):0.00142094103278718291):0.00000100000050002909):0.00373240098912616409):0.01040784756139403328,((_R_Jupunba_macradenia_Lourteig_3021@NODE_2_length_1936_cov_197.258203:0.01254654098182524623,((Hydrochorea_gonggrijpii_Tillett_45696@NODE_2_length_2038_cov_214.425803:0.01421226399938591706,_R_Balizia_spnov_Morim_577@NODE_1_length_1056_cov_519.608392:0.00000100000050002909):0.02448566587060023447,Balizia_spnov_Morim_577@NODE_3_length_645_cov_549.211864:0.00312920408015699130):0.02733582842397224225):0.00178476641176519325,Balizia_pedicellaris_Queiroz_15529@NODE_5_length_549_cov_795.265182:0.00000100000050002909):0.00887568211830575167):0.00566890716089977435,_R_Jupunba_cochleata_Bonadeu_673@NODE_6_length_500_cov_11.444444:0.25492209234002716212):0.02971383941713124158,Jupunba_brachystachya_Lima_7438@NODE_2_length_2421_cov_199.835751:0.01489603470455155149):0.00090546370447046765):0.00290638757877705999):0.01418677597766210621):0.00774444846371066201):0.02051175544973312531):0.04950498409331190175):0.03426085712885584833,(Afrocalliandra_redacta_Germishuizen_5585@NODE_1_length_2009_cov_470.514493:0.09229517090098879328,(Calliandra_bella_LPQ15696@NODE_2_length_2005_cov_319.853216:0.10047109595842129703,_R_Calliandra_bella_LPQ15696@NODE_1_length_2120_cov_335.832599:0.08343413838430634166):0.02296269520412345250):0.05158399436387297449):0.01898258135575167996):0.00985321682223737165,(_R_Acacia_rostellifera_Murphy_466@NODE_4_length_695_cov_189.341424:0.04873315565753575523,(Acacia_rostellifera_Murphy_466@NODE_3_length_733_cov_182.807927:0.03983618015997197892,Archidendron_clypearia_Wieringa_1849@NODE_2_length_1476_cov_653.062187:0.00667043152608160200):0.00491353779987589116):0.00347830950029271715):0.03662108011656425161):0.37765924849559473486,Acacia_rostellifera_Murphy_466@NODE_2_length_1009_cov_38.332618:0.06317592748017848703):0.0;
