# Supplementary material for: A new generic circumscription of Hydrochorea (Leguminosae, Caesalpinioideae, mimosoid clade) with an amphi-Atlantic distribution
Source: PhytoKeys. 2022 Aug 22;205:401–37. doi: 10.3897/phytokeys.205.82775 (PMC9849043; doi:10.3897/phytokeys.205.82775)
Supplement: Supplementary material 2 — Supplementary data file S2 [file phytokeys-205-401_article-82775__-s002.zip › MSC_SAS_m83747_comp40963_c2_seq1_exon01.tre]

(Calliandra_bella_LPQ15696@NODE_1_length_1874_cov_290.365609:0.04799049818965258479,((_R_Archidendron_clypearia_Wieringa_1849@NODE_1_length_1850_cov_226.068810:0.06013804926659803429,_R_Acacia_rostellifera_Murphy_466@NODE_1_length_2163_cov_191.377756:0.01158675714161708052):0.00428243520655937401,((((Punjuba_callejasii_Daly_5935@NODE_1_length_1271_cov_23.371859:0.00333619736835562286,_R_Punjuba_racemiflora_Jimenez_Soares_3626@NODE_1_length_1750_cov_162.271967:0.00358259615931952888):0.00179613103657012916,(_R_Punjuba_killipii_Palodorios_6252@NODE_1_length_1502_cov_86.687018:0.00116841908888405286,_R_Punjuba_lehmannii_Escobar_7465@NODE_1_length_1479_cov_110.795292:0.00335998075457709855):0.00691259948730219877):0.00348905004863080820,(_R_Balizia_leucocalyx_Aguilar_1939@NODE_1_length_2089_cov_133.459245:0.01402400670528782672,(((_R_Jupunba_microcalyx_Iganci_855@NODE_1_length_2103_cov_197.861797:0.00468405888816387714,_R_Jupunba_cochleata_Bonadeu_673@NODE_1_length_2215_cov_155.299813:0.00573654182452214886):0.00086268438869107548,Jupunba_laeta_Mori_25147@NODE_1_length_1540_cov_49.468900:0.00476910222362618257):0.00171784188130868131,((Jupunba_leucophylla_Iganci_839@NODE_1_length_2001_cov_275.952183:0.00627569971804938214,(_R_Jupunba_longipedunculata_Cardona_2682@NODE_1_length_1538_cov_118.657769:0.00408105104112493639,((Jupunba_filamentosa_Lima_7487@NODE_1_length_2114_cov_136.591556:0.00519997918575321790,((Jupunba_brachystachya_Lima_7438@NODE_2_length_711_cov_105.679811:0.00391331873498583938,_R_Jupunba_villosa_Borges_423@NODE_1_length_2111_cov_168.121927:0.00075986677714571583):0.00078871993061741354,(Jupunba_brachystachya_Lima_7438@NODE_1_length_995_cov_144.679739:0.00234844022746367315,Jupunba_limae_Iganci_261@NODE_1_length_2137_cov_140.883495:0.00316890661234843236):0.00000100000050002909):0.00051630102829410278):0.00312151078541403901,((((Jupunba_trapezifolia_Simon_1600@NODE_2_length_648_cov_83.143339:0.00580581494983574940,Jupunba_trapezifolia_Simon_1600@NODE_1_length_1334_cov_230.441751:0.00000100000050002909):0.00422522854021466481,Jupunba_langsdorfii_Ribeiro_728@NODE_1_length_2334_cov_134.046522:0.00416778387615310535):0.00000100000050002909,((Jupunba_nipensis_Mayo_19662@NODE_1_length_1449_cov_48.237609:0.00215526860329603304,Jupunba_asplenifolia_Ekman_6383@NODE_1_length_1386_cov_43.294882:0.00274207985089849372):0.00166992524590188940,(_R_Jupunba_oppositifolia_Liegier_16014@NODE_1_length_1547_cov_101.409524:0.00337417193243814452,Jupunba_abbottii_Zanoni_21220@NODE_1_length_1668_cov_107.189818:0.00326376489544816543):0.00080605259405139252):0.00081341032271776113):0.00000100000050002909,(_R_Jupunba_idiopoda_Quesada_1718@NODE_1_length_1617_cov_123.372078:0.00488591374535179805,_R_Jupunba_oxyphyllidia_Yonker_6157@NODE_1_length_1593_cov_140.410290:0.00394690346665601231):0.00264152473724766712):0.00100266799004582901):0.00129133011339936741):0.00130631103415942626):0.00051975702391625269,(Jupunba_floribunda_Iganci_883@NODE_1_length_2265_cov_128.168647:0.00521874274742631893,((Jupunba_barbouriana_Iganci_847@NODE_1_length_1903_cov_213.146221:0.00757330502005629583,Jupunba_commutata_Maguire_46145@NODE_1_length_1684_cov_152.173615:0.01002097511068371881):0.00000100000050002909,(_R_Jupunba_macradenia_Lourteig_3021@NODE_1_length_1464_cov_109.449171:0.00711064770276931008,(_R_Balizia_elegans_Iganci_870@NODE_1_length_1010_cov_152.742765:0.00322938360162455980,((((Balizia_pedicellaris_Queiroz_15529@NODE_2_length_529_cov_85.229958:0.00361506768542170422,((_R_Cathormion_obliquifoliolatum_Wieringa_6519@NODE_1_length_1781_cov_191.184820:0.00000100000050002909,_R_Cathormion_rhombifolium_Deighton_3618@NODE_1_length_1689_cov_105.880893:0.00308682234548575971):0.00604294597443476040,(Hydrochorea_corymbosa1_Bonadeu_655@NODE_1_length_1392_cov_198.762902:0.00148410723564985241,Hydrochorea_marginata_Morim_563@NODE_1_length_2222_cov_224.551515:0.00370558967250449699):0.00185035119451606393):0.00110606608926342950):0.00000100000050002909,(_R_Balizia_spnov_Morim_577@NODE_1_length_1819_cov_358.444444:0.00595075925514397790,Hydrochorea_gonggrijpii_Tillett_45696@NODE_1_length_1657_cov_161.683544:0.00868073385772709545):0.00052744731655843648):0.00000100000050002909,(_R_Hydrochorea_corymbosa2_Iganci_862@NODE_1_length_1664_cov_285.838409:0.00419232509879122629,Balizia_elegans_Iganci_870@NODE_2_length_871_cov_82.209068:0.00302954371420767130):0.00081972435965681971):0.00064643083865659808,_R_Balizia_pedicellaris_Queiroz_15529@NODE_1_length_875_cov_252.532927:0.00501162444043625269):0.00064047708112943984):0.00120367007417997900):0.00120307266318790446):0.00000100000050002909):0.00206999132784047328):0.00000100000050002909):0.00295937072685959661):0.00059058215261474439):0.00563469312785038097,(((((((Albizia_adinocephala_FHO33_88@NODE_1_length_1803_cov_211.634415:0.00337718557605208103,_R_Albizia_xerophytica_Hughes_1435@NODE_1_length_1814_cov_125.890040:0.00161991149749705129):0.00141544977703193580,(_R_Albizia_sinaloensis_Hughes_1576@NODE_1_length_1754_cov_104.721527:0.00523282879484742152,Albizia_tomentosa_Hughes_648@NODE_1_length_1737_cov_145.518072:0.00392688090806615937):0.00334079285208175800):0.00611684692684105920,Albizia_burkartiana_StivalSantos_678@NODE_1_length_1416_cov_9.334313:0.00811128947309039047):0.00000100000050002909,((_R_Albizia_inundata_Wood_26530@NODE_1_length_1566_cov_219.556585:0.00685641093817873463,((_R_Albizia_subdimidiata_var_minor_Gorts_341@NODE_1_length_1165_cov_40.014706:0.00367190412897492723,_R_Albizia_subdimidiata_var_subdimidiata_Ferreira_210@NODE_1_length_1756_cov_201.578320:0.00000100000050002909):0.00409550358032352742,_R_Albizia_glabripetala_Lewis_1652@NODE_1_length_1534_cov_93.065202:0.00801759702025759552):0.00519811811165795355):0.00271418012898045095,Albizia_niopoides_Simon_1601@NODE_1_length_1724_cov_199.081967:0.01092036194786325833):0.00127745239111866208):0.00155883815105587668,(Albizia_multiflora_Hughes_3090@NODE_1_length_1735_cov_163.289505:0.01114739033337680194,_R_Albizia_decandra_Vilhena_231@NODE_1_length_1277_cov_32.674167:0.01157148761836011668):0.00212039035320449364):0.00558435063574153675,(Albizia_coripatensis_Hughes_2433@NODE_1_length_2054_cov_235.097117:0.00842873903813803199,_R_Albizia_edwallii_Dalmaso_272@NODE_1_length_1627_cov_6.048346:0.00821430632428626038):0.00407055810896222222):0.00311819718243031398,(_R_Albizia_tomentella_Leach_Dunlop_3801@NODE_1_length_1925_cov_138.690476:0.02172267959319163985,Enterolobium_cyclocarpum_MWC9020@NODE_1_length_1863_cov_316.436170:0.01163626546926689424):0.00762374692683549793):0.00094027720497103786):0.00062736847604702678):0.02305348464236221806,Afrocalliandra_redacta_Germishuizen_5585@NODE_1_length_1610_cov_269.531637:0.04930437730976791610):0.0;
