# Supplementary material for: A new generic circumscription of Hydrochorea (Leguminosae, Caesalpinioideae, mimosoid clade) with an amphi-Atlantic distribution
Source: PhytoKeys. 2022 Aug 22;205:401–37. doi: 10.3897/phytokeys.205.82775 (PMC9849043; doi:10.3897/phytokeys.205.82775)
Supplement: Supplementary material 2 — Supplementary data file S2 [file phytokeys-205-401_article-82775__-s002.zip › RBH3_m2432_comp17578_c0_seq1.tre]

((_R_Acacia_rostellifera_Murphy_466@NODE_2_length_1079_cov_511.023952:0.00000100000050002909,((_R_Archidendron_clypearia_Wieringa_1849@NODE_2_length_820_cov_135.212651:0.44379586398835463301,Archidendron_clypearia_Wieringa_1849@NODE_1_length_4540_cov_527.304504:0.00347810069157818711):0.01128906674676175177,(((Enterolobium_cyclocarpum_MWC9020@NODE_1_length_4673_cov_529.016101:0.02426419608847861162,(Albizia_tomentella_Leach_Dunlop_3801@NODE_1_length_4519_cov_461.548176:0.02820529846514059635,(((Jupunba_langsdorfii_Ribeiro_728@NODE_1_length_4977_cov_291.145714:0.00567691581013323333,(((Jupunba_cochleata_Bonadeu_673@NODE_2_length_505_cov_9.899533:0.00397503144829721398,(Jupunba_cochleata_Bonadeu_673@NODE_1_length_4511_cov_330.135318:0.00639727945490807179,((_R_Jupunba_limae_Iganci_261@NODE_1_length_4889_cov_278.017249:0.00045133347883208379,(_R_Jupunba_brachystachya_Lima_7438@NODE_1_length_4742_cov_287.935048:0.00135945273707940894,Jupunba_villosa_Borges_423@NODE_1_length_4854_cov_339.183588:0.00226643138310518664):0.00044749818284035370):0.00317997028135696578,Jupunba_filamentosa_Lima_7487@NODE_1_length_4747_cov_274.416274:0.00480344917954313860):0.00000100000050002909):0.00057465958204260469):0.00122795755342916470,(_R_Jupunba_laeta_Mori_25147@NODE_1_length_4408_cov_90.351882:0.00903837726156899064,(((Jupunba_abbottii_Zanoni_21220@NODE_1_length_4117_cov_234.642079:0.01263399020492269806,Jupunba_oppositifolia_Liegier_16014@NODE_1_length_4426_cov_236.984594:0.00051386215215249722):0.00051392086947488062,(Jupunba_nipensis_Mayo_19662@NODE_1_length_4104_cov_67.072014:0.00168851476415917833,_R_Jupunba_asplenifolia_Ekman_6383@NODE_1_length_4310_cov_78.369478:0.00050976781603945525):0.00025143540767375396):0.00281534625404849907,((Jupunba_microcalyx_Iganci_855@NODE_1_length_4903_cov_360.313925:0.00113457159672484382,Jupunba_leucophylla_Iganci_839@NODE_1_length_4942_cov_459.361562:0.00113951925207977055):0.00342401419051892439,((_R_Jupunba_floribunda_Iganci_883@NODE_1_length_4700_cov_312.165261:0.00263587794761237964,_R_Jupunba_longipedunculata_Cardona_2682@NODE_1_length_4323_cov_272.686764:0.00408390108483645386):0.00078499427716520324,((Jupunba_trapezifolia_Simon_1600@NODE_1_length_4536_cov_423.120955:0.00184201679426402036,Jupunba_commutata_Maguire_46145@NODE_1_length_4804_cov_286.691771:0.00227561487266900999):0.00312421244140355121,Jupunba_barbouriana_Iganci_847@NODE_1_length_4538_cov_430.919301:0.00253684572200256649):0.00058407359512212113):0.00000100000050002909):0.00220357878221429234):0.00096988312614972342):0.00000100000050002909):0.00023726710524935149,((((_R_Jupunba_idiopoda_Quesada_1718@NODE_1_length_4596_cov_203.491923:0.00267664806468496507,_R_Jupunba_oxyphyllidia_Yonker_6157@NODE_1_length_4161_cov_290.536484:0.00107595038300081552):0.00380934987748572564,((((_R_Balizia_spnov_Morim_577@NODE_2_length_1524_cov_638.935330:0.00000100000050002909,_R_Balizia_spnov_Morim_577@NODE_3_length_522_cov_154.329764:0.00356507827832814065):0.00330740521104465118,(((Hydrochorea_marginata_Morim_563@NODE_3_length_1316_cov_194.861985:0.00281104735615321424,_R_Hydrochorea_corymbosa1_Bonadeu_655@NODE_1_length_3795_cov_1853.587166:0.00000100000050002909):0.00293940230170542478,Hydrochorea_corymbosa2_Iganci_862@NODE_1_length_4405_cov_722.451954:0.00047997412117720578):0.00173902717155513076,(Hydrochorea_marginata_Morim_563@NODE_1_length_2464_cov_436.318391:0.00203926228880477742,Hydrochorea_marginata_Morim_563@NODE_2_length_1484_cov_550.466951:0.00000100000050002909):0.00088619502050306940):0.00128124869881095140):0.00000100000050002909,((_R_Balizia_spnov_Morim_577@NODE_4_length_519_cov_749.987069:0.00000100000050002909,_R_Balizia_spnov_Morim_577@NODE_1_length_1767_cov_587.230724:0.00242440635871613453):0.00275377846825538208,(_R_Hydrochorea_gonggrijpii_Tillett_45696@NODE_1_length_4442_cov_304.411226:0.00143032428422052078,(_R_Cathormion_rhombifolium_Deighton_3618@NODE_1_length_4057_cov_194.225126:0.01354976268295295452,_R_Cathormion_obliquifoliolatum_Wieringa_6519@NODE_1_length_4391_cov_440.760378:0.00056543107663571527):0.00110500177310607199):0.00034771053358895150):0.00035987177395504160):0.00327666205263306160,(_R_Balizia_elegans_Iganci_870@NODE_1_length_4955_cov_269.285773:0.00524859720929426402,_R_Balizia_pedicellaris_Queiroz_15529@NODE_1_length_1799_cov_583.475917:0.01018279023171573747):0.00028415139609396932):0.00137840074784989540):0.00050096962207329086,(Jupunba_macradenia_Lourteig_3021@NODE_1_length_4512_cov_236.282300:0.00570982298038724689,Balizia_leucocalyx_Aguilar_1939@NODE_1_length_4734_cov_342.739961:0.03725379001821712416):0.00000100000050002909):0.00168821172852200098,_R_Balizia_pedicellaris_Queiroz_15529@NODE_2_length_1422_cov_666.775421:0.01013902307647498655):0.00173773083970028244):0.00026076404363655756):0.00564790154049265355,(_R_Punjuba_callejasii_Daly_5935@NODE_1_length_4203_cov_63.063984:0.00575326902534240535,(_R_Punjuba_lehmannii_Escobar_7465@NODE_1_length_4769_cov_232.530051:0.00140283152010193830,(Punjuba_killipii_Palodorios_6252@NODE_1_length_4358_cov_160.768746:0.00248207239814769720,Punjuba_racemiflora_Jimenez_Soares_3626@NODE_1_length_4607_cov_308.354084:0.00356379478890759584):0.00081451554923689612):0.00340154801891356289):0.00449448023684422254):0.00369685892929744403,((Albizia_coripatensis_Hughes_2433@NODE_1_length_4702_cov_490.432649:0.00930394855285068129,_R_Albizia_edwallii_Dalmaso_272@NODE_1_length_4237_cov_13.423482:0.00490598854802043547):0.00491349705957271066,(Albizia_burkartiana_StivalSantos_678@NODE_1_length_4383_cov_17.571396:0.01048287161571334614,(((_R_Albizia_adinocephala_FHO33_88@NODE_1_length_4737_cov_324.588841:0.00317522365891292251,(_R_Albizia_tomentosa_Hughes_648@NODE_1_length_4442_cov_222.320504:0.00230758229974833929,Albizia_sinaloensis_Hughes_1576@NODE_1_length_4446_cov_181.217899:0.00095357479943112200):0.00124253535926123373):0.00047304715211035289,Albizia_xerophytica_Hughes_1435@NODE_1_length_4569_cov_202.796527:0.00260859216718984993):0.00643676255061830915,((Albizia_glabripetala_Lewis_1652@NODE_3_length_852_cov_144.605161:0.00150497402145974551,(_R_Albizia_niopoides_Simon_1601@NODE_1_length_4582_cov_354.871254:0.00998215986523915896,_R_Albizia_glabripetala_Lewis_1652@NODE_4_length_782_cov_62.896454:0.00976631742285732213):0.00132511001125512899):0.00183677673016807578,(((_R_Albizia_glabripetala_Lewis_1652@NODE_5_length_685_cov_64.615132:0.01464496040157633149,(Albizia_inundata_Wood_26530@NODE_1_length_4016_cov_821.498611:0.00910969023440907910,((_R_Albizia_subdimidiata_var_subdimidiata_Ferreira_210@NODE_2_length_1133_cov_157.928030:0.00426801274588321788,_R_Albizia_subdimidiata_var_subdimidiata_Ferreira_210@NODE_1_length_2324_cov_347.925234:0.00000100000050002909):0.00335506557196473985,(Albizia_glabripetala_Lewis_1652@NODE_2_length_1240_cov_143.548581:0.00096468568809834595,(_R_Albizia_glabripetala_Lewis_1652@NODE_1_length_1363_cov_57.462675:0.00618195530474787043,Albizia_subdimidiata_var_minor_Gorts_341@NODE_1_length_4435_cov_64.999312:0.00190468689215973915):0.00101696856407696595):0.00523803748630881187):0.00474808042634915217):0.00561645820462299168):0.00129779195455268664,_R_Albizia_subdimidiata_var_subdimidiata_Ferreira_210@NODE_3_length_517_cov_400.997727:0.00000100000050002909):0.00115440317051496372,(Albizia_decandra_Vilhena_231@NODE_1_length_4184_cov_64.291697:0.00983897133751771534,_R_Albizia_multiflora_Hughes_3090@NODE_1_length_4572_cov_311.004672:0.00974802448395767178):0.00176015597248238521):0.00128184770712013439):0.00018953498916029492):0.00343469980508670199):0.00106577789612661493):0.00765926652607028160):0.00143060752962153996):0.00121517062382430646):0.00092191579498859789,(_R_Afrocalliandra_redacta_Germishuizen_5585@NODE_1_length_4447_cov_489.139817:0.04936516848499817450,(((Calliandra_bella_LPQ15696@NODE_1_length_3281_cov_477.218789:0.02984393970725069192,(Calliandra_bella_LPQ15696@NODE_3_length_956_cov_421.751991:0.00653392985924043743,_R_Calliandra_bella_LPQ15696@NODE_4_length_906_cov_433.301568:0.02941241318142226793):0.00000100000050002909):0.03401517425188545912,_R_Calliandra_bella_LPQ15696@NODE_5_length_621_cov_1236.123162:0.00000100000050002909):0.00000100000050002909,_R_Calliandra_bella_LPQ15696@NODE_2_length_2818_cov_714.211602:0.01469497739695149914):0.04878365618235522977):0.04595967693447043645):0.00297025709823392275,(_R_Acacia_rostellifera_Murphy_466@NODE_5_length_555_cov_79.673640:0.00811215102987362241,Acacia_rostellifera_Murphy_466@NODE_3_length_933_cov_512.971963:0.00000100000050002909):0.01024520443056099565):0.00015354885238573205):0.01896258453895521834):0.00000100000050002909,_R_Acacia_rostellifera_Murphy_466@NODE_4_length_702_cov_599.801600:0.00000100000050002909,Acacia_rostellifera_Murphy_466@NODE_1_length_1208_cov_314.332449:0.01597591759676884882):0.0;
