# Supplementary material for: A new generic circumscription of Hydrochorea (Leguminosae, Caesalpinioideae, mimosoid clade) with an amphi-Atlantic distribution
Source: PhytoKeys. 2022 Aug 22;205:401–37. doi: 10.3897/phytokeys.205.82775 (PMC9849043; doi:10.3897/phytokeys.205.82775)
Supplement: Supplementary material 2 — Supplementary data file S2 [file phytokeys-205-401_article-82775__-s002.zip › RBH3_m2487_comp17655_c0_seq1_exon01.tre]

(Albizia_edwallii_Dalmaso_272@NODE_1_length_851_cov_6.532663:0.00143052409376753743,((_R_Albizia_burkartiana_StivalSantos_678@NODE_1_length_869_cov_8.194103:0.00999643512264016335,((_R_Albizia_adinocephala_FHO33_88@NODE_1_length_1635_cov_126.337612:0.00426499255053677199,(_R_Albizia_xerophytica_Hughes_1435@NODE_1_length_1384_cov_76.156083:0.00377137417848242380,(_R_Albizia_tomentosa_Hughes_648@NODE_1_length_1203_cov_100.470693:0.00407451648948540818,_R_Albizia_sinaloensis_Hughes_1576@NODE_1_length_1327_cov_73.826400:0.00245790631933918589):0.00589214385713363303):0.00226438349571254091):0.00212079657002269082,(((_R_Albizia_multiflora_Hughes_3090@NODE_1_length_1373_cov_130.981481:0.00665494168221240825,((_R_Albizia_subdimidiata_var_minor_Gorts_341@NODE_1_length_1120_cov_35.876318:0.00458873829820756647,Albizia_glabripetala_Lewis_1652@NODE_1_length_1138_cov_35.892554:0.00651952255726281557):0.00404750284696634918,(_R_Albizia_inundata_Wood_26530@NODE_1_length_923_cov_103.103687:0.00646457568167152583,_R_Albizia_subdimidiata_var_subdimidiata_Ferreira_210@NODE_1_length_1274_cov_124.883041:0.00688328617954511637):0.00227422719130606753):0.00630901216024923068):0.00000100000050002909,Albizia_decandra_Vilhena_231@NODE_1_length_1016_cov_38.784878:0.01022774596456087551):0.00096271389760997227,_R_Albizia_niopoides_Simon_1601@NODE_1_length_1410_cov_131.510878:0.00655173836207012528):0.00000100000050002909):0.00655925050492901524):0.00711579612634822591,((((_R_Punjuba_callejasii_Daly_5935@NODE_1_length_962_cov_55.748023:0.01002275842209445975,Punjuba_racemiflora_Jimenez_Soares_3626@NODE_1_length_1483_cov_148.309388:0.00414045005141628567):0.00314384042431403157,(_R_Punjuba_lehmannii_Escobar_7465@NODE_1_length_1591_cov_105.410172:0.00424421147862645565,Punjuba_killipii_Palodorios_6252@NODE_1_length_1137_cov_57.011321:0.00293259245641256088):0.00000100000050002909):0.00548464533604367879,(((((((Jupunba_filamentosa_Lima_7487@NODE_1_length_1552_cov_109.700339:0.00421988573485207377,(_R_Jupunba_laeta_Mori_25147@NODE_1_length_1296_cov_59.072190:0.00479705013364120116,_R_Jupunba_cochleata_Bonadeu_673@NODE_1_length_1776_cov_115.000000:0.00350909977008696935):0.00000100000050002909):0.00141402403472047308,Jupunba_macradenia_Lourteig_3021@NODE_1_length_1157_cov_145.536111:0.00855664402836785708):0.00068872381982077314,(_R_Jupunba_longipedunculata_Cardona_2682@NODE_1_length_1284_cov_203.686827:0.00414371588567430046,Jupunba_commutata_Maguire_46145@NODE_1_length_1452_cov_148.019636:0.00141865000104420642):0.00141417673302431817):0.00000100000050002909,(_R_Jupunba_limae_Iganci_261@NODE_1_length_1837_cov_102.698864:0.00210480304692790268,(_R_Jupunba_floribunda_Iganci_883@NODE_1_length_1659_cov_117.772440:0.01026169967155454027,((Jupunba_oppositifolia_Liegier_16014@NODE_1_length_1033_cov_161.861925:0.00442719147342930056,(Jupunba_asplenifolia_Ekman_6383@NODE_1_length_967_cov_55.520225:0.00119706377885214136,Jupunba_nipensis_Mayo_19662@NODE_1_length_957_cov_24.698864:0.00000100000050002909):0.00106454158785876819):0.00213470244320077950,Jupunba_abbottii_Zanoni_21220@NODE_1_length_1112_cov_134.382609:0.00098287998010086644):0.00288331924039364213):0.00107758956751891196):0.00000100000050002909):0.00000100000050002909,(_R_Balizia_elegans_Iganci_870@NODE_1_length_1427_cov_134.164444:0.00212984506165847347,(((Cathormion_obliquifoliolatum_Wieringa_6519@NODE_1_length_1117_cov_97.804143:0.00496103432631906077,(_R_Cathormion_rhombifolium_Deighton_3618@NODE_1_length_1349_cov_74.291667:0.00648134224308787726,(Balizia_spnov_Morim_577@NODE_1_length_1264_cov_214.263854:0.00249338643812429660,(_R_Hydrochorea_corymbosa2_Iganci_862@NODE_1_length_1122_cov_215.230553:0.14378394016887807716,(Hydrochorea_corymbosa1_Bonadeu_655@NODE_1_length_739_cov_132.203216:0.00174483940318625411,_R_Hydrochorea_marginata_Morim_563@NODE_1_length_1766_cov_171.587330:0.00282983561862881631):0.00187883176031903871):0.00000100000050002909):0.00077992356746857362):0.00077902236462120279):0.00000100000050002909,_R_Hydrochorea_gonggrijpii_Tillett_45696@NODE_1_length_1145_cov_140.868914:0.00579858560483358185):0.00000100000050002909,_R_Balizia_pedicellaris_Queiroz_15529@NODE_1_length_1159_cov_269.000000:0.00386252093325983739):0.00095438558559520132):0.00336863597212635167):0.00068815452357115904,_R_Balizia_leucocalyx_Aguilar_1939@NODE_1_length_1498_cov_148.609430:0.00869952173480288520):0.00070537422620715233,(_R_Jupunba_langsdorfii_Ribeiro_728@NODE_1_length_1089_cov_160.333992:0.00492478745442477463,((Jupunba_microcalyx_Iganci_855@NODE_1_length_1560_cov_166.746460:0.00425497941583811642,Jupunba_leucophylla_Iganci_839@NODE_1_length_1729_cov_171.911622:0.00498313222542344589):0.00499809680209650515,(((Jupunba_brachystachya_Lima_7438@NODE_1_length_1477_cov_124.667143:0.00309699280397456424,Jupunba_villosa_Borges_423@NODE_1_length_1535_cov_128.466392:0.00652043796011013334):0.00169919308736614610,(_R_Jupunba_barbouriana_Iganci_847@NODE_1_length_1520_cov_182.557866:0.00355153314286082858,_R_Jupunba_trapezifolia_Simon_1600@NODE_1_length_1115_cov_202.643396:0.00097844969735623000):0.00328051391604334500):0.00092085867549894995,(_R_Jupunba_idiopoda_Quesada_1718@NODE_1_length_1148_cov_90.550887:0.00718940797588007215,_R_Jupunba_oxyphyllidia_Yonker_6157@NODE_1_length_1020_cov_153.305408:0.00000100000050002909):0.00358741957499910920):0.00000100000050002909):0.00000100000050002909):0.00000100000050002909):0.00325510982752225076):0.00431380025436971151,(((_R_Albizia_tomentella_Leach_Dunlop_3801@NODE_1_length_1385_cov_265.711009:0.03308750390506493694,_R_Enterolobium_cyclocarpum_MWC9020@NODE_1_length_1391_cov_192.329528:0.02385869598912944423):0.00383243204194120635,(_R_Acacia_rostellifera_Murphy_466@NODE_1_length_1834_cov_183.928856:0.03206297217896909163,((((_R_Archidendron_clypearia_Wieringa_1849@NODE_2_length_735_cov_47.569909:0.02017230722073886165,_R_Acacia_rostellifera_Murphy_466@NODE_2_length_981_cov_43.547566:0.01335326204361557585):0.00356183801745729072,((_R_Albizia_coripatensis_Hughes_2433@NODE_2_length_1107_cov_58.368932:0.01622449658557363963,((_R_Albizia_niopoides_Simon_1601@NODE_2_length_895_cov_43.676039:0.01215258850629571258,(Albizia_multiflora_Hughes_3090@NODE_2_length_866_cov_36.595691:0.01850748861447111190,(((Albizia_subdimidiata_var_subdimidiata_Ferreira_210@NODE_2_length_935_cov_32.219114:0.00000100000050002909,Albizia_subdimidiata_var_minor_Gorts_341@NODE_2_length_849_cov_9.920984:0.00517719567513679098):0.00311989236791729340,_R_Albizia_inundata_Wood_26530@NODE_2_length_573_cov_12.055985:0.00433460887078712404):0.00472569476686536191,_R_Albizia_glabripetala_Lewis_1652@NODE_2_length_630_cov_12.815552:0.00206494009958912593):0.00314689440418365824):0.00000100000050002909):0.00392469413768251497,(Albizia_xerophytica_Hughes_1435@NODE_2_length_754_cov_25.239291:0.00479532684613559208,(_R_Albizia_adinocephala_FHO33_88@NODE_2_length_1232_cov_31.418182:0.00373356936428331570,(Albizia_sinaloensis_Hughes_1576@NODE_2_length_795_cov_38.097493:0.00153347012652674101,_R_Albizia_tomentosa_Hughes_648@NODE_2_length_954_cov_21.076397:0.00418229460036187786):0.00418698932850637522):0.00224424128570707921):0.00670995341875623222):0.00216446780756654857):0.00506215854698674646,(_R_Jupunba_floribunda_Iganci_883@NODE_2_length_780_cov_34.231863:0.01587362381697981703,(_R_Jupunba_microcalyx_Iganci_855@NODE_2_length_952_cov_20.237714:0.00416706284017360432,_R_Jupunba_longipedunculata_Cardona_2682@NODE_2_length_749_cov_47.636905:0.00957597784307837215):0.00000100000050002909):0.01113194933163466280):0.00000100000050002909):0.01178808793066521247,_R_Enterolobium_cyclocarpum_MWC9020@NODE_2_length_770_cov_49.610390:0.02278136213179091790):0.60559053526933581679,_R_Archidendron_clypearia_Wieringa_1849@NODE_1_length_1504_cov_186.904695:0.01003594771580643835):0.00871202725748274932):0.00168996700691502293):0.00050035857147776486,(Calliandra_bella_LPQ15696@NODE_1_length_1319_cov_222.075684:0.21148980970755118514,_R_Afrocalliandra_redacta_Germishuizen_5585@NODE_1_length_1122_cov_245.154067:0.06549579474164564374):0.07360458262803075413):0.00200322718096476293):0.00859609061215227052):0.00764543759005233050,Albizia_coripatensis_Hughes_2433@NODE_1_length_1540_cov_202.900205:0.00893641626076906691):0.0;
