# Supplementary material for: A new generic circumscription of Hydrochorea (Leguminosae, Caesalpinioideae, mimosoid clade) with an amphi-Atlantic distribution
Source: PhytoKeys. 2022 Aug 22;205:401–37. doi: 10.3897/phytokeys.205.82775 (PMC9849043; doi:10.3897/phytokeys.205.82775)
Supplement: Supplementary material 2 — Supplementary data file S2 [file phytokeys-205-401_article-82775__-s002.zip › RBH3_m2495_comp17670_c0_seq1_exon04.tre]

((((Archidendron_clypearia_Wieringa_1849@NODE_1_length_1383_cov_181.336141:0.02411297534517663210,(((Albizia_adinocephala_FHO33_88@NODE_1_length_1441_cov_118.156891:0.01110415524224832827,((_R_Albizia_tomentosa_Hughes_648@NODE_1_length_1556_cov_70.884381:0.00251126643479144184,_R_Albizia_sinaloensis_Hughes_1576@NODE_1_length_1325_cov_65.970353:0.00169788240324777085):0.00250057369195357416,Albizia_xerophytica_Hughes_1435@NODE_1_length_1321_cov_76.827974:0.00770529105600708045):0.00000100000050002909):0.00339944391510221605,((Albizia_edwallii_Dalmaso_272@NODE_1_length_1060_cov_5.211940:0.01040728572644688231,(_R_Albizia_inundata_Wood_26530@NODE_1_length_940_cov_247.988701:0.00973243707560083292,(((Albizia_subdimidiata_var_minor_Gorts_341@NODE_1_length_1053_cov_28.882172:0.00106855452217767153,Albizia_subdimidiata_var_subdimidiata_Ferreira_210@NODE_1_length_1360_cov_128.006235:0.00193345403448332248):0.00439261522077542821,_R_Albizia_glabripetala_Lewis_1652@NODE_1_length_983_cov_63.259382:0.00000100000050002909):0.01109676231401562560,(Albizia_decandra_Vilhena_231@NODE_1_length_930_cov_29.901524:0.01239148992765195557,_R_Albizia_multiflora_Hughes_3090@NODE_1_length_1417_cov_102.420149:0.01026486261815122598):0.00000100000050002909):0.00138086203034525718):0.00692709986853125639):0.00000100000050002909,(_R_Albizia_burkartiana_StivalSantos_678@NODE_1_length_848_cov_8.379571:0.01381802349243367069,Albizia_niopoides_Simon_1601@NODE_1_length_1030_cov_129.304302:0.02375497517393209898):0.00000100000050002909):0.00102412640099024078):0.00977385330005946240,((Punjuba_racemiflora_Jimenez_Soares_3626@NODE_1_length_1468_cov_114.459382:0.00850941099917149578,(_R_Punjuba_killipii_Palodorios_6252@NODE_1_length_1101_cov_69.015625:0.00540667844079888420,_R_Punjuba_callejasii_Daly_5935@NODE_1_length_1164_cov_13.816007:0.01085073220398411267):0.00000100000050002909):0.00663191091138824566,((Jupunba_trapezifolia_Simon_1600@NODE_1_length_1177_cov_193.140820:0.01097463301383530890,(Jupunba_oxyphyllidia_Yonker_6157@NODE_1_length_1239_cov_108.097246:0.20254177631203934551,Jupunba_idiopoda_Quesada_1718@NODE_1_length_1294_cov_73.381265:0.00326274421535863342):0.00477063933142633963):0.00089028589364148350,(Jupunba_macradenia_Lourteig_3021@NODE_1_length_1162_cov_107.411060:0.01035344746707576001,((Jupunba_longipedunculata_Cardona_2682@NODE_1_length_1244_cov_110.891174:0.00451054694650491680,(_R_Jupunba_laeta_Mori_25147@NODE_1_length_1236_cov_45.736842:0.00469069734652530386,(_R_Jupunba_oppositifolia_Liegier_16014@NODE_1_length_1122_cov_104.298565:0.00636590003876791755,(_R_Jupunba_asplenifolia_Ekman_6383@NODE_1_length_1014_cov_54.938100:0.00244962213502041828,(_R_Jupunba_nipensis_Mayo_19662@NODE_1_length_942_cov_25.042775:0.00553847288153164804,Jupunba_abbottii_Zanoni_21220@NODE_1_length_1138_cov_92.794533:0.00288389916078021172):0.00000100000050002909):0.00728684952572453137):0.00133827496166828643):0.00094190545547558676):0.00086009275946162241,((Hydrochorea_gonggrijpii_Tillett_45696@NODE_1_length_1276_cov_93.208507:0.00527587902665704097,(_R_Balizia_pedicellaris_Queiroz_15529@NODE_1_length_1398_cov_211.607595:0.00764782140492369002,_R_Balizia_elegans_Iganci_870@NODE_1_length_1601_cov_109.049869:0.00639524519610039279):0.00362754286025251558):0.00082787889708355945,(_R_Cathormion_rhombifolium_Deighton_3618@NODE_1_length_1305_cov_77.114821:0.00432339687759006070,((Cathormion_obliquifoliolatum_Wieringa_6519@NODE_1_length_1204_cov_103.945170:0.00426501991948376961,(_R_Hydrochorea_corymbosa1_Bonadeu_655@NODE_1_length_990_cov_150.939037:0.01022830561841485235,Hydrochorea_corymbosa2_Iganci_862@NODE_1_length_1323_cov_185.527603:0.00348266086995533070):0.00346334496143168961):0.00183916989408124880,Balizia_spnov_Morim_577@NODE_1_length_1394_cov_171.483943:0.00333955646732534252):0.00332305737302723402):0.00110616210871859397):0.00000100000050002909):0.00081861612892061559):0.00167809601051796260):0.00163563315385206222):0.00482179584498570232):0.00415685354173847034):0.04716333645606356900,(((Jupunba_cochleata_Bonadeu_673@NODE_2_length_981_cov_45.422566:0.32379896999076429598,(_R_Albizia_adinocephala_FHO33_88@NODE_3_length_905_cov_44.394928:0.10350338030228274644,(_R_Enterolobium_cyclocarpum_MWC9020@NODE_2_length_893_cov_46.560049:0.09775944124480182018,(Punjuba_racemiflora_Jimenez_Soares_3626@NODE_2_length_930_cov_76.788980:0.02888056717281964683,(((_R_Jupunba_villosa_Borges_423@NODE_2_length_1219_cov_77.990368:0.00203262892001927677,Jupunba_limae_Iganci_261@NODE_2_length_1176_cov_47.184713:0.00632174275821897978):0.01210315320615462653,((((_R_Jupunba_nipensis_Mayo_19662@NODE_2_length_624_cov_20.493601:0.06771748068919362928,(_R_Jupunba_abbottii_Zanoni_21220@NODE_2_length_913_cov_53.688995:0.00303619170970523440,_R_Jupunba_oppositifolia_Liegier_16014@NODE_2_length_850_cov_59.522639:0.00625715543892012369):0.00000100000050002909):0.00219170940244674825,Jupunba_asplenifolia_Ekman_6383@NODE_2_length_587_cov_37.903922:0.02133197327526312193):0.01330477981697258429,Jupunba_langsdorfii_Ribeiro_728@NODE_2_length_1497_cov_52.618310:0.00917705570374412888):0.00449601510010176793,((((_R_Jupunba_floribunda_Iganci_883@NODE_2_length_1016_cov_23.574015:0.23024248497488650211,((_R_Jupunba_barbouriana_Iganci_847@NODE_2_length_1068_cov_145.700303:0.00845561331905610516,(Jupunba_longipedunculata_Cardona_2682@NODE_2_length_896_cov_46.611722:0.00864156845035902142,(Jupunba_leucophylla_Iganci_839@NODE_3_length_1056_cov_49.368744:0.01020256602972709377,Jupunba_microcalyx_Iganci_855@NODE_2_length_1298_cov_60.935299:0.00963550751130950317):0.00411107079300768868):0.00101000604899974342):0.00169983417437065778,(_R_Jupunba_macradenia_Lourteig_3021@NODE_3_length_751_cov_76.781899:0.24015312869267230189,_R_Jupunba_macradenia_Lourteig_3021@NODE_2_length_922_cov_59.313609:0.01842231590161024293):0.01081746137974951005):0.00026577453416683303):0.00122722635951168614,(_R_Jupunba_laeta_Mori_25147@NODE_2_length_800_cov_17.156293:0.01936419505907626890,(Jupunba_filamentosa_Lima_7487@NODE_2_length_1234_cov_48.631806:0.00589325286690470847,Jupunba_brachystachya_Lima_7438@NODE_2_length_1212_cov_55.206167:0.00688031290502321129):0.00251003204564336294):0.00130487595295300106):0.00392762857827232310,Jupunba_trapezifolia_Simon_1600@NODE_3_length_920_cov_105.778035:0.02422247068747968718):0.00270482740173656278,(Jupunba_idiopoda_Quesada_1718@NODE_2_length_771_cov_61.083573:0.00493672394662574530,_R_Jupunba_oxyphyllidia_Yonker_6157@NODE_2_length_808_cov_59.012312:0.00534650522119046318):0.01023968241400476965):0.00420138384853380696):0.00000100000050002909):0.00305201985250771026,(Balizia_leucocalyx_Aguilar_1939@NODE_2_length_1157_cov_43.334259:0.02340035695671136701,(_R_Balizia_spnov_Morim_577@NODE_4_length_761_cov_76.124646:0.00310977083394972089,(Hydrochorea_gonggrijpii_Tillett_45696@NODE_3_length_752_cov_30.005926:0.00695388966572852481,((_R_Hydrochorea_corymbosa1_Bonadeu_655@NODE_3_length_500_cov_39.020225:0.00281275415386696625,_R_Hydrochorea_corymbosa2_Iganci_862@NODE_3_length_516_cov_75.416486:0.00000100000050002909):0.00996979747576030514,_R_Hydrochorea_marginata_Morim_563@NODE_2_length_1066_cov_38.310415:0.02094471652212518201):0.00000100000050002909):0.00238956301936453942):0.01488626926221765963):0.06851331963760204369):0.01320390397269990794):0.00071971308413587207):0.01556940962717685839):0.02439307605611051866):0.01687319414556645927,(_R_Jupunba_commutata_Maguire_46145@NODE_2_length_1381_cov_46.258436:0.16930474323673497250,Punjuba_lehmannii_Escobar_7465@NODE_2_length_977_cov_50.235556:0.07413226238325219819):0.03778494192360181553):0.16382043498482248833,(((Albizia_tomentella_Leach_Dunlop_3801@NODE_1_length_2338_cov_100.879257:0.02788395562968353295,_R_Enterolobium_cyclocarpum_MWC9020@NODE_1_length_2373_cov_147.540941:0.03367663301157636929):0.00239522785556017803,(((((Albizia_coripatensis_Hughes_2433@NODE_1_length_2562_cov_115.862777:0.01437232160172710778,_R_Albizia_burkartiana_StivalSantos_678@NODE_2_length_670_cov_14.102439:0.01720881372101954604):0.00585734404798943405,Albizia_edwallii_Dalmaso_272@NODE_2_length_903_cov_7.187500:0.02040352710305717160):0.00085993447800792688,((((_R_Albizia_subdimidiata_var_subdimidiata_Ferreira_210@NODE_2_length_891_cov_38.259214:0.00135177675281136040,Albizia_subdimidiata_var_minor_Gorts_341@NODE_2_length_627_cov_7.289091:0.00284732620014123026):0.01410492034238565451,Albizia_multiflora_Hughes_3090@NODE_2_length_946_cov_29.920598:0.00985932413129118890):0.00099534588105239306,((_R_Albizia_tomentosa_Hughes_648@NODE_2_length_662_cov_35.369231:0.00000100000050002909,Albizia_sinaloensis_Hughes_1576@NODE_2_length_608_cov_30.983051:0.00000100000050002909):0.01179224412250071824,(Albizia_adinocephala_FHO33_88@NODE_2_length_1147_cov_31.577570:0.00871311817892226302,Albizia_xerophytica_Hughes_1435@NODE_2_length_735_cov_21.273556:0.01573344933384227332):0.00167547916438333497):0.01109328399473116268):0.00370983429383784941,((Albizia_inundata_Wood_26530@NODE_2_length_872_cov_155.223990:0.01251029217550427529,Albizia_decandra_Vilhena_231@NODE_2_length_570_cov_14.253550:0.01133974116464228979):0.00181100783944053868,_R_Albizia_niopoides_Simon_1601@NODE_2_length_811_cov_46.779292:0.02383346093762859705):0.00100064461314999060):0.00104007267512856044):0.00743001871897669593,(((_R_Jupunba_commutata_Maguire_46145@NODE_1_length_2229_cov_76.888476:0.00603384791374861167,_R_Jupunba_barbouriana_Iganci_847@NODE_1_length_2541_cov_99.299107:0.00704773517153463227):0.00198001533582922024,(((Jupunba_limae_Iganci_261@NODE_1_length_2694_cov_73.947268:0.00417591601687599279,(_R_Jupunba_villosa_Borges_423@NODE_1_length_2702_cov_91.896762:0.00478334216559941038,Jupunba_brachystachya_Lima_7438@NODE_1_length_2538_cov_82.249086:0.00299173303251332526):0.00058260271277058278):0.00118954968320999859,Jupunba_langsdorfii_Ribeiro_728@NODE_1_length_2599_cov_72.043220:0.00716158413844997319):0.00059216311564954077,(((Jupunba_oxyphyllidia_Yonker_6157@NODE_3_length_777_cov_25.060000:0.00846634969283857446,Jupunba_idiopoda_Quesada_1718@NODE_3_length_687_cov_18.567213:0.00635055665144412546):0.00361185088496870053,((((_R_Balizia_spnov_Morim_577@NODE_2_length_1073_cov_208.958743:0.01727506778400100459,Jupunba_macradenia_Lourteig_3021@NODE_4_length_660_cov_49.759863:0.00541608601392118416):0.00126631204360598028,Jupunba_longipedunculata_Cardona_2682@NODE_3_length_782_cov_40.287943:0.00548199613095245574):0.00113244273202764314,(((Hydrochorea_marginata_Morim_563@NODE_1_length_2713_cov_111.603187:0.00291386433247462981,Hydrochorea_corymbosa1_Bonadeu_655@NODE_2_length_819_cov_190.175393:0.00344131679769390597):0.00390778153386899581,(Cathormion_obliquifoliolatum_Wieringa_6519@NODE_2_length_1122_cov_160.491097:0.00688766997070815092,Hydrochorea_corymbosa2_Iganci_862@NODE_2_length_1079_cov_142.593750:0.00992980421710969348):0.00190494557941927136):0.00082260727145390075,(_R_Hydrochorea_gonggrijpii_Tillett_45696@NODE_2_length_766_cov_39.560232:0.00576281517847352862,_R_Cathormion_rhombifolium_Deighton_3618@NODE_2_length_988_cov_28.858397:0.00765919371677390229):0.00509397948209847247):0.00428696335650931033):0.00000100000050002909,(Balizia_leucocalyx_Aguilar_1939@NODE_1_length_2443_cov_88.314455:0.00929916143028150163,(_R_Balizia_elegans_Iganci_870@NODE_2_length_1061_cov_38.054878:0.00509656773999072644,Balizia_pedicellaris_Queiroz_15529@NODE_2_length_1199_cov_403.461538:0.00194136681886824831):0.00193752655509523905):0.00135772515886114250):0.00238564477567238106):0.00118979977400582716,(((((_R_Jupunba_filamentosa_Lima_7487@NODE_1_length_2505_cov_85.442751:0.00646860054251433697,Jupunba_trapezifolia_Simon_1600@NODE_2_length_1066_cov_176.940653:0.05259993790542596276):0.00129388943497551123,((_R_Jupunba_oppositifolia_Liegier_16014@NODE_3_length_747_cov_33.952239:0.00460786683907762461,_R_Jupunba_abbottii_Zanoni_21220@NODE_3_length_870_cov_36.373266:0.00000100000050002909):0.00201111060299415849,(Jupunba_laeta_Mori_25147@NODE_4_length_673_cov_17.286913:0.00684284978172835807,(Jupunba_floribunda_Iganci_883@NODE_1_length_2610_cov_75.250691:0.00532461991387317771,Jupunba_cochleata_Bonadeu_673@NODE_1_length_2513_cov_85.760263:0.00690488673160239916):0.00064300460887826896):0.00000100000050002909):0.00000100000050002909):0.00000100000050002909,_R_Jupunba_asplenifolia_Ekman_6383@NODE_3_length_553_cov_33.989496:0.00164907956239482181):0.00000100000050002909,_R_Jupunba_nipensis_Mayo_19662@NODE_3_length_540_cov_14.958963:0.00000100000050002909):0.00086330362504674065,(Jupunba_microcalyx_Iganci_855@NODE_1_length_2677_cov_98.926538:0.00389382311663794001,_R_Jupunba_leucophylla_Iganci_839@NODE_1_length_2717_cov_144.012879:0.00503179390772125375):0.00177608696174316066):0.00092214587186619098):0.00119094719518439483):0.00058641922555673206):0.00360203554890360005,((Punjuba_racemiflora_Jimenez_Soares_3626@NODE_3_length_918_cov_40.137931:0.01078402540356463400,Punjuba_lehmannii_Escobar_7465@NODE_1_length_2369_cov_58.994764:0.00678493644423039475):0.00094614175258269685,Punjuba_callejasii_Daly_5935@NODE_2_length_642_cov_20.286726:0.00688388760603755260):0.00489215469488914374):0.00302399720262287123):0.00061186100576735274,_R_Archidendron_clypearia_Wieringa_1849@NODE_2_length_892_cov_73.412270:0.02028335498120744165):0.00067437010803772946):0.00282434268279613179,((((_R_Calliandra_bella_LPQ15696@NODE_3_length_802_cov_45.648276:0.14406608177868984733,Calliandra_bella_LPQ15696@NODE_4_length_749_cov_58.013393:0.02112244637730227234):0.10454526110176984299,(_R_Afrocalliandra_redacta_Germishuizen_5585@NODE_4_length_604_cov_48.502846:0.05616217201044176183,Afrocalliandra_redacta_Germishuizen_5585@NODE_3_length_740_cov_74.757164:0.02562711759987859605):0.11424190878862623688):0.04694620512071463053,(Albizia_sinaloensis_Hughes_1576@NODE_3_length_586_cov_4.003929:0.06191872383387326401,(_R_Punjuba_lehmannii_Escobar_7465@NODE_3_length_914_cov_15.487455:0.14112225269769546054,(Jupunba_floribunda_Iganci_883@NODE_3_length_782_cov_23.116312:0.06145937023317508269,(_R_Jupunba_laeta_Mori_25147@NODE_3_length_681_cov_8.245033:0.01662824739407317218,(((Jupunba_langsdorfii_Ribeiro_728@NODE_3_length_1169_cov_13.884615:0.00953864220131773501,(Jupunba_barbouriana_Iganci_847@NODE_3_length_778_cov_38.042796:0.00612070039709920570,(Jupunba_leucophylla_Iganci_839@NODE_2_length_1136_cov_25.406043:0.00212466206573097213,Jupunba_microcalyx_Iganci_855@NODE_3_length_943_cov_24.235566:0.00103577053576969455):0.00946631204048306064):0.00134021082644666012):0.00000100000050002909,((Jupunba_longipedunculata_Cardona_2682@NODE_4_length_638_cov_21.509804:0.14584409284265897888,Jupunba_abbottii_Zanoni_21220@NODE_4_length_785_cov_19.580508:0.00000100000050002909):0.00149985496876481415,Jupunba_oppositifolia_Liegier_16014@NODE_4_length_658_cov_18.139415:0.00804463590509479042):0.00299714838145206334):0.00095809765184526482,(((_R_Jupunba_brachystachya_Lima_7438@NODE_3_length_1071_cov_16.907445:0.00214604358476944710,(_R_Jupunba_villosa_Borges_423@NODE_3_length_1004_cov_22.928803:0.00541444089605761479,Jupunba_limae_Iganci_261@NODE_3_length_786_cov_22.503526:0.00118014387658026934):0.00000100000050002909):0.00000100000050002909,Jupunba_filamentosa_Lima_7487@NODE_3_length_930_cov_18.695193:0.00000100000050002909):0.00331927577975337689,(_R_Punjuba_killipii_Palodorios_6252@NODE_2_length_568_cov_18.032587:0.00788456844620494257,(((Cathormion_obliquifoliolatum_Wieringa_6519@NODE_3_length_668_cov_216.510604:0.00390279947865365294,(Hydrochorea_marginata_Morim_563@NODE_3_length_871_cov_22.464736:0.13047582579929833946,Balizia_spnov_Morim_577@NODE_3_length_777_cov_94.832410:0.00510380860365911623):0.00221428717593297013):0.00415497883619923934,_R_Balizia_pedicellaris_Queiroz_15529@NODE_3_length_732_cov_124.342688:0.01293849259037279688):0.00120512953046489541,(Balizia_elegans_Iganci_870@NODE_3_length_914_cov_15.352449:0.01316488182578553351,Balizia_leucocalyx_Aguilar_1939@NODE_3_length_784_cov_21.222065:0.00830466911864872342):0.00000100000050002909):0.00789949101044483057):0.00000100000050002909):0.00118644409666252199):0.01378842429251517405):0.00692783402820458267):0.02150747598617028591):0.01579506243705947055):0.12776237031263390498):0.04672113266198093390,_R_Acacia_rostellifera_Murphy_466@NODE_1_length_2344_cov_113.502426:0.03476352621901023648):0.00284224023743252351):0.11512020304477124655):0.08630986472051579983):0.07196516450897258443,(Calliandra_bella_LPQ15696@NODE_2_length_1368_cov_216.695585:0.11505063005489286898,Calliandra_bella_LPQ15696@NODE_1_length_1552_cov_203.357966:0.07674807386914571372):0.08092316447152113346):0.31054681420313617890,Afrocalliandra_redacta_Germishuizen_5585@NODE_2_length_1097_cov_241.388235:0.03559966371601206575,Afrocalliandra_redacta_Germishuizen_5585@NODE_1_length_1227_cov_178.066087:0.04443868699977983339):0.0;
