# Supplementary material for: A new generic circumscription of Hydrochorea (Leguminosae, Caesalpinioideae, mimosoid clade) with an amphi-Atlantic distribution
Source: PhytoKeys. 2022 Aug 22;205:401–37. doi: 10.3897/phytokeys.205.82775 (PMC9849043; doi:10.3897/phytokeys.205.82775)
Supplement: Supplementary material 2 — Supplementary data file S2 [file phytokeys-205-401_article-82775__-s002.zip › RBH3_m2676_comp17980_c0_seq1_exon03.tre]

(_R_Jupunba_limae_Iganci_261@NODE_1_length_752_cov_101.554074:0.00000100000050002909,(((((Jupunba_filamentosa_Lima_7487@NODE_1_length_1040_cov_71.483904:0.01613964840141787066,(Jupunba_laeta_Mori_25147@NODE_1_length_529_cov_33.500000:0.03810629253764548363,_R_Jupunba_langsdorfii_Ribeiro_728@NODE_1_length_883_cov_81.552109:0.00740915957916214035):0.01013036068642952578):0.00849495699363365074,(_R_Jupunba_oppositifolia_Liegier_16014@NODE_1_length_686_cov_82.075534:0.02700092971923143473,(Jupunba_nipensis_Mayo_19662@NODE_1_length_753_cov_25.622781:0.01602975110682414162,(Jupunba_abbottii_Zanoni_21220@NODE_1_length_1018_cov_69.734325:0.00459158209709628010,Jupunba_asplenifolia_Ekman_6383@NODE_1_length_704_cov_30.443381:0.00359387105654224810):0.02013447589516384820):0.17637542968816360966):0.00262669107748087936):0.00399072632337240784,((((_R_Punjuba_racemiflora_Jimenez_Soares_3626@NODE_1_length_1188_cov_72.161116:0.02589799457353610806,((_R_Enterolobium_cyclocarpum_MWC9020@NODE_1_length_1314_cov_151.989491:0.04459074641293079427,((_R_Calliandra_bella_LPQ15696@NODE_1_length_977_cov_65.791111:0.23919466233140507239,(Afrocalliandra_redacta_Germishuizen_5585@NODE_2_length_532_cov_61.239560:0.32395690810068650256,Afrocalliandra_redacta_Germishuizen_5585@NODE_1_length_609_cov_204.250000:0.03669653370056964736):0.03287963988731417569):0.07851789284259283463,(_R_Archidendron_clypearia_Wieringa_1849@NODE_1_length_1079_cov_111.019960:0.02694965073646722262,_R_Acacia_rostellifera_Murphy_466@NODE_2_length_849_cov_149.005181:0.03819490636561814062):0.04328963973305328256):0.04234495580282893884):0.00850352402082621764,((_R_Albizia_coripatensis_Hughes_2433@NODE_1_length_1275_cov_116.949082:0.00883000952528364622,_R_Albizia_edwallii_Dalmaso_272@NODE_1_length_747_cov_7.374277:0.01784703662645769837):0.00640032537734431476,((Albizia_subdimidiata_var_subdimidiata_Ferreira_210@NODE_1_length_841_cov_110.594241:0.02055534680865191838,(_R_Albizia_decandra_Vilhena_231@NODE_1_length_659_cov_24.807560:0.02204814041809213115,_R_Albizia_glabripetala_Lewis_1652@NODE_1_length_812_cov_44.076190:0.01160183578758122377):0.00677015242538863901):0.00857488733965366262,(_R_Albizia_adinocephala_FHO33_88@NODE_1_length_1002_cov_105.478919:0.02554745897399755133,(((Albizia_multiflora_Hughes_3090@NODE_1_length_952_cov_79.006857:0.01271619936016427262,(_R_Albizia_inundata_Wood_26530@NODE_1_length_786_cov_106.354309:0.01855982389676157085,_R_Albizia_subdimidiata_var_minor_Gorts_341@NODE_1_length_821_cov_25.014785:0.01331887067086805036):0.00562318275497466612):0.00902175696599732610,(Albizia_xerophytica_Hughes_1435@NODE_1_length_871_cov_62.458438:0.00923878892740507933,(Albizia_tomentosa_Hughes_648@NODE_1_length_1144_cov_59.807873:0.00142707895966464379,_R_Albizia_sinaloensis_Hughes_1576@NODE_1_length_839_cov_69.888451:0.00272412243234469199):0.01959926804210923579):0.00308041514759009030):0.00000100000050002909,(Albizia_burkartiana_StivalSantos_678@NODE_1_length_838_cov_7.427842:0.00889066583946263554,_R_Albizia_niopoides_Simon_1601@NODE_1_length_992_cov_83.985792:0.03058356394188880417):0.00272055104105675336):0.00227632328336191099):0.00507880470157015627):0.00592008774908780403):0.01100328667914693762):0.00000100000050002909):0.00357604906282932159,_R_Albizia_tomentella_Leach_Dunlop_3801@NODE_1_length_1140_cov_106.256820:0.05571666847708869191):0.00852064744258721612,(_R_Punjuba_killipii_Palodorios_6252@NODE_1_length_661_cov_56.510274:0.00880318280484482414,(_R_Punjuba_lehmannii_Escobar_7465@NODE_1_length_1039_cov_63.674636:0.00182391344265204342,_R_Punjuba_callejasii_Daly_5935@NODE_1_length_643_cov_19.249117:0.01194828568280847068):0.00000100000050002909):0.01314834169537262842):0.00203804047005116170,((Jupunba_cochleata_Bonadeu_673@NODE_1_length_1458_cov_65.927589:0.00995931939557863181,((_R_Jupunba_longipedunculata_Cardona_2682@NODE_1_length_710_cov_97.502370:0.01203347831581110840,(Jupunba_villosa_Borges_423@NODE_1_length_1069_cov_96.202621:0.00000100000050002909,_R_Jupunba_brachystachya_Lima_7438@NODE_1_length_934_cov_79.869312:0.00475264460506695085):0.00998824958534540175):0.00147826324292369099,(_R_Jupunba_trapezifolia_Simon_1600@NODE_2_length_521_cov_33.600858:0.00451835195472748662,_R_Jupunba_commutata_Maguire_46145@NODE_1_length_1046_cov_68.859649:0.01414694769367939343):0.00401256964421950035):0.00225507970260700697):0.00646047134325654793,(_R_Jupunba_oxyphyllidia_Yonker_6157@NODE_1_length_672_cov_118.050420:0.00846267616913407537,Jupunba_idiopoda_Quesada_1718@NODE_1_length_703_cov_77.691693:0.00509346655618848725):0.01197003878502951243):0.00441537893571357538):0.00175096099018772085):0.00884931724002479235,((((_R_Hydrochorea_gonggrijpii_Tillett_45696@NODE_1_length_724_cov_110.196291:0.02898328089816545189,((_R_Hydrochorea_corymbosa2_Iganci_862@NODE_1_length_660_cov_246.461157:0.00197547293271600321,_R_Hydrochorea_marginata_Morim_563@NODE_1_length_755_cov_168.097345:0.00173404544234585572):0.00355306873124939518,_R_Hydrochorea_corymbosa1_Bonadeu_655@NODE_1_length_696_cov_161.815913:0.00140787324417977690):0.00323146354251267753):0.00000100000050002909,(_R_Cathormion_obliquifoliolatum_Wieringa_6519@NODE_1_length_983_cov_103.536638:0.00285621403433362637,Cathormion_rhombifolium_Deighton_3618@NODE_1_length_977_cov_64.244444:0.00000100000050002909):0.00830356612801683158):0.00747878127742393917,(_R_Jupunba_trapezifolia_Simon_1600@NODE_1_length_911_cov_135.167056:0.00747049853327338802,Jupunba_barbouriana_Iganci_847@NODE_1_length_864_cov_141.674714:0.00557650982701824675):0.00274489597748094061):0.00219894996351818490,(((Balizia_elegans_Iganci_870@NODE_1_length_1376_cov_60.430331:0.00821491260219024862,Balizia_pedicellaris_Queiroz_15529@NODE_1_length_823_cov_225.511719:0.00439466933245649932):0.00652023126373866765,(_R_Balizia_leucocalyx_Aguilar_1939@NODE_1_length_1122_cov_64.824880:0.01564705586284706809,Jupunba_floribunda_Iganci_883@NODE_1_length_1333_cov_65.552548:0.00794951343256359438):0.00000100000050002909):0.00096085941650295007,(Jupunba_macradenia_Lourteig_3021@NODE_1_length_649_cov_79.370629:0.02466114434581051854,Balizia_spnov_Morim_577@NODE_1_length_1077_cov_185.560665:0.01592315306326765739):0.00313484692761568191):0.00193962425347625478):0.00334233666520619959):0.00813036173072305760,(Jupunba_leucophylla_Iganci_839@NODE_1_length_1344_cov_115.855564:0.00101361374088825592,_R_Jupunba_microcalyx_Iganci_855@NODE_1_length_1302_cov_88.678367:0.01082633274898773222):0.00169296507256708998):0.01179894844091975391,Acacia_rostellifera_Murphy_466@NODE_1_length_942_cov_12.352601:1.13332295405590910420):0.0;
