# Supplementary material for: A new generic circumscription of Hydrochorea (Leguminosae, Caesalpinioideae, mimosoid clade) with an amphi-Atlantic distribution
Source: PhytoKeys. 2022 Aug 22;205:401–37. doi: 10.3897/phytokeys.205.82775 (PMC9849043; doi:10.3897/phytokeys.205.82775)
Supplement: Supplementary material 2 — Supplementary data file S2 [file phytokeys-205-401_article-82775__-s002.zip › RBH3_m2956_comp18384_c0_seq2_exon06.tre]

(_R_Calliandra_bella_LPQ15696@NODE_1_length_1131_cov_204.229602:0.09355240532706560197,(((_R_Jupunba_laeta_Mori_25147@NODE_1_length_871_cov_53.496222:0.01699383879130269420,(((_R_Jupunba_idiopoda_Quesada_1718@NODE_1_length_837_cov_58.538158:0.00721638776519709872,((Jupunba_abbottii_Zanoni_21220@NODE_1_length_1021_cov_111.723517:0.00246882430548725539,Jupunba_oppositifolia_Liegier_16014@NODE_1_length_895_cov_120.020782:0.00268757278446529746):0.00447692334511771289,(Jupunba_nipensis_Mayo_19662@NODE_1_length_835_cov_42.676781:0.00000100000050002909,_R_Jupunba_asplenifolia_Ekman_6383@NODE_1_length_887_cov_35.834568:0.00699692626502709802):0.00295520826563218592):0.00298686685178037531):0.00248275401570767409,_R_Jupunba_oxyphyllidia_Yonker_6157@NODE_1_length_954_cov_119.281642:0.00528918893684378853):0.00328809792189477821,((_R_Jupunba_langsdorfii_Ribeiro_728@NODE_1_length_1475_cov_82.432761:0.00603035967770913003,_R_Jupunba_barbouriana_Iganci_847@NODE_1_length_1118_cov_165.998079:0.00761178194591968001):0.00085467130764990424,((Jupunba_limae_Iganci_261@NODE_1_length_1374_cov_95.551272:0.00240064882134044099,(_R_Jupunba_filamentosa_Lima_7487@NODE_1_length_1389_cov_92.041159:0.00229883671452185039,(Jupunba_villosa_Borges_423@NODE_1_length_1461_cov_105.266618:0.00076208333757634989,_R_Jupunba_brachystachya_Lima_7438@NODE_1_length_1553_cov_83.258808:0.00000100000050002909):0.00152453114996502063):0.00000100000050002909):0.00689170725414265523,((_R_Jupunba_trapezifolia_Simon_1600@NODE_1_length_866_cov_163.276202:0.00578885101077825960,Jupunba_commutata_Maguire_46145@NODE_1_length_1227_cov_120.385217:0.00203612770168047196):0.00405700729178434805,((_R_Jupunba_cochleata_Bonadeu_673@NODE_1_length_1630_cov_95.860270:0.00775256192070052259,(_R_Jupunba_microcalyx_Iganci_855@NODE_1_length_1500_cov_115.490513:0.00640428525346904438,Jupunba_leucophylla_Iganci_839@NODE_1_length_1282_cov_190.622407:0.00107439394325155226):0.00383709377056980086):0.00351328126674668078,((_R_Jupunba_floribunda_Iganci_883@NODE_1_length_1498_cov_84.334975:0.00707779803125030936,Jupunba_longipedunculata_Cardona_2682@NODE_1_length_991_cov_138.097374:0.00235764889940647026):0.00141654031241599324,((_R_Jupunba_macradenia_Lourteig_3021@NODE_1_length_1089_cov_101.433794:0.00853133318256368324,((_R_Balizia_elegans_Iganci_870@NODE_1_length_1552_cov_85.068475:0.00461105244535699177,Balizia_spnov_Morim_577@NODE_1_length_1289_cov_199.008914:0.01630878211324964661):0.00313369731631805070,(_R_Balizia_leucocalyx_Aguilar_1939@NODE_1_length_1475_cov_97.407725:0.00537575852143826628,_R_Balizia_pedicellaris_Queiroz_15529@NODE_1_length_1430_cov_341.629818:0.00535624681144155918):0.00000100000050002909):0.00000100000050002909):0.00075602031454249691,((_R_Cathormion_rhombifolium_Deighton_3618@NODE_1_length_1196_cov_61.118856:0.00273747068494916129,_R_Cathormion_obliquifoliolatum_Wieringa_6519@NODE_1_length_1381_cov_122.036953:0.01048682165865391820):0.00170551727975360389,(_R_Hydrochorea_gonggrijpii_Tillett_45696@NODE_1_length_981_cov_135.122788:0.00478888225271296812,((Hydrochorea_corymbosa2_Iganci_862@NODE_1_length_1268_cov_193.485573:0.00159355795072602569,Hydrochorea_corymbosa1_Bonadeu_655@NODE_1_length_1030_cov_185.932308:0.00931526035173159753):0.00315453169712128249,_R_Hydrochorea_marginata_Morim_563@NODE_1_length_1824_cov_113.534058:0.00883735536775208559):0.00000100000050002909):0.00290124872021721219):0.00166915096526156805):0.00230239193203902581):0.00305917208138685361):0.00000100000050002909):0.00152592174978903919):0.00000100000050002909):0.00000100000050002909):0.00000100000050002909):0.00678959352583138800,(((((Albizia_adinocephala_FHO33_88@NODE_1_length_1520_cov_108.717256:0.01153261048819907708,(Albizia_sinaloensis_Hughes_1576@NODE_1_length_1072_cov_74.827136:0.00321835187262304017,_R_Albizia_tomentosa_Hughes_648@NODE_1_length_1059_cov_96.756619:0.00330087367452401104):0.00753172696770629604):0.00000100000050002909,Albizia_xerophytica_Hughes_1435@NODE_1_length_1117_cov_68.040385:0.00917892059447693136):0.00641823795886122157,(_R_Albizia_burkartiana_StivalSantos_678@NODE_1_length_920_cov_11.159538:0.02388797704464550725,(Albizia_niopoides_Simon_1601@NODE_1_length_1028_cov_136.615142:0.02916988513423641668,(Albizia_decandra_Vilhena_231@NODE_1_length_659_cov_28.319588:0.06067656542669128822,(Albizia_multiflora_Hughes_3090@NODE_1_length_1299_cov_100.650573:0.00895738600007594914,(_R_Albizia_subdimidiata_var_subdimidiata_Ferreira_210@NODE_1_length_993_cov_117.812227:0.00553769230092872409,(Albizia_inundata_Wood_26530@NODE_1_length_937_cov_235.606576:0.00230813780991369084,(Albizia_subdimidiata_var_minor_Gorts_341@NODE_1_length_1016_cov_39.484558:0.00000100000050002909,_R_Albizia_glabripetala_Lewis_1652@NODE_1_length_740_cov_49.757164:0.00000100000050002909):0.00263178262787431422):0.00000100000050002909):0.00633698738406283935):0.00014469964237242137):0.00426575642753641848):0.00180976306717064322):0.00127388427051344419):0.00427960568992189015,(Albizia_edwallii_Dalmaso_272@NODE_1_length_1139_cov_7.118081:0.00750562351026110020,_R_Albizia_coripatensis_Hughes_2433@NODE_1_length_1397_cov_175.374242:0.00953584142925431241):0.00374380008339908086):0.00340284468268060121,Archidendron_clypearia_Wieringa_1849@NODE_1_length_1298_cov_146.550369:0.03141987681384879327):0.00258315090451033446):0.00821598681834492979,((_R_Acacia_rostellifera_Murphy_466@NODE_1_length_841_cov_150.541885:0.09344367860509590618,((Punjuba_callejasii_Daly_5935@NODE_1_length_845_cov_31.494792:0.00936585761127576438,Punjuba_racemiflora_Jimenez_Soares_3626@NODE_1_length_1395_cov_90.086495:0.02315294791158378079):0.00616694670640741995,(_R_Punjuba_lehmannii_Escobar_7465@NODE_1_length_1245_cov_66.883562:0.00891139097374873436,Punjuba_killipii_Palodorios_6252@NODE_1_length_812_cov_63.638095:0.00444112648379243330):0.00537176487168148763):0.02783555823066552123):0.00544403825663450098,(Albizia_tomentella_Leach_Dunlop_3801@NODE_1_length_1088_cov_136.242334:0.03555051236020874417,Enterolobium_cyclocarpum_MWC9020@NODE_1_length_1260_cov_196.086221:0.04260013425195967318):0.00592186417404522072):0.00645263090785794247):0.06629017444110854584,Afrocalliandra_redacta_Germishuizen_5585@NODE_1_length_978_cov_135.693674:0.07208164237902300875):0.0;
