# Supplementary material for: A new generic circumscription of Hydrochorea (Leguminosae, Caesalpinioideae, mimosoid clade) with an amphi-Atlantic distribution
Source: PhytoKeys. 2022 Aug 22;205:401–37. doi: 10.3897/phytokeys.205.82775 (PMC9849043; doi:10.3897/phytokeys.205.82775)
Supplement: Supplementary material 2 — Supplementary data file S2 [file phytokeys-205-401_article-82775__-s002.zip › RBH3_m3147_comp18644_c0_seq1_exon09.tre]

(Archidendron_clypearia_Wieringa_1849@NODE_1_length_963_cov_174.130926:0.02656178698853325568,((Enterolobium_cyclocarpum_MWC9020@NODE_1_length_1103_cov_188.869396:0.03158881064669099431,Albizia_tomentella_Leach_Dunlop_3801@NODE_1_length_1185_cov_72.154332:0.03405400324096877207):0.00815557125028232993,(((((Albizia_burkartiana_StivalSantos_678@NODE_1_length_753_cov_7.104585:0.00881336543364000073,Albizia_niopoides_Simon_1601@NODE_1_length_1063_cov_97.341785:0.02732408243458568642):0.00000100000050002909,(((Albizia_multiflora_Hughes_3090@NODE_1_length_1044_cov_84.822130:0.01164743917191684783,_R_Albizia_decandra_Vilhena_231@NODE_1_length_606_cov_20.077505:0.02082627100709640022):0.00474402929752901908,(Albizia_glabripetala_Lewis_1652@NODE_1_length_772_cov_56.280576:0.00970129302476946051,(((((Jupunba_oppositifolia_Liegier_16014@NODE_2_length_524_cov_6.382550:0.00492746677803901616,Jupunba_commutata_Maguire_46145@NODE_2_length_738_cov_21.987897:0.00329881688507700646):0.00000100000050002909,(((Jupunba_cochleata_Bonadeu_673@NODE_2_length_697_cov_10.383871:0.01575924683670676396,((Jupunba_oxyphyllidia_Yonker_6157@NODE_2_length_652_cov_20.436522:0.01333091763528737074,_R_Jupunba_langsdorfii_Ribeiro_728@NODE_2_length_730_cov_21.572741:0.01009396374706109795):0.00000100000050002909,(_R_Hydrochorea_marginata_Morim_563@NODE_2_length_930_cov_23.356389:0.00834403117171200401,(_R_Balizia_elegans_Iganci_870@NODE_2_length_872_cov_13.547170:0.00198948567443554825,_R_Balizia_pedicellaris_Queiroz_15529@NODE_2_length_698_cov_7.214619:0.00538871426354057322):0.00802217967354476591):0.00560299536749138752):0.00000100000050002909):0.00378852131734171106,(_R_Punjuba_lehmannii_Escobar_7465@NODE_2_length_640_cov_21.785080:0.00769439703188233830,Punjuba_racemiflora_Jimenez_Soares_3626@NODE_2_length_553_cov_10.262605:0.01387804911569337669):0.02014643923690693020):0.00074678977234433062,_R_Jupunba_barbouriana_Iganci_847@NODE_2_length_764_cov_12.934498:0.01100644173065912571):0.00286660533388053296):1.09848667385117026996,Albizia_subdimidiata_var_subdimidiata_Ferreira_210@NODE_1_length_958_cov_104.727582:0.00000100000050002909):0.00164254618841040982,_R_Albizia_subdimidiata_var_minor_Gorts_341@NODE_1_length_710_cov_29.178515:0.00470028844682355684):0.00159826774503551267,Albizia_inundata_Wood_26530@NODE_1_length_795_cov_179.325676:0.00682013821234955624):0.00862255974545703824):0.00154172599407079516):0.00133533657057535488,((_R_Albizia_tomentosa_Hughes_648@NODE_1_length_832_cov_105.948344:0.00264241887255963924,Albizia_sinaloensis_Hughes_1576@NODE_1_length_1043_cov_60.402692:0.00099521325221594908):0.00298212209806662885,(Albizia_xerophytica_Hughes_1435@NODE_1_length_1079_cov_59.175649:0.00540713102161104794,Albizia_adinocephala_FHO33_88@NODE_1_length_1534_cov_78.733013:0.00701045459937705683):0.00175571920971663640):0.00698114922517041516):0.00000100000050002909):0.00537562172130701035,(Albizia_edwallii_Dalmaso_272@NODE_1_length_862_cov_6.423792:0.00443664192834987859,_R_Albizia_coripatensis_Hughes_2433@NODE_1_length_1532_cov_100.243299:0.03242722020504733987):0.00827854937289879134):0.01104963523319868988,(Punjuba_lehmannii_Escobar_7465@NODE_1_length_1150_cov_49.787512:0.00732502451205029742,(_R_Punjuba_killipii_Palodorios_6252@NODE_1_length_674_cov_44.128978:0.00390505751143402228,(_R_Punjuba_callejasii_Daly_5935@NODE_1_length_742_cov_17.159398:0.00601091454110777839,_R_Punjuba_racemiflora_Jimenez_Soares_3626@NODE_1_length_1174_cov_89.219690:0.00300228574388746632):0.00148760869365663698):0.00000100000050002909):0.00776962535228287524):0.00000100000050002909,((Afrocalliandra_redacta_Germishuizen_5585@NODE_1_length_925_cov_187.688679:0.13044557008946064403,_R_Calliandra_bella_LPQ15696@NODE_1_length_1164_cov_170.083717:0.13135326330918348225):0.05337067512072262571,(((_R_Jupunba_macradenia_Lourteig_3021@NODE_1_length_799_cov_65.463989:0.01103044628388615868,(Balizia_pedicellaris_Queiroz_15529@NODE_1_length_1192_cov_188.656113:0.01026258990524809948,(_R_Balizia_spnov_Morim_577@NODE_1_length_539_cov_968.026860:0.00553164146744495374,((_R_Cathormion_rhombifolium_Deighton_3618@NODE_1_length_938_cov_58.118467:0.00224660331296710905,Cathormion_obliquifoliolatum_Wieringa_6519@NODE_1_length_1107_cov_90.713878:0.01247804206368028843):0.00536738010619945867,(((_R_Hydrochorea_corymbosa2_Iganci_862@NODE_1_length_1071_cov_147.127953:0.00253237399341823058,_R_Hydrochorea_corymbosa1_Bonadeu_655@NODE_1_length_775_cov_135.019444:0.00139535175269944376):0.00126281503431858251,_R_Hydrochorea_marginata_Morim_563@NODE_1_length_1438_cov_106.873622:0.00168932554492096359):0.00361029785290880407,_R_Hydrochorea_gonggrijpii_Tillett_45696@NODE_1_length_970_cov_85.891377:0.00863423075256581664):0.00086631836967446913):0.00236302620071088612):0.00429345774324569121):0.00293395317096920840):0.00145378125549043427,(((Balizia_leucocalyx_Aguilar_1939@NODE_1_length_1305_cov_72.868893:0.00764872124341545254,((Jupunba_commutata_Maguire_46145@NODE_1_length_1183_cov_74.222423:0.00802309003772875076,(_R_Jupunba_idiopoda_Quesada_1718@NODE_1_length_774_cov_49.068867:0.00139941807015359423,Jupunba_oxyphyllidia_Yonker_6157@NODE_1_length_975_cov_79.179287:0.00126448882950179909):0.00255037136674086951):0.00285602847781333885,(_R_Jupunba_barbouriana_Iganci_847@NODE_1_length_1248_cov_115.696840:0.00419194889557317728,Jupunba_trapezifolia_Simon_1600@NODE_1_length_745_cov_283.210145:0.00589852038009170895):0.00228124562943008173):0.00210411749685134822):0.00000100000050002909,(_R_Jupunba_laeta_Mori_25147@NODE_1_length_744_cov_24.590705:0.00881431064381396102,Jupunba_cochleata_Bonadeu_673@NODE_1_length_1439_cov_75.483113:0.02753745136083841916):0.00337568665503808945):0.00084042327989097224,((_R_Jupunba_longipedunculata_Cardona_2682@NODE_1_length_753_cov_85.767751:0.00277685345908018502,(_R_Jupunba_leucophylla_Iganci_839@NODE_1_length_1397_cov_147.771212:0.00261633648953667674,Jupunba_microcalyx_Iganci_855@NODE_1_length_1521_cov_90.102493:0.00350210392755358766):0.00327715102955606795):0.00025326194637650246,(_R_Jupunba_floribunda_Iganci_883@NODE_1_length_1029_cov_87.310924:0.00525975648310365949,((Jupunba_filamentosa_Lima_7487@NODE_1_length_1301_cov_65.455882:0.00699449021295942951,(_R_Jupunba_brachystachya_Lima_7438@NODE_1_length_1340_cov_60.827395:0.00351347045611524267,(_R_Jupunba_villosa_Borges_423@NODE_1_length_1487_cov_73.768794:0.00084805441405721299,Jupunba_limae_Iganci_261@NODE_1_length_1363_cov_71.396579:0.00643817133019811052):0.00084711819031108070):0.00000100000050002909):0.00169398253085954438,(Jupunba_abbottii_Zanoni_21220@NODE_1_length_838_cov_83.245729:0.01022203060320708672,(Jupunba_oppositifolia_Liegier_16014@NODE_1_length_754_cov_90.509601:0.00000100000050002909,(Jupunba_nipensis_Mayo_19662@NODE_1_length_658_cov_38.383821:0.00525933984596553897,_R_Jupunba_asplenifolia_Ekman_6383@NODE_1_length_611_cov_40.853933:0.00371225171757063981):0.01045183486845034475):0.00752068648822689593):0.00429664191747514742):0.00000100000050002909):0.00084740054247443299):0.00084551853022677532):0.00169663476294739496):0.00083936072634369357,(Jupunba_langsdorfii_Ribeiro_728@NODE_1_length_1338_cov_71.035686:0.01313447452496358143,Balizia_elegans_Iganci_870@NODE_1_length_1434_cov_67.061901:0.00498460673672377220):0.00097734482982387216):0.01513462807962941657):0.00172618498860518726):0.00099377347629470798):0.00720933967903529972,Acacia_rostellifera_Murphy_466@NODE_1_length_1405_cov_100.527108:0.04288302089826366570):0.0;
