# Supplementary material for: A new generic circumscription of Hydrochorea (Leguminosae, Caesalpinioideae, mimosoid clade) with an amphi-Atlantic distribution
Source: PhytoKeys. 2022 Aug 22;205:401–37. doi: 10.3897/phytokeys.205.82775 (PMC9849043; doi:10.3897/phytokeys.205.82775)
Supplement: Supplementary material 2 — Supplementary data file S2 [file phytokeys-205-401_article-82775__-s002.zip › RBH3_m3162_comp18662_c0_seq1.tre]

((((((Archidendron_clypearia_Wieringa_1849@NODE_1_length_1684_cov_289.153080:0.01854543363029613826,_R_Acacia_rostellifera_Murphy_466@NODE_1_length_1807_cov_275.878035:0.02018899754076066214):0.00293278264790387865,((((((Balizia_spnov_Morim_577@NODE_2_length_701_cov_760.066563:0.00677395261240791493,Hydrochorea_corymbosa2_Iganci_862@NODE_1_length_1045_cov_553.793939:0.00424259380460542505):0.00135323783242784277,((_R_Jupunba_oxyphyllidia_Yonker_6157@NODE_4_length_686_cov_200.387521:0.00000100000050002909,Jupunba_idiopoda_Quesada_1718@NODE_1_length_1497_cov_168.164085:0.00000100000050002909):0.05137539424610845784,(Cathormion_obliquifoliolatum_Wieringa_6519@NODE_1_length_799_cov_241.467742:0.00453168251594972000,_R_Cathormion_rhombifolium_Deighton_3618@NODE_1_length_1568_cov_149.314554:0.00262693352761988975):0.00881543911943207491):0.00058473378467672988):0.00086234044827119313,((_R_Jupunba_macradenia_Lourteig_3021@NODE_1_length_1335_cov_233.044515:0.00790640825385392591,(_R_Jupunba_limae_Iganci_261@NODE_1_length_1613_cov_263.460938:0.00000100000050002909,_R_Balizia_pedicellaris_Queiroz_15529@NODE_1_length_611_cov_509.026978:0.00740280268831523119):0.00395996765154943507):0.00393038538141595329,((Jupunba_commutata_Maguire_46145@NODE_3_length_712_cov_196.014173:0.00289678405379036616,(_R_Jupunba_trapezifolia_Simon_1600@NODE_1_length_979_cov_170.813853:0.00591599055656066072,(Hydrochorea_marginata_Morim_563@NODE_5_length_597_cov_317.094231:0.00779485738541520982,Jupunba_filamentosa_Lima_7487@NODE_3_length_1239_cov_275.795181:0.00373914751780793668):0.00182459074801337245):0.00000100000050002909):0.00138383818382874506,((Jupunba_nipensis_Mayo_19662@NODE_1_length_1162_cov_76.229493:0.00185331758767084639,(_R_Jupunba_floribunda_Iganci_883@NODE_1_length_1479_cov_227.861626:0.00890080922756243328,_R_Jupunba_asplenifolia_Ekman_6383@NODE_1_length_1169_cov_87.928571:0.00457552473888650935):0.00000100000050002909):0.00000100000050002909,((Jupunba_laeta_Mori_25147@NODE_1_length_1184_cov_93.548329:0.00801472226106817072,(_R_Balizia_elegans_Iganci_870@NODE_1_length_1585_cov_215.681034:0.01103603734079556392,(_R_Enterolobium_cyclocarpum_MWC9020@NODE_1_length_1593_cov_324.676781:0.02825864455100584802,Balizia_leucocalyx_Aguilar_1939@NODE_1_length_1455_cov_240.415820:0.00993027745261147558):0.00074241314345780286):0.00160189945718294444):0.00000100000050002909,((_R_Jupunba_barbouriana_Iganci_847@NODE_1_length_1388_cov_439.466056:0.00166556017267852009,((Jupunba_oppositifolia_Liegier_16014@NODE_1_length_1316_cov_310.481840:0.00315792486125752309,Jupunba_abbottii_Zanoni_21220@NODE_1_length_1452_cov_185.941091:0.00078266051011730779):0.00377223257358099166,(Jupunba_cochleata_Bonadeu_673@NODE_2_length_916_cov_143.160906:0.00286632554612927665,Jupunba_longipedunculata_Cardona_2682@NODE_1_length_1366_cov_378.136540:0.00165351158017210662):0.00332850690077313247):0.00000100000050002909):0.00094067712966513291,((Hydrochorea_corymbosa1_Bonadeu_655@NODE_2_length_632_cov_402.100520:0.00000100000050002909,Hydrochorea_gonggrijpii_Tillett_45696@NODE_2_length_936_cov_291.082654:0.00184076225964499205):0.00910426937345530478,(Jupunba_leucophylla_Iganci_839@NODE_4_length_993_cov_260.453057:0.00139802782101399489,Jupunba_microcalyx_Iganci_855@NODE_1_length_1501_cov_350.870787:0.00512213706597566126):0.00684526523565863031):0.00000100000050002909):0.00000100000050002909):0.00078283968596509182):0.00078417412145559385):0.00000100000050002909):0.00220289143295053632):0.00164639179699806160,((Jupunba_langsdorfii_Ribeiro_728@NODE_3_length_838_cov_145.268068:0.00000100000050002909,Jupunba_villosa_Borges_423@NODE_1_length_932_cov_185.392982:0.00701809304031397047):0.00139655135199126816,_R_Jupunba_brachystachya_Lima_7438@NODE_1_length_994_cov_307.245365:0.00499138984872048684):0.00330901977877357716):0.00083021935936957684,(Punjuba_callejasii_Daly_5935@NODE_1_length_1219_cov_63.387040:0.01226253490825627603,((_R_Punjuba_lehmannii_Escobar_7465@NODE_1_length_1597_cov_134.749342:0.00392280505587537433,_R_Punjuba_killipii_Palodorios_6252@NODE_1_length_1279_cov_110.900998:0.00583772567107252068):0.00393552303045450243,(_R_Punjuba_racemiflora_Jimenez_Soares_3626@NODE_1_length_1273_cov_246.433946:0.00715461982589424370,Punjuba_callejasii_Daly_5935@NODE_2_length_517_cov_93.420455:0.01052365381775334854):0.00000100000050002909):0.00358076868855674267):0.00353531787611574382):0.00237100717368598753,(((_R_Punjuba_lehmannii_Escobar_7465@NODE_2_length_1465_cov_95.255764:0.36358244615654211618,((Jupunba_limae_Iganci_261@NODE_5_length_1096_cov_134.040236:0.00000100000050002909,(Jupunba_langsdorfii_Ribeiro_728@NODE_2_length_1174_cov_188.932543:0.02466440259709429608,(_R_Jupunba_floribunda_Iganci_883@NODE_6_length_1156_cov_178.549583:0.00000100000050002909,Jupunba_longipedunculata_Cardona_2682@NODE_5_length_900_cov_247.634265:0.00140470015711185482):0.01382524343557875804):0.00470897181322738924):0.12379637326607580150,_R_Jupunba_filamentosa_Lima_7487@NODE_1_length_1461_cov_253.449422:0.06611098101642384761):0.14256589260169444389):0.04653938715783679375,(Punjuba_racemiflora_Jimenez_Soares_3626@NODE_3_length_952_cov_176.549714:0.03986287930427824533,((_R_Punjuba_racemiflora_Jimenez_Soares_3626@NODE_2_length_1137_cov_206.411321:0.04430847476424712439,(_R_Jupunba_laeta_Mori_25147@NODE_4_length_500_cov_10.375887:0.02641124167389049746,(Jupunba_brachystachya_Lima_7438@NODE_2_length_675_cov_62.329431:0.01374216042373934375,(((_R_Jupunba_longipedunculata_Cardona_2682@NODE_8_length_598_cov_44.606526:0.03865914708104319086,((_R_Jupunba_brachystachya_Lima_7438@NODE_3_length_670_cov_68.311973:0.00000100000050002909,_R_Jupunba_cochleata_Bonadeu_673@NODE_1_length_1410_cov_236.365341:0.00000100000050002909):0.01633750567147596033,_R_Jupunba_villosa_Borges_423@NODE_2_length_698_cov_239.524960:0.01070174335957245482):0.00137303036794531757):0.00539977585233207980,((Hydrochorea_marginata_Morim_563@NODE_9_length_509_cov_3.307870:0.88502304809505094596,Jupunba_oxyphyllidia_Yonker_6157@NODE_2_length_1023_cov_150.469345:0.34702728727991660751):0.19481826029798290922,_R_Jupunba_langsdorfii_Ribeiro_728@NODE_4_length_807_cov_130.078082:0.01200452607672489527):0.00303733294685371458):0.01995579746143677502,((Jupunba_limae_Iganci_261@NODE_7_length_617_cov_29.974074:0.00167172674832208735,Jupunba_filamentosa_Lima_7487@NODE_5_length_543_cov_68.708155:0.00000100000050002909):0.01128219270776759271,Jupunba_cochleata_Bonadeu_673@NODE_6_length_516_cov_79.086560:0.01702164900761682365):0.00159448920889552516):0.00525956360668493762):0.03030837362552268183):0.01966412470673695873):0.00929147091784508945,(((((Jupunba_macradenia_Lourteig_3021@NODE_3_length_518_cov_111.022676:0.03209118075331160447,Jupunba_laeta_Mori_25147@NODE_3_length_535_cov_30.146288:0.01260476267021279351):0.15921065176093629479,(_R_Jupunba_limae_Iganci_261@NODE_3_length_1208_cov_28.115827:0.33531827342060704922,_R_Jupunba_floribunda_Iganci_883@NODE_5_length_1260_cov_41.163990:0.25612851912223238982):0.12695900554983899355):0.09765477988224990913,((((((_R_Jupunba_barbouriana_Iganci_847@NODE_5_length_599_cov_90.515326:0.01032996146700186982,_R_Jupunba_floribunda_Iganci_883@NODE_10_length_550_cov_34.729387:0.00683570795885842485):0.00152630118945550303,_R_Jupunba_floribunda_Iganci_883@NODE_8_length_680_cov_43.562189:0.01149027777946722007):0.00000100000050002909,_R_Jupunba_commutata_Maguire_46145@NODE_5_length_571_cov_43.319838:0.00490135748831910852):0.02325254277805848327,_R_Jupunba_longipedunculata_Cardona_2682@NODE_2_length_1115_cov_402.110790:0.00782705122925903690):0.00573910018808740201,_R_Jupunba_leucophylla_Iganci_839@NODE_2_length_1278_cov_296.081599:0.01223840740648221917):0.01498668656252410102,(((Balizia_spnov_Morim_577@NODE_1_length_830_cov_782.162581:0.00894780403792973765,(Jupunba_microcalyx_Iganci_855@NODE_3_length_1028_cov_108.683491:0.00138312102584031271,Jupunba_leucophylla_Iganci_839@NODE_5_length_778_cov_365.162625:0.00000100000050002909):0.00527242355915688316):0.00427276078687496320,(Jupunba_limae_Iganci_261@NODE_2_length_1347_cov_67.619685:0.01786847040015294291,Jupunba_abbottii_Zanoni_21220@NODE_2_length_860_cov_150.546616:0.01609074195198708507):0.00570697593290969262):0.11501871135723032435,(_R_Balizia_leucocalyx_Aguilar_1939@NODE_3_length_1167_cov_145.404587:0.02192681840798614556,(Jupunba_macradenia_Lourteig_3021@NODE_2_length_1069_cov_64.071573:0.00817157357084690762,((Hydrochorea_marginata_Morim_563@NODE_1_length_1305_cov_106.381922:0.00264391578000311694,_R_Hydrochorea_gonggrijpii_Tillett_45696@NODE_1_length_1130_cov_302.348528:0.00000100000050002909):0.00509353121949787831,(_R_Jupunba_idiopoda_Quesada_1718@NODE_2_length_900_cov_114.335358:0.00312352697262000597,Jupunba_oxyphyllidia_Yonker_6157@NODE_3_length_821_cov_182.153226:0.00142172109517102268):0.00313331813119792964):0.00418859105395085526):0.00504032081275596761):0.01099395598924615518):0.01158306578908170972):0.00374729766502539512):0.02093222087462394757,(((((((Jupunba_longipedunculata_Cardona_2682@NODE_6_length_844_cov_243.979140:0.00948266116582786520,Hydrochorea_marginata_Morim_563@NODE_6_length_576_cov_166.170341:0.00576705760533694715):0.00497459160184076515,(((Jupunba_leucophylla_Iganci_839@NODE_3_length_1116_cov_157.591915:0.01031632575069668482,(_R_Hydrochorea_marginata_Morim_563@NODE_7_length_559_cov_20.400415:0.13168293094929325870,_R_Jupunba_barbouriana_Iganci_847@NODE_2_length_856_cov_51.952503:0.04821257421041226510):0.42179352306806217054):0.00000100000050002909,_R_Hydrochorea_marginata_Morim_563@NODE_8_length_539_cov_16.761905:0.01495114536035399740):0.00000100000050002909,Cathormion_rhombifolium_Deighton_3618@NODE_2_length_1106_cov_121.356657:0.01418931134563664390):0.00349484973155698509):0.00989285442580406515,(((Jupunba_cochleata_Bonadeu_673@NODE_4_length_655_cov_68.790657:0.01245688315354041495,Jupunba_floribunda_Iganci_883@NODE_2_length_1357_cov_121.430469:0.02742383020063536569):0.00473310869832667055,((((Jupunba_limae_Iganci_261@NODE_8_length_606_cov_16.032136:0.28766037299073815570,_R_Jupunba_laeta_Mori_25147@NODE_2_length_873_cov_61.337940:0.04647324813492481610):0.26463984537025114774,Balizia_leucocalyx_Aguilar_1939@NODE_2_length_1273_cov_36.149666:0.35900787971030806434):0.05068279979944597530,((_R_Enterolobium_cyclocarpum_MWC9020@NODE_3_length_1185_cov_258.067690:0.06546683325264482378,((Jupunba_microcalyx_Iganci_855@NODE_5_length_669_cov_102.182432:0.00000100000050002909,_R_Jupunba_leucophylla_Iganci_839@NODE_7_length_604_cov_82.258065:0.00000100000050002909):0.09668789131628209577,Jupunba_cochleata_Bonadeu_673@NODE_5_length_530_cov_3.558499:0.26331176934661854050):0.08099888995880051568):0.35079505330917715167,(((_R_Jupunba_microcalyx_Iganci_855@NODE_6_length_516_cov_29.505695:0.11566214556292124527,(Jupunba_limae_Iganci_261@NODE_6_length_866_cov_166.836502:0.01830390779424484818,(_R_Jupunba_floribunda_Iganci_883@NODE_9_length_609_cov_55.575188:0.00441622849395285032,Jupunba_longipedunculata_Cardona_2682@NODE_3_length_1069_cov_117.172379:0.07739758249377295951):0.03383688192468470995):0.01153015144949947474):0.00051890722722082742,_R_Balizia_elegans_Iganci_870@NODE_3_length_556_cov_52.995825:0.04160609971107298577):0.00999797194285683734,(((_R_Jupunba_barbouriana_Iganci_847@NODE_7_length_535_cov_95.954148:0.02826970519228517650,(_R_Jupunba_langsdorfii_Ribeiro_728@NODE_1_length_1774_cov_139.658810:0.01005956975867014491,Jupunba_limae_Iganci_261@NODE_10_length_552_cov_10.435789:0.05348311704919098825):0.01167084977198735128):0.01168478246604901308,(_R_Jupunba_commutata_Maguire_46145@NODE_4_length_643_cov_58.694346:0.21754162753760214466,(_R_Jupunba_barbouriana_Iganci_847@NODE_3_length_777_cov_177.490000:0.26763211976333828312,_R_Enterolobium_cyclocarpum_MWC9020@NODE_2_length_1221_cov_211.777098:0.19902572863749032339):0.00900186131238198128):0.06548090821456262201):0.01376202819621250364,(((Albizia_decandra_Vilhena_231@NODE_2_length_796_cov_39.059805:0.01232890169670106117,(Albizia_coripatensis_Hughes_2433@NODE_2_length_1462_cov_177.333574:0.00735337033182837264,(Albizia_subdimidiata_var_minor_Gorts_341@NODE_2_length_1036_cov_31.653806:0.00127632588674975959,((Albizia_subdimidiata_var_subdimidiata_Ferreira_210@NODE_2_length_1157_cov_125.278704:0.00000100000050002909,_R_Albizia_inundata_Wood_26530@NODE_2_length_630_cov_364.067826:0.00000100000050002909):0.00244614808962360540,Albizia_glabripetala_Lewis_1652@NODE_2_length_876_cov_48.596996:0.00536435413676383550):0.00000100000050002909):0.00706774638128910507):0.00188330877640882025):0.01128498385743182710,(_R_Albizia_multiflora_Hughes_3090@NODE_2_length_1378_cov_99.338970:0.00504347701197066338,_R_Albizia_niopoides_Simon_1601@NODE_2_length_1251_cov_146.510221:0.00386228415027305540):0.02218215873812686215):0.01067476544944421200,(_R_Albizia_tomentosa_Hughes_648@NODE_2_length_1089_cov_102.721344:0.03363107526316776175,(Albizia_adinocephala_FHO33_88@NODE_2_length_1227_cov_43.073043:0.03080447945859750639,Albizia_xerophytica_Hughes_1435@NODE_2_length_869_cov_57.313131:0.01935360765279386941):0.01334164117118029694):0.02593429261669184457):0.09330417301297454225):0.10064968618611315476):0.01994613227305894534):0.01000100445310035495):0.03786902678161242070,(((_R_Jupunba_microcalyx_Iganci_855@NODE_4_length_717_cov_60.271875:0.03030729143480751647,(Cathormion_rhombifolium_Deighton_3618@NODE_3_length_752_cov_293.336296:0.03464897980893609508,((_R_Hydrochorea_marginata_Morim_563@NODE_3_length_699_cov_125.326367:0.01502343729763629468,Jupunba_oxyphyllidia_Yonker_6157@NODE_1_length_1309_cov_217.410714:0.00669143323627849861):0.00248650750430322916,Jupunba_barbouriana_Iganci_847@NODE_6_length_542_cov_60.578495:0.01351868758374624550):0.00678219855512399248):0.00486896869788685290):0.00000100000050002909,(Balizia_leucocalyx_Aguilar_1939@NODE_5_length_799_cov_189.612188:0.00593714124494330864,_R_Jupunba_filamentosa_Lima_7487@NODE_2_length_1427_cov_141.138519:0.00562983361949050392):0.02049369482169467738):0.00199895485428059879,((_R_Jupunba_leucophylla_Iganci_839@NODE_1_length_1415_cov_569.508221:0.00056854050232208538,_R_Jupunba_microcalyx_Iganci_855@NODE_2_length_1481_cov_356.965100:0.00366710315529523382):0.17795419506318363445,(_R_Jupunba_barbouriana_Iganci_847@NODE_8_length_519_cov_49.457014:0.00670504366682891494,Jupunba_longipedunculata_Cardona_2682@NODE_4_length_1035_cov_213.706681:0.00000100000050002909):0.04091822015514066935):0.07185069218109006728):0.00112709204353989381):0.00089576845934015957):0.01317776236931107736,((((_R_Hydrochorea_marginata_Morim_563@NODE_4_length_631_cov_27.731047:0.00740172458734252720,_R_Hydrochorea_gonggrijpii_Tillett_45696@NODE_3_length_721_cov_194.259317:0.00000100000050002909):0.01718835864333053895,(_R_Jupunba_floribunda_Iganci_883@NODE_7_length_714_cov_25.530612:0.00736489391411215832,Jupunba_commutata_Maguire_46145@NODE_1_length_1069_cov_199.895161:0.01725054124055723850):0.00626290994432699300):0.00374553939800427753,Jupunba_commutata_Maguire_46145@NODE_2_length_1002_cov_207.536216:0.01339784945440969724):0.00388978147801261054,((Jupunba_leucophylla_Iganci_839@NODE_6_length_729_cov_597.725460:0.00654569818528131370,Jupunba_barbouriana_Iganci_847@NODE_4_length_692_cov_87.284553:0.01672368593422641700):0.00584209483369383178,Hydrochorea_marginata_Morim_563@NODE_2_length_1202_cov_254.192889:0.02705270339726490933):0.00000100000050002909):0.00310780925709739893):0.00750142892380766587):0.00233768616256610018,((Balizia_elegans_Iganci_870@NODE_2_length_1129_cov_135.355513:0.02137074461046869350,_R_Jupunba_floribunda_Iganci_883@NODE_3_length_1272_cov_284.771548:0.09431906589536671881):0.00698078437438339177,(_R_Jupunba_limae_Iganci_261@NODE_9_length_603_cov_48.996198:0.00359383593523062697,((_R_Jupunba_cochleata_Bonadeu_673@NODE_3_length_665_cov_30.821429:1.13965458880394909791,_R_Jupunba_brachystachya_Lima_7438@NODE_4_length_669_cov_163.810811:0.00000100000050002909):0.00514281850808782220,Jupunba_filamentosa_Lima_7487@NODE_4_length_921_cov_195.163507:0.00882584501711275796):0.00410386050360321206):0.01782883037468452336):0.00089223988626479524):0.00540714515884889099,_R_Hydrochorea_corymbosa1_Bonadeu_655@NODE_1_length_645_cov_516.189831:0.01277836666376962367):0.00000100000050002909,Balizia_leucocalyx_Aguilar_1939@NODE_4_length_1081_cov_173.045817:0.02631947660987967591):0.03053341391563067081,(((_R_Jupunba_longipedunculata_Cardona_2682@NODE_7_length_787_cov_33.487324:0.01780349166862347371,_R_Jupunba_floribunda_Iganci_883@NODE_4_length_1267_cov_65.155462:0.01490576059742359377):0.02858448761524148840,Jupunba_limae_Iganci_261@NODE_4_length_1184_cov_36.086721:0.02176740034574060900):0.21918518331233266538,_R_Jupunba_oppositifolia_Liegier_16014@NODE_2_length_1285_cov_39.324503:0.04017179238024781024):0.02342095539248849334):0.00187752412839216798):0.00186879869199482089,(((_R_Albizia_edwallii_Dalmaso_272@NODE_2_length_672_cov_16.426256:0.01281213965967959410,(Albizia_coripatensis_Hughes_2433@NODE_4_length_849_cov_191.955959:0.02828035490312032219,Albizia_decandra_Vilhena_231@NODE_3_length_514_cov_22.821510:0.24435983968711549874):0.00730326412352918543):0.01860302941881854591,(Albizia_burkartiana_StivalSantos_678@NODE_2_length_514_cov_4.836601:0.07969814140763314958,Albizia_coripatensis_Hughes_2433@NODE_3_length_1143_cov_178.696998:0.01506293852109552925):0.00854297378633935532):0.06985417004854541090,(Albizia_niopoides_Simon_1601@NODE_3_length_1010_cov_33.227224:0.20262434208602628227,_R_Albizia_xerophytica_Hughes_1435@NODE_3_length_700_cov_25.027287:0.29472635154447485162):0.09585604789619570076):0.02289115265233155130):0.00671268481296250549):0.02099573331926024231):0.09476329556754757577):0.16730155326779019842,((_R_Afrocalliandra_redacta_Germishuizen_5585@NODE_1_length_1426_cov_242.788732:0.05314045276421783259,_R_Calliandra_bella_LPQ15696@NODE_1_length_1490_cov_299.911536:0.04730263996293465611):0.01844045245994007168,_R_Albizia_tomentella_Leach_Dunlop_3801@NODE_1_length_1581_cov_306.273936:0.02483580318312668400):0.00090401357911099002):0.00309967453164897459):0.00000100000050002909):0.00679131453317013013,(Albizia_coripatensis_Hughes_2433@NODE_1_length_1777_cov_285.562353:0.00440775262196507842,_R_Albizia_edwallii_Dalmaso_272@NODE_1_length_1457_cov_12.104137:0.00371544998242053642):0.01427766106331162209):0.00589904115818328662,(_R_Albizia_decandra_Vilhena_231@NODE_1_length_1051_cov_58.264887:0.00209822270792361498,_R_Albizia_glabripetala_Lewis_1652@NODE_1_length_1322_cov_94.361446:0.00146325565731397289):0.00723912237716591890):0.00086315405954709055,(Albizia_multiflora_Hughes_3090@NODE_1_length_1552_cov_173.529492:0.00947797470383719524,(_R_Albizia_burkartiana_StivalSantos_678@NODE_1_length_1417_cov_9.795154:0.01175417867340786300,((Albizia_subdimidiata_var_minor_Gorts_341@NODE_1_length_1350_cov_46.511390:0.00159219098709037651,(Albizia_inundata_Wood_26530@NODE_1_length_1344_cov_203.987587:0.00396873578491454757,Albizia_subdimidiata_var_subdimidiata_Ferreira_210@NODE_1_length_1375_cov_208.365177:0.00316728282558093608):0.00076819777082188687):0.00729555575330169317,Albizia_niopoides_Simon_1601@NODE_1_length_1498_cov_193.472906:0.01337103094204205971):0.00235721621071403441):0.00253182309910707139):0.00075455974493941747):0.00399806902355727672,(Albizia_xerophytica_Hughes_1435@NODE_1_length_1242_cov_139.112446:0.01019134367663080028,(Albizia_tomentosa_Hughes_648@NODE_1_length_1433_cov_134.898968:0.00233885964313902250,Albizia_sinaloensis_Hughes_1576@NODE_1_length_1282_cov_141.224896:0.00084236426329683720):0.00080686716746123201):0.00076978515967290905,Albizia_adinocephala_FHO33_88@NODE_1_length_1799_cov_194.343206:0.00869439453623399583):0.0;
