# Supplementary material for: A new generic circumscription of Hydrochorea (Leguminosae, Caesalpinioideae, mimosoid clade) with an amphi-Atlantic distribution
Source: PhytoKeys. 2022 Aug 22;205:401–37. doi: 10.3897/phytokeys.205.82775 (PMC9849043; doi:10.3897/phytokeys.205.82775)
Supplement: Supplementary material 2 — Supplementary data file S2 [file phytokeys-205-401_article-82775__-s002.zip › RBH3_m3530_comp19132_c0_seq1_exon01.tre]

(Calliandra_bella_LPQ15696@NODE_1_length_1526_cov_226.334023:0.21897513709225935319,((((_R_Albizia_burkartiana_StivalSantos_678@NODE_1_length_969_cov_9.656455:0.01790870018090705632,(((Albizia_tomentosa_Hughes_648@NODE_1_length_575_cov_57.208835:0.00244953717288755356,(_R_Albizia_adinocephala_FHO33_88@NODE_1_length_1516_cov_135.249479:0.01034510301220206013,Albizia_xerophytica_Hughes_1435@NODE_1_length_1406_cov_110.906697:0.00374083580943808695):0.00077331208512257691):0.00000100000050002909,(_R_Albizia_sinaloensis_Hughes_1576@NODE_1_length_1450_cov_98.492353:0.00378254038213195242,Albizia_tomentosa_Hughes_648@NODE_2_length_567_cov_60.606122:0.00331506484090936205):0.00376007529942034560):0.00242491191697019864,((_R_Albizia_multiflora_Hughes_3090@NODE_1_length_1438_cov_143.401176:0.00805008230298072738,Albizia_niopoides_Simon_1601@NODE_1_length_1405_cov_164.898343:0.01165330957939240096):0.00181430193756855354,((_R_Albizia_subdimidiata_var_subdimidiata_Ferreira_210@NODE_1_length_1088_cov_207.912957:0.00000100000050002909,(_R_Albizia_inundata_Wood_26530@NODE_1_length_1055_cov_178.293000:0.00224280569565746572,(Albizia_glabripetala_Lewis_1652@NODE_1_length_1127_cov_73.582857:0.00428073740776440705,_R_Albizia_subdimidiata_var_minor_Gorts_341@NODE_1_length_1130_cov_57.622032:0.00000100000050002909):0.00506273649511321863):0.00136728638354270118):0.00742856497362858522,(_R_Albizia_glabripetala_Lewis_1652@NODE_2_length_743_cov_50.180180:0.02236957723047764551,Albizia_decandra_Vilhena_231@NODE_1_length_975_cov_38.761693:0.00818145299551355926):0.00385575145526055553):0.00665734426963719445):0.00100176320831496047):0.00492186987775090987):0.00370954130493885781,(_R_Albizia_coripatensis_Hughes_2433@NODE_1_length_1613_cov_193.906901:0.00734443478605424725,_R_Albizia_edwallii_Dalmaso_272@NODE_1_length_1087_cov_8.107558:0.00692779091220665794):0.01063614317225452209):0.00711882619998934624,(_R_Archidendron_clypearia_Wieringa_1849@NODE_1_length_1376_cov_234.317937:0.02242590724367765978,(_R_Albizia_tomentella_Leach_Dunlop_3801@NODE_1_length_1643_cov_159.495530:0.02631513261750638086,_R_Enterolobium_cyclocarpum_MWC9020@NODE_1_length_1516_cov_292.250869:0.01709691794624208436):0.01255272989327828846):0.00000100000050002909):0.00122971074836910428,(_R_Acacia_rostellifera_Murphy_466@NODE_1_length_1640_cov_215.227767:0.07854202017415294612,(((((((_R_Jupunba_macradenia_Lourteig_3021@NODE_1_length_1159_cov_145.844732:0.00121538798724889902,Jupunba_laeta_Mori_25147@NODE_1_length_1311_cov_61.688817:0.04792288521963136705):0.02135271728366350263,((((Hydrochorea_gonggrijpii_Tillett_45696@NODE_1_length_1230_cov_157.907199:0.00279913119744218267,((_R_Cathormion_rhombifolium_Deighton_3618@NODE_1_length_1476_cov_77.961401:0.00274639905744262234,_R_Cathormion_obliquifoliolatum_Wieringa_6519@NODE_1_length_1304_cov_319.059247:0.00042757736671167936):0.00193152412868314877,(Balizia_spnov_Morim_577@NODE_1_length_1317_cov_316.839144:0.00257105497922581255,((_R_Hydrochorea_corymbosa2_Iganci_862@NODE_1_length_1308_cov_396.051875:0.00082843915504708134,_R_Hydrochorea_marginata_Morim_563@NODE_1_length_1713_cov_208.740220:0.00264620430649988025):0.00104384676947743551,Hydrochorea_corymbosa1_Bonadeu_655@NODE_1_length_1090_cov_189.365217:0.00000100000050002909):0.00421789862161712961):0.00085500953032704194):0.00000100000050002909):0.00232154387013552366,(_R_Balizia_leucocalyx_Aguilar_1939@NODE_1_length_1501_cov_157.524579:0.02349686924375535627,_R_Balizia_elegans_Iganci_870@NODE_1_length_1584_cov_132.947578:0.00955239795874193894):0.00025871419728235490):0.00068760999326774230,((Jupunba_barbouriana_Iganci_847@NODE_1_length_1521_cov_194.858726:0.00570971620043932496,((Jupunba_longipedunculata_Cardona_2682@NODE_1_length_1278_cov_124.161532:0.00324708659373571136,(_R_Jupunba_oppositifolia_Liegier_16014@NODE_1_length_1195_cov_134.326476:0.00292989326677327300,(Jupunba_abbottii_Zanoni_21220@NODE_1_length_1202_cov_133.647111:0.00000100000050002909,(Jupunba_asplenifolia_Ekman_6383@NODE_1_length_975_cov_41.278396:0.00511461805962655936,_R_Jupunba_nipensis_Mayo_19662@NODE_1_length_890_cov_34.671587:0.03017731953508622639):0.00214820418450665943):0.00000100000050002909):0.00832042860829642662):0.00180529892065096052,(Jupunba_commutata_Maguire_46145@NODE_1_length_1529_cov_143.059917:0.00000100000050002909,_R_Jupunba_trapezifolia_Simon_1600@NODE_1_length_1408_cov_120.229120:0.00648099999747744470):0.00138919665160861026):0.00000100000050002909):0.00138743097296992429,_R_Jupunba_idiopoda_Quesada_1718@NODE_1_length_1227_cov_116.789565:0.00387685955396652659):0.00000100000050002909):0.00000100000050002909,_R_Jupunba_oxyphyllidia_Yonker_6157@NODE_1_length_1273_cov_130.357860:0.00178934991182494365):0.00000100000050002909):0.00207131638041414519,((_R_Jupunba_cochleata_Bonadeu_673@NODE_1_length_1648_cov_130.755570:0.00834299580360460188,(Jupunba_floribunda_Iganci_883@NODE_1_length_1655_cov_133.262991:0.00418059600976613058,(Jupunba_microcalyx_Iganci_855@NODE_1_length_1652_cov_154.931429:0.00069406221421268173,Jupunba_leucophylla_Iganci_839@NODE_1_length_1862_cov_227.127731:0.00139052370329698517):0.00561398535628029882):0.00135699208178787639):0.00069234416645768001,(Jupunba_villosa_Borges_423@NODE_1_length_1613_cov_155.843099:0.00275002469702296691,(Jupunba_brachystachya_Lima_7438@NODE_1_length_1773_cov_119.563090:0.00276414400197972894,(_R_Jupunba_limae_Iganci_261@NODE_1_length_1734_cov_126.360893:0.00137617189246907849,Jupunba_filamentosa_Lima_7487@NODE_1_length_1750_cov_124.547519:0.00345821597624623809):0.00137524003588805101):0.00000100000050002909):0.00206846846071470723):0.00206120344695723354):0.00115812600726891441,Balizia_pedicellaris_Queiroz_15529@NODE_1_length_817_cov_469.216535:0.00802362345539881297):0.00060009040448919578,Balizia_pedicellaris_Queiroz_15529@NODE_2_length_612_cov_229.685817:0.00229451702474788369):0.00170506159832619058,_R_Jupunba_langsdorfii_Ribeiro_728@NODE_1_length_1885_cov_111.475111:0.00764095292974478063):0.00345979428219671172,((Punjuba_lehmannii_Escobar_7465@NODE_1_length_1565_cov_95.684140:0.00608602677640528340,_R_Punjuba_callejasii_Daly_5935@NODE_1_length_1382_cov_25.124904:0.00392306597174942474):0.00089074717817626552,(Punjuba_killipii_Palodorios_6252@NODE_1_length_1320_cov_70.880129:0.00235916811761895193,Punjuba_racemiflora_Jimenez_Soares_3626@NODE_1_length_1498_cov_132.869810:0.01097724426292114204):0.00074566503138038967):0.00838619840435283516):0.00564947349673357215):0.00117107820223350326):0.02438780962322665419,Afrocalliandra_redacta_Germishuizen_5585@NODE_1_length_1307_cov_197.571545:0.06436435746511233458):0.0;
