# Supplementary material for: A new generic circumscription of Hydrochorea (Leguminosae, Caesalpinioideae, mimosoid clade) with an amphi-Atlantic distribution
Source: PhytoKeys. 2022 Aug 22;205:401–37. doi: 10.3897/phytokeys.205.82775 (PMC9849043; doi:10.3897/phytokeys.205.82775)
Supplement: Supplementary material 2 — Supplementary data file S2 [file phytokeys-205-401_article-82775__-s002.zip › RBH3_m4059_comp20065_c0_seq1_exon03.tre]

((((((Punjuba_killipii_Palodorios_6252@NODE_1_length_809_cov_47.606557:0.00134228582112338210,Punjuba_lehmannii_Escobar_7465@NODE_1_length_1296_cov_61.953240:0.00318763548447882020):0.01117378540262653486,(_R_Punjuba_callejasii_Daly_5935@NODE_1_length_698_cov_38.040258:0.00476022113230063857,_R_Punjuba_racemiflora_Jimenez_Soares_3626@NODE_1_length_1098_cov_127.615083:0.00990756233425566478):0.00400550274018763881):0.00115730397612805462,((((_R_Jupunba_cochleata_Bonadeu_673@NODE_2_length_1359_cov_91.092044:0.00944256022894869596,((Jupunba_barbouriana_Iganci_847@NODE_1_length_1276_cov_145.303586:0.00603340553555254972,(Jupunba_commutata_Maguire_46145@NODE_1_length_1190_cov_101.991914:0.00367602753653841624,_R_Jupunba_trapezifolia_Simon_1600@NODE_1_length_1042_cov_316.884498:0.00405122204805377726):0.00000100000050002909):0.00604418829109871353,_R_Jupunba_brachystachya_Lima_7438@NODE_1_length_1344_cov_87.951066:0.00529911142248353385):0.00000100000050002909):0.00085109424820757249,(((_R_Jupunba_filamentosa_Lima_7487@NODE_1_length_1313_cov_86.559871:0.00353712806567687936,Jupunba_villosa_Borges_423@NODE_1_length_1486_cov_93.894251:0.00143771216655189517):0.00140040688475807570,_R_Jupunba_limae_Iganci_261@NODE_1_length_1512_cov_49.329617:0.00417297439052376727):0.00650223001909993464,Balizia_spnov_Morim_577@NODE_1_length_900_cov_368.603550:0.00704309248946125965):0.00634143315451298449):0.00000100000050002909,((_R_Jupunba_floribunda_Iganci_883@NODE_1_length_1799_cov_67.157956:0.00580550222791555680,_R_Jupunba_longipedunculata_Cardona_2682@NODE_1_length_993_cov_122.512009:0.00738301885792161904):0.00189499469267162741,(((((Jupunba_leucophylla_Iganci_839@NODE_1_length_1517_cov_112.866667:0.00000777366044978412,_R_Jupunba_microcalyx_Iganci_855@NODE_1_length_1333_cov_92.750000:0.00808156774572521726):0.18130234749380089165,Balizia_elegans_Iganci_870@NODE_1_length_1466_cov_71.010799:0.00943848856263901533):0.00176042668681900016,((_R_Hydrochorea_marginata_Morim_563@NODE_1_length_1310_cov_132.219789:0.00889971605394977716,(Hydrochorea_corymbosa2_Iganci_862@NODE_1_length_1223_cov_444.816781:0.00000100000050002909,Hydrochorea_corymbosa1_Bonadeu_655@NODE_1_length_959_cov_219.074115:0.00000100000050002909):0.00712212825536597070):0.00357058633257232878,Balizia_leucocalyx_Aguilar_1939@NODE_1_length_1543_cov_73.640518:0.01383209819002657534):0.00084577250231721252):0.00170070827996689428,((Jupunba_macradenia_Lourteig_3021@NODE_1_length_1080_cov_86.143569:0.01791735066860901740,((_R_Jupunba_asplenifolia_Ekman_6383@NODE_1_length_737_cov_43.790909:0.00152573751945449709,((_R_Jupunba_oppositifolia_Liegier_16014@NODE_2_length_841_cov_101.141361:0.00256842892898306733,Jupunba_abbottii_Zanoni_21220@NODE_1_length_869_cov_93.449495:0.01568838116251876011):0.00426514336735722525,_R_Jupunba_nipensis_Mayo_19662@NODE_1_length_671_cov_29.612795:0.00172072272061938019):0.00000100000050002909):0.03072526045085075680,((_R_Cathormion_obliquifoliolatum_Wieringa_6519@NODE_2_length_828_cov_293.421734:0.00877651779724116128,Cathormion_rhombifolium_Deighton_3618@NODE_1_length_968_cov_75.645342:0.00000100000050002909):0.01692463577860995466,(_R_Jupunba_leucophylla_Iganci_839@NODE_5_length_768_cov_72.900145:0.00000100000050002909,Jupunba_microcalyx_Iganci_855@NODE_4_length_695_cov_50.009709:0.00483546685459358520):0.00298208048276812085):0.00216378464132514726):0.00138156854423754361):0.00193772507193464634,(_R_Hydrochorea_gonggrijpii_Tillett_45696@NODE_1_length_864_cov_152.752224:0.01114293832737224370,(_R_Jupunba_oxyphyllidia_Yonker_6157@NODE_1_length_905_cov_124.582126:0.00129698976447422190,Jupunba_idiopoda_Quesada_1718@NODE_1_length_874_cov_66.207026:0.00122470329482590908):0.00902581449524933119):0.00142734836013525923):0.00000100000050002909):0.00000100000050002909,Jupunba_laeta_Mori_25147@NODE_1_length_982_cov_41.887293:0.01171362461835094571):0.00170005479973032243):0.00085235691253143461):0.00085159061667582883,Jupunba_langsdorfii_Ribeiro_728@NODE_1_length_1532_cov_77.407560:0.00513976666600992216):0.00094478724051418246):0.00660536143864608009,((_R_Acacia_rostellifera_Murphy_466@NODE_1_length_1334_cov_153.498011:0.03426527928910395177,_R_Archidendron_clypearia_Wieringa_1849@NODE_1_length_1276_cov_165.085071:0.01800284115161707513):0.00267211931484980089,((((Albizia_niopoides_Simon_1601@NODE_1_length_1168_cov_116.721357:0.00851241171061070147,(_R_Albizia_xerophytica_Hughes_1435@NODE_1_length_1042_cov_78.516062:0.00603494807922016520,(Albizia_adinocephala_FHO33_88@NODE_1_length_1257_cov_97.398305:0.00418604559127832773,(_R_Albizia_tomentosa_Hughes_648@NODE_1_length_1090_cov_88.543929:0.00099733298523735033,_R_Albizia_sinaloensis_Hughes_1576@NODE_1_length_1097_cov_70.589216:0.00106142412858176833):0.00396207684747915730):0.00541216192686281260):0.00719156405903791183):0.01384354818054324768,(Albizia_coripatensis_Hughes_2433@NODE_1_length_1522_cov_151.263668:0.01754712416664468144,_R_Albizia_edwallii_Dalmaso_272@NODE_1_length_792_cov_9.796472:0.00885530344777671168):0.00740381550958433155):0.00566310965166215170,(_R_Albizia_decandra_Vilhena_231@NODE_1_length_691_cov_39.765472:0.00641053198098928082,((_R_Albizia_multiflora_Hughes_3090@NODE_1_length_1173_cov_91.543796:0.01340715674934488469,(_R_Albizia_inundata_Wood_26530@NODE_1_length_753_cov_279.451289:0.01207501250545055423,(Albizia_glabripetala_Lewis_1652@NODE_1_length_870_cov_58.341740:0.01137786881919084121,(_R_Albizia_subdimidiata_var_subdimidiata_Ferreira_210@NODE_1_length_947_cov_115.154023:0.00652323820200584846,_R_Albizia_subdimidiata_var_minor_Gorts_341@NODE_1_length_935_cov_26.391608:0.00377742326797943489):0.00991679616940764445):0.00568845668754832442):0.00000100000050002909):0.00388710426134358973,_R_Albizia_burkartiana_StivalSantos_678@NODE_1_length_885_cov_10.639759:0.01846908228577154656):0.00282470327983328027):0.00978582135923861986):0.00177341376594013201,(_R_Enterolobium_cyclocarpum_MWC9020@NODE_1_length_1132_cov_200.488152:0.02452379668910703928,Albizia_tomentella_Leach_Dunlop_3801@NODE_1_length_1287_cov_162.750413:0.03772929741004046877):0.00749204750828828901):0.00203849370431903034):0.00000100000050002909):0.03457304090743550801,(((_R_Punjuba_racemiflora_Jimenez_Soares_3626@NODE_2_length_1060_cov_49.782299:0.02539290011073300907,((_R_Balizia_leucocalyx_Aguilar_1939@NODE_4_length_665_cov_18.188776:0.01146435900010127004,((_R_Jupunba_microcalyx_Iganci_855@NODE_2_length_1135_cov_84.500945:0.00348205102117819148,_R_Jupunba_leucophylla_Iganci_839@NODE_2_length_1496_cov_80.286822:0.00575998080445814468):0.00205253015029856385,(Jupunba_commutata_Maguire_46145@NODE_3_length_957_cov_27.347727:0.00000100000050002909,_R_Jupunba_barbouriana_Iganci_847@NODE_3_length_740_cov_32.647059:0.00562254658840404074):0.00133886014434195146):0.00133932076387117613):0.00272557397788500671,(Jupunba_langsdorfii_Ribeiro_728@NODE_2_length_1019_cov_24.128450:0.00612073725675757463,_R_Jupunba_villosa_Borges_423@NODE_4_length_1030_cov_46.759706:0.00478400043551578408):0.00893924513090651150):0.00288986126757217283):0.00120076570111378434,((Jupunba_macradenia_Lourteig_3021@NODE_2_length_801_cov_65.928177:0.00687451906726583694,(Jupunba_longipedunculata_Cardona_2682@NODE_3_length_604_cov_25.468691:0.01040450570631755445,((((((_R_Jupunba_asplenifolia_Ekman_6383@NODE_2_length_658_cov_16.061962:0.00659823340984523350,Jupunba_abbottii_Zanoni_21220@NODE_2_length_799_cov_41.801939:0.00126471231948051656):0.00256929128969075925,((Balizia_pedicellaris_Queiroz_15529@NODE_1_length_584_cov_106.667297:0.00736424338877027414,(_R_Jupunba_brachystachya_Lima_7438@NODE_3_length_962_cov_25.129944:0.17880192679619050233,((Jupunba_limae_Iganci_261@NODE_5_length_769_cov_16.845376:0.03101882772395125193,(_R_Jupunba_microcalyx_Iganci_855@NODE_3_length_1086_cov_35.121903:0.00382887201485796391,_R_Jupunba_leucophylla_Iganci_839@NODE_4_length_1043_cov_69.630435:0.00590956622170607168):0.03810410621302803835):0.04051890653590514701,_R_Punjuba_racemiflora_Jimenez_Soares_3626@NODE_5_length_528_cov_19.838137:0.12572826266898123881):0.19575617852429280652):0.11221107418471684691):0.00000100000050002909,(Balizia_leucocalyx_Aguilar_1939@NODE_2_length_974_cov_21.059086:0.00536609762981910248,Balizia_spnov_Morim_577@NODE_2_length_835_cov_19.128205:0.00517748439975981335):0.00394540534649755800):0.00000100000050002909):0.00000100000050002909,((Hydrochorea_marginata_Morim_563@NODE_2_length_1286_cov_28.806452:0.01157901080351953806,(Hydrochorea_corymbosa1_Bonadeu_655@NODE_2_length_540_cov_38.789691:0.00207889424464290052,Balizia_elegans_Iganci_870@NODE_3_length_961_cov_24.923077:0.00229149811410238541):0.00114700024849551043):0.00000100000050002909,_R_Jupunba_idiopoda_Quesada_1718@NODE_2_length_806_cov_40.334705:0.01420727165838037674):0.00343492424335821618):0.00114467455648647369,(Cathormion_obliquifoliolatum_Wieringa_6519@NODE_3_length_801_cov_66.971850:0.00256308439286546952,_R_Cathormion_rhombifolium_Deighton_3618@NODE_2_length_899_cov_37.855231:0.00529464403302752108):0.00295175689631760373):0.00000100000050002909,(Jupunba_limae_Iganci_261@NODE_3_length_1043_cov_32.020704:0.03911752130704279629,_R_Jupunba_filamentosa_Lima_7487@NODE_3_length_1004_cov_51.803668:0.00116283387431081282):0.00233554345084943616):0.00115242970132968287,_R_Hydrochorea_gonggrijpii_Tillett_45696@NODE_3_length_627_cov_32.778182:0.01419534336510645291):0.00114701343138312963):0.00142263886066274826):0.00422827957167377661,_R_Jupunba_barbouriana_Iganci_847@NODE_4_length_562_cov_18.542268:0.04342661783012177062):0.00470508811976010424):0.02589614979907779724,(((_R_Punjuba_killipii_Palodorios_6252@NODE_2_length_512_cov_28.041379:0.01600192234907926378,(_R_Punjuba_lehmannii_Escobar_7465@NODE_2_length_776_cov_28.901288:0.01143856164181372530,_R_Punjuba_racemiflora_Jimenez_Soares_3626@NODE_4_length_628_cov_17.156080:0.00396223383485814172):0.00078258261663440617):0.02045360822346889776,(((_R_Jupunba_villosa_Borges_423@NODE_3_length_1052_cov_26.805128:0.00275034198667402884,(Jupunba_brachystachya_Lima_7438@NODE_2_length_963_cov_42.179458:0.00470116650700500883,_R_Jupunba_filamentosa_Lima_7487@NODE_4_length_944_cov_40.730104:0.00354072740386378012):0.00000100000050002909):0.00276408144919166893,_R_Jupunba_limae_Iganci_261@NODE_2_length_1127_cov_28.163810:0.02194909326431884744):0.01229343373450184941,(Jupunba_floribunda_Iganci_883@NODE_2_length_879_cov_22.748130:0.01220707887989324648,Jupunba_cochleata_Bonadeu_673@NODE_1_length_1390_cov_24.865956:0.00663276065730403468):0.01227089825964929222):0.01296589151127981905):0.24354469866228867225,(Jupunba_longipedunculata_Cardona_2682@NODE_2_length_831_cov_24.615385:0.38121016686108710747,((Punjuba_racemiflora_Jimenez_Soares_3626@NODE_3_length_860_cov_41.856960:0.09296331980753601287,Punjuba_callejasii_Daly_5935@NODE_2_length_680_cov_17.426202:0.01601237716632200603):0.05170722869143380002,((_R_Jupunba_macradenia_Lourteig_3021@NODE_3_length_601_cov_38.244275:0.01760028705877888372,((((Jupunba_commutata_Maguire_46145@NODE_2_length_1067_cov_28.246465:0.01024360152635413884,((_R_Jupunba_langsdorfii_Ribeiro_728@NODE_3_length_966_cov_17.157480:0.01222655989175190291,_R_Jupunba_filamentosa_Lima_7487@NODE_2_length_1075_cov_40.119238:0.03576755621003262914):0.00947751794336498463,Jupunba_brachystachya_Lima_7438@NODE_4_length_902_cov_21.570909:0.00588756332810611883):0.00452252292206538949):0.00428226082669470182,((Jupunba_limae_Iganci_261@NODE_4_length_968_cov_40.012346:0.01000501178522629486,_R_Jupunba_villosa_Borges_423@NODE_2_length_1065_cov_44.819838:0.01460294906014005835):0.00451968840581354076,(_R_Balizia_leucocalyx_Aguilar_1939@NODE_3_length_692_cov_28.728455:0.07950793746192628964,(Jupunba_trapezifolia_Simon_1600@NODE_2_length_842_cov_16.167726:0.00979725030248665765,_R_Jupunba_barbouriana_Iganci_847@NODE_2_length_855_cov_52.952442:0.00151706098959746103):0.01805045630103162269):0.00544939823357938179):0.00667150710928809520):0.00000100000050002909,(Archidendron_clypearia_Wieringa_1849@NODE_2_length_632_cov_16.390991:0.03785021998565202273,((_R_Hydrochorea_gonggrijpii_Tillett_45696@NODE_4_length_535_cov_30.945415:0.01144721216960701247,(Jupunba_idiopoda_Quesada_1718@NODE_3_length_562_cov_30.830928:0.01654406333266620135,Jupunba_oxyphyllidia_Yonker_6157@NODE_2_length_576_cov_5.837675:0.01406803203913923293):0.02150873044095446066):0.00910927891136140318,(Jupunba_oppositifolia_Liegier_16014@NODE_1_length_914_cov_69.765830:0.00691309643366603936,(Jupunba_abbottii_Zanoni_21220@NODE_3_length_739_cov_40.542296:0.00322445406049585428,Jupunba_asplenifolia_Ekman_6383@NODE_3_length_542_cov_17.387097:0.00220231082781510885):0.00000100000050002909):0.00951182929067382645):0.00281824837889475344):0.00742580379071612531):0.00934770384114553057,(Jupunba_leucophylla_Iganci_839@NODE_3_length_1105_cov_45.824903:0.03986868190505302167,(Balizia_spnov_Morim_577@NODE_3_length_575_cov_62.796154:0.02181863226023802310,Cathormion_rhombifolium_Deighton_3618@NODE_3_length_768_cov_31.218524:0.01334755619503704034):0.00562120308544079329):0.00149277116398938560):0.00000100000050002909):0.00135478277702684728,((((Hydrochorea_corymbosa2_Iganci_862@NODE_2_length_969_cov_199.431072:0.01109645186958606658,Cathormion_obliquifoliolatum_Wieringa_6519@NODE_1_length_906_cov_91.788484:0.01023226440410669562):0.01769436437828697528,(Hydrochorea_gonggrijpii_Tillett_45696@NODE_2_length_682_cov_36.143802:0.00721524876186094982,_R_Hydrochorea_marginata_Morim_563@NODE_3_length_847_cov_48.683117:0.00357990716011630586):0.00219305139156809490):0.00435426027159655643,_R_Balizia_elegans_Iganci_870@NODE_2_length_1002_cov_55.627027:0.03348191037639118572):0.01070775362897595506,_R_Jupunba_longipedunculata_Cardona_2682@NODE_4_length_552_cov_22.048421:0.26116935374774880030):0.00249836931009261897):0.04681374201145274000):0.05121227791382447492):0.13289192565631380294):0.06304000247208103869):0.08215996930777363927):0.03538869484358672657,_R_Calliandra_bella_LPQ15696@NODE_1_length_934_cov_203.220537:0.13268794332643704670,Afrocalliandra_redacta_Germishuizen_5585@NODE_1_length_907_cov_138.360241:0.06745529649482426282):0.0;
