# Supplementary material for: A new generic circumscription of Hydrochorea (Leguminosae, Caesalpinioideae, mimosoid clade) with an amphi-Atlantic distribution
Source: PhytoKeys. 2022 Aug 22;205:401–37. doi: 10.3897/phytokeys.205.82775 (PMC9849043; doi:10.3897/phytokeys.205.82775)
Supplement: Supplementary material 2 — Supplementary data file S2 [file phytokeys-205-401_article-82775__-s002.zip › RBH3_m4065_comp20083_c0_seq1_exon01.tre]

(((((((Punjuba_killipii_Palodorios_6252@NODE_1_length_1064_cov_60.921986:0.01613217630738887631,(Punjuba_lehmannii_Escobar_7465@NODE_1_length_1439_cov_112.522026:0.00249681217481125114,(_R_Punjuba_callejasii_Daly_5935@NODE_1_length_1014_cov_87.433298:0.00824026714303270104,Punjuba_racemiflora_Jimenez_Soares_3626@NODE_1_length_1409_cov_155.769520:0.00794152299181671850):0.00264993545390638336):0.02609780815600179146):0.01187025910617637084,(((((((_R_Cathormion_rhombifolium_Deighton_3618@NODE_1_length_1269_cov_76.072987:0.00507930325603741812,(_R_Hydrochorea_gonggrijpii_Tillett_45696@NODE_1_length_1041_cov_194.046680:0.00623926733481266777,(Hydrochorea_corymbosa1_Bonadeu_655@NODE_1_length_970_cov_122.339891:0.00139084016684963736,Hydrochorea_marginata_Morim_563@NODE_1_length_1390_cov_218.409749:0.00115532923993729971):0.00111993068898256750):0.00000100000050002909):0.00252553458841671885,(_R_Balizia_elegans_Iganci_870@NODE_1_length_1144_cov_161.468604:0.01707727500841048004,Hydrochorea_corymbosa2_Iganci_862@NODE_1_length_1004_cov_298.496312:0.03687419208749449090):0.00362342031123864296):0.00255753255406874136,_R_Balizia_leucocalyx_Aguilar_1939@NODE_1_length_1426_cov_154.655300:0.00698930464732317423):0.00465394501926367880,((((_R_Jupunba_commutata_Maguire_46145@NODE_1_length_599_cov_144.431034:0.00000100000050002909,_R_Jupunba_barbouriana_Iganci_847@NODE_1_length_1194_cov_234.886303:0.00636875085293835824):0.00177685998343036057,(((((((_R_Jupunba_longipedunculata_Cardona_2682@NODE_1_length_1293_cov_216.546053:0.08850698445327391528,Jupunba_laeta_Mori_25147@NODE_1_length_1003_cov_78.682505:0.03001867040316668137):0.04031236370777131761,(_R_Jupunba_idiopoda_Quesada_1718@NODE_1_length_982_cov_91.625414:0.04996738663518044549,Jupunba_oxyphyllidia_Yonker_6157@NODE_1_length_966_cov_184.338583:0.04354616134127857474):0.05309086800781293025):0.03730014645755969777,(_R_Jupunba_trapezifolia_Simon_1600@NODE_1_length_970_cov_216.007650:0.00483283242362762908,Jupunba_macradenia_Lourteig_3021@NODE_1_length_1112_cov_213.564251:0.00000100000050002909):0.00000100000050002909):0.00103011277457993244,Jupunba_cochleata_Bonadeu_673@NODE_1_length_1710_cov_121.974893:0.00315836713928633857):0.00000100000050002909,Jupunba_limae_Iganci_261@NODE_1_length_1836_cov_96.656055:0.00157778730450474627):0.00000100000050002909,Balizia_spnov_Morim_577@NODE_1_length_1233_cov_173.726655:0.00364379206352206074):0.00034015759873700719,Cathormion_obliquifoliolatum_Wieringa_6519@NODE_1_length_1154_cov_122.710646:0.00198605065062419607):0.00053446501067271491):0.00472831612595878657,(_R_Jupunba_floribunda_Iganci_883@NODE_1_length_1451_cov_143.296215:0.00717634255920773269,(_R_Jupunba_leucophylla_Iganci_839@NODE_1_length_1656_cov_220.039265:0.00174540565650705228,_R_Jupunba_microcalyx_Iganci_855@NODE_1_length_1658_cov_171.837445:0.00000100000050002909):0.00262457255392376182):0.00236625819723013543):0.00316492678170264682,((_R_Jupunba_nipensis_Mayo_19662@NODE_1_length_754_cov_63.192024:0.01173152947744006067,(Jupunba_abbottii_Zanoni_21220@NODE_1_length_1197_cov_150.184821:0.00000100000050002909,(Jupunba_oppositifolia_Liegier_16014@NODE_1_length_1069_cov_180.788306:0.00210091433883542907,Jupunba_asplenifolia_Ekman_6383@NODE_1_length_892_cov_90.653988:0.01718270830601358046):0.00013933088844738465):0.00205530618006315603):0.00822163491901518190,((_R_Jupunba_villosa_Borges_423@NODE_1_length_1512_cov_143.810453:0.00238131315398969114,_R_Jupunba_brachystachya_Lima_7438@NODE_1_length_1531_cov_135.307428:0.00079693280214732500):0.00250925104529035273,_R_Jupunba_filamentosa_Lima_7487@NODE_1_length_1146_cov_164.074836:0.00623177130202016462):0.00133853547599584871):0.00089602508292254042):0.00000100000050002909):0.00372661562257344155,(_R_Jupunba_langsdorfii_Ribeiro_728@NODE_1_length_1209_cov_159.904594:0.00299722380971112522,Balizia_pedicellaris_Queiroz_15529@NODE_1_length_998_cov_302.352068:0.00107087215375639721):0.00705284065285078331):0.00739382589067333947,((_R_Acacia_rostellifera_Murphy_466@NODE_1_length_1333_cov_255.728503:0.06748422463963577034,_R_Albizia_tomentella_Leach_Dunlop_3801@NODE_1_length_1558_cov_213.275490:0.09174857327323791834):0.00000100000050002909,Enterolobium_cyclocarpum_MWC9020@NODE_1_length_1254_cov_234.836873:0.12677743810465616492):0.01491565139787311492):0.00111367449033346745,(_R_Afrocalliandra_redacta_Germishuizen_5585@NODE_1_length_1107_cov_218.267961:0.07390706566478008610,Calliandra_bella_LPQ15696@NODE_1_length_1137_cov_302.907547:0.10178293979820164650):0.06433713028689252988):0.00209071821558299165):0.00000100000050002909,Archidendron_clypearia_Wieringa_1849@NODE_1_length_1072_cov_307.982915:0.02274738616301776387):0.00387005935949890929,(_R_Albizia_burkartiana_StivalSantos_678@NODE_1_length_857_cov_8.952618:0.02712892179080289914,((Enterolobium_cyclocarpum_MWC9020@NODE_2_length_927_cov_99.072941:0.42550357538796862444,Albizia_coripatensis_Hughes_2433@NODE_2_length_1248_cov_82.299744:0.19193592219227589846):0.66131548281801422196,(_R_Albizia_edwallii_Dalmaso_272@NODE_1_length_1069_cov_5.817554:0.00982516888469717013,_R_Albizia_coripatensis_Hughes_2433@NODE_1_length_1551_cov_216.418589:0.01613791812072795998):0.00740490827566133922):0.00000100000050002909):0.00000100000050002909):0.00319565710752772692,(_R_Albizia_niopoides_Simon_1601@NODE_1_length_1267_cov_148.606723:0.01296907297297511183,(Albizia_decandra_Vilhena_231@NODE_1_length_840_cov_40.424640:0.01040080675682577595,((Albizia_glabripetala_Lewis_1652@NODE_1_length_888_cov_65.445129:0.01848625754062249021,(Albizia_subdimidiata_var_subdimidiata_Ferreira_210@NODE_1_length_1200_cov_128.798753:0.00317637249847243282,Albizia_subdimidiata_var_minor_Gorts_341@NODE_1_length_1122_cov_27.666986:0.00625974034225883647):0.00264517015541357488):0.00263732434174689372,(Albizia_inundata_Wood_26530@NODE_1_length_849_cov_145.288413:0.01446296602072418697,Albizia_multiflora_Hughes_3090@NODE_1_length_1408_cov_136.088655:0.01110798665943859252):0.00000100000050002909):0.00146614503836069079):0.00147573083791074791):0.00079608679648126006):0.01138846730534122560,_R_Albizia_xerophytica_Hughes_1435@NODE_1_length_1091_cov_85.563116:0.00688950889487519123):0.00518550292213017933,(Albizia_sinaloensis_Hughes_1576@NODE_1_length_1283_cov_88.663350:0.00360930512178301872,Albizia_tomentosa_Hughes_648@NODE_1_length_1265_cov_89.042088:0.00219070148273710699):0.00630474678567715784,Albizia_adinocephala_FHO33_88@NODE_1_length_1193_cov_191.019713:0.00771896996772464348):0.0;
