# Supplementary material for: A new generic circumscription of Hydrochorea (Leguminosae, Caesalpinioideae, mimosoid clade) with an amphi-Atlantic distribution
Source: PhytoKeys. 2022 Aug 22;205:401–37. doi: 10.3897/phytokeys.205.82775 (PMC9849043; doi:10.3897/phytokeys.205.82775)
Supplement: Supplementary material 2 — Supplementary data file S2 [file phytokeys-205-401_article-82775__-s002.zip › RBH3_m4126_comp20190_c0_seq1_exon01.tre]

((Albizia_xerophytica_Hughes_1435@NODE_1_length_1543_cov_112.420191:0.00666929037392692461,(_R_Albizia_tomentosa_Hughes_648@NODE_1_length_1546_cov_130.559564:0.00174608241909608112,Albizia_sinaloensis_Hughes_1576@NODE_1_length_1469_cov_131.205460:0.00173094986336271668):0.00592390532154078199):0.00228899498039108421,(((Albizia_edwallii_Dalmaso_272@NODE_1_length_1271_cov_9.555921:0.00993203582293733685,Albizia_coripatensis_Hughes_2433@NODE_1_length_2065_cov_267.675050:0.01734514388259499398):0.00995740958597666863,((Albizia_multiflora_Hughes_3090@NODE_1_length_1801_cov_151.874710:0.01634313706432089647,(Albizia_inundata_Wood_26530@NODE_1_length_1164_cov_121.995491:0.01247072330851228643,(_R_Albizia_glabripetala_Lewis_1652@NODE_1_length_1305_cov_75.469870:0.01350502719843611060,(Albizia_subdimidiata_var_subdimidiata_Ferreira_210@NODE_1_length_1471_cov_174.403874:0.00266262363384089668,_R_Albizia_subdimidiata_var_minor_Gorts_341@NODE_1_length_1259_cov_51.311337:0.00184647822109438448):0.00471201629937019386):0.00406355766359078451):0.00413270272138266219):0.00239960908527357122,(Albizia_burkartiana_StivalSantos_678@NODE_1_length_1136_cov_11.434783:0.02026317959654655443,(_R_Albizia_decandra_Vilhena_231@NODE_1_length_1172_cov_34.961644:0.01836228266912137003,_R_Albizia_niopoides_Simon_1601@NODE_1_length_1479_cov_162.741084:0.02264935217840013601):0.00083238973443715432):0.00055351403874114187):0.00629651892416494257):0.00431391402800887416,((((_R_Afrocalliandra_redacta_Germishuizen_5585@NODE_1_length_1473_cov_252.466332:0.09736086870278053140,Calliandra_bella_LPQ15696@NODE_1_length_1569_cov_250.531501:0.11411186698320419097):0.05840394275616861419,((Punjuba_lehmannii_Escobar_7465@NODE_1_length_1731_cov_144.976421:0.00811286836393217657,(Punjuba_killipii_Palodorios_6252@NODE_1_length_1124_cov_89.200573:0.00750450901128471397,(_R_Punjuba_racemiflora_Jimenez_Soares_3626@NODE_1_length_1539_cov_199.869357:0.01580991417268331339,_R_Punjuba_callejasii_Daly_5935@NODE_1_length_1242_cov_80.393991:0.01005851057020648066):0.00221873246273363370):0.00097213423747568607):0.00439789430168730650,((_R_Jupunba_floribunda_Iganci_883@NODE_1_length_1742_cov_171.628829:0.01010627517704518197,(_R_Jupunba_longipedunculata_Cardona_2682@NODE_2_length_688_cov_133.990180:0.01060042121780553626,(_R_Jupunba_leucophylla_Iganci_839@NODE_1_length_2172_cov_282.629117:0.00315939140010011244,Jupunba_microcalyx_Iganci_855@NODE_1_length_1816_cov_223.493387:0.00186523774397881373):0.00769634974233361028):0.00300974020958662269):0.00319340331377468813,(((Jupunba_laeta_Mori_25147@NODE_1_length_1458_cov_88.880521:0.01392295647092274546,(_R_Jupunba_cochleata_Bonadeu_673@NODE_1_length_1976_cov_153.723012:0.00743930964705469006,(Jupunba_limae_Iganci_261@NODE_2_length_591_cov_32.219844:0.01061794032386611901,(((Jupunba_limae_Iganci_261@NODE_1_length_2019_cov_125.382080:0.00580841689764254824,_R_Jupunba_brachystachya_Lima_7438@NODE_1_length_1894_cov_160.850853:0.00310005953712145198):0.00056843814301010820,(Jupunba_villosa_Borges_423@NODE_1_length_1417_cov_237.942537:0.00181301898793684692,_R_Jupunba_villosa_Borges_423@NODE_2_length_543_cov_7.118026:0.00000100000050002909):0.00318352519609544542):0.00000100000050002909,_R_Jupunba_filamentosa_Lima_7487@NODE_1_length_1780_cov_155.073400:0.00620674109888456980):0.00075834635525038078):0.00234003169126755037):0.00181499842004232011):0.00248485680167825386,Jupunba_langsdorfii_Ribeiro_728@NODE_1_length_1987_cov_141.257068:0.00933283097685123041):0.00000100000050002909,(((_R_Jupunba_barbouriana_Iganci_847@NODE_1_length_1740_cov_237.750451:0.00302868577474472251,_R_Jupunba_trapezifolia_Simon_1600@NODE_1_length_941_cov_194.275395:0.00834389163258741906):0.00444096232427621754,Jupunba_commutata_Maguire_46145@NODE_1_length_1811_cov_178.012111:0.01696612579069843932):0.00526901819857797556,(Hydrochorea_gonggrijpii_Tillett_45696@NODE_1_length_1278_cov_208.089925:0.01471190580906987962,(((_R_Balizia_leucocalyx_Aguilar_1939@NODE_1_length_1726_cov_191.827168:0.01131969986877491563,Balizia_elegans_Iganci_870@NODE_1_length_1754_cov_172.815742:0.00500306549805233300):0.00054867341130058870,((_R_Cathormion_rhombifolium_Deighton_3618@NODE_1_length_1531_cov_109.292297:0.00778320306790654653,(_R_Hydrochorea_marginata_Morim_563@NODE_1_length_1910_cov_234.768685:0.00354023316625337982,(_R_Hydrochorea_corymbosa1_Bonadeu_655@NODE_1_length_1333_cov_123.361502:0.00295058508047277551,Hydrochorea_corymbosa2_Iganci_862@NODE_1_length_1513_cov_401.945816:0.00528049829216991479):0.00000100000050002909):0.00838367093295161112):0.00423204291190070782,(Balizia_pedicellaris_Queiroz_15529@NODE_1_length_1647_cov_283.597990:0.01128803794352100862,(Balizia_spnov_Morim_577@NODE_1_length_1500_cov_367.976471:0.03301350762788115428,Cathormion_obliquifoliolatum_Wieringa_6519@NODE_1_length_1397_cov_214.232489:0.01485275685606575989):0.00035557563855897914):0.00000100000050002909):0.00000100000050002909):0.00148582368779601680,(_R_Jupunba_longipedunculata_Cardona_2682@NODE_1_length_777_cov_153.032857:0.01030610910314999108,(_R_Jupunba_macradenia_Lourteig_3021@NODE_1_length_1448_cov_208.529540:0.01045833103154954723,(((Jupunba_oppositifolia_Liegier_16014@NODE_1_length_1314_cov_212.470493:0.00510681307335955625,Jupunba_abbottii_Zanoni_21220@NODE_1_length_1407_cov_210.601504:0.00671604105511267382):0.00130861483355260871,(_R_Jupunba_nipensis_Mayo_19662@NODE_1_length_1265_cov_74.642256:0.00508403352430778638,_R_Jupunba_asplenifolia_Ekman_6383@NODE_1_length_1098_cov_117.416259:0.00252266923525656462):0.00494985698822516477):0.00000100000050002909,(_R_Jupunba_idiopoda_Quesada_1718@NODE_1_length_1318_cov_93.781628:0.00684871967892850767,_R_Jupunba_oxyphyllidia_Yonker_6157@NODE_1_length_1437_cov_221.096324:0.00352096740709767530):0.00000100000050002909):0.00348019776038124189):0.00000100000050002909):0.00167966851248171445):0.00074090309635564742):0.00145065920705716328):0.00000100000050002909):0.00061426941300867660):0.00540797973752761649):0.00783564057260534817):0.00628891947292097974,_R_Albizia_tomentella_Leach_Dunlop_3801@NODE_1_length_1631_cov_267.618404:0.10555404746185453879):0.00126293619508572263,((_R_Acacia_rostellifera_Murphy_466@NODE_1_length_1804_cov_296.759699:0.04925743921137083065,_R_Archidendron_clypearia_Wieringa_1849@NODE_1_length_1587_cov_341.088079:0.02032987106639342484):0.00212318690588679613,_R_Enterolobium_cyclocarpum_MWC9020@NODE_1_length_1468_cov_375.688713:0.03363516746851196587):0.00000100000050002909):0.00354833941882772268):0.01919284769613290031,Albizia_adinocephala_FHO33_88@NODE_1_length_1956_cov_168.725918:0.06787950736479211877):0.0;
