# Supplementary material for: A new generic circumscription of Hydrochorea (Leguminosae, Caesalpinioideae, mimosoid clade) with an amphi-Atlantic distribution
Source: PhytoKeys. 2022 Aug 22;205:401–37. doi: 10.3897/phytokeys.205.82775 (PMC9849043; doi:10.3897/phytokeys.205.82775)
Supplement: Supplementary material 2 — Supplementary data file S2 [file phytokeys-205-401_article-82775__-s002.zip › RBH3_m4126_comp20190_c0_seq1_exon05.tre]

((((Enterolobium_cyclocarpum_MWC9020@NODE_1_length_1889_cov_327.336093:0.02092220024917764917,_R_Albizia_tomentella_Leach_Dunlop_3801@NODE_1_length_1987_cov_152.798429:0.02366837149982236113):0.00204286918580423929,((Calliandra_bella_LPQ15696@NODE_1_length_1889_cov_269.451987:0.03614721475459645866,Afrocalliandra_redacta_Germishuizen_5585@NODE_1_length_1684_cov_262.053516:0.03655506772847365998):0.02325808293764583881,(Punjuba_lehmannii_Escobar_7465@NODE_1_length_1922_cov_107.505691:0.00893084059084031309,(((Punjuba_callejasii_Daly_5935@NODE_1_length_1496_cov_26.414376:0.00557961405514781437,Punjuba_racemiflora_Jimenez_Soares_3626@NODE_1_length_1923_cov_152.067172:0.00732009730909393905):0.00212540081154150755,Punjuba_killipii_Palodorios_6252@NODE_1_length_1536_cov_77.389308:0.00332822497257642506):0.00067422010436915980,(((_R_Jupunba_barbouriana_Iganci_847@NODE_1_length_2028_cov_211.083547:0.00238481484198186473,Jupunba_trapezifolia_Simon_1600@NODE_1_length_1775_cov_228.606977:0.00400369793407933262):0.00119323571945602726,(((_R_Jupunba_nipensis_Mayo_19662@NODE_1_length_1406_cov_49.149737:0.00259835858891940266,_R_Jupunba_asplenifolia_Ekman_6383@NODE_1_length_1572_cov_41.427425:0.00093316053505970752):0.00064726547684292924,(_R_Jupunba_oppositifolia_Liegier_16014@NODE_1_length_1843_cov_126.186297:0.00110447369975941352,Jupunba_abbottii_Zanoni_21220@NODE_1_length_1640_cov_124.628919:0.00313258163199487544):0.00135428233992442764):0.00030723833090094346,(_R_Jupunba_idiopoda_Quesada_1718@NODE_1_length_1640_cov_88.086372:0.00375765984883016024,Jupunba_oxyphyllidia_Yonker_6157@NODE_1_length_1803_cov_149.993627:0.00113030186409895060):0.00056494043094960770):0.00110481121804776542):0.00204950142095286893,(((Cathormion_obliquifoliolatum_Wieringa_6519@NODE_1_length_1832_cov_290.147440:0.00494010750321429576,_R_Hydrochorea_gonggrijpii_Tillett_45696@NODE_1_length_1687_cov_165.823602:0.00181240731597995383):0.00282676626490404323,(Jupunba_macradenia_Lourteig_3021@NODE_1_length_1784_cov_129.671353:0.00513727294906274421,_R_Balizia_pedicellaris_Queiroz_15529@NODE_1_length_1969_cov_356.968130:0.00541898610561600443):0.00117527551160763032):0.00274546096417582893,((_R_Jupunba_commutata_Maguire_46145@NODE_1_length_1965_cov_139.862818:0.00413423024261255160,((Balizia_elegans_Iganci_870@NODE_1_length_2120_cov_138.439550:0.00618467355087161733,Balizia_spnov_Morim_577@NODE_1_length_1760_cov_461.584751:0.00930109840586950190):0.00046869365229799286,(Jupunba_longipedunculata_Cardona_2682@NODE_1_length_1746_cov_135.828640:0.00173137128343243290,Balizia_leucocalyx_Aguilar_1939@NODE_1_length_2145_cov_134.107834:0.00823154784344274151):0.00000100000050002909):0.00050673194167287950):0.00102007036088185617,(Jupunba_laeta_Mori_25147@NODE_1_length_1679_cov_53.794007:0.00670559768124460304,(((Jupunba_villosa_Borges_423@NODE_1_length_2354_cov_170.151076:0.00254341587419723613,_R_Jupunba_limae_Iganci_261@NODE_2_length_755_cov_58.758112:0.00000100000050002909):0.00000100000050002909,((_R_Jupunba_limae_Iganci_261@NODE_1_length_777_cov_271.818571:0.00000100000050002909,Jupunba_limae_Iganci_261@NODE_3_length_614_cov_107.394786:0.00025256063929651187):0.00148578243481047381,Jupunba_filamentosa_Lima_7487@NODE_1_length_2238_cov_125.450717:0.00459125378055638429):0.00000100000050002909):0.00152616851877514941,((Jupunba_cochleata_Bonadeu_673@NODE_1_length_2451_cov_141.926285:0.00306042745324958771,Jupunba_langsdorfii_Ribeiro_728@NODE_1_length_2226_cov_127.275477:0.00306159796624793203):0.00000100000050002909,(Jupunba_brachystachya_Lima_7438@NODE_1_length_2050_cov_156.979726:0.00614376209484905015,(Jupunba_floribunda_Iganci_883@NODE_1_length_2106_cov_143.996550:0.00979528666847036093,((_R_Cathormion_rhombifolium_Deighton_3618@NODE_1_length_1771_cov_96.909681:0.00344011765459385560,((_R_Hydrochorea_marginata_Morim_563@NODE_1_length_2122_cov_221.300733:0.00164962705199660632,(Hydrochorea_corymbosa2_Iganci_862@NODE_1_length_860_cov_381.304348:0.00795351015842782512,Hydrochorea_corymbosa1_Bonadeu_655@NODE_1_length_1445_cov_237.263309:0.00209622099372559897):0.00000100000050002909):0.00000100000050002909,Hydrochorea_corymbosa2_Iganci_862@NODE_2_length_774_cov_220.445063:0.00000100000050002909):0.00110616629745407982):0.00388867981713752336,(_R_Jupunba_leucophylla_Iganci_839@NODE_1_length_2485_cov_253.729651:0.00050811645042604572,Jupunba_microcalyx_Iganci_855@NODE_1_length_2387_cov_183.399567:0.00101785791599900174):0.00618013738927554110):0.00048673494295976513):0.00000100000050002909):0.00050765761583161390):0.00000100000050002909):0.00087349544067180825):0.00269786549505902093):0.00050666221478401214):0.00000100000050002909):0.00216441989829546481):0.00015531822714715321):0.01246820459796715679):0.02022108837550148572):0.00056575977960556217,((((_R_Albizia_burkartiana_StivalSantos_678@NODE_1_length_1516_cov_11.479808:0.00877450561513000611,(Albizia_niopoides_Simon_1601@NODE_1_length_1953_cov_177.415778:0.00756089821934678372,(_R_Albizia_decandra_Vilhena_231@NODE_1_length_1281_cov_32.568106:0.00566375749879181791,(_R_Albizia_inundata_Wood_26530@NODE_1_length_1405_cov_406.180000:0.00641676480396515588,((Albizia_glabripetala_Lewis_1652@NODE_1_length_822_cov_56.758389:0.00628433644829542223,Albizia_subdimidiata_var_minor_Gorts_341@NODE_1_length_1683_cov_42.636364:0.00000100000050002909):0.00295949332218436827,_R_Albizia_subdimidiata_var_subdimidiata_Ferreira_210@NODE_1_length_1773_cov_170.048349:0.00057132864945483070):0.00192497132323910533):0.00371314764596429592):0.00240597392478970797):0.00340399792712586064):0.00000100000050002909,_R_Albizia_multiflora_Hughes_3090@NODE_1_length_1864_cov_157.794628:0.01144805610300552584):0.00249355861050383097,((Albizia_sinaloensis_Hughes_1576@NODE_1_length_1739_cov_109.428400:0.00058832435516092063,Albizia_tomentosa_Hughes_648@NODE_1_length_1806_cov_138.447658:0.00122447260396986836):0.00617618336505428283,(Albizia_xerophytica_Hughes_1435@NODE_1_length_1812_cov_121.057061:0.00462451214837608215,Albizia_adinocephala_FHO33_88@NODE_1_length_2431_cov_144.952421:0.00835370017006293458):0.00069721041922010229):0.00962245841441776613):0.00279585680619146189,(Albizia_edwallii_Dalmaso_272@NODE_1_length_1679_cov_7.920567:0.00360078509172857397,Albizia_coripatensis_Hughes_2433@NODE_1_length_2035_cov_254.317160:0.00509296766440658390):0.00507988358370419727):0.00541799763265945773):0.00046531117851035167,Archidendron_clypearia_Wieringa_1849@NODE_1_length_2040_cov_224.283749:0.01122394618840022798,Acacia_rostellifera_Murphy_466@NODE_1_length_2352_cov_195.785934:0.01843846978391536565):0.0;
