# Supplementary material for: A new generic circumscription of Hydrochorea (Leguminosae, Caesalpinioideae, mimosoid clade) with an amphi-Atlantic distribution
Source: PhytoKeys. 2022 Aug 22;205:401–37. doi: 10.3897/phytokeys.205.82775 (PMC9849043; doi:10.3897/phytokeys.205.82775)
Supplement: Supplementary material 2 — Supplementary data file S2 [file phytokeys-205-401_article-82775__-s002.zip › RBH3_m4126_comp20190_c0_seq1_exon07.tre]

(Calliandra_bella_LPQ15696@NODE_1_length_1733_cov_311.777174:0.10833949465340436680,((Punjuba_lehmannii_Escobar_7465@NODE_1_length_1764_cov_116.957913:0.01301525346023877337,((Punjuba_killipii_Palodorios_6252@NODE_1_length_1444_cov_77.029993:0.01067114114279940976,(_R_Punjuba_racemiflora_Jimenez_Soares_3626@NODE_1_length_1482_cov_187.854804:0.01197500749628241552,_R_Punjuba_callejasii_Daly_5935@NODE_1_length_1127_cov_30.597143:0.00758064641632567697):0.00208914520009813526):0.00099994251701770510,((((_R_Jupunba_laeta_Mori_25147@NODE_1_length_1540_cov_52.939850:0.00881971546907248452,((Jupunba_cochleata_Bonadeu_673@NODE_1_length_2074_cov_137.096144:0.01117062704813205284,(Jupunba_brachystachya_Lima_7438@NODE_1_length_1913_cov_151.511983:0.01207680364715068774,Jupunba_macradenia_Lourteig_3021@NODE_1_length_1578_cov_138.590273:0.00577084520770677813):0.00346984959558883964):0.00101036120953121962,((Jupunba_langsdorfii_Ribeiro_728@NODE_1_length_2135_cov_127.224004:0.00639679888345525815,(Jupunba_villosa_Borges_423@NODE_1_length_1878_cov_175.840089:0.00417858895219881763,(Jupunba_filamentosa_Lima_7487@NODE_1_length_1947_cov_143.624599:0.00552491336198877078,_R_Jupunba_limae_Iganci_261@NODE_1_length_2063_cov_145.149043:0.00893798595349618551):0.00000100000050002909):0.00353694872982088151):0.00141600913084591784,(Jupunba_microcalyx_Iganci_855@NODE_1_length_2154_cov_166.868560:0.00171484738551898287,_R_Jupunba_leucophylla_Iganci_839@NODE_1_length_1978_cov_266.367175:0.00289180615359681866):0.01594067871376769058):0.00093300645446168975):0.01207809672853706051):0.03642970093912252516,(((_R_Hydrochorea_corymbosa1_Bonadeu_655@NODE_1_length_1411_cov_165.098820:0.03350674494904438971,(Hydrochorea_marginata_Morim_563@NODE_1_length_1994_cov_228.260303:0.00261523420094755517,_R_Hydrochorea_corymbosa2_Iganci_862@NODE_1_length_1532_cov_291.077183:0.00459167774146850005):0.00214464655942112189):0.00135857276193583295,_R_Cathormion_rhombifolium_Deighton_3618@NODE_1_length_1560_cov_107.874579:0.00272108434438998520):0.00939395691276890231,((Hydrochorea_gonggrijpii_Tillett_45696@NODE_1_length_1577_cov_170.240667:0.00471139869175407448,Cathormion_obliquifoliolatum_Wieringa_6519@NODE_1_length_1632_cov_201.325935:0.00896028580842820298):0.00211660925404601359,Balizia_pedicellaris_Queiroz_15529@NODE_1_length_1510_cov_287.075601:0.03240006364161067409):0.00281724448146551893):0.00143261302606616063):0.00266961596336383247,((_R_Balizia_spnov_Morim_577@NODE_1_length_1902_cov_353.443422:0.00884312387899238196,Balizia_elegans_Iganci_870@NODE_1_length_2001_cov_129.747921:0.01037797524583722840):0.00189442145983173484,(_R_Jupunba_floribunda_Iganci_883@NODE_1_length_1982_cov_154.824147:0.00560873580106760906,(((_R_Jupunba_idiopoda_Quesada_1718@NODE_1_length_1472_cov_97.681720:0.00302301040234576610,Jupunba_oxyphyllidia_Yonker_6157@NODE_1_length_1686_cov_149.607209:0.00302870861590769265):0.00532163832311723962,((_R_Jupunba_nipensis_Mayo_19662@NODE_1_length_1414_cov_49.112939:0.00374716099908051518,Jupunba_asplenifolia_Ekman_6383@NODE_1_length_1345_cov_53.107256:0.00348031586561640179):0.00091673246237545148,(Jupunba_abbottii_Zanoni_21220@NODE_1_length_1477_cov_137.492143:0.00235920468509729460,Jupunba_oppositifolia_Liegier_16014@NODE_1_length_1487_cov_134.256738:0.00360716277817226200):0.00366922580508630526):0.00085425465487409162):0.00074619610097045202,Balizia_leucocalyx_Aguilar_1939@NODE_1_length_1789_cov_165.318341:0.00870345639019850723):0.00057818873299976265):0.00000100000050002909):0.00112926112335166710):0.00380726113429094614,((Jupunba_commutata_Maguire_46145@NODE_1_length_1775_cov_154.520612:0.00935807026505385865,Jupunba_longipedunculata_Cardona_2682@NODE_1_length_1569_cov_126.768767:0.00624453495483695206):0.00243385373399812154,(_R_Jupunba_trapezifolia_Simon_1600@NODE_1_length_1293_cov_241.571082:0.02384778419030091079,Jupunba_barbouriana_Iganci_847@NODE_1_length_1836_cov_198.616828:0.00148646955314983976):0.00536670266172899722):0.00127167781132887575):0.00294325383293988618):0.00294430255711649897):0.00722582497879508366,((((((Albizia_sinaloensis_Hughes_1576@NODE_1_length_1681_cov_107.800499:0.00250672445795840047,_R_Albizia_tomentosa_Hughes_648@NODE_1_length_1806_cov_145.485252:0.00311407622363493253):0.00633653599799339790,(Albizia_adinocephala_FHO33_88@NODE_1_length_1930_cov_206.742040:0.00629583554532564798,_R_Albizia_xerophytica_Hughes_1435@NODE_1_length_1758_cov_125.014277:0.00426576283117805627):0.00050948952239028751):0.00761448800108420389,(_R_Albizia_burkartiana_StivalSantos_678@NODE_1_length_1213_cov_8.591537:0.00988097011077766589,(Albizia_multiflora_Hughes_3090@NODE_1_length_1755_cov_191.961263:0.00789568557094334073,(Albizia_niopoides_Simon_1601@NODE_1_length_1747_cov_212.280838:0.02426757888483801334,(Albizia_decandra_Vilhena_231@NODE_1_length_1240_cov_41.188306:0.00779832256277337207,(Albizia_glabripetala_Lewis_1652@NODE_1_length_1584_cov_82.970139:0.00762223060964797427,((_R_Albizia_subdimidiata_var_subdimidiata_Ferreira_210@NODE_1_length_1473_cov_213.962751:0.00000100000050002909,Albizia_subdimidiata_var_minor_Gorts_341@NODE_1_length_1337_cov_39.070635:0.00522491214670171150):0.00534878088351066049,_R_Albizia_inundata_Wood_26530@NODE_1_length_1499_cov_212.104571:0.00344682035479911388):0.00294706463115563568):0.00266705628079675142):0.00346566792579446840):0.00320945442142207740):0.00000100000050002909):0.00401833545793476091):0.00368031939344330141,(Albizia_coripatensis_Hughes_2433@NODE_1_length_1903_cov_304.913472:0.00848037930345513051,_R_Albizia_edwallii_Dalmaso_272@NODE_1_length_1560_cov_5.944186:0.00413679955987755147):0.01297803472103696738):0.00359553029592183651,(_R_Acacia_rostellifera_Murphy_466@NODE_1_length_1911_cov_232.381134:0.02388895295657049445,Archidendron_clypearia_Wieringa_1849@NODE_1_length_1860_cov_245.688166:0.09285724909008158390):0.00000100000050002909):0.00114846613206684716,(Enterolobium_cyclocarpum_MWC9020@NODE_1_length_1838_cov_366.772288:0.02141930690475948515,_R_Albizia_tomentella_Leach_Dunlop_3801@NODE_1_length_1873_cov_181.239978:0.02978842544164057166):0.00138890343444313786):0.02002014395321688456):0.02845675170405952484,Afrocalliandra_redacta_Germishuizen_5585@NODE_1_length_1610_cov_266.012394:0.06652590195214287683):0.0;
