# Supplementary material for: A new generic circumscription of Hydrochorea (Leguminosae, Caesalpinioideae, mimosoid clade) with an amphi-Atlantic distribution
Source: PhytoKeys. 2022 Aug 22;205:401–37. doi: 10.3897/phytokeys.205.82775 (PMC9849043; doi:10.3897/phytokeys.205.82775)
Supplement: Supplementary material 2 — Supplementary data file S2 [file phytokeys-205-401_article-82775__-s002.zip › RBH3_m5245_comp21282_c0_seq1.tre]

(_R_Afrocalliandra_redacta_Germishuizen_5585@NODE_4_length_662_cov_127.150427:0.03344691551742327157,((((_R_Afrocalliandra_redacta_Germishuizen_5585@NODE_3_length_829_cov_203.178191:0.34392012971475000027,((_R_Acacia_rostellifera_Murphy_466@NODE_2_length_1418_cov_130.470544:0.06828676997140181726,_R_Archidendron_clypearia_Wieringa_1849@NODE_2_length_1164_cov_139.861086:0.03627703996002677733):0.07191987994139104057,(((Punjuba_callejasii_Daly_5935@NODE_2_length_801_cov_19.109116:0.02823799333788484106,((_R_Punjuba_killipii_Palodorios_6252@NODE_2_length_907_cov_56.395181:0.00456835125784649763,Punjuba_lehmannii_Escobar_7465@NODE_2_length_1258_cov_65.326842:0.00751333777853162472):0.00371583548705797014,Punjuba_racemiflora_Jimenez_Soares_3626@NODE_2_length_1267_cov_99.737815:0.00757375832378195685):0.00410437248497801197):0.00406645302413089459,((Jupunba_barbouriana_Iganci_847@NODE_2_length_504_cov_89.894614:0.00792772806282802250,Jupunba_commutata_Maguire_46145@NODE_2_length_1387_cov_89.431298:0.00274290064435347026):0.00827903039898796045,(((_R_Jupunba_nipensis_Mayo_19662@NODE_2_length_710_cov_47.605055:0.01030967979311357349,((((Jupunba_brachystachya_Lima_7438@NODE_1_length_1478_cov_85.993576:0.01456090938268450770,_R_Jupunba_villosa_Borges_423@NODE_1_length_1514_cov_105.448852:0.00126291675976852803):0.00161827720317251180,Jupunba_filamentosa_Lima_7487@NODE_2_length_1281_cov_84.895349:0.00790729502670359935):0.00846962304452345861,_R_Jupunba_limae_Iganci_261@NODE_2_length_1550_cov_75.389681:0.00773621157458232334):0.00436192377933496567,(((_R_Jupunba_longipedunculata_Cardona_2682@NODE_2_length_1214_cov_76.277045:0.01093288312388674723,_R_Jupunba_floribunda_Iganci_883@NODE_1_length_1427_cov_82.057037:0.00737472033004929993):0.00110543548111095629,(_R_Jupunba_idiopoda_Quesada_1718@NODE_2_length_1074_cov_55.276830:0.00750724648299058283,_R_Jupunba_oxyphyllidia_Yonker_6157@NODE_2_length_964_cov_116.287486:0.00187286226587528542):0.00592698300335618711):0.00089499482396232044,((_R_Jupunba_oppositifolia_Liegier_16014@NODE_2_length_975_cov_94.966592:0.00731830702633575175,(_R_Jupunba_asplenifolia_Ekman_6383@NODE_2_length_820_cov_29.944818:0.06610875409448235818,Jupunba_abbottii_Zanoni_21220@NODE_2_length_1026_cov_73.173867:0.00994676087177098420):0.00000100000050002909):0.00199411166803504158,_R_Jupunba_cochleata_Bonadeu_673@NODE_1_length_1463_cov_94.286436:0.00502485825237825121):0.00161717612412294815):0.00000100000050002909):0.00000100000050002909):0.00238530835248180507,(Jupunba_laeta_Mori_25147@NODE_2_length_1034_cov_34.290491:0.01786003811360073121,(_R_Balizia_leucocalyx_Aguilar_1939@NODE_2_length_1173_cov_107.395073:0.01615406910619652386,((Hydrochorea_gonggrijpii_Tillett_45696@NODE_2_length_1015_cov_116.603412:0.00331534431526582952,Balizia_spnov_Morim_577@NODE_2_length_1102_cov_164.648520:0.00607687465098312452):0.01321086270632131077,((Hydrochorea_marginata_Morim_563@NODE_1_length_1519_cov_134.053398:0.01296259428134886350,(_R_Jupunba_langsdorfii_Ribeiro_728@NODE_3_length_568_cov_24.140530:0.01279286256957050047,((_R_Cathormion_obliquifoliolatum_Wieringa_6519@NODE_2_length_647_cov_185.462838:0.02660269307531754751,_R_Hydrochorea_corymbosa2_Iganci_862@NODE_2_length_736_cov_367.693098:0.00593372509377962636):0.01221151773841999341,_R_Balizia_elegans_Iganci_870@NODE_2_length_1380_cov_89.248657:0.00883471178106805775):0.00215314671762535919):0.00218006545576370165):0.00116946323074587069,((Balizia_pedicellaris_Queiroz_15529@NODE_2_length_1202_cov_235.482999:0.00696447117470110153,Cathormion_rhombifolium_Deighton_3618@NODE_2_length_1148_cov_57.509804:0.01797259659704054588):0.00470088258122351808,Hydrochorea_corymbosa1_Bonadeu_655@NODE_1_length_894_cov_190.663886:0.01121020186929611549):0.00000100000050002909):0.00129400054541299950):0.00271365349844507678):0.00266829422589239277):0.00000100000050002909):0.00217068494438229804,((_R_Jupunba_microcalyx_Iganci_855@NODE_2_length_840_cov_173.916121:0.00378879977357538455,_R_Jupunba_leucophylla_Iganci_839@NODE_2_length_625_cov_43.627737:0.00239910016834135945):0.00434787527782435224,(_R_Jupunba_macradenia_Lourteig_3021@NODE_2_length_985_cov_102.752203:0.01036913846111433418,Jupunba_langsdorfii_Ribeiro_728@NODE_1_length_1584_cov_66.678832:0.04267443972603830044):0.01040370436850595465):0.00372861109853920474):0.00114415234433117583):0.01051366074079320041):0.00417034754879087085,(Enterolobium_cyclocarpum_MWC9020@NODE_2_length_1154_cov_132.926648:0.17274860202011477206,(((Albizia_edwallii_Dalmaso_272@NODE_2_length_806_cov_7.013316:0.02885712032731866522,_R_Albizia_coripatensis_Hughes_2433@NODE_2_length_1225_cov_62.780488:0.04076417384954859890):0.01644915182247257482,((_R_Albizia_sinaloensis_Hughes_1576@NODE_2_length_785_cov_21.343220:0.00940344758879286050,_R_Albizia_tomentosa_Hughes_648@NODE_2_length_545_cov_28.559829:0.02422754893061060052):0.08146973666030003780,(Albizia_burkartiana_StivalSantos_678@NODE_2_length_519_cov_5.489224:0.03836745619897910520,(_R_Albizia_subdimidiata_var_minor_Gorts_341@NODE_2_length_636_cov_22.906977:0.26872032826622238577,(Albizia_multiflora_Hughes_3090@NODE_2_length_829_cov_56.417553:0.03366152520881596222,Albizia_subdimidiata_var_subdimidiata_Ferreira_210@NODE_2_length_642_cov_45.148673:0.05105138295574927071):0.01761356364136081390):0.02036562008360823239):0.01480867546340420421):0.02442244388139886216):0.00608294881359674761,_R_Albizia_tomentella_Leach_Dunlop_3801@NODE_2_length_848_cov_31.447471:0.25167173527351277551):0.00267355299827783067):0.00190970643658694970):0.06526683610686048742):0.09962971795021592636):0.31295671190020868391,(((((Jupunba_floribunda_Iganci_883@NODE_3_length_521_cov_32.963964:0.01965826156788070753,((Jupunba_cochleata_Bonadeu_673@NODE_3_length_535_cov_35.744541:0.01950343609261774580,(_R_Jupunba_barbouriana_Iganci_847@NODE_1_length_1302_cov_156.119184:0.01735879668179470328,Jupunba_cochleata_Bonadeu_673@NODE_4_length_535_cov_33.198690:0.00981870378729026057):0.00324786435019815568):0.00605891994892051623,((_R_Jupunba_oppositifolia_Liegier_16014@NODE_1_length_1168_cov_110.371219:0.00463189039940741388,Jupunba_abbottii_Zanoni_21220@NODE_1_length_1043_cov_118.036232:0.00340750925176856517):0.00785456871295663051,(_R_Jupunba_nipensis_Mayo_19662@NODE_1_length_901_cov_35.144417:0.01149126086228622473,_R_Jupunba_asplenifolia_Ekman_6383@NODE_1_length_924_cov_46.709563:0.00629021698629508765):0.00000100000050002909):0.01587924894319367106):0.00189060850332315681):0.00311737712522202563,(((((((_R_Jupunba_oxyphyllidia_Yonker_6157@NODE_1_length_1103_cov_138.338207:0.02680414761966581558,Jupunba_floribunda_Iganci_883@NODE_2_length_1349_cov_125.933962:0.01259105448534021503):0.00619268806462938866,Balizia_pedicellaris_Queiroz_15529@NODE_1_length_1497_cov_324.755895:0.02711527487629601663):0.05678924820706442861,(_R_Jupunba_microcalyx_Iganci_855@NODE_3_length_508_cov_10.809745:0.01596555522894640977,Jupunba_cochleata_Bonadeu_673@NODE_2_length_767_cov_46.105797:0.01284187643090708465):0.01068560445927890443):0.00774256106772981244,((Jupunba_trapezifolia_Simon_1600@NODE_1_length_785_cov_258.706849:0.00517558063347834003,_R_Jupunba_commutata_Maguire_46145@NODE_1_length_1401_cov_130.815710:0.02116171047978008743):0.00418121932172076972,(Jupunba_longipedunculata_Cardona_2682@NODE_1_length_1261_cov_113.849662:0.01928245668746629907,(_R_Jupunba_filamentosa_Lima_7487@NODE_1_length_1394_cov_133.481397:0.02038077372065888113,((_R_Jupunba_macradenia_Lourteig_3021@NODE_1_length_1213_cov_119.169014:0.02028817662939096100,(_R_Jupunba_microcalyx_Iganci_855@NODE_1_length_1162_cov_178.578802:0.10506462961550847024,_R_Jupunba_leucophylla_Iganci_839@NODE_1_length_1682_cov_182.403115:0.00547676985576218273):0.00305415382486059908):0.00147502135927029274,_R_Balizia_spnov_Morim_577@NODE_1_length_1265_cov_334.738843:0.02477332473023426476):0.00224273191649817854):0.00192248610808799596):0.00273105484652725640):0.00509940646375582358):0.00212658090472483963,((((Cathormion_rhombifolium_Deighton_3618@NODE_1_length_1243_cov_92.297599:0.02523816088270135899,(_R_Jupunba_idiopoda_Quesada_1718@NODE_1_length_1180_cov_105.438803:0.01551141216599366893,((_R_Hydrochorea_gonggrijpii_Tillett_45696@NODE_1_length_1191_cov_138.689408:0.00831562531734738632,(_R_Balizia_elegans_Iganci_870@NODE_3_length_505_cov_34.065421:0.00756897716446179852,_R_Hydrochorea_marginata_Morim_563@NODE_4_length_500_cov_455.673759:0.00000100000050002909):0.00762318723321471752):0.00342338912605213942,(((_R_Hydrochorea_marginata_Morim_563@NODE_2_length_630_cov_36.386980:0.00751858459280933204,Hydrochorea_corymbosa2_Iganci_862@NODE_1_length_1117_cov_468.677024:0.01429023924918880820):0.00583400369306575836,(Hydrochorea_marginata_Morim_563@NODE_3_length_567_cov_48.438776:0.00000100000050002909,_R_Hydrochorea_corymbosa1_Bonadeu_655@NODE_2_length_859_cov_362.944030:0.00194018630247997791):0.01725217077315919709):0.00158908112007051581,Balizia_leucocalyx_Aguilar_1939@NODE_1_length_1700_cov_120.809612:0.01193112909069249730):0.00367411275622019171):0.00103105838004958540):0.00042565023339659092):0.00113710999775476192,_R_Balizia_elegans_Iganci_870@NODE_1_length_1614_cov_92.001952:0.01772818989110020935):0.00172188242944595806,_R_Cathormion_obliquifoliolatum_Wieringa_6519@NODE_1_length_1191_cov_225.791373:0.02392682850862202712):0.00538733864287638687,Jupunba_laeta_Mori_25147@NODE_1_length_1264_cov_35.677338:0.02766183620149286274):0.00475721302690094040):0.00478142924172883683,((Jupunba_limae_Iganci_261@NODE_1_length_1791_cov_89.621937:0.00779863449603829684,(Jupunba_brachystachya_Lima_7438@NODE_2_length_1460_cov_124.590745:0.01447160316550911464,Jupunba_langsdorfii_Ribeiro_728@NODE_2_length_1541_cov_128.631831:0.00644805098348379038):0.00874095791299887848):0.00129866408955247518,_R_Jupunba_villosa_Borges_423@NODE_2_length_1174_cov_185.158614:0.00182927238491185527):0.00870356166762642318):0.01251744429869832732,((Punjuba_callejasii_Daly_5935@NODE_1_length_1065_cov_21.552632:0.02195431486678989588,(_R_Punjuba_killipii_Palodorios_6252@NODE_1_length_1034_cov_89.476489:0.00483217984415863951,_R_Punjuba_lehmannii_Escobar_7465@NODE_1_length_1463_cov_91.104618:0.00926536332555438422):0.00633916280857435999):0.07032508112139604362,Punjuba_racemiflora_Jimenez_Soares_3626@NODE_1_length_1337_cov_159.550000:0.02153515839393909878):0.00714252340905265157):0.00163616374708467184):0.03209347470595080853,Archidendron_clypearia_Wieringa_1849@NODE_1_length_1337_cov_233.607937:0.12871551231227223999):0.01003681142739705837,(_R_Acacia_rostellifera_Murphy_466@NODE_1_length_1589_cov_166.237434:0.05558861745525948278,(_R_Enterolobium_cyclocarpum_MWC9020@NODE_1_length_1327_cov_280.439200:0.04130948998976349817,(_R_Albizia_edwallii_Dalmaso_272@NODE_1_length_841_cov_9.895674:0.02965421058448088412,(((_R_Albizia_adinocephala_FHO33_88@NODE_1_length_1639_cov_129.830346:0.02632818420742088009,(_R_Albizia_xerophytica_Hughes_1435@NODE_1_length_1485_cov_97.762074:0.01661296001436033537,(_R_Albizia_tomentosa_Hughes_648@NODE_1_length_1295_cov_110.816913:0.02842625960781364203,_R_Albizia_sinaloensis_Hughes_1576@NODE_1_length_1085_cov_109.776786:0.01523081894460915318):0.00834157878719078531):0.00837528892805091026):0.14868228895940371892,((((_R_Albizia_niopoides_Simon_1601@NODE_2_length_596_cov_86.398844:0.02300911072130311721,Albizia_inundata_Wood_26530@NODE_1_length_834_cov_381.376123:0.01952543324738166552):0.00000100000050002909,_R_Albizia_decandra_Vilhena_231@NODE_1_length_893_cov_50.518382:0.03049680870735370364):0.00261897901373626995,_R_Albizia_niopoides_Simon_1601@NODE_1_length_773_cov_205.644706:0.03420998681035641864):0.00914107602362464883,(_R_Albizia_multiflora_Hughes_3090@NODE_1_length_1269_cov_161.436242:0.01886284748501691755,((Albizia_subdimidiata_var_subdimidiata_Ferreira_210@NODE_1_length_1198_cov_153.306869:0.02394719769878751389,(Albizia_glabripetala_Lewis_1652@NODE_1_length_1041_cov_77.633817:0.00000100000050002909,_R_Albizia_subdimidiata_var_minor_Gorts_341@NODE_1_length_1001_cov_22.675325:0.00167659568909977346):0.00750059518709597986):0.01028588000696993750,_R_Albizia_burkartiana_StivalSantos_678@NODE_1_length_980_cov_10.766486:0.06678204317407224200):0.00230037895332848522):0.00135991178919076861):0.00630102036148414129):0.01106527058591363910,Albizia_coripatensis_Hughes_2433@NODE_1_length_1504_cov_210.218641:0.04028468743511842698):0.00662342156638160134):0.00679372967589127533):0.00258657018160093769):0.00825961956323770403):0.00423365582981244208,Albizia_tomentella_Leach_Dunlop_3801@NODE_1_length_1339_cov_155.051506:0.07454262933562119664):0.05419378759237090948):0.08543180500643071662,Calliandra_bella_LPQ15696@NODE_1_length_1258_cov_231.015241:0.48452855130062932876):0.07911637344099084479,_R_Afrocalliandra_redacta_Germishuizen_5585@NODE_1_length_1138_cov_238.097078:0.08104104155024499656):0.04995583074408115054,Afrocalliandra_redacta_Germishuizen_5585@NODE_2_length_1101_cov_108.570312:0.02685853731767799332):0.0;
