# Supplementary material for: A new generic circumscription of Hydrochorea (Leguminosae, Caesalpinioideae, mimosoid clade) with an amphi-Atlantic distribution
Source: PhytoKeys. 2022 Aug 22;205:401–37. doi: 10.3897/phytokeys.205.82775 (PMC9849043; doi:10.3897/phytokeys.205.82775)
Supplement: Supplementary material 2 — Supplementary data file S2 [file phytokeys-205-401_article-82775__-s002.zip › RBH3_m5431_comp21371_c0_seq1_exon01.tre]

((((((Albizia_edwallii_Dalmaso_272@NODE_1_length_661_cov_9.354785:0.02814277733899302192,_R_Albizia_coripatensis_Hughes_2433@NODE_1_length_1517_cov_228.800000:0.02828600435099896254):0.01590379308843899164,((Albizia_decandra_Vilhena_231@NODE_1_length_808_cov_58.075239:0.03886044779921234843,_R_Albizia_multiflora_Hughes_3090@NODE_1_length_1363_cov_142.941680:0.03363715209026865716):0.02384326113444968850,(_R_Albizia_burkartiana_StivalSantos_678@NODE_1_length_809_cov_8.253316:0.04660047541719613412,(_R_Albizia_niopoides_Simon_1601@NODE_1_length_1165_cov_181.177390:0.03216843233848736688,((((Albizia_subdimidiata_var_minor_Gorts_341@NODE_1_length_656_cov_66.210708:0.00000100000050002909,_R_Albizia_glabripetala_Lewis_1652@NODE_1_length_772_cov_68.299281:0.00000100000050002909):0.01927030977515173729,Albizia_subdimidiata_var_subdimidiata_Ferreira_210@NODE_1_length_1120_cov_155.080537:0.02812333328778180569):0.02908094342791638087,Albizia_inundata_Wood_26530@NODE_1_length_682_cov_559.478469:0.02394500086757009663):0.01136676514678901240,((_R_Albizia_tomentosa_Hughes_648@NODE_1_length_1325_cov_115.183494:0.00720590439100780768,_R_Albizia_sinaloensis_Hughes_1576@NODE_1_length_1197_cov_98.258929:0.01016580261352921510):0.01624237806142395796,(Albizia_adinocephala_FHO33_88@NODE_1_length_1457_cov_142.023913:0.01366656530371090743,Albizia_xerophytica_Hughes_1435@NODE_1_length_1258_cov_94.732430:0.01072398659467086249):0.00635969423458628957):0.00831068620620977264):0.00412206955987840656):0.00207822165185280296):0.00000100000050002909):0.01611890152178679231):0.02965169333492201353,(((_R_Punjuba_racemiflora_Jimenez_Soares_3626@NODE_1_length_1324_cov_145.846832:0.20591445663027069246,(Punjuba_lehmannii_Escobar_7465@NODE_1_length_1430_cov_90.883962:0.02529739515517137952,Punjuba_killipii_Palodorios_6252@NODE_1_length_929_cov_62.992958:0.00782821286589196856):0.01511106076467408008):0.00653037003842273350,((((_R_Balizia_leucocalyx_Aguilar_1939@NODE_1_length_1493_cov_151.156780:0.05052700675629611532,Jupunba_floribunda_Iganci_883@NODE_1_length_1287_cov_82.834711:0.03544736851482799961):0.00567241079037659763,(((Jupunba_abbottii_Zanoni_21220@NODE_1_length_1099_cov_151.203523:0.02657242743348067066,(_R_Jupunba_oppositifolia_Liegier_16014@NODE_1_length_850_cov_172.627426:0.02662071084823583109,(_R_Jupunba_asplenifolia_Ekman_6383@NODE_1_length_828_cov_78.797603:0.00000100000050002909,Jupunba_nipensis_Mayo_19662@NODE_1_length_765_cov_61.045058:0.00860076204497919709):0.01463791034499230780):0.00272374960151191376):0.00269163010759503182,(_R_Jupunba_idiopoda_Quesada_1718@NODE_1_length_1235_cov_70.038860:0.01152793790760946353,_R_Jupunba_oxyphyllidia_Yonker_6157@NODE_1_length_1135_cov_152.097353:0.00643038097395509309):0.00706313949257445992):0.01205919980721360286,(Jupunba_langsdorfii_Ribeiro_728@NODE_1_length_644_cov_38.897707:0.02469822786431876555,Jupunba_longipedunculata_Cardona_2682@NODE_1_length_1250_cov_149.224211:0.01783654172258833728):0.00608757463220036422):0.00185080538583636185):0.00104315638424125833,(Jupunba_filamentosa_Lima_7487@NODE_1_length_1602_cov_104.816393:0.19487926136663033527,Jupunba_langsdorfii_Ribeiro_728@NODE_2_length_574_cov_34.217304:0.02041078375695689825):0.02704817834535358165):0.00265978998321986021,(Jupunba_macradenia_Lourteig_3021@NODE_1_length_1079_cov_166.541916:0.24637332337730821763,((_R_Balizia_pedicellaris_Queiroz_15529@NODE_1_length_565_cov_157.082353:0.01421289685812342392,((((_R_Balizia_elegans_Iganci_870@NODE_1_length_1494_cov_106.607622:0.02379101238749760025,Balizia_elegans_Iganci_870@NODE_2_length_520_cov_26.851016:0.02089624155804101907):0.00629282752703979112,(Hydrochorea_corymbosa1_Bonadeu_655@NODE_1_length_613_cov_208.250896:0.01255930418484044533,((Jupunba_cochleata_Bonadeu_673@NODE_1_length_754_cov_27.533235:0.50920958648941172520,Hydrochorea_corymbosa2_Iganci_862@NODE_1_length_955_cov_366.178889:0.00000100000050002909):0.01472856926619812296,Hydrochorea_marginata_Morim_563@NODE_1_length_1603_cov_159.343381:0.01174821227993703456):0.00461769583483492146):0.00784764397278577865):0.00936296687458076406,(_R_Hydrochorea_gonggrijpii_Tillett_45696@NODE_1_length_1181_cov_161.127717:0.04150399733568722188,(_R_Cathormion_obliquifoliolatum_Wieringa_6519@NODE_1_length_919_cov_105.599537:0.00968292108959350334,_R_Cathormion_rhombifolium_Deighton_3618@NODE_1_length_1103_cov_91.287524:0.00799225508440545331):0.00783023674355882646):0.01267220625061498893):0.00942682486226668719,((_R_Balizia_spnov_Morim_577@NODE_1_length_875_cov_305.904878:0.01623445605645909215,(Jupunba_microcalyx_Iganci_855@NODE_1_length_535_cov_70.947598:0.02583655189554222992,(_R_Jupunba_leucophylla_Iganci_839@NODE_1_length_1471_cov_222.055237:0.00854791439176620302,_R_Jupunba_microcalyx_Iganci_855@NODE_2_length_533_cov_78.539474:0.00737592641128120233):0.00927513712125276578):0.02094158229490621775):0.00000100000050002909,(Jupunba_trapezifolia_Simon_1600@NODE_1_length_865_cov_77.516049:0.01058550239022832719,Jupunba_commutata_Maguire_46145@NODE_1_length_1347_cov_129.703150:0.00941686417692591364):0.02278770888956588303):0.00868391321251182728):0.00212280837255103333):0.00229592457342387302,((Jupunba_laeta_Mori_25147@NODE_1_length_921_cov_55.954976:0.04469243830538888185,_R_Jupunba_barbouriana_Iganci_847@NODE_1_length_525_cov_61.062500:0.01549790086881667681):0.00763311544708152479,(_R_Jupunba_limae_Iganci_261@NODE_1_length_1763_cov_97.744958:0.03081701248749378966,(_R_Jupunba_brachystachya_Lima_7438@NODE_1_length_1430_cov_121.102735:0.01120141637869048572,_R_Jupunba_villosa_Borges_423@NODE_1_length_1776_cov_107.556210:0.00980136425303253754):0.00835982535057367034):0.00805856478659333977):0.00189676108263903197):0.00110777069615926164):0.00200187593488523755):0.00728038459940441932):0.01178687523479779453,Punjuba_callejasii_Daly_5935@NODE_1_length_752_cov_47.560000:0.05826948132568136873):0.00551507274490489491):0.03525135494439156358,(Afrocalliandra_redacta_Germishuizen_5585@NODE_1_length_948_cov_269.336395:0.41693229476703674852,_R_Calliandra_bella_LPQ15696@NODE_1_length_1248_cov_179.140905:0.30342463126677349239):0.01617560600772776497):0.11137053333212348916,_R_Archidendron_clypearia_Wieringa_1849@NODE_1_length_1455_cov_226.767779:0.19742542716790489887):0.00000100000050002909,((((_R_Albizia_tomentella_Leach_Dunlop_3801@NODE_3_length_1202_cov_170.215111:0.20176398335455858479,Albizia_tomentella_Leach_Dunlop_3801@NODE_4_length_1053_cov_92.112705:0.25867639404254899604):0.14847440372037840062,(Albizia_tomentella_Leach_Dunlop_3801@NODE_2_length_1237_cov_127.538793:0.66345155316841575299,_R_Albizia_tomentella_Leach_Dunlop_3801@NODE_5_length_973_cov_49.479911:0.41166470695138057678):1.11364244417692281885):0.34407305045945696387,_R_Albizia_tomentella_Leach_Dunlop_3801@NODE_1_length_1518_cov_174.040250:0.12358799659019585604):0.03291143198817018251,_R_Enterolobium_cyclocarpum_MWC9020@NODE_1_length_1510_cov_218.104676:0.23820501283239214896):0.03693334678529608395,Acacia_rostellifera_Murphy_466@NODE_1_length_632_cov_393.893694:0.13421394370269515428):0.0;
