# Supplementary material for: A new generic circumscription of Hydrochorea (Leguminosae, Caesalpinioideae, mimosoid clade) with an amphi-Atlantic distribution
Source: PhytoKeys. 2022 Aug 22;205:401–37. doi: 10.3897/phytokeys.205.82775 (PMC9849043; doi:10.3897/phytokeys.205.82775)
Supplement: Supplementary material 2 — Supplementary data file S2 [file phytokeys-205-401_article-82775__-s002.zip › RBH3_m5431_comp21371_c0_seq1_exon03.tre]

((Enterolobium_cyclocarpum_MWC9020@NODE_1_length_1232_cov_200.488312:0.03246643070880381871,((_R_Albizia_tomentella_Leach_Dunlop_3801@NODE_2_length_1007_cov_56.079570:0.27538506008281810056,(_R_Albizia_tomentella_Leach_Dunlop_3801@NODE_4_length_909_cov_129.098558:0.23003638211197521835,Albizia_tomentella_Leach_Dunlop_3801@NODE_1_length_1038_cov_73.103018:0.16525195334056286267):0.05738993070423360071):0.02534625769217735761,Albizia_tomentella_Leach_Dunlop_3801@NODE_3_length_973_cov_157.844866:0.01971417036961743349):0.01347167498461978793):0.00291099457486094235,((((Jupunba_cochleata_Bonadeu_673@NODE_1_length_1602_cov_72.286557:0.01288800391411543296,((Jupunba_trapezifolia_Simon_1600@NODE_1_length_1330_cov_244.346667:0.00340610957580968730,(Jupunba_langsdorfii_Ribeiro_728@NODE_1_length_1146_cov_96.769878:0.00304993822540358889,_R_Jupunba_barbouriana_Iganci_847@NODE_1_length_1193_cov_171.640681:0.01198824387306919419):0.00000100000050002909):0.00163475686869703142,((((_R_Jupunba_laeta_Mori_25147@NODE_1_length_879_cov_46.361596:0.00377674063629027416,_R_Jupunba_filamentosa_Lima_7487@NODE_1_length_1222_cov_107.110917:0.00825947149963147942):0.00259783644952048687,(_R_Jupunba_longipedunculata_Cardona_2682@NODE_1_length_983_cov_98.804636:0.00646676483275403832,Jupunba_commutata_Maguire_46145@NODE_1_length_1183_cov_76.283906:0.00681420753024825163):0.00095392240684163780):0.00192146836915950739,(_R_Jupunba_limae_Iganci_261@NODE_1_length_1309_cov_101.621753:0.00622671054882019577,(Jupunba_villosa_Borges_423@NODE_1_length_1262_cov_108.983966:0.00422248393380654681,_R_Jupunba_brachystachya_Lima_7438@NODE_1_length_1218_cov_104.209465:0.00600950909377165159):0.00184925922842831122):0.00657165352902176671):0.00269999623599177004,((_R_Jupunba_microcalyx_Iganci_855@NODE_1_length_1347_cov_145.847244:0.00420546804520453756,Jupunba_leucophylla_Iganci_839@NODE_1_length_1694_cov_164.322202:0.00673814000209078598):0.00681678094755192292,((_R_Jupunba_macradenia_Lourteig_3021@NODE_1_length_870_cov_116.742749:0.01113315759496825812,((Jupunba_idiopoda_Quesada_1718@NODE_1_length_858_cov_75.138284:0.00503762688228612688,((Jupunba_oppositifolia_Liegier_16014@NODE_1_length_820_cov_127.251682:0.00541238488886106300,Jupunba_abbottii_Zanoni_21220@NODE_1_length_966_cov_132.129359:0.00000100000050002909):0.00648042376044045791,_R_Jupunba_oxyphyllidia_Yonker_6157@NODE_1_length_984_cov_124.146637:0.00526942901209339828):0.00000100000050002909):0.00000100000050002909,(Jupunba_nipensis_Mayo_19662@NODE_1_length_801_cov_25.831492:0.00704188990528232996,_R_Jupunba_asplenifolia_Ekman_6383@NODE_1_length_695_cov_50.131068:0.00169436744416993782):0.00667847835276997800):0.00311098051939523185):0.00000100000050002909,Balizia_pedicellaris_Queiroz_15529@NODE_1_length_1012_cov_378.394984:0.00924771931903099059):0.00000100000050002909):0.00082888437434545156):0.00257500628774497749):0.00000100000050002909):0.00163121046545881073,(_R_Jupunba_floribunda_Iganci_883@NODE_1_length_1323_cov_96.516051:0.00904866510923080757,((Hydrochorea_corymbosa2_Iganci_862@NODE_1_length_757_cov_439.917379:0.02761508009217381390,(_R_Balizia_elegans_Iganci_870@NODE_1_length_1254_cov_108.299065:0.01389523256316103038,((Hydrochorea_corymbosa2_Iganci_862@NODE_2_length_504_cov_75.091314:0.01123067984644105129,Hydrochorea_marginata_Morim_563@NODE_1_length_1254_cov_159.862362:0.00591449045684539019):0.00000100000050002909,Hydrochorea_corymbosa1_Bonadeu_655@NODE_1_length_1024_cov_159.775026:0.00811680660944113196):0.00477151875363980051):0.00000100000050002909):0.00350932929138688234,(((_R_Hydrochorea_gonggrijpii_Tillett_45696@NODE_1_length_731_cov_215.868502:0.00981402044950930794,(_R_Cathormion_rhombifolium_Deighton_3618@NODE_1_length_914_cov_82.915173:0.00346315840867775573,Cathormion_obliquifoliolatum_Wieringa_6519@NODE_1_length_1255_cov_312.500000:0.00207576969441264575):0.00313865943399480735):0.00102860427390420316,Balizia_spnov_Morim_577@NODE_1_length_1247_cov_240.087248:0.01304976091850013065):0.00257875668271518232,Balizia_leucocalyx_Aguilar_1939@NODE_1_length_1467_cov_110.306475:0.00597436285028097452):0.00081799152636610577):0.00081951309174933817):0.00000100000050002909):0.00324756780891793202,(_R_Punjuba_callejasii_Daly_5935@NODE_1_length_836_cov_31.985507:0.01513104879971031644,(_R_Punjuba_lehmannii_Escobar_7465@NODE_1_length_1153_cov_87.882900:0.13045612073224258087,(_R_Punjuba_racemiflora_Jimenez_Soares_3626@NODE_1_length_1066_cov_132.288170:0.01456028378945684564,_R_Punjuba_killipii_Palodorios_6252@NODE_1_length_868_cov_40.658660:0.00543660323766358405):0.00108046580999269820):0.00129496784628052000):0.00548830420139198930):0.00157106816275266519,((_R_Calliandra_bella_LPQ15696@NODE_1_length_1140_cov_185.070555:0.20724568741062229793,_R_Afrocalliandra_redacta_Germishuizen_5585@NODE_1_length_950_cov_171.934708:0.11000015257959597226):0.03270189972802250988,(((_R_Albizia_niopoides_Simon_1601@NODE_1_length_1018_cov_110.476089:0.02198659488778919799,((_R_Albizia_sinaloensis_Hughes_1576@NODE_1_length_980_cov_80.397564:0.00298118454690910308,_R_Albizia_tomentosa_Hughes_648@NODE_1_length_1102_cov_78.188293:0.00091546263151729194):0.00451886641586313545,(Albizia_adinocephala_FHO33_88@NODE_1_length_1290_cov_97.915911:0.00309836576406335865,Albizia_xerophytica_Hughes_1435@NODE_1_length_926_cov_89.607774:0.00114058941604135351):0.00205989269280622452):0.00699804515392027631):0.00248930759535351829,(((Albizia_decandra_Vilhena_231@NODE_1_length_638_cov_35.655971:0.01547738695438853618,((Albizia_subdimidiata_var_minor_Gorts_341@NODE_1_length_662_cov_57.389744:0.01061820687445111898,Albizia_subdimidiata_var_subdimidiata_Ferreira_210@NODE_1_length_993_cov_97.177948:0.00215073753511183961):0.00695323321606676394,Albizia_glabripetala_Lewis_1652@NODE_1_length_792_cov_69.227972:0.00916251794824575992):0.00630919169296638178):0.00350640790151651813,(Albizia_inundata_Wood_26530@NODE_1_length_864_cov_151.948084:0.01277275218189585955,_R_Albizia_multiflora_Hughes_3090@NODE_1_length_1126_cov_117.854147:0.01346205457930372586):0.00489069061150371708):0.00194988500442091085,Albizia_burkartiana_StivalSantos_678@NODE_1_length_825_cov_13.377922:0.01162232860845481379):0.00000100000050002909):0.00781336866331323009,(Albizia_edwallii_Dalmaso_272@NODE_1_length_1032_cov_10.803480:0.01242265357035910595,_R_Albizia_coripatensis_Hughes_2433@NODE_1_length_1255_cov_178.535654:0.01107920743896475754):0.00216283899446205507):0.03319068123390015584):0.01753664245067935654):0.00154500849920121580,Acacia_rostellifera_Murphy_466@NODE_1_length_1372_cov_157.368340:0.19438565006167815574):0.0;
