# Supplementary material for: A new generic circumscription of Hydrochorea (Leguminosae, Caesalpinioideae, mimosoid clade) with an amphi-Atlantic distribution
Source: PhytoKeys. 2022 Aug 22;205:401–37. doi: 10.3897/phytokeys.205.82775 (PMC9849043; doi:10.3897/phytokeys.205.82775)
Supplement: Supplementary material 2 — Supplementary data file S2 [file phytokeys-205-401_article-82775__-s002.zip › RBH3_m5560_comp21443_c1_seq1_exon01.tre]

(_R_Archidendron_clypearia_Wieringa_1849@NODE_2_length_611_cov_39.262172:0.65789018234120377748,(_R_Punjuba_lehmannii_Escobar_7465@NODE_2_length_586_cov_61.033399:0.00000100000050002909,(Punjuba_racemiflora_Jimenez_Soares_3626@NODE_1_length_1260_cov_138.607777:0.01997676269498979001,(((_R_Punjuba_callejasii_Daly_5935@NODE_1_length_1098_cov_53.175318:0.00961465187512426482,_R_Punjuba_lehmannii_Escobar_7465@NODE_1_length_1220_cov_70.168854:0.01482791848988858525):0.00096124766256047679,((((_R_Jupunba_leucophylla_Iganci_839@NODE_1_length_1785_cov_154.797424:0.01220501960804938960,_R_Jupunba_microcalyx_Iganci_855@NODE_1_length_1621_cov_94.652202:0.00874769905761828455):0.00552677046220791113,(Jupunba_oxyphyllidia_Yonker_6157@NODE_1_length_1172_cov_124.416438:0.00539918660539847033,((((_R_Jupunba_macradenia_Lourteig_3021@NODE_1_length_1222_cov_144.306550:0.00570758251571011795,Balizia_leucocalyx_Aguilar_1939@NODE_1_length_1168_cov_156.724106:0.00923766977991961891):0.00338761077240466984,Jupunba_longipedunculata_Cardona_2682@NODE_1_length_1110_cov_162.850920:0.00878144794498699616):0.00108765813656037697,_R_Jupunba_idiopoda_Quesada_1718@NODE_1_length_879_cov_82.076060:0.00382989159299237415):0.00000100000050002909,((Jupunba_nipensis_Mayo_19662@NODE_1_length_836_cov_49.220026:0.00267621460394522033,(Jupunba_abbottii_Zanoni_21220@NODE_1_length_1115_cov_93.769750:0.00408878782366999417,Jupunba_oppositifolia_Liegier_16014@NODE_1_length_1019_cov_151.182590:0.00316571432711330002):0.00000100000050002909):0.00000100000050002909,Jupunba_asplenifolia_Ekman_6383@NODE_1_length_976_cov_55.921023:0.00547440808974506039):0.01156901876576686347):0.00000100000050002909):0.00098933847716565246):0.00228790627872584853,(Jupunba_langsdorfii_Ribeiro_728@NODE_1_length_1542_cov_101.221843:0.01595739894302918363,(((((_R_Hydrochorea_gonggrijpii_Tillett_45696@NODE_1_length_1183_cov_152.197107:0.00540905604577739119,((_R_Cathormion_rhombifolium_Deighton_3618@NODE_1_length_1319_cov_62.193237:0.00579640608020007796,_R_Cathormion_obliquifoliolatum_Wieringa_6519@NODE_1_length_1187_cov_270.409011:0.00681489504422945307):0.00132589177133414938,(_R_Hydrochorea_corymbosa1_Bonadeu_655@NODE_1_length_917_cov_4421.288863:0.00117287751238965014,(Hydrochorea_corymbosa2_Iganci_862@NODE_1_length_1210_cov_320.111688:0.00749669388671905454,_R_Hydrochorea_marginata_Morim_563@NODE_1_length_1234_cov_201.515125:0.00000100000050002909):0.00000100000050002909):0.00280119379780474588):0.00000100000050002909):0.00130092426997245429,_R_Balizia_spnov_Morim_577@NODE_1_length_1193_cov_352.674868:0.00258882103069269951):0.00261747664459071293,(_R_Balizia_pedicellaris_Queiroz_15529@NODE_1_length_1310_cov_238.937849:0.00552954722206855983,Balizia_elegans_Iganci_870@NODE_1_length_1439_cov_110.787812:0.05668065650983757781):0.00453839334094639692):0.00478231940576429818,(Jupunba_commutata_Maguire_46145@NODE_1_length_1207_cov_138.981416:0.00472517737396061996,Jupunba_cochleata_Bonadeu_673@NODE_1_length_1088_cov_122.998022:0.00609750083066356186):0.00334650760550578253):0.00083066913517907055,(((Jupunba_trapezifolia_Simon_1600@NODE_1_length_1157_cov_231.405626:0.00333604969714261295,Jupunba_barbouriana_Iganci_847@NODE_1_length_1345_cov_174.259464:0.00442548231175302065):0.00220197217998474972,_R_Jupunba_floribunda_Iganci_883@NODE_1_length_1580_cov_101.538257:0.00859579141203972198):0.00248920801362217253,(_R_Jupunba_laeta_Mori_25147@NODE_1_length_1251_cov_50.324532:0.00963774297795039030,(Jupunba_villosa_Borges_423@NODE_1_length_1546_cov_103.590878:0.00868199116419873795,(Jupunba_brachystachya_Lima_7438@NODE_1_length_1442_cov_113.834432:0.00498467531613151684,(_R_Jupunba_filamentosa_Lima_7487@NODE_1_length_1452_cov_99.531636:0.00078521120093004860,Jupunba_limae_Iganci_261@NODE_1_length_1722_cov_84.889970:0.00577663372118985240):0.00143673007034724647):0.00144507685880109729):0.00103178215542813366):0.00207432910271906435):0.00081559607842477950):0.00078845981909551020):0.00000100000050002909):0.00212460587214550415,((((_R_Albizia_edwallii_Dalmaso_272@NODE_1_length_681_cov_14.785942:0.01505712882871918477,Albizia_coripatensis_Hughes_2433@NODE_1_length_1544_cov_181.784594:0.00589356386968580524):0.06980364549771095328,(((Albizia_niopoides_Simon_1601@NODE_1_length_1038_cov_159.700312:0.01897594521584683794,(Albizia_sinaloensis_Hughes_1576@NODE_1_length_1135_cov_81.870510:0.00546637644577646024,_R_Albizia_tomentosa_Hughes_648@NODE_1_length_1107_cov_92.632039:0.00472391306022578675):0.01442038047053592793):0.02155664495591491647,_R_Albizia_burkartiana_StivalSantos_678@NODE_1_length_975_cov_13.008696:0.01707689011780220284):0.00489037494164774444,((_R_Albizia_multiflora_Hughes_3090@NODE_1_length_1199_cov_126.736185:0.01516253311301880326,(Albizia_glabripetala_Lewis_1652@NODE_1_length_923_cov_52.631206:0.02173287719185490116,(_R_Albizia_decandra_Vilhena_231@NODE_1_length_707_cov_27.349206:0.00488070708275936248,(_R_Albizia_inundata_Wood_26530@NODE_1_length_920_cov_121.178035:0.01075652317213629007,(Albizia_subdimidiata_var_subdimidiata_Ferreira_210@NODE_1_length_1094_cov_123.417896:0.00545638169116947295,Albizia_subdimidiata_var_minor_Gorts_341@NODE_1_length_962_cov_40.767232:0.05279155911238968962):0.00376859337337277431):0.00178317086321491984):0.00361664277634684726):0.00000100000050002909):0.01352126376716681656,(Albizia_xerophytica_Hughes_1435@NODE_1_length_1126_cov_89.311725:0.00968973430617237064,_R_Albizia_adinocephala_FHO33_88@NODE_1_length_1417_cov_119.843284:0.01580822376281385694):0.01791150522198734288):0.00500561284795840271):0.04589796842159316742):0.04045453391185298286,((_R_Acacia_rostellifera_Murphy_466@NODE_1_length_1497_cov_182.130986:0.02734469701309570969,Archidendron_clypearia_Wieringa_1849@NODE_1_length_1341_cov_183.837816:0.02160494006628515401):0.00693746643152100446,Albizia_tomentella_Leach_Dunlop_3801@NODE_1_length_1311_cov_175.413290:0.04908664964806478542):0.00171103067533892009):0.00131559243394497195,((_R_Calliandra_bella_LPQ15696@NODE_1_length_1046_cov_121.435501:0.07508185172232458016,_R_Afrocalliandra_redacta_Germishuizen_5585@NODE_1_length_741_cov_82.823795:0.09766933013141981812):0.08814450344201782417,Enterolobium_cyclocarpum_MWC9020@NODE_1_length_1212_cov_205.576211:0.04354495378329379524):0.00206554774323102711):0.00802331040387915286):0.00072875096320207671):0.00212879977902963747,_R_Punjuba_killipii_Palodorios_6252@NODE_1_length_991_cov_47.904814:0.00443118902231020174):0.00217467588994607131):0.01082422465500037199):0.00572942606646148055,Acacia_rostellifera_Murphy_466@NODE_2_length_884_cov_13.609665:1.11164595928748299869):0.0;
