# Supplementary material for: A new generic circumscription of Hydrochorea (Leguminosae, Caesalpinioideae, mimosoid clade) with an amphi-Atlantic distribution
Source: PhytoKeys. 2022 Aug 22;205:401–37. doi: 10.3897/phytokeys.205.82775 (PMC9849043; doi:10.3897/phytokeys.205.82775)
Supplement: Supplementary material 2 — Supplementary data file S2 [file phytokeys-205-401_article-82775__-s002.zip › RBH3_m5565_comp21448_c0_seq1_exon01.tre]

(((((_R_Albizia_edwallii_Dalmaso_272@NODE_1_length_1400_cov_11.276580:0.01198993172120551946,(Albizia_coripatensis_Hughes_2433@NODE_1_length_1900_cov_279.969830:0.01338228683473946870,(_R_Albizia_niopoides_Simon_1601@NODE_1_length_1920_cov_183.459577:0.01344993586894764094,((Albizia_burkartiana_StivalSantos_678@NODE_1_length_1081_cov_16.973684:0.01212183373053140473,(Albizia_xerophytica_Hughes_1435@NODE_1_length_1743_cov_131.704682:0.00916390196705810407,(Albizia_tomentosa_Hughes_648@NODE_1_length_1546_cov_177.878829:0.00530086581912543771,(Albizia_sinaloensis_Hughes_1576@NODE_1_length_1640_cov_125.868842:0.00498310654261517778,Albizia_adinocephala_FHO33_88@NODE_1_length_1945_cov_194.486617:0.00522792062736051905):0.00195807778332426951):0.00327001007126680610):0.00243833958123497929):0.00000100000050002909,((_R_Albizia_multiflora_Hughes_3090@NODE_1_length_1863_cov_174.227884:0.00676314458100568238,_R_Albizia_decandra_Vilhena_231@NODE_1_length_1188_cov_55.993699:0.01085310641125489597):0.00069305278635079469,((Albizia_glabripetala_Lewis_1652@NODE_1_length_1378_cov_105.052267:0.00423572910243931802,_R_Albizia_subdimidiata_var_minor_Gorts_341@NODE_1_length_1432_cov_58.433210:0.00373887502280696163):0.00282787945124464380,(_R_Albizia_subdimidiata_var_subdimidiata_Ferreira_210@NODE_1_length_1540_cov_224.931647:0.00000100000050002909,Albizia_inundata_Wood_26530@NODE_1_length_1146_cov_349.282310:0.00364575145908687141):0.00150846832724658899):0.00641776752290825966):0.00123974854976827186):0.00000100000050002909):0.00475460306793437995):0.00062257577115833727):0.00815832359391071779,(((Punjuba_racemiflora_Jimenez_Soares_3626@NODE_1_length_1775_cov_198.965842:0.00359000293434163327,Punjuba_killipii_Palodorios_6252@NODE_1_length_1390_cov_108.626809:0.00665065956490936468):0.00197042340255045891,(_R_Punjuba_callejasii_Daly_5935@NODE_1_length_1185_cov_34.460289:0.00922379844655545761,Punjuba_lehmannii_Escobar_7465@NODE_2_length_1432_cov_161.171956:0.00459219243494216750):0.00186821242249005526):0.00665941352530561182,(_R_Enterolobium_cyclocarpum_MWC9020@NODE_2_length_711_cov_44.924290:0.39180158278033155872,(((_R_Jupunba_longipedunculata_Cardona_2682@NODE_1_length_1526_cov_200.945480:0.00270448882800026656,(Jupunba_barbouriana_Iganci_847@NODE_1_length_1932_cov_239.104582:0.00000100000050002909,_R_Jupunba_trapezifolia_Simon_1600@NODE_1_length_2125_cov_290.232367:0.00330618847157510606):0.00309425765911178511):0.00076915070234018982,(Jupunba_commutata_Maguire_46145@NODE_1_length_1688_cov_194.261949:0.00317604074874681605,Jupunba_floribunda_Iganci_883@NODE_1_length_1571_cov_206.497992:0.00465919710144915410):0.00062963641117472116):0.00154466782979474138,(((_R_Jupunba_cochleata_Bonadeu_673@NODE_1_length_2126_cov_167.571010:0.00639647659318896833,(Jupunba_villosa_Borges_423@NODE_1_length_1881_cov_191.632483:0.00291598949737151758,Jupunba_brachystachya_Lima_7438@NODE_1_length_1882_cov_180.382825:0.00351500068723655055):0.00115889597911422075):0.00231356499157966272,(Jupunba_langsdorfii_Ribeiro_728@NODE_1_length_2113_cov_145.702358:0.00754287535769308879,((_R_Jupunba_filamentosa_Lima_7487@NODE_1_length_1855_cov_166.067492:0.00294300463739929213,Jupunba_limae_Iganci_261@NODE_1_length_1974_cov_172.661571:0.00347504813554481550):0.00172957295595225157,(_R_Jupunba_laeta_Mori_25147@NODE_1_length_1483_cov_75.896159:0.00697147834906425463,(_R_Jupunba_microcalyx_Iganci_855@NODE_1_length_1978_cov_200.890584:0.00057658223383562444,Jupunba_leucophylla_Iganci_839@NODE_1_length_2010_cov_322.928608:0.00000100000050002909):0.00173200266464907933):0.00000100000050002909):0.00173286736808561399):0.00000100000050002909):0.00057645951023765820,((Jupunba_oxyphyllidia_Yonker_6157@NODE_1_length_1545_cov_176.379428:0.00735486780238091623,((_R_Jupunba_nipensis_Mayo_19662@NODE_1_length_1329_cov_64.270767:0.00618498604374521747,Jupunba_oppositifolia_Liegier_16014@NODE_1_length_1469_cov_168.020833:0.00000100000050002909):0.00263815839951472017,((Jupunba_asplenifolia_Ekman_6383@NODE_1_length_1251_cov_55.753833:0.00111412564196288789,(((((_R_Albizia_edwallii_Dalmaso_272@NODE_2_length_618_cov_2.607460:0.02696605165757092956,Albizia_inundata_Wood_26530@NODE_2_length_507_cov_60.610619:0.01446387086268372674):0.03003545839527824168,(Hydrochorea_corymbosa1_Bonadeu_655@NODE_5_length_535_cov_35.137500:0.01174360351070979566,Balizia_pedicellaris_Queiroz_15529@NODE_3_length_642_cov_42.550256:0.00405960919004195488):0.00000100000050002909):0.77002984247498484915,_R_Jupunba_villosa_Borges_423@NODE_5_length_512_cov_28.406897:0.68977785542261704776):0.10959767162331489343,(Balizia_elegans_Iganci_870@NODE_4_length_731_cov_8.692661:0.01584163660356745218,((((Jupunba_commutata_Maguire_46145@NODE_3_length_655_cov_14.698962:0.02176603060387490712,(Cathormion_rhombifolium_Deighton_3618@NODE_3_length_537_cov_5.332609:0.02480256811112714274,Jupunba_oxyphyllidia_Yonker_6157@NODE_4_length_874_cov_13.948557:0.01122979079722324566):0.00000100000050002909):0.00273680108907010033,Jupunba_barbouriana_Iganci_847@NODE_4_length_682_cov_10.570248:0.00794831256336691987):0.00000100000050002909,((_R_Balizia_pedicellaris_Queiroz_15529@NODE_2_length_771_cov_37.480447:0.02282155255089050178,(Jupunba_filamentosa_Lima_7487@NODE_4_length_739_cov_13.448640:0.00858929128847309327,(Jupunba_limae_Iganci_261@NODE_4_length_679_cov_3.930233:0.00470710405891782216,Jupunba_villosa_Borges_423@NODE_4_length_617_cov_6.881481:0.00792337370576387187):0.00000100000050002909):0.00850782958520170281):0.00000100000050002909,(Jupunba_floribunda_Iganci_883@NODE_3_length_555_cov_8.836820:0.01761697427291558649,(Jupunba_macradenia_Lourteig_3021@NODE_4_length_528_cov_5.962306:0.01128843671851835831,(Hydrochorea_gonggrijpii_Tillett_45696@NODE_3_length_644_cov_11.021164:0.02072845460353480579,(Jupunba_microcalyx_Iganci_855@NODE_2_length_589_cov_5.304688:0.01287373934889641039,_R_Balizia_spnov_Morim_577@NODE_3_length_618_cov_43.031972:0.01421931403816974540):0.00345037120271577021):0.00292042828095809889):0.00133140587125638314):0.00109086057579631224):0.00000100000050002909):0.00270143762408410091,(_R_Hydrochorea_marginata_Morim_563@NODE_6_length_615_cov_13.301115:0.03770013024371871024,Balizia_leucocalyx_Aguilar_1939@NODE_3_length_676_cov_11.814691:0.01883161642661467655):0.00132310219089919081):0.00968815210206014181):0.22940522248753067447):0.05993394732749721121,_R_Jupunba_idiopoda_Quesada_1718@NODE_1_length_1507_cov_124.881119:0.00441045033919528623):0.01634196364977078680):0.04903130167182843946,Jupunba_abbottii_Zanoni_21220@NODE_1_length_1440_cov_138.450477:0.00434493510052333214):0.00096431641110558729):0.00085941244569335022):0.00129605167307445088,(((Balizia_leucocalyx_Aguilar_1939@NODE_2_length_1731_cov_196.515719:0.01017657982879220137,Balizia_pedicellaris_Queiroz_15529@NODE_1_length_1117_cov_621.158192:0.00996920330860038076):0.00000100000050002909,((_R_Balizia_elegans_Iganci_870@NODE_1_length_1993_cov_152.111169:0.00583433523768246264,((Hydrochorea_corymbosa1_Bonadeu_655@NODE_1_length_1207_cov_321.936632:0.00000100000050002909,(((((_R_Albizia_multiflora_Hughes_3090@NODE_2_length_1594_cov_95.416612:0.02355008260571788206,((Albizia_subdimidiata_var_subdimidiata_Ferreira_210@NODE_2_length_1163_cov_75.815838:0.00000100000050002909,Albizia_glabripetala_Lewis_1652@NODE_2_length_910_cov_36.165666:0.00369463205153588775):0.02497059502262287053,(Albizia_xerophytica_Hughes_1435@NODE_3_length_932_cov_38.773099:0.00368137524712573152,(Albizia_sinaloensis_Hughes_1576@NODE_2_length_1030_cov_66.856243:0.06153988461510042501,(_R_Albizia_adinocephala_FHO33_88@NODE_2_length_1029_cov_56.696429:0.00339175458936046524,Albizia_tomentosa_Hughes_648@NODE_2_length_1226_cov_77.269800:0.00406473178120785299):0.00129150581028112180):0.00086001172767378661):0.01798366690505426302):0.00370250446495264509):0.02049570157846533278,((Punjuba_killipii_Palodorios_6252@NODE_2_length_1174_cov_108.309936:0.00321713842983091481,(_R_Punjuba_racemiflora_Jimenez_Soares_3626@NODE_7_length_518_cov_114.768707:0.00318753792022594519,Punjuba_callejasii_Daly_5935@NODE_2_length_869_cov_24.642677:0.00637651067562884730):0.00418808547960983907):0.00255367154063020942,(Punjuba_racemiflora_Jimenez_Soares_3626@NODE_4_length_1085_cov_90.585317:0.00915670368913081879,_R_Punjuba_lehmannii_Escobar_7465@NODE_1_length_1624_cov_78.985779:0.00197082678111155365):0.00161495919247721278):0.01690223202943140837):0.00898841355160046387,((((((((((_R_Balizia_elegans_Iganci_870@NODE_3_length_1628_cov_120.732431:0.00344714221774975469,Hydrochorea_gonggrijpii_Tillett_45696@NODE_2_length_1097_cov_85.370588:0.00397967506695578489):0.00000100000050002909,((Balizia_spnov_Morim_577@NODE_2_length_1315_cov_373.403968:0.00355969440512861985,(Hydrochorea_corymbosa2_Iganci_862@NODE_2_length_1210_cov_241.741126:0.00542737652582738969,(Hydrochorea_marginata_Morim_563@NODE_5_length_757_cov_93.210294:0.00000100000050002909,_R_Hydrochorea_corymbosa1_Bonadeu_655@NODE_4_length_616_cov_187.417112:0.00178970275140855105):0.00358595972874165394):0.00186849757366784781):0.00467567169139820708,((_R_Cathormion_obliquifoliolatum_Wieringa_6519@NODE_2_length_1144_cov_129.071625:0.00846609975367164889,_R_Cathormion_rhombifolium_Deighton_3618@NODE_2_length_1241_cov_178.835911:0.00112920294539958343):0.00226374320631936733,(_R_Jupunba_filamentosa_Lima_7487@NODE_3_length_1499_cov_129.215190:0.00510290464787802652,Jupunba_langsdorfii_Ribeiro_728@NODE_2_length_1821_cov_120.563647:0.00084456078404720049):0.00169869236180284953):0.00000100000050002909):0.00084428631624514972):0.00000100000050002909,Balizia_leucocalyx_Aguilar_1939@NODE_1_length_1919_cov_121.629750:0.00406474989449611031):0.00135464802876842511,(_R_Jupunba_trapezifolia_Simon_1600@NODE_2_length_818_cov_232.242464:0.00628485671520945602,Jupunba_longipedunculata_Cardona_2682@NODE_2_length_1296_cov_76.591468:0.00000100000050002909):0.00398093196189318235):0.00000100000050002909,(_R_Jupunba_brachystachya_Lima_7438@NODE_4_length_946_cov_191.086306:0.00484793584474061106,_R_Jupunba_limae_Iganci_261@NODE_3_length_779_cov_111.158120:0.00443517001319850088):0.00470328142691932728):0.00203262724663221071,Jupunba_laeta_Mori_25147@NODE_2_length_1163_cov_35.302026:0.01014367595388362790):0.00000100000050002909,Jupunba_villosa_Borges_423@NODE_3_length_1530_cov_168.622161:0.00212364520424128747):0.00135177185335096073,_R_Jupunba_floribunda_Iganci_883@NODE_2_length_1500_cov_69.740689:0.00428593445942423643):0.00059515074380398750,(Jupunba_barbouriana_Iganci_847@NODE_3_length_1033_cov_133.728033:0.00645975470504866773,(Jupunba_commutata_Maguire_46145@NODE_2_length_1432_cov_76.374908:0.00083139153213785864,Jupunba_oxyphyllidia_Yonker_6157@NODE_2_length_1308_cov_125.980504:0.00461690853411555243):0.00000100000050002909):0.00620069984782682920):0.00675886469636873682,((_R_Jupunba_limae_Iganci_261@NODE_2_length_1489_cov_73.003541:0.00861338908434047638,(_R_Jupunba_cochleata_Bonadeu_673@NODE_4_length_644_cov_54.647266:0.00732743136849133524,Jupunba_brachystachya_Lima_7438@NODE_2_length_1672_cov_148.858307:0.01390134043001001012):0.00949205522718708956):0.00460017852016056297,Jupunba_macradenia_Lourteig_3021@NODE_2_length_1296_cov_126.778507:0.00436550213117765148):0.01211835497459293719):0.00317736770784230078):0.08529883421188155790,Hydrochorea_marginata_Morim_563@NODE_4_length_1193_cov_177.148746:0.21058732983389413795):0.07735601593686373956,(_R_Jupunba_cochleata_Bonadeu_673@NODE_2_length_1636_cov_117.352149:0.20406315781331252346,(Punjuba_racemiflora_Jimenez_Soares_3626@NODE_3_length_1110_cov_79.990319:0.01265600451801133369,Punjuba_callejasii_Daly_5935@NODE_4_length_720_cov_14.003110:0.00863173178523652697):0.29166731912089582934):0.03653523271830086405):0.19061391943809713467):0.14383172302056310143,(Hydrochorea_corymbosa2_Iganci_862@NODE_1_length_2219_cov_208.258780:0.00000100000050002909,Hydrochorea_gonggrijpii_Tillett_45696@NODE_1_length_1563_cov_211.318304:0.00079072467284800618):0.00321526824015025458):0.00284546213412262793):0.00055527171616334627,(Hydrochorea_marginata_Morim_563@NODE_1_length_1970_cov_266.119387:0.00208610766843494392,(_R_Cathormion_rhombifolium_Deighton_3618@NODE_1_length_1429_cov_146.651627:0.00368031240928586153,(_R_Balizia_spnov_Morim_577@NODE_4_length_500_cov_210.220225:0.01981294098722443872,Cathormion_obliquifoliolatum_Wieringa_6519@NODE_1_length_2186_cov_291.450493:0.00000100000050002909):0.00495340906975190020):0.00354113603189481260):0.00138750548498493354):0.00000100000050002909):0.00230195158926489295,(_R_Jupunba_macradenia_Lourteig_3021@NODE_1_length_1531_cov_188.600413:0.00670521047457085188,Balizia_spnov_Morim_577@NODE_1_length_1404_cov_244.575241:0.00844879266057268867):0.00000100000050002909):0.00000100000050002909):0.00000100000050002909):0.00115423349844662984):0.00192715376639725233):0.00095962538138300599):0.00232460171011203897):0.00100405506001553660,((Archidendron_clypearia_Wieringa_1849@NODE_1_length_1747_cov_323.811976:0.01660449191439999916,(_R_Enterolobium_cyclocarpum_MWC9020@NODE_1_length_1705_cov_366.681204:0.02391538417929469154,_R_Albizia_tomentella_Leach_Dunlop_3801@NODE_1_length_1625_cov_256.940568:0.02316929340890976421):0.00344439406957852473):0.00000100000050002909,_R_Acacia_rostellifera_Murphy_466@NODE_1_length_1392_cov_325.015970:0.02425932357752480159):0.00107699715044705423):0.00248223577051684061,(((((_R_Albizia_xerophytica_Hughes_1435@NODE_2_length_948_cov_25.273249:0.02655961741529482695,(_R_Albizia_tomentosa_Hughes_648@NODE_3_length_891_cov_28.775184:0.00214216449462109170,Albizia_sinaloensis_Hughes_1576@NODE_3_length_829_cov_46.194149:0.00071190320115994943):0.11982617394621496165):0.18960982353337671458,Albizia_burkartiana_StivalSantos_678@NODE_2_length_776_cov_9.679612:0.02218300876841382274):0.01478598189591468458,_R_Albizia_coripatensis_Hughes_2433@NODE_2_length_1427_cov_161.495556:0.07000000648519678903):0.03758658212414806715,(_R_Punjuba_callejasii_Daly_5935@NODE_3_length_742_cov_8.559398:0.38771884607790274568,(_R_Punjuba_lehmannii_Escobar_7465@NODE_5_length_646_cov_42.929701:0.00408807578390924398,(((((Jupunba_villosa_Borges_423@NODE_2_length_1537_cov_56.932877:0.01608075595443247269,(Hydrochorea_corymbosa1_Bonadeu_655@NODE_2_length_824_cov_140.524057:0.02715255659811461469,((Jupunba_oxyphyllidia_Yonker_6157@NODE_3_length_1151_cov_47.423650:0.01746080144534642095,(Jupunba_macradenia_Lourteig_3021@NODE_3_length_958_cov_104.758229:0.01183527188892100068,((_R_Hydrochorea_corymbosa2_Iganci_862@NODE_3_length_517_cov_150.119048:0.00208099053731340342,_R_Hydrochorea_marginata_Morim_563@NODE_2_length_1457_cov_76.787681:0.01254206805021329876):0.00500240916528149702,Balizia_elegans_Iganci_870@NODE_2_length_1652_cov_83.570794:0.00856582826484769515):0.00119061142173159220):0.00873032793108695186):0.00241004271136209189,(_R_Hydrochorea_marginata_Morim_563@NODE_3_length_1268_cov_83.044500:0.11359756458393895084,_R_Hydrochorea_corymbosa1_Bonadeu_655@NODE_3_length_739_cov_101.112573:0.00947922883736791559):0.02803052721777984230):0.00499012198686905190):0.00119793979512327026):0.01205997743421991820,(((_R_Punjuba_racemiflora_Jimenez_Soares_3626@NODE_2_length_1338_cov_69.514671:0.02725960602544480471,(((Jupunba_abbottii_Zanoni_21220@NODE_2_length_984_cov_88.974642:0.01075422937867479868,Jupunba_nipensis_Mayo_19662@NODE_2_length_809_cov_33.042350:0.01238364072226624986):0.00765520710165096784,(Jupunba_oppositifolia_Liegier_16014@NODE_2_length_942_cov_107.934104:0.00822879250653714943,_R_Jupunba_asplenifolia_Ekman_6383@NODE_2_length_767_cov_34.160870:0.00638833328860519394):0.00729308242741413988):0.00656772158652059977,Jupunba_barbouriana_Iganci_847@NODE_2_length_1097_cov_40.767647:0.01960166339772227706):0.01222465124914030171):0.00178296212674130161,Punjuba_killipii_Palodorios_6252@NODE_3_length_973_cov_49.176339:0.03354554707811430864):0.00225945332164764756,(_R_Jupunba_brachystachya_Lima_7438@NODE_3_length_1210_cov_60.295675:0.01701034774910787847,Jupunba_filamentosa_Lima_7487@NODE_2_length_1524_cov_106.738770:0.02283026668627448352):0.00589278620930834118):0.00285708828203782780):0.18307838439310245016,Jupunba_cochleata_Bonadeu_673@NODE_3_length_1265_cov_59.818182:0.40151453228310823862):0.06613962112544394256,Punjuba_callejasii_Daly_5935@NODE_5_length_646_cov_16.662566:0.13648026652606909392):0.08999937174325170486,(Punjuba_racemiflora_Jimenez_Soares_3626@NODE_6_length_794_cov_64.221757:0.00664372778579983263,Punjuba_killipii_Palodorios_6252@NODE_6_length_559_cov_47.178423:0.00185700493275130392):0.00000100000050002909):0.00422924082371685731):0.00000100000050002909):0.02092276216021237908):0.01066403220783540724,((Punjuba_lehmannii_Escobar_7465@NODE_3_length_667_cov_65.022034:0.01412730028427874006,((_R_Punjuba_killipii_Palodorios_6252@NODE_5_length_585_cov_58.942913:0.10160446248639487532,Punjuba_lehmannii_Escobar_7465@NODE_6_length_542_cov_41.817204:0.01235797438910559397):0.00786936948744161591,(Punjuba_killipii_Palodorios_6252@NODE_4_length_598_cov_43.349328:0.00824179788732177718,Punjuba_racemiflora_Jimenez_Soares_3626@NODE_5_length_934_cov_63.686114:0.02367135948721331776):0.00255447904487832557):0.00000100000050002909):0.03599696415699450008,_R_Punjuba_lehmannii_Escobar_7465@NODE_4_length_654_cov_53.239168:0.03518296412681486129):0.00644814927460762074):0.00929008979314320874):0.02170377878777520267,Calliandra_bella_LPQ15696@NODE_1_length_1695_cov_373.119901:0.06202766585009047290,Afrocalliandra_redacta_Germishuizen_5585@NODE_1_length_1515_cov_394.135605:0.05524071386410742829):0.0;
