# Supplementary material for: A new generic circumscription of Hydrochorea (Leguminosae, Caesalpinioideae, mimosoid clade) with an amphi-Atlantic distribution
Source: PhytoKeys. 2022 Aug 22;205:401–37. doi: 10.3897/phytokeys.205.82775 (PMC9849043; doi:10.3897/phytokeys.205.82775)
Supplement: Supplementary material 2 — Supplementary data file S2 [file phytokeys-205-401_article-82775__-s002.zip › RBH3_m5844_comp21627_c0_seq1_exon02.tre]

(((((_R_Albizia_coripatensis_Hughes_2433@NODE_1_length_1497_cov_110.460563:0.04537440301698626027,(((_R_Albizia_decandra_Vilhena_231@NODE_1_length_710_cov_20.663507:0.01828423241789886924,((_R_Albizia_burkartiana_StivalSantos_678@NODE_1_length_839_cov_11.744898:0.07606659343650162830,(_R_Albizia_glabripetala_Lewis_1652@NODE_1_length_999_cov_30.161605:0.02788729891816760578,(_R_Albizia_subdimidiata_var_subdimidiata_Ferreira_210@NODE_1_length_1060_cov_135.758901:0.01018396316131892770,(Albizia_subdimidiata_var_minor_Gorts_341@NODE_1_length_886_cov_48.681088:0.04197578587454071225,Albizia_inundata_Wood_26530@NODE_1_length_777_cov_225.349030:0.01687483453180684337):0.01495350109429266147):0.01035183466812867811):0.00000100000050002909):0.00562435108076781484,Albizia_multiflora_Hughes_3090@NODE_1_length_1329_cov_127.806709:0.01385808658587941826):0.00000100000050002909):0.00000100000050002909,_R_Albizia_edwallii_Dalmaso_272@NODE_1_length_855_cov_9.896250:0.01588476967863393027):0.00320824797038821771,(Albizia_niopoides_Simon_1601@NODE_1_length_1226_cov_118.047868:0.03015135586497879813,(Albizia_xerophytica_Hughes_1435@NODE_1_length_1191_cov_84.737882:0.01010322697992479049,(Albizia_adinocephala_FHO33_88@NODE_1_length_1614_cov_115.170462:0.01882940107243471356,(Albizia_sinaloensis_Hughes_1576@NODE_1_length_1139_cov_84.588512:0.01661834528064778937,Albizia_tomentosa_Hughes_648@NODE_1_length_1358_cov_76.839969:0.01045482786520967981):0.00629348415541454258):0.00090733607080622602):0.00964536650943675390):0.00116428765853335585):0.02331362802056950387):0.01164809845873668315,((((Jupunba_filamentosa_Lima_7487@NODE_1_length_1391_cov_102.349315:0.00465161894755066873,(_R_Jupunba_limae_Iganci_261@NODE_1_length_1674_cov_94.216656:0.00959060801553595320,_R_Jupunba_brachystachya_Lima_7438@NODE_1_length_1384_cov_115.263198:0.00879783915430523873):0.00078215081609536849):0.02413765799181987262,(Punjuba_callejasii_Daly_5935@NODE_1_length_851_cov_31.540052:0.04193908651570674162,(Punjuba_killipii_Palodorios_6252@NODE_1_length_980_cov_59.827243:0.02040660956431326889,(_R_Punjuba_racemiflora_Jimenez_Soares_3626@NODE_1_length_1311_cov_125.574554:0.00846501997480909180,_R_Punjuba_lehmannii_Escobar_7465@NODE_1_length_1311_cov_83.650729:0.02059688208861072331):0.00154891935597326188):0.02449635872908198855):0.01295570189998560169):0.02089579599165382676,((Balizia_pedicellaris_Queiroz_15529@NODE_1_length_1133_cov_227.283859:0.03032400147525529319,((_R_Jupunba_trapezifolia_Simon_1600@NODE_1_length_772_cov_220.768480:0.00796464704694086444,Jupunba_barbouriana_Iganci_847@NODE_1_length_1540_cov_146.179084:0.00727151899524817145):0.01227481653122889163,(_R_Jupunba_villosa_Borges_423@NODE_1_length_1472_cov_117.418638:0.02372931703135042550,((Jupunba_asplenifolia_Ekman_6383@NODE_1_length_847_cov_59.175325:0.00000100000050002909,_R_Jupunba_nipensis_Mayo_19662@NODE_1_length_886_cov_24.728059:0.02015625287506154356):0.02817155877600756309,(Jupunba_abbottii_Zanoni_21220@NODE_1_length_1029_cov_103.526261:0.00774331267465342039,Jupunba_oppositifolia_Liegier_16014@NODE_1_length_905_cov_124.493961:0.00312602052997287654):0.00668628077895950038):0.00583810080235632172):0.00228499956006031953):0.00531335119802984861):0.00273121105999534841,((Jupunba_laeta_Mori_25147@NODE_1_length_1127_cov_34.167619:0.04680961655589861714,(((_R_Jupunba_langsdorfii_Ribeiro_728@NODE_2_length_646_cov_13.123023:0.00744604262116730937,Jupunba_langsdorfii_Ribeiro_728@NODE_1_length_1080_cov_126.478564:0.00000100000050002909):0.02239209008811585133,(_R_Jupunba_macradenia_Lourteig_3021@NODE_1_length_953_cov_114.619863:0.02946065585457293551,Jupunba_cochleata_Bonadeu_673@NODE_1_length_1199_cov_119.651515:0.01867202347043024971):0.00890722814925539591):0.00612663442465541906,((Hydrochorea_gonggrijpii_Tillett_45696@NODE_1_length_998_cov_151.722041:0.01606810957010864488,_R_Cathormion_rhombifolium_Deighton_3618@NODE_1_length_1116_cov_77.884504:0.01606956554112752220):0.00167164537219771929,((_R_Hydrochorea_corymbosa1_Bonadeu_655@NODE_1_length_872_cov_250.752754:0.06425479308091011643,(Hydrochorea_corymbosa2_Iganci_862@NODE_1_length_580_cov_289.049524:0.00253774958126993556,_R_Balizia_spnov_Morim_577@NODE_1_length_1026_cov_274.318229:0.00788132332893272565):0.00114084406751629747):0.00200272426176782790,(_R_Hydrochorea_marginata_Morim_563@NODE_1_length_1373_cov_160.537037:0.00851921321656635110,Cathormion_obliquifoliolatum_Wieringa_6519@NODE_1_length_1050_cov_223.193970:0.04520763825050182205):0.00204387663414363173):0.00313821128667150263):0.01145893458845442282):0.00077403875074947518):0.00172992295080645750,(((((Jupunba_longipedunculata_Cardona_2682@NODE_1_length_1023_cov_124.292812:0.00298152049156720500,Balizia_leucocalyx_Aguilar_1939@NODE_1_length_1282_cov_119.209959:0.02242427233469162715):0.00209708795156185934,Jupunba_idiopoda_Quesada_1718@NODE_1_length_1086_cov_63.813677:0.01909799235751313135):0.00088782137140254490,Jupunba_floribunda_Iganci_883@NODE_1_length_1394_cov_105.936978:0.01212461772653020305):0.00140188617500575249,((_R_Jupunba_leucophylla_Iganci_839@NODE_1_length_1507_cov_181.370629:0.00501772671364871404,Jupunba_microcalyx_Iganci_855@NODE_1_length_1717_cov_106.184146:0.00839382596421980876):0.01603231326038040416,Jupunba_commutata_Maguire_46145@NODE_1_length_1325_cov_113.504808:0.01148293907318232929):0.00133959157296982263):0.00817706496907092198,(Jupunba_oxyphyllidia_Yonker_6157@NODE_1_length_1071_cov_106.193159:0.01455548713041967916,_R_Balizia_elegans_Iganci_870@NODE_1_length_1333_cov_101.541401:0.02268589974359254760):0.00602380100614849021):0.00208544687886993768):0.00160834313651065318):0.01157611731852374939):0.05059499811444789774,(Afrocalliandra_redacta_Germishuizen_5585@NODE_1_length_984_cov_179.447630:0.15360544208835827384,Calliandra_bella_LPQ15696@NODE_1_length_1357_cov_156.515625:0.35308231477277951527):0.13932513175867933253):0.00839181099396631852):0.00237674938063928750,Enterolobium_cyclocarpum_MWC9020@NODE_1_length_1361_cov_200.841121:0.05025677246958275973):0.00336744230796818698,Albizia_tomentella_Leach_Dunlop_3801@NODE_1_length_1255_cov_132.914261:0.06332163427261955357):0.00817558557373147983,_R_Archidendron_clypearia_Wieringa_1849@NODE_1_length_1243_cov_184.137221:0.04654016031202289072,Acacia_rostellifera_Murphy_466@NODE_1_length_1328_cov_162.696243:0.05418779584373027008):0.0;
