# Supplementary material for: A new generic circumscription of Hydrochorea (Leguminosae, Caesalpinioideae, mimosoid clade) with an amphi-Atlantic distribution
Source: PhytoKeys. 2022 Aug 22;205:401–37. doi: 10.3897/phytokeys.205.82775 (PMC9849043; doi:10.3897/phytokeys.205.82775)
Supplement: Supplementary material 2 — Supplementary data file S2 [file phytokeys-205-401_article-82775__-s002.zip › RBH3_m6003_comp21721_c0_seq1_exon08.tre]

(((((Punjuba_killipii_Palodorios_6252@NODE_1_length_914_cov_27.303465:0.00396800540783183615,(Punjuba_callejasii_Daly_5935@NODE_1_length_570_cov_12.610548:0.01141713723858083993,Punjuba_lehmannii_Escobar_7465@NODE_1_length_704_cov_62.200957:0.00000100000050002909):0.00000100000050002909):0.00926889494857412177,((((((_R_Jupunba_idiopoda_Quesada_1718@NODE_1_length_851_cov_55.339793:0.00491183210133202576,Jupunba_oxyphyllidia_Yonker_6157@NODE_1_length_866_cov_74.059569:0.00239319385859639543):0.00236345106139877964,(Jupunba_nipensis_Mayo_19662@NODE_1_length_712_cov_27.507087:0.00450722070404776555,(Jupunba_asplenifolia_Ekman_6383@NODE_1_length_630_cov_26.200723:0.00169762016275353455,(Jupunba_abbottii_Zanoni_21220@NODE_1_length_843_cov_49.996084:0.00248939140846698038,_R_Jupunba_oppositifolia_Liegier_16014@NODE_1_length_802_cov_72.777931:0.00265825069116543177):0.00120395176748898272):0.00000100000050002909):0.00120620378337160856):0.00465175626561250676,(((((Jupunba_leucophylla_Iganci_839@NODE_1_length_1363_cov_101.713064:0.00082481585387597395,_R_Jupunba_microcalyx_Iganci_855@NODE_1_length_1350_cov_68.003142:0.00468252216697476360):0.00561409140397404072,Jupunba_limae_Iganci_261@NODE_1_length_1283_cov_57.688226:0.00598229943641606816):0.00000100000050002909,((_R_Balizia_leucocalyx_Aguilar_1939@NODE_1_length_1207_cov_60.354867:0.01019187007621469993,_R_Jupunba_macradenia_Lourteig_3021@NODE_1_length_940_cov_63.713789:0.00218507178319871272):0.00389918803177638929,((((_R_Hydrochorea_marginata_Morim_563@NODE_1_length_1539_cov_78.498632:0.00257271350421215197,(_R_Hydrochorea_corymbosa2_Iganci_862@NODE_1_length_866_cov_164.411837:0.00456764427176038160,_R_Hydrochorea_corymbosa1_Bonadeu_655@NODE_1_length_750_cov_133.541007:0.00410347048742764394):0.00152356412450492572):0.00255277771780618125,_R_Balizia_spnov_Morim_577@NODE_1_length_1101_cov_184.608031:0.00863625979609835073):0.00000100000050002909,((Cathormion_obliquifoliolatum_Wieringa_6519@NODE_1_length_966_cov_165.807903:0.00000100000050002909,Cathormion_rhombifolium_Deighton_3618@NODE_1_length_1071_cov_42.373239:0.00118958630645464602):0.00350879178732273981,Hydrochorea_gonggrijpii_Tillett_45696@NODE_1_length_821_cov_69.568548:0.00378991705505754648):0.00000100000050002909):0.00304962450748865344,_R_Balizia_pedicellaris_Queiroz_15529@NODE_1_length_688_cov_219.229068:0.01602047185247802014):0.00294922710462593380):0.00000100000050002909):0.00085097876568763326,((_R_Jupunba_laeta_Mori_25147@NODE_1_length_852_cov_18.787097:0.01342482561910211293,(Jupunba_villosa_Borges_423@NODE_1_length_1154_cov_60.815227:0.00690471255237788423,(_R_Jupunba_filamentosa_Lima_7487@NODE_1_length_1264_cov_61.146588:0.00255420198451275591,Jupunba_brachystachya_Lima_7438@NODE_1_length_1217_cov_62.603509:0.00255503394755301778):0.00253736815615172645):0.00430224315121084926):0.00000100000050002909,_R_Jupunba_cochleata_Bonadeu_673@NODE_1_length_1360_cov_62.711613:0.01205625175246589388):0.00000100000050002909):0.00085493555771013548,(_R_Balizia_elegans_Iganci_870@NODE_1_length_1108_cov_50.262852:0.22381425759556211608,(Jupunba_langsdorfii_Ribeiro_728@NODE_1_length_1262_cov_65.355274:0.01229322881916865978,(Jupunba_longipedunculata_Cardona_2682@NODE_1_length_919_cov_60.060570:0.00222592840331966180,(_R_Jupunba_floribunda_Iganci_883@NODE_1_length_1238_cov_54.840655:0.00511521909023628183,(Jupunba_barbouriana_Iganci_847@NODE_1_length_729_cov_117.535276:0.00437623336996316448,(Jupunba_trapezifolia_Simon_1600@NODE_1_length_990_cov_150.484492:0.00241983660678870942,Jupunba_commutata_Maguire_46145@NODE_1_length_1060_cov_63.900305:0.00480002375100450299):0.00000100000050002909):0.00105462381646858152):0.00000100000050002909):0.00370646483341044398):0.00180020104716711589):0.00102359386688475966):0.00084756377227690482):0.01217108068584693038,_R_Punjuba_racemiflora_Jimenez_Soares_3626@NODE_1_length_1056_cov_72.960163:0.01782916163317658717):0.00250709475919404104,((Calliandra_bella_LPQ15696@NODE_1_length_1041_cov_55.839212:0.24566700839892693931,_R_Afrocalliandra_redacta_Germishuizen_5585@NODE_1_length_891_cov_128.285012:0.09225035284731109009):0.09229263231106475673,Archidendron_clypearia_Wieringa_1849@NODE_1_length_1065_cov_76.679150:0.03271952142889368587):0.00000100000050002909):0.00077836845720877549,Albizia_tomentella_Leach_Dunlop_3801@NODE_1_length_1171_cov_54.101463:0.03078560481074737315):0.00100595039627144191):0.00431833234322945986,(Albizia_edwallii_Dalmaso_272@NODE_1_length_805_cov_6.109333:0.00694349767817906832,_R_Albizia_coripatensis_Hughes_2433@NODE_1_length_1219_cov_90.217163:0.00371555066333459014):0.01341086721305667639):0.00431540359257436088,((Albizia_multiflora_Hughes_3090@NODE_1_length_1115_cov_66.138728:0.00834594679710704349,_R_Albizia_niopoides_Simon_1601@NODE_1_length_1040_cov_69.021807:0.02073033822319656633):0.00468386836936453624,((Albizia_glabripetala_Lewis_1652@NODE_1_length_775_cov_39.628940:0.00270473737549898870,Albizia_subdimidiata_var_minor_Gorts_341@NODE_1_length_774_cov_16.362984:0.00000100000050002909):0.01300266291187060670,(Albizia_subdimidiata_var_subdimidiata_Ferreira_210@NODE_1_length_894_cov_81.430845:0.00456411034301470748,_R_Albizia_inundata_Wood_26530@NODE_1_length_747_cov_229.679191:0.00000100000050002909):0.00927073038339685032):0.00156832251943720660):0.00093282061127522966):0.00110985143846369420,(((Albizia_tomentosa_Hughes_648@NODE_1_length_1020_cov_62.636267:0.00517919269052998388,_R_Albizia_sinaloensis_Hughes_1576@NODE_1_length_909_cov_40.100962:0.00771775751573884269):0.00388808703532977007,_R_Albizia_adinocephala_FHO33_88@NODE_1_length_1174_cov_67.954421:0.00993621857806614890):0.00097498356920007326,_R_Albizia_xerophytica_Hughes_1435@NODE_1_length_975_cov_52.341871:0.00868553849028037665):0.00616684456325540965,Albizia_burkartiana_StivalSantos_678@NODE_1_length_846_cov_8.025284:0.00740928032322536387):0.0;
