# Supplementary material for: A new generic circumscription of Hydrochorea (Leguminosae, Caesalpinioideae, mimosoid clade) with an amphi-Atlantic distribution
Source: PhytoKeys. 2022 Aug 22;205:401–37. doi: 10.3897/phytokeys.205.82775 (PMC9849043; doi:10.3897/phytokeys.205.82775)
Supplement: Supplementary material 2 — Supplementary data file S2 [file phytokeys-205-401_article-82775__-s002.zip › RBH3_m6039_comp21740_c0_seq1_exon04.tre]

(((_R_Albizia_niopoides_Simon_1601@NODE_1_length_954_cov_82.582668:0.02496912580159698150,((((_R_Enterolobium_cyclocarpum_MWC9020@NODE_1_length_1274_cov_114.259816:0.03398958166075437964,(((Albizia_tomentella_Leach_Dunlop_3801@NODE_1_length_1272_cov_47.548954:0.12044378074689363056,(Albizia_tomentella_Leach_Dunlop_3801@NODE_3_length_776_cov_12.649499:0.07531780740985079270,(Albizia_tomentella_Leach_Dunlop_3801@NODE_4_length_767_cov_36.868116:0.08695173926654586882,(_R_Albizia_tomentella_Leach_Dunlop_3801@NODE_2_length_858_cov_57.672215:0.04375895253219825448,Albizia_tomentella_Leach_Dunlop_3801@NODE_5_length_706_cov_53.731320:0.08968836083589956654):0.03221423369263962111):0.33643725055159373616):0.46880990066816302653):0.01633469940589333050,(_R_Acacia_rostellifera_Murphy_466@NODE_1_length_1397_cov_65.321970:0.03213801211212276993,_R_Archidendron_clypearia_Wieringa_1849@NODE_1_length_1092_cov_92.892611:0.02604455345414049411):0.00112255842946038832):0.00255161670324236022,(((Jupunba_trapezifolia_Simon_1600@NODE_1_length_1075_cov_110.136275:0.01189447691602498434,_R_Jupunba_barbouriana_Iganci_847@NODE_1_length_1590_cov_60.995373:0.01115706588723692182):0.00758448138049208544,(((Jupunba_cochleata_Bonadeu_673@NODE_1_length_1492_cov_55.853004:0.05624447665298050458,(Jupunba_longipedunculata_Cardona_2682@NODE_2_length_693_cov_25.258117:0.01485666052387440983,Jupunba_floribunda_Iganci_883@NODE_1_length_1256_cov_55.824427:0.02488624093372340806):0.00888582859508666063):0.03128689843011524252,((Jupunba_abbottii_Zanoni_21220@NODE_1_length_918_cov_34.494649:0.00509291464654907777,_R_Jupunba_oppositifolia_Liegier_16014@NODE_1_length_782_cov_58.524823:0.00369151928645790805):0.00850878954998185964,(_R_Jupunba_commutata_Maguire_46145@NODE_1_length_1065_cov_63.663968:0.01264570733435366016,(_R_Jupunba_asplenifolia_Ekman_6383@NODE_1_length_583_cov_12.393281:0.00391443332917498169,Jupunba_nipensis_Mayo_19662@NODE_1_length_559_cov_20.443983:0.01904003952091992344):0.01191804233564997158):0.00182518799407769216):0.00182920235910147928):0.00000100000050002909,(Jupunba_microcalyx_Iganci_855@NODE_1_length_1401_cov_70.171450:0.00362454936932932875,Jupunba_leucophylla_Iganci_839@NODE_1_length_1484_cov_105.925373:0.00174980486656376561):0.01385860542530500082):0.00199665695285508983):0.00492439142054180296,((Punjuba_racemiflora_Jimenez_Soares_3626@NODE_1_length_1107_cov_64.612621:0.05402669870035604199,Punjuba_callejasii_Daly_5935@NODE_1_length_709_cov_8.020570:0.00400798763291487347):0.01321377757299459048,(_R_Punjuba_lehmannii_Escobar_7465@NODE_1_length_1158_cov_39.974098:0.00322273044529688014,_R_Punjuba_killipii_Palodorios_6252@NODE_1_length_723_cov_33.529412:0.00191584473178317278):0.00698447451158825099):0.00370671347765986212):0.00292300957123772841):0.00389061455781168977):0.00106820228632787664,(((((((_R_Cathormion_rhombifolium_Deighton_3618@NODE_1_length_1143_cov_41.143527:0.23557092673945856376,_R_Cathormion_obliquifoliolatum_Wieringa_6519@NODE_1_length_1033_cov_56.729039:0.00029458755701422442):0.01456756140364312557,(Hydrochorea_corymbosa1_Bonadeu_655@NODE_1_length_659_cov_1720.051325:0.00575297049395048343,(_R_Hydrochorea_gonggrijpii_Tillett_45696@NODE_1_length_942_cov_82.250867:0.01248077534811579611,(_R_Hydrochorea_marginata_Morim_563@NODE_1_length_1279_cov_97.370216:0.00715784481175648149,_R_Hydrochorea_corymbosa2_Iganci_862@NODE_1_length_702_cov_336.207110:0.00702648664892299366):0.00000100000050002909):0.00000100000050002909):0.00753909080027278557):0.00131598750372197344,_R_Balizia_spnov_Morim_577@NODE_1_length_1101_cov_156.115679:0.01937638854665622856):0.00639181218015458675,_R_Balizia_pedicellaris_Queiroz_15529@NODE_1_length_1182_cov_175.418811:0.02010436960948139631):0.00057027484483725100,Balizia_elegans_Iganci_870@NODE_1_length_1365_cov_66.239907:0.02446502466714203794):0.02933527396345331911,_R_Balizia_leucocalyx_Aguilar_1939@NODE_1_length_1368_cov_70.855151:0.06654322253453719138):0.03484650788771707225,(((_R_Jupunba_idiopoda_Quesada_1718@NODE_1_length_818_cov_50.318489:0.00340622663655435788,Jupunba_oxyphyllidia_Yonker_6157@NODE_1_length_868_cov_68.993679:0.00159817943653018431):0.00797573135806682598,(Jupunba_laeta_Mori_25147@NODE_1_length_741_cov_26.646084:0.01586483257785847520,(Jupunba_longipedunculata_Cardona_2682@NODE_1_length_759_cov_27.293255:0.01200326514188631254,Jupunba_macradenia_Lourteig_3021@NODE_1_length_833_cov_58.440476:0.00339241167074958317):0.00202150856659686230):0.00000100000050002909):0.00348000067224321858,((_R_Jupunba_limae_Iganci_261@NODE_1_length_1604_cov_50.745252:0.00626867884459612196,(Jupunba_brachystachya_Lima_7438@NODE_1_length_1157_cov_67.411111:0.00590359106594684751,(_R_Jupunba_filamentosa_Lima_7487@NODE_1_length_1147_cov_64.913084:0.01243095605067683768,Jupunba_villosa_Borges_423@NODE_1_length_1317_cov_82.104032:0.00336499471571289005):0.00239363338857220484):0.00000100000050002909):0.00537955096054630252,_R_Jupunba_langsdorfii_Ribeiro_728@NODE_1_length_1459_cov_58.141100:0.00953292375610680087):0.00000100000050002909):0.01082197923610320710):0.00552975544467606064):0.01745354663519825891,(_R_Albizia_coripatensis_Hughes_2433@NODE_1_length_856_cov_146.193838:0.00000100000050002909,_R_Albizia_coripatensis_Hughes_2433@NODE_2_length_510_cov_18.863741:0.00881445761610952054):0.02054404104499462161):0.01312004025231099623,((_R_Albizia_glabripetala_Lewis_1652@NODE_1_length_689_cov_46.872549:0.01027090775326426966,(_R_Albizia_burkartiana_StivalSantos_678@NODE_1_length_586_cov_4.325800:0.17039098523339302194,(_R_Albizia_inundata_Wood_26530@NODE_1_length_715_cov_221.703030:0.02816537709032747999,(_R_Albizia_subdimidiata_var_subdimidiata_Ferreira_210@NODE_1_length_1098_cov_67.776690:0.00333719826532432760,_R_Albizia_subdimidiata_var_minor_Gorts_341@NODE_1_length_733_cov_21.164634:0.01213790337131149220):0.00317013550099033356):0.00256007111958295001):0.00000100000050002909):0.00512244265109187361,_R_Albizia_multiflora_Hughes_3090@NODE_1_length_1357_cov_49.231250:0.01126701300894260120):0.00339468614347887684):0.00141845208510943811):0.01099114590806913282,(_R_Albizia_sinaloensis_Hughes_1576@NODE_1_length_885_cov_42.539604:0.00438094236291012174,Albizia_tomentosa_Hughes_648@NODE_1_length_945_cov_60.355991:0.02558944926332341538):0.00854538739869304884):0.00145279475961220981,_R_Albizia_xerophytica_Hughes_1435@NODE_1_length_1232_cov_44.364502:0.00746481250173174071,Albizia_adinocephala_FHO33_88@NODE_1_length_1246_cov_73.304534:0.00325177381623944790):0.0;
