# Supplementary material for: A new generic circumscription of Hydrochorea (Leguminosae, Caesalpinioideae, mimosoid clade) with an amphi-Atlantic distribution
Source: PhytoKeys. 2022 Aug 22;205:401–37. doi: 10.3897/phytokeys.205.82775 (PMC9849043; doi:10.3897/phytokeys.205.82775)
Supplement: Supplementary material 2 — Supplementary data file S2 [file phytokeys-205-401_article-82775__-s002.zip › RBH3_m6058_comp21752_c0_seq1.tre]

(((_R_Albizia_tomentella_Leach_Dunlop_3801@NODE_1_length_1126_cov_190.116301:0.11079059947111867535,(((((_R_Punjuba_callejasii_Daly_5935@NODE_1_length_857_cov_23.998718:0.00733956673525423126,_R_Punjuba_racemiflora_Jimenez_Soares_3626@NODE_1_length_1290_cov_151.507832:0.00682036858590574693):0.00198033280573328826,(_R_Hydrochorea_corymbosa2_Iganci_862@NODE_2_length_656_cov_4.189684:1.37115936162438112333,(Punjuba_lehmannii_Escobar_7465@NODE_1_length_1136_cov_102.805477:0.00000100000050002909,Punjuba_killipii_Palodorios_6252@NODE_1_length_848_cov_74.465629:0.00134694833331887439):0.00733869758532367314):0.00000100000050002909):0.00775110525949856792,((Jupunba_idiopoda_Quesada_1718@NODE_1_length_963_cov_99.454853:0.01570058889598761193,(((_R_Jupunba_microcalyx_Iganci_855@NODE_1_length_1570_cov_144.298058:0.01469445065511278473,_R_Jupunba_leucophylla_Iganci_839@NODE_1_length_1570_cov_210.264568:0.08122900172476517355):0.00242653920687774596,((Jupunba_limae_Iganci_261@NODE_1_length_1481_cov_116.024217:0.00312762235013821447,Jupunba_filamentosa_Lima_7487@NODE_1_length_1672_cov_94.128527:0.00077642683057639497):0.00621266564655049720,(_R_Jupunba_villosa_Borges_423@NODE_1_length_1370_cov_149.477958:0.00304982944721739029,_R_Jupunba_brachystachya_Lima_7438@NODE_1_length_1381_cov_119.996166:0.00457458357040494562):0.00262337859995464325):0.00292180836503705800):0.00195698342785503247,((Jupunba_floribunda_Iganci_883@NODE_1_length_1542_cov_107.163823:0.00739723927002240711,Jupunba_longipedunculata_Cardona_2682@NODE_1_length_1089_cov_116.171937:0.00399151885646993609):0.00377128706021681408,_R_Jupunba_cochleata_Bonadeu_673@NODE_1_length_1636_cov_112.869788:0.01021966158239952065):0.00214056268407026695):0.00184338504182882611):0.00384624215972861590,((_R_Balizia_elegans_Iganci_870@NODE_1_length_1348_cov_127.047994:0.00395920693810104980,((((_R_Hydrochorea_corymbosa1_Bonadeu_655@NODE_1_length_827_cov_344.457254:0.00281418155004844279,Hydrochorea_corymbosa2_Iganci_862@NODE_1_length_1186_cov_375.060124:0.00089366118706789180):0.00076961633557726485,_R_Hydrochorea_marginata_Morim_563@NODE_1_length_1375_cov_205.986133:0.07063214655332125669):0.00397826192494414501,(_R_Cathormion_rhombifolium_Deighton_3618@NODE_1_length_1288_cov_83.905037:0.00083406712975069052,Hydrochorea_gonggrijpii_Tillett_45696@NODE_1_length_1132_cov_137.215166:0.00472889419759701859):0.00000106442822784937):0.00000100000050002909,_R_Cathormion_obliquifoliolatum_Wieringa_6519@NODE_1_length_1239_cov_247.907095:0.00221584613517914744):0.00499260966186125879):0.00156637073439444552,(((_R_Jupunba_oppositifolia_Liegier_16014@NODE_1_length_958_cov_124.963678:0.00000100000050002909,((_R_Jupunba_nipensis_Mayo_19662@NODE_1_length_853_cov_41.368557:0.00000100000050002909,_R_Jupunba_asplenifolia_Ekman_6383@NODE_1_length_709_cov_63.791139:0.00335441633116577171):0.01795677017162817038,Jupunba_abbottii_Zanoni_21220@NODE_1_length_918_cov_118.087990:0.00480632140368755963):0.00158867665832742189):0.00521982879451714146,_R_Balizia_pedicellaris_Queiroz_15529@NODE_1_length_1390_cov_420.235206:0.01135823812620462975):0.00000100000050002909,((Balizia_leucocalyx_Aguilar_1939@NODE_1_length_1397_cov_145.676515:0.01498099276299613355,(_R_Jupunba_macradenia_Lourteig_3021@NODE_1_length_806_cov_159.130316:0.01359819360971761294,(_R_Balizia_spnov_Morim_577@NODE_1_length_1289_cov_349.247164:0.01699926010555377620,_R_Jupunba_oxyphyllidia_Yonker_6157@NODE_1_length_1045_cov_132.511364:0.00607388589370808606):0.00098272764140211227):0.00102624739529536295):0.00156675941548998035,(_R_Jupunba_trapezifolia_Simon_1600@NODE_1_length_1004_cov_332.672287:0.01993943174300381177,(Jupunba_barbouriana_Iganci_847@NODE_1_length_1452_cov_177.800000:0.00424058931734879081,_R_Jupunba_commutata_Maguire_46145@NODE_1_length_1217_cov_124.975439:0.00087914282361101095):0.00137756884495522668):0.00227343037333760769):0.00000100000050002909):0.00000100000050002909):0.00341225645761086133):0.00000100000050002909):0.00235463206959282169,_R_Jupunba_langsdorfii_Ribeiro_728@NODE_1_length_1743_cov_99.216086:0.01476265435533587363):0.00155262932989412615,(_R_Enterolobium_cyclocarpum_MWC9020@NODE_1_length_1323_cov_239.150883:0.03385210624504831484,(_R_Archidendron_clypearia_Wieringa_1849@NODE_1_length_1208_cov_200.010610:0.02394272145421356968,(((Albizia_coripatensis_Hughes_2433@NODE_1_length_1022_cov_291.838095:0.00941608253095533101,_R_Albizia_burkartiana_StivalSantos_678@NODE_1_length_1002_cov_10.750792:0.01864580679147800207):0.00000100000050002909,_R_Albizia_edwallii_Dalmaso_272@NODE_1_length_971_cov_10.596070:0.02296572277035810808):0.00000100000050002909,((_R_Albizia_decandra_Vilhena_231@NODE_1_length_680_cov_53.593698:0.00361095278869727216,(((_R_Albizia_sinaloensis_Hughes_1576@NODE_1_length_1121_cov_94.350575:0.00280939603961568880,Albizia_tomentosa_Hughes_648@NODE_1_length_1046_cov_108.961816:0.00438481095488699613):0.01987163634293420689,(_R_Albizia_adinocephala_FHO33_88@NODE_1_length_1482_cov_136.811388:0.00629930955660290559,_R_Albizia_xerophytica_Hughes_1435@NODE_1_length_1086_cov_99.119921:0.00761176391469971670):0.00355199823932363535):0.01157445627156925526,(Albizia_multiflora_Hughes_3090@NODE_1_length_614_cov_185.096834:0.01015191948635057496,Albizia_glabripetala_Lewis_1652@NODE_1_length_814_cov_83.059701:0.01651859902963699611):0.00000100000050002909):0.00211646625276737084):0.00281805418905913202,(((Albizia_subdimidiata_var_minor_Gorts_341@NODE_1_length_966_cov_34.035996:0.01148085813955861470,Albizia_subdimidiata_var_subdimidiata_Ferreira_210@NODE_1_length_970_cov_168.697648:0.01365423585252339804):0.00288099085884477562,Albizia_niopoides_Simon_1601@NODE_1_length_1021_cov_217.424788:0.01404893617130505146):0.00277162239338114716,Albizia_inundata_Wood_26530@NODE_1_length_814_cov_375.275362:0.01173284424868926458):0.00172028138642220472):0.00360934254912122351):0.00429297174637805271):0.00040580303623110887):0.00079376553467695840):0.00096066163183704094):0.00000100000050002909,Jupunba_laeta_Mori_25147@NODE_1_length_1026_cov_43.559536:0.02086868440177665901):0.00028565211788592054,((Afrocalliandra_redacta_Germishuizen_5585@NODE_1_length_1094_cov_256.048181:0.07439720220516191085,((Afrocalliandra_redacta_Germishuizen_5585@NODE_4_length_689_cov_58.248366:0.07984682512735320759,_R_Afrocalliandra_redacta_Germishuizen_5585@NODE_3_length_862_cov_146.938854:0.17865041813657880909):0.05901513880936460482,_R_Afrocalliandra_redacta_Germishuizen_5585@NODE_2_length_1033_cov_228.703975:0.24227778158074689263):0.06810055768537938425):0.01865028907253032595,_R_Calliandra_bella_LPQ15696@NODE_1_length_1166_cov_256.570248:0.16600282245056077746):0.05594462348721228329,Acacia_rostellifera_Murphy_466@NODE_1_length_1386_cov_199.101604:0.06693302954670628246):0.0;
