# Supplementary material for: A new generic circumscription of Hydrochorea (Leguminosae, Caesalpinioideae, mimosoid clade) with an amphi-Atlantic distribution
Source: PhytoKeys. 2022 Aug 22;205:401–37. doi: 10.3897/phytokeys.205.82775 (PMC9849043; doi:10.3897/phytokeys.205.82775)
Supplement: Supplementary material 2 — Supplementary data file S2 [file phytokeys-205-401_article-82775__-s002.zip › RBH3_m6074_comp21760_c0_seq1_exon06.tre]

((Archidendron_clypearia_Wieringa_1849@NODE_1_length_1283_cov_262.677446:0.01487114750313067550,(((Albizia_tomentella_Leach_Dunlop_3801@NODE_1_length_1459_cov_150.919682:0.03848661972978800055,Enterolobium_cyclocarpum_MWC9020@NODE_1_length_1289_cov_277.111386:0.03458751696677750398):0.01021210608152949006,(((Jupunba_langsdorfii_Ribeiro_728@NODE_1_length_638_cov_202.023173:0.01642293140582014657,(((Jupunba_leucophylla_Iganci_839@NODE_1_length_1695_cov_201.969098:0.00649978542420167477,((Jupunba_oppositifolia_Liegier_16014@NODE_1_length_1059_cov_118.278004:0.00616725597037899326,((_R_Jupunba_nipensis_Mayo_19662@NODE_1_length_912_cov_32.804790:0.00172901694235600778,_R_Jupunba_asplenifolia_Ekman_6383@NODE_1_length_767_cov_48.200000:0.00000100000050002909):0.00348431313676367564,Jupunba_abbottii_Zanoni_21220@NODE_1_length_968_cov_124.159371:0.00239397470852745729):0.00243187972351687929):0.00454102453607445854,(_R_Jupunba_oxyphyllidia_Yonker_6157@NODE_1_length_1241_cov_116.271478:0.00642679249698099950,Jupunba_idiopoda_Quesada_1718@NODE_2_length_507_cov_68.462791:0.00835525716006337536):0.00396287353886318281):0.00000100000050002909):0.00081263686198333274,(_R_Jupunba_microcalyx_Iganci_855@NODE_1_length_828_cov_189.612517:0.00430998615411299670,(_R_Balizia_elegans_Iganci_870@NODE_1_length_1404_cov_124.709872:0.01146475575764807631,(_R_Hydrochorea_marginata_Morim_563@NODE_1_length_1471_cov_212.821377:0.00617907223948139031,(((Hydrochorea_corymbosa1_Bonadeu_655@NODE_1_length_1125_cov_368.604673:0.00327375331156460302,Hydrochorea_corymbosa2_Iganci_862@NODE_1_length_1065_cov_433.680198:0.00251886095277241732):0.00688581185214729406,_R_Hydrochorea_gonggrijpii_Tillett_45696@NODE_1_length_1089_cov_159.233202:0.00676352847954539513):0.00167634871089051489,(Cathormion_rhombifolium_Deighton_3618@NODE_1_length_1112_cov_108.352657:0.01017973329780089142,Balizia_spnov_Morim_577@NODE_1_length_1413_cov_352.782769:0.00408556270215886235):0.00106225713307033496):0.00000100000050002909):0.00264001773887558282):0.00000100000050002909):0.00074413227763599167):0.00245884811075822076,((_R_Jupunba_floribunda_Iganci_883@NODE_1_length_1560_cov_118.838840:0.00607803716427260735,(Jupunba_longipedunculata_Cardona_2682@NODE_1_length_1091_cov_105.260355:0.01030684510666718574,(Jupunba_barbouriana_Iganci_847@NODE_1_length_1444_cov_161.575713:0.00672973452290093199,(Jupunba_microcalyx_Iganci_855@NODE_2_length_632_cov_97.581982:0.01073779927009659713,Jupunba_trapezifolia_Simon_1600@NODE_1_length_1419_cov_162.043255:0.00225626930366136730):0.00000100000050002909):0.00185634649803856507):0.00254910052879913761):0.00311700410014490196,Cathormion_obliquifoliolatum_Wieringa_6519@NODE_1_length_1385_cov_279.842857:0.01030022710359665070):0.00157249185331904354):0.00557853724974332905):0.00468709868732121188,(((Punjuba_racemiflora_Jimenez_Soares_3626@NODE_1_length_1300_cov_144.329518:0.00919676156189774656,_R_Punjuba_callejasii_Daly_5935@NODE_1_length_945_cov_21.609447:0.01495886059539451585):0.00678812988041181588,(_R_Punjuba_lehmannii_Escobar_7465@NODE_1_length_1487_cov_83.692908:0.01865923929494653355,_R_Punjuba_killipii_Palodorios_6252@NODE_1_length_984_cov_82.606395:0.01024163014804652626):0.12402879159990067015):0.00686766466106649570,((_R_Jupunba_villosa_Borges_423@NODE_1_length_601_cov_323.005725:0.00203800625487787551,(Jupunba_filamentosa_Lima_7487@NODE_1_length_1299_cov_134.004910:0.01028521535454691299,(Jupunba_limae_Iganci_261@NODE_1_length_1958_cov_92.041999:0.00713432897110968887,Jupunba_brachystachya_Lima_7438@NODE_1_length_1327_cov_134.195200:0.00324464268794581430):0.00155999977785892317):0.00156103313973855956):0.00150268878385333192,((Jupunba_cochleata_Bonadeu_673@NODE_1_length_1628_cov_117.260477:0.01488447946225553847,(Jupunba_laeta_Mori_25147@NODE_1_length_1220_cov_36.747157:0.01080904960284625668,(Balizia_pedicellaris_Queiroz_15529@NODE_1_length_1347_cov_424.107585:0.01328310977528876155,(Jupunba_macradenia_Lourteig_3021@NODE_1_length_1079_cov_118.516966:0.01167213103172959864,_R_Balizia_leucocalyx_Aguilar_1939@NODE_1_length_1456_cov_133.346628:0.00917570584273482218):0.00105326704380549578):0.00307448866999223813):0.00344842473911058378):0.00075373781514842151,Jupunba_idiopoda_Quesada_1718@NODE_1_length_999_cov_107.450108:0.01028439765273926783):0.00018342165711660315):0.00760472622674790173):0.00260733344436329473):0.00095905454309035685,(((Albizia_burkartiana_StivalSantos_678@NODE_1_length_1001_cov_11.873150:0.01150233259689975411,(_R_Albizia_adinocephala_FHO33_88@NODE_1_length_1730_cov_110.468845:0.01583530920963080457,(Albizia_xerophytica_Hughes_1435@NODE_1_length_1151_cov_122.651769:0.00970899656830512790,(Albizia_sinaloensis_Hughes_1576@NODE_1_length_1198_cov_90.099911:0.00981361721669277674,_R_Albizia_tomentosa_Hughes_648@NODE_1_length_1149_cov_115.842351:0.00867488800683768359):0.00653058867344185733):0.00072503269662326582):0.00765628894212939601):0.00268754430013672541,(_R_Albizia_niopoides_Simon_1601@NODE_1_length_1224_cov_178.462947:0.01738374965959918819,((Albizia_decandra_Vilhena_231@NODE_1_length_731_cov_61.233945:0.01188689185541272862,_R_Albizia_glabripetala_Lewis_1652@NODE_1_length_1132_cov_48.606635:0.00633370262742235374):0.01094559404739658091,((Albizia_subdimidiata_var_subdimidiata_Ferreira_210@NODE_1_length_1177_cov_166.403636:0.00831646060892902300,(_R_Albizia_inundata_Wood_26530@NODE_1_length_1022_cov_2489.195450:0.01157252899381948016,Albizia_subdimidiata_var_minor_Gorts_341@NODE_1_length_1002_cov_40.358919:0.01429925192940154424):0.00156327780201625252):0.00475940301303122860,Albizia_multiflora_Hughes_3090@NODE_1_length_1096_cov_157.172718:0.01311750055480567952):0.00194165870873352583):0.00194323545803638917):0.00334822357351833872):0.01095047451218813910,(Albizia_coripatensis_Hughes_2433@NODE_1_length_1481_cov_199.539886:0.01758471191718605220,_R_Albizia_edwallii_Dalmaso_272@NODE_1_length_992_cov_7.993597:0.00857575052177045154):0.00763751278071785229):0.00426479744625691236):0.00074937320646497371):0.00189348241253753250,(_R_Acacia_rostellifera_Murphy_466@NODE_1_length_1602_cov_158.506885:0.04996893710075182848,_R_Acacia_rostellifera_Murphy_466@NODE_2_length_534_cov_35.214442:0.01833496694010414152):0.00206370263980514869):0.00902955776558554690):0.07618556860768131711,_R_Calliandra_bella_LPQ15696@NODE_1_length_1234_cov_308.358686:0.18815713349653959141,Afrocalliandra_redacta_Germishuizen_5585@NODE_1_length_909_cov_377.549279:0.18275319805901291126):0.0;
