# Supplementary material for: A new generic circumscription of Hydrochorea (Leguminosae, Caesalpinioideae, mimosoid clade) with an amphi-Atlantic distribution
Source: PhytoKeys. 2022 Aug 22;205:401–37. doi: 10.3897/phytokeys.205.82775 (PMC9849043; doi:10.3897/phytokeys.205.82775)
Supplement: Supplementary material 2 — Supplementary data file S2 [file phytokeys-205-401_article-82775__-s002.zip › RBH3_m6287_comp21897_c0_seq1_exon01.tre]

(((Enterolobium_cyclocarpum_MWC9020@NODE_1_length_1355_cov_39.757433:0.02348946591892523902,Albizia_tomentella_Leach_Dunlop_3801@NODE_1_length_1231_cov_32.681976:0.06467706308610576826):0.00393468011417654525,((Albizia_coripatensis_Hughes_2433@NODE_1_length_1596_cov_38.182357:0.08519692661140440548,((_R_Albizia_decandra_Vilhena_231@NODE_1_length_547_cov_16.736170:0.00825971032424186943,(_R_Albizia_multiflora_Hughes_3090@NODE_1_length_1151_cov_23.533520:0.00289280101748009113,_R_Albizia_niopoides_Simon_1601@NODE_1_length_998_cov_32.918567:0.01647226580455375677):0.00000100000050002909):0.00679673266233414911,((_R_Albizia_subdimidiata_var_subdimidiata_Ferreira_210@NODE_1_length_1230_cov_23.252385:0.00553130117600935094,(Albizia_inundata_Wood_26530@NODE_1_length_562_cov_25.061144:0.12436826577111999292,_R_Albizia_glabripetala_Lewis_1652@NODE_1_length_1051_cov_14.635524:0.10844772628343861409):0.03067009542931727756):0.00640772404180532228,(_R_Albizia_xerophytica_Hughes_1435@NODE_1_length_1322_cov_32.943775:0.00241713800615046869,(_R_Albizia_adinocephala_FHO33_88@NODE_1_length_1063_cov_38.069980:0.00319792325083432865,(Albizia_tomentosa_Hughes_648@NODE_1_length_1213_cov_36.107394:0.00447209521741007490,_R_Albizia_sinaloensis_Hughes_1576@NODE_1_length_1172_cov_21.511416:0.01217419927055612625):0.00421826074643423445):0.00143492309115105139):0.01050431740429384753):0.00020970594377795986):0.00943771920689307972):0.00756227409939479005,(((_R_Punjuba_lehmannii_Escobar_7465@NODE_1_length_1321_cov_19.292605:0.01232238943339640513,((_R_Punjuba_callejasii_Daly_5935@NODE_1_length_909_cov_12.556490:0.00119422775799640909,Punjuba_racemiflora_Jimenez_Soares_3626@NODE_1_length_1227_cov_40.326957:0.00430408378043121292):0.00215476330875194596,_R_Punjuba_killipii_Palodorios_6252@NODE_1_length_954_cov_19.000000:0.00680728436128743078):0.00104934341475819469):0.00900173921550396355,(((Jupunba_langsdorfii_Ribeiro_728@NODE_1_length_1566_cov_22.670920:0.00667920175949251668,(_R_Jupunba_idiopoda_Quesada_1718@NODE_1_length_945_cov_19.790323:0.00858899415679448448,((Jupunba_oppositifolia_Liegier_16014@NODE_1_length_1356_cov_19.333855:0.00000100000050002909,(Jupunba_nipensis_Mayo_19662@NODE_1_length_715_cov_5.753918:0.00312721999332142347,(Jupunba_abbottii_Zanoni_21220@NODE_1_length_1150_cov_12.985089:0.00043396865246653047,Jupunba_asplenifolia_Ekman_6383@NODE_1_length_630_cov_10.974684:0.00000100000050002909):0.00000100000050002909):0.00045663888926844858):0.00775598743138826950,_R_Jupunba_oxyphyllidia_Yonker_6157@NODE_1_length_1285_cov_37.865066:0.00340950001879469344):0.00174405345687048715):0.00570775942507541732):0.00441560943704832811,((Jupunba_longipedunculata_Cardona_2682@NODE_1_length_1292_cov_11.470782:0.00576278933282888591,_R_Jupunba_floribunda_Iganci_883@NODE_1_length_1482_cov_22.054804:0.00766178485393742212):0.00664853345767460902,((((_R_Jupunba_brachystachya_Lima_7438@NODE_2_length_622_cov_10.401835:0.00169014195388044342,(_R_Jupunba_limae_Iganci_261@NODE_1_length_1511_cov_18.435844:0.00000100000050002909,Jupunba_brachystachya_Lima_7438@NODE_1_length_913_cov_19.742823:0.00359501078845428975):0.00581415204560344154):0.00251994244212440550,((_R_Jupunba_leucophylla_Iganci_839@NODE_2_length_535_cov_9.181223:0.00000100000050002909,(_R_Jupunba_leucophylla_Iganci_839@NODE_1_length_1234_cov_52.202247:0.00354806997238626791,Jupunba_microcalyx_Iganci_855@NODE_1_length_1576_cov_35.154103:0.00128285878986363479):0.00044759078133948447):0.00470592194315405752,(Jupunba_trapezifolia_Simon_1600@NODE_1_length_1126_cov_18.218487:0.00183354102577271464,Jupunba_barbouriana_Iganci_847@NODE_1_length_1385_cov_26.274465:0.00407902878894299877):0.00132119257106578136):0.00294601598319354542):0.00124011664939858166,(_R_Jupunba_macradenia_Lourteig_3021@NODE_1_length_1159_cov_21.719039:0.00615851161973215034,((Balizia_spnov_Morim_577@NODE_1_length_1392_cov_29.712042:0.00961240676145941157,((((_R_Hydrochorea_marginata_Morim_563@NODE_1_length_1292_cov_17.609877:0.00478510890299256933,Cathormion_rhombifolium_Deighton_3618@NODE_1_length_803_cov_12.961433:0.00690763631558743551):0.00673357366319037639,_R_Balizia_pedicellaris_Queiroz_15529@NODE_1_length_1347_cov_49.063467:0.00371805733010918769):0.00447871756363448989,_R_Balizia_leucocalyx_Aguilar_1939@NODE_1_length_1495_cov_22.532440:0.00737259159696929296):0.00000100000050002909,(((Cathormion_obliquifoliolatum_Wieringa_6519@NODE_1_length_1266_cov_56.677126:0.00629770136821610968,_R_Hydrochorea_gonggrijpii_Tillett_45696@NODE_1_length_1210_cov_17.231244:0.00451249713162145058):0.00219473084936678588,_R_Hydrochorea_corymbosa2_Iganci_862@NODE_1_length_1151_cov_39.342153:0.00864571305421682652):0.00333881802991927009,Balizia_elegans_Iganci_870@NODE_1_length_1385_cov_22.511468:0.00456350780595554759):0.00000100000050002909):0.00000100000050002909):0.00146447469420374560,_R_Jupunba_laeta_Mori_25147@NODE_1_length_943_cov_9.422633:0.01028234541875040417):0.00000100000050002909):0.00000100000050002909):0.00146586832459584212,Jupunba_villosa_Borges_423@NODE_1_length_1211_cov_29.748677:0.00867454904833714867):0.00221045833414213778):0.00146524487338523446):0.00073131351580219288,_R_Jupunba_cochleata_Bonadeu_673@NODE_1_length_1505_cov_35.235994:0.01489672251188305097):0.00084382253929303269):0.00000100000050002909,Jupunba_commutata_Maguire_46145@NODE_1_length_1492_cov_18.890459:0.01556047545816804066):0.00370589003007613460):0.00000100000050002909):0.00296287382829259031,_R_Archidendron_clypearia_Wieringa_1849@NODE_1_length_1173_cov_29.812956:0.02250384466927764920,Acacia_rostellifera_Murphy_466@NODE_1_length_1296_cov_17.785890:0.02429566831623383716):0.0;
