# Supplementary material for: A new generic circumscription of Hydrochorea (Leguminosae, Caesalpinioideae, mimosoid clade) with an amphi-Atlantic distribution
Source: PhytoKeys. 2022 Aug 22;205:401–37. doi: 10.3897/phytokeys.205.82775 (PMC9849043; doi:10.3897/phytokeys.205.82775)
Supplement: Supplementary material 2 — Supplementary data file S2 [file phytokeys-205-401_article-82775__-s002.zip › RBH3_m6791_comp22191_c0_seq1_exon07.tre]

(((((_R_Punjuba_killipii_Palodorios_6252@NODE_1_length_929_cov_78.300469:0.00371811650501230762,Punjuba_lehmannii_Escobar_7465@NODE_1_length_1334_cov_84.036595:0.01022487568532148491):0.00370029198914036345,(Punjuba_racemiflora_Jimenez_Soares_3626@NODE_1_length_1235_cov_136.592401:0.01258432982834737680,Punjuba_callejasii_Daly_5935@NODE_1_length_1033_cov_27.593096:0.01406907548929442128):0.00370769633759982517):0.00220236172216264989,((((((Jupunba_commutata_Maguire_46145@NODE_1_length_1267_cov_125.961345:0.00758095783189123660,(_R_Jupunba_barbouriana_Iganci_847@NODE_1_length_1243_cov_181.993139:0.00597236050753804492,Jupunba_longipedunculata_Cardona_2682@NODE_1_length_1086_cov_126.589693:0.00713443154781724046):0.00118906750666736023):0.00000100000050002909,_R_Jupunba_limae_Iganci_261@NODE_1_length_1401_cov_103.530211:0.01077474200535398323):0.00076497820971588456,((_R_Jupunba_microcalyx_Iganci_855@NODE_1_length_1355_cov_156.417840:0.01025872180736780298,_R_Jupunba_leucophylla_Iganci_839@NODE_1_length_1592_cov_196.839604:0.00886324521105679233):0.00190080336194790997,((Jupunba_floribunda_Iganci_883@NODE_1_length_1604_cov_86.006549:0.01005103233312893210,Balizia_leucocalyx_Aguilar_1939@NODE_1_length_1721_cov_102.860706:0.01555898792779974137):0.00147058239060640465,(Jupunba_cochleata_Bonadeu_673@NODE_2_length_608_cov_98.632768:0.00381733723533586762,(Jupunba_filamentosa_Lima_7487@NODE_1_length_1562_cov_108.798653:0.00612207264090478334,(Jupunba_brachystachya_Lima_7438@NODE_1_length_1574_cov_109.592518:0.00075955054494796946,_R_Jupunba_villosa_Borges_423@NODE_1_length_1192_cov_140.857399:0.00085732643894869504):0.00460567749246400086):0.00253578483090784526):0.00127698382476600851):0.00000100000050002909):0.00152194445308516954):0.00152711416544237572,(((Cathormion_rhombifolium_Deighton_3618@NODE_1_length_1071_cov_99.072435:0.01025948871193935186,(((Hydrochorea_corymbosa2_Iganci_862@NODE_1_length_1242_cov_159.966302:0.00219391673293560518,Hydrochorea_corymbosa1_Bonadeu_655@NODE_1_length_956_cov_49.296337:0.00799589828476624832):0.00109373330678955616,_R_Hydrochorea_marginata_Morim_563@NODE_1_length_1449_cov_180.961370:0.00337479085139333725):0.00101032004265405010,(_R_Balizia_spnov_Morim_577@NODE_1_length_1187_cov_211.926678:0.00869586079932799065,_R_Hydrochorea_gonggrijpii_Tillett_45696@NODE_1_length_1034_cov_148.450366:0.00318159807027843054):0.00000100000050002909):0.00100406959764477873):0.00302868087498857613,(Balizia_elegans_Iganci_870@NODE_1_length_1499_cov_160.936006:0.00772664835718564480,((_R_Balizia_pedicellaris_Queiroz_15529@NODE_1_length_1247_cov_187.197148:0.00624238364655519372,_R_Jupunba_macradenia_Lourteig_3021@NODE_1_length_970_cov_155.493841:0.00819247111803484036):0.00000100000050002909,Jupunba_trapezifolia_Simon_1600@NODE_1_length_693_cov_126.689655:0.01183757443323799063):0.00125275880139150836):0.00072019628190725274):0.00075481060814033276,(_R_Jupunba_asplenifolia_Ekman_6383@NODE_1_length_717_cov_38.545313:0.00496167145897248325,(Jupunba_nipensis_Mayo_19662@NODE_1_length_638_cov_43.862745:0.00183165748281846337,(Jupunba_abbottii_Zanoni_21220@NODE_1_length_994_cov_97.994547:0.00113321461307300492,_R_Jupunba_oppositifolia_Liegier_16014@NODE_1_length_977_cov_107.710000:0.00116014889239533965):0.00000100000050002909):0.00657727310221360370):0.00489453170078841659):0.00152672210900016859):0.00000100000050002909,_R_Jupunba_langsdorfii_Ribeiro_728@NODE_1_length_1457_cov_117.816667:0.00687720963537960962):0.00241574222761168278,((Jupunba_idiopoda_Quesada_1718@NODE_1_length_1022_cov_131.260317:0.00659298754961869064,Jupunba_oxyphyllidia_Yonker_6157@NODE_1_length_1095_cov_130.264244:0.00660671090670977151):0.00346534303662986371,(Cathormion_obliquifoliolatum_Wieringa_6519@NODE_1_length_1282_cov_81.534637:0.12966694876649609292,(_R_Jupunba_laeta_Mori_25147@NODE_1_length_894_cov_66.909425:0.00795753046345809914,_R_Jupunba_cochleata_Bonadeu_673@NODE_1_length_1362_cov_82.920623:0.04149780555631019802):0.00253492438476083000):0.00545422004472126670):0.01719275754472653073):0.00270052797596741527):0.00725126456477247477,((Calliandra_bella_LPQ15696@NODE_1_length_606_cov_28.056711:0.09140174089855924999,_R_Afrocalliandra_redacta_Germishuizen_5585@NODE_1_length_938_cov_141.519164:0.09306056525913317112):0.02921673751766197188,((Albizia_tomentella_Leach_Dunlop_3801@NODE_1_length_1127_cov_184.543810:0.05163818149250031658,_R_Enterolobium_cyclocarpum_MWC9020@NODE_1_length_1234_cov_221.602420:0.05145129773062492862):0.00566621956254730313,(((((Albizia_sinaloensis_Hughes_1576@NODE_1_length_1048_cov_74.593203:0.01763001480275470934,(Albizia_tomentosa_Hughes_648@NODE_1_length_1088_cov_116.119683:0.00926658992413922390,(Albizia_adinocephala_FHO33_88@NODE_1_length_1598_cov_115.614727:0.00400232166822413887,_R_Albizia_xerophytica_Hughes_1435@NODE_1_length_1243_cov_98.664666:0.00178458451195502425):0.00105496263959323146):0.00093176114590777688):0.00655722599356023221,(Albizia_niopoides_Simon_1601@NODE_1_length_1086_cov_174.951437:0.01083274596463153910,(Albizia_inundata_Wood_26530@NODE_1_length_785_cov_77.253425:0.00748441964378666544,(Albizia_subdimidiata_var_minor_Gorts_341@NODE_1_length_752_cov_36.472593:0.00587901605883103806,Albizia_subdimidiata_var_subdimidiata_Ferreira_210@NODE_1_length_1081_cov_165.963147:0.00349435900343612275):0.00342334879375544689):0.00607943362497409805):0.00209698192758690956):0.00227616972426200994,(Albizia_decandra_Vilhena_231@NODE_1_length_683_cov_40.762376:0.00857671090963022832,(_R_Albizia_multiflora_Hughes_3090@NODE_1_length_1210_cov_108.496028:0.02795143369680795978,Albizia_glabripetala_Lewis_1652@NODE_1_length_870_cov_46.181589:0.00942899612546898094):0.00000100000050002909):0.00432777905612413086):0.00540930857654157993,(Albizia_coripatensis_Hughes_2433@NODE_1_length_1408_cov_141.703982:0.01253195498455337252,Albizia_edwallii_Dalmaso_272@NODE_1_length_1139_cov_3.590406:0.01034942918095130109):0.01112745777920444434):0.00837312600596158696,_R_Albizia_burkartiana_StivalSantos_678@NODE_1_length_999_cov_5.344280:0.02477255587041950896):0.02212234884728568954):0.00342139946055837344):0.00375630363848579929):0.00524780938950594137,_R_Archidendron_clypearia_Wieringa_1849@NODE_1_length_1145_cov_179.132022:0.02366204036285854753,Acacia_rostellifera_Murphy_466@NODE_1_length_1078_cov_110.702298:0.03613546854194086416):0.0;
