# Supplementary material for: A new generic circumscription of Hydrochorea (Leguminosae, Caesalpinioideae, mimosoid clade) with an amphi-Atlantic distribution
Source: PhytoKeys. 2022 Aug 22;205:401–37. doi: 10.3897/phytokeys.205.82775 (PMC9849043; doi:10.3897/phytokeys.205.82775)
Supplement: Supplementary material 2 — Supplementary data file S2 [file phytokeys-205-401_article-82775__-s002.zip › RBH3_m8103_comp23731_c0_seq1_exon01.tre]

(_R_Archidendron_clypearia_Wieringa_1849@NODE_1_length_1550_cov_227.683639:0.02313212022126565764,((((Enterolobium_cyclocarpum_MWC9020@NODE_1_length_1482_cov_239.613523:0.03524266395755222547,_R_Albizia_tomentella_Leach_Dunlop_3801@NODE_1_length_1589_cov_182.991402:0.02849606356397192328):0.00000100000050002909,(((_R_Albizia_multiflora_Hughes_3090@NODE_1_length_1232_cov_145.211255:0.02836112852386299399,(_R_Albizia_niopoides_Simon_1601@NODE_1_length_1404_cov_121.141673:0.01416060927335533598,(_R_Albizia_glabripetala_Lewis_1652@NODE_1_length_923_cov_67.620567:0.00591449151975205305,(Albizia_subdimidiata_var_subdimidiata_Ferreira_210@NODE_1_length_1239_cov_158.935456:0.00650544839836797104,Albizia_subdimidiata_var_minor_Gorts_341@NODE_1_length_954_cov_42.893957:0.00468643178305549676):0.00300862816235144106):0.01313740409201793156):0.00765137869663254627):0.01443237475579662796,(Albizia_inundata_Wood_26530@NODE_1_length_1014_cov_272.296142:0.01191622197613246940,_R_Albizia_decandra_Vilhena_231@NODE_1_length_848_cov_67.232166:0.00689491671606462259):0.01699428921912851317):0.01869554387915791857,(((((Punjuba_killipii_Palodorios_6252@NODE_1_length_986_cov_69.061606:0.00435203146619685989,_R_Punjuba_racemiflora_Jimenez_Soares_3626@NODE_1_length_1436_cov_144.980132:0.00938375042188676831):0.00261575160013741625,(_R_Punjuba_lehmannii_Escobar_7465@NODE_1_length_1468_cov_111.563623:0.00531575940420661412,_R_Punjuba_callejasii_Daly_5935@NODE_1_length_958_cov_25.691260:0.00664069065271452510):0.00000100000050002909):0.00515319632669286685,(_R_Jupunba_laeta_Mori_25147@NODE_1_length_1154_cov_55.469824:0.01624957405620584480,(_R_Jupunba_trapezifolia_Simon_1600@NODE_1_length_597_cov_210.968635:0.00578239277592242692,((_R_Balizia_elegans_Iganci_870@NODE_2_length_638_cov_106.212121:0.01315516049137783507,(Jupunba_microcalyx_Iganci_855@NODE_1_length_991_cov_204.792123:0.00215409789995790963,_R_Jupunba_leucophylla_Iganci_839@NODE_1_length_2001_cov_211.613306:0.00306395057438762532):0.00466907084849451596):0.00268083480086125751,(_R_Jupunba_macradenia_Lourteig_3021@NODE_2_length_1060_cov_78.254323:0.01298890030087652275,((Jupunba_filamentosa_Lima_7487@NODE_1_length_1549_cov_129.878397:0.00673888607872832023,(Jupunba_barbouriana_Iganci_847@NODE_2_length_550_cov_141.340381:0.00764932438759874812,(Jupunba_limae_Iganci_261@NODE_1_length_1771_cov_113.144628:0.00508093456609566303,(_R_Jupunba_villosa_Borges_423@NODE_1_length_1366_cov_145.328937:0.00695070627131614150,Jupunba_brachystachya_Lima_7438@NODE_1_length_1685_cov_125.055348:0.00519045654264865645):0.00223964118795008226):0.00331122038149133605):0.00132344640976001155):0.00328334985348651678,((_R_Balizia_leucocalyx_Aguilar_1939@NODE_2_length_707_cov_104.080952:0.00722282642124545855,(_R_Jupunba_floribunda_Iganci_883@NODE_2_length_546_cov_69.311301:0.00769469349472649573,Jupunba_commutata_Maguire_46145@NODE_1_length_1342_cov_155.749407:0.01131895289567312959):0.00093373066362404300):0.00040925312812439981,((_R_Balizia_pedicellaris_Queiroz_15529@NODE_1_length_1324_cov_442.657210:0.00940456117925231837,(((Cathormion_obliquifoliolatum_Wieringa_6519@NODE_1_length_1210_cov_289.819048:0.00265200050149012444,Hydrochorea_corymbosa2_Iganci_862@NODE_2_length_554_cov_295.044088:0.00000100000050002909):0.00244983009107770447,((Hydrochorea_corymbosa1_Bonadeu_655@NODE_1_length_908_cov_322.893318:0.00462896744792835792,_R_Hydrochorea_marginata_Morim_563@NODE_1_length_1941_cov_155.204399:0.00450226874924025688):0.00792396588908149402,(Hydrochorea_gonggrijpii_Tillett_45696@NODE_1_length_1088_cov_148.996044:0.01057624623464430841,(Cathormion_rhombifolium_Deighton_3618@NODE_1_length_1351_cov_85.027473:0.00905826835467975905,_R_Hydrochorea_corymbosa2_Iganci_862@NODE_1_length_639_cov_547.421233:0.01129327403212417036):0.00000100000050002909):0.00497986796712528938):0.00000100000050002909):0.00000100000050002909,Balizia_spnov_Morim_577@NODE_1_length_836_cov_492.654289:0.00370012930328099832):0.00255790289629768139):0.00208455088883782291,Balizia_elegans_Iganci_870@NODE_1_length_1283_cov_110.780265:0.00752795808710894718):0.00190428875978536274):0.00154063408675337589):0.00151399646626548118):0.00172000319288930165):0.00220325591995903375):0.00155877742032475256):0.00151764847082877822):0.00076028857549157521,(((Jupunba_barbouriana_Iganci_847@NODE_3_length_508_cov_10.183295:0.00000100000050002909,_R_Jupunba_barbouriana_Iganci_847@NODE_1_length_1301_cov_156.315359:0.00000100000050002909):0.01221290146249762523,(((Jupunba_microcalyx_Iganci_855@NODE_2_length_721_cov_128.223602:0.01598685173638706922,_R_Jupunba_floribunda_Iganci_883@NODE_1_length_1471_cov_121.134146:0.00432708816779907388):0.00289101753737297778,Jupunba_longipedunculata_Cardona_2682@NODE_1_length_1265_cov_122.931818:0.00892206789974735182):0.00311336975158375308,(_R_Jupunba_macradenia_Lourteig_3021@NODE_1_length_1113_cov_80.452703:0.01689238013774151462,((Balizia_leucocalyx_Aguilar_1939@NODE_1_length_1395_cov_104.146434:0.01104662602354738662,_R_Jupunba_oxyphyllidia_Yonker_6157@NODE_1_length_1180_cov_146.796011:0.00791671971402690793):0.00366097306478370800,Jupunba_cochleata_Bonadeu_673@NODE_1_length_1511_cov_103.928173:0.01823944786653399971):0.00264456942496050932):0.00000100000050002909):0.00752586714597750731):0.00187653043622200834,(_R_Jupunba_langsdorfii_Ribeiro_728@NODE_1_length_1345_cov_131.712934:0.01778327251395188727,((Jupunba_abbottii_Zanoni_21220@NODE_1_length_1288_cov_122.766309:0.00350532965082127855,(_R_Jupunba_nipensis_Mayo_19662@NODE_1_length_907_cov_31.865060:0.00304802867302847056,_R_Jupunba_asplenifolia_Ekman_6383@NODE_1_length_1039_cov_29.895010:0.01113018436172222639):0.00261007789273048126):0.00000100000050002909,(Jupunba_oppositifolia_Liegier_16014@NODE_1_length_1146_cov_129.009355:0.00739764398593175179,_R_Jupunba_idiopoda_Quesada_1718@NODE_1_length_1226_cov_91.080940:0.01012135131867913755):0.00078709504882096292):0.00783678916876121880):0.00174886427682938747):0.00174416875699650816):0.00088879625535612402,((_R_Albizia_coripatensis_Hughes_2433@NODE_1_length_1521_cov_204.438366:0.02629754615961129097,_R_Albizia_edwallii_Dalmaso_272@NODE_1_length_1070_cov_11.367488:0.00752521567017024572):0.01366141905418910389,(Albizia_burkartiana_StivalSantos_678@NODE_1_length_958_cov_9.700997:0.00901470935724697948,((Albizia_tomentosa_Hughes_648@NODE_1_length_1384_cov_97.888294:0.01409648518713831934,(_R_Albizia_xerophytica_Hughes_1435@NODE_1_length_1369_cov_91.719814:0.02889777767745504641,Albizia_adinocephala_FHO33_88@NODE_1_length_1611_cov_104.206649:0.00761131349256403619):0.00096144559937612047):0.00195583516895997140,_R_Albizia_sinaloensis_Hughes_1576@NODE_1_length_1249_cov_85.122014:0.01331812769461798544):0.00483430484315496446):0.01615993798839236370):0.01183576994223933115):0.00076722796488732877):0.00076726358679488245):0.00231535292901563147,((Calliandra_bella_LPQ15696@NODE_2_length_1071_cov_83.478873:0.02430598730820546227,_R_Calliandra_bella_LPQ15696@NODE_1_length_1332_cov_119.682072:0.06914842672512251653):0.04847156314375639791,_R_Afrocalliandra_redacta_Germishuizen_5585@NODE_1_length_1261_cov_141.494932:0.06966309187138342018):0.05744200607870053599):0.00327583860687853667,((Acacia_rostellifera_Murphy_466@NODE_3_length_885_cov_35.926980:0.01698931370916581529,Acacia_rostellifera_Murphy_466@NODE_5_length_875_cov_56.036341:0.01451865378852695669):0.17649840342258954484,(_R_Acacia_rostellifera_Murphy_466@NODE_2_length_1153_cov_23.683086:0.21354213738555530289,(Acacia_rostellifera_Murphy_466@NODE_7_length_591_cov_16.400778:0.43852552784318288293,(_R_Acacia_rostellifera_Murphy_466@NODE_4_length_884_cov_27.785626:0.00000100000050002909,Acacia_rostellifera_Murphy_466@NODE_6_length_628_cov_16.923775:0.22786569792113459121):0.08583506507336587099):0.10884563125736192168):0.00000100000050002909):0.18598620575754107320):0.00000100000050002909,Acacia_rostellifera_Murphy_466@NODE_1_length_1521_cov_209.465374:0.02837147295480623929):0.0;
