# Supplementary material for: A new generic circumscription of Hydrochorea (Leguminosae, Caesalpinioideae, mimosoid clade) with an amphi-Atlantic distribution
Source: PhytoKeys. 2022 Aug 22;205:401–37. doi: 10.3897/phytokeys.205.82775 (PMC9849043; doi:10.3897/phytokeys.205.82775)
Supplement: Supplementary material 2 — Supplementary data file S2 [file phytokeys-205-401_article-82775__-s002.zip › RBH3_m8103_comp23731_c0_seq1_exon02.tre]

(Albizia_xerophytica_Hughes_1435@NODE_1_length_1174_cov_62.707384:0.00000100000050002909,((_R_Albizia_burkartiana_StivalSantos_678@NODE_1_length_976_cov_8.653637:0.01958531992194655763,((Albizia_edwallii_Dalmaso_272@NODE_1_length_960_cov_6.046409:0.00740236716217349423,Albizia_coripatensis_Hughes_2433@NODE_1_length_1539_cov_108.268126:0.01268433047205094061):0.01140238157348029413,(((Albizia_inundata_Wood_26530@NODE_1_length_987_cov_158.327253:0.01030412763186475296,(Albizia_decandra_Vilhena_231@NODE_1_length_792_cov_28.069930:0.00650345157636433857,((_R_Albizia_multiflora_Hughes_3090@NODE_1_length_1533_cov_63.192308:0.01201413078998106801,_R_Albizia_niopoides_Simon_1601@NODE_1_length_1341_cov_86.041930:0.01248780498324001363):0.00180877264365653405,(_R_Albizia_glabripetala_Lewis_1652@NODE_1_length_922_cov_48.738462:0.00223474089483858239,(_R_Albizia_subdimidiata_var_minor_Gorts_341@NODE_1_length_736_cov_41.306525:0.00276123676706932974,Albizia_subdimidiata_var_subdimidiata_Ferreira_210@NODE_1_length_1119_cov_96.724568:0.00760874004570463985):0.00325372906406087197):0.00107800191780377686):0.00000100000050002909):0.00122998566642336859):0.01918675453822217547,(((Albizia_tomentella_Leach_Dunlop_3801@NODE_1_length_1263_cov_163.144182:0.02659639470490090044,(_R_Afrocalliandra_redacta_Germishuizen_5585@NODE_1_length_988_cov_131.139407:0.06582120013134996894,(_R_Calliandra_bella_LPQ15696@NODE_1_length_1203_cov_81.160746:0.04450720723268276197,Calliandra_bella_LPQ15696@NODE_2_length_1200_cov_140.932324:0.03350127631365155956):0.05183747013642661661):0.03006794129133154303):0.01074990572524693253,Enterolobium_cyclocarpum_MWC9020@NODE_1_length_1582_cov_110.255150:0.03257135959009528625):0.00000100000050002909,(Archidendron_clypearia_Wieringa_1849@NODE_1_length_1202_cov_148.216000:0.01899912635804365882,_R_Acacia_rostellifera_Murphy_466@NODE_1_length_1378_cov_132.525749:0.02256700159631391464):0.00223864617742555987):0.00156355500387622844):0.00000100000050002909,((_R_Punjuba_lehmannii_Escobar_7465@NODE_1_length_1409_cov_65.189189:0.00539536087852249355,((Punjuba_killipii_Palodorios_6252@NODE_1_length_881_cov_51.436567:0.00117702613013465334,Punjuba_racemiflora_Jimenez_Soares_3626@NODE_1_length_1379_cov_86.560676:0.00235415626456040488):0.00156249414112532257,_R_Punjuba_callejasii_Daly_5935@NODE_1_length_735_cov_21.949848:0.00283934445693347646):0.00000100000050002909):0.00299447393690630264,(((Jupunba_longipedunculata_Cardona_2682@NODE_1_length_1033_cov_91.579498:0.00723241112854019954,Jupunba_barbouriana_Iganci_847@NODE_1_length_1516_cov_96.052120:0.00874396803043266460):0.00383526332302716296,((((_R_Jupunba_cochleata_Bonadeu_673@NODE_2_length_513_cov_15.864679:0.00295084660235200033,Jupunba_laeta_Mori_25147@NODE_1_length_972_cov_41.297207:0.00840439044955304179):0.00462789310084776081,((((((_R_Hydrochorea_gonggrijpii_Tillett_45696@NODE_1_length_950_cov_88.211913:0.01307824897466739432,((((_R_Balizia_pedicellaris_Queiroz_15529@NODE_1_length_506_cov_34.498891:0.00790437696464486340,Cathormion_rhombifolium_Deighton_3618@NODE_1_length_1248_cov_47.219471:0.00946548801439212398):0.00160366588875054017,Hydrochorea_marginata_Morim_563@NODE_1_length_1240_cov_134.098022:0.00667538700916090345):0.00102241359549547954,Balizia_elegans_Iganci_870@NODE_1_length_1454_cov_65.233842:0.00719279221081315246):0.00079340704430878992,((_R_Hydrochorea_corymbosa1_Bonadeu_655@NODE_1_length_1054_cov_134.620621:0.00481411499383940875,_R_Hydrochorea_corymbosa2_Iganci_862@NODE_1_length_1321_cov_279.951817:0.00167626048543140726):0.00335910674707619794,(_R_Cathormion_obliquifoliolatum_Wieringa_6519@NODE_1_length_1258_cov_256.840399:0.00349761606394967482,_R_Balizia_spnov_Morim_577@NODE_1_length_1386_cov_162.725019:0.00478700403675898657):0.00094545935964100854):0.00000100000050002909):0.00077821013285529696):0.00168661210719558193,(Jupunba_macradenia_Lourteig_3021@NODE_1_length_966_cov_43.263217:0.01058697398255566829,_R_Jupunba_oxyphyllidia_Yonker_6157@NODE_1_length_1035_cov_85.398747:0.00978520370254546031):0.00352534568097883456):0.00278937164922193285,Jupunba_floribunda_Iganci_883@NODE_1_length_1368_cov_71.659179:0.01221000714542191251):0.00183143749278416395,((_R_Jupunba_limae_Iganci_261@NODE_1_length_1507_cov_62.596503:0.00602109632130387422,(Jupunba_brachystachya_Lima_7438@NODE_1_length_1456_cov_72.840464:0.00375363463587647045,_R_Jupunba_villosa_Borges_423@NODE_1_length_1168_cov_109.690192:0.00000100000050002909):0.00236718268478679434):0.00451865881635895271,(Jupunba_filamentosa_Lima_7487@NODE_1_length_1545_cov_68.329700:0.00905668585915233269,_R_Balizia_leucocalyx_Aguilar_1939@NODE_1_length_1389_cov_89.683689:0.00905787300318045344):0.00000100000050002909):0.00297560110216296041):0.00150903099775485353,_R_Jupunba_cochleata_Bonadeu_673@NODE_1_length_1018_cov_94.821467:0.01504585864103693063):0.00133808429392735079,Jupunba_macradenia_Lourteig_3021@NODE_2_length_854_cov_47.191763:0.01336934765791260651):0.00094386080461141767):0.00149694239321468436,(Jupunba_microcalyx_Iganci_855@NODE_1_length_1429_cov_98.372781:0.01174962750713293320,(Jupunba_leucophylla_Iganci_839@NODE_1_length_1730_cov_133.544465:0.00000100000050002909,Jupunba_microcalyx_Iganci_855@NODE_2_length_571_cov_33.224696:0.00531907316894352292):0.00588387364479775899):0.00167350862796960512):0.00100015560433634699,(Jupunba_abbottii_Zanoni_21220@NODE_1_length_725_cov_104.393519:0.06369747522623965541,((Jupunba_nipensis_Mayo_19662@NODE_1_length_767_cov_22.078261:0.00400905602548902711,Jupunba_asplenifolia_Ekman_6383@NODE_1_length_724_cov_41.499227:0.00000100000050002909):0.00000100000050002909,(Jupunba_idiopoda_Quesada_1718@NODE_1_length_959_cov_50.383220:0.00649802959832282076,Jupunba_oppositifolia_Liegier_16014@NODE_1_length_1033_cov_68.696653:0.00626917948410400747):0.00170087880488272651):0.00031170100795913704):0.00414254386841360171):0.00121649545745104596):0.00238292347343927033,(_R_Jupunba_trapezifolia_Simon_1600@NODE_1_length_1228_cov_86.034953:0.01410424021752129491,_R_Jupunba_commutata_Maguire_46145@NODE_1_length_1437_cov_73.861029:0.00741596814206235515):0.00849352454978273379):0.00073812794410532722):0.00227062104822318284):0.00398540989540835389):0.00990707305852287466):0.00500558530515639050,(_R_Albizia_tomentosa_Hughes_648@NODE_1_length_1166_cov_67.731864:0.00801214750316565048,_R_Albizia_sinaloensis_Hughes_1576@NODE_1_length_1238_cov_54.955211:0.00880069385376469962):0.00084320636000909154):0.00174339550988564154,Albizia_adinocephala_FHO33_88@NODE_1_length_1020_cov_116.425239:0.00435538464868669151):0.0;
