# Supplementary material for: A new generic circumscription of Hydrochorea (Leguminosae, Caesalpinioideae, mimosoid clade) with an amphi-Atlantic distribution
Source: PhytoKeys. 2022 Aug 22;205:401–37. doi: 10.3897/phytokeys.205.82775 (PMC9849043; doi:10.3897/phytokeys.205.82775)
Supplement: Supplementary material 2 — Supplementary data file S2 [file phytokeys-205-401_article-82775__-s002.zip › RBH3_m8267_comp24000_c0_seq1.tre]

(((_R_Albizia_tomentella_Leach_Dunlop_3801@NODE_1_length_551_cov_321.128692:0.02748070068237606911,(((((((_R_Jupunba_brachystachya_Lima_7438@NODE_1_length_1316_cov_109.886199:0.00245040495401972367,_R_Jupunba_filamentosa_Lima_7487@NODE_1_length_1415_cov_96.500000:0.00000100000050002909):0.01008744181959384673,Jupunba_longipedunculata_Cardona_2682@NODE_1_length_1199_cov_93.578431:0.01272936713650185681):0.00271445584609191718,(((_R_Jupunba_asplenifolia_Ekman_6383@NODE_1_length_935_cov_29.516317:0.01470498055258852126,(Jupunba_nipensis_Mayo_19662@NODE_1_length_682_cov_30.786777:0.00483224351406101333,(_R_Jupunba_oppositifolia_Liegier_16014@NODE_1_length_972_cov_98.263687:0.00376312099302253877,Jupunba_abbottii_Zanoni_21220@NODE_1_length_1230_cov_92.930616:0.00277708659876338502):0.00432639419831049379):0.00325688393177963557):0.01052635456559311219,Jupunba_laeta_Mori_25147@NODE_1_length_1130_cov_31.943020:0.02055343277793620499):0.00121322195118386995,(_R_Jupunba_langsdorfii_Ribeiro_728@NODE_1_length_1459_cov_110.182344:0.01329076585852930967,(_R_Jupunba_idiopoda_Quesada_1718@NODE_1_length_1143_cov_84.209193:0.01266313244986065796,Jupunba_oxyphyllidia_Yonker_6157@NODE_1_length_1172_cov_105.663014:0.01390007812441284435):0.00698401677958133266):0.00306413599977822587):0.00073887746280495482):0.00076194855725980029,(_R_Balizia_pedicellaris_Queiroz_15529@NODE_1_length_1433_cov_257.989840:0.00901056502291536048,_R_Jupunba_villosa_Borges_423@NODE_1_length_1186_cov_150.807935:0.00590362498821759684):0.00628223058953043204):0.00160430970135707718,((_R_Jupunba_commutata_Maguire_46145@NODE_1_length_1361_cov_120.143302:0.01225363302012901813,(((Jupunba_floribunda_Iganci_883@NODE_1_length_1607_cov_97.558824:0.01483822078743950515,((_R_Hydrochorea_corymbosa2_Iganci_862@NODE_1_length_1130_cov_309.680000:0.00401161913814538761,Hydrochorea_marginata_Morim_563@NODE_1_length_1254_cov_166.416313:0.00823390193773155046):0.00568012725094063902,_R_Balizia_elegans_Iganci_870@NODE_1_length_1290_cov_108.083265:0.01387682806651826736):0.00159067520978491486):0.00719662274339422352,(_R_Jupunba_macradenia_Lourteig_3021@NODE_1_length_1072_cov_106.934673:0.00985053476221700412,(((Balizia_leucocalyx_Aguilar_1939@NODE_1_length_1469_cov_111.392241:0.00794918588876485435,(_R_Jupunba_trapezifolia_Simon_1600@NODE_1_length_560_cov_300.209901:0.00723042506094771081,Jupunba_barbouriana_Iganci_847@NODE_1_length_1264_cov_145.191238:0.00537858333535185321):0.00654444780479392259):0.00302005465197569987,Jupunba_limae_Iganci_261@NODE_1_length_1598_cov_98.985536:0.01185825306802861315):0.00155321104088946031,(_R_Jupunba_leucophylla_Iganci_839@NODE_3_length_513_cov_223.974771:0.01034131175284401516,(Balizia_spnov_Morim_577@NODE_1_length_735_cov_352.176471:0.00536462246999744145,((_R_Cathormion_rhombifolium_Deighton_3618@NODE_1_length_1053_cov_83.184426:0.00110957744906075933,Cathormion_obliquifoliolatum_Wieringa_6519@NODE_1_length_1221_cov_219.332762:0.00361834291765055502):0.00238581372005181079,(_R_Hydrochorea_gonggrijpii_Tillett_45696@NODE_1_length_1100_cov_119.719453:0.00211757091122703441,(Balizia_spnov_Morim_577@NODE_2_length_653_cov_368.605351:0.00409753291623187344,Hydrochorea_corymbosa1_Bonadeu_655@NODE_1_length_1135_cov_102.970370:0.00451304162271295821):0.00143261203846552568):0.00189265041649810755):0.00000100000050002909):0.00920522410601024715):0.00457046969399589349):0.00154495482360506899):0.00000100000050002909):0.00050874428486716425,(_R_Jupunba_leucophylla_Iganci_839@NODE_2_length_518_cov_16.954649:0.00633906678157711203,(_R_Jupunba_microcalyx_Iganci_855@NODE_1_length_1621_cov_143.562176:0.00198043609381186748,_R_Jupunba_leucophylla_Iganci_839@NODE_1_length_1252_cov_139.261277:0.00578891439868407017):0.00435847160746962153):0.01281288031671884257):0.00650695312710733876):0.00505657356310707917,(_R_Enterolobium_cyclocarpum_MWC9020@NODE_1_length_1240_cov_216.783319:0.07607330847692450604,((_R_Punjuba_racemiflora_Jimenez_Soares_3626@NODE_1_length_586_cov_256.341847:0.00459364824966555785,_R_Punjuba_killipii_Palodorios_6252@NODE_1_length_883_cov_66.027295:0.01005679704217174626):0.00193818491363987504,(_R_Punjuba_callejasii_Daly_5935@NODE_1_length_803_cov_22.933884:0.00978067595843387996,(_R_Punjuba_racemiflora_Jimenez_Soares_3626@NODE_2_length_540_cov_6.533477:0.37365491744788792428,Punjuba_lehmannii_Escobar_7465@NODE_1_length_1494_cov_80.141849:0.03243361088733185543):0.00000100000050002909):0.00790710739013485327):0.00000100000050002909):0.01455426151214103334):0.00120090487424311131):0.00208264532752483120,_R_Jupunba_cochleata_Bonadeu_673@NODE_1_length_1548_cov_112.593474:0.02771261016007867464):0.01540034365998957204,((Albizia_edwallii_Dalmaso_272@NODE_1_length_946_cov_7.598204:0.00675866932221428404,_R_Albizia_coripatensis_Hughes_2433@NODE_1_length_1550_cov_161.780041:0.01145863895640003051):0.00672218036459695106,(Albizia_multiflora_Hughes_3090@NODE_1_length_1214_cov_126.217238:0.02312875307177199649,((Albizia_glabripetala_Lewis_1652@NODE_1_length_1015_cov_61.750533:0.02130629450349015921,(_R_Albizia_inundata_Wood_26530@NODE_1_length_939_cov_235.070136:0.00138951701343508469,(_R_Albizia_subdimidiata_var_subdimidiata_Ferreira_210@NODE_1_length_1070_cov_151.787513:0.00000100000050002909,(_R_Balizia_pedicellaris_Queiroz_15529@NODE_2_length_554_cov_3.995992:1.78372506982148815169,_R_Albizia_subdimidiata_var_minor_Gorts_341@NODE_1_length_853_cov_26.225515:0.00232606224249242745):0.00536178663255179860):0.00000100000050002909):0.00613443422656601359):0.00611087634514658265,(Albizia_niopoides_Simon_1601@NODE_1_length_1189_cov_147.498201:0.02342920515815806459,(((_R_Albizia_adinocephala_FHO33_88@NODE_1_length_1752_cov_100.864478:0.00301368222991054433,_R_Albizia_xerophytica_Hughes_1435@NODE_1_length_1047_cov_112.302062:0.00584519109943202903):0.00596670474034453804,(Albizia_sinaloensis_Hughes_1576@NODE_1_length_1353_cov_72.373824:0.00649743793656885806,_R_Albizia_tomentosa_Hughes_648@NODE_1_length_1077_cov_110.301000:0.00429035885382724261):0.00622242080243673445):0.00423613338213431161,(_R_Albizia_burkartiana_StivalSantos_678@NODE_1_length_1131_cov_9.918216:0.01918035939857844555,_R_Albizia_decandra_Vilhena_231@NODE_1_length_874_cov_33.198243:0.02383404185238607517):0.00251095807088298198):0.00000100000050002909):0.00264054201723071475):0.00333469523114647906):0.00172225296610518117):0.01001608889152098489):0.00137094643916905686):0.00256553020552328969,(_R_Calliandra_bella_LPQ15696@NODE_1_length_1360_cov_149.901013:0.08946182317805630169,Afrocalliandra_redacta_Germishuizen_5585@NODE_1_length_1093_cov_202.931102:0.06460894076966899879):0.04147866335008221911):0.00670338262515603623,Archidendron_clypearia_Wieringa_1849@NODE_1_length_1331_cov_193.558214:0.02424999182432076295,Acacia_rostellifera_Murphy_466@NODE_1_length_1131_cov_208.331120:0.01825131408603515581):0.0;
