# Supplementary material for: A new generic circumscription of Hydrochorea (Leguminosae, Caesalpinioideae, mimosoid clade) with an amphi-Atlantic distribution
Source: PhytoKeys. 2022 Aug 22;205:401–37. doi: 10.3897/phytokeys.205.82775 (PMC9849043; doi:10.3897/phytokeys.205.82775)
Supplement: Supplementary material 2 — Supplementary data file S2 [file phytokeys-205-401_article-82775__-s002.zip › RBH3_m10563_comp27977_c0_seq1_exon04.tre]

((Archidendron_clypearia_Wieringa_1849@NODE_1_length_915_cov_253.795943:0.02264728885960218610,(((_R_Jupunba_commutata_Maguire_46145@NODE_1_length_1016_cov_127.043663:0.00620623403158217582,_R_Jupunba_trapezifolia_Simon_1600@NODE_1_length_1116_cov_186.476909:0.00309858414853177297):0.00390955783985726200,((_R_Jupunba_asplenifolia_Ekman_6383@NODE_1_length_882_cov_33.365217:0.00338178830630669631,((Jupunba_nipensis_Mayo_19662@NODE_1_length_677_cov_42.050000:0.00171326331003062620,Jupunba_oppositifolia_Liegier_16014@NODE_1_length_1032_cov_78.160209:0.00050512726795278915):0.00054262596296335828,Jupunba_abbottii_Zanoni_21220@NODE_1_length_877_cov_106.602500:0.00225769578992070490):0.00292378541327694254):0.00881820523899117664,((Jupunba_leucophylla_Iganci_839@NODE_1_length_1198_cov_215.609277:0.00719502788869223666,_R_Jupunba_microcalyx_Iganci_855@NODE_1_length_1135_cov_135.384688:0.00928367320128832725):0.00300459378374342851,(((_R_Balizia_leucocalyx_Aguilar_1939@NODE_2_length_563_cov_7.080247:0.04233740585346249669,_R_Jupunba_leucophylla_Iganci_839@NODE_2_length_608_cov_8.698682:0.12707461183382212644):0.04314269849477893326,_R_Jupunba_cochleata_Bonadeu_673@NODE_2_length_629_cov_4.485507:0.10018203126319524809):0.10217126255315614469,(((Balizia_pedicellaris_Queiroz_15529@NODE_1_length_705_cov_263.398462:0.00838686888996187201,(_R_Jupunba_limae_Iganci_261@NODE_1_length_1028_cov_108.851735:0.00813042344161358892,(_R_Jupunba_barbouriana_Iganci_847@NODE_1_length_1042_cov_150.100518:0.00722370727747100125,((Jupunba_idiopoda_Quesada_1718@NODE_1_length_879_cov_65.857855:0.00113647381544576434,Jupunba_oxyphyllidia_Yonker_6157@NODE_1_length_949_cov_122.391055:0.00239521349289927845):0.00481592758419373528,(_R_Balizia_elegans_Iganci_870@NODE_1_length_1018_cov_119.037194:0.00895422914367350296,(_R_Balizia_pedicellaris_Queiroz_15529@NODE_2_length_515_cov_227.145652:0.00337169606191230816,Jupunba_macradenia_Lourteig_3021@NODE_1_length_933_cov_109.448598:0.00208009816130969288):0.00000100000050002909):0.00228435931012055393):0.00226262435136295086):0.00080005479482368053):0.00000100000050002909):0.00079650994506137653,(_R_Jupunba_longipedunculata_Cardona_2682@NODE_1_length_946_cov_112.464902:0.00511766204453979485,(Balizia_leucocalyx_Aguilar_1939@NODE_1_length_985_cov_141.289648:0.01066468384323886534,(_R_Jupunba_langsdorfii_Ribeiro_728@NODE_1_length_1669_cov_69.223618:0.00988425531470986732,(_R_Jupunba_floribunda_Iganci_883@NODE_1_length_1071_cov_120.214286:0.01214284896127954330,(_R_Jupunba_laeta_Mori_25147@NODE_1_length_1013_cov_41.912393:0.00557790381136636423,(_R_Jupunba_cochleata_Bonadeu_673@NODE_1_length_1096_cov_115.500491:0.00613300055251793288,((Jupunba_villosa_Borges_423@NODE_1_length_1459_cov_99.461650:0.00379459663429065333,_R_Jupunba_filamentosa_Lima_7487@NODE_1_length_1285_cov_89.269868:0.00342797596282180166):0.00073897523470207039,Jupunba_brachystachya_Lima_7438@NODE_1_length_1479_cov_78.679030:0.00300125505801057636):0.00139804563706073890):0.00000100000050002909):0.00139389847755938914):0.00091291822053176503):0.00000100000050002909):0.00072893763759370085):0.00076231860436159625):0.00074134849570754691,(Cathormion_obliquifoliolatum_Wieringa_6519@NODE_1_length_1104_cov_123.396568:0.00656385045340243233,(Cathormion_rhombifolium_Deighton_3618@NODE_1_length_891_cov_66.797297:0.00445664362363067546,(Balizia_spnov_Morim_577@NODE_1_length_1147_cov_158.025641:0.00176078362791938460,((Hydrochorea_marginata_Morim_563@NODE_1_length_1066_cov_153.887765:0.00086601298081927897,(Hydrochorea_corymbosa1_Bonadeu_655@NODE_1_length_918_cov_88.174971:0.00105833065771150604,_R_Hydrochorea_corymbosa2_Iganci_862@NODE_1_length_1149_cov_313.016453:0.00273953703288678813):0.00000100000050002909):0.00305509248463282750,Hydrochorea_gonggrijpii_Tillett_45696@NODE_1_length_860_cov_110.729246:0.00704932908950339342):0.00304371674549145039):0.00000100000050002909):0.00259467900063482890):0.00793673083721916674):0.00072413561593063851):0.00007137105387801307):0.00154721581646616356):0.00135110595058401690):0.01301984331925375160,(Afrocalliandra_redacta_Germishuizen_5585@NODE_1_length_1103_cov_172.453216:0.06181872535320032808,Calliandra_bella_LPQ15696@NODE_1_length_1406_cov_195.967645:0.03827873935504387537):0.03113140675491670589):0.00684342577466909036):0.00000100000050002909,((_R_Albizia_tomentella_Leach_Dunlop_3801@NODE_2_length_913_cov_91.710526:0.63121022922297942426,_R_Albizia_tomentella_Leach_Dunlop_3801@NODE_1_length_1123_cov_169.878585:0.00793350476061631046):0.01372112011791713250,(((_R_Albizia_edwallii_Dalmaso_272@NODE_1_length_948_cov_5.969765:0.00536715052568219764,_R_Albizia_coripatensis_Hughes_2433@NODE_1_length_1413_cov_168.627994:0.00833502592302874136):0.00434439975188496801,(Albizia_burkartiana_StivalSantos_678@NODE_1_length_815_cov_8.532895:0.00504441908156452214,(((Albizia_adinocephala_FHO33_88@NODE_1_length_1473_cov_104.957736:0.17286956777904108340,(Albizia_xerophytica_Hughes_1435@NODE_1_length_1335_cov_68.659777:0.00584085303735812356,(_R_Albizia_tomentosa_Hughes_648@NODE_1_length_1115_cov_87.665703:0.00101417518730188838,Albizia_sinaloensis_Hughes_1576@NODE_1_length_1001_cov_84.494589:0.00139971889427800613):0.00622252015798711779):0.00182945409183067338):0.00314167422102003876,Albizia_niopoides_Simon_1601@NODE_1_length_1318_cov_108.042707:0.01044925671831098239):0.00183142562630101411,((_R_Albizia_inundata_Wood_26530@NODE_1_length_841_cov_111.908397:0.00299415869399384787,((Albizia_subdimidiata_var_minor_Gorts_341@NODE_1_length_737_cov_40.171212:0.00000100000050002909,Albizia_subdimidiata_var_subdimidiata_Ferreira_210@NODE_1_length_1163_cov_106.355433:0.00658133606315548878):0.00327542513465992882,Albizia_glabripetala_Lewis_1652@NODE_1_length_939_cov_47.419954:0.00521266835414227730):0.00822639291001166749):0.00321690629213287633,(_R_Albizia_multiflora_Hughes_3090@NODE_1_length_1317_cov_96.358065:0.03287098216237839543,_R_Albizia_decandra_Vilhena_231@NODE_1_length_701_cov_40.620192:0.00593087930924488145):0.00725428690203908533):0.00000100000050002909):0.00413388152986705892):0.00540032576830508718):0.00822008707468609157,(Enterolobium_cyclocarpum_MWC9020@NODE_1_length_1385_cov_195.577982:0.03070802064816471541,((Punjuba_lehmannii_Escobar_7465@NODE_1_length_1441_cov_59.826979:0.00927175725744464052,Punjuba_killipii_Palodorios_6252@NODE_1_length_882_cov_63.201242:0.00538455382761826237):0.00242978825671065317,(Punjuba_callejasii_Daly_5935@NODE_1_length_934_cov_15.675613:0.01252171239348958201,Punjuba_racemiflora_Jimenez_Soares_3626@NODE_1_length_1200_cov_108.851291:0.00903961821699570886):0.00141253475117473592):0.00167863352874649831):0.00194593204784846503):0.00404306407311945133):0.00000100000050002909,Acacia_rostellifera_Murphy_466@NODE_1_length_1443_cov_146.420937:0.02190103230182611702):0.0;
