# Supplementary material for: A new generic circumscription of Hydrochorea (Leguminosae, Caesalpinioideae, mimosoid clade) with an amphi-Atlantic distribution
Source: PhytoKeys. 2022 Aug 22;205:401–37. doi: 10.3897/phytokeys.205.82775 (PMC9849043; doi:10.3897/phytokeys.205.82775)
Supplement: Supplementary material 2 — Supplementary data file S2 [file phytokeys-205-401_article-82775__-s002.zip › RBH3_m10617_comp27999_c0_seq1_exon01.tre]

(((Albizia_sinaloensis_Hughes_1576@NODE_1_length_1449_cov_100.001458:0.00424167279642359042,_R_Albizia_tomentosa_Hughes_648@NODE_1_length_1370_cov_151.017015:0.00377560376988105711):0.00208276888374801707,(_R_Albizia_xerophytica_Hughes_1435@NODE_1_length_1442_cov_112.759707:0.00352742380320759680,_R_Albizia_adinocephala_FHO33_88@NODE_1_length_1813_cov_172.276498:0.00262659185216303171):0.00086650812890040813):0.00469163848745857062,(_R_Albizia_multiflora_Hughes_3090@NODE_1_length_1562_cov_170.216835:0.00977770805137498540,((((((Punjuba_killipii_Palodorios_6252@NODE_1_length_1006_cov_99.602799:0.00727772544342862333,Punjuba_lehmannii_Escobar_7465@NODE_1_length_1731_cov_110.021161:0.00200517810733282561):0.00000100000050002909,(_R_Punjuba_racemiflora_Jimenez_Soares_3626@NODE_1_length_1433_cov_201.670354:0.00982844247878030854,_R_Punjuba_callejasii_Daly_5935@NODE_1_length_1080_cov_31.119641:0.00197622342657921904):0.00160533071877709001):0.00496043576106748509,(((((_R_Balizia_pedicellaris_Queiroz_15529@NODE_1_length_1647_cov_561.670226:0.00085850841084783537,Balizia_spnov_Morim_577@NODE_1_length_1452_cov_485.719399:0.00610580467241194583):0.01004009352933500111,((_R_Jupunba_floribunda_Iganci_883@NODE_1_length_1874_cov_151.403450:0.00180984864403757433,_R_Jupunba_longipedunculata_Cardona_2682@NODE_1_length_1316_cov_171.297821:0.00154711924697345364):0.00362882533868458691,((Jupunba_barbouriana_Iganci_847@NODE_1_length_1513_cov_249.617688:0.00470621283824338051,_R_Jupunba_cochleata_Bonadeu_673@NODE_1_length_2043_cov_143.090031:0.00361917384042518848):0.00000100000050002909,((Jupunba_trapezifolia_Simon_1600@NODE_1_length_1589_cov_164.077575:0.00191650979189067006,_R_Jupunba_commutata_Maguire_46145@NODE_1_length_1619_cov_159.223087:0.00187440891242538908):0.00377628348595750044,(Jupunba_leucophylla_Iganci_839@NODE_1_length_1994_cov_262.270736:0.00068740677783146536,Jupunba_microcalyx_Iganci_855@NODE_1_length_1777_cov_216.468824:0.00060536146012852611):0.00345305071512497621):0.00068686656639102529):0.00000100000050002909):0.00202837072902775075):0.00098197889614893793,_R_Jupunba_langsdorfii_Ribeiro_728@NODE_1_length_2004_cov_137.706279:0.01032609852199179411):0.00000100000050002909,(_R_Jupunba_limae_Iganci_261@NODE_1_length_1931_cov_137.599245:0.00301186455792548354,(Jupunba_brachystachya_Lima_7438@NODE_1_length_1812_cov_147.514697:0.00241022383435015924,(Jupunba_villosa_Borges_423@NODE_1_length_1633_cov_200.525064:0.00247345524821105962,Jupunba_filamentosa_Lima_7487@NODE_1_length_1861_cov_148.013453:0.00727621731713141030):0.00000100000050002909):0.00000100000050002909):0.00301841292113625695):0.00058168069442499787,((((Hydrochorea_gonggrijpii_Tillett_45696@NODE_1_length_1214_cov_213.821460:0.00167543639512361393,(Hydrochorea_corymbosa2_Iganci_862@NODE_1_length_1369_cov_377.181887:0.00074524233889927433,(Hydrochorea_marginata_Morim_563@NODE_1_length_1855_cov_241.521935:0.00156551292655236654,_R_Hydrochorea_corymbosa1_Bonadeu_655@NODE_1_length_1135_cov_419.142593:0.00000100000050002909):0.00000100000050002909):0.00236550692818864950):0.00237958044773371345,(Cathormion_obliquifoliolatum_Wieringa_6519@NODE_1_length_1337_cov_309.167707:0.00074978034102599306,_R_Cathormion_rhombifolium_Deighton_3618@NODE_1_length_1302_cov_123.845714:0.00394869165795496985):0.00745698038832438414):0.00155569905328701110,(_R_Balizia_leucocalyx_Aguilar_1939@NODE_1_length_1955_cov_159.435570:0.00602759327491517519,(_R_Jupunba_oxyphyllidia_Yonker_6157@NODE_1_length_1391_cov_162.905632:0.00071230939299887709,Jupunba_idiopoda_Quesada_1718@NODE_1_length_1228_cov_131.161599:0.00375057267758007167):0.00398861571392247326):0.00063722565060655523):0.00000100000050002909,((_R_Balizia_elegans_Iganci_870@NODE_1_length_1769_cov_157.177896:0.00240987302390380416,((Jupunba_oppositifolia_Liegier_16014@NODE_1_length_1262_cov_160.690295:0.00243538531203130963,Jupunba_abbottii_Zanoni_21220@NODE_1_length_1414_cov_124.433807:0.00083632760998532873):0.00210454047755252640,(Jupunba_nipensis_Mayo_19662@NODE_1_length_1123_cov_42.399618:0.00106666837398636423,_R_Jupunba_asplenifolia_Ekman_6383@NODE_1_length_1069_cov_73.764113:0.00116550845804896334):0.00503323481543185500):0.00208640027341050732):0.00000100000050002909,(_R_Jupunba_macradenia_Lourteig_3021@NODE_1_length_1390_cov_162.412034:0.00441150230114963505,_R_Jupunba_laeta_Mori_25147@NODE_1_length_1421_cov_55.652530:0.00575158585319952408):0.00067994173360537836):0.00000100000050002909):0.00062135287856850661):0.00336686807446977873):0.00190524644592131526,(((_R_Enterolobium_cyclocarpum_MWC9020@NODE_1_length_1591_cov_308.774108:0.01779889350499691894,Albizia_tomentella_Leach_Dunlop_3801@NODE_1_length_1543_cov_223.268076:0.03191876849437855906):0.00191551024298291920,(_R_Afrocalliandra_redacta_Germishuizen_5585@NODE_1_length_1364_cov_346.010101:0.03269085452909392675,Calliandra_bella_LPQ15696@NODE_1_length_1758_cov_313.005949:0.03183795942074549995):0.02136924815006528006):0.00070520295360143484,(_R_Acacia_rostellifera_Murphy_466@NODE_1_length_1796_cov_222.041885:0.01352878943579837595,_R_Archidendron_clypearia_Wieringa_1849@NODE_1_length_1695_cov_257.014215:0.01390797187338438205):0.00056832818182719761):0.00185701265246067588):0.00580534068377297572,(Albizia_coripatensis_Hughes_2433@NODE_1_length_2008_cov_213.716727:0.00355941621305901892,Albizia_edwallii_Dalmaso_272@NODE_1_length_1226_cov_9.750640:0.00250906047378011803):0.00859439352349400908):0.00186747598479690955,(Albizia_decandra_Vilhena_231@NODE_1_length_1013_cov_35.834402:0.00410643804443224826,(_R_Albizia_niopoides_Simon_1601@NODE_1_length_1365_cov_228.047360:0.00886279122683681676,((_R_Albizia_subdimidiata_var_subdimidiata_Ferreira_210@NODE_1_length_1485_cov_197.389915:0.00463141891981073625,Albizia_inundata_Wood_26530@NODE_1_length_1121_cov_1757.830206:0.00555922810287938930):0.00111874692326396994,(_R_Albizia_subdimidiata_var_minor_Gorts_341@NODE_1_length_1201_cov_47.077402:0.00000100000050002909,Albizia_glabripetala_Lewis_1652@NODE_1_length_1177_cov_95.189091:0.00438194166141662664):0.00160054654148826438):0.00467381493640184244):0.00193931291639928578):0.00000100000050002909):0.00064345473936853754):0.00093234669931099032,Albizia_burkartiana_StivalSantos_678@NODE_1_length_1107_cov_15.879278:0.01222116596648921069):0.0;
