# Supplementary material for: A new generic circumscription of Hydrochorea (Leguminosae, Caesalpinioideae, mimosoid clade) with an amphi-Atlantic distribution
Source: PhytoKeys. 2022 Aug 22;205:401–37. doi: 10.3897/phytokeys.205.82775 (PMC9849043; doi:10.3897/phytokeys.205.82775)
Supplement: Supplementary material 2 — Supplementary data file S2 [file phytokeys-205-401_article-82775__-s002.zip › RBH3_m11384_comp28454_c0_seq1_exon01.tre]

(((((_R_Punjuba_racemiflora_Jimenez_Soares_3626@NODE_1_length_1226_cov_141.938207:0.04352042356784327493,(_R_Punjuba_callejasii_Daly_5935@NODE_1_length_944_cov_75.213379:0.03326193774558959537,(Punjuba_lehmannii_Escobar_7465@NODE_1_length_1123_cov_129.880497:0.00559155778373548844,_R_Punjuba_killipii_Palodorios_6252@NODE_1_length_944_cov_49.761246:0.01601357576964478058):0.01714954273733772239):0.00171251804271907817):0.01696519336121833296,(Balizia_leucocalyx_Aguilar_1939@NODE_1_length_1516_cov_133.319666:0.02118291929053762318,(_R_Jupunba_langsdorfii_Ribeiro_728@NODE_1_length_1732_cov_101.193353:0.01935642192174169551,((Jupunba_barbouriana_Iganci_847@NODE_1_length_1268_cov_211.696054:0.01257900395340959786,(_R_Balizia_elegans_Iganci_870@NODE_1_length_1517_cov_126.581250:0.02635062953452424819,((Jupunba_asplenifolia_Ekman_6383@NODE_1_length_1010_cov_92.830654:0.00170591245586205293,(Jupunba_abbottii_Zanoni_21220@NODE_1_length_1092_cov_164.605911:0.00162711718443816979,(_R_Jupunba_oppositifolia_Liegier_16014@NODE_1_length_1177_cov_171.802727:0.00639643066186891800,_R_Jupunba_nipensis_Mayo_19662@NODE_1_length_1001_cov_67.611472:0.00167120064561934430):0.00472817434423560435):0.00156055755872380481):0.01105140208271715094,(_R_Jupunba_commutata_Maguire_46145@NODE_1_length_1343_cov_149.354660:0.01305924928576310609,((Jupunba_limae_Iganci_261@NODE_1_length_1493_cov_84.555791:0.01077661985177702508,(_R_Jupunba_filamentosa_Lima_7487@NODE_1_length_1553_cov_93.211382:0.00824492539294494758,(Jupunba_villosa_Borges_423@NODE_1_length_1514_cov_133.125261:0.00671935027123465693,Jupunba_brachystachya_Lima_7438@NODE_1_length_1496_cov_102.483439:0.00961508962216078671):0.00104047348725656158):0.00235036809041223697):0.00391095503087868224,((_R_Jupunba_floribunda_Iganci_883@NODE_1_length_1558_cov_116.017556:0.01448276412098003368,Jupunba_longipedunculata_Cardona_2682@NODE_1_length_1266_cov_187.801514:0.05201988809789386686):0.00226300029725521505,(Jupunba_leucophylla_Iganci_839@NODE_1_length_1594_cov_218.792353:0.00219571414250004961,Jupunba_microcalyx_Iganci_855@NODE_1_length_1388_cov_187.623951:0.00098418137198864322):0.02601780343817750724):0.00066647683141885243):0.00134043787219310950):0.00410861867357553614):0.00128114696906699455):0.00000100000050002909):0.00551084112826847553,((Jupunba_cochleata_Bonadeu_673@NODE_1_length_1111_cov_140.013540:0.05837555007331546308,((Jupunba_idiopoda_Quesada_1718@NODE_1_length_1030_cov_72.020986:0.01129118164287250259,Jupunba_oxyphyllidia_Yonker_6157@NODE_1_length_1155_cov_151.414657:0.01101542681911207508):0.00876082265735564011,Jupunba_trapezifolia_Simon_1600@NODE_1_length_1184_cov_84.516386:0.01840979024054743146):0.02544643617651373008):0.01913868728151579476,((((Hydrochorea_corymbosa2_Iganci_862@NODE_1_length_1140_cov_198.393548:0.00784568069534195660,(_R_Hydrochorea_gonggrijpii_Tillett_45696@NODE_1_length_1163_cov_190.193370:0.02441932907614990586,Hydrochorea_corymbosa1_Bonadeu_655@NODE_1_length_1063_cov_624.063492:0.00963556365587570594):0.00446097999097155948):0.00359462968927214827,(_R_Balizia_pedicellaris_Queiroz_15529@NODE_1_length_1119_cov_145.834586:0.00720605297548559606,Hydrochorea_marginata_Morim_563@NODE_1_length_1374_cov_208.769468:0.02601652261979685993):0.00046700440287753486):0.00234609397906313660,((_R_Cathormion_rhombifolium_Deighton_3618@NODE_1_length_1281_cov_75.011628:0.01391589250591498614,Jupunba_macradenia_Lourteig_3021@NODE_1_length_1219_cov_179.299475:0.02698390327296477237):0.00243943949545526607,_R_Cathormion_obliquifoliolatum_Wieringa_6519@NODE_1_length_1247_cov_68.215604:0.01481656955594650577):0.00109171968603461963):0.00342837486738076106,(_R_Balizia_spnov_Morim_577@NODE_1_length_1122_cov_196.575445:0.02974477505407192510,Jupunba_laeta_Mori_25147@NODE_1_length_1027_cov_74.490526:0.13603728447436488902):0.00446537159076064623):0.00386760677752847086):0.00581886908617089936):0.00322713438081346582):0.00329791242772390714):0.00952376106226200669):0.01345032960309002976,((((((Albizia_adinocephala_FHO33_88@NODE_1_length_1289_cov_145.574257:0.01658027413622812501,Albizia_xerophytica_Hughes_1435@NODE_1_length_1185_cov_84.499097:0.01186650279107485245):0.00120522029782707389,(Albizia_tomentosa_Hughes_648@NODE_1_length_1203_cov_92.249556:0.00240131899124472730,_R_Albizia_sinaloensis_Hughes_1576@NODE_1_length_1345_cov_78.940063:0.00876277494851342327):0.00826126146468968321):0.02348778801323970697,_R_Albizia_niopoides_Simon_1601@NODE_1_length_968_cov_141.626263:0.05719912285311946204):0.00370589433082389600,Albizia_burkartiana_StivalSantos_678@NODE_1_length_859_cov_6.861940:0.01513505596073273091):0.00000100000050002909,(((_R_Albizia_inundata_Wood_26530@NODE_1_length_922_cov_87.046136:0.01459096138988933561,_R_Albizia_subdimidiata_var_minor_Gorts_341@NODE_1_length_1043_cov_49.656315:0.01639861602982218419):0.02473631082442306894,_R_Albizia_multiflora_Hughes_3090@NODE_1_length_1155_cov_151.191095:0.03441316711079657475):0.00307128877292525302,(_R_Albizia_subdimidiata_var_subdimidiata_Ferreira_210@NODE_1_length_1138_cov_130.977380:0.04247127349633038340,Albizia_glabripetala_Lewis_1652@NODE_1_length_907_cov_40.537349:0.02793133926977010850):0.08433828475072099873):0.00472197399442527907):0.02184793834665101422,Albizia_edwallii_Dalmaso_272@NODE_1_length_998_cov_6.359491:0.04949192163652876841):0.01267340511184783525):0.00244277722452116916,((_R_Afrocalliandra_redacta_Germishuizen_5585@NODE_1_length_1228_cov_195.432667:0.27016552609270572116,(Calliandra_bella_LPQ15696@NODE_1_length_1282_cov_180.948548:0.05928130388179320143,(_R_Calliandra_bella_LPQ15696@NODE_2_length_1138_cov_153.599434:1.78293133257979818929,Calliandra_bella_LPQ15696@NODE_3_length_1007_cov_224.725806:0.79081176399088115581):0.32834487032773790327):0.10409695890759519676):0.10467112907890753493,(Albizia_tomentella_Leach_Dunlop_3801@NODE_1_length_1444_cov_208.912948:0.13776759783004594029,Enterolobium_cyclocarpum_MWC9020@NODE_1_length_1310_cov_219.819951:0.10379354417343644723):0.03629198158100243460):0.00476671681096003594):0.01516770960840749943,Archidendron_clypearia_Wieringa_1849@NODE_1_length_1268_cov_227.994123:0.03636855515641091580,Acacia_rostellifera_Murphy_466@NODE_1_length_1773_cov_168.628538:0.06220672726131412644):0.0;
