# Supplementary material for: A new generic circumscription of Hydrochorea (Leguminosae, Caesalpinioideae, mimosoid clade) with an amphi-Atlantic distribution
Source: PhytoKeys. 2022 Aug 22;205:401–37. doi: 10.3897/phytokeys.205.82775 (PMC9849043; doi:10.3897/phytokeys.205.82775)
Supplement: Supplementary material 2 — Supplementary data file S2 [file phytokeys-205-401_article-82775__-s002.zip › RBH3_m11384_comp28454_c0_seq1_exon03.tre]

(((((_R_Calliandra_bella_LPQ15696@NODE_1_length_1175_cov_158.998179:0.13867528093425471325,Afrocalliandra_redacta_Germishuizen_5585@NODE_1_length_964_cov_193.606539:0.28835712222961412676):0.02792725238731124868,(((Albizia_edwallii_Dalmaso_272@NODE_1_length_900_cov_5.469822:0.03419529520581366527,((Albizia_adinocephala_FHO33_88@NODE_1_length_1747_cov_81.468862:0.00499717420421437377,(_R_Albizia_xerophytica_Hughes_1435@NODE_1_length_1112_cov_78.820290:0.01485916518982185325,(_R_Albizia_sinaloensis_Hughes_1576@NODE_1_length_1054_cov_85.338792:0.00521486548177498618,_R_Albizia_tomentosa_Hughes_648@NODE_1_length_1210_cov_92.672551:0.00517358534279592237):0.00259267775796339023):0.00000100000050002909):0.01338260036280373121,(Albizia_multiflora_Hughes_3090@NODE_1_length_1232_cov_107.799134:0.02015670375589337718,((Albizia_glabripetala_Lewis_1652@NODE_1_length_835_cov_62.930079:0.16176043254343061562,(Albizia_inundata_Wood_26530@NODE_1_length_1022_cov_108.887280:0.01122038454753292516,Albizia_subdimidiata_var_minor_Gorts_341@NODE_1_length_807_cov_33.191781:0.00277172505355323178):0.00736661816932019254):0.00000100000050002909,Albizia_subdimidiata_var_subdimidiata_Ferreira_210@NODE_1_length_1023_cov_120.771670:0.01597418821923369051):0.00483231090954068347):0.00492962239129884558):0.00090615886478664768):0.00618839681828647729,((((((_R_Jupunba_oppositifolia_Liegier_16014@NODE_1_length_904_cov_114.910520:0.01190453415609407477,(Jupunba_abbottii_Zanoni_21220@NODE_1_length_1084_cov_89.584906:0.00000100000050002909,(Jupunba_asplenifolia_Ekman_6383@NODE_1_length_696_cov_59.348950:0.00154903262696698602,_R_Jupunba_nipensis_Mayo_19662@NODE_1_length_737_cov_60.166667:0.04361128036232837790):0.00946545640902787117):0.00105266460206646941):0.00457858063586861260,((_R_Jupunba_cochleata_Bonadeu_673@NODE_1_length_1759_cov_87.017836:0.01357203104758551195,((Jupunba_laeta_Mori_25147@NODE_1_length_1031_cov_50.898323:0.00827125571498336064,(Jupunba_filamentosa_Lima_7487@NODE_1_length_1386_cov_86.716578:0.00340497265425227912,(((_R_Jupunba_limae_Iganci_261@NODE_1_length_1540_cov_79.300068:0.06197077481319331754,Albizia_coripatensis_Hughes_2433@NODE_1_length_1505_cov_111.818627:0.23339506502880524863):0.03980380116248608685,Jupunba_brachystachya_Lima_7438@NODE_1_length_1293_cov_90.791118:0.00448949689640877093):0.00224620649934831372,Jupunba_villosa_Borges_423@NODE_1_length_1477_cov_115.413571:0.00371698674867791548):0.00000100000050002909):0.00402750233488520255):0.00000100000050002909,(Jupunba_langsdorfii_Ribeiro_728@NODE_1_length_1777_cov_78.076471:0.00319584182636628578,(_R_Jupunba_longipedunculata_Cardona_2682@NODE_1_length_887_cov_115.260494:0.00405673821566121095,(Jupunba_microcalyx_Iganci_855@NODE_1_length_1609_cov_106.644256:0.00078466662912760998,_R_Jupunba_leucophylla_Iganci_839@NODE_1_length_1662_cov_160.543849:0.00000100000050002909):0.00912328362746299415):0.00196796460031012366):0.00090667414129984520):0.00243002539756085332):0.00090002831877095308,((_R_Jupunba_commutata_Maguire_46145@NODE_1_length_902_cov_135.654545:0.00243773737085063941,Jupunba_barbouriana_Iganci_847@NODE_1_length_1319_cov_142.545894:0.00380693582197368314):0.00192819621309749936,(_R_Jupunba_idiopoda_Quesada_1718@NODE_1_length_941_cov_72.368056:0.01079687384284458603,_R_Jupunba_oxyphyllidia_Yonker_6157@NODE_1_length_1140_cov_103.752587:0.00501208560290598761):0.00178261211940558854):0.00348836219030260750):0.00081742563644272501):0.00316050284049748794,Punjuba_racemiflora_Jimenez_Soares_3626@NODE_1_length_1236_cov_112.875755:0.01048353992414427505):0.00074806606985422356,((Jupunba_macradenia_Lourteig_3021@NODE_1_length_1125_cov_100.541031:0.01594773575394200019,_R_Balizia_leucocalyx_Aguilar_1939@NODE_1_length_1582_cov_90.977409:0.02055871425326340554):0.00188657468064681909,(Balizia_spnov_Morim_577@NODE_1_length_967_cov_387.741228:0.00731860139939503711,(Cathormion_obliquifoliolatum_Wieringa_6519@NODE_1_length_920_cov_163.417341:0.00732982425375393321,((_R_Cathormion_rhombifolium_Deighton_3618@NODE_1_length_1143_cov_68.270169:0.00848998894359007973,_R_Balizia_pedicellaris_Queiroz_15529@NODE_1_length_1501_cov_269.117566:0.00445264580245471192):0.00108919499197389726,((Hydrochorea_corymbosa1_Bonadeu_655@NODE_1_length_888_cov_143.145258:0.00000100000050002909,(_R_Balizia_elegans_Iganci_870@NODE_1_length_1314_cov_102.695230:0.00817152045452842167,_R_Hydrochorea_marginata_Morim_563@NODE_1_length_1617_cov_129.546753:0.00237565355998667826):0.00004319145979348490):0.00000100000050002909,Hydrochorea_gonggrijpii_Tillett_45696@NODE_1_length_948_cov_141.828932:0.00983892122246164159):0.00070125281226277980):0.00105024014728098648):0.00103978424754656894):0.00423529289905359447):0.00236390078097525446):0.00000100000050002909,_R_Punjuba_callejasii_Daly_5935@NODE_1_length_817_cov_24.950000:0.01192439783463887515):0.00156705611742500922,(Albizia_decandra_Vilhena_231@NODE_1_length_601_cov_21.921756:0.02359098621953687261,Albizia_burkartiana_StivalSantos_678@NODE_1_length_881_cov_7.973366:0.01514710665404741911):0.00236206034687483834):0.00000100000050002909):0.00000100000050002909,(Punjuba_lehmannii_Escobar_7465@NODE_1_length_1327_cov_69.225600:0.00113701161893389161,Punjuba_killipii_Palodorios_6252@NODE_1_length_980_cov_49.135105:0.00815862945418580586):0.01056844749406547594):0.00185990996882800792):0.00085452447185242330,_R_Jupunba_trapezifolia_Simon_1600@NODE_1_length_1119_cov_234.029135:0.02279652430356437359):0.00038001787194329818,_R_Archidendron_clypearia_Wieringa_1849@NODE_1_length_1216_cov_179.021949:0.02162326836678489864):0.00000100000050002909,(Albizia_coripatensis_Hughes_2433@NODE_2_length_727_cov_111.576923:0.01372046407181073090,(Enterolobium_cyclocarpum_MWC9020@NODE_1_length_1122_cov_228.744498:0.02797575976445328474,((Balizia_spnov_Morim_577@NODE_2_length_546_cov_13.802444:0.01096562327371681730,_R_Cathormion_obliquifoliolatum_Wieringa_6519@NODE_2_length_714_cov_38.696510:0.00981022137028802338):0.29176193681281847869,Albizia_tomentella_Leach_Dunlop_3801@NODE_1_length_1007_cov_156.851613:0.09795673471810674438):0.01908749551492269769):0.00107204221751207589):0.00321217702712898751,Acacia_rostellifera_Murphy_466@NODE_1_length_1281_cov_166.406977:0.01737537613994838068):0.0;
