# Supplementary material for: A new generic circumscription of Hydrochorea (Leguminosae, Caesalpinioideae, mimosoid clade) with an amphi-Atlantic distribution
Source: PhytoKeys. 2022 Aug 22;205:401–37. doi: 10.3897/phytokeys.205.82775 (PMC9849043; doi:10.3897/phytokeys.205.82775)
Supplement: Supplementary material 2 — Supplementary data file S2 [file phytokeys-205-401_article-82775__-s002.zip › RBH3_m11479_comp28508_c0_seq1.tre]

(Acacia_rostellifera_Murphy_466@NODE_4_length_526_cov_11.180401:0.08640127231826527643,(_R_Acacia_rostellifera_Murphy_466@NODE_2_length_1058_cov_21.376147:0.54214199254788730808,(Jupunba_asplenifolia_Ekman_6383@NODE_1_length_1173_cov_49.318431:0.00000100000050002909,((((Jupunba_macradenia_Lourteig_3021@NODE_1_length_1299_cov_149.732406:0.00728152936650465227,((((((((_R_Acacia_rostellifera_Murphy_466@NODE_1_length_1725_cov_257.584951:0.04078943981665467816,_R_Archidendron_clypearia_Wieringa_1849@NODE_1_length_1583_cov_301.847942:0.01820936587189112346):0.00141858986483116788,_R_Enterolobium_cyclocarpum_MWC9020@NODE_1_length_1326_cov_376.225781:0.02360319228640079398):0.00070827284755284488,(Albizia_tomentella_Leach_Dunlop_3801@NODE_1_length_1548_cov_234.935418:0.02083444879084769136,((_R_Calliandra_bella_LPQ15696@NODE_1_length_1512_cov_262.124042:0.05139709921144791638,_R_Afrocalliandra_redacta_Germishuizen_5585@NODE_1_length_1257_cov_218.038983:0.05874657217196885967):0.04192494312286027675,_R_Enterolobium_cyclocarpum_MWC9020@NODE_2_length_551_cov_4.016878:0.34229312114175364234):0.01037550715503289013):0.00000100000050002909):0.00260601685422698218,((_R_Albizia_edwallii_Dalmaso_272@NODE_1_length_1521_cov_8.772851:0.00490508659367852335,(Albizia_coripatensis_Hughes_2433@NODE_1_length_1870_cov_249.687117:0.01733812850836663824,(((Albizia_multiflora_Hughes_3090@NODE_1_length_1589_cov_157.970238:0.01293608018329414980,(Albizia_niopoides_Simon_1601@NODE_1_length_1491_cov_203.664074:0.01754052408595836027,(((Albizia_subdimidiata_var_minor_Gorts_341@NODE_1_length_1150_cov_42.257223:0.00328070589860598874,Albizia_inundata_Wood_26530@NODE_1_length_864_cov_3579.030902:0.00584441844942346599):0.00599567389172882357,_R_Albizia_subdimidiata_var_subdimidiata_Ferreira_210@NODE_1_length_1398_cov_126.844815:0.01054291565259520350):0.01081100943571787661,(Albizia_glabripetala_Lewis_1652@NODE_1_length_1430_cov_76.175905:0.00938597633702515678,_R_Albizia_decandra_Vilhena_231@NODE_1_length_1043_cov_39.982402:0.01321938127109860417):0.00132473151951057713):0.00313837417423466032):0.00173878665031387716):0.00338907545167218063,(((Albizia_sinaloensis_Hughes_1576@NODE_1_length_1697_cov_83.414815:0.00776388140467797281,_R_Albizia_tomentosa_Hughes_648@NODE_1_length_1471_cov_122.052367:0.00707388504957764345):0.00345161923247521915,Albizia_adinocephala_FHO33_88@NODE_1_length_2004_cov_151.930981:0.01073994113004188289):0.00057624667614474597,Albizia_xerophytica_Hughes_1435@NODE_1_length_1438_cov_109.910360:0.00438303047592281721):0.00821359115703045907):0.00571214481318960739,_R_Albizia_burkartiana_StivalSantos_678@NODE_1_length_1468_cov_10.278132:0.01633467927964779576):0.00316571276284565882):0.00083846871412076858):0.00337101060540532767,(_R_Albizia_inundata_Wood_26530@NODE_2_length_555_cov_5180.858000:0.00000100000050002909,_R_Albizia_subdimidiata_var_minor_Gorts_341@NODE_2_length_517_cov_32.209091:0.00000100000050002909):0.01291262508506089458):0.00689307381445720523):0.00172590355731657569,_R_Jupunba_langsdorfii_Ribeiro_728@NODE_1_length_1828_cov_120.379783:0.01090211144330474786):0.00160413386399406899,(Punjuba_callejasii_Daly_5935@NODE_1_length_1354_cov_28.714957:0.01074743865990626657,((_R_Punjuba_racemiflora_Jimenez_Soares_3626@NODE_1_length_1690_cov_155.982021:0.00911208101911994625,Punjuba_lehmannii_Escobar_7465@NODE_1_length_1432_cov_126.650185:0.00626909514680276669):0.00648083070256693337,Punjuba_killipii_Palodorios_6252@NODE_1_length_1346_cov_78.840820:0.00507946737245811367):0.00145105640419348190):0.00249676744813752795):0.00434958184303398110,_R_Jupunba_barbouriana_Iganci_847@NODE_1_length_1531_cov_244.023384:0.00794045015596139478):0.00231157800520952715,(((_R_Jupunba_commutata_Maguire_46145@NODE_1_length_1479_cov_162.216120:0.04973433083844399499,Jupunba_filamentosa_Lima_7487@NODE_1_length_1885_cov_126.240597:0.00471482063541240302):0.00217820416770233725,((((Jupunba_villosa_Borges_423@NODE_1_length_1820_cov_148.823867:0.00124404419051517149,_R_Jupunba_limae_Iganci_261@NODE_1_length_2185_cov_101.697343:0.00311548509804241173):0.00061688697037244101,_R_Jupunba_brachystachya_Lima_7438@NODE_1_length_1684_cov_145.028625:0.00374883850971278109):0.00621199850705096441,((Jupunba_trapezifolia_Simon_1600@NODE_1_length_1196_cov_248.971954:0.00526400484107890886,Jupunba_laeta_Mori_25147@NODE_1_length_1330_cov_74.651237:0.00313189508223897474):0.00000100000050002909,(_R_Jupunba_leucophylla_Iganci_839@NODE_1_length_1248_cov_338.460290:0.00303223232606302830,_R_Jupunba_microcalyx_Iganci_855@NODE_1_length_817_cov_339.895946:0.00132534014877898863):0.00707460478810674476):0.00000100000050002909):0.00033508135270499421,_R_Jupunba_microcalyx_Iganci_855@NODE_2_length_609_cov_19.336466:0.00231312021693585220):0.00035039841166667728):0.00186646768907647309,Jupunba_longipedunculata_Cardona_2682@NODE_1_length_1676_cov_133.328330:0.00690800071116379893):0.00101520841519204728):0.00155705921913780183):0.00000100000050002909,(((_R_Jupunba_oxyphyllidia_Yonker_6157@NODE_1_length_1185_cov_156.637184:0.00265097258190779899,_R_Jupunba_idiopoda_Quesada_1718@NODE_1_length_1374_cov_107.095605:0.00303948131006793109):0.00304212258251807411,(_R_Jupunba_nipensis_Mayo_19662@NODE_1_length_1162_cov_40.082949:0.00181276341787022866,_R_Jupunba_oppositifolia_Liegier_16014@NODE_1_length_1282_cov_140.179253:0.00163368495848461442):0.00410376139923852509):0.00148297871249002382,(_R_Jupunba_floribunda_Iganci_883@NODE_1_length_1898_cov_137.864909:0.00939439438095433614,_R_Jupunba_cochleata_Bonadeu_673@NODE_1_length_1965_cov_119.572034:0.00814476223166278428):0.00000100000050002909):0.00072612659906881388):0.00214802882357614192,(((Balizia_spnov_Morim_577@NODE_1_length_1135_cov_402.631481:0.00000100000050002909,Balizia_spnov_Morim_577@NODE_2_length_596_cov_261.341959:0.00163391992154479962):0.01085171509972670742,((Balizia_leucocalyx_Aguilar_1939@NODE_1_length_1735_cov_166.155609:0.01587417099081697008,(Balizia_pedicellaris_Queiroz_15529@NODE_2_length_539_cov_351.729339:0.00206009526254970774,_R_Balizia_elegans_Iganci_870@NODE_1_length_1785_cov_134.309133:0.00476105130135076431):0.00474954366685003283):0.00000100000050002909,Cathormion_obliquifoliolatum_Wieringa_6519@NODE_1_length_1636_cov_250.779886:0.00583476351346331676):0.00000100000050002909):0.00057902684925517590,(Balizia_pedicellaris_Queiroz_15529@NODE_1_length_731_cov_435.189349:0.00979861398522354279,(((Hydrochorea_corymbosa1_Bonadeu_655@NODE_1_length_954_cov_1509.292547:0.00112656839454080486,Hydrochorea_corymbosa2_Iganci_862@NODE_1_length_1739_cov_226.633017:0.00438157154657883071):0.00145557277548373997,_R_Hydrochorea_marginata_Morim_563@NODE_1_length_1854_cov_206.472707:0.00405459878618604982):0.00135076923466239556,(_R_Cathormion_rhombifolium_Deighton_3618@NODE_1_length_1529_cov_90.470386:0.00724965659761211446,Hydrochorea_gonggrijpii_Tillett_45696@NODE_1_length_1294_cov_148.650781:0.00487865010416982988):0.00088792954966566517):0.00270341635168838343):0.00000100000050002909):0.00432113820707108725):0.00000100000050002909,Jupunba_abbottii_Zanoni_21220@NODE_1_length_1557_cov_106.292568:0.00979692170109765399):0.00356700439272967639):0.57984878299755249209):0.01582516159390611604,Acacia_rostellifera_Murphy_466@NODE_3_length_594_cov_16.346228:0.09952260927912755240):0.0;
