# Supplementary material for: A new generic circumscription of Hydrochorea (Leguminosae, Caesalpinioideae, mimosoid clade) with an amphi-Atlantic distribution
Source: PhytoKeys. 2022 Aug 22;205:401–37. doi: 10.3897/phytokeys.205.82775 (PMC9849043; doi:10.3897/phytokeys.205.82775)
Supplement: Supplementary material 2 — Supplementary data file S2 [file phytokeys-205-401_article-82775__-s002.zip › RBH3_m12200_comp28908_c0_seq1_exon14.tre]

(_R_Archidendron_clypearia_Wieringa_1849@NODE_2_length_1263_cov_355.243676:0.02145356585870909771,(_R_Archidendron_clypearia_Wieringa_1849@NODE_1_length_2202_cov_331.760860:0.01940523024779821498,(((Afrocalliandra_redacta_Germishuizen_5585@NODE_1_length_1881_cov_396.254989:0.03603869071349335984,Calliandra_bella_LPQ15696@NODE_1_length_3126_cov_450.162348:0.03332611247617933703):0.00193946057454236079,_R_Afrocalliandra_redacta_Germishuizen_5585@NODE_2_length_794_cov_321.686192:0.03896463589156058671):0.02396522421612378578,((((_R_Punjuba_racemiflora_Jimenez_Soares_3626@NODE_1_length_3273_cov_233.892053:0.00827648923162259582,_R_Punjuba_callejasii_Daly_5935@NODE_1_length_2702_cov_42.561524:0.00574813700593540793):0.00000100000050002909,(Punjuba_lehmannii_Escobar_7465@NODE_1_length_3132_cov_177.563666:0.00290126811425788726,_R_Punjuba_killipii_Palodorios_6252@NODE_1_length_2826_cov_143.739905:0.00195638806376326408):0.00108019292944449793):0.01175751621724879445,(((Albizia_coripatensis_Hughes_2433@NODE_1_length_3300_cov_361.558176:0.00951945981157972451,Albizia_edwallii_Dalmaso_272@NODE_1_length_2790_cov_9.664717:0.00622195265586898867):0.00196958416117973267,(((Albizia_sinaloensis_Hughes_1576@NODE_1_length_3283_cov_126.927948:0.00175726153509012648,Albizia_tomentosa_Hughes_648@NODE_1_length_2973_cov_173.648826:0.00105155275853913632):0.00782616105018689792,(Albizia_xerophytica_Hughes_1435@NODE_1_length_3239_cov_146.695762:0.00560700334543468449,Albizia_adinocephala_FHO33_88@NODE_1_length_3310_cov_264.933808:0.05386634217310400097):0.00054025169582818690):0.00462416311307253976,(Albizia_burkartiana_StivalSantos_678@NODE_1_length_2692_cov_11.923777:0.00879019153304328414,((_R_Albizia_multiflora_Hughes_3090@NODE_1_length_3102_cov_230.056529:0.00856374826383168170,(_R_Albizia_glabripetala_Lewis_1652@NODE_1_length_2713_cov_105.973065:0.00497077797984589627,(Albizia_inundata_Wood_26530@NODE_1_length_2649_cov_342.507325:0.00676989175424234924,(Albizia_subdimidiata_var_minor_Gorts_341@NODE_1_length_2563_cov_66.346742:0.00132046070490393890,Albizia_subdimidiata_var_subdimidiata_Ferreira_210@NODE_1_length_3193_cov_280.238447:0.00196898972406380499):0.00208747484547254546):0.00322107640607175848):0.00172789200886340651):0.00305568922467182660,(Albizia_decandra_Vilhena_231@NODE_1_length_2590_cov_59.780342:0.00717025959074628697,_R_Albizia_niopoides_Simon_1601@NODE_1_length_3051_cov_284.091796:0.00913505936878314037):0.00314776075187876616):0.00046910374534898111):0.00049106870891486821):0.00453145364203684682):0.00738003539803313950,(_R_Jupunba_cochleata_Bonadeu_673@NODE_1_length_3510_cov_242.748034:0.06225436483474647287,((Jupunba_limae_Iganci_261@NODE_1_length_3543_cov_223.697634:0.00278922904419906309,_R_Jupunba_langsdorfii_Ribeiro_728@NODE_1_length_3698_cov_228.227561:0.00247744537958090707):0.00106403428685433320,(((((_R_Jupunba_nipensis_Mayo_19662@NODE_1_length_2550_cov_54.131015:0.00315423602394810905,_R_Jupunba_oppositifolia_Liegier_16014@NODE_1_length_2977_cov_204.024138:0.00233869960907969517):0.00038782758225624483,(Jupunba_asplenifolia_Ekman_6383@NODE_1_length_2510_cov_72.497328:0.00183457685453622225,Jupunba_abbottii_Zanoni_21220@NODE_1_length_2956_cov_164.445988:0.00245645396436548627):0.00048452759656642094):0.00384528879516242861,(_R_Jupunba_filamentosa_Lima_7487@NODE_1_length_3429_cov_253.160203:0.00451743008946227289,(_R_Jupunba_brachystachya_Lima_7438@NODE_2_length_1112_cov_210.107246:0.00227634499545785332,(_R_Jupunba_villosa_Borges_423@NODE_1_length_3633_cov_271.680540:0.00000100000050002909,(_R_Jupunba_brachystachya_Lima_7438@NODE_3_length_1005_cov_341.075431:0.00142723585199854941,_R_Jupunba_brachystachya_Lima_7438@NODE_1_length_1412_cov_227.691386:0.00000100000050002909):0.00089440762383446049):0.00068335631015297761):0.00211970563975645608):0.00188342350928603387):0.00115705793263812945,(Jupunba_laeta_Mori_25147@NODE_1_length_2847_cov_87.645126:0.00774234648067052399,(_R_Jupunba_microcalyx_Iganci_855@NODE_1_length_3573_cov_277.234268:0.00153603362319571228,_R_Jupunba_leucophylla_Iganci_839@NODE_1_length_3593_cov_468.613481:0.00154027147657628447):0.00695232334709561164):0.00081809787727952739):0.00000100000050002909,(((_R_Jupunba_longipedunculata_Cardona_2682@NODE_1_length_2857_cov_214.970144:0.00418220951877982215,_R_Jupunba_floribunda_Iganci_883@NODE_1_length_3598_cov_241.988640:0.00083501228313047956):0.00166612318767618149,(((Jupunba_trapezifolia_Simon_1600@NODE_1_length_3077_cov_362.215089:0.00104047739651243524,_R_Jupunba_commutata_Maguire_46145@NODE_1_length_3136_cov_255.021903:0.00196082715256621362):0.00190022341462141157,Jupunba_barbouriana_Iganci_847@NODE_1_length_3381_cov_377.726090:0.00460659432180873536):0.00073944174737334775,(Jupunba_idiopoda_Quesada_1718@NODE_1_length_2860_cov_222.015451:0.00116506296931718155,_R_Jupunba_oxyphyllidia_Yonker_6157@NODE_1_length_3080_cov_217.178821:0.00038145925353626773):0.00384078576098515400):0.00000100000050002909):0.00207814855533266065,(Jupunba_macradenia_Lourteig_3021@NODE_1_length_2873_cov_204.328326:0.00884083672386410530,((_R_Balizia_elegans_Iganci_870@NODE_1_length_3354_cov_223.722612:0.00469405708694994091,((_R_Balizia_spnov_Morim_577@NODE_1_length_2904_cov_423.514567:0.00488711260326428910,(_R_Cathormion_rhombifolium_Deighton_3618@NODE_1_length_3157_cov_142.158117:0.00151366291331637287,Cathormion_obliquifoliolatum_Wieringa_6519@NODE_1_length_2907_cov_247.493689:0.00184599564966050509):0.00307279629028555865):0.00073621034841382812,(_R_Hydrochorea_gonggrijpii_Tillett_45696@NODE_1_length_2867_cov_224.116129:0.00233765554884280509,(_R_Hydrochorea_marginata_Morim_563@NODE_1_length_3541_cov_356.902425:0.00894154125689475970,(Hydrochorea_corymbosa1_Bonadeu_655@NODE_1_length_2648_cov_277.923255:0.00128365756775484564,Hydrochorea_corymbosa2_Iganci_862@NODE_1_length_3000_cov_507.285908:0.00083258843621423270):0.00205832250579386037):0.00321013266403060880):0.01092919062326087355):0.00114448635402401681):0.00065330090144712668,(Balizia_leucocalyx_Aguilar_1939@NODE_1_length_3345_cov_263.681763:0.00586265487615063741,Balizia_pedicellaris_Queiroz_15529@NODE_1_length_3102_cov_529.137512:0.00571756100616039112):0.00114480485798215746):0.00037982208323231680):0.00153951776506336098):0.00091859961551138836):0.00048321939719181504):0.01727456934792375234):0.01971440124404205685):0.00044740410427260589):0.00100303486174461217,(_R_Enterolobium_cyclocarpum_MWC9020@NODE_1_length_3205_cov_442.531650:0.02670238708355967064,_R_Albizia_tomentella_Leach_Dunlop_3801@NODE_1_length_3303_cov_258.427464:0.02782366431264882145):0.00185163960699756287):0.00504277162851881396):0.00246920431279429786):0.00374361576681415823,Acacia_rostellifera_Murphy_466@NODE_1_length_3400_cov_304.640385:0.02000690741673848486):0.0;
