# Supplementary material for: A new generic circumscription of Hydrochorea (Leguminosae, Caesalpinioideae, mimosoid clade) with an amphi-Atlantic distribution
Source: PhytoKeys. 2022 Aug 22;205:401–37. doi: 10.3897/phytokeys.205.82775 (PMC9849043; doi:10.3897/phytokeys.205.82775)
Supplement: Supplementary material 2 — Supplementary data file S2 [file phytokeys-205-401_article-82775__-s002.zip › RBH3_m12200_comp28908_c0_seq1_exon15.tre]

(Archidendron_clypearia_Wieringa_1849@NODE_1_length_2312_cov_269.027740:0.01701691309241198241,((((_R_Jupunba_macradenia_Lourteig_3021@NODE_1_length_1964_cov_143.000000:0.00468511928680059343,((_R_Balizia_pedicellaris_Queiroz_15529@NODE_1_length_656_cov_354.098170:0.00642325464005941930,_R_Balizia_leucocalyx_Aguilar_1939@NODE_1_length_2351_cov_205.679420:0.00666391527259005932):0.00222071985600781358,(Balizia_elegans_Iganci_870@NODE_1_length_2296_cov_189.547995:0.00267328468278305075,(((_R_Cathormion_obliquifoliolatum_Wieringa_6519@NODE_1_length_1977_cov_342.089490:0.00129979017523457804,_R_Cathormion_rhombifolium_Deighton_3618@NODE_1_length_2021_cov_126.559156:0.00151871611598050930):0.00365823358263247340,Balizia_spnov_Morim_577@NODE_1_length_2097_cov_471.303134:0.00439864839764701233):0.00045663585885282723,(Hydrochorea_gonggrijpii_Tillett_45696@NODE_1_length_1974_cov_184.564576:0.00208238851272570663,(_R_Hydrochorea_marginata_Morim_563@NODE_1_length_2486_cov_303.878788:0.00144207869255718376,(Hydrochorea_corymbosa2_Iganci_862@NODE_1_length_2062_cov_333.241654:0.00246847220164632137,_R_Hydrochorea_corymbosa1_Bonadeu_655@NODE_1_length_1646_cov_349.705845:0.00062650465650162146):0.00000100000050002909):0.00047534524765699735):0.00193185985311322586):0.00144505437622332428):0.00132018186509074960):0.00087789862497885350):0.00177256835758874028,(((_R_Jupunba_laeta_Mori_25147@NODE_1_length_2004_cov_69.280228:0.00510082522597548726,((Jupunba_leucophylla_Iganci_839@NODE_1_length_2060_cov_421.552194:0.00000100000050002909,(_R_Jupunba_leucophylla_Iganci_839@NODE_2_length_555_cov_46.817992:0.00000100000050002909,_R_Jupunba_microcalyx_Iganci_855@NODE_1_length_2669_cov_219.175540:0.00000100000050002909):0.00237029956306682252):0.00379809180457268665,_R_Jupunba_cochleata_Bonadeu_673@NODE_1_length_2560_cov_197.242046:0.00530201048240125979):0.00000100000050002909):0.00131849127378157703,(((Jupunba_abbottii_Zanoni_21220@NODE_1_length_1812_cov_131.254179:0.00225910556366131334,((Jupunba_nipensis_Mayo_19662@NODE_1_length_1664_cov_36.081916:0.00061073795266963857,Jupunba_asplenifolia_Ekman_6383@NODE_1_length_1724_cov_57.072860:0.00029348631917899018):0.00029424967868976097,_R_Jupunba_oppositifolia_Liegier_16014@NODE_1_length_1871_cov_162.028428:0.00116821606156081062):0.00000100000050002909):0.00710160372444220561,((Jupunba_filamentosa_Lima_7487@NODE_1_length_608_cov_232.293785:0.00683473436017162459,(Jupunba_villosa_Borges_423@NODE_1_length_2703_cov_206.798172:0.00132154256480120514,Jupunba_brachystachya_Lima_7438@NODE_1_length_2251_cov_215.680313:0.00223281333490826924):0.00000100000050002909):0.00220669311172423969,_R_Jupunba_filamentosa_Lima_7487@NODE_2_length_578_cov_14.564870:0.00178457060559694832):0.00373125419013093339):0.00069029146912976303,(_R_Jupunba_langsdorfii_Ribeiro_728@NODE_1_length_2741_cov_175.352853:0.00265151636249288383,Jupunba_limae_Iganci_261@NODE_1_length_2508_cov_184.070753:0.00131817206225957168):0.00220708425904440810):0.00000100000050002909):0.00043898166223092804,((Jupunba_floribunda_Iganci_883@NODE_1_length_2590_cov_190.510147:0.00176036821931284133,_R_Jupunba_longipedunculata_Cardona_2682@NODE_1_length_2188_cov_135.820938:0.00139573646447718096):0.00087915524630166099,((Jupunba_trapezifolia_Simon_1600@NODE_1_length_1988_cov_422.137610:0.00051082893280985557,_R_Jupunba_commutata_Maguire_46145@NODE_1_length_2368_cov_197.797905:0.00176267390121959415):0.00087875215240145778,((_R_Jupunba_idiopoda_Quesada_1718@NODE_1_length_1913_cov_190.675381:0.00320727954283152880,_R_Jupunba_oxyphyllidia_Yonker_6157@NODE_1_length_2049_cov_190.598884:0.00111087363396347749):0.00337232670739118136,_R_Jupunba_barbouriana_Iganci_847@NODE_1_length_2340_cov_307.677861:0.00175841996575544566):0.00000100000050002909):0.00000100000050002909):0.00043911043453063753):0.00000100000050002909):0.01065214765451058185,((Albizia_tomentella_Leach_Dunlop_3801@NODE_1_length_2168_cov_258.635103:0.02340299170248409319,Enterolobium_cyclocarpum_MWC9020@NODE_1_length_2082_cov_388.501746:0.02285540252582121332):0.00371673314841700899,((Punjuba_lehmannii_Escobar_7465@NODE_1_length_2353_cov_131.879613:0.00307359651840911994,(Punjuba_callejasii_Daly_5935@NODE_1_length_1872_cov_33.373816:0.00492856008941479351,(_R_Punjuba_killipii_Palodorios_6252@NODE_1_length_2003_cov_108.740914:0.00000100000050002909,Punjuba_racemiflora_Jimenez_Soares_3626@NODE_1_length_2230_cov_209.275430:0.00417517228491223920):0.00000100000050002909):0.00000100000050002909):0.00688176995105894886,((Albizia_edwallii_Dalmaso_272@NODE_1_length_1671_cov_9.690594:0.00245191370148144846,Albizia_coripatensis_Hughes_2433@NODE_1_length_2457_cov_281.080252:0.01074426270969012359):0.00431013131949280811,(((_R_Albizia_tomentosa_Hughes_648@NODE_1_length_1921_cov_151.235900:0.00000100000050002909,_R_Albizia_sinaloensis_Hughes_1576@NODE_1_length_2086_cov_112.515679:0.00290430816794367717):0.00962048642155855296,(_R_Albizia_adinocephala_FHO33_88@NODE_1_length_2416_cov_217.767850:0.00653356175666333725,_R_Albizia_xerophytica_Hughes_1435@NODE_1_length_2057_cov_138.588889:0.00627965422155147591):0.00108526957576997340):0.00447681625676404644,(_R_Albizia_burkartiana_StivalSantos_678@NODE_1_length_1786_cov_12.383593:0.00632040725199125263,((_R_Albizia_niopoides_Simon_1601@NODE_1_length_2298_cov_224.097253:0.01165813724312500868,_R_Albizia_decandra_Vilhena_231@NODE_1_length_1611_cov_50.277053:0.00446785447828931207):0.00475150978496771681,(_R_Albizia_multiflora_Hughes_3090@NODE_1_length_2102_cov_209.952099:0.00687878570990158467,((Albizia_glabripetala_Lewis_1652@NODE_3_length_532_cov_28.481319:0.00763950327481120132,(Albizia_inundata_Wood_26530@NODE_1_length_1773_cov_1472.628056:0.00525275295252711390,(_R_Albizia_subdimidiata_var_subdimidiata_Ferreira_210@NODE_1_length_2132_cov_225.997567:0.00051922289355511354,(_R_Albizia_subdimidiata_var_minor_Gorts_341@NODE_1_length_1750_cov_45.660490:0.00000100000050002909,Albizia_glabripetala_Lewis_1652@NODE_1_length_953_cov_107.093607:0.00546136080390052618):0.00116110791692496194):0.00479505287245960907):0.00350974970188578077):0.00226773791809979164,Albizia_glabripetala_Lewis_1652@NODE_2_length_583_cov_48.847826:0.00356312965650557338):0.00000100000050002909):0.00239628168228160892):0.00000100000050002909):0.00046109405559348733):0.00406105748729551803):0.00797230255707920624):0.00000100000050002909):0.00000100000050002909):0.00495642342448078185,(Afrocalliandra_redacta_Germishuizen_5585@NODE_1_length_2049_cov_313.151623:0.02960294760733815644,Calliandra_bella_LPQ15696@NODE_1_length_2325_cov_311.302936:0.04010859668178570064):0.02865410211710992319):0.00381721538929565354,Acacia_rostellifera_Murphy_466@NODE_1_length_2506_cov_239.134623:0.02454904974495195763):0.0;
