# Supplementary material for: A new generic circumscription of Hydrochorea (Leguminosae, Caesalpinioideae, mimosoid clade) with an amphi-Atlantic distribution
Source: PhytoKeys. 2022 Aug 22;205:401–37. doi: 10.3897/phytokeys.205.82775 (PMC9849043; doi:10.3897/phytokeys.205.82775)
Supplement: Supplementary material 2 — Supplementary data file S2 [file phytokeys-205-401_article-82775__-s002.zip › RBH3_m13065_comp29350_c0_seq3_exon01.tre]

(((Albizia_coripatensis_Hughes_2433@NODE_1_length_1493_cov_158.251412:0.01543018294370397843,_R_Albizia_edwallii_Dalmaso_272@NODE_1_length_987_cov_8.542918:0.00536263151177393885):0.00430047024568400073,((Albizia_niopoides_Simon_1601@NODE_1_length_1133_cov_150.016098:0.01828344603716868660,((_R_Albizia_xerophytica_Hughes_1435@NODE_1_length_1277_cov_86.774167:0.00882012255243171464,_R_Albizia_adinocephala_FHO33_88@NODE_1_length_1710_cov_110.947949:0.00440892994221202175):0.00583240680578332293,(_R_Albizia_sinaloensis_Hughes_1576@NODE_1_length_1259_cov_69.292724:0.00564790217211018266,(_R_Jupunba_leucophylla_Iganci_839@NODE_2_length_505_cov_1.502336:0.81452543761341644757,_R_Albizia_tomentosa_Hughes_648@NODE_1_length_1206_cov_97.968999:0.00000100000050002909):0.00553014419733534931):0.00406911523214393764):0.00579783788637202105):0.00190138582586926860,((Albizia_glabripetala_Lewis_1652@NODE_2_length_639_cov_76.802491:0.01480986444697723371,_R_Albizia_decandra_Vilhena_231@NODE_1_length_913_cov_34.410287:0.01522620609491054031):0.01018700580225599152,(_R_Albizia_multiflora_Hughes_3090@NODE_1_length_1166_cov_142.354454:0.01034338909843979075,(_R_Albizia_inundata_Wood_26530@NODE_1_length_1050_cov_247.482412:0.01611520085191031973,(Albizia_subdimidiata_var_minor_Gorts_341@NODE_1_length_853_cov_27.676546:0.00729803358235641200,(_R_Albizia_subdimidiata_var_subdimidiata_Ferreira_210@NODE_1_length_1260_cov_125.185968:0.00924617633321600518,_R_Albizia_glabripetala_Lewis_1652@NODE_1_length_1137_cov_18.351887:0.00656985280386598522):0.00487356667918117416):0.00417572434969729241):0.00098888625838567008):0.00717697497574418773):0.00012762964006865079):0.00930113279361525006):0.00364540824668915841,(((Punjuba_killipii_Palodorios_6252@NODE_1_length_996_cov_82.983678:0.00713938887108700199,(_R_Punjuba_racemiflora_Jimenez_Soares_3626@NODE_1_length_1385_cov_123.639908:0.00737609131640650732,(_R_Punjuba_callejasii_Daly_5935@NODE_1_length_987_cov_20.289011:0.00314833271733740540,_R_Punjuba_lehmannii_Escobar_7465@NODE_1_length_1439_cov_84.872981:0.00440587429171863162):0.00291584659052739580):0.00000100000050002909):0.00288155153437646885,((((((Jupunba_cochleata_Bonadeu_673@NODE_1_length_1999_cov_96.262227:0.01498466689430412446,Jupunba_commutata_Maguire_46145@NODE_1_length_1404_cov_112.177845:0.00736796386629687012):0.00084043585880380796,Jupunba_filamentosa_Lima_7487@NODE_1_length_1492_cov_95.959011:0.00969628010921340551):0.00000100000050002909,(_R_Balizia_spnov_Morim_577@NODE_1_length_1427_cov_197.438776:0.01111261245366993063,((Jupunba_laeta_Mori_25147@NODE_1_length_1160_cov_49.571560:0.01326588335886431935,(_R_Jupunba_villosa_Borges_423@NODE_1_length_1637_cov_124.508974:0.00100399229176825994,_R_Jupunba_limae_Iganci_261@NODE_1_length_1733_cov_94.310990:0.00608421694841008911):0.00213317170197051481):0.00068986916388261404,Jupunba_brachystachya_Lima_7438@NODE_1_length_1439_cov_126.757709:0.00320432313577052614):0.00110625568772114674):0.00000100000050002909):0.00070214295718061992,((Jupunba_floribunda_Iganci_883@NODE_1_length_1719_cov_110.451888:0.00470198559413119704,Jupunba_longipedunculata_Cardona_2682@NODE_1_length_1152_cov_113.068837:0.00177751641655164087):0.00093277052501516630,(_R_Jupunba_barbouriana_Iganci_847@NODE_1_length_1489_cov_149.566572:0.00693495932820171589,_R_Jupunba_trapezifolia_Simon_1600@NODE_1_length_1170_cov_368.289686:0.00437849500593279553):0.00296023291221784220):0.00210588459361742922):0.00141092068287865051,((Jupunba_microcalyx_Iganci_855@NODE_1_length_1823_cov_111.846506:0.00770348489873232990,_R_Jupunba_leucophylla_Iganci_839@NODE_1_length_1574_cov_200.551102:0.00897185277565428797):0.00147476752873815600,((_R_Jupunba_oxyphyllidia_Yonker_6157@NODE_1_length_1161_cov_126.707565:0.00773834366581471755,Jupunba_idiopoda_Quesada_1718@NODE_1_length_1133_cov_110.877841:0.00273389408646329069):0.00287575705635607784,((Hydrochorea_corymbosa1_Bonadeu_655@NODE_1_length_941_cov_709.945824:0.00274529863791678989,(_R_Hydrochorea_gonggrijpii_Tillett_45696@NODE_1_length_1324_cov_112.161187:0.00276680827854049270,(_R_Hydrochorea_corymbosa2_Iganci_862@NODE_2_length_555_cov_184.770000:0.00180447553755558668,(Hydrochorea_corymbosa2_Iganci_862@NODE_1_length_820_cov_341.445752:0.00135852150774587910,Hydrochorea_marginata_Morim_563@NODE_1_length_1824_cov_142.387521:0.00483277595143607498):0.00179830039681808823):0.00000100000050002909):0.00205249500522723411):0.00255174792866825649,(Cathormion_rhombifolium_Deighton_3618@NODE_1_length_1504_cov_74.056762:0.00284618608456888370,_R_Cathormion_obliquifoliolatum_Wieringa_6519@NODE_1_length_1246_cov_279.842149:0.00247298460128677873):0.00212867385677047074):0.00201481227004181220):0.00489570875907546169):0.00173440260883120324):0.00348902435859761457,(_R_Jupunba_langsdorfii_Ribeiro_728@NODE_1_length_1590_cov_103.816259:0.01349644664254947245,((Balizia_pedicellaris_Queiroz_15529@NODE_1_length_1561_cov_459.173971:0.00611350415048983725,((_R_Balizia_elegans_Iganci_870@NODE_1_length_1608_cov_102.115611:0.00471730794004954299,Balizia_leucocalyx_Aguilar_1939@NODE_1_length_1620_cov_115.384316:0.00880988151272476053):0.00136787494216087649,Jupunba_macradenia_Lourteig_3021@NODE_1_length_1152_cov_128.072558:0.00701064831621396514):0.00000100000050002909):0.00075726006522208505,((_R_Jupunba_nipensis_Mayo_19662@NODE_1_length_1013_cov_37.228632:0.00101126371823760772,Jupunba_asplenifolia_Ekman_6383@NODE_1_length_936_cov_45.984866:0.00327337980183226322):0.00100940913335543169,(Jupunba_oppositifolia_Liegier_16014@NODE_1_length_1137_cov_141.622642:0.00267153899640653605,Jupunba_abbottii_Zanoni_21220@NODE_1_length_1087_cov_102.498020:0.00464609253108367540):0.00177403336525847467):0.00357236041881730517):0.00307710814947014487):0.00213350805163876065):0.00154271404738167751):0.00240416401883217093,((Albizia_tomentella_Leach_Dunlop_3801@NODE_1_length_1367_cov_150.800000:0.03593850967787517309,(_R_Calliandra_bella_LPQ15696@NODE_1_length_1362_cov_86.005447:0.19496881723067391312,_R_Afrocalliandra_redacta_Germishuizen_5585@NODE_1_length_969_cov_165.919283:0.09396665329502748576):0.08249352541325445654):0.00000100000050002909,(Enterolobium_cyclocarpum_MWC9020@NODE_1_length_1322_cov_196.408835:0.03439786108698442146,(_R_Acacia_rostellifera_Murphy_466@NODE_1_length_1351_cov_168.353218:0.02232996640561944052,_R_Archidendron_clypearia_Wieringa_1849@NODE_1_length_1301_cov_214.290033:0.02162520667680920342):0.00055218759782743718):0.00217462687250242776):0.00285560744705459519):0.00501016885980307049,Albizia_burkartiana_StivalSantos_678@NODE_1_length_1120_cov_8.800939:0.02163967131488489515):0.0;
