# Supplementary material for: A new generic circumscription of Hydrochorea (Leguminosae, Caesalpinioideae, mimosoid clade) with an amphi-Atlantic distribution
Source: PhytoKeys. 2022 Aug 22;205:401–37. doi: 10.3897/phytokeys.205.82775 (PMC9849043; doi:10.3897/phytokeys.205.82775)
Supplement: Supplementary material 2 — Supplementary data file S2 [file phytokeys-205-401_article-82775__-s002.zip › RBH3_m13065_comp29350_c0_seq3_exon10.tre]

(_R_Calliandra_bella_LPQ15696@NODE_1_length_738_cov_67.779123:0.25582646285781118767,((((Punjuba_racemiflora_Jimenez_Soares_3626@NODE_1_length_1222_cov_149.988646:0.00855528991234245743,_R_Punjuba_killipii_Palodorios_6252@NODE_1_length_972_cov_75.836872:0.00538336228353678611):0.00000100000050002909,Punjuba_lehmannii_Escobar_7465@NODE_1_length_1460_cov_67.825018:0.00275879957804315862):0.00418493300242375570,_R_Punjuba_callejasii_Daly_5935@NODE_1_length_831_cov_48.063660:0.00625258251429047958):0.00832223006286743512,(((Jupunba_langsdorfii_Ribeiro_728@NODE_1_length_1762_cov_101.986350:0.01367906870097830054,(Balizia_pedicellaris_Queiroz_15529@NODE_1_length_1452_cov_247.776664:0.00466844905874849638,(_R_Jupunba_macradenia_Lourteig_3021@NODE_1_length_1148_cov_112.408030:0.00894127646447838084,(_R_Balizia_leucocalyx_Aguilar_1939@NODE_1_length_1507_cov_144.930769:0.01401185387647948220,Balizia_elegans_Iganci_870@NODE_1_length_1559_cov_112.497301:0.01080597995687474638):0.00000100000050002909):0.00068128891154188294):0.00555115122151574568):0.00138229803984899835,(((Jupunba_microcalyx_Iganci_855@NODE_1_length_1560_cov_150.974376:0.00834017737475825464,Jupunba_leucophylla_Iganci_839@NODE_1_length_1778_cov_160.403292:0.00278614476607467673):0.00070070339259318344,((_R_Jupunba_oxyphyllidia_Yonker_6157@NODE_1_length_1255_cov_105.432088:0.00274280079463758717,Jupunba_idiopoda_Quesada_1718@NODE_1_length_1070_cov_84.099698:0.00387877254199187060):0.00641931400332437698,((_R_Cathormion_rhombifolium_Deighton_3618@NODE_1_length_1178_cov_85.398728:0.00173803508786438154,Cathormion_obliquifoliolatum_Wieringa_6519@NODE_1_length_1196_cov_177.281332:0.00559088024962352791):0.00651880092562016206,(_R_Hydrochorea_gonggrijpii_Tillett_45696@NODE_1_length_1045_cov_140.853306:0.00599583649704532162,(Hydrochorea_marginata_Morim_563@NODE_1_length_1554_cov_140.027082:0.00084909498386578767,(Hydrochorea_corymbosa1_Bonadeu_655@NODE_1_length_1047_cov_184.042339:0.00796106806174056748,_R_Hydrochorea_corymbosa2_Iganci_862@NODE_1_length_1306_cov_341.916867:0.00197047072057432871):0.00195804684019482925):0.00000100000050002909):0.00303304277990426975):0.00309135742421642401):0.00201283091300934885):0.00137444987978352666,(((Jupunba_commutata_Maguire_46145@NODE_1_length_1431_cov_125.556130:0.00383720245137838872,(Jupunba_limae_Iganci_261@NODE_1_length_1820_cov_95.497418:0.00137096637692719816,Jupunba_villosa_Borges_423@NODE_1_length_1518_cov_153.157529:0.00209961781556948111):0.00137788123953462962):0.00000100000050002909,(Jupunba_cochleata_Bonadeu_673@NODE_1_length_1708_cov_108.933170:0.00552859137936598504,(_R_Jupunba_laeta_Mori_25147@NODE_1_length_1241_cov_45.256873:0.00686806961447876396,(((Jupunba_barbouriana_Iganci_847@NODE_1_length_1686_cov_155.864512:0.00343919215257716638,_R_Jupunba_floribunda_Iganci_883@NODE_1_length_1636_cov_106.406671:0.00344235903204275374):0.00137873360616234432,(_R_Jupunba_trapezifolia_Simon_1600@NODE_1_length_1403_cov_263.089763:0.00295612034360329947,_R_Jupunba_longipedunculata_Cardona_2682@NODE_1_length_1177_cov_154.768182:0.00085004191068605722):0.00000100000050002909):0.00137437192796153367,((_R_Jupunba_asplenifolia_Ekman_6383@NODE_1_length_791_cov_48.889356:0.00666467919525558575,(Jupunba_nipensis_Mayo_19662@NODE_1_length_846_cov_34.498049:0.00123327341598929792,(Jupunba_abbottii_Zanoni_21220@NODE_1_length_1172_cov_99.920548:0.00353000286095221313,_R_Jupunba_oppositifolia_Liegier_16014@NODE_1_length_1234_cov_102.967156:0.00335280668175424535):0.00251307041781283387):0.00000100000050002909):0.00251239899220630052,Jupunba_filamentosa_Lima_7487@NODE_1_length_1781_cov_93.753521:0.00830794856750612445):0.00000100000050002909):0.00000100000050002909):0.00067999028084292249):0.00069060421372573366):0.00000100000050002909,(Jupunba_brachystachya_Lima_7438@NODE_1_length_1482_cov_117.836299:0.00975758129209924885,_R_Balizia_spnov_Morim_577@NODE_1_length_1285_cov_225.716260:0.00718974648177960786):0.00000100000050002909):0.00419177644259495063):0.00368236690790408076):0.00121718402125040102,(((Albizia_coripatensis_Hughes_2433@NODE_1_length_1578_cov_184.293804:0.00998982580999583855,_R_Albizia_edwallii_Dalmaso_272@NODE_1_length_997_cov_12.156051:0.00884161571225724509):0.00819283476459978406,(_R_Albizia_burkartiana_StivalSantos_678@NODE_1_length_888_cov_12.213685:0.01805283194238789177,(Albizia_niopoides_Simon_1601@NODE_1_length_1326_cov_136.787030:0.02027366000423942716,(((_R_Albizia_inundata_Wood_26530@NODE_1_length_994_cov_865.321619:0.01073178609304824629,Albizia_multiflora_Hughes_3090@NODE_1_length_1379_cov_115.395545:0.00724391249914434644):0.00000100000050002909,((Albizia_subdimidiata_var_subdimidiata_Ferreira_210@NODE_1_length_1434_cov_112.346352:0.00249768832649023293,_R_Albizia_glabripetala_Lewis_1652@NODE_1_length_972_cov_25.800000:0.01103410010917999125):0.00461703429457946141,Albizia_subdimidiata_var_minor_Gorts_341@NODE_1_length_1084_cov_41.987090:0.01069870085965149951):0.00000100000050002909):0.00902352436002651880,(_R_Albizia_decandra_Vilhena_231@NODE_1_length_929_cov_25.578638:0.00576376482960001563,((_R_Albizia_tomentosa_Hughes_648@NODE_1_length_1199_cov_99.857398:0.01058869928942024474,Albizia_sinaloensis_Hughes_1576@NODE_1_length_1235_cov_84.178756:0.00921068121439116635):0.00180140168140004837,(Albizia_xerophytica_Hughes_1435@NODE_1_length_1464_cov_82.232156:0.00369949984659329175,_R_Albizia_adinocephala_FHO33_88@NODE_1_length_1675_cov_119.555069:0.00363252034741597075):0.00888422971380433205):0.00183629355057316574):0.00183336541535079303):0.00097776148726918762):0.00504975183801028866):0.00472042774589472025):0.00236182543991200061,(_R_Acacia_rostellifera_Murphy_466@NODE_1_length_1540_cov_144.380725:0.04140393061761973859,(_R_Archidendron_clypearia_Wieringa_1849@NODE_1_length_1221_cov_262.505245:0.01413284226720054951,(_R_Albizia_tomentella_Leach_Dunlop_3801@NODE_1_length_1496_cov_193.752643:0.04242562638509958517,Enterolobium_cyclocarpum_MWC9020@NODE_1_length_1283_cov_213.845771:0.02200548319963851335):0.00423012641139596576):0.00087440103061475793):0.00330108175085585273):0.00285426378336746433):0.00017170395223214764):0.06857136499988179812,Afrocalliandra_redacta_Germishuizen_5585@NODE_1_length_811_cov_71.276567:0.04931134979002393254):0.0;
