# Supplementary material for: A new generic circumscription of Hydrochorea (Leguminosae, Caesalpinioideae, mimosoid clade) with an amphi-Atlantic distribution
Source: PhytoKeys. 2022 Aug 22;205:401–37. doi: 10.3897/phytokeys.205.82775 (PMC9849043; doi:10.3897/phytokeys.205.82775)
Supplement: Supplementary material 2 — Supplementary data file S2 [file phytokeys-205-401_article-82775__-s002.zip › RBH3_m13446_comp29553_c0_seq1.tre]

((((_R_Jupunba_langsdorfii_Ribeiro_728@NODE_1_length_1581_cov_96.552527:0.00524123436727148753,((((_R_Jupunba_filamentosa_Lima_7487@NODE_1_length_1063_cov_138.959432:0.00296483901570539611,Jupunba_trapezifolia_Simon_1600@NODE_1_length_807_cov_242.654255:0.02333972026416986784):0.00000100000050002909,(Jupunba_macradenia_Lourteig_3021@NODE_1_length_1108_cov_142.121242:0.01149456769431948799,_R_Jupunba_floribunda_Iganci_883@NODE_1_length_1531_cov_109.473177:0.01546444726184338994):0.00296315346232257221):0.00000100000050002909,_R_Jupunba_cochleata_Bonadeu_673@NODE_1_length_1685_cov_98.019279:0.00949647023278697364):0.00091852552551278553,(_R_Jupunba_laeta_Mori_25147@NODE_1_length_1115_cov_38.868015:0.01023867613774024493,(((Jupunba_idiopoda_Quesada_1718@NODE_1_length_962_cov_93.707345:0.00328320997926887913,_R_Jupunba_oxyphyllidia_Yonker_6157@NODE_1_length_1116_cov_148.409047:0.00000100000050002909):0.00241968535216745056,(Jupunba_abbottii_Zanoni_21220@NODE_1_length_1049_cov_120.261317:0.00301812220242667463,((Jupunba_asplenifolia_Ekman_6383@NODE_1_length_803_cov_51.096419:0.00135277229786873762,Jupunba_oppositifolia_Liegier_16014@NODE_1_length_1076_cov_108.649650:0.00000100000050002909):0.00200518098210039457,Jupunba_nipensis_Mayo_19662@NODE_1_length_781_cov_42.605114:0.00418904291285494314):0.00273408331351642506):0.00114782385506210453):0.00270894032227987896,(((((_R_Jupunba_commutata_Maguire_46145@NODE_1_length_1191_cov_151.333034:0.03786280993595603217,((_R_Jupunba_microcalyx_Iganci_855@NODE_1_length_1538_cov_142.759069:0.00081297689772165469,Jupunba_leucophylla_Iganci_839@NODE_1_length_1183_cov_273.881555:0.00094620530025169459):0.00407315462858378642,Jupunba_longipedunculata_Cardona_2682@NODE_1_length_1120_cov_137.658677:0.00652342920785490762):0.00164791606873360011):0.00150546730968226738,Balizia_leucocalyx_Aguilar_1939@NODE_1_length_1442_cov_130.272527:0.00897823007978691516):0.00067382108406012508,Jupunba_limae_Iganci_261@NODE_1_length_1437_cov_110.545588:0.00510454094342119649):0.00072183015706597331,((Balizia_elegans_Iganci_870@NODE_1_length_1486_cov_94.797729:0.00659645584949136114,(Balizia_spnov_Morim_577@NODE_1_length_958_cov_386.545958:0.00556756864560536621,((Hydrochorea_corymbosa2_Iganci_862@NODE_1_length_1375_cov_250.434848:0.00159937289342175406,(Hydrochorea_marginata_Morim_563@NODE_1_length_1619_cov_162.275616:0.00218267134690209490,_R_Hydrochorea_corymbosa1_Bonadeu_655@NODE_1_length_1052_cov_217.536610:0.00199186798205188602):0.00000100000050002909):0.00365319410527589240,(Cathormion_obliquifoliolatum_Wieringa_6519@NODE_1_length_1266_cov_225.684558:0.00590097567900856566,_R_Cathormion_rhombifolium_Deighton_3618@NODE_1_length_1237_cov_84.365517:0.00282017807423690699):0.00435847975637437043):0.00435664845105860482):0.00000100000050002909):0.00157009388897816587,(_R_Hydrochorea_gonggrijpii_Tillett_45696@NODE_1_length_1085_cov_135.166667:0.01050991995745067728,_R_Balizia_pedicellaris_Queiroz_15529@NODE_1_length_1402_cov_410.631032:0.00377277809488393064):0.00035142630711840672):0.00792292492036315681):0.00000100000050002909,(_R_Jupunba_brachystachya_Lima_7438@NODE_1_length_1436_cov_114.629875:0.00806491075801465777,_R_Jupunba_villosa_Borges_423@NODE_1_length_1636_cov_104.277742:0.00208959138946700077):0.00085579579403666857):0.00000100000050002909):0.00197731756925203974):0.00000100000050002909):0.00149800634505833333):0.00604928685000006086,((Jupunba_barbouriana_Iganci_847@NODE_1_length_1412_cov_162.551311:0.01485412650600968949,(((Punjuba_callejasii_Daly_5935@NODE_1_length_865_cov_37.284264:0.01150177424840512219,Punjuba_racemiflora_Jimenez_Soares_3626@NODE_1_length_1342_cov_138.121739:0.00963378590422610086):0.00200901580776005617,_R_Punjuba_killipii_Palodorios_6252@NODE_1_length_911_cov_82.202638:0.01195301409710876686):0.00215339560044234017,Punjuba_lehmannii_Escobar_7465@NODE_1_length_1233_cov_107.564014:0.01180733190692714006):0.00208259124447698158):0.00191393123124718330,(_R_Enterolobium_cyclocarpum_MWC9020@NODE_1_length_1340_cov_232.992082:0.03457626606434205385,((_R_Calliandra_bella_LPQ15696@NODE_1_length_1201_cov_176.635231:0.13801121563770035738,(Afrocalliandra_redacta_Germishuizen_5585@NODE_2_length_818_cov_152.021592:0.04420684445481258551,_R_Afrocalliandra_redacta_Germishuizen_5585@NODE_1_length_1113_cov_187.680502:0.20709451298468070646):0.05713013487273421731):0.06048021448423624574,((((Albizia_inundata_Wood_26530@NODE_1_length_950_cov_214.412291:0.00877805552450249167,(_R_Albizia_subdimidiata_var_minor_Gorts_341@NODE_1_length_909_cov_44.312500:0.00505265895884366833,(_R_Albizia_subdimidiata_var_subdimidiata_Ferreira_210@NODE_1_length_1026_cov_137.807165:0.00684643289328339122,Albizia_glabripetala_Lewis_1652@NODE_1_length_921_cov_31.783175:0.00460292186518019512):0.00132338565494161901):0.00944826594851565921):0.00473449036909668209,(_R_Albizia_niopoides_Simon_1601@NODE_1_length_1314_cov_128.737268:0.02192076293771560991,((Albizia_adinocephala_FHO33_88@NODE_1_length_1721_cov_101.667275:0.01060928239885542204,Albizia_xerophytica_Hughes_1435@NODE_1_length_1146_cov_79.048644:0.01275314007359232976):0.00183930012505012486,(_R_Albizia_sinaloensis_Hughes_1576@NODE_1_length_1181_cov_100.460145:0.00261637969785202514,Albizia_tomentosa_Hughes_648@NODE_1_length_1295_cov_103.887521:0.00252744079316169056):0.00634326291139705300):0.00000100000050002909):0.00075231264029783221):0.00335766802890361806,(_R_Albizia_glabripetala_Lewis_1652@NODE_2_length_788_cov_47.715893:0.01539018054983813666,(_R_Albizia_multiflora_Hughes_3090@NODE_1_length_1258_cov_120.122777:0.01683269250746726592,_R_Albizia_decandra_Vilhena_231@NODE_1_length_746_cov_57.070254:0.00882708967873536976):0.00000100000050002909):0.00715868182315672948):0.01215284634842229115,(_R_Albizia_burkartiana_StivalSantos_678@NODE_1_length_1073_cov_12.494106:0.01719237597133642034,(_R_Albizia_coripatensis_Hughes_2433@NODE_1_length_1749_cov_164.666268:0.01049854406439319592,_R_Albizia_edwallii_Dalmaso_272@NODE_1_length_1129_cov_5.956238:0.00315924667645298748):0.00999143957271236317):0.00071774857066449324):0.00940009038887062130):0.00656874141152389863):0.00128801049630398296):0.00087980739839091631):0.00147366405840318178,_R_Albizia_tomentella_Leach_Dunlop_3801@NODE_1_length_1264_cov_173.866049:0.01938103921814679845):0.00469924378645401701,_R_Archidendron_clypearia_Wieringa_1849@NODE_1_length_1189_cov_258.113309:0.01904511779610803743,Acacia_rostellifera_Murphy_466@NODE_1_length_1401_cov_218.381420:0.03520840442743479459):0.0;
