# Supplementary material for: A new generic circumscription of Hydrochorea (Leguminosae, Caesalpinioideae, mimosoid clade) with an amphi-Atlantic distribution
Source: PhytoKeys. 2022 Aug 22;205:401–37. doi: 10.3897/phytokeys.205.82775 (PMC9849043; doi:10.3897/phytokeys.205.82775)
Supplement: Supplementary material 2 — Supplementary data file S2 [file phytokeys-205-401_article-82775__-s002.zip › RBH3_m14092_comp29866_c1_seq1_exon01.tre]

((Albizia_tomentella_Leach_Dunlop_3801@NODE_1_length_2014_cov_383.050594:0.04294931429678678497,_R_Enterolobium_cyclocarpum_MWC9020@NODE_1_length_1924_cov_465.653492:0.02420251886065656610):0.00547818432372656171,((((Punjuba_lehmannii_Escobar_7465@NODE_1_length_2077_cov_161.794500:0.00507098307011011589,(_R_Punjuba_killipii_Palodorios_6252@NODE_1_length_1779_cov_81.148649:0.00770420374866850454,(Punjuba_racemiflora_Jimenez_Soares_3626@NODE_1_length_2085_cov_217.211653:0.00511162636252036982,Punjuba_callejasii_Daly_5935@NODE_1_length_1614_cov_54.001301:0.00678291109889739806):0.00152144929003238160):0.00146673283384890301):0.02384958077491550893,(((Albizia_coripatensis_Hughes_2433@NODE_1_length_2256_cov_328.159247:0.01021187306721716564,Albizia_edwallii_Dalmaso_272@NODE_1_length_1633_cov_11.632446:0.00807651662178887446):0.00864981954500565475,((_R_Albizia_burkartiana_StivalSantos_678@NODE_1_length_1583_cov_14.418194:0.06961199049189996380,(Albizia_niopoides_Simon_1601@NODE_2_length_1858_cov_134.626053:0.02412713396467491139,(Albizia_glabripetala_Lewis_1652@NODE_1_length_1614_cov_72.323357:0.00664093881858674514,Albizia_subdimidiata_var_subdimidiata_Ferreira_210@NODE_1_length_1876_cov_137.221234:0.01055767241929520678):0.00795501574912584573):0.00190228745839926615):0.00301248169407389212,((Albizia_niopoides_Simon_1601@NODE_1_length_1867_cov_122.536313:0.03684881430903845512,((_R_Albizia_multiflora_Hughes_3090@NODE_2_length_615_cov_353.371747:0.00489767550270761142,_R_Albizia_multiflora_Hughes_3090@NODE_1_length_1005_cov_114.632543:0.00000100000050002909):0.00827992367195549278,(_R_Albizia_decandra_Vilhena_231@NODE_1_length_1489_cov_79.643768:0.01382954134944866346,(Albizia_glabripetala_Lewis_1652@NODE_2_length_779_cov_56.811966:0.01689401020166017911,(Albizia_inundata_Wood_26530@NODE_1_length_1532_cov_244.446175:0.00553981193095305722,Albizia_subdimidiata_var_subdimidiata_Ferreira_210@NODE_2_length_1325_cov_140.364583:0.00917415095734845296):0.01210956125854696468):0.00000100000050002909):0.00808610717333526664):0.00057692220589681458):0.00622408207327297593,((_R_Albizia_adinocephala_FHO33_88@NODE_1_length_1643_cov_242.637292:0.01396073665411670141,(((Albizia_tomentosa_Hughes_648@NODE_1_length_791_cov_131.063025:0.00434553951793283100,(Albizia_tomentosa_Hughes_648@NODE_3_length_601_cov_278.763359:0.00000100000050002909,Albizia_sinaloensis_Hughes_1576@NODE_1_length_1970_cov_125.789223:0.00000100000050002909):0.00752265778034449245):0.00475361608485516760,Albizia_tomentosa_Hughes_648@NODE_2_length_665_cov_153.044218:0.01330307580265340135):0.00390396206189664273,_R_Albizia_xerophytica_Hughes_1435@NODE_1_length_2140_cov_125.228793:0.01069403125463067386):0.00122945061933146219):0.01088926866040737344,Albizia_subdimidiata_var_minor_Gorts_341@NODE_1_length_1766_cov_62.100059:0.01954187868753062829):0.00871941514267348880):0.00126069233036789374):0.00189075847906291323):0.01086130946377088582,(((_R_Jupunba_floribunda_Iganci_883@NODE_1_length_2505_cov_151.673806:0.00757018763090343445,(Jupunba_commutata_Maguire_46145@NODE_1_length_825_cov_294.469251:0.00159622733255965384,(_R_Jupunba_langsdorfii_Ribeiro_728@NODE_1_length_2257_cov_164.641743:0.00699532344197137824,(_R_Jupunba_brachystachya_Lima_7438@NODE_1_length_2258_cov_181.300321:0.00326683440524400560,_R_Jupunba_villosa_Borges_423@NODE_1_length_2427_cov_184.585106:0.00193459338370606027):0.00225261878209531393):0.00117852330011839618):0.00255207262405861279):0.00602872450324514701,((((((((_R_Cathormion_rhombifolium_Deighton_3618@NODE_1_length_2060_cov_111.290469:0.00779485630093870990,((_R_Hydrochorea_gonggrijpii_Tillett_45696@NODE_1_length_1921_cov_180.335683:0.00287640727346726499,((Hydrochorea_corymbosa2_Iganci_862@NODE_1_length_1807_cov_464.788813:0.00330687679898448734,_R_Hydrochorea_corymbosa1_Bonadeu_655@NODE_1_length_1611_cov_5326.100257:0.00231588952668970336):0.00202305636857904106,Hydrochorea_marginata_Morim_563@NODE_1_length_2083_cov_272.167498:0.00575371741907125187):0.00070209035809804682):0.00123989335557338643,_R_Cathormion_obliquifoliolatum_Wieringa_6519@NODE_1_length_1763_cov_230.154567:0.00573442479527835718):0.00080272116048715194):0.00239591172909828362,Balizia_spnov_Morim_577@NODE_1_length_1963_cov_369.406709:0.01515401537907108340):0.00150581279444948041,(Jupunba_abbottii_Zanoni_21220@NODE_1_length_1777_cov_182.831765:0.00625375313046790809,(_R_Jupunba_nipensis_Mayo_19662@NODE_1_length_1602_cov_41.221639:0.00659230193010996741,(Jupunba_oppositifolia_Liegier_16014@NODE_1_length_1812_cov_179.673199:0.00250498619039252928,_R_Jupunba_asplenifolia_Ekman_6383@NODE_1_length_1600_cov_79.576494:0.00293904827860306996):0.00318937491983603896):0.00144743597586142049):0.00200994735891027194):0.00148782283733113821,(Jupunba_macradenia_Lourteig_3021@NODE_1_length_1909_cov_196.073690:0.00973276228068928155,(_R_Balizia_pedicellaris_Queiroz_15529@NODE_1_length_1924_cov_533.250401:0.01046117307377316188,(Jupunba_cochleata_Bonadeu_673@NODE_2_length_764_cov_294.659389:0.00126725122278395648,Jupunba_cochleata_Bonadeu_673@NODE_1_length_1122_cov_89.844976:0.00000100000050002909):0.00761421799473762338):0.00141397065193805851):0.00000100000050002909):0.00137638858197561124,_R_Jupunba_limae_Iganci_261@NODE_1_length_2409_cov_148.159949:0.01207527256011307372):0.00029211120087163460,(Jupunba_laeta_Mori_25147@NODE_1_length_1870_cov_74.524819:0.01274144903184219746,(Jupunba_longipedunculata_Cardona_2682@NODE_1_length_1874_cov_174.538119:0.00777313820495697475,(Jupunba_filamentosa_Lima_7487@NODE_1_length_2308_cov_166.074406:0.04292144319059682661,Balizia_leucocalyx_Aguilar_1939@NODE_1_length_2298_cov_186.582170:0.01183603428855686639):0.00139228455261488780):0.00216277713337681941):0.00226151106722607617):0.00057936737138482948,_R_Jupunba_microcalyx_Iganci_855@NODE_2_length_786_cov_413.385049:0.00854935478094031448):0.00057941339373049090,((_R_Jupunba_microcalyx_Iganci_855@NODE_1_length_1316_cov_139.031477:0.00104049180244955618,Jupunba_leucophylla_Iganci_839@NODE_1_length_2512_cov_277.719507:0.00000100000050002909):0.00640877651458699165,(_R_Jupunba_trapezifolia_Simon_1600@NODE_1_length_1713_cov_378.330519:0.00286029794037094163,Jupunba_barbouriana_Iganci_847@NODE_1_length_2322_cov_238.070379:0.00276220040989933217):0.00350096841580589463):0.00265196281645791333):0.00260090735754271198):0.01282516483718940808,(_R_Jupunba_oxyphyllidia_Yonker_6157@NODE_1_length_1876_cov_191.478599:0.00185514598758819774,_R_Jupunba_idiopoda_Quesada_1718@NODE_1_length_1811_cov_146.653403:0.00948471213001759322):0.01590321231313892789):0.00607055982890433114):0.01803673538128050882):0.00859185231072595763,(Calliandra_bella_LPQ15696@NODE_1_length_1687_cov_410.807453:0.14813515387584302863,Afrocalliandra_redacta_Germishuizen_5585@NODE_1_length_1465_cov_328.762248:0.07670951117438232214):0.05772243821257459079):0.00837402275757229662,Archidendron_clypearia_Wieringa_1849@NODE_1_length_1848_cov_366.360248:0.06074335914290539956):0.02369430816658810862,Acacia_rostellifera_Murphy_466@NODE_1_length_2474_cov_322.852315:0.02509272098397718337):0.0;
