# Supplementary material for: A new generic circumscription of Hydrochorea (Leguminosae, Caesalpinioideae, mimosoid clade) with an amphi-Atlantic distribution
Source: PhytoKeys. 2022 Aug 22;205:401–37. doi: 10.3897/phytokeys.205.82775 (PMC9849043; doi:10.3897/phytokeys.205.82775)
Supplement: Supplementary material 2 — Supplementary data file S2 [file phytokeys-205-401_article-82775__-s002.zip › RBH3_m14092_comp29866_c1_seq1_exon03.tre]

((_R_Albizia_tomentella_Leach_Dunlop_3801@NODE_1_length_1569_cov_173.475201:0.07354956182417074495,_R_Enterolobium_cyclocarpum_MWC9020@NODE_1_length_1543_cov_237.309004:0.04777340623764467220):0.00966794900851078096,((_R_Afrocalliandra_redacta_Germishuizen_5585@NODE_1_length_1089_cov_237.603755:0.07404755052093542345,_R_Calliandra_bella_LPQ15696@NODE_1_length_1494_cov_225.779817:0.06553894573463453499):0.03875424878318278754,((((((_R_Balizia_pedicellaris_Queiroz_15529@NODE_1_length_1114_cov_337.019830:0.02495079355564640278,((Jupunba_cochleata_Bonadeu_673@NODE_1_length_1707_cov_110.697546:0.01666446596059545718,(Jupunba_limae_Iganci_261@NODE_1_length_2017_cov_86.522680:0.00482707450781369451,Jupunba_filamentosa_Lima_7487@NODE_1_length_1671_cov_106.683187:0.00510871845243929430):0.00719489504544343090):0.00151238344771275159,((Jupunba_nipensis_Mayo_19662@NODE_1_length_1061_cov_25.560976:0.01236173289601857905,(Jupunba_abbottii_Zanoni_21220@NODE_1_length_1386_cov_94.672269:0.00848389870245605006,(Jupunba_asplenifolia_Ekman_6383@NODE_1_length_1021_cov_35.145127:0.00846330322217153999,_R_Jupunba_oppositifolia_Liegier_16014@NODE_1_length_1226_cov_91.044386:0.00364438094815641494):0.00139522763599309887):0.00887196193495561058):0.00479886653629424051,(((Jupunba_microcalyx_Iganci_855@NODE_1_length_1729_cov_148.237893:0.00809352901641469114,Balizia_leucocalyx_Aguilar_1939@NODE_1_length_1691_cov_120.865551:0.01841701355061440074):0.00185578663075750602,((_R_Jupunba_longipedunculata_Cardona_2682@NODE_1_length_1326_cov_86.929544:0.00584033872779584750,(Jupunba_trapezifolia_Simon_1600@NODE_1_length_1492_cov_200.286013:0.01182791207055943969,_R_Jupunba_barbouriana_Iganci_847@NODE_1_length_1656_cov_153.861305:0.00347066898444533221):0.00344561030156534821):0.00087017210623595320,_R_Jupunba_leucophylla_Iganci_839@NODE_1_length_1760_cov_168.761141:0.00637764966829203368):0.00210865487487771688):0.00284764331850850903,((_R_Balizia_elegans_Iganci_870@NODE_2_length_985_cov_81.707048:0.00752957036268053943,(((_R_Cathormion_obliquifoliolatum_Wieringa_6519@NODE_1_length_697_cov_74.214953:0.00300915894918853729,Hydrochorea_gonggrijpii_Tillett_45696@NODE_1_length_1162_cov_132.591705:0.00000100000050002909):0.00732087534698238306,Cathormion_rhombifolium_Deighton_3618@NODE_1_length_1301_cov_76.419935:0.01563172801884541580):0.00726757417847068415,(Hydrochorea_corymbosa2_Iganci_862@NODE_1_length_1386_cov_268.863261:0.00399857755215770553,((Hydrochorea_marginata_Morim_563@NODE_2_length_935_cov_84.286713:0.00448805785485588242,_R_Cathormion_obliquifoliolatum_Wieringa_6519@NODE_2_length_505_cov_154.851111:0.00000100000050002909):0.00278172334181416231,Hydrochorea_corymbosa1_Bonadeu_655@NODE_1_length_1150_cov_192.439269:0.00244900125139181678):0.00000100000050002909):0.00976634497804165433):0.00444232013438247177):0.00154907779739563265,_R_Jupunba_macradenia_Lourteig_3021@NODE_1_length_1291_cov_117.825371:0.01536891656754279037):0.00233587255179891397):0.00070720413798199065):0.00000100000050002909):0.00139231703164005593):0.00000100000050002909,_R_Jupunba_laeta_Mori_25147@NODE_1_length_1243_cov_40.795026:0.01790038089470304822):0.00118487574208428958,(_R_Balizia_spnov_Morim_577@NODE_1_length_1590_cov_198.950489:0.02043480983760670444,(((Hydrochorea_marginata_Morim_563@NODE_1_length_1619_cov_125.073930:0.00879663258784964264,_R_Balizia_elegans_Iganci_870@NODE_1_length_1506_cov_73.501050:0.01612512315324852313):0.00319580036518172942,(_R_Jupunba_idiopoda_Quesada_1718@NODE_1_length_1096_cov_90.484789:0.01183811510168458585,_R_Jupunba_oxyphyllidia_Yonker_6157@NODE_1_length_1440_cov_114.958180:0.00343932263208329399):0.01524131881971152805):0.00099656662288139875,(Jupunba_brachystachya_Lima_7438@NODE_1_length_1769_cov_103.994681:0.01512683792446725684,((Jupunba_villosa_Borges_423@NODE_1_length_1688_cov_115.918063:0.00719116284473918493,Jupunba_langsdorfii_Ribeiro_728@NODE_1_length_1597_cov_115.773684:0.00658693116515064389):0.00536886712116011432,(_R_Jupunba_floribunda_Iganci_883@NODE_1_length_1416_cov_135.368932:0.00719950815423393668,_R_Jupunba_commutata_Maguire_46145@NODE_1_length_1455_cov_101.234398:0.00747308333688676951):0.00052611013725250633):0.00000100000050002909):0.00276176317032991682):0.00306020682001039704):0.00287069025687069134):0.00701392507099848038,(Punjuba_callejasii_Daly_5935@NODE_1_length_1209_cov_44.389576:0.01196522875334903903,(Punjuba_killipii_Palodorios_6252@NODE_1_length_1128_cov_75.352046:0.01060999963725936523,(Punjuba_lehmannii_Escobar_7465@NODE_1_length_1605_cov_86.606675:0.01061527401322964921,Punjuba_racemiflora_Jimenez_Soares_3626@NODE_1_length_1594_cov_126.883322:0.01888312489978839076):0.00000100000050002909):0.00363419123538484025):0.01039338849882072251):0.00360041502534801409,((Albizia_decandra_Vilhena_231@NODE_1_length_1132_cov_21.878673:0.01172145973176922339,((Albizia_burkartiana_StivalSantos_678@NODE_1_length_978_cov_9.289274:0.02592224319418190773,((_R_Albizia_multiflora_Hughes_3090@NODE_1_length_1460_cov_131.577730:0.02236701891011883339,(_R_Albizia_niopoides_Simon_1601@NODE_2_length_1114_cov_89.025072:0.02608346781931828590,(Albizia_subdimidiata_var_subdimidiata_Ferreira_210@NODE_1_length_1275_cov_98.969115:0.00273437136390683845,Albizia_glabripetala_Lewis_1652@NODE_2_length_593_cov_25.877907:0.01412529423985550529):0.01640221005531142251):0.00719785238871750721):0.00828688230396959664,(_R_Albizia_glabripetala_Lewis_1652@NODE_1_length_948_cov_38.128588:0.03270635980034541229,(_R_Albizia_subdimidiata_var_subdimidiata_Ferreira_210@NODE_2_length_744_cov_84.515742:0.00402693048804043940,Albizia_inundata_Wood_26530@NODE_1_length_1064_cov_231.845391:0.00858630106678145641):0.00617324070442523080):0.00996337990292366429):0.00887737567910319367):0.00000100000050002909,_R_Albizia_subdimidiata_var_minor_Gorts_341@NODE_1_length_938_cov_41.205575:0.02298875163448901859):0.00522924412581212469):0.00390195995608074667,(Albizia_niopoides_Simon_1601@NODE_1_length_1128_cov_84.957184:0.04742702144355124411,((Albizia_coripatensis_Hughes_2433@NODE_1_length_1715_cov_185.554945:0.01404492663744364399,_R_Albizia_edwallii_Dalmaso_272@NODE_1_length_1151_cov_7.000000:0.01304976606697484491):0.00962130894446070438,(Albizia_adinocephala_FHO33_88@NODE_1_length_1548_cov_150.740993:0.02138219988005437069,(Albizia_xerophytica_Hughes_1435@NODE_1_length_1492_cov_78.590813:0.01473017825083221440,(Albizia_sinaloensis_Hughes_1576@NODE_1_length_1476_cov_81.379557:0.00665153614453446208,_R_Albizia_tomentosa_Hughes_648@NODE_1_length_1254_cov_98.095157:0.00855081760208679237):0.01011796382473119024):0.00146720844239285587):0.01411798939649270591):0.00192739102515310213):0.00078052050613676232):0.00748693988501184134):0.02174555316958161691,_R_Archidendron_clypearia_Wieringa_1849@NODE_1_length_1386_cov_200.074102:0.15328973204277107634):0.01819103594166305085):0.05480691188999545910,Acacia_rostellifera_Murphy_466@NODE_1_length_1740_cov_165.811185:0.04413563677911049726):0.0;
