# Supplementary material for: A new generic circumscription of Hydrochorea (Leguminosae, Caesalpinioideae, mimosoid clade) with an amphi-Atlantic distribution
Source: PhytoKeys. 2022 Aug 22;205:401–37. doi: 10.3897/phytokeys.205.82775 (PMC9849043; doi:10.3897/phytokeys.205.82775)
Supplement: Supplementary material 2 — Supplementary data file S2 [file phytokeys-205-401_article-82775__-s002.zip › RBH3_m14117_comp29884_c0_seq1.tre]

((((((Jupunba_longipedunculata_Cardona_2682@NODE_2_length_647_cov_155.203509:0.01026650625399827370,(_R_Jupunba_barbouriana_Iganci_847@NODE_1_length_1424_cov_165.039347:0.00155575217558020346,_R_Jupunba_commutata_Maguire_46145@NODE_2_length_820_cov_116.611036:0.01794748498030520473):0.00791542871605375488):0.00186216312862714302,((_R_Jupunba_oppositifolia_Liegier_16014@NODE_1_length_1053_cov_155.254098:0.00400733201604368868,(_R_Jupunba_nipensis_Mayo_19662@NODE_1_length_732_cov_60.303817:0.00158384389787150212,Jupunba_asplenifolia_Ekman_6383@NODE_1_length_639_cov_82.341637:0.00178858513786018668):0.00155363257958075198):0.00672486374433052276,Jupunba_abbottii_Zanoni_21220@NODE_1_length_1147_cov_127.008411:0.00803854657368619982):0.00349964139371213966):0.00358381455398259791,((Jupunba_laeta_Mori_25147@NODE_1_length_936_cov_58.833527:0.02131771593140527332,(Balizia_spnov_Morim_577@NODE_1_length_749_cov_152.154179:0.00715202366569561536,((_R_Hydrochorea_corymbosa1_Bonadeu_655@NODE_1_length_823_cov_87.914062:0.00689884126451585037,((Cathormion_rhombifolium_Deighton_3618@NODE_1_length_1153_cov_80.388476:0.00694312183411278580,Cathormion_obliquifoliolatum_Wieringa_6519@NODE_1_length_1104_cov_91.034318:0.00185079093080798705):0.00204636104619443458,Hydrochorea_gonggrijpii_Tillett_45696@NODE_1_length_1115_cov_166.454721:0.01432733278723096262):0.00231597829541718529):0.00242842537208058868,(_R_Hydrochorea_corymbosa2_Iganci_862@NODE_1_length_1076_cov_121.486778:0.00624548533994018738,_R_Hydrochorea_marginata_Morim_563@NODE_1_length_1416_cov_206.100075:0.00987759341764246276):0.00467774120249578491):0.00538443155598705269):0.00550875496823522489):0.00263096349182662462,(Jupunba_longipedunculata_Cardona_2682@NODE_1_length_1118_cov_146.944284:0.01509773600737129157,(((_R_Punjuba_callejasii_Daly_5935@NODE_1_length_1109_cov_77.455426:0.00617213902237391792,_R_Punjuba_racemiflora_Jimenez_Soares_3626@NODE_1_length_1273_cov_161.522575:0.00722324155073021841):0.00275443522601364656,(_R_Punjuba_killipii_Palodorios_6252@NODE_1_length_959_cov_69.119048:0.00709094448501544194,_R_Punjuba_lehmannii_Escobar_7465@NODE_1_length_1421_cov_73.297619:0.01088535952709128105):0.00722847877139319323):0.00521349115583528804,((Jupunba_filamentosa_Lima_7487@NODE_1_length_1339_cov_117.486529:0.00803880677621045259,((_R_Jupunba_limae_Iganci_261@NODE_1_length_1597_cov_96.401316:0.00801503564761642945,_R_Jupunba_villosa_Borges_423@NODE_1_length_1241_cov_130.311856:0.01147439113646826596):0.00235992396144441528,_R_Jupunba_brachystachya_Lima_7438@NODE_1_length_1017_cov_167.106383:0.00729132895851981790):0.00000100000050002909):0.00326055206812626060,((_R_Balizia_leucocalyx_Aguilar_1939@NODE_1_length_1277_cov_146.925000:0.10505534683885708880,(((Balizia_elegans_Iganci_870@NODE_1_length_1490_cov_105.410474:0.00996866202685682198,(_R_Jupunba_idiopoda_Quesada_1718@NODE_1_length_922_cov_99.493491:0.00120653358496702477,Jupunba_oxyphyllidia_Yonker_6157@NODE_1_length_1077_cov_152.241000:0.00286591640275700183):0.01510803812634137905):0.00176238998458260886,(_R_Jupunba_cochleata_Bonadeu_673@NODE_1_length_1334_cov_128.416070:0.01149738156611385294,_R_Jupunba_langsdorfii_Ribeiro_728@NODE_1_length_1441_cov_110.008798:0.01223580316471117174):0.00594176495647151786):0.00092236282994663564,((_R_Jupunba_microcalyx_Iganci_855@NODE_1_length_1079_cov_214.305389:0.00602523561182570586,_R_Jupunba_leucophylla_Iganci_839@NODE_1_length_1692_cov_186.382663:0.00504709218588023090):0.00611296502307162072,(_R_Jupunba_commutata_Maguire_46145@NODE_1_length_892_cov_144.208589:0.01419644093936596289,_R_Jupunba_trapezifolia_Simon_1600@NODE_1_length_862_cov_54.142503:0.01193407605470320557):0.00405970413512968600):0.00296432082863332504):0.00080724238499912634):0.00200551013772311054,((_R_Jupunba_macradenia_Lourteig_3021@NODE_1_length_1047_cov_99.263918:0.01031629824793378787,_R_Jupunba_floribunda_Iganci_883@NODE_1_length_1358_cov_116.853240:0.01147448576324102201):0.00089410357040457127,_R_Balizia_pedicellaris_Queiroz_15529@NODE_1_length_1140_cov_158.569585:0.01624719365821999245):0.00147346757546472948):0.00081434595525271705):0.00118051448946950629):0.00137951036168872197):0.00271696834788240577):0.00000100000050002909):0.00413918859219251055,(Archidendron_clypearia_Wieringa_1849@NODE_1_length_1244_cov_211.497001:0.02534872741167336005,_R_Acacia_rostellifera_Murphy_466@NODE_1_length_1413_cov_122.826347:0.03915206516711711160):0.04304086711608070409):0.00959128729498343394,(_R_Enterolobium_cyclocarpum_MWC9020@NODE_2_length_1111_cov_230.240812:0.06995183035186453013,((_R_Afrocalliandra_redacta_Germishuizen_5585@NODE_1_length_1103_cov_87.053606:0.08246065106897547403,_R_Calliandra_bella_LPQ15696@NODE_1_length_946_cov_132.043728:0.11620330380107514456):0.07757466297163453928,_R_Enterolobium_cyclocarpum_MWC9020@NODE_1_length_1365_cov_275.379658:0.03148302485493297692):0.00514942808392327735):0.00090348920098533151):0.00363381751650869228,(Albizia_tomentella_Leach_Dunlop_3801@NODE_1_length_1059_cov_330.951120:0.05139389866816612001,((((Albizia_xerophytica_Hughes_1435@NODE_1_length_1316_cov_92.709443:0.01522010480090914969,_R_Albizia_adinocephala_FHO33_88@NODE_1_length_1795_cov_121.013970:0.02222136380268808012):0.00757961210632734569,(Albizia_tomentosa_Hughes_648@NODE_1_length_1283_cov_92.858209:0.00501042137510001890,Albizia_sinaloensis_Hughes_1576@NODE_1_length_1192_cov_70.455605:0.00550072539944069204):0.00847928964342706780):0.00527010486064102921,(_R_Albizia_burkartiana_StivalSantos_678@NODE_1_length_916_cov_6.346109:0.01940919197869899609,((Albizia_glabripetala_Lewis_1652@NODE_1_length_945_cov_52.375576:0.01107680055488713573,(Albizia_multiflora_Hughes_3090@NODE_1_length_1023_cov_182.495772:0.01933224323852415077,_R_Albizia_niopoides_Simon_1601@NODE_1_length_1268_cov_166.125945:0.01121242589890764085):0.00109894169936038577):0.00208119843652922231,(_R_Albizia_decandra_Vilhena_231@NODE_1_length_947_cov_32.377011:0.01611978175163568741,(Albizia_subdimidiata_var_subdimidiata_Ferreira_210@NODE_1_length_1175_cov_111.638434:0.01436090952943427923,(Albizia_inundata_Wood_26530@NODE_1_length_773_cov_152.720056:0.01751929443434548095,(_R_Albizia_subdimidiata_var_minor_Gorts_341@NODE_1_length_932_cov_63.157895:0.00000100000050002909,_R_Albizia_glabripetala_Lewis_1652@NODE_2_length_855_cov_44.712082:0.00000100000050002909):0.00791789509852260619):0.00660051862734106331):0.00256357681287875533):0.00356305047194448382):0.00279856014221150978):0.00197946109948032118):0.00174014843839873871,_R_Albizia_edwallii_Dalmaso_272@NODE_1_length_1102_cov_6.920726:0.01662238797273177596):0.00242758598277386956):0.00098785885807457221,Albizia_coripatensis_Hughes_2433@NODE_1_length_1580_cov_193.443114:0.02685181237886861971):0.0;
