# Supplementary material for: A new generic circumscription of Hydrochorea (Leguminosae, Caesalpinioideae, mimosoid clade) with an amphi-Atlantic distribution
Source: PhytoKeys. 2022 Aug 22;205:401–37. doi: 10.3897/phytokeys.205.82775 (PMC9849043; doi:10.3897/phytokeys.205.82775)
Supplement: Supplementary material 2 — Supplementary data file S2 [file phytokeys-205-401_article-82775__-s002.zip › RBH3_m16857_comp31368_c0_seq1_exon02.tre]

(Archidendron_clypearia_Wieringa_1849@NODE_1_length_1622_cov_316.875728:0.01419355535291608010,((((Afrocalliandra_redacta_Germishuizen_5585@NODE_1_length_1227_cov_369.877391:0.04832743437805753911,Calliandra_bella_LPQ15696@NODE_1_length_686_cov_298.004926:0.04599721346834726582):0.04334929549604486093,(Acacia_rostellifera_Murphy_466@NODE_2_length_1280_cov_123.539485:0.04112491291148553246,Archidendron_clypearia_Wieringa_1849@NODE_2_length_1512_cov_298.062021:0.02980049143676415796):0.01402254662672961991):0.01285780687001411744,((Albizia_tomentella_Leach_Dunlop_3801@NODE_1_length_1747_cov_216.194012:0.02616750771467651199,((_R_Jupunba_trapezifolia_Simon_1600@NODE_1_length_1303_cov_356.247596:0.00708559864674406827,(((((((_R_Jupunba_microcalyx_Iganci_855@NODE_3_length_583_cov_14.758893:0.00236368469958685547,Hydrochorea_marginata_Morim_563@NODE_1_length_1169_cov_143.550366:0.00000100000050002909):0.00240407156570841916,((Cathormion_obliquifoliolatum_Wieringa_6519@NODE_1_length_1306_cov_259.916067:0.01052714613042164855,Balizia_spnov_Morim_577@NODE_1_length_1416_cov_305.651727:0.00365329129547199878):0.00141178950312076975,Jupunba_microcalyx_Iganci_855@NODE_1_length_1410_cov_163.948987:0.00469659344527129964):0.00000100000050002909):0.00141359606405720185,((Jupunba_longipedunculata_Cardona_2682@NODE_1_length_1437_cov_178.330882:0.00431825562776214610,(_R_Jupunba_macradenia_Lourteig_3021@NODE_1_length_1387_cov_183.997710:0.00594820726674378120,(Cathormion_rhombifolium_Deighton_3618@NODE_1_length_1521_cov_106.973684:0.00741441071397432646,((Hydrochorea_gonggrijpii_Tillett_45696@NODE_1_length_1334_cov_201.838504:0.00232110293410542736,(Hydrochorea_corymbosa2_Iganci_862@NODE_1_length_1321_cov_212.655608:0.00000100000050002909,Hydrochorea_corymbosa1_Bonadeu_655@NODE_1_length_1046_cov_173.872856:0.00102718865505411995):0.00397709690549116063):0.00710939730562709041,(Balizia_pedicellaris_Queiroz_15529@NODE_1_length_1548_cov_325.137307:0.00527706715591068180,_R_Balizia_elegans_Iganci_870@NODE_1_length_1787_cov_142.226316:0.00805533793513753087):0.00063323746430782183):0.00066654607870506315):0.00178774942943113837):0.00088953108882578228):0.00064434179294795078,(_R_Jupunba_cochleata_Bonadeu_673@NODE_1_length_1536_cov_177.217272:0.00627989173066838356,((Jupunba_oppositifolia_Liegier_16014@NODE_1_length_1372_cov_167.010811:0.00084240357201257200,Jupunba_abbottii_Zanoni_21220@NODE_1_length_699_cov_118.053055:0.00450106372055350361):0.00596517480202606032,(Jupunba_oxyphyllidia_Yonker_6157@NODE_1_length_1419_cov_348.236960:0.00471374804359582598,_R_Jupunba_idiopoda_Quesada_1718@NODE_1_length_1430_cov_110.538064:0.00262064438507132865):0.00278527746410316395):0.00278812014154319670):0.00000100000050002909):0.00132881974961494105):0.00318236397741486921,Punjuba_callejasii_Daly_5935@NODE_1_length_1236_cov_51.561691:0.00683588460022404969):0.00000100000050002909,(Punjuba_racemiflora_Jimenez_Soares_3626@NODE_1_length_1520_cov_193.975745:0.00601945131715068971,(_R_Punjuba_killipii_Palodorios_6252@NODE_2_length_549_cov_43.938559:0.00183533705249254659,(_R_Punjuba_lehmannii_Escobar_7465@NODE_1_length_1551_cov_140.154003:0.00410278548103583125,Punjuba_killipii_Palodorios_6252@NODE_1_length_664_cov_80.064736:0.00000100000050002909):0.00000100000050002909):0.00246004217237335990):0.00000100000050002909):0.00395718687251073609,(Jupunba_asplenifolia_Ekman_6383@NODE_1_length_1029_cov_50.026261:0.00634644414587171891,Jupunba_nipensis_Mayo_19662@NODE_1_length_1128_cov_61.416746:0.00569219183519676947):0.00279269188892616090):0.00189738390461612299,(_R_Jupunba_commutata_Maguire_46145@NODE_1_length_1558_cov_179.677920:0.00194916544937401379,(_R_Jupunba_microcalyx_Iganci_855@NODE_2_length_742_cov_216.801504:0.00462937522505990021,Jupunba_barbouriana_Iganci_847@NODE_1_length_1685_cov_241.468284:0.00000100000050002909):0.00321394449401529074):0.00504935430305288122):0.00122779525578248856):0.00137960467410152133,(Jupunba_langsdorfii_Ribeiro_728@NODE_1_length_1987_cov_143.960733:0.00576058921691760453,((Jupunba_floribunda_Iganci_883@NODE_1_length_1775_cov_151.702002:0.00826306560741013954,Jupunba_laeta_Mori_25147@NODE_1_length_1351_cov_72.493721:0.00925153469083728891):0.00066739490679023922,(_R_Balizia_leucocalyx_Aguilar_1939@NODE_1_length_1678_cov_185.413492:0.01213001950175839408,(_R_Jupunba_leucophylla_Iganci_839@NODE_1_length_1315_cov_248.735864:0.00950601435637747280,(Jupunba_filamentosa_Lima_7487@NODE_1_length_1818_cov_141.416427:0.00252842782828798483,((Jupunba_brachystachya_Lima_7438@NODE_1_length_1640_cov_165.959053:0.00442918375499429338,_R_Jupunba_villosa_Borges_423@NODE_1_length_1741_cov_189.405649:0.00126267173081050991):0.00253447768494216704,Jupunba_limae_Iganci_261@NODE_1_length_2025_cov_134.421458:0.00380154394987798324):0.00000100000050002909):0.00189709270659195808):0.00126485678782225553):0.00000100000050002909):0.00122731974681728763):0.00191867943830048007):0.00196290615941442561):0.00187968196940350258,(((Albizia_coripatensis_Hughes_2433@NODE_1_length_1660_cov_298.564750:0.00348328106458065155,_R_Albizia_edwallii_Dalmaso_272@NODE_1_length_1170_cov_8.750673:0.00366394598464368478):0.00690149818915774226,((Albizia_decandra_Vilhena_231@NODE_1_length_1008_cov_50.712137:0.00000100000050002909,(Albizia_subdimidiata_var_minor_Gorts_341@NODE_1_length_1151_cov_72.450652:0.00578159740712832961,_R_Albizia_subdimidiata_var_subdimidiata_Ferreira_210@NODE_1_length_1259_cov_216.086294:0.04534727870523634630):0.00677606670914241219):0.00348355024961788471,_R_Albizia_niopoides_Simon_1601@NODE_1_length_1515_cov_194.084840:0.01630543259271400799):0.00972091959393490447):0.00168925798087901755,(((_R_Albizia_multiflora_Hughes_3090@NODE_1_length_1612_cov_173.891857:0.01099648263508124814,Albizia_glabripetala_Lewis_1652@NODE_1_length_1153_cov_75.369888:0.01401582866715326593):0.00598721454861781376,(Albizia_inundata_Wood_26530@NODE_1_length_1000_cov_218.777778:0.01088232105543443864,(Albizia_xerophytica_Hughes_1435@NODE_1_length_1640_cov_107.746001:0.00452226151685763186,(_R_Albizia_adinocephala_FHO33_88@NODE_1_length_1823_cov_188.237113:0.00781370030349863749,(Albizia_tomentosa_Hughes_648@NODE_1_length_1351_cov_159.041601:0.00591739530998492119,_R_Albizia_sinaloensis_Hughes_1576@NODE_1_length_1392_cov_122.650190:0.00303823728245664060):0.00207730278863845147):0.00071720189405962093):0.00075993787944324688):0.00000100000050002909):0.00572320392579629428,_R_Albizia_burkartiana_StivalSantos_678@NODE_1_length_1037_cov_14.332994:0.01577678729446188241):0.00130972984043072754):0.00130997422369082453):0.00289779836041687651):0.00609624679305827404,Enterolobium_cyclocarpum_MWC9020@NODE_1_length_1636_cov_285.872996:0.03184534854824153105):0.00394639585877819710,Acacia_rostellifera_Murphy_466@NODE_1_length_1871_cov_246.678372:0.02344839225635128241):0.0;
