# Supplementary material for: A new generic circumscription of Hydrochorea (Leguminosae, Caesalpinioideae, mimosoid clade) with an amphi-Atlantic distribution
Source: PhytoKeys. 2022 Aug 22;205:401–37. doi: 10.3897/phytokeys.205.82775 (PMC9849043; doi:10.3897/phytokeys.205.82775)
Supplement: Supplementary material 2 — Supplementary data file S2 [file phytokeys-205-401_article-82775__-s002.zip › RBH3_m16857_comp31368_c0_seq1_exon04.tre]

(Acacia_rostellifera_Murphy_466@NODE_3_length_580_cov_29.747515:0.01365440067936799472,(((((_R_Jupunba_leucophylla_Iganci_839@NODE_3_length_598_cov_2.696737:2.49449710362002408104,Enterolobium_cyclocarpum_MWC9020@NODE_1_length_1070_cov_122.366566:0.00000100000050002909):0.06756822962364372742,(_R_Albizia_tomentella_Leach_Dunlop_3801@NODE_1_length_1154_cov_113.611885:0.05311634708285394024,(((_R_Jupunba_floribunda_Iganci_883@NODE_1_length_1477_cov_49.014286:0.00665242666713320059,((Jupunba_commutata_Maguire_46145@NODE_1_length_1079_cov_64.190619:0.00427062657007475088,Jupunba_barbouriana_Iganci_847@NODE_1_length_1178_cov_99.167121:0.00785991713183046073):0.00093939522642088745,Jupunba_microcalyx_Iganci_855@NODE_1_length_1388_cov_66.058734:0.01071739987133508466):0.00479755272599655894):0.00104241330880385581,(Jupunba_leucophylla_Iganci_839@NODE_2_length_1149_cov_64.199627:0.01438337992274023140,(Jupunba_filamentosa_Lima_7487@NODE_1_length_1381_cov_54.480061:0.00990909897820834926,(Jupunba_limae_Iganci_261@NODE_1_length_1543_cov_52.059345:0.00195253185996863490,_R_Jupunba_villosa_Borges_423@NODE_1_length_990_cov_68.073384:0.00000100000050002909):0.00587109524059823643):0.00365965738617448711):0.00072165567096447753):0.00390150223603775645,(((Jupunba_longipedunculata_Cardona_2682@NODE_1_length_1155_cov_32.669759:0.01366601483539048312,(Jupunba_laeta_Mori_25147@NODE_1_length_797_cov_33.965278:0.00998122659352196524,_R_Jupunba_trapezifolia_Simon_1600@NODE_1_length_917_cov_121.495360:0.02519464478734364382):0.00610593758899344308):0.00000100000050002909,(Jupunba_langsdorfii_Ribeiro_728@NODE_1_length_1355_cov_63.503912:0.01384356248581613755,Jupunba_brachystachya_Lima_7438@NODE_1_length_1226_cov_55.468233:0.00890679756071987086):0.01001044775963905696):0.00376220730653653752,_R_Jupunba_cochleata_Bonadeu_673@NODE_1_length_1659_cov_46.386220:0.01777695627201712758):0.00000100000050002909):0.00856097564900674436):0.00540129759031828059):0.00007012694272955704,((((Punjuba_racemiflora_Jimenez_Soares_3626@NODE_1_length_989_cov_84.539474:0.02070789913151850625,(((Jupunba_longipedunculata_Cardona_2682@NODE_2_length_607_cov_56.128302:0.00564758946442914765,(_R_Balizia_pedicellaris_Queiroz_15529@NODE_1_length_1066_cov_369.536103:0.02704113947512084073,_R_Balizia_spnov_Morim_577@NODE_1_length_1178_cov_288.560107:0.02014757343579961710):0.00641006790252982885):0.00307838375510969924,((_R_Jupunba_oxyphyllidia_Yonker_6157@NODE_1_length_1130_cov_104.721747:0.00821820252791473881,Jupunba_idiopoda_Quesada_1718@NODE_1_length_762_cov_55.956204:0.00333601569710365899):0.01298507020694265185,_R_Jupunba_leucophylla_Iganci_839@NODE_1_length_1216_cov_61.133450:0.01629114660519214233):0.00132306570079300024):0.00292523002729638739,(_R_Jupunba_nipensis_Mayo_19662@NODE_1_length_791_cov_17.301120:0.00696579683590258132,((_R_Jupunba_oppositifolia_Liegier_16014@NODE_1_length_812_cov_68.255782:0.00421477049542758834,Jupunba_abbottii_Zanoni_21220@NODE_1_length_945_cov_63.936636:0.02179561039101378730):0.06534210843379238687,Jupunba_asplenifolia_Ekman_6383@NODE_1_length_592_cov_33.854369:0.00250901013220795064):0.00000100000050002909):0.00996117597021351463):0.00194791224679861973):0.00080664217724892831,(((_R_Jupunba_macradenia_Lourteig_3021@NODE_1_length_740_cov_70.755656:0.01807565822516382995,Balizia_elegans_Iganci_870@NODE_1_length_1310_cov_59.751014:0.02814910846032575228):0.00377356568252990542,_R_Cathormion_rhombifolium_Deighton_3618@NODE_1_length_1123_cov_43.381453:0.02020655647613158953):0.00457904462316763815,(Hydrochorea_gonggrijpii_Tillett_45696@NODE_1_length_869_cov_81.613636:0.00668983043037290649,(_R_Hydrochorea_marginata_Morim_563@NODE_1_length_1565_cov_72.211022:0.01599882781604562362,((_R_Hydrochorea_corymbosa2_Iganci_862@NODE_1_length_863_cov_343.321782:0.00530215433878371452,_R_Hydrochorea_corymbosa1_Bonadeu_655@NODE_1_length_748_cov_199.966811:0.00473456583771574360):0.00189889241868504031,_R_Cathormion_obliquifoliolatum_Wieringa_6519@NODE_1_length_960_cov_208.909392:0.00729672419070274102):0.00324601361831850866):0.00605358416806118637):0.00735203470317229938):0.00373861783847331949):0.00000100000050002909,(Punjuba_callejasii_Daly_5935@NODE_1_length_774_cov_23.616930:0.00746917603543677082,(Punjuba_lehmannii_Escobar_7465@NODE_1_length_1242_cov_43.363090:0.00700589094388395003,_R_Punjuba_killipii_Palodorios_6252@NODE_1_length_836_cov_36.952569:0.00574852778924138733):0.00171918910800599833):0.00344990672851048586):0.00483608417760362629,_R_Balizia_leucocalyx_Aguilar_1939@NODE_1_length_1343_cov_70.868878:0.03795497805617324694):0.00865345528880989874):0.04387333143860373819,(((_R_Calliandra_bella_LPQ15696@NODE_1_length_1135_cov_98.058601:0.19368307691377437130,Afrocalliandra_redacta_Germishuizen_5585@NODE_1_length_784_cov_187.660537:0.07608478756396599985):0.05068072689905150224,(_R_Acacia_rostellifera_Murphy_466@NODE_1_length_1370_cov_77.698376:0.16649419991597241841,_R_Archidendron_clypearia_Wieringa_1849@NODE_2_length_921_cov_132.645735:0.03772274491540907743):0.01082716932249609861):0.00749897659588749134,((_R_Albizia_coripatensis_Hughes_2433@NODE_1_length_1124_cov_69.029608:0.01109576191841116395,_R_Albizia_edwallii_Dalmaso_272@NODE_1_length_658_cov_6.620232:0.00242284116161011268):0.00197886768540935735,(((_R_Albizia_xerophytica_Hughes_1435@NODE_1_length_878_cov_32.423221:0.01136963705206019137,(_R_Albizia_adinocephala_FHO33_88@NODE_1_length_1504_cov_63.957954:0.01195522898618458542,(Albizia_sinaloensis_Hughes_1576@NODE_1_length_1030_cov_49.362015:0.00119665574491526578,_R_Albizia_tomentosa_Hughes_648@NODE_1_length_1123_cov_52.036329:0.00106669044589336338):0.00096832578695560411):0.00000100000050002909):0.01962966345306963248,(((_R_Albizia_subdimidiata_var_minor_Gorts_341@NODE_1_length_909_cov_13.421875:0.00000100000050002909,_R_Albizia_subdimidiata_var_subdimidiata_Ferreira_210@NODE_1_length_1021_cov_66.797669:0.00526046502594526653):0.02911287498694145257,_R_Albizia_inundata_Wood_26530@NODE_1_length_634_cov_218.803109:0.03148781075945192298):0.01478345780267598629,(_R_Albizia_multiflora_Hughes_3090@NODE_1_length_1045_cov_65.862603:0.02164314347240800518,((_R_Albizia_niopoides_Simon_1601@NODE_1_length_945_cov_93.050691:0.02240604995505670813,_R_Albizia_decandra_Vilhena_231@NODE_1_length_558_cov_24.950104:0.01668834408857816989):0.00253730619360188628,Albizia_glabripetala_Lewis_1652@NODE_1_length_791_cov_33.259104:0.04281327354728313439):0.00133876647531507281):0.00461644571257925629):0.00195188585500532478):0.00161800119235367920,(_R_Albizia_burkartiana_StivalSantos_678@NODE_1_length_671_cov_12.490260:0.03001380729901447289,_R_Albizia_coripatensis_Hughes_2433@NODE_2_length_508_cov_87.055684:0.02172955090234005016):0.00526823690298616320):0.00000100000050002909):0.01403111758448424666):0.03439954783197107790):0.18037331586452778898,Archidendron_clypearia_Wieringa_1849@NODE_1_length_1068_cov_106.151362:0.10177902708427674638):0.14599974233259371825,Acacia_rostellifera_Murphy_466@NODE_2_length_1141_cov_72.138158:0.02253328018138118366):0.0;
