# Supplementary material for: A new generic circumscription of Hydrochorea (Leguminosae, Caesalpinioideae, mimosoid clade) with an amphi-Atlantic distribution
Source: PhytoKeys. 2022 Aug 22;205:401–37. doi: 10.3897/phytokeys.205.82775 (PMC9849043; doi:10.3897/phytokeys.205.82775)
Supplement: Supplementary material 2 — Supplementary data file S2 [file phytokeys-205-401_article-82775__-s002.zip › RBH3_m17630_comp31720_c0_seq1_exon01.tre]

(Enterolobium_cyclocarpum_MWC9020@NODE_1_length_2174_cov_359.502146:0.02489072239126975325,(((_R_Afrocalliandra_redacta_Germishuizen_5585@NODE_2_length_549_cov_313.531780:0.02928330438450731793,_R_Calliandra_bella_LPQ15696@NODE_2_length_629_cov_233.722826:0.13135894212662790892):0.09502564152385750695,((_R_Acacia_rostellifera_Murphy_466@NODE_2_length_1315_cov_124.323910:0.51546149190077172886,Albizia_tomentella_Leach_Dunlop_3801@NODE_1_length_2394_cov_309.438498:0.02018683067014032800):0.00773783534445392999,((_R_Albizia_edwallii_Dalmaso_272@NODE_1_length_1934_cov_10.394359:0.00382729675219029572,Albizia_coripatensis_Hughes_2433@NODE_1_length_2508_cov_305.349239:0.00574844337686083572):0.00825311131495051926,((Albizia_adinocephala_FHO33_88@NODE_1_length_2500_cov_221.546017:0.01228467287733338645,((Albizia_sinaloensis_Hughes_1576@NODE_1_length_2265_cov_125.786106:0.00406102665262498587,Albizia_tomentosa_Hughes_648@NODE_1_length_2414_cov_147.655969:0.00227961028099046403):0.00854677304299876137,Albizia_xerophytica_Hughes_1435@NODE_1_length_2131_cov_136.442064:0.00612122560462180759):0.00042686744530368470):0.00877496643822925533,(_R_Albizia_burkartiana_StivalSantos_678@NODE_1_length_1786_cov_18.524552:0.02900439918874043663,(Albizia_niopoides_Simon_1601@NODE_1_length_2297_cov_213.792793:0.01607371167647227844,(Albizia_decandra_Vilhena_231@NODE_1_length_1846_cov_64.852459:0.00843852922339459292,(Albizia_multiflora_Hughes_3090@NODE_1_length_2149_cov_207.953185:0.00429520212315383839,((_R_Albizia_inundata_Wood_26530@NODE_2_length_692_cov_331.003140:0.00000100000050002909,_R_Albizia_inundata_Wood_26530@NODE_1_length_854_cov_776.284105:0.00104943270227826190):0.00638707940889358342,(_R_Albizia_glabripetala_Lewis_1652@NODE_1_length_1825_cov_88.875858:0.01611659088265565004,((_R_Albizia_glabripetala_Lewis_1652@NODE_2_length_520_cov_48.051919:0.00000100000050002909,Albizia_subdimidiata_var_minor_Gorts_341@NODE_1_length_1847_cov_52.576271:0.00000100000050002909):0.00504079967773401506,_R_Albizia_subdimidiata_var_subdimidiata_Ferreira_210@NODE_1_length_1989_cov_262.223326:0.00208838995587092404):0.00107605997498737022):0.00072313727935359061):0.00071543578324407794):0.00281546479928748228):0.00427005962568095462):0.00076853722427294626):0.00149730095641255638):0.00236769288231533084):0.01647444841350697436):0.00000100000050002909):0.00091519930915582627,((((_R_Jupunba_macradenia_Lourteig_3021@NODE_1_length_1871_cov_150.023969:0.00606953169524014537,Jupunba_longipedunculata_Cardona_2682@NODE_1_length_2052_cov_187.967595:0.00302794192796300085):0.00242852430234724841,(((Jupunba_leucophylla_Iganci_839@NODE_1_length_1586_cov_406.673294:0.00174697799924988643,(_R_Jupunba_leucophylla_Iganci_839@NODE_2_length_583_cov_16.673913:0.00000100000050002909,_R_Jupunba_microcalyx_Iganci_855@NODE_1_length_2386_cov_255.168904:0.00000100000050002909):0.00119357497189390865):0.00275515916278014144,((Jupunba_limae_Iganci_261@NODE_1_length_2770_cov_164.157074:0.00306039749064775839,(Jupunba_langsdorfii_Ribeiro_728@NODE_1_length_2754_cov_167.356369:0.00045623759538131908,(Jupunba_brachystachya_Lima_7438@NODE_1_length_2283_cov_212.958749:0.00412098171060969621,_R_Jupunba_villosa_Borges_423@NODE_1_length_2391_cov_222.349179:0.00091329781887075092):0.00045609565639080109):0.00000100000050002909):0.00087240594573106370,((Jupunba_filamentosa_Lima_7487@NODE_1_length_2498_cov_190.745973:0.00549955301397833923,(((((Jupunba_barbouriana_Iganci_847@NODE_1_length_2069_cov_297.002008:0.00000100000050002909,_R_Jupunba_leucophylla_Iganci_839@NODE_3_length_535_cov_351.895197:0.00191629831950674168):0.00293456561843957048,(Jupunba_trapezifolia_Simon_1600@NODE_2_length_557_cov_139.768924:0.00417190055687030777,_R_Jupunba_trapezifolia_Simon_1600@NODE_1_length_1556_cov_471.071286:0.00000100000050002909):0.00135635494800884020):0.00000100000050002909,_R_Jupunba_commutata_Maguire_46145@NODE_1_length_2266_cov_195.441754:0.00461240215229638366):0.00045825351929106343,Jupunba_cochleata_Bonadeu_673@NODE_1_length_2488_cov_190.481543:0.00731623604386862341):0.00048555716630434330,_R_Jupunba_laeta_Mori_25147@NODE_1_length_2165_cov_66.705939:0.00369649817115620801):0.00048811815956230668):0.00000100000050002909,Jupunba_floribunda_Iganci_883@NODE_1_length_2375_cov_195.489556:0.00458441521671345328):0.00000100000050002909):0.00087062135130117394):0.00175151121626473342,(Balizia_leucocalyx_Aguilar_1939@NODE_1_length_2375_cov_215.301131:0.00969471368225950474,((_R_Balizia_spnov_Morim_577@NODE_1_length_1187_cov_469.366608:0.00684299985037186906,((Hydrochorea_gonggrijpii_Tillett_45696@NODE_1_length_1912_cov_207.486649:0.00160907108953260930,(Cathormion_rhombifolium_Deighton_3618@NODE_1_length_2073_cov_142.484469:0.00120596213102905684,Cathormion_obliquifoliolatum_Wieringa_6519@NODE_1_length_2045_cov_330.836683:0.00229938139782840398):0.00340815328446169175):0.00196239390749148495,((_R_Hydrochorea_corymbosa1_Bonadeu_655@NODE_1_length_1791_cov_380.321429:0.00114731071459519803,(Hydrochorea_corymbosa2_Iganci_862@NODE_1_length_2081_cov_598.010859:0.00048711079296698755,Hydrochorea_marginata_Morim_563@NODE_1_length_2648_cov_296.297939:0.00096552128208965600):0.00000100000050002909):0.00158361032075309666,_R_Balizia_pedicellaris_Queiroz_15529@NODE_2_length_767_cov_229.727528:0.00822735213160121805):0.00157418084553961283):0.00040825025947072440):0.00011645642310517741,((_R_Balizia_pedicellaris_Queiroz_15529@NODE_1_length_1457_cov_727.822397:0.00469356843707390784,Balizia_spnov_Morim_577@NODE_2_length_694_cov_264.345853:0.00856826580232088360):0.00232451623497318630,Balizia_elegans_Iganci_870@NODE_1_length_2118_cov_202.898089:0.00959712943587350854):0.00000100000050002909):0.00094115429340166097):0.00141411559832772078):0.00240466213921646356):0.00241323130886151932,((((Jupunba_oppositifolia_Liegier_16014@NODE_1_length_1561_cov_203.456199:0.02613475007953215690,Jupunba_abbottii_Zanoni_21220@NODE_1_length_2187_cov_153.870616:0.00150397040914477154):0.00129899330576981921,(Jupunba_asplenifolia_Ekman_6383@NODE_1_length_1913_cov_73.123094:0.00113787834391790169,Jupunba_nipensis_Mayo_19662@NODE_1_length_1983_cov_47.920776:0.00163313229472144476):0.00068923529927687537):0.00098787453087377866,((Jupunba_idiopoda_Quesada_1718@NODE_1_length_2082_cov_152.568579:0.00000100000050002909,_R_Jupunba_oxyphyllidia_Yonker_6157@NODE_2_length_608_cov_134.566855:0.01010041852374036868):0.00134480248755770946,Jupunba_oxyphyllidia_Yonker_6157@NODE_1_length_1123_cov_230.648184:0.00092328535843674007):0.00270842720782075563):0.00660285677017605384,((Punjuba_killipii_Palodorios_6252@NODE_1_length_1942_cov_109.763539:0.00319670779041530875,Punjuba_lehmannii_Escobar_7465@NODE_1_length_898_cov_108.406821:0.00667740634021004361):0.00096581306296605212,(_R_Punjuba_lehmannii_Escobar_7465@NODE_2_length_654_cov_72.126516:0.07516167986887284380,(Punjuba_racemiflora_Jimenez_Soares_3626@NODE_1_length_2169_cov_220.440727:0.00764245899389977713,_R_Punjuba_callejasii_Daly_5935@NODE_1_length_1855_cov_36.451069:0.00524982474392809810):0.00000100000050002909):0.00241315396577416325):0.00387431985339006801):0.00000100000050002909):0.00307286254106991195,(Archidendron_clypearia_Wieringa_1849@NODE_1_length_2233_cov_348.793135:0.01179454046455018570,(Calliandra_bella_LPQ15696@NODE_1_length_712_cov_313.880315:0.12196548161917250552,Afrocalliandra_redacta_Germishuizen_5585@NODE_1_length_944_cov_315.847751:0.05070639513959594724):0.02509990462327530217):0.00029448384928925655):0.00046572474288401487):0.00139098045551327683,Acacia_rostellifera_Murphy_466@NODE_1_length_2435_cov_282.096268:0.02480964445078176830):0.0;
