# Supplementary material for: A new generic circumscription of Hydrochorea (Leguminosae, Caesalpinioideae, mimosoid clade) with an amphi-Atlantic distribution
Source: PhytoKeys. 2022 Aug 22;205:401–37. doi: 10.3897/phytokeys.205.82775 (PMC9849043; doi:10.3897/phytokeys.205.82775)
Supplement: Supplementary material 2 — Supplementary data file S2 [file phytokeys-205-401_article-82775__-s002.zip › RBH3_m17630_comp31720_c0_seq1_exon04.tre]

((Enterolobium_cyclocarpum_MWC9020@NODE_1_length_1277_cov_220.334167:0.02759062988399384533,(_R_Acacia_rostellifera_Murphy_466@NODE_1_length_1666_cov_157.888609:0.06498102535816785430,(_R_Archidendron_clypearia_Wieringa_1849@NODE_1_length_1487_cov_227.317730:0.02247371004271762548,((Albizia_tomentella_Leach_Dunlop_3801@NODE_1_length_1560_cov_197.101821:0.03486965495943043780,((Punjuba_lehmannii_Escobar_7465@NODE_1_length_1347_cov_115.273228:0.00507183509582428364,Punjuba_killipii_Palodorios_6252@NODE_1_length_905_cov_86.231884:0.00277623879433232159):0.01335203643777420346,(_R_Punjuba_callejasii_Daly_5935@NODE_1_length_1080_cov_66.165503:0.01167483269151135122,_R_Punjuba_racemiflora_Jimenez_Soares_3626@NODE_1_length_1440_cov_140.542920:0.01699062683145988878):0.00712072190836539418):0.07773704783249467398):0.00285166119850030573,((((_R_Jupunba_idiopoda_Quesada_1718@NODE_1_length_1135_cov_79.651229:0.00107595654883832427,Jupunba_oxyphyllidia_Yonker_6157@NODE_1_length_1172_cov_148.563470:0.00310563797205685652):0.00742369538602505666,((_R_Jupunba_asplenifolia_Ekman_6383@NODE_1_length_852_cov_67.491613:0.00145739643595643622,_R_Jupunba_nipensis_Mayo_19662@NODE_1_length_781_cov_47.340909:0.00157028353981426448):0.00584331269277593712,(Jupunba_abbottii_Zanoni_21220@NODE_1_length_1195_cov_111.437388:0.00000100000050002909,_R_Jupunba_oppositifolia_Liegier_16014@NODE_1_length_1150_cov_134.083877:0.00214957273368122925):0.00120196071978718186):0.00482559973477732565):0.00144398310315634222,(((_R_Jupunba_macradenia_Lourteig_3021@NODE_1_length_1167_cov_148.512844:0.01988462087763560524,(((_R_Hydrochorea_marginata_Morim_563@NODE_1_length_1882_cov_148.127978:0.00366833036641250930,(_R_Hydrochorea_corymbosa1_Bonadeu_655@NODE_1_length_1066_cov_100.038576:0.00000100000050002909,_R_Hydrochorea_corymbosa2_Iganci_862@NODE_1_length_1382_cov_368.350414:0.00154318760713923722):0.00309925202028396183):0.00561803017863332383,(_R_Hydrochorea_gonggrijpii_Tillett_45696@NODE_1_length_1188_cov_163.390639:0.00612567310250238146,_R_Balizia_leucocalyx_Aguilar_1939@NODE_1_length_1519_cov_143.531900:0.00817271672281730602):0.00000100000050002909):0.00153407207658643710,(_R_Jupunba_longipedunculata_Cardona_2682@NODE_1_length_1271_cov_183.877722:0.00742837112713698195,(_R_Cathormion_rhombifolium_Deighton_3618@NODE_1_length_1360_cov_88.699922:0.00498437174079023777,Cathormion_obliquifoliolatum_Wieringa_6519@NODE_1_length_1523_cov_76.527248:0.00623970970439369221):0.00308184251397146999):0.00202500529794434310):0.00032232201483921010):0.00030582931986908166,((_R_Balizia_spnov_Morim_577@NODE_1_length_1520_cov_226.079181:0.00786575212675645792,_R_Balizia_pedicellaris_Queiroz_15529@NODE_1_length_1613_cov_248.627086:0.00857064671819319883):0.00205776945615130822,_R_Balizia_elegans_Iganci_870@NODE_1_length_1596_cov_126.986833:0.01035867451273741156):0.00068154737984103483):0.00065612129988101115,((_R_Jupunba_laeta_Mori_25147@NODE_1_length_1255_cov_60.859932:0.00850164050439050807,(_R_Jupunba_limae_Iganci_261@NODE_1_length_1732_cov_96.257402:0.00330153781090941449,(Jupunba_filamentosa_Lima_7487@NODE_1_length_1536_cov_102.866347:0.00693585326745556775,(_R_Jupunba_langsdorfii_Ribeiro_728@NODE_1_length_1676_cov_123.301438:0.00403077525591946650,(_R_Jupunba_villosa_Borges_423@NODE_1_length_1748_cov_117.313585:0.00334693934532127868,_R_Jupunba_brachystachya_Lima_7438@NODE_1_length_1631_cov_121.615830:0.00394215454992514428):0.00196990267069260989):0.00000100000050002909):0.00061567858089191273):0.00176273615287444031):0.00087877975843523356,(((Jupunba_trapezifolia_Simon_1600@NODE_2_length_660_cov_72.626446:0.00177900131745201834,(_R_Jupunba_floribunda_Iganci_883@NODE_1_length_1871_cov_97.525084:0.00739832077372280881,((_R_Jupunba_barbouriana_Iganci_847@NODE_1_length_1688_cov_132.182495:0.00729320437463768737,_R_Jupunba_trapezifolia_Simon_1600@NODE_1_length_863_cov_249.210396:0.00534619510670734065):0.00000100000050002909,_R_Jupunba_commutata_Maguire_46145@NODE_1_length_1468_cov_157.432063:0.00636357094104960264):0.00200881150080934635):0.00000100000050002909):0.00054791991402749292,(Jupunba_microcalyx_Iganci_855@NODE_1_length_1759_cov_134.762782:0.00199730673800652559,Jupunba_leucophylla_Iganci_839@NODE_1_length_1869_cov_191.792969:0.00070990599931195593):0.00791517163167113763):0.00066242444329167886,Jupunba_cochleata_Bonadeu_673@NODE_1_length_1414_cov_126.994764:0.00435486051494873329):0.00066694648041625709):0.00000100000050002909):0.00216492003206913020):0.01115344838993445088,(((_R_Albizia_burkartiana_StivalSantos_678@NODE_1_length_1079_cov_14.544922:0.01800751258861807425,(_R_Albizia_xerophytica_Hughes_1435@NODE_1_length_1001_cov_85.717532:0.01647600769055199144,((Albizia_tomentosa_Hughes_648@NODE_1_length_1291_cov_79.708402:0.00358608570786902829,_R_Albizia_sinaloensis_Hughes_1576@NODE_1_length_1456_cov_65.915156:0.00658079083283363321):0.01428680984748566078,_R_Albizia_adinocephala_FHO33_88@NODE_1_length_1813_cov_117.370968:0.02341848702688871867):0.00000100000050002909):0.00948184094167318220):0.00143473787902354661,((Albizia_decandra_Vilhena_231@NODE_1_length_894_cov_35.774786:0.00977295694675835852,(((_R_Albizia_subdimidiata_var_subdimidiata_Ferreira_210@NODE_1_length_1018_cov_115.882040:0.00244920708555812407,(Albizia_glabripetala_Lewis_1652@NODE_2_length_525_cov_66.149554:0.00000100000050002909,_R_Albizia_subdimidiata_var_minor_Gorts_341@NODE_1_length_1277_cov_34.393333:0.00218376884612206607):0.00659500087738760631):0.00195854078249620318,(Albizia_multiflora_Hughes_3090@NODE_1_length_1258_cov_146.769687:0.01230889274615314631,Albizia_inundata_Wood_26530@NODE_1_length_1127_cov_140.959888:0.00910607834829962187):0.00157550833438887118):0.00203210190820338372,_R_Albizia_glabripetala_Lewis_1652@NODE_1_length_899_cov_50.619221:0.01071523310836103478):0.00219540655792961874):0.00328757946063295246,_R_Albizia_niopoides_Simon_1601@NODE_1_length_1307_cov_141.994309:0.03470176754178956602):0.00067035232877882375):0.00190858888202969203,(Albizia_edwallii_Dalmaso_272@NODE_1_length_1074_cov_7.642787:0.00348311814508533209,Albizia_coripatensis_Hughes_2433@NODE_1_length_1755_cov_170.845650:0.00906443312459732226):0.01307924963777021971):0.01218343768011047323):0.00322927338888697639):0.00117694337157162455):0.00694399713343945429):0.00272250568117064860):0.07520320983498204881,Calliandra_bella_LPQ15696@NODE_1_length_1420_cov_192.434847:0.10854199350933861623,Afrocalliandra_redacta_Germishuizen_5585@NODE_1_length_1126_cov_187.581506:0.08531275041868045805):0.0;
