# Supplementary material for: A new generic circumscription of Hydrochorea (Leguminosae, Caesalpinioideae, mimosoid clade) with an amphi-Atlantic distribution
Source: PhytoKeys. 2022 Aug 22;205:401–37. doi: 10.3897/phytokeys.205.82775 (PMC9849043; doi:10.3897/phytokeys.205.82775)
Supplement: Supplementary material 2 — Supplementary data file S2 [file phytokeys-205-401_article-82775__-s002.zip › RBH3_m17649_comp31730_c0_seq2_exon02.tre]

(((_R_Albizia_sinaloensis_Hughes_1576@NODE_1_length_1496_cov_94.683580:0.00375217198034767749,Albizia_tomentosa_Hughes_648@NODE_1_length_1301_cov_129.558007:0.00283017566355938223):0.00471007226394031062,Albizia_xerophytica_Hughes_1435@NODE_1_length_1207_cov_122.536283:0.00000100000050002909):0.00000100000050002909,((((_R_Albizia_multiflora_Hughes_3090@NODE_1_length_1303_cov_157.544861:0.00844552165746874015,(_R_Albizia_inundata_Wood_26530@NODE_1_length_1157_cov_157.546279:0.00565671924547356091,((Albizia_subdimidiata_var_minor_Gorts_341@NODE_1_length_1086_cov_42.701685:0.00528663884937256075,_R_Albizia_glabripetala_Lewis_1652@NODE_1_length_1191_cov_70.384201:0.00833620781966703736):0.00372424312626392414,Albizia_subdimidiata_var_subdimidiata_Ferreira_210@NODE_1_length_1384_cov_161.796480:0.00641204127929452788):0.00105662355904031905):0.00236135898754746484):0.00000100000050002909,_R_Albizia_decandra_Vilhena_231@NODE_1_length_982_cov_36.451934:0.01131912553996257398):0.00000100000050002909,Albizia_niopoides_Simon_1601@NODE_1_length_1056_cov_171.100102:0.00554133409929690596):0.00371697607610863966,(((((((((((_R_Jupunba_microcalyx_Iganci_855@NODE_2_length_577_cov_29.990000:0.02007903251312906714,Jupunba_limae_Iganci_261@NODE_1_length_1793_cov_123.727273:0.00463044108222247092):0.00488916392529829911,((Balizia_elegans_Iganci_870@NODE_1_length_1812_cov_117.764265:0.01539723241477782174,((Hydrochorea_corymbosa2_Iganci_862@NODE_1_length_502_cov_636.076063:0.00288006151018998244,((_R_Hydrochorea_marginata_Morim_563@NODE_1_length_935_cov_48.090909:0.00000100000050002909,Balizia_spnov_Morim_577@NODE_1_length_1096_cov_139.827089:0.00000100000050002909):0.00467549220223506101,_R_Hydrochorea_marginata_Morim_563@NODE_4_length_512_cov_32.039080:0.00845538940452774182):0.00228795811651611499):0.00687915031328331476,_R_Balizia_pedicellaris_Queiroz_15529@NODE_1_length_1363_cov_368.589450:0.01935056255213096071):0.00646543871036479520):0.00359227985005529165,(_R_Hydrochorea_gonggrijpii_Tillett_45696@NODE_1_length_1351_cov_174.576138:0.01303059567767251431,_R_Jupunba_cochleata_Bonadeu_673@NODE_1_length_1691_cov_135.604089:0.01662758424596003787):0.00039709992607508997):0.00131146975206900842):0.00062362350608033933,(Jupunba_filamentosa_Lima_7487@NODE_1_length_1836_cov_124.996020:0.00972477236749275629,(Jupunba_brachystachya_Lima_7438@NODE_1_length_1781_cov_142.981808:0.00575400618479700483,((_R_Jupunba_langsdorfii_Ribeiro_728@NODE_2_length_506_cov_2.832168:0.00777592779218229477,_R_Jupunba_langsdorfii_Ribeiro_728@NODE_1_length_1536_cov_141.994517:0.00000100000050002909):0.00408739100408689326,_R_Jupunba_villosa_Borges_423@NODE_1_length_1424_cov_168.345954:0.00470015634761382362):0.00000100000050002909):0.00515840173800559930):0.00062759937037646274):0.00000100000050002909,(((_R_Jupunba_floribunda_Iganci_883@NODE_1_length_1831_cov_118.160205:0.00817674177755510316,((Jupunba_microcalyx_Iganci_855@NODE_1_length_1796_cov_160.705061:0.00142681982692385964,Jupunba_leucophylla_Iganci_839@NODE_1_length_1272_cov_476.651883:0.00260582409530470994):0.01134902405795622932,_R_Jupunba_macradenia_Lourteig_3021@NODE_1_length_1224_cov_134.850915:0.01487821789136039609):0.00000100000050002909):0.00063366036130160926,((_R_Jupunba_trapezifolia_Simon_1600@NODE_1_length_840_cov_143.281529:0.00162370661916897991,_R_Jupunba_commutata_Maguire_46145@NODE_1_length_1658_cov_153.337128:0.00560709271912325762):0.00391772431297958672,_R_Jupunba_barbouriana_Iganci_847@NODE_1_length_1474_cov_224.588404:0.00292084018225948665):0.00240544779914414215):0.00242473157679689482,(((_R_Jupunba_laeta_Mori_25147@NODE_1_length_1184_cov_64.354110:0.01197009962384707263,_R_Jupunba_longipedunculata_Cardona_2682@NODE_1_length_1282_cov_166.902905:0.00479401710112870114):0.00130941360190054519,Balizia_leucocalyx_Aguilar_1939@NODE_1_length_1756_cov_144.189994:0.01355017555701636470):0.00000100000050002909,((_R_Jupunba_oxyphyllidia_Yonker_6157@NODE_1_length_1371_cov_139.101236:0.00760291039047748893,Jupunba_idiopoda_Quesada_1718@NODE_1_length_1265_cov_114.309764:0.00460697480668050430):0.00537519456941306858,((Jupunba_abbottii_Zanoni_21220@NODE_1_length_1281_cov_118.848837:0.00169079895696957810,(Jupunba_oppositifolia_Liegier_16014@NODE_1_length_1325_cov_124.009615:0.00594485462439628323,(_R_Jupunba_nipensis_Mayo_19662@NODE_1_length_1054_cov_44.083930:0.00265222948985864050,_R_Jupunba_asplenifolia_Ekman_6383@NODE_1_length_957_cov_53.261364:0.00000100000050002909):0.00255027651930889339):0.00166418415206784202):0.00668129590992125495,((Hydrochorea_marginata_Morim_563@NODE_3_length_663_cov_68.523891:0.01641102083700972727,(_R_Cathormion_obliquifoliolatum_Wieringa_6519@NODE_1_length_1204_cov_136.184508:0.00087298941284231829,Cathormion_rhombifolium_Deighton_3618@NODE_1_length_1517_cov_87.984028:0.00117803947827395503):0.01353871878024563540):0.00304343051550561450,(Hydrochorea_marginata_Morim_563@NODE_2_length_816_cov_179.909337:0.00886880941911159966,Hydrochorea_corymbosa1_Bonadeu_655@NODE_1_length_1097_cov_157.261996:0.00000100000050002909):0.01286283214719228032):0.00134579058228002034):0.00070578886600914780):0.00071609269543583542):0.00127853760533900890):0.00125560502427344862):0.00506334577705545245,(Punjuba_lehmannii_Escobar_7465@NODE_1_length_1697_cov_101.291975:0.00745535682197592375,Punjuba_killipii_Palodorios_6252@NODE_1_length_1153_cov_77.909851:0.00767577255263413721):0.00872151534591549676):0.00074807325225134333,(Punjuba_racemiflora_Jimenez_Soares_3626@NODE_1_length_1289_cov_187.259076:0.01089601937557151644,_R_Punjuba_callejasii_Daly_5935@NODE_1_length_1138_cov_29.004713:0.01217256135273744704):0.00419362091299093145):0.01637948445866424865,_R_Archidendron_clypearia_Wieringa_1849@NODE_1_length_1255_cov_312.151952:0.04256368410964991855):0.00848739428295116130,(_R_Acacia_rostellifera_Murphy_466@NODE_1_length_764_cov_421.519651:0.01454983303872914996,(_R_Calliandra_bella_LPQ15696@NODE_1_length_569_cov_114.164634:0.06490680487418949707,_R_Afrocalliandra_redacta_Germishuizen_5585@NODE_1_length_1189_cov_216.710432:0.08356868578225797040):0.01386673484043484707):0.00608246067616491966):0.00664225815846775525,(Albizia_tomentella_Leach_Dunlop_3801@NODE_1_length_550_cov_425.084567:0.04477822089916683179,(_R_Enterolobium_cyclocarpum_MWC9020@NODE_1_length_1429_cov_288.393491:0.02378553692442741604,(Albizia_tomentella_Leach_Dunlop_3801@NODE_3_length_511_cov_196.758065:0.03943061529231162848,Albizia_tomentella_Leach_Dunlop_3801@NODE_2_length_532_cov_82.448352:0.01236383240676564368):0.01721697734144230982):0.00419171673746591804):0.00385543905866550995):0.01182852206271397220,(_R_Albizia_edwallii_Dalmaso_272@NODE_1_length_1183_cov_8.064716:0.01175293050398802316,Albizia_burkartiana_StivalSantos_678@NODE_1_length_1213_cov_10.516408:0.01370871150060451633):0.00146407820778132487):0.00509452064746189134,_R_Albizia_coripatensis_Hughes_2433@NODE_1_length_1659_cov_224.740202:0.01695067221106313221):0.00535271949269455066):0.00651961002182483221,Albizia_adinocephala_FHO33_88@NODE_1_length_1636_cov_175.107761:0.00368354644773990006):0.0;
