# Supplementary material for: A new generic circumscription of Hydrochorea (Leguminosae, Caesalpinioideae, mimosoid clade) with an amphi-Atlantic distribution
Source: PhytoKeys. 2022 Aug 22;205:401–37. doi: 10.3897/phytokeys.205.82775 (PMC9849043; doi:10.3897/phytokeys.205.82775)
Supplement: Supplementary material 2 — Supplementary data file S2 [file phytokeys-205-401_article-82775__-s002.zip › RBH3_m19258_comp32194_c0_seq1.tre]

(((Albizia_xerophytica_Hughes_1435@NODE_1_length_1301_cov_69.276144:0.00332882067527938029,_R_Albizia_adinocephala_FHO33_88@NODE_1_length_1617_cov_108.024026:0.00249386871335156987):0.00358292550852635713,(_R_Albizia_tomentosa_Hughes_648@NODE_1_length_1056_cov_84.621042:0.00484406816677161820,Albizia_sinaloensis_Hughes_1576@NODE_1_length_1224_cov_61.107236:0.00572175763638509485):0.00358017711944630824):0.01360644844424903181,((((Albizia_subdimidiata_var_minor_Gorts_341@NODE_1_length_932_cov_35.681871:0.01156311430696905715,(_R_Albizia_inundata_Wood_26530@NODE_1_length_1052_cov_173.162487:0.00555538901094809918,_R_Albizia_subdimidiata_var_subdimidiata_Ferreira_210@NODE_1_length_897_cov_157.110976:0.00000100000050002909):0.00672805786537212982):0.01178119173532272794,Albizia_decandra_Vilhena_231@NODE_1_length_743_cov_40.094595:0.01013906412509782244):0.00516966315984425297,Albizia_multiflora_Hughes_3090@NODE_1_length_1207_cov_125.969027:0.01605670658389049890):0.00254306194789224440,((Albizia_coripatensis_Hughes_2433@NODE_1_length_1334_cov_177.739857:0.01313603302150745562,_R_Albizia_edwallii_Dalmaso_272@NODE_1_length_807_cov_6.474734:0.01053928539841693900):0.00301126186530759673,((Albizia_tomentella_Leach_Dunlop_3801@NODE_1_length_1046_cov_207.600619:0.02721618047007268171,(Calliandra_bella_LPQ15696@NODE_1_length_1311_cov_181.015397:0.09112058980664625163,_R_Afrocalliandra_redacta_Germishuizen_5585@NODE_1_length_980_cov_142.683278:0.16006644318023813267):0.05957754467189500108):0.00608543976961018092,((Albizia_glabripetala_Lewis_1652@NODE_1_length_911_cov_35.731415:0.02140214520742437024,_R_Albizia_niopoides_Simon_1601@NODE_1_length_1367_cov_102.620155:0.01549962653562549780):0.00988226478070932182,(_R_Archidendron_clypearia_Wieringa_1849@NODE_1_length_1251_cov_208.092845:0.03848366129914257416,(((_R_Punjuba_lehmannii_Escobar_7465@NODE_1_length_1333_cov_87.520701:0.00478631222295269800,(Punjuba_racemiflora_Jimenez_Soares_3626@NODE_1_length_1224_cov_126.896251:0.00623974076200711335,_R_Punjuba_callejasii_Daly_5935@NODE_1_length_873_cov_46.217337:0.00654725856719594324):0.00209752722565470289):0.00634605527466507776,_R_Punjuba_killipii_Palodorios_6252@NODE_1_length_904_cov_76.010883:0.00375431026843820815):0.00603425242622889890,(Enterolobium_cyclocarpum_MWC9020@NODE_1_length_1223_cov_222.961606:0.04339427281156041372,(_R_Jupunba_langsdorfii_Ribeiro_728@NODE_1_length_1564_cov_101.224613:0.01548873915381006328,((Jupunba_idiopoda_Quesada_1718@NODE_1_length_1109_cov_86.358527:0.00695900131881954480,Jupunba_oxyphyllidia_Yonker_6157@NODE_1_length_1224_cov_108.204010:0.00640407099948692420):0.00341980482833430981,(((_R_Jupunba_asplenifolia_Ekman_6383@NODE_1_length_750_cov_55.677563:0.00157880095077828769,((_R_Jupunba_nipensis_Mayo_19662@NODE_1_length_891_cov_47.261671:0.00638893698472864629,Jupunba_abbottii_Zanoni_21220@NODE_1_length_1019_cov_65.223992:0.00762937080860370126):0.00000100000050002909,Jupunba_oppositifolia_Liegier_16014@NODE_1_length_1150_cov_122.054054:0.00986684256919617003):0.00366466918860273300):0.00764676739522914851,((_R_Jupunba_microcalyx_Iganci_855@NODE_1_length_1674_cov_81.601127:0.01644234198440683303,_R_Jupunba_microcalyx_Iganci_855@NODE_2_length_743_cov_103.716216:0.00791323282079669718):0.00330628018313291029,_R_Jupunba_laeta_Mori_25147@NODE_1_length_1053_cov_57.156762:0.01287151199375333351):0.00192306784212474351):0.00000100000050002909,(((((_R_Jupunba_cochleata_Bonadeu_673@NODE_2_length_581_cov_11.702381:0.00445255655649284474,_R_Jupunba_cochleata_Bonadeu_673@NODE_1_length_1167_cov_107.970642:0.00000100000050002909):0.00569794657088128209,_R_Jupunba_longipedunculata_Cardona_2682@NODE_1_length_1090_cov_164.867720:0.00701252558254834759):0.00000100000050002909,((_R_Jupunba_filamentosa_Lima_7487@NODE_1_length_1448_cov_101.669584:0.00561233350550294566,(_R_Jupunba_brachystachya_Lima_7438@NODE_1_length_1449_cov_111.438776:0.00473336718193673005,Jupunba_villosa_Borges_423@NODE_1_length_1305_cov_140.746743:0.00402635737876820120):0.00233996070246989506):0.00156355218277251843,(Jupunba_limae_Iganci_261@NODE_1_length_1985_cov_71.511006:0.00662102724455463417,Jupunba_floribunda_Iganci_883@NODE_1_length_1170_cov_127.698994:0.00553823165158418874):0.00279124292973285905):0.00000100000050002909):0.00000100000050002909,(_R_Jupunba_macradenia_Lourteig_3021@NODE_1_length_1192_cov_130.120179:0.00632798281151173477,(_R_Jupunba_leucophylla_Iganci_839@NODE_1_length_1088_cov_192.409496:0.00510601368468359927,((_R_Jupunba_barbouriana_Iganci_847@NODE_1_length_1031_cov_195.128931:0.00419979162825581589,_R_Jupunba_commutata_Maguire_46145@NODE_1_length_1319_cov_103.600644:0.01864162146693180283):0.01389798473348947093,_R_Jupunba_trapezifolia_Simon_1600@NODE_1_length_1367_cov_260.965701:0.00813915743246519836):0.00077378453239435800):0.00000100000050002909):0.00079335030127932881):0.00156372170057023693,(_R_Hydrochorea_marginata_Morim_563@NODE_1_length_1481_cov_164.369658:0.00786857072912292704,(((((_R_Hydrochorea_gonggrijpii_Tillett_45696@NODE_1_length_981_cov_147.478982:0.00118882380520387481,(_R_Hydrochorea_corymbosa2_Iganci_862@NODE_1_length_859_cov_278.083333:0.00000100000050002909,Hydrochorea_corymbosa1_Bonadeu_655@NODE_1_length_1116_cov_188.124411:0.00290805504393331716):0.00581540974664710667):0.00232070274990333171,((_R_Jupunba_trapezifolia_Simon_1600@NODE_2_length_795_cov_14.037838:0.04312165261640631131,(_R_Balizia_spnov_Morim_577@NODE_2_length_527_cov_19.688559:0.05514289258389559745,_R_Balizia_pedicellaris_Queiroz_15529@NODE_2_length_941_cov_13.515801:0.01809843153210824451):0.03126614506174846958):0.83362304133777820336,Balizia_pedicellaris_Queiroz_15529@NODE_1_length_1366_cov_351.906941:0.00226460549314896680):0.00582669627130361946):0.00090023714765112811,_R_Balizia_elegans_Iganci_870@NODE_1_length_1329_cov_114.847444:0.01208558096329926529):0.00246581745986110311,((_R_Cathormion_rhombifolium_Deighton_3618@NODE_1_length_1120_cov_73.867689:0.00096833632506369838,_R_Cathormion_obliquifoliolatum_Wieringa_6519@NODE_1_length_1255_cov_237.464167:0.00284406293681021584):0.00667676010951075410,_R_Balizia_spnov_Morim_577@NODE_1_length_1515_cov_209.441096:0.00313167146812417998):0.00234755455124616283):0.00076349800101099049,_R_Balizia_leucocalyx_Aguilar_1939@NODE_1_length_1383_cov_127.160796:0.01125929539534775009):0.00079402675970330306):0.00077156208822407285):0.00141375069290935692):0.00079027733717595798):0.00211491345393524871):0.00273083702494207299):0.00517831668141178255):0.00648674695440554054):0.00633597465260048696):0.00000100000050002909):0.00820795296557903266):0.00643867830304857211):0.00244122249549622332,Albizia_burkartiana_StivalSantos_678@NODE_1_length_1093_cov_9.170520:0.01680805021385424827):0.0;
