# Supplementary material for: A new generic circumscription of Hydrochorea (Leguminosae, Caesalpinioideae, mimosoid clade) with an amphi-Atlantic distribution
Source: PhytoKeys. 2022 Aug 22;205:401–37. doi: 10.3897/phytokeys.205.82775 (PMC9849043; doi:10.3897/phytokeys.205.82775)
Supplement: Supplementary material 2 — Supplementary data file S2 [file phytokeys-205-401_article-82775__-s002.zip › RBH3_m19852_comp32351_c0_seq1.tre]

(_R_Calliandra_bella_LPQ15696@NODE_1_length_1022_cov_119.267725:0.12397636373348172589,((Archidendron_clypearia_Wieringa_1849@NODE_1_length_1204_cov_204.915705:0.02843975331769641249,(((_R_Acacia_rostellifera_Murphy_466@NODE_1_length_1283_cov_151.242952:0.05276664709142538795,(((((((Albizia_adinocephala_FHO33_88@NODE_1_length_1376_cov_103.269438:0.00488921291332597516,_R_Albizia_xerophytica_Hughes_1435@NODE_1_length_1032_cov_77.220942:0.00247956301413515155):0.01558113255371120463,(_R_Albizia_tomentosa_Hughes_648@NODE_1_length_1215_cov_78.346221:0.00365042230421444439,_R_Albizia_sinaloensis_Hughes_1576@NODE_1_length_970_cov_60.174692:0.00727964634659917630):0.01502263461804981791):0.00642165780740714797,(_R_Albizia_multiflora_Hughes_3090@NODE_1_length_1240_cov_99.832330:0.01539168852536621467,((Albizia_subdimidiata_var_subdimidiata_Ferreira_210@NODE_1_length_980_cov_83.730897:0.00287983585114922041,Albizia_inundata_Wood_26530@NODE_1_length_763_cov_194.456215:0.04093654225580212191):0.00810125830025646733,Albizia_glabripetala_Lewis_1652@NODE_1_length_817_cov_66.370270:0.01046275579358155877):0.00139402137924683886):0.00445855953167704870):0.00306535537833276580,_R_Albizia_subdimidiata_var_minor_Gorts_341@NODE_1_length_837_cov_24.072368:0.00402593270475501593):0.00294233424255224132,(_R_Albizia_niopoides_Simon_1601@NODE_1_length_1395_cov_106.638088:0.03225832886270146166,_R_Albizia_decandra_Vilhena_231@NODE_1_length_785_cov_48.677966:0.00325954853181325459):0.00331627351707379763):0.00550533654068176802,_R_Albizia_burkartiana_StivalSantos_678@NODE_1_length_842_cov_9.867853:0.06597678206158701097):0.00681604607516736807,(_R_Albizia_coripatensis_Hughes_2433@NODE_1_length_1479_cov_153.039230:0.00914153877090252524,_R_Albizia_edwallii_Dalmaso_272@NODE_1_length_775_cov_8.493056:0.00464883428258002981):0.01750807793818712904):0.01393305550327273920):0.00341200661691941440,(Jupunba_filamentosa_Lima_7487@NODE_1_length_1416_cov_81.045556:0.01556607960432460427,(_R_Balizia_pedicellaris_Queiroz_15529@NODE_1_length_802_cov_376.188755:0.00632602967907982226,(((_R_Jupunba_leucophylla_Iganci_839@NODE_2_length_591_cov_58.373541:0.00229933011696826150,_R_Jupunba_microcalyx_Iganci_855@NODE_1_length_1207_cov_122.171681:0.00499093560108144433):0.00328167822107407973,(((_R_Jupunba_limae_Iganci_261@NODE_1_length_1432_cov_63.383764:0.00996395208198665346,(((Jupunba_abbottii_Zanoni_21220@NODE_1_length_758_cov_139.954479:0.00000100000050002909,(_R_Jupunba_oppositifolia_Liegier_16014@NODE_1_length_832_cov_73.503311:0.00168664854783273838,Jupunba_asplenifolia_Ekman_6383@NODE_1_length_681_cov_38.870861:0.00384237666071952921):0.00000100000050002909):0.00636619783075362527,(Jupunba_idiopoda_Quesada_1718@NODE_1_length_866_cov_93.939163:0.00549727534495561641,_R_Jupunba_oxyphyllidia_Yonker_6157@NODE_1_length_1037_cov_101.487500:0.00584366383374337276):0.00388372283632172502):0.00590892593826061220,((_R_Jupunba_macradenia_Lourteig_3021@NODE_1_length_846_cov_137.892068:0.00836208432259815532,Jupunba_leucophylla_Iganci_839@NODE_1_length_1620_cov_122.641607:0.01512817215243356973):0.00291799129010348940,(_R_Jupunba_trapezifolia_Simon_1600@NODE_1_length_897_cov_236.062945:0.06473564590029830257,(Jupunba_barbouriana_Iganci_847@NODE_1_length_682_cov_119.852893:0.00360626286908567002,((Jupunba_brachystachya_Lima_7438@NODE_1_length_1313_cov_96.052589:0.00174330156159466319,Jupunba_villosa_Borges_423@NODE_1_length_1368_cov_116.402014:0.00171298165491166323):0.00171523518327171861,(Jupunba_langsdorfii_Ribeiro_728@NODE_1_length_1219_cov_106.852890:0.00413610820523137822,_R_Jupunba_limae_Iganci_261@NODE_2_length_569_cov_56.766260:0.00327971406870345306):0.00000100000050002909):0.00500116376386159234):0.00124344954352480067):0.00119750038727064329):0.00107684507771530912):0.00608068788155273921):0.00341332343189997217,((Hydrochorea_corymbosa2_Iganci_862@NODE_1_length_1194_cov_441.142230:0.00902057079546089713,(((Cathormion_obliquifoliolatum_Wieringa_6519@NODE_1_length_1046_cov_103.939455:0.00821407488840203773,_R_Balizia_spnov_Morim_577@NODE_1_length_1301_cov_177.935795:0.00287801176790237730):0.00115031262964466379,(Hydrochorea_gonggrijpii_Tillett_45696@NODE_1_length_885_cov_152.220297:0.00259862601184313903,_R_Cathormion_rhombifolium_Deighton_3618@NODE_1_length_1006_cov_69.367061:0.00055391817913212865):0.00055984534253519693):0.00000100000050002909,(_R_Hydrochorea_corymbosa1_Bonadeu_655@NODE_1_length_828_cov_183.974127:0.00141162648628497564,Hydrochorea_marginata_Morim_563@NODE_1_length_1402_cov_142.897358:0.00737040090767118738):0.00247160579968700670):0.00223608613543278779):0.02334701740931884734,_R_Jupunba_floribunda_Iganci_883@NODE_1_length_1450_cov_64.247633:0.01072602929230658843):0.00000100000050002909):0.00171674200218175158,((_R_Jupunba_microcalyx_Iganci_855@NODE_2_length_532_cov_42.443956:0.00263585472377017918,((Hydrochorea_corymbosa2_Iganci_862@NODE_2_length_842_cov_26.296061:0.00000100000050002909,((_R_Hydrochorea_corymbosa1_Bonadeu_655@NODE_2_length_530_cov_65.606316:0.03700335404869434242,(Jupunba_trapezifolia_Simon_1600@NODE_2_length_727_cov_35.986607:0.03254044704290814938,_R_Balizia_spnov_Morim_577@NODE_2_length_667_cov_51.929739:0.00000100000050002909):0.00456111231228204222):0.00454226428117900788,_R_Cathormion_obliquifoliolatum_Wieringa_6519@NODE_2_length_710_cov_33.735878:0.00192980560059106488):0.00997574024703714972):2.05717814339305871130,_R_Jupunba_longipedunculata_Cardona_2682@NODE_1_length_870_cov_119.436318:0.00000100000050002909):0.00355573632957357057):0.00573259895486179748,Jupunba_commutata_Maguire_46145@NODE_1_length_1192_cov_109.519283:0.01659124559378727728):0.00000100000050002909):0.00123160740071266142):0.00000100000050002909,(Balizia_elegans_Iganci_870@NODE_1_length_1283_cov_99.641791:0.00863977343989711516,Balizia_leucocalyx_Aguilar_1939@NODE_1_length_1462_cov_105.103971:0.00964395534298590623):0.00169286106624076563):0.00000100000050002909):0.00249088248337899550):0.01814932420874705576):0.00400670956301464598,((_R_Jupunba_cochleata_Bonadeu_673@NODE_1_length_1519_cov_96.244105:0.01734528752829768775,(Jupunba_nipensis_Mayo_19662@NODE_1_length_621_cov_22.937500:0.01954736159430925727,_R_Jupunba_laeta_Mori_25147@NODE_1_length_914_cov_54.259259:0.01347538331463371715):0.00174534872366769139):0.01038573403670187308,((Punjuba_lehmannii_Escobar_7465@NODE_1_length_1237_cov_79.755172:0.00748926831912575999,_R_Punjuba_racemiflora_Jimenez_Soares_3626@NODE_1_length_1163_cov_130.761510:0.00761244578385551936):0.00901332318104310255,(_R_Punjuba_callejasii_Daly_5935@NODE_1_length_812_cov_34.073469:0.00154993254716715811,_R_Punjuba_killipii_Palodorios_6252@NODE_1_length_1020_cov_48.611877:0.00940808883556228971):0.00365191821529920520):0.01059788616787847582):0.00766964628838718264):0.00738210491941895548):0.02901119289085581435,(_R_Enterolobium_cyclocarpum_MWC9020@NODE_1_length_1176_cov_246.611465:0.01815881072977708691,_R_Albizia_tomentella_Leach_Dunlop_3801@NODE_1_length_1405_cov_180.307982:0.04283841372071697101):0.10051154786144975151):0.03832265883996394812,Afrocalliandra_redacta_Germishuizen_5585@NODE_1_length_815_cov_153.597561:0.22055573091231700511):0.0;
