# Supplementary material for: A new generic circumscription of Hydrochorea (Leguminosae, Caesalpinioideae, mimosoid clade) with an amphi-Atlantic distribution
Source: PhytoKeys. 2022 Aug 22;205:401–37. doi: 10.3897/phytokeys.205.82775 (PMC9849043; doi:10.3897/phytokeys.205.82775)
Supplement: Supplementary material 2 — Supplementary data file S2 [file phytokeys-205-401_article-82775__-s002.zip › RBH3_m20371_comp32533_c0_seq2_exon07.tre]

((((((Punjuba_lehmannii_Escobar_7465@NODE_1_length_968_cov_68.172840:0.00219306436392107838,(_R_Punjuba_racemiflora_Jimenez_Soares_3626@NODE_1_length_987_cov_69.084615:0.00213664588154201642,(_R_Punjuba_callejasii_Daly_5935@NODE_1_length_753_cov_23.761834:0.00857697885241665535,_R_Punjuba_killipii_Palodorios_6252@NODE_1_length_693_cov_27.150974:0.00473588127747008245):0.00000100000050002909):0.00000100000050002909):0.00427274500654549385,(((((_R_Balizia_spnov_Morim_577@NODE_1_length_527_cov_57.855932:0.00000100000050002909,Balizia_pedicellaris_Queiroz_15529@NODE_1_length_680_cov_195.206400:0.00513538244521092452):0.01017245714107277953,_R_Balizia_elegans_Iganci_870@NODE_1_length_1276_cov_50.844871:0.00515048551301273017):0.00000100000050002909,(Balizia_leucocalyx_Aguilar_1939@NODE_1_length_1319_cov_54.732689:0.01036445901456385654,(((_R_Hydrochorea_marginata_Morim_563@NODE_1_length_1235_cov_78.881693:0.00173599067735758406,(Hydrochorea_corymbosa1_Bonadeu_655@NODE_1_length_763_cov_260.656780:0.00283976422724778075,_R_Hydrochorea_corymbosa2_Iganci_862@NODE_1_length_1035_cov_199.895918:0.00099662319533926611):0.00000100000050002909):0.00000100000050002909,Hydrochorea_gonggrijpii_Tillett_45696@NODE_1_length_925_cov_76.290094:0.00116275337825714965):0.00086619287360062891,(Cathormion_obliquifoliolatum_Wieringa_6519@NODE_1_length_956_cov_136.366260:0.00128791094138933191,_R_Cathormion_rhombifolium_Deighton_3618@NODE_1_length_1010_cov_45.631297:0.00360750750046251586):0.00500923904283788468):0.00140229997595104120):0.00039986100392654718):0.00000100000050002909,(Jupunba_macradenia_Lourteig_3021@NODE_1_length_826_cov_70.476636:0.00377021680334905813,Balizia_pedicellaris_Queiroz_15529@NODE_2_length_655_cov_201.925000:0.00165977961403720922):0.00235513399582327381):0.00256723154160233254,(((Jupunba_cochleata_Bonadeu_673@NODE_1_length_1432_cov_40.674539:0.00513524555303317403,(_R_Jupunba_barbouriana_Iganci_847@NODE_1_length_1166_cov_59.648301:0.00528264346920064888,(Jupunba_commutata_Maguire_46145@NODE_1_length_1317_cov_54.562903:0.00307537573847216231,Jupunba_trapezifolia_Simon_1600@NODE_1_length_985_cov_208.984946:0.02253841672432248602):0.00212600289761367880):0.00000100000050002909):0.00083495926300066262,((((Jupunba_leucophylla_Iganci_839@NODE_1_length_1396_cov_90.130402:0.00474905622507522125,Jupunba_microcalyx_Iganci_855@NODE_1_length_1300_cov_75.524121:0.00433026810178569702):0.00252132970917315043,((_R_Jupunba_idiopoda_Quesada_1718@NODE_1_length_860_cov_32.572158:0.00251221692830697757,_R_Jupunba_oxyphyllidia_Yonker_6157@NODE_1_length_989_cov_71.864035:0.00000100000050002909):0.00645329891056303871,(_R_Jupunba_nipensis_Mayo_19662@NODE_1_length_539_cov_34.727273:0.00609914347186342031,(_R_Jupunba_asplenifolia_Ekman_6383@NODE_1_length_573_cov_45.068548:0.00377225767951404767,(Jupunba_oppositifolia_Liegier_16014@NODE_1_length_1103_cov_44.460039:0.00000100000050002909,Jupunba_abbottii_Zanoni_21220@NODE_1_length_748_cov_88.739195:0.00142358314694487919):0.00490309971873269679):0.00000100000050002909):0.00248381770666622394):0.00103791459543219554):0.00125838951250401379,(Jupunba_filamentosa_Lima_7487@NODE_1_length_1126_cov_45.972355:0.00556516102239565814,_R_Jupunba_limae_Iganci_261@NODE_1_length_1285_cov_46.254139:0.00000100000050002909):0.00425824990758728785):0.00000100000050002909,Jupunba_langsdorfii_Ribeiro_728@NODE_1_length_1693_cov_39.959777:0.00597661405851801063):0.00000100000050002909):0.00000100000050002909,(Jupunba_brachystachya_Lima_7438@NODE_1_length_1346_cov_41.427108:0.00169878856071956031,_R_Jupunba_villosa_Borges_423@NODE_1_length_1206_cov_57.671391:0.00255898041370548239):0.00597952848011662139):0.00170277975798691040):0.00222882952216292302):0.00224621855336856833,(((((Albizia_adinocephala_FHO33_88@NODE_1_length_1327_cov_56.856000:0.00960226659143851961,_R_Albizia_tomentosa_Hughes_648@NODE_1_length_1035_cov_51.618998:0.00617445418243483483):0.00000100000050002909,_R_Albizia_xerophytica_Hughes_1435@NODE_1_length_921_cov_48.970379:0.00349637930844275266):0.00378829766425294685,_R_Albizia_burkartiana_StivalSantos_678@NODE_1_length_513_cov_6.331878:0.00212538098815253556):0.00381634572220883317,((Albizia_decandra_Vilhena_231@NODE_1_length_533_cov_28.949561:0.00819200223575502866,(_R_Albizia_subdimidiata_var_minor_Gorts_341@NODE_1_length_762_cov_28.094891:0.01133545210907009951,(Albizia_multiflora_Hughes_3090@NODE_1_length_1005_cov_58.892241:0.00758343616306480887,((Albizia_subdimidiata_var_subdimidiata_Ferreira_210@NODE_1_length_860_cov_56.173691:0.00000100000050002909,Albizia_inundata_Wood_26530@NODE_1_length_784_cov_235.117970:0.00385355188018343718):0.00368570524015631503,_R_Albizia_glabripetala_Lewis_1652@NODE_1_length_666_cov_28.983022:0.00642472074975162805):0.00367020196334800824):0.00000100000050002909):0.00000100000050002909):0.00610212923395236050,_R_Albizia_niopoides_Simon_1601@NODE_1_length_1377_cov_48.405385:0.01899150516317649542):0.00104822672835918978):0.00375569050127336126,(_R_Albizia_edwallii_Dalmaso_272@NODE_1_length_748_cov_8.248196:0.00372135114927081611,_R_Albizia_coripatensis_Hughes_2433@NODE_1_length_1236_cov_88.930112:0.04213545690315408793):0.01491356826942847810):0.00252078490773099094):0.00209897278258215679,_R_Enterolobium_cyclocarpum_MWC9020@NODE_1_length_926_cov_106.017668:0.02051459240378899346):0.00000100000050002909,(_R_Albizia_tomentella_Leach_Dunlop_3801@NODE_1_length_1153_cov_80.687732:0.04170394247919843866,(_R_Calliandra_bella_LPQ15696@NODE_1_length_1065_cov_102.100202:0.09987802916418832277,_R_Afrocalliandra_redacta_Germishuizen_5585@NODE_1_length_991_cov_103.472648:0.03494374670822845280):0.04099320142806824052):0.00385349847184168976):0.00195865133977660274,_R_Archidendron_clypearia_Wieringa_1849@NODE_1_length_1059_cov_95.003055:0.02237952988235268267,Acacia_rostellifera_Murphy_466@NODE_1_length_1427_cov_68.165185:0.02849780263117173904):0.0;
