# Supplementary material for: A new generic circumscription of Hydrochorea (Leguminosae, Caesalpinioideae, mimosoid clade) with an amphi-Atlantic distribution
Source: PhytoKeys. 2022 Aug 22;205:401–37. doi: 10.3897/phytokeys.205.82775 (PMC9849043; doi:10.3897/phytokeys.205.82775)
Supplement: Supplementary material 2 — Supplementary data file S2 [file phytokeys-205-401_article-82775__-s002.zip › RBH3_m22004_comp33059_c0_seq1_exon01.tre]

(((Albizia_tomentella_Leach_Dunlop_3801@NODE_1_length_1924_cov_311.314564:0.03599675229879854138,Enterolobium_cyclocarpum_MWC9020@NODE_1_length_2150_cov_469.983599:0.01936666467927563445):0.00653427653114192590,((((_R_Albizia_coripatensis_Hughes_2433@NODE_1_length_2354_cov_346.778656:0.00597296135211534355,_R_Albizia_edwallii_Dalmaso_272@NODE_1_length_1472_cov_11.916725:0.00742883356484227118):0.01177869286647951867,((((Albizia_niopoides_Simon_1601@NODE_1_length_2016_cov_259.685405:0.01742364445062627790,_R_Albizia_glabripetala_Lewis_1652@NODE_1_length_1638_cov_95.358104:0.00664811590259426540):0.00266054128357170756,(_R_Albizia_xerophytica_Hughes_1435@NODE_1_length_1731_cov_189.255744:0.00503874843257709395,(Albizia_adinocephala_FHO33_88@NODE_1_length_1749_cov_313.061603:0.00551739237631741243,((_R_Albizia_adinocephala_FHO33_88@NODE_2_length_579_cov_21.850598:0.00000100000050002909,Albizia_tomentosa_Hughes_648@NODE_1_length_2077_cov_193.711000:0.00000100000050002909):0.00677895096587532650,Albizia_sinaloensis_Hughes_1576@NODE_1_length_1871_cov_168.921405:0.00115746086730343298):0.00145431760387909593):0.00000100000050002909):0.00345026828133402795):0.00117704545780316933,(Albizia_decandra_Vilhena_231@NODE_1_length_1508_cov_61.902166:0.01056290367544599623,((_R_Albizia_subdimidiata_var_subdimidiata_Ferreira_210@NODE_1_length_1864_cov_292.639619:0.00156900458971402645,(_R_Albizia_subdimidiata_var_minor_Gorts_341@NODE_1_length_1754_cov_77.370304:0.00154316905456446910,_R_Albizia_glabripetala_Lewis_1652@NODE_2_length_697_cov_76.125806:0.00164193749559963251):0.00154132546195378303):0.00480026244307295465,(_R_Albizia_multiflora_Hughes_3090@NODE_1_length_2058_cov_237.725896:0.00399673710364098142,Albizia_inundata_Wood_26530@NODE_1_length_1658_cov_3401.134124:0.00476496245276438173):0.00135402446106192161):0.00248405389459332385):0.00241815195220548493):0.00091780664004300152,Albizia_burkartiana_StivalSantos_678@NODE_1_length_1469_cov_14.516266:0.00962743833617126302):0.00152004044871999222):0.00376188155722835755,(((_R_Jupunba_langsdorfii_Ribeiro_728@NODE_1_length_2104_cov_211.596448:0.00609957095536519875,(((_R_Jupunba_longipedunculata_Cardona_2682@NODE_1_length_1955_cov_198.299255:0.00272629817412908121,_R_Jupunba_microcalyx_Iganci_855@NODE_2_length_540_cov_24.164147:0.00000100000050002909):0.00510886566733618173,(Jupunba_villosa_Borges_423@NODE_2_length_584_cov_24.053254:0.00194544367430172778,((_R_Jupunba_oxyphyllidia_Yonker_6157@NODE_1_length_1905_cov_228.473195:0.00336755706949462899,_R_Jupunba_idiopoda_Quesada_1718@NODE_1_length_1988_cov_146.000523:0.00325238793643125006):0.00447962394518261822,_R_Jupunba_cochleata_Bonadeu_673@NODE_1_length_2536_cov_211.275722:0.00717832187606239243):0.00000100000050002909):0.00046586280989393847):0.00049564875287059758,Jupunba_barbouriana_Iganci_847@NODE_1_length_2137_cov_330.793204:0.00843734192683536117):0.00043401488356275642):0.00047535986762122472,((((_R_Jupunba_trapezifolia_Simon_1600@NODE_1_length_2017_cov_291.728848:0.00320161358113209109,Jupunba_commutata_Maguire_46145@NODE_1_length_2186_cov_242.388810:0.00471159058739762521):0.00238148396566587950,(_R_Jupunba_macradenia_Lourteig_3021@NODE_1_length_1758_cov_229.038073:0.00248562891541692123,((Jupunba_abbottii_Zanoni_21220@NODE_1_length_1802_cov_178.706087:0.00126271897679662939,Jupunba_oppositifolia_Liegier_16014@NODE_1_length_999_cov_245.759219:0.00000100000050002909):0.00247195305747076972,(Jupunba_nipensis_Mayo_19662@NODE_1_length_1583_cov_52.974768:0.00400057577266977032,((_R_Balizia_pedicellaris_Queiroz_15529@NODE_1_length_1021_cov_451.626294:0.00251711877935408435,Balizia_pedicellaris_Queiroz_15529@NODE_2_length_714_cov_488.015175:0.00215424093645007891):0.00174405917666126641,(((((Cathormion_rhombifolium_Deighton_3618@NODE_1_length_2107_cov_148.199507:0.00270408191893978288,Cathormion_obliquifoliolatum_Wieringa_6519@NODE_1_length_1931_cov_252.370469:0.00660337714610583718):0.00329237756149042965,(Balizia_spnov_Morim_577@NODE_1_length_2178_cov_474.482807:0.00525723665931430127,(Hydrochorea_gonggrijpii_Tillett_45696@NODE_1_length_1667_cov_306.535220:0.00331767043308306203,_R_Balizia_elegans_Iganci_870@NODE_1_length_2212_cov_213.338642:0.00366598234146261548):0.00060373352698197451):0.00148000230871671149):0.00047833257369045212,(_R_Hydrochorea_marginata_Morim_563@NODE_1_length_2369_cov_354.569372:0.00829696798631838692,(Hydrochorea_corymbosa2_Iganci_862@NODE_1_length_2032_cov_564.145169:0.00220900964479789136,Hydrochorea_corymbosa1_Bonadeu_655@NODE_1_length_1677_cov_312.856350:0.00474887455614938017):0.00234513941906963315):0.00073055942983579042):0.00112757155386071224,_R_Balizia_leucocalyx_Aguilar_1939@NODE_1_length_2352_cov_237.929231:0.00622467478734739423):0.00085702568606480943,((_R_Jupunba_leucophylla_Iganci_839@NODE_3_length_548_cov_17.700637:0.00000100000050002909,_R_Jupunba_oppositifolia_Liegier_16014@NODE_2_length_717_cov_174.343750:0.00000100000050002909):0.00556343535139942977,_R_Jupunba_asplenifolia_Ekman_6383@NODE_1_length_1610_cov_99.556425:0.00142055711121327126):0.00131311694347253211):0.00000100000050002909):0.00182829573077210122):0.00054459642627586102):0.00202828618323117093):0.00156882773058886812):0.00054413523755837299,_R_Jupunba_leucophylla_Iganci_839@NODE_2_length_623_cov_13.388278:0.00428924646947495460):0.00000100000050002909,((Jupunba_floribunda_Iganci_883@NODE_1_length_2541_cov_207.211039:0.00425999422232799154,(_R_Jupunba_laeta_Mori_25147@NODE_1_length_1891_cov_78.008820:0.00607131938155021627,(Jupunba_filamentosa_Lima_7487@NODE_1_length_2305_cov_198.752693:0.00379308670007930462,(((_R_Jupunba_villosa_Borges_423@NODE_1_length_947_cov_185.451724:0.00480624225057975536,_R_Jupunba_limae_Iganci_261@NODE_1_length_1897_cov_245.747253:0.00281428511728423368):0.00033569329951426856,Jupunba_villosa_Borges_423@NODE_3_length_510_cov_312.341801:0.00000100000050002909):0.00103902163165844798,Jupunba_brachystachya_Lima_7438@NODE_1_length_2469_cov_200.464883:0.00288711690894005897):0.00233974024619681802):0.00237377960585249525):0.00096726927718394158):0.00190268131421726335,((_R_Jupunba_microcalyx_Iganci_855@NODE_1_length_1852_cov_344.867042:0.00000100000050002909,Jupunba_leucophylla_Iganci_839@NODE_1_length_1566_cov_560.926797:0.00127488860007756301):0.00345332050050503776,_R_Jupunba_limae_Iganci_261@NODE_2_length_627_cov_24.630909:0.00000100000050002909):0.00493756086508209333):0.00143819735941759291):0.00048177643284610830):0.00531310522629841256,(Punjuba_callejasii_Daly_5935@NODE_1_length_1839_cov_53.534620:0.01003245636113504931,(_R_Punjuba_lehmannii_Escobar_7465@NODE_1_length_2248_cov_174.770613:0.00577028732585953968,(Punjuba_racemiflora_Jimenez_Soares_3626@NODE_1_length_2084_cov_269.140010:0.00563652675063960971,_R_Punjuba_killipii_Palodorios_6252@NODE_1_length_1794_cov_103.267909:0.00564942536403213475):0.00289484017774412202):0.00374890530811036217):0.00213874750858941481):0.00139173264300340911):0.00546993354136568206,(_R_Archidendron_clypearia_Wieringa_1849@NODE_1_length_2221_cov_359.222481:0.01796675537176009585,_R_Acacia_rostellifera_Murphy_466@NODE_1_length_2360_cov_333.621551:0.02648867555850323297):0.00111726822200499841):0.00349785435738347817):0.06243281550474025221,_R_Calliandra_bella_LPQ15696@NODE_1_length_1811_cov_356.446367:0.08429192229850439311,Afrocalliandra_redacta_Germishuizen_5585@NODE_1_length_2093_cov_337.584821:0.07779034388071461026):0.0;
