# Supplementary material for: A new generic circumscription of Hydrochorea (Leguminosae, Caesalpinioideae, mimosoid clade) with an amphi-Atlantic distribution
Source: PhytoKeys. 2022 Aug 22;205:401–37. doi: 10.3897/phytokeys.205.82775 (PMC9849043; doi:10.3897/phytokeys.205.82775)
Supplement: Supplementary material 2 — Supplementary data file S2 [file phytokeys-205-401_article-82775__-s002.zip › RBH3_m22212_comp33123_c0_seq1_exon09.tre]

((((_R_Balizia_pedicellaris_Queiroz_15529@NODE_2_length_619_cov_139.895390:0.00905257513086911610,(_R_Cathormion_rhombifolium_Deighton_3618@NODE_2_length_924_cov_57.010626:0.00289952252728670895,Cathormion_obliquifoliolatum_Wieringa_6519@NODE_2_length_922_cov_113.752018:0.01047807682766275193):0.01046247193609160277):0.00000100000050002909,(((((Hydrochorea_gonggrijpii_Tillett_45696@NODE_2_length_987_cov_76.990110:0.02371892860764190925,_R_Hydrochorea_corymbosa2_Iganci_862@NODE_2_length_1016_cov_148.145682:0.01244706112361918839):0.00632991676954216490,Balizia_spnov_Morim_577@NODE_1_length_1027_cov_149.124486:0.01745470319689323632):0.00378534680641902637,_R_Hydrochorea_marginata_Morim_563@NODE_2_length_1260_cov_114.015216:0.02048589918896259049):0.00865631639185754885,((((((Jupunba_cochleata_Bonadeu_673@NODE_1_length_1221_cov_44.842657:0.02271466600095713162,_R_Jupunba_cochleata_Bonadeu_673@NODE_2_length_933_cov_56.052570:0.01896948935212187590):0.00147938357502009395,_R_Jupunba_laeta_Mori_25147@NODE_2_length_1007_cov_29.213978:0.01999935265321022004):0.00452019424083225773,(Jupunba_leucophylla_Iganci_839@NODE_2_length_1362_cov_114.231128:0.01132141354197014650,Jupunba_microcalyx_Iganci_855@NODE_2_length_1313_cov_82.802589:0.00629508598397280662):0.00528183937704793018):0.00129469226698556111,Jupunba_commutata_Maguire_46145@NODE_2_length_874_cov_86.786700:0.01336630782788308762):0.00264839619775271646,((((Jupunba_brachystachya_Lima_7438@NODE_2_length_1238_cov_57.670112:0.01866585865954210194,_R_Jupunba_villosa_Borges_423@NODE_2_length_1120_cov_58.289549:0.01822401338930924874):0.00577498779037217882,(Jupunba_barbouriana_Iganci_847@NODE_2_length_1280_cov_90.372402:0.02253952897125413232,_R_Jupunba_trapezifolia_Simon_1600@NODE_2_length_1053_cov_25.307615:0.01632720966241338334):0.00520703362213152145):0.00300462899140227935,((_R_Hydrochorea_corymbosa1_Bonadeu_655@NODE_2_length_756_cov_73.805991:0.01891120863496244947,((Jupunba_oppositifolia_Liegier_16014@NODE_2_length_950_cov_78.388316:0.01277871918437842140,(_R_Jupunba_abbottii_Zanoni_21220@NODE_2_length_959_cov_62.424036:0.00955121513988461263,Jupunba_asplenifolia_Ekman_6383@NODE_2_length_746_cov_24.473842:0.00218755875023126907):0.00298232496080394743):0.00436374491560104303,Jupunba_nipensis_Mayo_19662@NODE_2_length_672_cov_18.428571:0.01606302236830778329):0.00601020221063496701):0.00340841254239292570,(Jupunba_longipedunculata_Cardona_2682@NODE_2_length_990_cov_80.805038:0.01341384797210697956,(Jupunba_limae_Iganci_261@NODE_2_length_1491_cov_53.806931:0.02787899495809767481,((_R_Jupunba_filamentosa_Lima_7487@NODE_2_length_1218_cov_41.194566:0.02143645636031937113,(_R_Jupunba_idiopoda_Quesada_1718@NODE_2_length_942_cov_38.593064:0.01328640824299739433,_R_Jupunba_oxyphyllidia_Yonker_6157@NODE_2_length_962_cov_73.263277:0.00481441652011013656):0.01602517392248792305):0.00401495718114233593,Balizia_leucocalyx_Aguilar_1939@NODE_2_length_1167_cov_62.517431:0.02446954513209589899):0.00307361623302172381):0.00126594630430289213):0.00112300210908519455):0.00136789617567631438):0.00106874493798759162,Jupunba_floribunda_Iganci_883@NODE_2_length_1381_cov_63.508436:0.02298578755374897434):0.00198761202887877365):0.00076972319273989820,(Jupunba_langsdorfii_Ribeiro_728@NODE_2_length_1283_cov_61.863184:0.02394657301208705930,Jupunba_macradenia_Lourteig_3021@NODE_2_length_1069_cov_57.697581:0.01138728396900257935):0.00689777776863070499):0.00000100000050002909):0.00403671036093832761,Balizia_elegans_Iganci_870@NODE_2_length_1011_cov_70.234475:0.01735855449591793345):0.00000100000050002909):0.00596759862125323219,((((_R_Punjuba_callejasii_Daly_5935@NODE_2_length_843_cov_16.114883:0.00854191744269556553,(_R_Punjuba_killipii_Palodorios_6252@NODE_2_length_760_cov_35.311859:0.00960312273171196225,Punjuba_lehmannii_Escobar_7465@NODE_2_length_1075_cov_50.414830:0.01850077194419812512):0.00433929704302113677):0.00628537317389422923,Punjuba_racemiflora_Jimenez_Soares_3626@NODE_2_length_1330_cov_66.695930:0.02724922870063706606):0.00564729760078309592,(Albizia_coripatensis_Hughes_2433@NODE_2_length_1156_cov_107.414272:0.02636125794232813124,(((_R_Albizia_multiflora_Hughes_3090@NODE_2_length_1117_cov_70.855769:0.00199949448875289416,_R_Albizia_decandra_Vilhena_231@NODE_2_length_670_cov_19.268128:0.07995273471094370421):0.01635174902291957472,(_R_Albizia_subdimidiata_var_subdimidiata_Ferreira_210@NODE_2_length_1030_cov_29.070304:0.01985178379816598948,(_R_Albizia_glabripetala_Lewis_1652@NODE_2_length_750_cov_37.835067:0.03817625139284385599,(_R_Albizia_inundata_Wood_26530@NODE_2_length_789_cov_70.038147:0.01569581371306608478,Albizia_subdimidiata_var_minor_Gorts_341@NODE_2_length_775_cov_12.279370:0.00200520198166408885):0.00824636374166603375):0.00765614587655006826):0.00656265825044394582):0.00722982345906801951,(_R_Albizia_edwallii_Dalmaso_272@NODE_2_length_707_cov_5.176380:0.11696545219166218366,(_R_Albizia_niopoides_Simon_1601@NODE_1_length_1194_cov_62.664279:0.03377711545572513463,_R_Albizia_xerophytica_Hughes_1435@NODE_2_length_877_cov_23.570000:0.03139118777084162759):0.00465019324929065361):0.00156908033109788678):0.00756550258869140985):0.01179953833534834809):0.00545003806640086737,Archidendron_clypearia_Wieringa_1849@NODE_2_length_1079_cov_108.154691:0.02469459118174372261):0.00349895455622476186):0.02820029901102422132,(((((_R_Acacia_rostellifera_Murphy_466@NODE_1_length_1367_cov_176.504651:0.05981275789115954311,((((((((Albizia_tomentosa_Hughes_648@NODE_1_length_1438_cov_83.858927:0.00666383743885338043,Albizia_sinaloensis_Hughes_1576@NODE_1_length_1167_cov_86.899083:0.01014825199012941645):0.01150679040519183953,Albizia_xerophytica_Hughes_1435@NODE_1_length_1358_cov_80.106948:0.01044108314872241663):0.00693831316163197580,Albizia_adinocephala_FHO33_88@NODE_1_length_1908_cov_100.759694:0.06439587159108618730):0.02010391122118162024,((((Albizia_multiflora_Hughes_3090@NODE_1_length_1254_cov_143.212404:0.03177625333150083109,((Albizia_glabripetala_Lewis_1652@NODE_3_length_540_cov_43.723542:0.00426981395659937774,_R_Albizia_inundata_Wood_26530@NODE_1_length_892_cov_185.169654:0.01461757464901183509):0.01763036122623262703,(_R_Albizia_subdimidiata_var_minor_Gorts_341@NODE_1_length_879_cov_35.203242:0.00696337781326952353,Albizia_subdimidiata_var_subdimidiata_Ferreira_210@NODE_1_length_1314_cov_88.927243:0.02587560612672939672):0.01272814720779835013):0.01424213456519125322):0.00840867181896000349,(_R_Albizia_niopoides_Simon_1601@NODE_2_length_550_cov_38.534884:0.02394077114979629994,(Albizia_niopoides_Simon_1601@NODE_3_length_550_cov_36.088795:0.04365766031055895446,_R_Albizia_decandra_Vilhena_231@NODE_1_length_802_cov_36.088276:0.00706662265597592185):0.00355073058456420627):0.01606131101515431356):0.00657946334779663678,_R_Albizia_burkartiana_StivalSantos_678@NODE_1_length_943_cov_12.028153:0.01985333538337507100):0.00404243610761258546,Albizia_glabripetala_Lewis_1652@NODE_1_length_1011_cov_33.279443:0.02300491318314453262):0.00668454476658662724):0.06085311437046388161,(_R_Albizia_coripatensis_Hughes_2433@NODE_1_length_1521_cov_221.736150:0.02942854073411456037,Albizia_edwallii_Dalmaso_272@NODE_1_length_869_cov_8.984029:0.03822374334674605995):0.00713842077001412660):0.00892440007093662363,(Albizia_tomentella_Leach_Dunlop_3801@NODE_1_length_1506_cov_183.395381:0.05925979475174900091,Enterolobium_cyclocarpum_MWC9020@NODE_1_length_1398_cov_252.395155:0.04807353618437099768):0.01462738720810973295):0.00462146003089135282,(((((_R_Jupunba_floribunda_Iganci_883@NODE_1_length_1798_cov_92.075537:0.01480588803391143064,((Balizia_elegans_Iganci_870@NODE_4_length_543_cov_21.092275:0.02152289506512743492,_R_Cathormion_obliquifoliolatum_Wieringa_6519@NODE_1_length_1264_cov_308.961125:0.01426430022302787627):0.00444248271364021223,Jupunba_barbouriana_Iganci_847@NODE_1_length_1375_cov_171.722650:0.01395980651268521888):0.00221339019788775824):0.00500887908073002937,(((Jupunba_abbottii_Zanoni_21220@NODE_1_length_1139_cov_106.840866:0.01443094579750794394,_R_Jupunba_oppositifolia_Liegier_16014@NODE_1_length_1093_cov_125.613189:0.00713946342467832416):0.01235015917904061511,(_R_Jupunba_idiopoda_Quesada_1718@NODE_1_length_1165_cov_73.050551:0.00727955412832211567,_R_Jupunba_oxyphyllidia_Yonker_6157@NODE_1_length_1189_cov_124.289568:0.00756236439329329574):0.00699101430845057176):0.00616757322391689455,_R_Balizia_leucocalyx_Aguilar_1939@NODE_1_length_1339_cov_156.389065:0.02547506439537276443):0.00096213866739085446):0.00528618702173148849,((_R_Jupunba_floribunda_Iganci_883@NODE_4_length_530_cov_46.055188:0.02246379582912863548,(Jupunba_microcalyx_Iganci_855@NODE_1_length_1584_cov_142.912409:0.00361045010500043355,_R_Jupunba_leucophylla_Iganci_839@NODE_1_length_1742_cov_167.418619:0.00590196326206628152):0.01160596450987595035):0.00652658015570707541,(((Jupunba_laeta_Mori_25147@NODE_1_length_1115_cov_65.293834:0.02160951997307943365,((_R_Jupunba_limae_Iganci_261@NODE_1_length_1767_cov_95.542604:0.01611161673045503548,(Jupunba_villosa_Borges_423@NODE_1_length_1611_cov_138.899609:0.00771483155043054154,_R_Jupunba_brachystachya_Lima_7438@NODE_1_length_1517_cov_127.620139:0.00770625392478997695):0.00426097472015457470):0.00011490233108419720,((_R_Jupunba_cochleata_Bonadeu_673@NODE_4_length_571_cov_228.275304:0.00000100000050002909,_R_Jupunba_cochleata_Bonadeu_673@NODE_3_length_754_cov_42.966027:0.00000100000050002909):0.01014565286939525871,Jupunba_barbouriana_Iganci_847@NODE_3_length_640_cov_43.827709:0.02810856891466188487):0.00485709138934167263):0.00263639357678173685):0.00416172235458638247,(((Hydrochorea_marginata_Morim_563@NODE_1_length_1863_cov_142.108063:0.00953195904472364970,(Hydrochorea_corymbosa2_Iganci_862@NODE_1_length_1217_cov_297.984509:0.00593074506392950521,Hydrochorea_corymbosa1_Bonadeu_655@NODE_1_length_1023_cov_204.310950:0.02259888232659973059):0.00416414286710194669):0.00391113401110003943,_R_Hydrochorea_gonggrijpii_Tillett_45696@NODE_1_length_1276_cov_142.278565:0.01227923561905364981):0.00130947896201082884,(Balizia_spnov_Morim_577@NODE_2_length_688_cov_340.436019:0.02204601509076229218,Balizia_elegans_Iganci_870@NODE_1_length_1561_cov_104.921159:0.02243008757646788170):0.00275667621025505816):0.00343543184294119609):0.00311065211773856173,((Jupunba_leucophylla_Iganci_839@NODE_3_length_702_cov_79.187200:0.02361466792302556808,(Jupunba_cochleata_Bonadeu_673@NODE_5_length_555_cov_49.939331:0.01369614049534714946,(Jupunba_trapezifolia_Simon_1600@NODE_1_length_1346_cov_222.703331:0.02082304987975750615,_R_Jupunba_longipedunculata_Cardona_2682@NODE_3_length_509_cov_121.784722:0.04152420856543686395):0.00353014145937529267):0.00366379163219382291):0.00128304929307992890,((Balizia_pedicellaris_Queiroz_15529@NODE_1_length_1173_cov_579.567084:0.02328250759131156311,(_R_Jupunba_asplenifolia_Ekman_6383@NODE_1_length_935_cov_50.203963:0.00000100000050002909,Jupunba_nipensis_Mayo_19662@NODE_1_length_933_cov_34.633178:0.00653779797889701177):0.00534571349984550373):0.00998030215354082754,Cathormion_rhombifolium_Deighton_3618@NODE_1_length_1175_cov_90.108379:0.02020117805899009078):0.00407302236442579502):0.00199157599085463249):0.00080264126105131564):0.00688685815072503579):0.00090555827290457220,(_R_Jupunba_macradenia_Lourteig_3021@NODE_1_length_1231_cov_140.363951:0.15247165451078928400,((_R_Jupunba_langsdorfii_Ribeiro_728@NODE_1_length_1368_cov_119.051898:0.00986897457922403937,(Jupunba_commutata_Maguire_46145@NODE_1_length_1362_cov_132.257588:0.01959139457613624791,Jupunba_filamentosa_Lima_7487@NODE_1_length_1494_cov_113.602682:0.01577364649345407155):0.00955104071599904847):0.00360777697805790814,(_R_Punjuba_callejasii_Daly_5935@NODE_1_length_1091_cov_43.665680:0.02071053314094653888,(Punjuba_racemiflora_Jimenez_Soares_3626@NODE_1_length_1641_cov_105.748721:0.01135443505582261342,(_R_Punjuba_killipii_Palodorios_6252@NODE_1_length_1073_cov_71.559237:0.00893553220115874368,Punjuba_lehmannii_Escobar_7465@NODE_1_length_1295_cov_104.124795:0.01121345177230951597):0.00330413673286850248):0.00363670516397414335):0.00637913537036456299):0.00450653685866196987):0.00050322717706373387):0.00142910703400535213,_R_Jupunba_longipedunculata_Cardona_2682@NODE_1_length_1084_cov_144.058590:0.02650987461304429513):0.00452591511289259906):0.00169578723656341798,((Calliandra_bella_LPQ15696@NODE_1_length_1482_cov_260.564413:0.14298590821281881302,Afrocalliandra_redacta_Germishuizen_5585@NODE_1_length_1260_cov_206.180051:0.11449039103285603425):0.04151457022076136122,Archidendron_clypearia_Wieringa_1849@NODE_1_length_1113_cov_254.911197:0.03824040798181017192):0.00222066078554437191):0.00568292913406232263):0.34619802783352948694,(Albizia_coripatensis_Hughes_2433@NODE_3_length_919_cov_21.046318:0.10355681277317181632,(_R_Balizia_elegans_Iganci_870@NODE_3_length_723_cov_4.950464:0.08685924888500935748,((Jupunba_laeta_Mori_25147@NODE_3_length_565_cov_3.831967:0.05662875998675208356,((Jupunba_commutata_Maguire_46145@NODE_3_length_617_cov_7.301852:0.04413431343565867027,Jupunba_floribunda_Iganci_883@NODE_3_length_743_cov_11.180180:0.02523641639588156821):0.01277707048439875002,(_R_Acacia_rostellifera_Murphy_466@NODE_3_length_928_cov_18.835488:0.03063459214018736387,Archidendron_clypearia_Wieringa_1849@NODE_3_length_789_cov_28.183989:0.02833268407405663963):0.02112720468013361275):0.00364833663395043627):0.00298681170823725120,(Albizia_multiflora_Hughes_3090@NODE_3_length_975_cov_11.479955:0.04326583172608071404,Albizia_subdimidiata_var_subdimidiata_Ferreira_210@NODE_3_length_525_cov_7.015625:0.07409962936097061470):0.00224904464350375371):0.00514140613641071373):0.00316482084812332205):0.33976796427837302472):0.11109911713804850042,_R_Albizia_tomentosa_Hughes_648@NODE_2_length_755_cov_10.980826:0.52779958386826475447):0.04013317041524001177,(Calliandra_bella_LPQ15696@NODE_2_length_909_cov_77.885817:0.21780642802179700501,Afrocalliandra_redacta_Germishuizen_5585@NODE_2_length_801_cov_70.338398:0.35941831436789556387):0.18106639452471967600):0.06246524636348919218,(_R_Albizia_tomentella_Leach_Dunlop_3801@NODE_2_length_1165_cov_80.047794:0.04253745466572046025,Enterolobium_cyclocarpum_MWC9020@NODE_2_length_1363_cov_97.374028:0.02303247296263173302):0.05790731916957490150):0.03212144495125086874,Acacia_rostellifera_Murphy_466@NODE_2_length_1268_cov_81.848866:0.09748461664388866077):0.0;
