# Supplementary material for: A new generic circumscription of Hydrochorea (Leguminosae, Caesalpinioideae, mimosoid clade) with an amphi-Atlantic distribution
Source: PhytoKeys. 2022 Aug 22;205:401–37. doi: 10.3897/phytokeys.205.82775 (PMC9849043; doi:10.3897/phytokeys.205.82775)
Supplement: Supplementary material 2 — Supplementary data file S2 [file phytokeys-205-401_article-82775__-s002.zip › RBH3_m22327_comp33176_c0_seq1_exon03.tre]

(((((_R_Punjuba_racemiflora_Jimenez_Soares_3626@NODE_1_length_1418_cov_66.138702:0.01015635192258797226,(_R_Punjuba_killipii_Palodorios_6252@NODE_1_length_980_cov_40.861573:0.00625774621148603768,(_R_Punjuba_callejasii_Daly_5935@NODE_1_length_1113_cov_11.457529:0.00741280930454709351,_R_Punjuba_lehmannii_Escobar_7465@NODE_1_length_1182_cov_40.104072:0.00779469192471976893):0.00124833655909470896):0.00122761018806397571):0.00849249740031418274,(((Jupunba_laeta_Mori_25147@NODE_1_length_998_cov_24.706840:0.01222455638833494333,Jupunba_limae_Iganci_261@NODE_1_length_1831_cov_44.429304:0.00708494967121216408):0.00368949281155296844,_R_Jupunba_brachystachya_Lima_7438@NODE_1_length_1535_cov_47.775720:0.00956158259250949362):0.00164422012749402885,(((((((Jupunba_asplenifolia_Ekman_6383@NODE_1_length_638_cov_17.942959:0.00311726348212760466,Jupunba_nipensis_Mayo_19662@NODE_1_length_579_cov_28.950199:0.00641580859996621587):0.00367356225638378834,_R_Jupunba_oxyphyllidia_Yonker_6157@NODE_1_length_1252_cov_48.429787:0.00087663750416215928):0.00093386223834650164,Jupunba_idiopoda_Quesada_1718@NODE_1_length_1393_cov_41.089666:0.01244579614441035029):0.00668770537463935812,(Jupunba_abbottii_Zanoni_21220@NODE_1_length_1134_cov_48.233680:0.00632671941896109646,Jupunba_oppositifolia_Liegier_16014@NODE_1_length_1122_cov_52.492823:0.00683248697724563557):0.00393326105141435668):0.04207654549798180849,(_R_Jupunba_trapezifolia_Simon_1600@NODE_2_length_693_cov_56.105016:0.00592504203620815469,_R_Jupunba_barbouriana_Iganci_847@NODE_1_length_1370_cov_79.614076:0.00375444881337309898):0.00750343748828675647):0.00000100000050002909,(Jupunba_langsdorfii_Ribeiro_728@NODE_1_length_1412_cov_73.487640:0.01130678531903648448,Jupunba_cochleata_Bonadeu_673@NODE_1_length_1677_cov_46.100625:0.01155527697468225305):0.00090303223215534053):0.00000100000050002909,(((((_R_Hydrochorea_corymbosa2_Iganci_862@NODE_1_length_1429_cov_170.007278:0.00244983110622878138,((Hydrochorea_corymbosa1_Bonadeu_655@NODE_1_length_1189_cov_101.973545:0.00593403363929626611,Hydrochorea_marginata_Morim_563@NODE_1_length_1603_cov_80.098952:0.00326129196298331498):0.00091981339873675294,_R_Hydrochorea_gonggrijpii_Tillett_45696@NODE_1_length_1169_cov_57.943223:0.00085623560476088406):0.00000100000050002909):0.00203525274596473051,(Cathormion_rhombifolium_Deighton_3618@NODE_1_length_1211_cov_41.449735:0.00292549500470895476,Cathormion_obliquifoliolatum_Wieringa_6519@NODE_1_length_1277_cov_142.557283:0.00550248927089910366):0.00279212696550843647):0.00204206142201308893,_R_Balizia_leucocalyx_Aguilar_1939@NODE_1_length_1683_cov_64.339975:0.00889105290487340015):0.00000100000050002909,Balizia_spnov_Morim_577@NODE_1_length_1474_cov_151.781536:0.01246871434187074058):0.00203325498544455795,(((_R_Jupunba_filamentosa_Lima_7487@NODE_1_length_1322_cov_65.222490:0.00611232999906206886,_R_Jupunba_villosa_Borges_423@NODE_1_length_1692_cov_64.969040:0.00229634956168976506):0.00383976576784384252,(_R_Jupunba_trapezifolia_Simon_1600@NODE_1_length_831_cov_64.488402:0.01363289969609146612,(Jupunba_microcalyx_Iganci_855@NODE_1_length_1571_cov_65.304552:0.00138397850670287119,_R_Jupunba_leucophylla_Iganci_839@NODE_1_length_1573_cov_99.466578:0.00136824082645763492):0.00890731474014746366):0.00000100000050002909):0.00068073592906220403,((Jupunba_macradenia_Lourteig_3021@NODE_1_length_1310_cov_45.284672:0.00615785740449926143,(_R_Jupunba_commutata_Maguire_46145@NODE_1_length_1475_cov_57.814020:0.00897222218576760461,(Balizia_elegans_Iganci_870@NODE_1_length_1505_cov_49.863445:0.00685987432428761083,Balizia_pedicellaris_Queiroz_15529@NODE_1_length_1062_cov_198.956306:0.00676177745996645735):0.00272833835009146219):0.00000100000050002909):0.00134681435545756247,(Jupunba_longipedunculata_Cardona_2682@NODE_1_length_1243_cov_63.219554:0.00000100000050002909,_R_Jupunba_floribunda_Iganci_883@NODE_1_length_1675_cov_51.096996:0.00478638142965867423):0.00410148026073611002):0.00000100000050002909):0.00067793317662532442):0.00136078103011375950):0.00000100000050002909):0.00269866579251320290):0.00827454133863345966,(((Albizia_decandra_Vilhena_231@NODE_1_length_541_cov_23.521552:0.01610847173065920943,(_R_Albizia_niopoides_Simon_1601@NODE_1_length_1227_cov_61.762609:0.01736148387294391554,(Albizia_multiflora_Hughes_3090@NODE_1_length_1354_cov_44.920125:0.02133032525652174202,(_R_Albizia_inundata_Wood_26530@NODE_1_length_566_cov_118.747554:0.00391547203112737469,(((Albizia_subdimidiata_var_minor_Gorts_341@NODE_1_length_1087_cov_11.449505:0.00087223949791264885,_R_Albizia_subdimidiata_var_subdimidiata_Ferreira_210@NODE_1_length_1197_cov_74.665179:0.00278312658980434157):0.00099812141229041257,_R_Albizia_glabripetala_Lewis_1652@NODE_1_length_1028_cov_32.838065:0.00785692241562873858):0.00254423534591306701,Albizia_inundata_Wood_26530@NODE_2_length_565_cov_116.094118:0.00551180665498096981):0.00057469517988336944):0.00974709590246456217):0.00200429360250923812):0.00855059555779511676):0.00989810267285878495,((_R_Albizia_xerophytica_Hughes_1435@NODE_1_length_1363_cov_35.202177:0.00773415413938919813,(_R_Albizia_adinocephala_FHO33_88@NODE_1_length_1347_cov_36.392126:0.00531568315187953399,(Albizia_sinaloensis_Hughes_1576@NODE_1_length_1240_cov_18.853826:0.00582364174711110048,_R_Albizia_tomentosa_Hughes_648@NODE_1_length_1184_cov_25.933153:0.00346698901110018909):0.00164148758401143715):0.00806471605838426572):0.02025253749203156581,((Albizia_coripatensis_Hughes_2433@NODE_2_length_740_cov_9.167421:0.23479065533519438702,Albizia_edwallii_Dalmaso_272@NODE_1_length_738_cov_4.852123:0.02567358152535440322):0.01249065386178519442,Albizia_coripatensis_Hughes_2433@NODE_1_length_1244_cov_80.369323:0.18293484433942211465):0.00000100000050002909):0.00467157398739866982):0.00448043641070921053,(Enterolobium_cyclocarpum_MWC9020@NODE_1_length_1378_cov_102.511145:0.11142643382958186682,Albizia_tomentella_Leach_Dunlop_3801@NODE_1_length_1206_cov_75.724535:0.06323113614026423801):0.00041227306043847600):0.00000100000050002909):0.00117492644567907542,(Calliandra_bella_LPQ15696@NODE_1_length_1096_cov_133.568204:0.18591745258310157785,_R_Afrocalliandra_redacta_Germishuizen_5585@NODE_1_length_854_cov_135.550837:0.13515944061720752689):0.03777060514254899221):0.00000100000050002909,_R_Archidendron_clypearia_Wieringa_1849@NODE_1_length_1197_cov_91.051786:0.02176771236040709115,Acacia_rostellifera_Murphy_466@NODE_1_length_1539_cov_70.946648:0.04301823618316200082):0.0;
