# Supplementary material for: A new generic circumscription of Hydrochorea (Leguminosae, Caesalpinioideae, mimosoid clade) with an amphi-Atlantic distribution
Source: PhytoKeys. 2022 Aug 22;205:401–37. doi: 10.3897/phytokeys.205.82775 (PMC9849043; doi:10.3897/phytokeys.205.82775)
Supplement: Supplementary material 2 — Supplementary data file S2 [file phytokeys-205-401_article-82775__-s002.zip › RBH3_m23662_comp33575_c0_seq1.tre]

(((Afrocalliandra_redacta_Germishuizen_5585@NODE_1_length_1144_cov_155.912840:0.05880414822822695869,Calliandra_bella_LPQ15696@NODE_1_length_1420_cov_162.237528:0.08333231372646981994):0.05388063160100282911,(_R_Albizia_tomentella_Leach_Dunlop_3801@NODE_1_length_1405_cov_143.411898:0.03612037558673603793,Enterolobium_cyclocarpum_MWC9020@NODE_1_length_1565_cov_256.521505:0.03477652741139487108):0.01806010242402934438):0.00855159572976234988,(((((Albizia_burkartiana_StivalSantos_678@NODE_1_length_1352_cov_10.210486:0.00678855331345947551,(_R_Albizia_decandra_Vilhena_231@NODE_1_length_929_cov_35.092723:0.01152067551855766141,(_R_Albizia_niopoides_Simon_1601@NODE_1_length_1449_cov_86.516764:0.02524711372245570448,(_R_Albizia_glabripetala_Lewis_1652@NODE_2_length_716_cov_52.834116:0.01062566616441923927,(Albizia_multiflora_Hughes_3090@NODE_1_length_1554_cov_120.191605:0.01083166851379226657,((_R_Albizia_glabripetala_Lewis_1652@NODE_1_length_1062_cov_41.895431:0.00475724329336538014,(_R_Albizia_inundata_Wood_26530@NODE_1_length_1309_cov_132.222488:0.01173057320904466287,Albizia_subdimidiata_var_subdimidiata_Ferreira_210@NODE_1_length_1516_cov_104.009729:0.00587271780147142347):0.00369910050663370621):0.00465373537501790387,Albizia_subdimidiata_var_minor_Gorts_341@NODE_1_length_1053_cov_31.776639:0.00977628773574617214):0.00703987462510845610):0.00000100000050002909):0.00291658571621995159):0.00078673099850453223):0.00080080472414986845):0.00073707680821846224,((Albizia_xerophytica_Hughes_1435@NODE_1_length_1380_cov_98.784344:0.00478744343016400311,(_R_Albizia_adinocephala_FHO33_88@NODE_2_length_539_cov_17.809524:0.00084748289519566834,_R_Albizia_adinocephala_FHO33_88@NODE_1_length_1195_cov_170.213775:0.00000100000050002909):0.00448815639054525681):0.00507507239344658252,(_R_Albizia_sinaloensis_Hughes_1576@NODE_1_length_1430_cov_83.923873:0.00748171671758406098,_R_Albizia_tomentosa_Hughes_648@NODE_1_length_1302_cov_111.449796:0.00478357883024983430):0.00506420326845908372):0.00546928121026780522):0.00862963521138894289,((((((Jupunba_floribunda_Iganci_883@NODE_1_length_1625_cov_113.083333:0.01089399816148914867,((_R_Jupunba_trapezifolia_Simon_1600@NODE_1_length_1611_cov_164.852828:0.00644986146378674630,_R_Jupunba_commutata_Maguire_46145@NODE_1_length_1580_cov_115.632735:0.00192946169462592269):0.00000100000050002909,(_R_Jupunba_filamentosa_Lima_7487@NODE_1_length_1760_cov_96.291741:0.00908783378836286633,((_R_Jupunba_nipensis_Mayo_19662@NODE_1_length_1028_cov_33.378549:0.00136072528961376647,Jupunba_asplenifolia_Ekman_6383@NODE_1_length_1008_cov_50.116004:0.00238655791606461184):0.00429261446739082585,(_R_Jupunba_oppositifolia_Liegier_16014@NODE_1_length_1221_cov_104.650350:0.00094173845026781751,Jupunba_abbottii_Zanoni_21220@NODE_1_length_1209_cov_87.326855:0.00000100000050002909):0.00642165364733348221):0.00117423362577180916):0.00000100000050002909):0.00121406164936320774):0.00064584171700393428,(_R_Balizia_pedicellaris_Queiroz_15529@NODE_1_length_1752_cov_355.877431:0.01108320838302904315,(_R_Balizia_spnov_Morim_577@NODE_1_length_1644_cov_295.400881:0.00987334204365747717,(Balizia_leucocalyx_Aguilar_1939@NODE_1_length_1690_cov_126.311841:0.00783712735897986248,_R_Balizia_elegans_Iganci_870@NODE_1_length_1603_cov_87.595020:0.00585411885627579610):0.00231977294385581545):0.00146275532656215020):0.00130951254118420626):0.00070983573103839185,((_R_Hydrochorea_marginata_Morim_563@NODE_1_length_1391_cov_184.727549:0.00439864767843652343,((_R_Hydrochorea_corymbosa1_Bonadeu_655@NODE_1_length_1249_cov_131.665829:0.00332481523301244317,_R_Hydrochorea_corymbosa2_Iganci_862@NODE_1_length_1576_cov_188.671269:0.00224917101772981144):0.00224176228636333626,(_R_Hydrochorea_gonggrijpii_Tillett_45696@NODE_1_length_1182_cov_135.885973:0.00622292172370887339,(_R_Cathormion_rhombifolium_Deighton_3618@NODE_1_length_1261_cov_86.699324:0.00494453300940491964,Cathormion_obliquifoliolatum_Wieringa_6519@NODE_1_length_1695_cov_235.676829:0.00635360602417928914):0.00139562982643259620):0.00000100000050002909):0.00084835936591450890):0.00834265502008225447,(_R_Jupunba_cochleata_Bonadeu_673@NODE_1_length_1786_cov_114.064365:0.00579739926231527883,(Jupunba_microcalyx_Iganci_855@NODE_1_length_1672_cov_151.225078:0.00644638825372146566,_R_Jupunba_leucophylla_Iganci_839@NODE_1_length_1688_cov_219.176288:0.00390882535464548517):0.00257534868197136987):0.00064354516712811292):0.00130112895270362099):0.00000100000050002909,(_R_Jupunba_longipedunculata_Cardona_2682@NODE_1_length_1286_cov_103.009926:0.00726246460833982442,_R_Jupunba_barbouriana_Iganci_847@NODE_1_length_1584_cov_153.315196:0.00094318529922432536):0.00379538851240252776):0.00000100000050002909,((_R_Jupunba_brachystachya_Lima_7438@NODE_1_length_1707_cov_107.322699:0.00776542864656556107,Jupunba_langsdorfii_Ribeiro_728@NODE_1_length_1517_cov_133.650000:0.00743495973732455524):0.00000100000050002909,((_R_Jupunba_villosa_Borges_423@NODE_1_length_1557_cov_141.579054:0.00398133510445762909,(((_R_Jupunba_oxyphyllidia_Yonker_6157@NODE_1_length_1271_cov_131.871859:0.00000100000050002909,_R_Jupunba_idiopoda_Quesada_1718@NODE_1_length_837_cov_108.943421:0.00000100000050002909):0.00475016973391928846,_R_Jupunba_macradenia_Lourteig_3021@NODE_1_length_1208_cov_112.668435:0.01098154651051989894):0.00131697337621092757,_R_Jupunba_limae_Iganci_261@NODE_1_length_1932_cov_95.135310:0.00323911218373709427):0.00000100000050002909):0.00127755462204099052,_R_Jupunba_laeta_Mori_25147@NODE_1_length_1238_cov_45.218777:0.00839127197649555158):0.00000100000050002909):0.00064195816762067188):0.00624341108460321152,((Punjuba_racemiflora_Jimenez_Soares_3626@NODE_1_length_1349_cov_141.051887:0.01178990514254066313,Punjuba_callejasii_Daly_5935@NODE_1_length_1003_cov_15.651188:0.00534119815994840881):0.00332106888580130421,(_R_Punjuba_lehmannii_Escobar_7465@NODE_1_length_1384_cov_94.778118:0.00103564378594536038,_R_Punjuba_killipii_Palodorios_6252@NODE_1_length_1057_cov_84.813265:0.00199204673006283649):0.00581715840413058686):0.00176188055194655656):0.00077147863492234086):0.00230137128287686990,(Albizia_edwallii_Dalmaso_272@NODE_1_length_1323_cov_5.781546:0.00542483348887794897,_R_Albizia_coripatensis_Hughes_2433@NODE_1_length_1735_cov_181.499397:0.00892022365176957377):0.00583522435199517863):0.00000100000050002909,Archidendron_clypearia_Wieringa_1849@NODE_1_length_1369_cov_194.070433:0.01971383303291479594):0.00074603201822860709,Acacia_rostellifera_Murphy_466@NODE_1_length_1599_cov_161.693824:0.03462197052425840943):0.0;
