# Supplementary material for: A new generic circumscription of Hydrochorea (Leguminosae, Caesalpinioideae, mimosoid clade) with an amphi-Atlantic distribution
Source: PhytoKeys. 2022 Aug 22;205:401–37. doi: 10.3897/phytokeys.205.82775 (PMC9849043; doi:10.3897/phytokeys.205.82775)
Supplement: Supplementary material 2 — Supplementary data file S2 [file phytokeys-205-401_article-82775__-s002.zip › RBH3_m24158_comp33727_c0_seq1.tre]

((Albizia_niopoides_Simon_1601@NODE_1_length_1133_cov_114.611742:0.02231077334699629183,_R_Albizia_multiflora_Hughes_3090@NODE_1_length_1232_cov_102.408658:0.01883622625771182515):0.00224063764171449423,(((((((((_R_Enterolobium_cyclocarpum_MWC9020@NODE_1_length_1244_cov_182.312768:0.03186831661096339169,Albizia_tomentella_Leach_Dunlop_3801@NODE_1_length_1322_cov_135.230522:0.04861925468338803430):0.00253000691143495139,(Archidendron_clypearia_Wieringa_1849@NODE_1_length_1234_cov_175.401901:0.02582760010787796962,_R_Acacia_rostellifera_Murphy_466@NODE_1_length_1682_cov_130.595639:0.03824141472300846001):0.00270530876591812191):0.00284999541186592951,((Punjuba_killipii_Palodorios_6252@NODE_1_length_829_cov_36.546543:0.02332511158724796460,_R_Punjuba_lehmannii_Escobar_7465@NODE_1_length_1236_cov_96.388266:0.00979914076589491652):0.00557633108900526184,(_R_Punjuba_callejasii_Daly_5935@NODE_1_length_868_cov_44.361568:0.01684970462280965114,_R_Punjuba_racemiflora_Jimenez_Soares_3626@NODE_1_length_1409_cov_107.454955:0.06423154094775372636):0.00000100000050002909):0.00750129767703959071):0.00781136127588734092,_R_Jupunba_langsdorfii_Ribeiro_728@NODE_1_length_1696_cov_80.911674:0.02458018609897297951):0.00249497014667065999,((((Jupunba_filamentosa_Lima_7487@NODE_1_length_1298_cov_92.769861:0.01695632013949891631,((_R_Jupunba_villosa_Borges_423@NODE_1_length_1290_cov_127.475680:0.02042518088379264782,Jupunba_brachystachya_Lima_7438@NODE_1_length_1412_cov_104.470412:0.00334736379148112837):0.00674508864998945787,Jupunba_limae_Iganci_261@NODE_1_length_1586_cov_80.872763:0.00100430661118046665):0.00431644132374420144):0.00630936910753561019,_R_Jupunba_cochleata_Bonadeu_673@NODE_1_length_1167_cov_105.064220:0.00980343333891028033):0.00269057577691352500,(Jupunba_longipedunculata_Cardona_2682@NODE_1_length_1152_cov_122.511628:0.01493281829348803123,(((_R_Afrocalliandra_redacta_Germishuizen_5585@NODE_1_length_1052_cov_167.853333:0.15622507760760651063,_R_Calliandra_bella_LPQ15696@NODE_1_length_1187_cov_176.883784:0.20023487581801677204):0.19283247116651444641,_R_Jupunba_cochleata_Bonadeu_673@NODE_2_length_515_cov_6.977169:0.00000100000050002909):0.00271299978804780172,((Jupunba_laeta_Mori_25147@NODE_1_length_987_cov_41.873626:0.01414879751480038229,((Jupunba_asplenifolia_Ekman_6383@NODE_1_length_748_cov_50.703428:0.00755035060553447494,((Jupunba_oppositifolia_Liegier_16014@NODE_1_length_1068_cov_91.742684:0.00433286173358897291,Jupunba_abbottii_Zanoni_21220@NODE_1_length_1057_cov_91.316327:0.00259257691216965456):0.00496461796519751235,_R_Jupunba_nipensis_Mayo_19662@NODE_1_length_811_cov_31.339237:0.00478170954749186205):0.00193819249701121087):0.00986070126316199169,Balizia_pedicellaris_Queiroz_15529@NODE_1_length_1016_cov_329.091571:0.01793744511175720743):0.00629772142786291702):0.00121875039433149367,((((Cathormion_obliquifoliolatum_Wieringa_6519@NODE_1_length_992_cov_288.763074:0.00683132938079436883,_R_Cathormion_rhombifolium_Deighton_3618@NODE_1_length_1252_cov_70.964255:0.00465501106328228016):0.01069393376154900016,(Balizia_leucocalyx_Aguilar_1939@NODE_1_length_1513_cov_92.823120:0.01652644779106367950,(_R_Balizia_spnov_Morim_577@NODE_1_length_1431_cov_258.857558:0.00989915513074576293,_R_Balizia_elegans_Iganci_870@NODE_1_length_1260_cov_98.917160:0.00978752361523724419):0.00208582078435437914):0.00080235144403093754):0.00561763032194790516,(Hydrochorea_marginata_Morim_563@NODE_1_length_1500_cov_155.560787:0.00518109086687599998,(_R_Hydrochorea_corymbosa1_Bonadeu_655@NODE_1_length_1018_cov_272.512980:0.00724118749072598551,(Hydrochorea_corymbosa2_Iganci_862@NODE_1_length_649_cov_288.385522:0.00000100000050002909,Hydrochorea_gonggrijpii_Tillett_45696@NODE_1_length_1080_cov_132.282154:0.00122818474775544394):0.00000100000050002909):0.00134412993942859991):0.00549951745906453442):0.00305443390971174436,_R_Jupunba_macradenia_Lourteig_3021@NODE_1_length_1100_cov_111.657869:0.05672164398428694576):0.00367423518601053779):0.00511897428531017575):0.00000100000050002909):0.00000100000050002909):0.00464208081641426067,((_R_Jupunba_microcalyx_Iganci_855@NODE_2_length_555_cov_11.194561:0.01839451778185444489,_R_Jupunba_commutata_Maguire_46145@NODE_1_length_1524_cov_147.276434:0.00776130237160859923):0.00357854930500518722,(((Jupunba_leucophylla_Iganci_839@NODE_1_length_1725_cov_156.837379:0.00680908583963812670,_R_Jupunba_microcalyx_Iganci_855@NODE_1_length_1047_cov_180.634021:0.00215361536110796970):0.00835057821527560203,(_R_Jupunba_floribunda_Iganci_883@NODE_1_length_1250_cov_103.455243:0.01853683262756628328,Jupunba_trapezifolia_Simon_1600@NODE_1_length_1429_cov_175.762737:0.01154728576570125675):0.00244111681646432726):0.00208641977061951476,_R_Jupunba_barbouriana_Iganci_847@NODE_1_length_1222_cov_149.266376:0.01791618004756563923):0.00070755572540009460):0.00406429704285634925):0.00210215208442881456):0.00566248820787380001,(Jupunba_oxyphyllidia_Yonker_6157@NODE_1_length_1149_cov_103.732276:0.00154738609347696574,Jupunba_idiopoda_Quesada_1718@NODE_1_length_958_cov_68.572077:0.00605961329892942043):0.01611950073484398616):0.00712461667311844668,(Albizia_edwallii_Dalmaso_272@NODE_1_length_1203_cov_9.072300:0.02634604073596426635,Albizia_coripatensis_Hughes_2433@NODE_1_length_1374_cov_153.875096:0.01883036463636927199):0.01180283771069652946):0.01044028607197370652,((_R_Albizia_tomentosa_Hughes_648@NODE_1_length_915_cov_88.539379:0.00475497962543406337,_R_Albizia_sinaloensis_Hughes_1576@NODE_1_length_1182_cov_72.585520:0.00514835841426498908):0.00342441076096084785,(_R_Albizia_xerophytica_Hughes_1435@NODE_1_length_1026_cov_85.427819:0.01098824892865265211,_R_Albizia_adinocephala_FHO33_88@NODE_1_length_1293_cov_102.495888:0.01210884044735078754):0.00000100000050002909):0.01043211699584649203):0.00374146224946341616,(_R_Albizia_decandra_Vilhena_231@NODE_1_length_651_cov_34.292683:0.01044427103568152174,(_R_Albizia_subdimidiata_var_subdimidiata_Ferreira_210@NODE_1_length_1113_cov_102.833977:0.00971971175032070901,((Albizia_glabripetala_Lewis_1652@NODE_1_length_897_cov_59.414634:0.00515796674100830847,_R_Albizia_subdimidiata_var_minor_Gorts_341@NODE_1_length_772_cov_43.648921:0.00000100000050002909):0.00503622327413803372,Albizia_inundata_Wood_26530@NODE_1_length_1073_cov_176.778978:0.00318268877848764580):0.01337445150118742564):0.00146111363282580521):0.00198251324596079078):0.00166682925302826185,Albizia_burkartiana_StivalSantos_678@NODE_1_length_1117_cov_8.661959:0.01486857538237591411):0.0;
