# Supplementary material for: A new generic circumscription of Hydrochorea (Leguminosae, Caesalpinioideae, mimosoid clade) with an amphi-Atlantic distribution
Source: PhytoKeys. 2022 Aug 22;205:401–37. doi: 10.3897/phytokeys.205.82775 (PMC9849043; doi:10.3897/phytokeys.205.82775)
Supplement: Supplementary material 2 — Supplementary data file S2 [file phytokeys-205-401_article-82775__-s002.zip › RBH3_m24189_comp33746_c0_seq1_exon02.tre]

(((((Albizia_edwallii_Dalmaso_272@NODE_1_length_1126_cov_6.452848:0.01200967263444042282,_R_Albizia_coripatensis_Hughes_2433@NODE_1_length_1520_cov_134.217602:0.01718063280717646232):0.01704675671201694165,(_R_Albizia_burkartiana_StivalSantos_678@NODE_1_length_1371_cov_8.664894:0.00394144128362638232,(Albizia_glabripetala_Lewis_1652@NODE_1_length_1082_cov_55.135323:0.03082106829382334073,((Albizia_adinocephala_FHO33_88@NODE_1_length_1563_cov_85.100942:0.00773341947104487157,((_R_Albizia_sinaloensis_Hughes_1576@NODE_1_length_1147_cov_69.162617:0.00724625923371123148,Albizia_tomentosa_Hughes_648@NODE_1_length_1222_cov_86.413100:0.00505863294793295563):0.00162475163663895945,_R_Albizia_xerophytica_Hughes_1435@NODE_1_length_1368_cov_66.629744:0.00772640462707445842):0.00000100000050002909):0.00409256171871051708,_R_Albizia_decandra_Vilhena_231@NODE_1_length_892_cov_26.284663:0.00988106223090222564):0.00086101945900139156):0.00624005672969942752):0.01105527945354630934):0.00000100000050002909,(_R_Albizia_niopoides_Simon_1601@NODE_1_length_1283_cov_117.237148:0.02102848335504472338,((_R_Albizia_subdimidiata_var_subdimidiata_Ferreira_210@NODE_1_length_1219_cov_118.973730:0.00916537867639589249,(Albizia_inundata_Wood_26530@NODE_1_length_1158_cov_198.928377:0.01250047067317201083,Albizia_subdimidiata_var_minor_Gorts_341@NODE_1_length_1160_cov_32.277008:0.00487940445548231110):0.00217567523139771063):0.00233389503804609134,_R_Albizia_multiflora_Hughes_3090@NODE_1_length_1324_cov_99.338412:0.01225175992855995211):0.00272393077062006413):0.01345514282261782608):0.00099594660473501396,_R_Albizia_tomentella_Leach_Dunlop_3801@NODE_1_length_1338_cov_131.878668:0.02489202421495733189):0.00100596213610503263,((_R_Archidendron_clypearia_Wieringa_1849@NODE_1_length_1340_cov_168.452890:0.01936316370258128403,((_R_Calliandra_bella_LPQ15696@NODE_1_length_1404_cov_250.896006:0.19114157414580806860,Afrocalliandra_redacta_Germishuizen_5585@NODE_1_length_1038_cov_158.054110:0.04168619730841051363):0.05569353578130713245,Enterolobium_cyclocarpum_MWC9020@NODE_1_length_1412_cov_175.110112:0.02820961562377980250):0.00234625589316496928):0.00077468026691106977,(((Punjuba_killipii_Palodorios_6252@NODE_1_length_1018_cov_64.030818:0.00103288506373770987,_R_Punjuba_lehmannii_Escobar_7465@NODE_1_length_1418_cov_70.347502:0.00107466714090319738):0.00431146738312053641,(Punjuba_racemiflora_Jimenez_Soares_3626@NODE_1_length_1258_cov_114.620660:0.00521475525086399945,_R_Punjuba_callejasii_Daly_5935@NODE_1_length_901_cov_30.802184:0.00363053303631950559):0.00130085842684963550):0.00180163317973248017,(Jupunba_cochleata_Bonadeu_673@NODE_1_length_1606_cov_124.245258:0.01123234881391709655,((Jupunba_laeta_Mori_25147@NODE_1_length_1000_cov_57.719393:0.00525114845239124921,((Jupunba_leucophylla_Iganci_839@NODE_1_length_1667_cov_208.877987:0.00348442040834832153,_R_Jupunba_microcalyx_Iganci_855@NODE_1_length_1703_cov_145.315498:0.00840321584833486276):0.00347556114735809649,((_R_Balizia_elegans_Iganci_870@NODE_1_length_1576_cov_119.669780:0.00696646702738601582,(_R_Balizia_pedicellaris_Queiroz_15529@NODE_1_length_1589_cov_421.004563:0.00416160541240774909,_R_Balizia_spnov_Morim_577@NODE_1_length_1483_cov_356.278011:0.00297078254802010623):0.00000100000050002909):0.00277807656687197209,((_R_Jupunba_filamentosa_Lima_7487@NODE_1_length_1507_cov_108.533566:0.00068939797576212769,Jupunba_limae_Iganci_261@NODE_1_length_1712_cov_103.325382:0.00556720628404232601):0.00069330479971567102,(_R_Jupunba_brachystachya_Lima_7438@NODE_1_length_1416_cov_112.928305:0.00359335561347292904,Jupunba_villosa_Borges_423@NODE_1_length_1521_cov_143.792936:0.00282767121287441072):0.00000100000050002909):0.00486701188089284833):0.00000100000050002909):0.00104155653482783839):0.00104050724916358709,(((Balizia_leucocalyx_Aguilar_1939@NODE_1_length_1511_cov_148.632497:0.01050468285083087580,(_R_Jupunba_macradenia_Lourteig_3021@NODE_1_length_1159_cov_132.941774:0.00442824870312542168,((Jupunba_idiopoda_Quesada_1718@NODE_1_length_1165_cov_98.172794:0.00441649633367303344,(Jupunba_oxyphyllidia_Yonker_6157@NODE_1_length_1143_cov_116.842402:0.00531279386116100937,_R_Jupunba_oxyphyllidia_Yonker_6157@NODE_2_length_509_cov_74.689815:0.01144653536518239201):0.00102183738342305768):0.00087836213245836659,((_R_Cathormion_obliquifoliolatum_Wieringa_6519@NODE_1_length_1228_cov_234.260870:0.00360236591548015669,Hydrochorea_gonggrijpii_Tillett_45696@NODE_1_length_1119_cov_165.754319:0.00242616650544832989):0.00546632121512054085,(Cathormion_rhombifolium_Deighton_3618@NODE_1_length_1236_cov_90.075065:0.02090524411113212425,(_R_Hydrochorea_marginata_Morim_563@NODE_1_length_1688_cov_185.459963:0.00138290571044640594,(Hydrochorea_corymbosa2_Iganci_862@NODE_1_length_1514_cov_485.396162:0.00527356886714409195,_R_Hydrochorea_corymbosa1_Bonadeu_655@NODE_1_length_1207_cov_3711.971354:0.00254774177658862160):0.00000100000050002909):0.00241733467997651752):0.00246599373995680772):0.00137492170343614384):0.00000100000050002909):0.00000100000050002909):0.00069329527126557426,(((_R_Jupunba_asplenifolia_Ekman_6383@NODE_1_length_819_cov_62.102426:0.00402410288450106516,_R_Jupunba_nipensis_Mayo_19662@NODE_1_length_994_cov_41.248637:0.00322514635237802078):0.00107214973141524445,(Jupunba_oppositifolia_Liegier_16014@NODE_1_length_1166_cov_121.660239:0.00351687827465468417,Jupunba_abbottii_Zanoni_21220@NODE_1_length_1144_cov_109.416120:0.00269868408519490259):0.00000100000050002909):0.00172061636693351038,(((Jupunba_trapezifolia_Simon_1600@NODE_1_length_1507_cov_283.455234:0.01088004190757397606,_R_Jupunba_commutata_Maguire_46145@NODE_1_length_1440_cov_137.825385:0.00865383421418964953):0.00278456889625466148,(_R_Jupunba_barbouriana_Iganci_847@NODE_1_length_1431_cov_173.042097:0.00794745951007361576,Jupunba_floribunda_Iganci_883@NODE_1_length_1552_cov_120.045424:0.00712722151561408571):0.00000100000050002909):0.00007324932515185206,Jupunba_longipedunculata_Cardona_2682@NODE_1_length_1183_cov_125.888788:0.00608450638642371068):0.00019106017593505779):0.00041074878068901875):0.00069040333836771148,Jupunba_langsdorfii_Ribeiro_728@NODE_1_length_1913_cov_92.495643:0.00626472928608350424):0.00068952035449224881):0.00069266159631140814):0.00221374394282123146):0.01043281957592172987):0.00000100000050002909,Acacia_rostellifera_Murphy_466@NODE_1_length_1590_cov_119.754131:0.03268342975753348728):0.0;
