# Supplementary material for: A new generic circumscription of Hydrochorea (Leguminosae, Caesalpinioideae, mimosoid clade) with an amphi-Atlantic distribution
Source: PhytoKeys. 2022 Aug 22;205:401–37. doi: 10.3897/phytokeys.205.82775 (PMC9849043; doi:10.3897/phytokeys.205.82775)
Supplement: Supplementary material 2 — Supplementary data file S2 [file phytokeys-205-401_article-82775__-s002.zip › RBH3_m24668_comp33912_c0_seq3_exon07.tre]

(Archidendron_clypearia_Wieringa_1849@NODE_1_length_2350_cov_373.422349:0.02141038901607855705,(((((_R_Archidendron_clypearia_Wieringa_1849@NODE_2_length_616_cov_43.183673:0.05248723385611512443,(((((Hydrochorea_gonggrijpii_Tillett_45696@NODE_2_length_579_cov_54.790837:0.02949250446285228006,_R_Cathormion_rhombifolium_Deighton_3618@NODE_3_length_814_cov_25.938942:0.02393023606804519157):0.00475845570892739073,(Balizia_leucocalyx_Aguilar_1939@NODE_2_length_939_cov_22.690255:0.03419277693754315534,(_R_Balizia_elegans_Iganci_870@NODE_2_length_1002_cov_17.708108:0.01831728321320216096,Hydrochorea_marginata_Morim_563@NODE_2_length_1023_cov_41.632135:0.01761296245852820436):0.00289338631098068995):0.00969647902116063491):0.01057492275947872346,(((_R_Jupunba_langsdorfii_Ribeiro_728@NODE_2_length_1014_cov_27.254002:0.02828105693651665822,((Jupunba_barbouriana_Iganci_847@NODE_3_length_561_cov_12.719008:0.01760837180479682407,(Jupunba_barbouriana_Iganci_847@NODE_2_length_809_cov_34.468579:0.01120445611506545869,Jupunba_commutata_Maguire_46145@NODE_2_length_851_cov_31.164083:0.00346650790142484944):0.00258417786531623403):0.00934907974688438219,((_R_Jupunba_villosa_Borges_423@NODE_2_length_1041_cov_27.870332:0.01173162617326786901,Jupunba_brachystachya_Lima_7438@NODE_2_length_931_cov_19.010539:0.00838022389428133563):0.01430928341456945418,(Jupunba_limae_Iganci_261@NODE_2_length_1025_cov_22.548523:0.01886322055342093060,(Jupunba_filamentosa_Lima_7487@NODE_2_length_936_cov_26.165308:0.01089103768102376441,(_R_Jupunba_longipedunculata_Cardona_2682@NODE_2_length_625_cov_33.613139:0.01651688590730028897,((_R_Jupunba_laeta_Mori_25147@NODE_2_length_708_cov_15.800317:0.01150365420883618997,Jupunba_cochleata_Bonadeu_673@NODE_2_length_1100_cov_10.691105:0.01647403414899805546):0.00256974163309939101,Jupunba_floribunda_Iganci_883@NODE_2_length_810_cov_5.889495:0.02452710964554340525):0.00136613776035012327):0.00204094321836458242):0.00394069008286857241):0.00394949539869441334):0.00737801813646600003):0.00122428891392963859):0.00510937392652538545,(_R_Jupunba_idiopoda_Quesada_1718@NODE_2_length_720_cov_34.620529:0.02546916266842260551,Jupunba_abbottii_Zanoni_21220@NODE_2_length_634_cov_14.610413:0.16535424221162564606):0.00422250485054677816):0.00105191152414288447,(Jupunba_macradenia_Lourteig_3021@NODE_2_length_913_cov_29.679426:0.01521955760494814354,(Jupunba_leucophylla_Iganci_839@NODE_2_length_1408_cov_44.971450:0.00193971067949749352,_R_Jupunba_microcalyx_Iganci_855@NODE_2_length_1012_cov_36.406417:0.00000100000050002909):0.01787950228474607939):0.00733958733249635842):0.00723630064700208579):0.00888274846032979272,(_R_Punjuba_lehmannii_Escobar_7465@NODE_2_length_1041_cov_30.901452:0.35009624523668436691,(Punjuba_killipii_Palodorios_6252@NODE_2_length_637_cov_17.830357:0.01365121235855511900,_R_Punjuba_racemiflora_Jimenez_Soares_3626@NODE_2_length_991_cov_38.687090:0.02055332115778699814):0.01236338141736179931):0.00269956246731675991):0.01892407580715661092,_R_Enterolobium_cyclocarpum_MWC9020@NODE_2_length_785_cov_26.567797:0.06509906800368253643):0.00498236224078451879):0.30414625460119343314,(Albizia_sinaloensis_Hughes_1576@NODE_2_length_500_cov_11.319149:0.08326297717353704775,_R_Cathormion_rhombifolium_Deighton_3618@NODE_2_length_816_cov_14.602165:0.04850355131672836467):0.33632127055005617278):0.46285867692594467870,(((((((_R_Balizia_spnov_Morim_577@NODE_1_length_2113_cov_568.879009:0.00832118266849236551,((Cathormion_obliquifoliolatum_Wieringa_6519@NODE_1_length_2083_cov_248.845661:0.00000100000050002909,Cathormion_rhombifolium_Deighton_3618@NODE_1_length_2342_cov_145.233554:0.00266108235658143403):0.00042931268028722000,((Balizia_pedicellaris_Queiroz_15529@NODE_2_length_653_cov_553.117057:0.00314591361703432052,(Hydrochorea_gonggrijpii_Tillett_45696@NODE_1_length_2217_cov_212.871028:0.00216266772973802441,Hydrochorea_marginata_Morim_563@NODE_1_length_2313_cov_395.600626:0.00387359942609063904):0.00060775339375063696):0.00042308544537719744,(_R_Hydrochorea_corymbosa1_Bonadeu_655@NODE_1_length_1956_cov_2859.108364:0.00319602918164046523,Hydrochorea_corymbosa2_Iganci_862@NODE_1_length_2149_cov_576.466571:0.00047580272080206560):0.00143787862141871669):0.00090051429635351577):0.00065235313211272142):0.00064522982082304960,(_R_Balizia_pedicellaris_Queiroz_15529@NODE_1_length_903_cov_548.916274:0.00548188561244782827,(Balizia_elegans_Iganci_870@NODE_1_length_2517_cov_201.890984:0.00626509023893025759,_R_Balizia_pedicellaris_Queiroz_15529@NODE_3_length_610_cov_1053.115315:0.00555222820430673232):0.00103650437788775618):0.00103014752284651058):0.00215846590243477408,_R_Jupunba_langsdorfii_Ribeiro_728@NODE_1_length_2970_cov_220.416177:0.00479456251782944386):0.00172822653583445756,((_R_Jupunba_cochleata_Bonadeu_673@NODE_1_length_2430_cov_255.079473:0.00594340827483580761,(_R_Jupunba_laeta_Mori_25147@NODE_1_length_2097_cov_62.827228:0.00590675375315855185,(_R_Jupunba_filamentosa_Lima_7487@NODE_1_length_2898_cov_191.980149:0.00477469274162671715,((Jupunba_villosa_Borges_423@NODE_1_length_2710_cov_250.538929:0.00303324669362640183,Jupunba_brachystachya_Lima_7438@NODE_1_length_2493_cov_222.298013:0.00260499290529512140):0.00085926814436918875,_R_Jupunba_limae_Iganci_261@NODE_1_length_2956_cov_187.806877:0.00303820718213534827):0.00173370712490018473):0.00162645808788093745):0.00000100000050002909):0.00054343212626147290,(((Jupunba_abbottii_Zanoni_21220@NODE_1_length_2148_cov_133.555287:0.00192629359030038012,Jupunba_oppositifolia_Liegier_16014@NODE_1_length_2292_cov_170.324605:0.00044253766942317288):0.00093750926207784011,(Jupunba_asplenifolia_Ekman_6383@NODE_1_length_1868_cov_54.179229:0.00118858504058585394,Jupunba_nipensis_Mayo_19662@NODE_1_length_1954_cov_41.322856:0.00156017440934587805):0.00108195112917008462):0.00262757745312037919,(Jupunba_trapezifolia_Simon_1600@NODE_1_length_595_cov_197.412963:0.00155054771473915869,(_R_Jupunba_barbouriana_Iganci_847@NODE_1_length_2632_cov_247.171820:0.00253718001332777507,_R_Jupunba_commutata_Maguire_46145@NODE_1_length_2346_cov_213.124725:0.00147220130295544959):0.00000100000050002909):0.00602905453368503697):0.00172963713870228361):0.00346880270058671667):0.00000100000050002909,((Jupunba_macradenia_Lourteig_3021@NODE_1_length_2234_cov_168.109411:0.00549454970795836082,(Balizia_leucocalyx_Aguilar_1939@NODE_1_length_2632_cov_232.735812:0.00479543780930489095,(_R_Jupunba_idiopoda_Quesada_1718@NODE_1_length_2183_cov_219.427350:0.00141152945376879719,Jupunba_oxyphyllidia_Yonker_6157@NODE_1_length_2233_cov_194.731911:0.00090858391580202636):0.00135395293077914783):0.00086140618360962327):0.00260594063427474097,((_R_Jupunba_longipedunculata_Cardona_2682@NODE_1_length_2324_cov_139.475745:0.00447322808572428194,_R_Jupunba_floribunda_Iganci_883@NODE_1_length_2933_cov_197.549020:0.00254019577856794306):0.00050238898261717186,(_R_Jupunba_leucophylla_Iganci_839@NODE_1_length_2933_cov_341.567577:0.00000100000050002909,Jupunba_microcalyx_Iganci_855@NODE_1_length_2314_cov_286.678140:0.00000100000050002909):0.00522594178376433426):0.00000100000050002909):0.00086448133523746415):0.00215599123250206351,Punjuba_racemiflora_Jimenez_Soares_3626@NODE_1_length_2559_cov_213.918211:0.00959773272629267302):0.00000100000050002909,(Punjuba_callejasii_Daly_5935@NODE_1_length_2168_cov_33.878049:0.00289444528382472614,(Punjuba_killipii_Palodorios_6252@NODE_1_length_2206_cov_134.480977:0.00236088085712601306,_R_Punjuba_lehmannii_Escobar_7465@NODE_1_length_2409_cov_153.919383:0.00142412713780962013):0.00624742199345376930):0.00285632792024473553):0.00468084556906062706):0.00011922342503698526,(Albizia_coripatensis_Hughes_2433@NODE_1_length_1506_cov_357.927222:0.01242954552587063020,((_R_Albizia_coripatensis_Hughes_2433@NODE_2_length_878_cov_212.324594:0.00875390527077991865,_R_Albizia_edwallii_Dalmaso_272@NODE_1_length_2030_cov_9.222785:0.00270863161989707939):0.00421468491227281437,((((Albizia_adinocephala_FHO33_88@NODE_3_length_814_cov_381.370421:0.00000100000050002909,Albizia_adinocephala_FHO33_88@NODE_2_length_1065_cov_143.875506:0.00073854731376381613):0.00939238691127188170,((Albizia_tomentosa_Hughes_648@NODE_1_length_2457_cov_171.886975:0.00099782277007935205,Albizia_sinaloensis_Hughes_1576@NODE_1_length_2059_cov_148.242180:0.00301864982363424499):0.00251418041262385650,Albizia_xerophytica_Hughes_1435@NODE_1_length_2360_cov_154.697766:0.00236633935309113865):0.00409124485476161648):0.00212335223963992402,Albizia_adinocephala_FHO33_88@NODE_1_length_1174_cov_171.275296:0.00328978293895620943):0.00307332894967806899,(Albizia_burkartiana_StivalSantos_678@NODE_1_length_1870_cov_11.160331:0.00726199211998395169,((_R_Albizia_decandra_Vilhena_231@NODE_1_length_2048_cov_56.700152:0.00761059631767552983,(Albizia_multiflora_Hughes_3090@NODE_1_length_2460_cov_227.136802:0.00676019818893840163,((Albizia_glabripetala_Lewis_1652@NODE_1_length_2030_cov_105.452125:0.00777614741315539332,(Albizia_subdimidiata_var_minor_Gorts_341@NODE_1_length_2072_cov_42.851629:0.00488439922223625044,Albizia_inundata_Wood_26530@NODE_1_length_1910_cov_496.132615:0.00191348384492867336):0.00261608892952906692):0.00267944741904648344,_R_Albizia_subdimidiata_var_subdimidiata_Ferreira_210@NODE_1_length_2249_cov_425.430479:0.02371584576436006411):0.00000100000050002909):0.00119522119798287771):0.00059901519131589059,Albizia_niopoides_Simon_1601@NODE_1_length_2336_cov_274.667552:0.01207318910541067651):0.00380206514376472526):0.00000100000050002909):0.00350672546449996543):0.00000100000050002909):0.00620940001620457708):0.00393634849355832366,((_R_Albizia_tomentella_Leach_Dunlop_3801@NODE_1_length_2356_cov_243.363756:0.02855836392053914471,Enterolobium_cyclocarpum_MWC9020@NODE_1_length_2498_cov_398.701776:0.06633512943305149012):0.00560744488643597893,(Calliandra_bella_LPQ15696@NODE_1_length_2444_cov_368.425433:0.04240019182605479081,Afrocalliandra_redacta_Germishuizen_5585@NODE_1_length_2205_cov_354.521147:0.04234159716679782026):0.07249776845570019002):0.00061698899879428389):0.00110184404532498079,Acacia_rostellifera_Murphy_466@NODE_1_length_2022_cov_327.911568:0.02761631999392639286):0.0;
