# Supplementary material for: A new generic circumscription of Hydrochorea (Leguminosae, Caesalpinioideae, mimosoid clade) with an amphi-Atlantic distribution
Source: PhytoKeys. 2022 Aug 22;205:401–37. doi: 10.3897/phytokeys.205.82775 (PMC9849043; doi:10.3897/phytokeys.205.82775)
Supplement: Supplementary material 2 — Supplementary data file S2 [file phytokeys-205-401_article-82775__-s002.zip › RBH3_m24668_comp33912_c0_seq3_exon08.tre]

((((Albizia_tomentella_Leach_Dunlop_3801@NODE_1_length_1874_cov_197.473567:0.04298950094996298321,_R_Enterolobium_cyclocarpum_MWC9020@NODE_1_length_1670_cov_326.276208:0.03016231116959131042):0.00690103516495039690,((Albizia_burkartiana_StivalSantos_678@NODE_1_length_1331_cov_15.000000:0.01692335405901194967,((_R_Albizia_coripatensis_Hughes_2433@NODE_1_length_1733_cov_283.373792:0.01200779098187220936,_R_Albizia_edwallii_Dalmaso_272@NODE_1_length_1274_cov_9.821165:0.01296331073961797670):0.00344781326364927915,((_R_Albizia_adinocephala_FHO33_88@NODE_1_length_1848_cov_169.822699:0.01090991456179217847,(Albizia_xerophytica_Hughes_1435@NODE_1_length_1711_cov_114.003060:0.00420999551371229429,(_R_Albizia_tomentosa_Hughes_648@NODE_1_length_1728_cov_117.745003:0.00291318337718210344,_R_Albizia_sinaloensis_Hughes_1576@NODE_1_length_1509_cov_93.461592:0.00473980128474184130):0.00365281387734265814):0.00630643368782910982):0.00601807236211158569,(Albizia_niopoides_Simon_1601@NODE_1_length_1646_cov_203.619503:0.01267824371162991869,((Albizia_multiflora_Hughes_3090@NODE_1_length_1823_cov_163.745704:0.00940867200613972922,(((Albizia_subdimidiata_var_minor_Gorts_341@NODE_1_length_1332_cov_36.058167:0.11900044326518791071,_R_Albizia_inundata_Wood_26530@NODE_1_length_1302_cov_2936.392943:0.00085795858391642501):0.00878039701650507737,_R_Albizia_glabripetala_Lewis_1652@NODE_1_length_1366_cov_85.886734:0.00696555612281182009):0.00173861555615614674,_R_Albizia_subdimidiata_var_subdimidiata_Ferreira_210@NODE_1_length_1507_cov_333.444056:0.00604224082459344815):0.00080171792396411244):0.00217769586776376178,Albizia_decandra_Vilhena_231@NODE_1_length_1185_cov_56.168773:0.00572463070896619096):0.00167425427529959152):0.00167346279417960025):0.00501176574944515486):0.00100553624470170835):0.00837998491721970128,(((Punjuba_killipii_Palodorios_6252@NODE_1_length_1441_cov_122.313783:0.00000100000050002909,Punjuba_lehmannii_Escobar_7465@NODE_1_length_1583_cov_130.128818:0.00000100000050002909):0.01091530368939414193,Punjuba_callejasii_Daly_5935@NODE_1_length_1525_cov_30.330110:0.00577308323510984829):0.00635567220935970550,(((Jupunba_langsdorfii_Ribeiro_728@NODE_1_length_2082_cov_161.266833:0.00579260087280941086,((_R_Jupunba_macradenia_Lourteig_3021@NODE_1_length_1568_cov_150.798122:0.00518810451352571308,(_R_Balizia_leucocalyx_Aguilar_1939@NODE_1_length_2051_cov_185.595745:0.00966445830199011945,(Jupunba_idiopoda_Quesada_1718@NODE_1_length_1407_cov_188.043609:0.00297133483989993124,Jupunba_oxyphyllidia_Yonker_6157@NODE_1_length_1538_cov_176.091034:0.00176484937533858137):0.00089091026826706228):0.00127624613956557977):0.00067861356941085896,((_R_Balizia_pedicellaris_Queiroz_15529@NODE_1_length_1726_cov_464.674446:0.00238641077748371006,_R_Balizia_elegans_Iganci_870@NODE_1_length_1847_cov_152.727119:0.00530094491274240871):0.00058148103459789303,(_R_Balizia_spnov_Morim_577@NODE_1_length_908_cov_523.543962:0.00688730619303235241,((_R_Cathormion_rhombifolium_Deighton_3618@NODE_1_length_1634_cov_102.441875:0.00436120920171190456,_R_Cathormion_obliquifoliolatum_Wieringa_6519@NODE_1_length_1588_cov_238.220483:0.00063841043013647392):0.00061355380541753060,((_R_Hydrochorea_corymbosa1_Bonadeu_655@NODE_1_length_1370_cov_299.580228:0.00463016867661062044,_R_Hydrochorea_corymbosa2_Iganci_862@NODE_1_length_1479_cov_795.815309:0.00000100000050002909):0.00087089828011283207,(Hydrochorea_gonggrijpii_Tillett_45696@NODE_1_length_1512_cov_165.851568:0.00357359152103578362,_R_Hydrochorea_marginata_Morim_563@NODE_1_length_1987_cov_243.443979:0.00333404531149459086):0.00174238237193659567):0.00159675159441966820):0.00291721271354386958):0.00290828472206407186):0.00342750716599956630):0.00115328218282962172):0.00118041154586640711,((((_R_Jupunba_commutata_Maguire_46145@NODE_1_length_1846_cov_150.390051:0.00057708629651029774,(_R_Jupunba_trapezifolia_Simon_1600@NODE_1_length_1631_cov_351.244924:0.00189455404738901427,_R_Jupunba_barbouriana_Iganci_847@NODE_1_length_1880_cov_215.991681:0.00267606613345744686):0.00134921204934053841):0.00519732415160226082,((_R_Jupunba_asplenifolia_Ekman_6383@NODE_1_length_1225_cov_56.256969:0.00000100000050002909,Jupunba_nipensis_Mayo_19662@NODE_1_length_1235_cov_44.634715:0.00086967257575930779):0.00343064057170322251,(Jupunba_oppositifolia_Liegier_16014@NODE_1_length_1514_cov_142.408490:0.00000100000050002909,Jupunba_abbottii_Zanoni_21220@NODE_1_length_1776_cov_111.437316:0.00175515072979612720):0.00174378585994581733):0.00354294808148749056):0.00171524093950583710,((_R_Jupunba_cochleata_Bonadeu_673@NODE_1_length_1843_cov_154.421291:0.00452832269977293360,Jupunba_laeta_Mori_25147@NODE_1_length_1612_cov_52.179805:0.00697720793167899093):0.00073151619580614396,(_R_Jupunba_filamentosa_Lima_7487@NODE_1_length_1937_cov_149.696237:0.00114539493274367146,(_R_Jupunba_brachystachya_Lima_7438@NODE_1_length_1700_cov_177.714110:0.00179408771032729480,(Jupunba_limae_Iganci_261@NODE_1_length_2151_cov_143.782064:0.00283709575338949964,Jupunba_villosa_Borges_423@NODE_1_length_1989_cov_176.701883:0.00399116020122847713):0.00006898033963109547):0.00057320312362461748):0.00287006798762731328):0.00000100000050002909):0.00229767514058064250,((Jupunba_longipedunculata_Cardona_2682@NODE_1_length_1464_cov_150.044701:0.00281270464589179888,_R_Jupunba_floribunda_Iganci_883@NODE_1_length_2066_cov_157.716943:0.00769174948423048937):0.00191141048730980004,(_R_Jupunba_leucophylla_Iganci_839@NODE_1_length_1908_cov_277.626980:0.00106270529194043835,_R_Jupunba_microcalyx_Iganci_855@NODE_1_length_1873_cov_189.374722:0.00070205455662819896):0.00677840839227072077):0.00306195980641300013):0.00000100000050002909):0.00360750270279823525,Punjuba_racemiflora_Jimenez_Soares_3626@NODE_1_length_1713_cov_159.711491:0.01503557079214965300):0.00072338343630686105):0.00658500188081629755):0.00161094386553872499):0.00206671272799446295,(_R_Afrocalliandra_redacta_Germishuizen_5585@NODE_1_length_1485_cov_251.704545:0.04497447520885545363,_R_Calliandra_bella_LPQ15696@NODE_1_length_1725_cov_188.224515:0.07883097536490737967):0.10370626496156530594):0.00630659974353182853,Archidendron_clypearia_Wieringa_1849@NODE_1_length_1634_cov_295.102762:0.01857869194494633433,Acacia_rostellifera_Murphy_466@NODE_1_length_1804_cov_208.595831:0.03126063357013937616):0.0;
