# Supplementary material for: A new generic circumscription of Hydrochorea (Leguminosae, Caesalpinioideae, mimosoid clade) with an amphi-Atlantic distribution
Source: PhytoKeys. 2022 Aug 22;205:401–37. doi: 10.3897/phytokeys.205.82775 (PMC9849043; doi:10.3897/phytokeys.205.82775)
Supplement: Supplementary material 2 — Supplementary data file S2 [file phytokeys-205-401_article-82775__-s002.zip › RBH3_m25355_comp34111_c0_seq1.tre]

((_R_Albizia_burkartiana_StivalSantos_678@NODE_1_length_1782_cov_14.239143:0.00782473279777241501,((_R_Albizia_niopoides_Simon_1601@NODE_1_length_2002_cov_209.686234:0.01010364032446712211,((Albizia_xerophytica_Hughes_1435@NODE_1_length_2130_cov_123.787141:0.00569244798705384903,(_R_Albizia_adinocephala_FHO33_88@NODE_1_length_2365_cov_165.736888:0.00475075660154587135,(Albizia_tomentosa_Hughes_648@NODE_1_length_1792_cov_179.521283:0.00176189353996422399,Albizia_sinaloensis_Hughes_1576@NODE_1_length_1803_cov_150.320973:0.00056971203578518005):0.00398762376393085698):0.00000100000050002909):0.00687469411458754842,(Albizia_decandra_Vilhena_231@NODE_1_length_1630_cov_59.773986:0.00405167660186091239,((Albizia_multiflora_Hughes_3090@NODE_1_length_1948_cov_201.773383:0.00483923684265303352,(_R_Albizia_inundata_Wood_26530@NODE_1_length_1703_cov_2287.324636:0.00261232530095792045,Albizia_subdimidiata_var_subdimidiata_Ferreira_210@NODE_1_length_1704_cov_213.281500:0.00195253499331343272):0.00193384097488416844):0.00124503390950994543,(Albizia_subdimidiata_var_minor_Gorts_341@NODE_1_length_1642_cov_55.967412:0.00281616883339009519,_R_Albizia_glabripetala_Lewis_1652@NODE_1_length_1657_cov_119.784177:0.00544782616655630630):0.00132196480071766721):0.00097819718435262094):0.00211372920227610945):0.00117162484304958394):0.00845153189104304141,(((((_R_Punjuba_lehmannii_Escobar_7465@NODE_1_length_1904_cov_187.625616:0.00159503519529133092,Punjuba_killipii_Palodorios_6252@NODE_1_length_1550_cov_95.942974:0.05147963544684955317):0.00154888443033023493,(_R_Punjuba_callejasii_Daly_5935@NODE_1_length_1484_cov_100.684435:0.00393097044767414579,Punjuba_racemiflora_Jimenez_Soares_3626@NODE_1_length_2017_cov_216.915979:0.00475048204643444341):0.00000100000050002909):0.00228980205282304072,(_R_Jupunba_macradenia_Lourteig_3021@NODE_1_length_1574_cov_216.675351:0.00738770179127282243,(((Jupunba_microcalyx_Iganci_855@NODE_1_length_1815_cov_345.558688:0.00000100000050002909,(_R_Jupunba_leucophylla_Iganci_839@NODE_1_length_2414_cov_358.690201:0.00000100000050002909,Jupunba_microcalyx_Iganci_855@NODE_2_length_585_cov_11.568898:0.00179499490283738846):0.00307653452844895096):0.00422816904671070165,((_R_Balizia_leucocalyx_Aguilar_1939@NODE_1_length_2062_cov_205.715869:0.00764546079648960580,(((Balizia_elegans_Iganci_870@NODE_1_length_2214_cov_177.291998:0.00357629267640946708,Cathormion_rhombifolium_Deighton_3618@NODE_1_length_1468_cov_169.131560:0.05135625669735918719):0.00000100000050002909,(_R_Balizia_spnov_Morim_577@NODE_1_length_1029_cov_337.470226:0.00609782946593664336,Hydrochorea_gonggrijpii_Tillett_45696@NODE_1_length_1645_cov_256.077168:0.00273410755584560863):0.00279584203226963075):0.00000100000050002909,Balizia_pedicellaris_Queiroz_15529@NODE_1_length_2249_cov_646.152233:0.00304951062820659185):0.00049257001097656895):0.00178410659267900910,((_R_Jupunba_commutata_Maguire_46145@NODE_1_length_1997_cov_202.917188:0.00565540738609930042,Jupunba_trapezifolia_Simon_1600@NODE_1_length_1940_cov_344.057825:0.00248793608210917802):0.00235871431285107928,((_R_Jupunba_oxyphyllidia_Yonker_6157@NODE_1_length_1893_cov_211.654736:0.00082871764119854042,_R_Jupunba_idiopoda_Quesada_1718@NODE_1_length_1600_cov_114.781353:0.00071902557320622585):0.00250514728526707742,(Jupunba_langsdorfii_Ribeiro_728@NODE_1_length_2293_cov_169.115975:0.01016879959257959917,((_R_Jupunba_laeta_Mori_25147@NODE_1_length_1716_cov_72.007322:0.00581390825862420756,(_R_Jupunba_filamentosa_Lima_7487@NODE_1_length_2240_cov_177.033287:0.00352687633142399846,(Jupunba_cochleata_Bonadeu_673@NODE_1_length_2002_cov_204.667013:0.00524845908017937141,(_R_Jupunba_limae_Iganci_261@NODE_1_length_2194_cov_173.854983:0.00405246374720676615,(_R_Jupunba_villosa_Borges_423@NODE_1_length_2069_cov_217.851406:0.00413005186203938869,_R_Jupunba_brachystachya_Lima_7438@NODE_1_length_2049_cov_198.528905:0.00253894201720739673):0.00048989952220191281):0.00101837489933388477):0.00050212844634554376):0.00000100000050002909):0.00252117308406835453,((_R_Jupunba_barbouriana_Iganci_847@NODE_1_length_1956_cov_301.693454:0.00447353601440624894,Jupunba_floribunda_Iganci_883@NODE_1_length_1778_cov_213.712522:0.00386806842193907754):0.00087036040351767504,((Jupunba_abbottii_Zanoni_21220@NODE_1_length_1747_cov_227.476048:0.00491447653698434510,(Jupunba_asplenifolia_Ekman_6383@NODE_1_length_1440_cov_96.592076:0.00162530687062733062,(Jupunba_oppositifolia_Liegier_16014@NODE_1_length_1623_cov_208.247736:0.00069857829145910386,Jupunba_nipensis_Mayo_19662@NODE_1_length_1609_cov_51.843342:0.00142831471877327937):0.00130360326121154151):0.00260528351194999749):0.00298590703439205072,_R_Jupunba_longipedunculata_Cardona_2682@NODE_1_length_1930_cov_197.234754:0.00383820255747114583):0.00000100000050002909):0.00000100000050002909):0.00050754148623738252):0.00000100000050002909):0.00124585915775212428):0.00000100000050002909):0.00105156890525467191):0.00146481857559120241,((_R_Balizia_spnov_Morim_577@NODE_2_length_891_cov_441.437799:0.00617667263457937106,_R_Cathormion_obliquifoliolatum_Wieringa_6519@NODE_1_length_2058_cov_401.903145:0.00472025314525372462):0.00422103178042456794,(Hydrochorea_marginata_Morim_563@NODE_1_length_1759_cov_370.738407:0.00062990473590954969,(Hydrochorea_corymbosa1_Bonadeu_655@NODE_1_length_1609_cov_1902.664093:0.00000100000050002909,_R_Hydrochorea_corymbosa2_Iganci_862@NODE_1_length_2105_cov_443.397073:0.00631694986340958307):0.00156307610502801433):0.00112302081305223054):0.00246451702636210374):0.00058261258491086349):0.00119464890305776938):0.00113557241938286855,((_R_Afrocalliandra_redacta_Germishuizen_5585@NODE_1_length_1543_cov_405.691678:0.02597980793730076537,_R_Calliandra_bella_LPQ15696@NODE_1_length_1860_cov_400.579361:0.06683925016852546030):0.03445133074664995937,((_R_Archidendron_clypearia_Wieringa_1849@NODE_1_length_1922_cov_322.759350:0.01564313714586982804,_R_Albizia_tomentella_Leach_Dunlop_3801@NODE_1_length_2035_cov_330.099591:0.02562710012745773175):0.00196904259198529613,_R_Acacia_rostellifera_Murphy_466@NODE_1_length_1932_cov_353.180593:0.03103476889143467685):0.00083580010380263612):0.00133992532271140843):0.00088712932592003386,_R_Enterolobium_cyclocarpum_MWC9020@NODE_1_length_1808_cov_417.968226:0.02656323632474103316):0.00308663322670671945):0.00236342203629443708):0.00187031007582230983,Albizia_edwallii_Dalmaso_272@NODE_1_length_1756_cov_12.969430:0.00439573103053145231,Albizia_coripatensis_Hughes_2433@NODE_1_length_2011_cov_355.207342:0.00935994770393940891):0.0;
