# Supplementary material for: A new generic circumscription of Hydrochorea (Leguminosae, Caesalpinioideae, mimosoid clade) with an amphi-Atlantic distribution
Source: PhytoKeys. 2022 Aug 22;205:401–37. doi: 10.3897/phytokeys.205.82775 (PMC9849043; doi:10.3897/phytokeys.205.82775)
Supplement: Supplementary material 2 — Supplementary data file S2 [file phytokeys-205-401_article-82775__-s002.zip › RBH3_m25665_comp34190_c0_seq3_exon08.tre]

(_R_Albizia_xerophytica_Hughes_1435@NODE_1_length_1344_cov_106.063141:0.00305164549015562612,((((Albizia_coripatensis_Hughes_2433@NODE_1_length_1648_cov_209.669001:0.00562056690453456315,Albizia_edwallii_Dalmaso_272@NODE_1_length_955_cov_5.531111:0.00675615095181527313):0.00361906834456137468,((((Archidendron_clypearia_Wieringa_1849@NODE_1_length_1308_cov_264.555646:0.00917575515744986289,_R_Acacia_rostellifera_Murphy_466@NODE_1_length_1575_cov_207.901202:0.02285546728517224083):0.01080601122218628751,(Calliandra_bella_LPQ15696@NODE_1_length_1396_cov_309.156937:0.04150391487525915968,_R_Afrocalliandra_redacta_Germishuizen_5585@NODE_1_length_1301_cov_262.168301:0.05034985006766486831):0.02344131021884331492):0.01301152585424314966,(_R_Albizia_tomentella_Leach_Dunlop_3801@NODE_1_length_1465_cov_176.997118:0.01956879241083400028,Enterolobium_cyclocarpum_MWC9020@NODE_1_length_1348_cov_278.114870:0.12097890668487822075):0.00334100674990034331):0.00215408975339800423,((_R_Jupunba_langsdorfii_Ribeiro_728@NODE_1_length_1911_cov_122.884406:0.00276092834712133445,((Jupunba_floribunda_Iganci_883@NODE_1_length_1864_cov_129.351427:0.00906935767902694936,(((_R_Jupunba_barbouriana_Iganci_847@NODE_1_length_1622_cov_185.560518:0.00416114909488949844,_R_Jupunba_commutata_Maguire_46145@NODE_1_length_1440_cov_146.554659:0.00566707190079302186):0.00136733218094349409,(_R_Jupunba_leucophylla_Iganci_839@NODE_1_length_1755_cov_249.918355:0.00816785134380798410,(_R_Jupunba_longipedunculata_Cardona_2682@NODE_1_length_1231_cov_117.928943:0.00338282374382432773,_R_Jupunba_microcalyx_Iganci_855@NODE_1_length_1485_cov_191.975142:0.00702029543738854397):0.00000100000050002909):0.00222530295293240764):0.00000100000050002909,((Jupunba_macradenia_Lourteig_3021@NODE_1_length_1084_cov_144.902681:0.00490563803832757411,(_R_Jupunba_laeta_Mori_25147@NODE_1_length_1012_cov_59.340107:0.00741187978689514682,_R_Jupunba_cochleata_Bonadeu_673@NODE_1_length_1425_cov_167.798220:0.00514136135600869095):0.00000100000050002909):0.00000100000050002909,(_R_Jupunba_trapezifolia_Simon_1600@NODE_1_length_1136_cov_177.246068:0.00558205616667706989,(Jupunba_limae_Iganci_261@NODE_1_length_1804_cov_120.090330:0.00115425348313197415,Jupunba_filamentosa_Lima_7487@NODE_1_length_1319_cov_175.790660:0.01176437332197309907):0.00232864646278256116):0.00000100000050002909):0.00000100000050002909):0.00068768534005432633):0.00068897401508981814,((Jupunba_villosa_Borges_423@NODE_1_length_1187_cov_203.706306:0.00525861576798926453,_R_Jupunba_brachystachya_Lima_7438@NODE_1_length_1545_cov_147.171662:0.00538828383401154885):0.00153041687767918469,(((((((_R_Hydrochorea_corymbosa1_Bonadeu_655@NODE_1_length_927_cov_2118.897936:0.00115550685139209695,_R_Hydrochorea_marginata_Morim_563@NODE_1_length_1610_cov_216.970646:0.00000100000050002909):0.00177761525366363065,_R_Hydrochorea_corymbosa2_Iganci_862@NODE_1_length_1164_cov_375.660956:0.00544120060906206054):0.00177933966855035853,(_R_Cathormion_obliquifoliolatum_Wieringa_6519@NODE_1_length_620_cov_111.545133:0.00174382413969712317,Cathormion_rhombifolium_Deighton_3618@NODE_1_length_1191_cov_101.640934:0.00087140121926800778):0.00000100000050002909):0.00267109895043501260,(_R_Balizia_elegans_Iganci_870@NODE_1_length_1642_cov_134.680511:0.00554932451258427755,(Balizia_leucocalyx_Aguilar_1939@NODE_1_length_1752_cov_137.370746:0.03421299669313015296,Hydrochorea_gonggrijpii_Tillett_45696@NODE_1_length_1102_cov_184.147317:0.00873041227653475679):0.00000100000050002909):0.00069730688518261066):0.00000100000050002909,Balizia_pedicellaris_Queiroz_15529@NODE_1_length_1283_cov_296.969055:0.00488019698971743632):0.00000100000050002909,Balizia_spnov_Morim_577@NODE_1_length_1190_cov_403.509251:0.00797665236383850521):0.00330649341637141844,((Jupunba_asplenifolia_Ekman_6383@NODE_1_length_854_cov_60.060489:0.00774808222129308964,(Jupunba_abbottii_Zanoni_21220@NODE_1_length_1096_cov_131.320903:0.00096643629460801722,(_R_Jupunba_oppositifolia_Liegier_16014@NODE_1_length_1138_cov_120.487276:0.00367620957775273167,_R_Jupunba_nipensis_Mayo_19662@NODE_1_length_966_cov_36.646794:0.00000100000050002909):0.00000100000050002909):0.00129936275214507591):0.00260417559646314821,(Jupunba_oxyphyllidia_Yonker_6157@NODE_1_length_1243_cov_138.757290:0.00000100000050002909,Jupunba_idiopoda_Quesada_1718@NODE_1_length_1155_cov_108.717996:0.00130964616881750992):0.00642610775273111823):0.00138552788119518963):0.00152311550666831452):0.00000100000050002909):0.00068587158937367856):0.00345868418742589822,((Punjuba_lehmannii_Escobar_7465@NODE_1_length_1851_cov_71.839346:0.00319321372156121689,Punjuba_killipii_Palodorios_6252@NODE_1_length_1004_cov_83.370011:0.00424307491814213643):0.00319659265877842054,(_R_Punjuba_callejasii_Daly_5935@NODE_1_length_1040_cov_31.787124:0.00309937274593711154,Punjuba_racemiflora_Jimenez_Soares_3626@NODE_1_length_1272_cov_181.036820:0.00201055514020467840):0.00201762940072219106):0.00000100000050002909):0.00207289889160795597):0.00620648834931552314):0.00145733584207922962,(Albizia_burkartiana_StivalSantos_678@NODE_1_length_803_cov_11.871658:0.00693772097595628159,((_R_Albizia_decandra_Vilhena_231@NODE_1_length_861_cov_39.112245:0.00252747849360116612,(((_R_Albizia_subdimidiata_var_subdimidiata_Ferreira_210@NODE_1_length_1232_cov_173.982684:0.00279153994750518759,Albizia_inundata_Wood_26530@NODE_1_length_864_cov_329.899876:0.00251711294582348697):0.00279054570159473518,(_R_Albizia_subdimidiata_var_minor_Gorts_341@NODE_1_length_995_cov_44.959695:0.00818039995448517632,Albizia_glabripetala_Lewis_1652@NODE_1_length_903_cov_109.386199:0.00000100000050002909):0.00256983147086143563):0.00465244244898114535,_R_Albizia_multiflora_Hughes_3090@NODE_1_length_1511_cov_142.437936:0.00549357437564136891):0.00000100000050002909):0.00066442431622900408,_R_Albizia_niopoides_Simon_1601@NODE_1_length_1076_cov_221.771772:0.02134732064183907096):0.00079491819131163367):0.00166388160079947601):0.00788772560354086653,(_R_Albizia_tomentosa_Hughes_648@NODE_1_length_1402_cov_110.280755:0.00952123746846650180,_R_Albizia_sinaloensis_Hughes_1576@NODE_1_length_1357_cov_90.361719:0.00151597435455176361):0.00219156398363165496):0.00156113706788732812,Albizia_adinocephala_FHO33_88@NODE_1_length_1692_cov_144.147988:0.00156599258614748839):0.0;
