# Supplementary material for: A new generic circumscription of Hydrochorea (Leguminosae, Caesalpinioideae, mimosoid clade) with an amphi-Atlantic distribution
Source: PhytoKeys. 2022 Aug 22;205:401–37. doi: 10.3897/phytokeys.205.82775 (PMC9849043; doi:10.3897/phytokeys.205.82775)
Supplement: Supplementary material 2 — Supplementary data file S2 [file phytokeys-205-401_article-82775__-s002.zip › RBH3_m25665_comp34190_c0_seq3_exon09.tre]

(Archidendron_clypearia_Wieringa_1849@NODE_1_length_1534_cov_196.910089:0.02244000331190978276,(((_R_Albizia_tomentella_Leach_Dunlop_3801@NODE_1_length_1527_cov_204.731724:0.03366337652255130264,_R_Enterolobium_cyclocarpum_MWC9020@NODE_1_length_1560_cov_280.975051:0.02819786956497455713):0.00248932037086918015,((((Jupunba_langsdorfii_Ribeiro_728@NODE_1_length_1908_cov_108.879847:0.00949207039683517412,(((Jupunba_villosa_Borges_423@NODE_2_length_512_cov_53.124138:0.00201609943063494170,Jupunba_brachystachya_Lima_7438@NODE_1_length_1604_cov_143.176817:0.00410707920600337367):0.00835473818779165940,(((Balizia_leucocalyx_Aguilar_1939@NODE_1_length_1670_cov_164.215317:0.09258408815561644523,Balizia_elegans_Iganci_870@NODE_1_length_1724_cov_118.987250:0.01290425700549813898):0.00027318565512835934,((Hydrochorea_gonggrijpii_Tillett_45696@NODE_1_length_1188_cov_163.252025:0.00657823607792682851,Balizia_spnov_Morim_577@NODE_1_length_1103_cov_426.676527:0.00898710585230334813):0.00189357528853172693,(_R_Balizia_pedicellaris_Queiroz_15529@NODE_1_length_916_cov_295.250871:0.00852844410707575412,((_R_Cathormion_rhombifolium_Deighton_3618@NODE_1_length_1284_cov_109.089478:0.00000100000050002909,_R_Cathormion_obliquifoliolatum_Wieringa_6519@NODE_1_length_1322_cov_247.541436:0.02301707949740830136):0.01199849482726589832,((Hydrochorea_corymbosa2_Iganci_862@NODE_1_length_1265_cov_393.761983:0.00460511081737571305,Hydrochorea_corymbosa1_Bonadeu_655@NODE_1_length_949_cov_319.244966:0.01179412253016470617):0.00225954250858993386,Hydrochorea_marginata_Morim_563@NODE_1_length_1437_cov_245.835294:0.00464339680436995882):0.00146819598257526664):0.00104042718622405508):0.00351363301534064710):0.00000100000050002909):0.00072228480379887719,((_R_Jupunba_oxyphyllidia_Yonker_6157@NODE_1_length_1297_cov_150.927049:0.00607983742507875024,_R_Jupunba_idiopoda_Quesada_1718@NODE_1_length_1134_cov_115.820246:0.00494961887854448480):0.00118574700692448466,((_R_Jupunba_asplenifolia_Ekman_6383@NODE_1_length_942_cov_59.180347:0.00000100000050002909,(Jupunba_abbottii_Zanoni_21220@NODE_1_length_1242_cov_124.411159:0.00348461373236624763,(_R_Jupunba_nipensis_Mayo_19662@NODE_1_length_922_cov_49.293491:0.00134582161832065713,Jupunba_oppositifolia_Liegier_16014@NODE_1_length_1193_cov_132.149642:0.00000100000050002909):0.00275870718539575257):0.00687831358903124180):0.00274121110028571714,_R_Jupunba_villosa_Borges_423@NODE_1_length_572_cov_366.117172:0.00000100000050002909):0.00000100000050002909):0.00098031211472500088):0.00143797630840457823):0.00078329490201402405,(Jupunba_floribunda_Iganci_883@NODE_1_length_1849_cov_129.301354:0.01030591322829068311,(Jupunba_microcalyx_Iganci_855@NODE_1_length_1860_cov_164.357824:0.01104428227297573652,((Jupunba_laeta_Mori_25147@NODE_1_length_1093_cov_77.475394:0.01038761358923172284,(_R_Jupunba_limae_Iganci_261@NODE_2_length_566_cov_4.433538:0.00000100000050002909,Jupunba_cochleata_Bonadeu_673@NODE_1_length_1299_cov_158.880524:0.00895582386476049749):0.00000100000050002909):0.00000100000050002909,(((Jupunba_limae_Iganci_261@NODE_1_length_1409_cov_148.622372:0.00705096282348395120,(Jupunba_barbouriana_Iganci_847@NODE_1_length_1341_cov_237.209652:0.00873298391269541723,(_R_Jupunba_commutata_Maguire_46145@NODE_1_length_1449_cov_154.312682:0.00733082385730482369,Jupunba_trapezifolia_Simon_1600@NODE_1_length_1425_cov_145.500000:0.00750383363069752774):0.00000100000050002909):0.00272977384386649405):0.00000100000050002909,Jupunba_longipedunculata_Cardona_2682@NODE_1_length_1265_cov_176.865320:0.00767181710551547141):0.00000100000050002909,Jupunba_macradenia_Lourteig_3021@NODE_1_length_1197_cov_155.505357:0.01478800875245271998):0.00090746973543767251):0.00295109007355516019):0.00060864604718535145):0.00144871456387618970):0.00071647353042128472):0.00113855716542241286,(_R_Jupunba_villosa_Borges_423@NODE_3_length_512_cov_52.114943:0.00223984934053994165,_R_Jupunba_filamentosa_Lima_7487@NODE_1_length_706_cov_151.655008:0.00647914825545069413):0.01223633015763936002):0.00111887024861651594,((Punjuba_killipii_Palodorios_6252@NODE_1_length_1083_cov_100.699801:0.00817509355144888268,_R_Punjuba_lehmannii_Escobar_7465@NODE_1_length_1290_cov_106.178071:0.00978477623893489988):0.00424412544553015320,(_R_Punjuba_racemiflora_Jimenez_Soares_3626@NODE_1_length_1310_cov_184.345499:0.00758513700149462088,_R_Punjuba_callejasii_Daly_5935@NODE_1_length_953_cov_30.538813:0.00901824243284887750):0.00487037203017782420):0.00155422451260477231):0.00426002206086104410,((((_R_Albizia_xerophytica_Hughes_1435@NODE_1_length_1615_cov_89.982445:0.00583789621903798867,_R_Albizia_adinocephala_FHO33_88@NODE_1_length_1602_cov_162.017705:0.00436098772098361502):0.00135834962526678476,(_R_Albizia_tomentosa_Hughes_648@NODE_1_length_1212_cov_135.143612:0.00094356807307886467,Albizia_sinaloensis_Hughes_1576@NODE_1_length_1391_cov_85.404871:0.00455287081298004753):0.00363140085288321188):0.01199873189820521366,(_R_Albizia_burkartiana_StivalSantos_678@NODE_1_length_1083_cov_13.098249:0.01157863849406940218,(Albizia_niopoides_Simon_1601@NODE_1_length_1395_cov_179.864188:0.02345267804573095485,((Albizia_decandra_Vilhena_231@NODE_1_length_911_cov_53.123501:0.00823158023840625357,(_R_Albizia_glabripetala_Lewis_1652@NODE_1_length_1094_cov_75.867257:0.01225661691724836896,(Albizia_subdimidiata_var_minor_Gorts_341@NODE_1_length_1056_cov_41.006129:0.00823059770958440955,(Albizia_inundata_Wood_26530@NODE_1_length_868_cov_337.985240:0.00000100000050002909,Albizia_subdimidiata_var_subdimidiata_Ferreira_210@NODE_1_length_1266_cov_168.529857:0.01325205597757552790):0.00000100000050002909):0.00669650235935140194):0.00215367011775722443):0.00000100000050002909,Albizia_multiflora_Hughes_3090@NODE_1_length_1452_cov_144.600727:0.00595738464699397882):0.00438414369739382245):0.00266745500789092923):0.00000100000050002909):0.00356488015080131879,(Albizia_edwallii_Dalmaso_272@NODE_1_length_981_cov_8.220302:0.00369404873900206626,Albizia_coripatensis_Hughes_2433@NODE_1_length_1885_cov_205.530973:0.01563309603504625667):0.00382807085137509048):0.00978199919511841230):0.00134730585023941298):0.02025914002915507953,(_R_Afrocalliandra_redacta_Germishuizen_5585@NODE_1_length_1288_cov_227.473163:0.05558610993546909268,Calliandra_bella_LPQ15696@NODE_1_length_1576_cov_301.705137:0.06343423663168959448):0.01366051880506749007):0.01376527460521436742,Acacia_rostellifera_Murphy_466@NODE_1_length_1530_cov_223.030970:0.02779666170305917020):0.0;
