# Supplementary material for: A new generic circumscription of Hydrochorea (Leguminosae, Caesalpinioideae, mimosoid clade) with an amphi-Atlantic distribution
Source: PhytoKeys. 2022 Aug 22;205:401–37. doi: 10.3897/phytokeys.205.82775 (PMC9849043; doi:10.3897/phytokeys.205.82775)
Supplement: Supplementary material 2 — Supplementary data file S2 [file phytokeys-205-401_article-82775__-s002.zip › RBH3_m25959_comp34264_c0_seq11_exon01.tre]

((((_R_Enterolobium_cyclocarpum_MWC9020@NODE_1_length_1600_cov_246.399212:0.02034961540891562851,_R_Albizia_tomentella_Leach_Dunlop_3801@NODE_1_length_1533_cov_196.048764:0.02037359609834568305):0.00438823204657091352,((_R_Punjuba_racemiflora_Jimenez_Soares_3626@NODE_1_length_1231_cov_191.228769:0.00940598101419160351,(Punjuba_callejasii_Daly_5935@NODE_1_length_913_cov_32.092105:0.00481842465860474450,(_R_Punjuba_killipii_Palodorios_6252@NODE_1_length_1079_cov_90.000000:0.00395352474378226834,_R_Punjuba_lehmannii_Escobar_7465@NODE_1_length_1535_cov_121.399863:0.00271114600065446368):0.00137117312877295698):0.00135453013698306557):0.00109067115437346852,(((Jupunba_barbouriana_Iganci_847@NODE_1_length_1682_cov_183.738318:0.00334576703323628735,(_R_Balizia_spnov_Morim_577@NODE_1_length_1383_cov_257.853163:0.01034095314052081889,(Cathormion_rhombifolium_Deighton_3618@NODE_1_length_1186_cov_109.658251:0.00440106205012587379,(Hydrochorea_marginata_Morim_563@NODE_1_length_1384_cov_208.175210:0.00480738180080293384,((Hydrochorea_marginata_Morim_563@NODE_2_length_512_cov_133.255172:0.00846293411088682931,_R_Hydrochorea_corymbosa2_Iganci_862@NODE_1_length_1332_cov_336.192639:0.00115650448709599227):0.00115375694812105837,_R_Hydrochorea_gonggrijpii_Tillett_45696@NODE_1_length_1239_cov_149.315835:0.00503272871076632187):0.00153895861269005168):0.00000100000050002909):0.00177046830877084969):0.00181293649312079118):0.00199466764944162362,(_R_Jupunba_langsdorfii_Ribeiro_728@NODE_1_length_1891_cov_116.791069:0.00541562158084872135,(_R_Jupunba_nipensis_Mayo_19662@NODE_1_length_1037_cov_37.798958:0.00312460433018478491,((Jupunba_asplenifolia_Ekman_6383@NODE_1_length_947_cov_61.012644:0.00116047385369638439,(Jupunba_oppositifolia_Liegier_16014@NODE_1_length_1225_cov_124.710801:0.00340297739961150075,Jupunba_abbottii_Zanoni_21220@NODE_1_length_1204_cov_114.612245:0.00171943342464275740):0.00250681338138999650):0.00082549543917662897,(_R_Jupunba_oxyphyllidia_Yonker_6157@NODE_1_length_1441_cov_118.904692:0.00398976027113424718,_R_Jupunba_idiopoda_Quesada_1718@NODE_1_length_1158_cov_107.711378:0.00731940237930262666):0.00099267855906751135):0.00000100000050002909):0.00499175437223804697):0.00063234806537464279):0.00266722416665307431,(_R_Jupunba_laeta_Mori_25147@NODE_1_length_1198_cov_59.810883:0.00701958473203770101,(((_R_Cathormion_obliquifoliolatum_Wieringa_6519@NODE_1_length_1341_cov_204.068429:0.00765183692720585677,_R_Hydrochorea_corymbosa1_Bonadeu_655@NODE_1_length_1055_cov_2661.932000:0.00644595148624374243):0.00524669951387591108,((Jupunba_floribunda_Iganci_883@NODE_1_length_1866_cov_131.812186:0.00692247150839009687,Jupunba_longipedunculata_Cardona_2682@NODE_1_length_1359_cov_129.372855:0.00607951031055790816):0.00108900597692660611,(((((Jupunba_villosa_Borges_423@NODE_1_length_1848_cov_132.081875:0.00199060883347615880,Jupunba_filamentosa_Lima_7487@NODE_1_length_1669_cov_112.322236:0.00266749768987307014):0.00198782311957072279,((_R_Balizia_elegans_Iganci_870@NODE_1_length_1745_cov_123.160671:0.00784621066710044536,_R_Balizia_pedicellaris_Queiroz_15529@NODE_1_length_700_cov_252.592248:0.00861667290245318913):0.00084056198072083221,_R_Jupunba_cochleata_Bonadeu_673@NODE_1_length_1847_cov_117.633333:0.00666008008072438169):0.00000100000050002909):0.00000100000050002909,(_R_Balizia_pedicellaris_Queiroz_15529@NODE_2_length_672_cov_264.097245:0.00309159464349800708,_R_Jupunba_macradenia_Lourteig_3021@NODE_1_length_1298_cov_118.969697:0.00631955090662799941):0.00000100000050002909):0.00066003530941093980,(_R_Jupunba_brachystachya_Lima_7438@NODE_1_length_1645_cov_130.436224:0.00469637169901633827,Jupunba_limae_Iganci_261@NODE_1_length_1825_cov_114.550343:0.00198330852470592978):0.00266535588382159957):0.00132351492581457889,(Balizia_leucocalyx_Aguilar_1939@NODE_1_length_1621_cov_172.229275:0.01691012434867711356,(_R_Jupunba_microcalyx_Iganci_855@NODE_1_length_1797_cov_155.163953:0.00067949593112331377,Jupunba_leucophylla_Iganci_839@NODE_1_length_1863_cov_205.250840:0.00067552871836291538):0.00272153218448597080):0.00000100000050002909):0.00066097507644043900):0.00110311454389568639):0.00088140288519497167,(Jupunba_trapezifolia_Simon_1600@NODE_1_length_1485_cov_224.933566:0.00718251802280949706,Jupunba_commutata_Maguire_46145@NODE_1_length_1598_cov_125.287311:0.00344625535303219209):0.00332857064733020538):0.00103643139538540496):0.00432396775607398354):0.00123379346111976190):0.00310090446881590345):0.00044567920929636245,((_R_Acacia_rostellifera_Murphy_466@NODE_1_length_1330_cov_265.820431:0.03418059104308524693,_R_Archidendron_clypearia_Wieringa_1849@NODE_1_length_1065_cov_298.157895:0.01221464384361573875):0.00397428527405564985,(((Albizia_inundata_Wood_26530@NODE_1_length_1007_cov_199.143908:0.01288992569925103901,((Albizia_multiflora_Hughes_3090@NODE_1_length_1380_cov_153.072909:0.00671685284691800420,(Albizia_niopoides_Simon_1601@NODE_1_length_1394_cov_169.246773:0.00693754708046628431,(Albizia_subdimidiata_var_minor_Gorts_341@NODE_1_length_1025_cov_50.118143:0.00319501184382062339,Albizia_subdimidiata_var_subdimidiata_Ferreira_210@NODE_1_length_1252_cov_180.203404:0.00437016277085997256):0.00439278964679159015):0.00342135019014751154):0.00082335855810289761,(Albizia_burkartiana_StivalSantos_678@NODE_1_length_1081_cov_10.350877:0.00998293417710460589,(Albizia_glabripetala_Lewis_1652@NODE_1_length_1299_cov_64.393617:0.00831966172209232420,_R_Albizia_decandra_Vilhena_231@NODE_1_length_885_cov_40.959158:0.00891489801392386823):0.00277068885594815122):0.00180186367690863799):0.00000100000050002909):0.00631369705630872857,(_R_Albizia_xerophytica_Hughes_1435@NODE_1_length_1338_cov_100.046788:0.00540490113240744627,(_R_Albizia_adinocephala_FHO33_88@NODE_1_length_1276_cov_187.488741:0.00861419864611789009,(Albizia_tomentosa_Hughes_648@NODE_1_length_1412_cov_106.349064:0.00499007338156010321,_R_Albizia_sinaloensis_Hughes_1576@NODE_1_length_1468_cov_91.862689:0.00433349026503474909):0.00312496029767549274):0.00355607976017450426):0.00764906238815294889):0.00925593136532328400,(Albizia_coripatensis_Hughes_2433@NODE_1_length_1373_cov_260.604938:0.00566546768867695009,Albizia_edwallii_Dalmaso_272@NODE_1_length_1005_cov_8.486316:0.00754480413700921084):0.01010395910777842944):0.00358934560886971883):0.00000100000050002909):0.02752944944756074985,_R_Calliandra_bella_LPQ15696@NODE_1_length_800_cov_559.739972:0.04946591111352082598,Afrocalliandra_redacta_Germishuizen_5585@NODE_1_length_1162_cov_293.676498:0.04599077036701457177):0.0;
