# Supplementary material for: A new generic circumscription of Hydrochorea (Leguminosae, Caesalpinioideae, mimosoid clade) with an amphi-Atlantic distribution
Source: PhytoKeys. 2022 Aug 22;205:401–37. doi: 10.3897/phytokeys.205.82775 (PMC9849043; doi:10.3897/phytokeys.205.82775)
Supplement: Supplementary material 2 — Supplementary data file S2 [file phytokeys-205-401_article-82775__-s002.zip › RBH3_m25959_comp34264_c0_seq11_exon05.tre]

((Afrocalliandra_redacta_Germishuizen_5585@NODE_1_length_918_cov_172.661118:0.06510693310950083079,_R_Calliandra_bella_LPQ15696@NODE_1_length_1141_cov_126.472744:0.23121081839269022606):0.09955037502760193113,((_R_Enterolobium_cyclocarpum_MWC9020@NODE_1_length_1032_cov_155.942408:0.02424597005965784327,Albizia_tomentella_Leach_Dunlop_3801@NODE_1_length_1003_cov_79.818575:0.08528355725995816206):0.01039982327489789686,(Archidendron_clypearia_Wieringa_1849@NODE_1_length_1106_cov_105.479106:0.02546124430693378835,(((_R_Albizia_edwallii_Dalmaso_272@NODE_1_length_813_cov_4.930079:0.01082067818711228251,_R_Albizia_coripatensis_Hughes_2433@NODE_1_length_1180_cov_94.771532:0.01753648136865473828):0.01184967765415141823,((((((_R_Jupunba_filamentosa_Lima_7487@NODE_1_length_1267_cov_73.493277:0.00869422810476979530,((Jupunba_villosa_Borges_423@NODE_1_length_1429_cov_74.534763:0.00461188905750252454,((Jupunba_cochleata_Bonadeu_673@NODE_1_length_1368_cov_73.994578:0.00946108876495796274,(Jupunba_brachystachya_Lima_7438@NODE_1_length_1175_cov_76.951730:0.00473726520943393726,_R_Jupunba_limae_Iganci_261@NODE_1_length_1531_cov_60.572902:0.00308331417506665147):0.00205852823925650828):0.00000100000050002909,Jupunba_macradenia_Lourteig_3021@NODE_1_length_952_cov_65.553143:0.00790324154360502913):0.00000100000050002909):0.00512209256776559319,Balizia_elegans_Iganci_870@NODE_1_length_1298_cov_66.502867:0.01579266325311192917):0.00083058115641122159):0.00173982470210218591,(((Hydrochorea_corymbosa1_Bonadeu_655@NODE_1_length_893_cov_105.125298:0.01681246564089451667,Balizia_spnov_Morim_577@NODE_1_length_760_cov_290.059574:0.00901326153393852518):0.00311819148708150423,(Hydrochorea_gonggrijpii_Tillett_45696@NODE_1_length_833_cov_79.170635:0.04316699613221053333,Hydrochorea_corymbosa2_Iganci_862@NODE_1_length_1208_cov_158.413703:0.00546926639007284509):0.00704300339569683201):0.00153141020124125692,((_R_Cathormion_rhombifolium_Deighton_3618@NODE_1_length_974_cov_50.334448:0.02018489746612407709,Cathormion_obliquifoliolatum_Wieringa_6519@NODE_1_length_1122_cov_104.507029:0.01257287142068817115):0.00327313222285078882,_R_Balizia_pedicellaris_Queiroz_15529@NODE_1_length_1438_cov_301.467101:0.01128088972608735398):0.00366287672256293984):0.00250393606313973911):0.00153146092793373712,_R_Jupunba_laeta_Mori_25147@NODE_1_length_678_cov_36.199667:0.00995585517127126063):0.00150223772761414994,Balizia_leucocalyx_Aguilar_1939@NODE_1_length_1117_cov_60.259615:0.01599689017141299116):0.00209378411551872047,(((Jupunba_floribunda_Iganci_883@NODE_1_length_1508_cov_51.538784:0.00869819102055337766,Jupunba_longipedunculata_Cardona_2682@NODE_1_length_852_cov_50.658065:0.00844787235214586492):0.00346289129355416281,(Jupunba_leucophylla_Iganci_839@NODE_1_length_1409_cov_118.682432:0.00263469483468822558,Jupunba_microcalyx_Iganci_855@NODE_1_length_1617_cov_71.608442:0.00086293168822209069):0.00618163953869106490):0.00257930158907365530,(Jupunba_barbouriana_Iganci_847@NODE_1_length_1234_cov_90.764045:0.00655292883120870296,(Jupunba_commutata_Maguire_46145@NODE_1_length_1271_cov_55.797320:0.00604244852449047597,_R_Jupunba_trapezifolia_Simon_1600@NODE_1_length_1205_cov_164.079130:0.00522333505421825831):0.00271616956803814261):0.00705181745287717515):0.00000100000050002909):0.00097961003696011456,(_R_Jupunba_langsdorfii_Ribeiro_728@NODE_1_length_1261_cov_72.988176:0.02129416149803029998,((Punjuba_racemiflora_Jimenez_Soares_3626@NODE_1_length_1324_cov_62.048917:0.01775404071414403775,((Punjuba_killipii_Palodorios_6252@NODE_1_length_737_cov_47.403030:0.00000100000050002909,Punjuba_lehmannii_Escobar_7465@NODE_1_length_1199_cov_42.053476:0.00000100000050002909):0.00477611540805684444,_R_Punjuba_callejasii_Daly_5935@NODE_1_length_760_cov_13.093704:0.00000100000050002909):0.00000100000050002909):0.00314399671356954636,((((_R_Jupunba_idiopoda_Quesada_1718@NODE_1_length_986_cov_60.141914:0.00169121438199450430,_R_Jupunba_oxyphyllidia_Yonker_6157@NODE_1_length_788_cov_76.234880:0.00481295076300297144):0.00168264559640933639,Jupunba_nipensis_Mayo_19662@NODE_1_length_622_cov_32.840367:0.00219499956868363317):0.00000100000050002909,Jupunba_asplenifolia_Ekman_6383@NODE_1_length_645_cov_23.862676:0.02487506050326238061):0.00000100000050002909,(Jupunba_oppositifolia_Liegier_16014@NODE_1_length_826_cov_73.343124:0.00290063561968296720,Jupunba_abbottii_Zanoni_21220@NODE_1_length_871_cov_53.950882:0.00477040838719260899):0.00629136596708404494):0.01977704059259354982):0.00133646406307572118):0.00162110007530613057):0.00325327472790471264):0.00111220734675526517,(((Albizia_glabripetala_Lewis_1652@NODE_1_length_989_cov_28.774123:0.01281142240304491454,((Albizia_subdimidiata_var_minor_Gorts_341@NODE_1_length_766_cov_16.172714:0.00335392836680709679,Albizia_subdimidiata_var_subdimidiata_Ferreira_210@NODE_1_length_940_cov_111.178447:0.00174711376546512706):0.00254395553400182505,_R_Albizia_niopoides_Simon_1601@NODE_1_length_971_cov_109.911633:0.01551543421555842336):0.00355062379963786172):0.00611998232763004066,((Albizia_decandra_Vilhena_231@NODE_1_length_579_cov_26.912351:0.01186492649559749146,_R_Albizia_multiflora_Hughes_3090@NODE_1_length_1091_cov_79.371795:0.00524543592822269977):0.00237533611092105275,Albizia_inundata_Wood_26530@NODE_1_length_918_cov_113.054461:0.01411925317144849257):0.00095553905885519571):0.00538207809350385417,((Albizia_xerophytica_Hughes_1435@NODE_1_length_1116_cov_55.317613:0.01332708473766097690,(_R_Albizia_adinocephala_FHO33_88@NODE_1_length_1185_cov_84.982852:0.06655752247568676172,_R_Albizia_sinaloensis_Hughes_1576@NODE_1_length_966_cov_46.833521:0.00932201880929663801):0.01327369509710097685):0.01499989525043687009,Albizia_burkartiana_StivalSantos_678@NODE_1_length_981_cov_4.697624:0.00847169321853252083):0.00766453738422049474):0.00432135136333092282):0.00324278637844892508):0.00170227114715031211):0.00234521791728395639,Acacia_rostellifera_Murphy_466@NODE_1_length_1442_cov_72.188278:0.02160711072776439617):0.0;
