# Supplementary material for: A new generic circumscription of Hydrochorea (Leguminosae, Caesalpinioideae, mimosoid clade) with an amphi-Atlantic distribution
Source: PhytoKeys. 2022 Aug 22;205:401–37. doi: 10.3897/phytokeys.205.82775 (PMC9849043; doi:10.3897/phytokeys.205.82775)
Supplement: Supplementary material 2 — Supplementary data file S2 [file phytokeys-205-401_article-82775__-s002.zip › RBH3_m27928_comp34707_c0_seq1_exon02.tre]

(Calliandra_bella_LPQ15696@NODE_1_length_1424_cov_279.887157:0.09671714329071041949,(((((Jupunba_macradenia_Lourteig_3021@NODE_1_length_1326_cov_185.257006:0.01478681363598112475,(_R_Jupunba_barbouriana_Iganci_847@NODE_2_length_584_cov_409.923077:0.00222455301052566735,(_R_Jupunba_commutata_Maguire_46145@NODE_1_length_1436_cov_143.587932:0.00527811059410497434,(_R_Jupunba_laeta_Mori_25147@NODE_1_length_1133_cov_72.735795:0.00860478660423993208,_R_Jupunba_trapezifolia_Simon_1600@NODE_1_length_893_cov_304.868735:0.00344197323369664718):0.00065444690143968422):0.00391928147204746637):0.00205657891748101639):0.00272637041529167658,((Jupunba_langsdorfii_Ribeiro_728@NODE_1_length_1640_cov_134.070377:0.01087966845789533135,(_R_Jupunba_oxyphyllidia_Yonker_6157@NODE_1_length_1343_cov_156.116114:0.01288160471182176262,(_R_Jupunba_idiopoda_Quesada_1718@NODE_1_length_1218_cov_124.284838:0.00658138071226221661,(Jupunba_abbottii_Zanoni_21220@NODE_1_length_1361_cov_113.007788:0.00508045408638492079,(_R_Jupunba_oppositifolia_Liegier_16014@NODE_1_length_1165_cov_163.840993:0.00100885719564631875,(Jupunba_nipensis_Mayo_19662@NODE_1_length_899_cov_47.272506:0.00195981809692683364,_R_Jupunba_asplenifolia_Ekman_6383@NODE_1_length_931_cov_66.899297:0.00672450922867110900):0.00227593974637646957):0.00451342700985580842):0.01602694956873040172):0.01720018104319409255):0.05070244362340303734):0.00151257224182864045,(_R_Jupunba_cochleata_Bonadeu_673@NODE_1_length_1431_cov_134.460118:0.01357538394972620903,(((_R_Jupunba_longipedunculata_Cardona_2682@NODE_1_length_1386_cov_175.229947:0.00305517651337908289,Jupunba_floribunda_Iganci_883@NODE_1_length_1655_cov_140.355513:0.00701865781760876040):0.00075976935632568671,(Jupunba_microcalyx_Iganci_855@NODE_3_length_567_cov_10.557143:0.00988486513660023942,(((_R_Balizia_spnov_Morim_577@NODE_1_length_1528_cov_326.581127:0.00734774089762940067,(Hydrochorea_marginata_Morim_563@NODE_1_length_1588_cov_153.571807:0.00430128484818527272,(_R_Hydrochorea_corymbosa1_Bonadeu_655@NODE_1_length_1296_cov_2000.349718:0.00289786650884137640,_R_Hydrochorea_corymbosa2_Iganci_862@NODE_1_length_1194_cov_496.002634:0.00137089969514273490):0.00412704918581513654):0.00366568497333218243):0.00066684137913060218,(Cathormion_rhombifolium_Deighton_3618@NODE_1_length_1437_cov_88.002206:0.00198162555044920433,Cathormion_obliquifoliolatum_Wieringa_6519@NODE_1_length_1273_cov_199.351396:0.00083857434475971050):0.00699937320266717355):0.00212832813776716364,Hydrochorea_marginata_Morim_563@NODE_3_length_972_cov_189.275978:0.01063958936494806273):0.00000100000050002909):0.00016052706166100946):0.00270170066342568464,((Hydrochorea_gonggrijpii_Tillett_45696@NODE_1_length_1315_cov_148.364297:0.03354123441104547854,((_R_Jupunba_filamentosa_Lima_7487@NODE_1_length_1527_cov_143.831034:0.00277677760554838208,Jupunba_limae_Iganci_261@NODE_1_length_2045_cov_109.284045:0.00626222770379616673):0.00137375816943816889,(_R_Jupunba_villosa_Borges_423@NODE_1_length_1794_cov_148.954572:0.00138865454757221740,Jupunba_brachystachya_Lima_7438@NODE_1_length_1743_cov_126.307323:0.00277102203626537974):0.00068482977597404812):0.00138644535453626345):0.00137227323114005807,(_R_Balizia_elegans_Iganci_870@NODE_1_length_1589_cov_134.452381:0.00777740528876566528,(_R_Balizia_leucocalyx_Aguilar_1939@NODE_1_length_1767_cov_137.860947:0.00979382059062857899,(Balizia_pedicellaris_Queiroz_15529@NODE_1_length_1428_cov_254.200291:0.00968262559994171983,(Jupunba_microcalyx_Iganci_855@NODE_1_length_1533_cov_171.118132:0.00637654454187988606,_R_Jupunba_leucophylla_Iganci_839@NODE_1_length_1450_cov_278.721777:0.00594046101677818666):0.00189239944205062648):0.00086723866869197147):0.00064380848976048862):0.00000100000050002909):0.00559659492898045494):0.00130159967872510332):0.00073671222819940776):0.00343983647534193589):0.00063778379471835444,(((Punjuba_killipii_Palodorios_6252@NODE_1_length_1065_cov_115.993927:0.01812907613900117260,Punjuba_lehmannii_Escobar_7465@NODE_1_length_1693_cov_103.163366:0.00565368706786974814):0.00000100000050002909,(_R_Jupunba_barbouriana_Iganci_847@NODE_1_length_1047_cov_42.981443:0.00224641367832639164,(_R_Jupunba_trapezifolia_Simon_1600@NODE_2_length_820_cov_262.203922:0.00000100000050002909,((_R_Jupunba_microcalyx_Iganci_855@NODE_2_length_988_cov_58.869374:0.00530540094061978610,Jupunba_leucophylla_Iganci_839@NODE_2_length_1040_cov_90.641745:0.00964052887768793859):0.00744629617427910485,(((((Cathormion_rhombifolium_Deighton_3618@NODE_2_length_882_cov_26.279503:0.00869786380819078178,(_R_Hydrochorea_corymbosa1_Bonadeu_655@NODE_2_length_649_cov_1007.203704:0.00294347623950495709,_R_Hydrochorea_corymbosa2_Iganci_862@NODE_2_length_778_cov_219.127248:0.00442937179417022316):0.00204383148784131148):0.00000100000050002909,Hydrochorea_marginata_Morim_563@NODE_2_length_1258_cov_78.901778:0.00610206119823433497):0.00000100000050002909,_R_Hydrochorea_gonggrijpii_Tillett_45696@NODE_2_length_540_cov_66.725702:0.00227124744314306879):0.00458705292897720971,((((_R_Jupunba_idiopoda_Quesada_1718@NODE_2_length_717_cov_20.868750:0.00501521739366625734,Jupunba_oxyphyllidia_Yonker_6157@NODE_2_length_753_cov_21.090237:0.01102608738274734809):0.02130349586073447196,_R_Jupunba_commutata_Maguire_46145@NODE_2_length_526_cov_43.639198:0.01713566555907879499):0.00159121181878659358,Jupunba_langsdorfii_Ribeiro_728@NODE_2_length_954_cov_18.698974:0.01669088023975400653):0.01092020946064914746,Jupunba_filamentosa_Lima_7487@NODE_2_length_1084_cov_47.487587:0.01550193663822627653):0.00108113939356291864):0.00000100000050002909,(((((((((Albizia_multiflora_Hughes_3090@NODE_2_length_804_cov_50.686382:0.02356494183851714011,_R_Albizia_inundata_Wood_26530@NODE_2_length_609_cov_116.406137:0.02153289574827567734):0.00494997783816703615,(_R_Albizia_glabripetala_Lewis_1652@NODE_3_length_623_cov_29.177656:0.01044066025372814531,_R_Albizia_subdimidiata_var_subdimidiata_Ferreira_210@NODE_2_length_842_cov_75.024837:0.00693044667153314836):0.01433063795413971539):0.02901503321365920748,(_R_Albizia_adinocephala_FHO33_88@NODE_2_length_1027_cov_50.715789:0.01268901327466486102,(Albizia_tomentosa_Hughes_648@NODE_2_length_794_cov_19.027894:0.01766889145299077937,_R_Albizia_xerophytica_Hughes_1435@NODE_2_length_889_cov_32.947044:0.02572039983437775582):0.00000100000050002909):0.01485378184567723997):0.00817332667408148840,(_R_Albizia_edwallii_Dalmaso_272@NODE_2_length_751_cov_5.147989:0.20603453976773369871,Albizia_coripatensis_Hughes_2433@NODE_2_length_1010_cov_58.947481:0.02181075666169251734):0.01577007543712067097):0.01515991502807018804,(_R_Archidendron_clypearia_Wieringa_1849@NODE_2_length_981_cov_63.290929:0.65737574345917049179,(_R_Albizia_tomentella_Leach_Dunlop_3801@NODE_2_length_791_cov_43.882353:0.19922006996973948278,_R_Enterolobium_cyclocarpum_MWC9020@NODE_1_length_934_cov_103.791132:0.29514584092055301534):0.02155296460640927780):0.00565575520883157632):0.00967284311939206262,_R_Punjuba_killipii_Palodorios_6252@NODE_2_length_687_cov_46.380328:0.20205732371747864295):0.00631080137321825795,(_R_Jupunba_floribunda_Iganci_883@NODE_2_length_1136_cov_52.843248:0.00995991905194179745,Jupunba_cochleata_Bonadeu_673@NODE_2_length_1135_cov_46.723062:0.01425108719954038851):0.00094933424860295910):0.00081197899719970712,Jupunba_longipedunculata_Cardona_2682@NODE_2_length_641_cov_58.835106:0.01584316999836922826):0.00000100000050002909,(((Balizia_spnov_Morim_577@NODE_2_length_920_cov_241.924855:0.01439397205513234801,((_R_Jupunba_nipensis_Mayo_19662@NODE_2_length_513_cov_10.958716:0.00000100000050002909,_R_Jupunba_abbottii_Zanoni_21220@NODE_2_length_694_cov_35.998379:0.00063355935066384487):0.00112497719794364074,_R_Jupunba_oppositifolia_Liegier_16014@NODE_2_length_702_cov_39.337600:0.00348244458846381838):0.00000100000050002909):0.00473579068137717531,_R_Jupunba_macradenia_Lourteig_3021@NODE_2_length_692_cov_58.445528:0.00877121554335173401):0.00000100000050002909,(_R_Balizia_leucocalyx_Aguilar_1939@NODE_2_length_1093_cov_39.224409:0.01383956840418115730,_R_Balizia_elegans_Iganci_870@NODE_2_length_888_cov_31.694205:0.00813799555640438814):0.00486429498526350784):0.00189853344558389031):0.00000100000050002909):0.00000100000050002909):0.00443844334318825237):0.02904403344112729476):0.30338828982670112966):0.00220098770999329653,(_R_Punjuba_racemiflora_Jimenez_Soares_3626@NODE_1_length_1536_cov_145.549692:0.01442388155457203537,_R_Punjuba_callejasii_Daly_5935@NODE_1_length_1014_cov_40.748132:0.00818057012855267530):0.00441331354076739298):0.00014245719616218070):0.00464405126759448450,((_R_Albizia_burkartiana_StivalSantos_678@NODE_1_length_1113_cov_15.408318:0.00753957389654612720,((_R_Albizia_niopoides_Simon_1601@NODE_1_length_1479_cov_156.804565:0.02354620280273103314,(_R_Albizia_glabripetala_Lewis_1652@NODE_1_length_1202_cov_33.724444:0.01056744703574700149,((_R_Albizia_inundata_Wood_26530@NODE_1_length_1190_cov_265.559471:0.01205440609846920516,(Albizia_subdimidiata_var_subdimidiata_Ferreira_210@NODE_1_length_1199_cov_171.111408:0.01002434327096177538,_R_Albizia_multiflora_Hughes_3090@NODE_1_length_1507_cov_150.712587:0.02056217439922300091):0.00716420605208204202):0.00000100000050002909,Albizia_decandra_Vilhena_231@NODE_1_length_993_cov_39.541485:0.00961519105350540533):0.00000100000050002909):0.01155298557959125172):0.00448243275237882044,((Albizia_xerophytica_Hughes_1435@NODE_1_length_1597_cov_95.747368:0.01044741559955252030,(_R_Albizia_adinocephala_FHO33_88@NODE_1_length_1925_cov_129.516234:0.00623711216053632767,(_R_Albizia_tomentosa_Hughes_648@NODE_1_length_1315_cov_127.826333:0.00408699337204917416,Albizia_sinaloensis_Hughes_1576@NODE_1_length_1436_cov_93.976453:0.00149961348197987063):0.00562078752705897234):0.00137570300420464535):0.00856506519229453291,(_R_Albizia_glabripetala_Lewis_1652@NODE_2_length_833_cov_56.310847:0.00000100000050002909,_R_Albizia_subdimidiata_var_minor_Gorts_341@NODE_1_length_1062_cov_39.503553:0.00139303768353706892):0.02126223249129671408):0.00000100000050002909):0.00442285971372939190):0.00454402797054513120,(_R_Albizia_edwallii_Dalmaso_272@NODE_1_length_1212_cov_8.594641:0.00538207381299851684,_R_Albizia_coripatensis_Hughes_2433@NODE_1_length_1720_cov_221.743153:0.01216233327208718525):0.00636418807353135701):0.00342683487248109184):0.00914207866123494667,((Enterolobium_cyclocarpum_MWC9020@NODE_2_length_717_cov_508.893750:0.02849642332822229299,Albizia_tomentella_Leach_Dunlop_3801@NODE_1_length_1643_cov_154.553640:0.04687609064329347625):0.00000100000050002909,(_R_Archidendron_clypearia_Wieringa_1849@NODE_1_length_1517_cov_282.572917:0.01790550923364579022,_R_Acacia_rostellifera_Murphy_466@NODE_1_length_1351_cov_251.467818:0.01886661441511170226):0.00435262910900096386):0.00624030681674517945):0.01623043800136885623,Afrocalliandra_redacta_Germishuizen_5585@NODE_1_length_1459_cov_258.960203:0.06646349687890019953):0.0;
