# Supplementary material for: A new generic circumscription of Hydrochorea (Leguminosae, Caesalpinioideae, mimosoid clade) with an amphi-Atlantic distribution
Source: PhytoKeys. 2022 Aug 22;205:401–37. doi: 10.3897/phytokeys.205.82775 (PMC9849043; doi:10.3897/phytokeys.205.82775)
Supplement: Supplementary material 2 — Supplementary data file S2 [file phytokeys-205-401_article-82775__-s002.zip › RBH3_m28178_comp34778_c0_seq1.tre]

(Archidendron_clypearia_Wieringa_1849@NODE_1_length_1743_cov_323.971188:0.01422490953090408371,((Punjuba_callejasii_Daly_5935@NODE_1_length_1422_cov_83.284758:0.00143282852074257854,_R_Punjuba_racemiflora_Jimenez_Soares_3626@NODE_1_length_1869_cov_169.564732:0.00416873142751158273):0.00882658824261031705,((((((_R_Afrocalliandra_redacta_Germishuizen_5585@NODE_10_length_631_cov_13.126354:0.44081591072444870072,((((_R_Afrocalliandra_redacta_Germishuizen_5585@NODE_11_length_543_cov_19.386266:0.06904300884390113247,_R_Afrocalliandra_redacta_Germishuizen_5585@NODE_2_length_1188_cov_78.144914:0.12191901674333993633):0.02210376051562693012,_R_Afrocalliandra_redacta_Germishuizen_5585@NODE_3_length_857_cov_132.430769:0.45936211323153286479):0.00000100000050002909,_R_Afrocalliandra_redacta_Germishuizen_5585@NODE_7_length_694_cov_69.930308:0.14511567232938252237):0.01532264300360710457,Afrocalliandra_redacta_Germishuizen_5585@NODE_5_length_706_cov_118.475358:0.09893189066016394584):0.01731047514278795732):0.02269110489239800285,(Afrocalliandra_redacta_Germishuizen_5585@NODE_6_length_701_cov_61.655449:0.13064791082337240402,(_R_Afrocalliandra_redacta_Germishuizen_5585@NODE_4_length_751_cov_24.087537:0.20748769707287562092,(Afrocalliandra_redacta_Germishuizen_5585@NODE_9_length_645_cov_26.850352:0.01740586386116256198,_R_Afrocalliandra_redacta_Germishuizen_5585@NODE_8_length_659_cov_38.070447:0.01442588023011430118):0.13800350510774733737):0.00255254143242909879):0.24273627186943347311):0.28376783507691216712,((_R_Calliandra_bella_LPQ15696@NODE_2_length_758_cov_201.696035:0.01526835942962573300,(Calliandra_bella_LPQ15696@NODE_1_length_799_cov_164.054017:0.01926163230324998143,(_R_Calliandra_bella_LPQ15696@NODE_5_length_516_cov_1322.799544:0.00000100000050002909,(_R_Calliandra_bella_LPQ15696@NODE_3_length_555_cov_200.244770:0.02317554715829454534,_R_Calliandra_bella_LPQ15696@NODE_4_length_522_cov_248.712360:0.02763984875930600854):0.02628831978189943158):0.00000100000050002909):0.00373036089669490697):0.02913010718060280238,_R_Afrocalliandra_redacta_Germishuizen_5585@NODE_1_length_1724_cov_267.720704:0.04953849449168552799):0.00722927918884406790):0.01147477843961559191,((Punjuba_killipii_Palodorios_6252@NODE_1_length_1494_cov_73.815102:0.00484943219398976163,Punjuba_lehmannii_Escobar_7465@NODE_2_length_1661_cov_180.679293:0.00407721897700298683):0.00544455960623520079,(((Jupunba_cochleata_Bonadeu_673@NODE_1_length_1421_cov_172.872024:0.00898016655767456227,((Jupunba_microcalyx_Iganci_855@NODE_3_length_745_cov_150.955090:0.00134838078395321478,Jupunba_leucophylla_Iganci_839@NODE_2_length_825_cov_182.520053:0.00372161713457677115):0.00305903136696705769,_R_Jupunba_macradenia_Lourteig_3021@NODE_1_length_1768_cov_163.026020:0.00674836440205345885):0.00122059404394646016):0.00248599358889244884,((Jupunba_limae_Iganci_261@NODE_1_length_2137_cov_124.005340:0.00700547591783533784,(_R_Jupunba_cochleata_Bonadeu_673@NODE_4_length_524_cov_34.234899:0.01215739790327385536,(Jupunba_villosa_Borges_423@NODE_1_length_2022_cov_167.165553:0.00305533327785141584,Jupunba_brachystachya_Lima_7438@NODE_1_length_1919_cov_176.540174:0.00182700732977301322):0.00000100000050002909):0.00314819148550686762):0.00303406759959173921,(Jupunba_microcalyx_Iganci_855@NODE_5_length_628_cov_44.782214:0.00376875212864207203,_R_Jupunba_leucophylla_Iganci_839@NODE_6_length_558_cov_72.207900:0.00765426478763618894):0.00761059306334661758):0.00000100000050002909):0.00210631028055504070,((((Jupunba_trapezifolia_Simon_1600@NODE_1_length_1651_cov_359.572682:0.00496730332533161685,(Jupunba_commutata_Maguire_46145@NODE_1_length_1780_cov_174.092777:0.00637442161758848807,Jupunba_barbouriana_Iganci_847@NODE_1_length_1579_cov_265.133156:0.00298338281307461992):0.00210162992946723824):0.00426383492567687650,((_R_Jupunba_microcalyx_Iganci_855@NODE_4_length_745_cov_134.145210:0.00000100000050002909,Jupunba_leucophylla_Iganci_839@NODE_3_length_825_cov_160.585561:0.00000100000050002909):0.00997326389326103763,((_R_Jupunba_filamentosa_Lima_7487@NODE_1_length_1927_cov_137.460000:0.00606631059899738305,((_R_Jupunba_idiopoda_Quesada_1718@NODE_1_length_1651_cov_92.228717:0.00372277894221479918,Jupunba_oxyphyllidia_Yonker_6157@NODE_1_length_1766_cov_165.406157:0.00229614125022346285):0.00259116960630956109,(_R_Jupunba_asplenifolia_Ekman_6383@NODE_1_length_1357_cov_71.812500:0.00436402475893430362,((Jupunba_abbottii_Zanoni_21220@NODE_1_length_1544_cov_160.732106:0.00528484546413157934,Jupunba_oppositifolia_Liegier_16014@NODE_1_length_1544_cov_146.319018:0.00198677914369008429):0.00065458684437643441,_R_Jupunba_nipensis_Mayo_19662@NODE_1_length_1436_cov_35.429728:0.00214643895822756768):0.00080769678438543659):0.00283261217019644372):0.00299732752461639388):0.00182165197751824417,(((((Cathormion_rhombifolium_Deighton_3618@NODE_1_length_1546_cov_108.307692:0.00945005751375806516,(Balizia_spnov_Morim_577@NODE_1_length_1030_cov_424.107692:0.01340336257792749258,Hydrochorea_gonggrijpii_Tillett_45696@NODE_1_length_1593_cov_185.886544:0.00108662967807149780):0.00134792997280943879):0.00083492731528257420,((Balizia_pedicellaris_Queiroz_15529@NODE_2_length_589_cov_194.151685:0.01561930856959427641,_R_Balizia_elegans_Iganci_870@NODE_1_length_2069_cov_132.670181:0.00218060791029657140):0.00203503789163417791,(Cathormion_obliquifoliolatum_Wieringa_6519@NODE_1_length_1787_cov_336.242494:0.00181901594112327349,(Hydrochorea_marginata_Morim_563@NODE_1_length_2193_cov_213.912098:0.00476441893912390481,Hydrochorea_corymbosa1_Bonadeu_655@NODE_1_length_1624_cov_247.147228:0.00451389402964220195):0.00000100000050002909):0.00070261185309388710):0.00181426721715784449):0.00000100000050002909,Balizia_pedicellaris_Queiroz_15529@NODE_1_length_890_cov_376.996407:0.00579607286768226825):0.00000100000050002909,_R_Balizia_spnov_Morim_577@NODE_3_length_597_cov_55.003690:0.00431303957534574615):0.00298276421635678638,((Balizia_leucocalyx_Aguilar_1939@NODE_1_length_2040_cov_148.881814:0.01096478845022983914,_R_Jupunba_microcalyx_Iganci_855@NODE_7_length_579_cov_912.266932:0.00638625061699199786):0.00000100000050002909,Jupunba_leucophylla_Iganci_839@NODE_4_length_793_cov_1137.663408:0.00135574939345609611):0.00000100000050002909):0.00119927825333997163):0.00241900883375717989):0.00000100000050002909):0.00060281572157557352,(_R_Jupunba_longipedunculata_Cardona_2682@NODE_1_length_1677_cov_218.597500:0.00693073985807365206,_R_Jupunba_laeta_Mori_25147@NODE_1_length_1625_cov_102.049742:0.01087282482537644916):0.00121009086835352280):0.00080162316917167494,(Jupunba_floribunda_Iganci_883@NODE_1_length_1497_cov_128.664789:0.00926989114692362490,_R_Jupunba_langsdorfii_Ribeiro_728@NODE_1_length_1916_cov_148.330614:0.01139956143329234721):0.00071644785789981417):0.00162786182521769407):0.00059229416173552107):0.01022441150100849086):0.00472853476180813519,(((_R_Jupunba_leucophylla_Iganci_839@NODE_5_length_738_cov_51.880484:0.00213282318457554696,_R_Jupunba_microcalyx_Iganci_855@NODE_6_length_623_cov_44.263736:0.00000100000050002909):1.45580385784059251897,((Balizia_leucocalyx_Aguilar_1939@NODE_2_length_1352_cov_63.356863:0.18988950381651248378,Balizia_spnov_Morim_577@NODE_2_length_746_cov_33.607815:0.22997235909393606845):0.09081332608655323657,(((((_R_Albizia_tomentella_Leach_Dunlop_3801@NODE_2_length_958_cov_51.488082:0.17679966498155949561,Albizia_tomentella_Leach_Dunlop_3801@NODE_3_length_779_cov_28.307692:0.13754855760838993750):0.02789353721872921479,(_R_Albizia_xerophytica_Hughes_1435@NODE_2_length_536_cov_28.333333:0.01496868955112103279,((_R_Albizia_tomentosa_Hughes_648@NODE_2_length_811_cov_35.741144:0.02533959856647603412,Albizia_sinaloensis_Hughes_1576@NODE_2_length_774_cov_31.460545:0.00436342594325225559):0.03140118390866956238,_R_Albizia_adinocephala_FHO33_88@NODE_2_length_638_cov_23.226381:0.04671468109150503367):0.00710163702537309777):0.09424014481688401668):0.01168327735916246425,((((_R_Jupunba_cochleata_Bonadeu_673@NODE_2_length_828_cov_32.058589:0.09698228979283814166,(_R_Punjuba_racemiflora_Jimenez_Soares_3626@NODE_6_length_530_cov_19.635762:0.04409801447592217455,((Jupunba_abbottii_Zanoni_21220@NODE_2_length_773_cov_27.619253:0.03452633032709039040,_R_Jupunba_oppositifolia_Liegier_16014@NODE_2_length_818_cov_19.892038:0.07767858274822116160):0.28697058337408298812,_R_Punjuba_racemiflora_Jimenez_Soares_3626@NODE_5_length_614_cov_60.145251:0.02884280903389639314):0.01827534698806705660):0.06472701955106945071):0.17548289079475851149,(((_R_Punjuba_killipii_Palodorios_6252@NODE_4_length_538_cov_38.830803:0.04447784208129365591,(Jupunba_leucophylla_Iganci_839@NODE_1_length_1150_cov_77.130475:0.03912416549081064454,_R_Jupunba_filamentosa_Lima_7487@NODE_2_length_783_cov_45.188385:0.01712300616974514467):0.05619884212287473008):0.03129504558160739469,((Punjuba_callejasii_Daly_5935@NODE_2_length_779_cov_24.270655:0.01965670420010598440,(Jupunba_microcalyx_Iganci_855@NODE_1_length_1313_cov_86.327670:0.03033957493208290501,(_R_Jupunba_macradenia_Lourteig_3021@NODE_2_length_837_cov_44.646053:0.00141773126706279786,_R_Balizia_leucocalyx_Aguilar_1939@NODE_3_length_1141_cov_49.546992:0.00185876447672265847):0.02514815493970028529):0.00776421448125477146):0.00630785949142876300,((Jupunba_cochleata_Bonadeu_673@NODE_3_length_534_cov_30.892779:0.00392361933496223822,_R_Hydrochorea_marginata_Morim_563@NODE_2_length_1336_cov_108.106434:0.01153829446743877968):0.03336017507741770999,(Jupunba_langsdorfii_Ribeiro_728@NODE_2_length_1174_cov_96.288058:0.02372971659867248451,Jupunba_microcalyx_Iganci_855@NODE_2_length_937_cov_63.144186:0.02524740864782433480):0.00692786285175998450):0.00136510366003222538):0.02100973211788589867):0.02673594571209467891,(Punjuba_racemiflora_Jimenez_Soares_3626@NODE_4_length_834_cov_94.046235:0.02336510000168705997,_R_Punjuba_lehmannii_Escobar_7465@NODE_1_length_1887_cov_113.779006:0.07689873429293610230):0.11932980308720454732):0.03975479523798335080):0.03572320711658202169,(Punjuba_killipii_Palodorios_6252@NODE_3_length_632_cov_58.648649:0.01669233820980093805,(_R_Punjuba_racemiflora_Jimenez_Soares_3626@NODE_3_length_867_cov_64.492405:0.06512401471895110094,Punjuba_lehmannii_Escobar_7465@NODE_5_length_871_cov_61.171285:0.01626040374742904193):0.01108219554082042271):0.05583017917328247925):0.03172316950525616575,((_R_Punjuba_killipii_Palodorios_6252@NODE_2_length_818_cov_40.106613:0.03696375264076404155,Punjuba_racemiflora_Jimenez_Soares_3626@NODE_2_length_1055_cov_125.535787:0.12955907538184585626):0.07429252427809009129,Punjuba_lehmannii_Escobar_7465@NODE_4_length_979_cov_63.257206:0.08537189603012583505):0.02881701004143996658):0.02098747938899185594):0.03129405195529188360,(_R_Punjuba_lehmannii_Escobar_7465@NODE_3_length_1107_cov_93.242718:0.20595812956312797848,(Jupunba_oxyphyllidia_Yonker_6157@NODE_2_length_795_cov_24.566852:0.02767702181745926998,Jupunba_idiopoda_Quesada_1718@NODE_2_length_756_cov_39.315169:0.00000100000050002909):0.18427890563662763235):0.01687335386686682204):0.09846014212134811261,Jupunba_oppositifolia_Liegier_16014@NODE_3_length_647_cov_26.122807:0.32698173898809168580):0.00000100000050002909):0.06855435878332295785):0.16541511231784700175,(_R_Albizia_tomentella_Leach_Dunlop_3801@NODE_1_length_1740_cov_304.615153:0.02536196528931940891,_R_Enterolobium_cyclocarpum_MWC9020@NODE_1_length_1802_cov_328.302029:0.02072409946839280648):0.00280906120128783087):0.00206848631792110006):0.00000100000050002909,((_R_Albizia_edwallii_Dalmaso_272@NODE_1_length_1597_cov_16.075875:0.00340619748334668963,Albizia_coripatensis_Hughes_2433@NODE_1_length_1944_cov_257.998393:0.00393270100074410815):0.00521761623586127713,((Albizia_decandra_Vilhena_231@NODE_1_length_1384_cov_54.623565:0.00810947365213213027,(_R_Albizia_multiflora_Hughes_3090@NODE_1_length_1610_cov_169.559687:0.01358098570824889384,(_R_Albizia_niopoides_Simon_1601@NODE_1_length_1729_cov_181.170097:0.00762260344099242350,Albizia_burkartiana_StivalSantos_678@NODE_1_length_1466_cov_18.420269:0.00779935955012964026):0.00108470101603607566):0.00000100000050002909):0.00137950637390294286,((Albizia_subdimidiata_var_minor_Gorts_341@NODE_1_length_1493_cov_49.841102:0.00630693064358666972,((_R_Albizia_xerophytica_Hughes_1435@NODE_1_length_1908_cov_81.578372:0.00242435123364878645,Albizia_adinocephala_FHO33_88@NODE_1_length_2039_cov_171.698267:0.00364356408080667880):0.00798992317744240919,(_R_Albizia_sinaloensis_Hughes_1576@NODE_1_length_1808_cov_101.183709:0.00305015180918636513,Albizia_tomentosa_Hughes_648@NODE_1_length_1626_cov_132.779212:0.00388533707673471970):0.00491402942759846650):0.00056574830464910751):0.00243573930788196658,((Albizia_inundata_Wood_26530@NODE_1_length_1582_cov_300.696791:0.00489163988986254013,Albizia_subdimidiata_var_subdimidiata_Ferreira_210@NODE_1_length_1716_cov_162.623551:0.01276794814908910336):0.00499430301384641909,_R_Albizia_glabripetala_Lewis_1652@NODE_1_length_1535_cov_63.471193:0.00310911413636423594):0.00245337270596900558):0.00000100000050002909):0.00611766514653660966):0.00634734474424324124):0.00000100000050002909):0.00254415056561345778,Acacia_rostellifera_Murphy_466@NODE_1_length_1573_cov_372.052139:0.02115944469963135580):0.0;
