# Supplementary material for: A new generic circumscription of Hydrochorea (Leguminosae, Caesalpinioideae, mimosoid clade) with an amphi-Atlantic distribution
Source: PhytoKeys. 2022 Aug 22;205:401–37. doi: 10.3897/phytokeys.205.82775 (PMC9849043; doi:10.3897/phytokeys.205.82775)
Supplement: Supplementary material 2 — Supplementary data file S2 [file phytokeys-205-401_article-82775__-s002.zip › RBH3_m28346_comp34815_c0_seq8_exon03.tre]

(_R_Albizia_xerophytica_Hughes_1435@NODE_1_length_1393_cov_107.262918:0.00679681431091336014,((_R_Albizia_sinaloensis_Hughes_1576@NODE_1_length_1180_cov_112.996374:0.00568193594887872206,_R_Albizia_tomentosa_Hughes_648@NODE_1_length_1399_cov_113.506051:0.00496282359350133130):0.00446240488746282946,(((_R_Albizia_decandra_Vilhena_231@NODE_1_length_931_cov_51.001171:0.01303406130119497998,_R_Albizia_multiflora_Hughes_3090@NODE_1_length_1518_cov_172.757807:0.01242780003812636071):0.00620242940264765976,((_R_Albizia_coripatensis_Hughes_2433@NODE_1_length_1693_cov_265.113243:0.03421905487716114108,_R_Albizia_edwallii_Dalmaso_272@NODE_1_length_1237_cov_10.510998:0.00566760291000331824):0.01733814971228896107,((((_R_Enterolobium_cyclocarpum_MWC9020@NODE_1_length_1176_cov_317.312102:0.02420529911830633998,Punjuba_racemiflora_Jimenez_Soares_3626@NODE_1_length_1685_cov_141.298507:0.00902145271826722793):0.00170898913311255500,(Punjuba_callejasii_Daly_5935@NODE_1_length_1038_cov_75.208117:0.00610092419500393984,(_R_Punjuba_lehmannii_Escobar_7465@NODE_1_length_1562_cov_144.829630:0.00439810770309964020,Punjuba_killipii_Palodorios_6252@NODE_1_length_1224_cov_92.213601:0.00317968416984443572):0.00350538395138494602):0.00657208572693257845):0.00281078589108033983,(((_R_Jupunba_macradenia_Lourteig_3021@NODE_1_length_1281_cov_165.599668:0.01147509223473448629,_R_Balizia_leucocalyx_Aguilar_1939@NODE_1_length_1732_cov_184.556495:0.00933124077472632756):0.00181589985384286723,((((_R_Cathormion_rhombifolium_Deighton_3618@NODE_1_length_1373_cov_110.221451:0.00137431843892510744,_R_Cathormion_obliquifoliolatum_Wieringa_6519@NODE_1_length_1171_cov_242.353943:0.00289545586320213988):0.00207247551404815458,(_R_Hydrochorea_gonggrijpii_Tillett_45696@NODE_1_length_1211_cov_248.215168:0.00178611583861483666,((_R_Hydrochorea_corymbosa2_Iganci_862@NODE_1_length_1481_cov_323.893408:0.00225711015505817127,Hydrochorea_corymbosa1_Bonadeu_655@NODE_1_length_1284_cov_1273.804719:0.00404620268581703298):0.00303492275895540483,_R_Hydrochorea_marginata_Morim_563@NODE_2_length_777_cov_90.218571:0.00392720732703072568):0.00200891501100448032):0.00098246755029552930):0.00000100000050002909,_R_Balizia_spnov_Morim_577@NODE_1_length_1601_cov_243.023286:0.00701502395529875027):0.00401454828991355817,((Balizia_pedicellaris_Queiroz_15529@NODE_1_length_794_cov_314.457375:0.00408596822061324094,(_R_Balizia_elegans_Iganci_870@NODE_1_length_1733_cov_152.304952:0.00473175104425458629,Balizia_pedicellaris_Queiroz_15529@NODE_2_length_722_cov_226.077961:0.00634643510713685331):0.00000100000050002909):0.00562904684554138470,_R_Hydrochorea_marginata_Morim_563@NODE_1_length_793_cov_88.381285:0.01600845503885237053):0.00105951601860999845):0.00277520004104753236):0.00481088553397319464,((((Jupunba_laeta_Mori_25147@NODE_1_length_1381_cov_68.265337:0.00687026146860197050,(((Jupunba_commutata_Maguire_46145@NODE_1_length_1261_cov_217.733108:0.01371035367558149504,_R_Jupunba_trapezifolia_Simon_1600@NODE_1_length_1484_cov_125.314206:0.00318081678581698130):0.00200325727251128528,(_R_Jupunba_barbouriana_Iganci_847@NODE_1_length_1164_cov_307.766329:0.00000100000050002909,_R_Jupunba_barbouriana_Iganci_847@NODE_2_length_519_cov_13.647059:0.00144674147682122148):0.00671455280023856762):0.00000100000050002909,(_R_Jupunba_microcalyx_Iganci_855@NODE_1_length_2042_cov_160.433079:0.00292904427782143600,(_R_Jupunba_leucophylla_Iganci_839@NODE_1_length_1551_cov_259.859566:0.00000100000050002909,_R_Jupunba_leucophylla_Iganci_839@NODE_2_length_672_cov_17.798319:0.00000100000050002909):0.00571369047147066156):0.00145544971688559292):0.00063790285863627502):0.00061982622266396005,(((_R_Jupunba_asplenifolia_Ekman_6383@NODE_1_length_1017_cov_87.127660:0.00222454750172247293,(Jupunba_abbottii_Zanoni_21220@NODE_1_length_1316_cov_143.774011:0.00438765817685407220,_R_Jupunba_oppositifolia_Liegier_16014@NODE_1_length_1213_cov_159.646127:0.00635927406512699564):0.00000100000050002909):0.00000100000050002909,Jupunba_nipensis_Mayo_19662@NODE_1_length_1056_cov_57.894791:0.00318316653148199326):0.00557699883855883403,(_R_Jupunba_idiopoda_Quesada_1718@NODE_1_length_1269_cov_106.103188:0.00882467357803300677,_R_Jupunba_oxyphyllidia_Yonker_6157@NODE_1_length_1307_cov_182.786179:0.00432527345822867563):0.00093390526624417185):0.00274109621662569280):0.00063662948954432434,(_R_Jupunba_langsdorfii_Ribeiro_728@NODE_1_length_1830_cov_135.073588:0.00540751806059104438,((_R_Jupunba_villosa_Borges_423@NODE_1_length_1789_cov_155.119743:0.00312107070857651136,_R_Jupunba_brachystachya_Lima_7438@NODE_1_length_1800_cov_120.575160:0.00061867766662831308):0.00374114226461716307,(_R_Jupunba_cochleata_Bonadeu_673@NODE_1_length_1891_cov_130.340684:0.00249309255502554866,(_R_Jupunba_limae_Iganci_261@NODE_1_length_1839_cov_133.965948:0.00470949086170708957,_R_Jupunba_filamentosa_Lima_7487@NODE_1_length_1694_cov_129.635745:0.00615506822175070079):0.00073956643212339944):0.00000100000050002909):0.00312516428803587829):0.00061700927301946258):0.00000100000050002909,(Jupunba_floribunda_Iganci_883@NODE_1_length_1943_cov_140.166131:0.00494528631430640308,_R_Jupunba_longipedunculata_Cardona_2682@NODE_1_length_1327_cov_267.212000:0.00321580050846527682):0.00195201821023474891):0.00185843283278711458):0.00443496289788655913):0.00051432636316597002,(((_R_Afrocalliandra_redacta_Germishuizen_5585@NODE_1_length_1103_cov_182.819688:0.06014365431453085747,_R_Calliandra_bella_LPQ15696@NODE_1_length_1640_cov_296.796545:0.12938023067405948763):0.04787794433208981265,(_R_Archidendron_clypearia_Wieringa_1849@NODE_1_length_1406_cov_318.139955:0.02070365641399658438,_R_Acacia_rostellifera_Murphy_466@NODE_1_length_1816_cov_230.730880:0.02291370796748145797):0.00297753089033286553):0.00257521921183387435,_R_Albizia_tomentella_Leach_Dunlop_3801@NODE_1_length_1623_cov_325.293661:0.04478278571167779165):0.00191983719655234274):0.00331742027640847745):0.00914297156173478343):0.00073610024315947319,(((Albizia_glabripetala_Lewis_1652@NODE_1_length_1245_cov_52.183219:0.01123432273198218465,((_R_Albizia_inundata_Wood_26530@NODE_1_length_1164_cov_173.383228:0.01323663690975492545,_R_Albizia_subdimidiata_var_subdimidiata_Ferreira_210@NODE_1_length_1468_cov_148.865564:0.00609668985707553183):0.00129699432254993152,Albizia_subdimidiata_var_minor_Gorts_341@NODE_1_length_1074_cov_51.312939:0.00826932170984560379):0.00820029373900036523):0.00783608496964733128,_R_Albizia_burkartiana_StivalSantos_678@NODE_1_length_1238_cov_11.441251:0.01215546782515619477):0.00000100000050002909,_R_Albizia_niopoides_Simon_1601@NODE_1_length_1319_cov_196.143317:0.01720864453708972550):0.00128413928732840944):0.01011198839685214547):0.00242250181039882365,Albizia_adinocephala_FHO33_88@NODE_1_length_2103_cov_147.316881:0.00738899207796610193):0.0;
