# Supplementary material for: A new generic circumscription of Hydrochorea (Leguminosae, Caesalpinioideae, mimosoid clade) with an amphi-Atlantic distribution
Source: PhytoKeys. 2022 Aug 22;205:401–37. doi: 10.3897/phytokeys.205.82775 (PMC9849043; doi:10.3897/phytokeys.205.82775)
Supplement: Supplementary material 2 — Supplementary data file S2 [file phytokeys-205-401_article-82775__-s002.zip › RBH3_m28370_comp34820_c1_seq1_exon01.tre]

(((Albizia_multiflora_Hughes_3090@NODE_2_length_918_cov_56.831153:0.00000100000050002909,((_R_Albizia_subdimidiata_var_subdimidiata_Ferreira_210@NODE_2_length_761_cov_65.568713:0.00000100000050002909,(_R_Albizia_inundata_Wood_26530@NODE_2_length_522_cov_62.877944:0.00000100000050002909,Albizia_subdimidiata_var_minor_Gorts_341@NODE_2_length_706_cov_20.290938:0.00603733227025551270):0.00000100000050002909):0.00406665482651274914,((_R_Cathormion_obliquifoliolatum_Wieringa_6519@NODE_2_length_924_cov_27.434983:0.01471292183903919783,_R_Afrocalliandra_redacta_Germishuizen_5585@NODE_2_length_991_cov_91.599562:0.06212333083575394960):0.00704559820297442994,(((_R_Albizia_niopoides_Simon_1601@NODE_2_length_820_cov_67.300135:0.01610468415933065736,Albizia_adinocephala_FHO33_88@NODE_2_length_1336_cov_48.871326:0.00191717195807905518):0.00259807713341298711,((Albizia_sinaloensis_Hughes_1576@NODE_2_length_979_cov_33.494457:0.00226622820838134854,Albizia_tomentosa_Hughes_648@NODE_2_length_931_cov_47.607728:0.00280355314589548392):0.00254492811221627589,_R_Albizia_xerophytica_Hughes_1435@NODE_2_length_933_cov_21.742991:0.00459094411022375765):0.00102232159516772291):0.00103480602538243063,Albizia_coripatensis_Hughes_2433@NODE_2_length_1173_cov_75.945255:0.01314051438424252739):0.00000100000050002909):0.01210153302668066748):0.00908388727888782138):0.33069296909120482475,(((_R_Albizia_coripatensis_Hughes_2433@NODE_1_length_1705_cov_330.502457:0.00537914601392514360,(Albizia_edwallii_Dalmaso_272@NODE_1_length_1273_cov_6.231527:0.00316739200713610962,((_R_Albizia_decandra_Vilhena_231@NODE_1_length_1146_cov_38.976614:0.00911340293492043929,(_R_Albizia_burkartiana_StivalSantos_678@NODE_1_length_1252_cov_11.397661:0.00613206042608186244,(Albizia_glabripetala_Lewis_1652@NODE_1_length_1496_cov_121.905567:0.00512566030552764635,(Albizia_multiflora_Hughes_3090@NODE_1_length_1615_cov_195.374512:0.00423859928470996569,(Albizia_inundata_Wood_26530@NODE_1_length_1172_cov_237.333930:0.00273421564767694324,(Albizia_subdimidiata_var_minor_Gorts_341@NODE_1_length_1324_cov_47.227747:0.00223758149163175591,Albizia_subdimidiata_var_subdimidiata_Ferreira_210@NODE_1_length_1475_cov_240.553648:0.00401554137849466797):0.00000100000050002909):0.00080068182901527182):0.00000100000050002909):0.00392358151025746105):0.00000100000050002909):0.00279563933873685925,(Albizia_niopoides_Simon_1601@NODE_1_length_1640_cov_229.471529:0.01116442851645549697,((_R_Albizia_adinocephala_FHO33_88@NODE_1_length_1957_cov_198.169149:0.00669018494968512574,(Albizia_xerophytica_Hughes_1435@NODE_1_length_1650_cov_136.302606:0.00186941320277912129,Albizia_sinaloensis_Hughes_1576@NODE_1_length_1686_cov_130.138595:0.00518978574471245461):0.00122102386885076207):0.00063774864365102120,_R_Albizia_tomentosa_Hughes_648@NODE_1_length_1460_cov_191.071584:0.00567109096230827576):0.00267983636220218892):0.00000100000050002909):0.00172864595771980386):0.00000100000050002909):0.00470583483675459172,((Punjuba_killipii_Palodorios_6252@NODE_1_length_1178_cov_93.237057:0.00541646240746105050,(_R_Punjuba_lehmannii_Escobar_7465@NODE_1_length_1734_cov_129.208811:0.00527568582704868692,(Punjuba_racemiflora_Jimenez_Soares_3626@NODE_1_length_1792_cov_186.311370:0.00616795403737151367,_R_Punjuba_callejasii_Daly_5935@NODE_1_length_1358_cov_23.557377:0.00478927495365859789):0.00385581037318411066):0.00000100000050002909):0.00116452201310360162,(((Jupunba_barbouriana_Iganci_847@NODE_1_length_1935_cov_239.480624:0.00232624265413996058,(_R_Jupunba_commutata_Maguire_46145@NODE_1_length_1908_cov_165.752594:0.00418923583697812692,Jupunba_trapezifolia_Simon_1600@NODE_1_length_1790_cov_196.342939:0.00117957180069848291):0.00000100000050002909):0.00116741518357380827,(Jupunba_idiopoda_Quesada_1718@NODE_1_length_1298_cov_110.955774:0.00077038131843828344,_R_Jupunba_oxyphyllidia_Yonker_6157@NODE_1_length_1556_cov_172.724814:0.00154122551399016577):0.00442664288587559050):0.00057558698009534896,(((((Balizia_spnov_Morim_577@NODE_1_length_1271_cov_440.370066:0.00182205148162102701,Cathormion_obliquifoliolatum_Wieringa_6519@NODE_1_length_1781_cov_202.226535:0.01643332077928254253):0.00176625585025691522,(Balizia_pedicellaris_Queiroz_15529@NODE_1_length_1714_cov_515.125980:0.00413382761347263865,Balizia_leucocalyx_Aguilar_1939@NODE_1_length_2002_cov_175.962078:0.00467846366687969892):0.00000100000050002909):0.00058118582667563150,((Hydrochorea_gonggrijpii_Tillett_45696@NODE_1_length_1426_cov_215.175686:0.00070685473420009496,(Hydrochorea_marginata_Morim_563@NODE_1_length_1895_cov_280.875138:0.00174891449841082050,(Cathormion_rhombifolium_Deighton_3618@NODE_1_length_1598_cov_120.493097:0.00319358535187015246,(Hydrochorea_corymbosa1_Bonadeu_655@NODE_1_length_1265_cov_256.195868:0.00077360245692989016,_R_Hydrochorea_corymbosa2_Iganci_862@NODE_1_length_1593_cov_400.308192:0.00063483634579424898):0.00000387836385026648):0.00000100000050002909):0.00116238308819672522):0.00350746989990691508,Balizia_elegans_Iganci_870@NODE_1_length_1922_cov_165.655285:0.00526065816909946152):0.00000100000050002909):0.00116373596008535838,(Jupunba_nipensis_Mayo_19662@NODE_1_length_1127_cov_73.607619:0.00463840820033889923,((Jupunba_abbottii_Zanoni_21220@NODE_1_length_1471_cov_146.360832:0.00239193995691592198,_R_Jupunba_asplenifolia_Ekman_6383@NODE_1_length_1253_cov_60.717687:0.00165547837105518370):0.00238072333270485320,Jupunba_oppositifolia_Liegier_16014@NODE_1_length_1386_cov_188.430863:0.00306326790586875473):0.00000100000050002909):0.00158685900613485535):0.00058101905246449803,((_R_Jupunba_laeta_Mori_25147@NODE_1_length_1418_cov_71.240865:0.00357303805498859327,_R_Jupunba_langsdorfii_Ribeiro_728@NODE_1_length_1990_cov_146.867224:0.00467157638122124227):0.00000100000050002909,(_R_Jupunba_cochleata_Bonadeu_673@NODE_1_length_1867_cov_181.189385:0.00584741674322924402,((_R_Jupunba_limae_Iganci_261@NODE_1_length_1903_cov_180.017525:0.00291322060553268454,(Jupunba_filamentosa_Lima_7487@NODE_1_length_1885_cov_176.076327:0.00351825010975303012,(Jupunba_macradenia_Lourteig_3021@NODE_1_length_1422_cov_142.533829:0.00425416403407179525,(Jupunba_floribunda_Iganci_883@NODE_1_length_2018_cov_162.059248:0.00525583861460930581,(_R_Jupunba_longipedunculata_Cardona_2682@NODE_1_length_1411_cov_202.214393:0.00596452012315656661,(_R_Jupunba_leucophylla_Iganci_839@NODE_1_length_2063_cov_300.572508:0.00115659006214020670,Jupunba_microcalyx_Iganci_855@NODE_1_length_2048_cov_212.179097:0.00058284980852393756):0.00291245996480890253):0.00000100000050002909):0.00087199337871108674):0.00087271925412994136):0.00115584542387186400):0.00057977340500395746,(Jupunba_brachystachya_Lima_7438@NODE_1_length_1795_cov_179.043655:0.00298325226523293591,Jupunba_villosa_Borges_423@NODE_1_length_1902_cov_197.756164:0.00291282084587657190):0.00000100000050002909):0.00115109734542494170):0.00000100000050002909):0.00000100000050002909):0.00000100000050002909):0.00233365970634528096):0.00234677096921417179):0.00072697119597144033,(_R_Acacia_rostellifera_Murphy_466@NODE_1_length_2028_cov_243.372629:0.01444381847258892175,(_R_Archidendron_clypearia_Wieringa_1849@NODE_1_length_1675_cov_309.880476:0.01065756626849717614,(Albizia_tomentella_Leach_Dunlop_3801@NODE_1_length_1592_cov_216.650825:0.01783013369920228783,Enterolobium_cyclocarpum_MWC9020@NODE_1_length_921_cov_605.104265:0.01664405203759784790):0.00212569622540904890):0.00029209913939895878):0.00281536153662731697):0.00579323163443904929):0.00940852357167522128,Calliandra_bella_LPQ15696@NODE_1_length_1726_cov_309.685264:0.06518429997683074240,Afrocalliandra_redacta_Germishuizen_5585@NODE_1_length_1433_cov_427.207965:0.04391744230009610866):0.0;
