# Supplementary material for: A new generic circumscription of Hydrochorea (Leguminosae, Caesalpinioideae, mimosoid clade) with an amphi-Atlantic distribution
Source: PhytoKeys. 2022 Aug 22;205:401–37. doi: 10.3897/phytokeys.205.82775 (PMC9849043; doi:10.3897/phytokeys.205.82775)
Supplement: Supplementary material 2 — Supplementary data file S2 [file phytokeys-205-401_article-82775__-s002.zip › RBH3_m29534_comp35081_c0_seq1_exon01.tre]

((_R_Calliandra_bella_LPQ15696@NODE_2_length_1470_cov_365.513999:0.08131746086363104975,Calliandra_bella_LPQ15696@NODE_1_length_1472_cov_391.543369:0.12282739503955396321):0.02905473535806701868,(((_R_Punjuba_racemiflora_Jimenez_Soares_3626@NODE_1_length_1479_cov_156.716120:0.00847818431815250580,((Punjuba_killipii_Palodorios_6252@NODE_1_length_1233_cov_73.116782:0.00175447733289456884,_R_Punjuba_callejasii_Daly_5935@NODE_1_length_1025_cov_23.324895:0.00353179937332138028):0.00079807014446739086,_R_Punjuba_lehmannii_Escobar_7465@NODE_1_length_1328_cov_118.988809:0.00632889387279712747):0.01230163000482423045):0.00463893870109345196,((Jupunba_macradenia_Lourteig_3021@NODE_1_length_1251_cov_132.038330:0.00173158786311961022,_R_Balizia_pedicellaris_Queiroz_15529@NODE_1_length_1164_cov_457.021641:0.00868896340212061552):0.00172458081193697737,((((Jupunba_asplenifolia_Ekman_6383@NODE_1_length_1005_cov_67.184267:0.04140054280789200181,_R_Jupunba_nipensis_Mayo_19662@NODE_1_length_1013_cov_46.504274:0.00000100000050002909):0.00660582536683519683,(_R_Jupunba_oppositifolia_Liegier_16014@NODE_1_length_1186_cov_140.338142:0.00093501749155904413,Jupunba_abbottii_Zanoni_21220@NODE_1_length_1205_cov_134.965426:0.00090583446128520025):0.00434069065481079708):0.00439503001247622781,((_R_Jupunba_langsdorfii_Ribeiro_728@NODE_1_length_1733_cov_124.460749:0.00771939695007205391,(Balizia_elegans_Iganci_870@NODE_1_length_1526_cov_137.162181:0.00691098413110875255,(Jupunba_idiopoda_Quesada_1718@NODE_1_length_1209_cov_134.220848:0.00270494259699002697,_R_Jupunba_oxyphyllidia_Yonker_6157@NODE_1_length_1340_cov_143.106097:0.00330999957595546528):0.00219278173698371579):0.00229789628918860645):0.00138927398164188746,((_R_Jupunba_microcalyx_Iganci_855@NODE_1_length_1605_cov_190.172120:0.00210251051774779834,_R_Jupunba_leucophylla_Iganci_839@NODE_1_length_1687_cov_254.181366:0.00070043586728138290):0.00140859505102892925,(Jupunba_longipedunculata_Cardona_2682@NODE_1_length_1389_cov_127.937500:0.00297263962478516199,_R_Jupunba_floribunda_Iganci_883@NODE_1_length_2007_cov_112.950777:0.00140250721692764522):0.00139395114003117225):0.00708542800111137006):0.00000100000050002909):0.00207878294083707919,((Balizia_leucocalyx_Aguilar_1939@NODE_1_length_1750_cov_138.716677:0.01561185370293356398,(((_R_Hydrochorea_gonggrijpii_Tillett_45696@NODE_1_length_1241_cov_153.750859:0.00604588649229824589,(Hydrochorea_corymbosa1_Bonadeu_655@NODE_1_length_952_cov_230.285396:0.00134598026738319402,_R_Hydrochorea_corymbosa2_Iganci_862@NODE_1_length_1141_cov_440.627072:0.00098210722306704299):0.00100876315232876069):0.00083888257966880243,Hydrochorea_marginata_Morim_563@NODE_1_length_1769_cov_197.568558:0.00696804350237622237):0.00083037156318175134,(_R_Balizia_spnov_Morim_577@NODE_1_length_1336_cov_283.294301:0.00608324414831931410,(Cathormion_obliquifoliolatum_Wieringa_6519@NODE_1_length_1369_cov_112.381279:0.00000100000050002909,Cathormion_rhombifolium_Deighton_3618@NODE_1_length_1347_cov_98.147244:0.00153116358755239529):0.00390602850436174440):0.00395332076105946173):0.01352952524704111557):0.00029635802489095414,((((Jupunba_brachystachya_Lima_7438@NODE_1_length_1571_cov_146.358099:0.00278741798250657820,_R_Jupunba_limae_Iganci_261@NODE_1_length_1727_cov_128.004848:0.00139213564477713692):0.00209691491040592259,Jupunba_villosa_Borges_423@NODE_1_length_1625_cov_162.888243:0.00487475343287506468):0.00068716391071857582,(Jupunba_cochleata_Bonadeu_673@NODE_1_length_1650_cov_152.940877:0.00772215711209620591,((_R_Jupunba_trapezifolia_Simon_1600@NODE_1_length_1207_cov_226.380208:0.13633045566916224267,Jupunba_barbouriana_Iganci_847@NODE_1_length_1255_cov_256.325127:0.00164916989365755315):0.00202485412526279577,_R_Jupunba_commutata_Maguire_46145@NODE_1_length_1448_cov_161.526623:0.00882583844954147254):0.00157769459593901486):0.00000100000050002909):0.00240214001373749040,(_R_Jupunba_laeta_Mori_25147@NODE_1_length_1129_cov_68.362167:0.00610512260585292267,_R_Jupunba_filamentosa_Lima_7487@NODE_1_length_1552_cov_135.097627:0.00497093274158317677):0.00098140006223503581):0.00244301445073739042):0.00157232636671735850):0.00000100000050002909):0.00398300894281641057):0.01055800533321772129,((_R_Acacia_rostellifera_Murphy_466@NODE_1_length_1704_cov_184.122311:0.02899121900081928771,Archidendron_clypearia_Wieringa_1849@NODE_1_length_1064_cov_364.449848:0.00808709105656853049):0.00382671968089926939,((Albizia_tomentella_Leach_Dunlop_3801@NODE_1_length_1347_cov_230.402362:0.02874833444476250499,Enterolobium_cyclocarpum_MWC9020@NODE_1_length_1314_cov_321.202102:0.01882881711433822755):0.00605574386175141213,((((((Albizia_tomentosa_Hughes_648@NODE_1_length_1410_cov_114.833458:0.00330709508422099728,(_R_Albizia_sinaloensis_Hughes_1576@NODE_1_length_1036_cov_140.736184:0.00153235896621277878,(_R_Albizia_adinocephala_FHO33_88@NODE_1_length_1615_cov_166.195709:0.00377316081821742070,_R_Albizia_xerophytica_Hughes_1435@NODE_1_length_1390_cov_95.929931:0.00481102251318138528):0.00063910879221562903):0.00206441696144472626):0.00784846913527076362,_R_Albizia_multiflora_Hughes_3090@NODE_1_length_1323_cov_163.808989:0.01611572053702269372):0.00150708027486875953,(Albizia_decandra_Vilhena_231@NODE_1_length_1042_cov_55.696373:0.01150396643243876971,_R_Albizia_niopoides_Simon_1601@NODE_1_length_1141_cov_224.547932:0.00596787459238881830):0.00094083399487925967):0.00001344468832058712,_R_Albizia_burkartiana_StivalSantos_678@NODE_1_length_832_cov_12.980695:0.00860586303117797519):0.00070922533868234547,(Albizia_glabripetala_Lewis_1652@NODE_1_length_941_cov_106.140046:0.00273959858239827174,(Albizia_inundata_Wood_26530@NODE_1_length_1036_cov_261.445464:0.00461103359808168536,(Albizia_subdimidiata_var_minor_Gorts_341@NODE_1_length_1028_cov_56.662461:0.00242704435134046166,Albizia_subdimidiata_var_subdimidiata_Ferreira_210@NODE_1_length_1096_cov_220.382728:0.01234113154108987427):0.00288115526755303338):0.00127211381806653211):0.00643669862932775422):0.00140565068732900105,(_R_Albizia_coripatensis_Hughes_2433@NODE_1_length_1476_cov_244.837741:0.00266222400647366051,_R_Albizia_edwallii_Dalmaso_272@NODE_1_length_1128_cov_7.506058:0.00511451462285544486):0.00913660866944238613):0.00418297380947624860):0.00000100000050002909):0.00062000957914726013):0.07903480091772009664,Afrocalliandra_redacta_Germishuizen_5585@NODE_1_length_1090_cov_680.293189:0.06677850151519618138):0.0;
