# Supplementary material for: A new generic circumscription of Hydrochorea (Leguminosae, Caesalpinioideae, mimosoid clade) with an amphi-Atlantic distribution
Source: PhytoKeys. 2022 Aug 22;205:401–37. doi: 10.3897/phytokeys.205.82775 (PMC9849043; doi:10.3897/phytokeys.205.82775)
Supplement: Supplementary material 2 — Supplementary data file S2 [file phytokeys-205-401_article-82775__-s002.zip › RBH3_m30217_comp35219_c1_seq1_exon07.tre]

(_R_Albizia_xerophytica_Hughes_1435@NODE_1_length_1205_cov_89.055851:0.00457186854078498687,((Albizia_tomentosa_Hughes_648@NODE_1_length_1266_cov_103.825904:0.00958509478651958444,Albizia_sinaloensis_Hughes_1576@NODE_1_length_1184_cov_88.288166:0.01362561606014773240):0.01076133065957589861,(((Albizia_inundata_Wood_26530@NODE_2_length_501_cov_271.840807:0.02925385013400665438,_R_Albizia_multiflora_Hughes_3090@NODE_1_length_1541_cov_108.675546:0.00775060806552512610):0.01840604324330098393,(_R_Albizia_niopoides_Simon_1601@NODE_1_length_1180_cov_146.208522:0.02051695905655316621,(_R_Albizia_inundata_Wood_26530@NODE_1_length_797_cov_299.451482:0.00479222902989495311,((Albizia_glabripetala_Lewis_1652@NODE_2_length_710_cov_37.530806:0.00358330020026137886,_R_Albizia_subdimidiata_var_minor_Gorts_341@NODE_1_length_1055_cov_33.567485:0.00000100000050002909):0.01364062615724332371,Albizia_subdimidiata_var_subdimidiata_Ferreira_210@NODE_1_length_1240_cov_122.199484:0.00679915491499785175):0.00000100000050002909):0.01705794567301062090):0.00530902512839397794):0.00135114407674407039,((Albizia_glabripetala_Lewis_1652@NODE_1_length_782_cov_48.198582:0.01667445135316179133,_R_Albizia_decandra_Vilhena_231@NODE_1_length_694_cov_41.265802:0.01113597112253239194):0.00326558230861095705,(_R_Albizia_burkartiana_StivalSantos_678@NODE_1_length_824_cov_8.254876:0.01506254572288825977,(_R_Albizia_coripatensis_Hughes_2433@NODE_1_length_1740_cov_166.146723:0.02623788293832146623,((((Albizia_edwallii_Dalmaso_272@NODE_2_length_541_cov_2.901235:0.02396853245360770421,Albizia_burkartiana_StivalSantos_678@NODE_2_length_508_cov_2.114790:0.03315159651829938103):0.00000100000050002909,(((Archidendron_clypearia_Wieringa_1849@NODE_1_length_1203_cov_184.746004:0.03281269600104798345,(Enterolobium_cyclocarpum_MWC9020@NODE_1_length_885_cov_113.357673:0.04810305610203254034,_R_Acacia_rostellifera_Murphy_466@NODE_1_length_1366_cov_157.075252:0.03170655577891492299):0.00207760359071084691):0.01389961680092555857,(_R_Afrocalliandra_redacta_Germishuizen_5585@NODE_1_length_1011_cov_77.315846:0.19488929243915129041,_R_Calliandra_bella_LPQ15696@NODE_1_length_1017_cov_59.813830:0.15584371066689983731):0.08081160775400844654):0.01493372833104718127,((((((((((_R_Balizia_spnov_Morim_577@NODE_1_length_938_cov_194.236693:0.01090172016412014298,((Hydrochorea_gonggrijpii_Tillett_45696@NODE_1_length_1010_cov_88.705252:0.00289707213969225700,(_R_Hydrochorea_corymbosa2_Iganci_862@NODE_2_length_524_cov_115.597015:0.00628079827407962421,Hydrochorea_corymbosa1_Bonadeu_655@NODE_1_length_880_cov_137.507879:0.00985053428105378548):0.00000100000050002909):0.00149388827273971131,((_R_Hydrochorea_marginata_Morim_563@NODE_1_length_1545_cov_138.173025:0.00000100000050002909,_R_Hydrochorea_corymbosa2_Iganci_862@NODE_1_length_765_cov_166.770423:0.00808992631836862389):0.00486003069336021776,Hydrochorea_corymbosa1_Bonadeu_655@NODE_2_length_555_cov_193.382000:0.00702200282237478574):0.00481950935166943015):0.00201909291673013896):0.00881866006147300971,((_R_Hydrochorea_corymbosa2_Iganci_862@NODE_3_length_502_cov_95.467562:0.00000100000050002909,Cathormion_obliquifoliolatum_Wieringa_6519@NODE_1_length_1858_cov_144.424847:0.00514433462567867594):0.01043780509189780499,_R_Cathormion_rhombifolium_Deighton_3618@NODE_1_length_1010_cov_57.779207:0.00951039958539566521):0.00121021360768051194):0.00043228924795269080,_R_Balizia_elegans_Iganci_870@NODE_1_length_1422_cov_91.814870:0.01576932732950500626):0.00000100000050002909,Balizia_spnov_Morim_577@NODE_2_length_615_cov_122.301786:0.00205246073405666385):0.00285588632373384287,((_R_Jupunba_commutata_Maguire_46145@NODE_1_length_1291_cov_99.801483:0.00088742286923372549,_R_Jupunba_barbouriana_Iganci_847@NODE_1_length_1374_cov_126.453354:0.00155322187032776778):0.00070713767389976308,_R_Jupunba_trapezifolia_Simon_1600@NODE_1_length_1566_cov_164.915950:0.00499063804727263235):0.00690065436708244689):0.00535086228084185721,(Jupunba_cochleata_Bonadeu_673@NODE_1_length_1570_cov_106.821835:0.00886870606239337396,_R_Jupunba_floribunda_Iganci_883@NODE_1_length_1464_cov_99.263158:0.01992658127415248420):0.00263913252600762220):0.00072524328287277000,((Jupunba_laeta_Mori_25147@NODE_1_length_1074_cov_44.430291:0.01440762491591567052,Jupunba_villosa_Borges_423@NODE_1_length_1599_cov_118.036137:0.01033247873601490611):0.00694070418329108350,(Jupunba_longipedunculata_Cardona_2682@NODE_1_length_1105_cov_113.607004:0.00862497067704431561,((_R_Jupunba_limae_Iganci_261@NODE_1_length_1616_cov_92.270955:0.00347010420516491967,_R_Jupunba_brachystachya_Lima_7438@NODE_1_length_1416_cov_112.492158:0.00724477297878579462):0.00593267536975918604,(Jupunba_oxyphyllidia_Yonker_6157@NODE_1_length_1125_cov_116.641221:0.01390143976469977553,_R_Jupunba_idiopoda_Quesada_1718@NODE_1_length_906_cov_90.961399:0.01288675482795663234):0.00548426395255401621):0.00152967161736092651):0.00305284943142982964):0.00272380418674014833):0.00077717265375193488,(_R_Jupunba_macradenia_Lourteig_3021@NODE_1_length_971_cov_102.130872:0.01203093007391699797,_R_Jupunba_langsdorfii_Ribeiro_728@NODE_1_length_1630_cov_99.475209:0.00850030931091716631):0.00230914633915938351):0.00097598095418798187,((_R_Balizia_pedicellaris_Queiroz_15529@NODE_1_length_2003_cov_256.384497:0.01085247499956236081,(Jupunba_microcalyx_Iganci_855@NODE_1_length_1488_cov_105.149539:0.00079709541014881080,Jupunba_leucophylla_Iganci_839@NODE_1_length_1381_cov_164.184816:0.00082340485821243256):0.01070381026492232823):0.00342132290158884316,(Balizia_leucocalyx_Aguilar_1939@NODE_1_length_1631_cov_100.207851:0.01953963745160476606,(_R_Jupunba_filamentosa_Lima_7487@NODE_1_length_1430_cov_95.723577:0.01418592842377614481,((Jupunba_nipensis_Mayo_19662@NODE_1_length_768_cov_33.344428:0.00313306950920942988,Jupunba_asplenifolia_Ekman_6383@NODE_1_length_741_cov_47.486446:0.00000100000050002909):0.00469501085866624694,(Jupunba_abbottii_Zanoni_21220@NODE_1_length_1036_cov_96.600626:0.00313867137657344343,_R_Jupunba_oppositifolia_Liegier_16014@NODE_1_length_967_cov_113.779775:0.00250797091337996670):0.00180087129485368325):0.00540227728839078221):0.00192139180039844516):0.00195092390106345846):0.00197676321654068196):0.00500877575963055554,(Punjuba_lehmannii_Escobar_7465@NODE_1_length_1388_cov_60.235698:0.00325810596688684475,(Punjuba_racemiflora_Jimenez_Soares_3626@NODE_1_length_1088_cov_120.807122:0.00992314438739042882,(Punjuba_callejasii_Daly_5935@NODE_1_length_891_cov_17.013514:0.00866003832351390154,Punjuba_killipii_Palodorios_6252@NODE_1_length_858_cov_66.372599:0.00570706025253813528):0.00155373712545176109):0.00137133998668966038):0.00769593401479394968):0.00784952027624005559):0.01238396508245286076):0.00145147448070515137,Albizia_edwallii_Dalmaso_272@NODE_1_length_860_cov_8.495652:0.02008859071099168905):0.00000100000050002909,_R_Albizia_tomentella_Leach_Dunlop_3801@NODE_1_length_1323_cov_149.154896:0.06752182780310168886):0.00514540831109011783):0.00298682980867624476):0.00191915582742913896):0.00000100000050002909):0.00205305649637827978):0.03243433035358126576,Albizia_adinocephala_FHO33_88@NODE_1_length_1688_cov_114.024209:0.01132471460237264617):0.0;
