# Supplementary material for: A new generic circumscription of Hydrochorea (Leguminosae, Caesalpinioideae, mimosoid clade) with an amphi-Atlantic distribution
Source: PhytoKeys. 2022 Aug 22;205:401–37. doi: 10.3897/phytokeys.205.82775 (PMC9849043; doi:10.3897/phytokeys.205.82775)
Supplement: Supplementary material 2 — Supplementary data file S2 [file phytokeys-205-401_article-82775__-s002.zip › RBH3_m30237_comp35228_c0_seq2_exon04.tre]

(Hydrochorea_corymbosa1_Bonadeu_655@NODE_1_length_1111_cov_143.106061:0.00055237251980380870,((((((((_R_Balizia_pedicellaris_Queiroz_15529@NODE_1_length_1481_cov_309.234222:0.00415583423379002441,_R_Jupunba_macradenia_Lourteig_3021@NODE_1_length_1264_cov_78.299916:0.00363448785798173909):0.00000100000050002909,_R_Balizia_leucocalyx_Aguilar_1939@NODE_1_length_1416_cov_71.481703:0.01127698291641562010):0.00000100000050002909,(((Jupunba_floribunda_Iganci_883@NODE_1_length_1332_cov_92.885259:0.00250702352871627968,_R_Jupunba_longipedunculata_Cardona_2682@NODE_1_length_1126_cov_94.231649:0.00089887136288810908):0.00334350704766316629,((((Jupunba_trapezifolia_Simon_1600@NODE_1_length_1160_cov_203.702262:0.00208079610054668880,_R_Jupunba_commutata_Maguire_46145@NODE_1_length_1219_cov_99.578809:0.00316813947731485468):0.00202020153950213666,_R_Jupunba_villosa_Borges_423@NODE_1_length_1676_cov_95.158224:0.00488111409554544545):0.00094788760421837120,((Jupunba_microcalyx_Iganci_855@NODE_1_length_1198_cov_158.336307:0.00157574680137109410,Jupunba_leucophylla_Iganci_839@NODE_2_length_1305_cov_206.691368:0.00338292741446514578):0.00573087170204266382,((Jupunba_filamentosa_Lima_7487@NODE_1_length_1430_cov_95.684405:0.00418700409488604371,Jupunba_brachystachya_Lima_7438@NODE_1_length_1465_cov_85.660663:0.00522885163492842198):0.00313017869373327390,(Jupunba_barbouriana_Iganci_847@NODE_1_length_1268_cov_150.579345:0.00440837534314805334,(_R_Balizia_spnov_Morim_577@NODE_1_length_1407_cov_203.255917:0.00678476544919590606,_R_Jupunba_cochleata_Bonadeu_673@NODE_1_length_1746_cov_73.575195:0.00511528211547215578):0.00000100000050002909):0.00164703271970317844):0.00082485640773904338):0.00000100000050002909):0.00000100000050002909,_R_Jupunba_limae_Iganci_261@NODE_1_length_1547_cov_70.846939:0.00612277254781028440):0.00162989579368867806):0.00165127978542632540,(((((_R_Punjuba_callejasii_Daly_5935@NODE_1_length_931_cov_14.269321:0.00541576586984916872,Punjuba_racemiflora_Jimenez_Soares_3626@NODE_1_length_1329_cov_100.960064:0.00245937599837572343):0.00531314914825341440,(_R_Punjuba_lehmannii_Escobar_7465@NODE_1_length_1495_cov_71.718618:0.00183918998063391606,_R_Punjuba_killipii_Palodorios_6252@NODE_1_length_1040_cov_39.799585:0.00499247080329169070):0.00568132438370332234):0.00477596176045700770,((Archidendron_clypearia_Wieringa_1849@NODE_1_length_1241_cov_203.054124:0.01699426695238121302,((((((((((_R_Jupunba_leucophylla_Iganci_839@NODE_1_length_1460_cov_62.429501:0.02009483204300157796,((Jupunba_longipedunculata_Cardona_2682@NODE_2_length_800_cov_36.576763:0.01209653057330563504,Jupunba_floribunda_Iganci_883@NODE_2_length_956_cov_22.715586:0.02867194198198643601):0.00644806690048536565,_R_Jupunba_microcalyx_Iganci_855@NODE_2_length_937_cov_43.376744:0.02028254296006737692):0.00246834371507183119):0.00187509282631405784,(_R_Jupunba_oppositifolia_Liegier_16014@NODE_2_length_657_cov_11.450000:0.03289622898637050569,(((_R_Jupunba_filamentosa_Lima_7487@NODE_2_length_1061_cov_41.071138:0.01028430954537679076,(Jupunba_laeta_Mori_25147@NODE_2_length_645_cov_9.760563:0.02132828779778426706,(_R_Jupunba_brachystachya_Lima_7438@NODE_2_length_1060_cov_41.980671:0.00987189087073138058,(Jupunba_villosa_Borges_423@NODE_2_length_1132_cov_39.068246:0.00846238751401611616,_R_Jupunba_limae_Iganci_261@NODE_2_length_1294_cov_30.916187:0.00567998942623954440):0.00346052255299029434):0.00154821356416185167):0.00150444973976889581):0.00252800564005578035,_R_Jupunba_abbottii_Zanoni_21220@NODE_2_length_511_cov_15.405530:0.02717366903862719965):0.00208033060076808635,(Jupunba_cochleata_Bonadeu_673@NODE_2_length_1297_cov_23.890164:0.03568532083463865634,(Jupunba_oxyphyllidia_Yonker_6157@NODE_2_length_1035_cov_40.825678:0.00840602943025564944,_R_Jupunba_idiopoda_Quesada_1718@NODE_2_length_688_cov_46.787234:0.01604897973460070806):0.00189524294025680655):0.00075639097837127214):0.00454619865063553546):0.00216047387290951376):0.00587372627735783127,(_R_Jupunba_barbouriana_Iganci_847@NODE_2_length_909_cov_37.568510:0.01512541448014173041,Jupunba_trapezifolia_Simon_1600@NODE_2_length_627_cov_32.722028:0.02277275381953707684):0.00477931673105303975):0.00420873751099164108,(Jupunba_langsdorfii_Ribeiro_728@NODE_3_length_614_cov_31.322160:0.02175258053145369408,((Hydrochorea_gonggrijpii_Tillett_45696@NODE_3_length_525_cov_27.852679:0.04042255076746163051,Cathormion_rhombifolium_Deighton_3618@NODE_2_length_718_cov_37.918877:0.03566525752785021375):0.01394322432136545047,_R_Jupunba_macradenia_Lourteig_3021@NODE_2_length_801_cov_34.857735:0.02434829654159531565):0.00366102710709515985):0.00272362464771296791):0.00732517704897801564,((_R_Jupunba_langsdorfii_Ribeiro_728@NODE_2_length_1147_cov_25.885981:0.02468794038987438821,((((_R_Balizia_pedicellaris_Queiroz_15529@NODE_2_length_1151_cov_67.543796:0.02690535312412461327,((_R_Hydrochorea_gonggrijpii_Tillett_45696@NODE_2_length_544_cov_29.743041:0.01596214007117666145,_R_Balizia_elegans_Iganci_870@NODE_2_length_960_cov_39.732729:0.02114897888711242055):0.00672089836811321385,_R_Hydrochorea_marginata_Morim_563@NODE_2_length_1053_cov_36.802254:0.03097438554077108427):0.00420114362448013087):0.00204759177884528088,_R_Balizia_spnov_Morim_577@NODE_2_length_630_cov_23.680000:0.03914802619968753977):0.00281064771655389380,Balizia_leucocalyx_Aguilar_1939@NODE_2_length_981_cov_34.516593:0.02812455869862552291):0.00410905089144158586,_R_Cathormion_obliquifoliolatum_Wieringa_6519@NODE_2_length_778_cov_21.210235:0.03364545121330330540):0.00716847488857239902):0.00857056047114943508,(_R_Albizia_coripatensis_Hughes_2433@NODE_2_length_1242_cov_69.077253:0.17198320650252968411,(_R_Punjuba_racemiflora_Jimenez_Soares_3626@NODE_2_length_830_cov_35.812749:0.20970335839070497475,(Albizia_multiflora_Hughes_3090@NODE_2_length_785_cov_35.241525:0.05497395576340655121,(_R_Albizia_subdimidiata_var_subdimidiata_Ferreira_210@NODE_3_length_696_cov_35.962843:0.05138352808373997105,(Albizia_subdimidiata_var_minor_Gorts_341@NODE_2_length_736_cov_9.119879:0.03312472684936510620,Albizia_subdimidiata_var_subdimidiata_Ferreira_210@NODE_2_length_742_cov_35.064662:0.04254953586426486745):0.00468069059979235331):0.02672066784118508689):0.10472597347495615772):0.02909925339192369689):0.07644186677743607106):0.00052911199000243937):0.19575461528877541317,Albizia_tomentosa_Hughes_648@NODE_2_length_725_cov_12.802469:0.51048445329749658761):0.28641937512190307480,(_R_Calliandra_bella_LPQ15696@NODE_1_length_790_cov_28.565217:0.07258967311461263228,Afrocalliandra_redacta_Germishuizen_5585@NODE_1_length_682_cov_36.662810:0.04484960263071613440):0.03471650850738793731):0.03768869638061290300,_R_Acacia_rostellifera_Murphy_466@NODE_1_length_1348_cov_191.500393:0.11299639335958522324):0.00540891720157446639,Albizia_tomentella_Leach_Dunlop_3801@NODE_1_length_1308_cov_159.043867:0.03469017497641040809):0.00100075107914552740,Enterolobium_cyclocarpum_MWC9020@NODE_1_length_1255_cov_215.078947:0.01842376896397076441):0.00012574568310954538):0.00412710803591050720,((Albizia_niopoides_Simon_1601@NODE_1_length_1250_cov_89.816709:0.01817971853813498198,_R_Albizia_burkartiana_StivalSantos_678@NODE_1_length_870_cov_10.765644:0.00605217246463787221):0.00915234679823538275,((Albizia_edwallii_Dalmaso_272@NODE_1_length_999_cov_6.921610:0.00418910737146366546,Albizia_coripatensis_Hughes_2433@NODE_1_length_1344_cov_141.254933:0.00432858678184873738):0.01155955771730505545,((Albizia_multiflora_Hughes_3090@NODE_1_length_1189_cov_84.503597:0.00511904064853128341,(_R_Albizia_decandra_Vilhena_231@NODE_1_length_972_cov_26.030168:0.00628242867631236511,(Albizia_inundata_Wood_26530@NODE_1_length_1020_cov_165.892228:0.00234879902245094599,(_R_Albizia_glabripetala_Lewis_1652@NODE_1_length_1052_cov_55.669744:0.00000100000050002909,(Albizia_subdimidiata_var_subdimidiata_Ferreira_210@NODE_1_length_1360_cov_95.976617:0.00251456741565500618,_R_Albizia_subdimidiata_var_minor_Gorts_341@NODE_1_length_1087_cov_30.058416:0.00195770558085398396):0.00087383160893511212):0.00118595893511189198):0.00670935137734208695):0.00138572052388388984):0.00467912247493339727,((_R_Albizia_sinaloensis_Hughes_1576@NODE_1_length_1213_cov_65.948063:0.00968683386818888943,Albizia_tomentosa_Hughes_648@NODE_1_length_1190_cov_73.747529:0.00379283268213981761):0.00414590923716927177,(_R_Albizia_adinocephala_FHO33_88@NODE_1_length_1537_cov_90.621918:0.01042688178896003515,_R_Albizia_xerophytica_Hughes_1435@NODE_1_length_1232_cov_63.802597:0.00378162688889892469):0.00500374320803461010):0.00757213305043912856):0.00169083451374234359):0.00254397369880562593):0.00522443970508997251):0.00243661802329899618):0.00187580765585844324,((_R_Jupunba_oppositifolia_Liegier_16014@NODE_1_length_799_cov_84.042936:0.05009269666424875922,Jupunba_abbottii_Zanoni_21220@NODE_1_length_921_cov_86.633886:0.00036019004350309558):0.00425160347228337784,(_R_Jupunba_nipensis_Mayo_19662@NODE_1_length_941_cov_22.900463:0.00210037191551412043,Jupunba_asplenifolia_Ekman_6383@NODE_1_length_882_cov_37.542857:0.00152820392562228705):0.00504154628179831563):0.00427739781824209783):0.00000100000050002909,_R_Jupunba_langsdorfii_Ribeiro_728@NODE_1_length_1543_cov_72.061392:0.00667801827876940077):0.00166515016085222456):0.00083183579991641290):0.00000100000050002909,_R_Jupunba_laeta_Mori_25147@NODE_1_length_1036_cov_29.877998:0.01609321852334849243):0.00113114104584752196,(_R_Balizia_elegans_Iganci_870@NODE_1_length_1629_cov_78.068943:0.00382862444766827494,(_R_Jupunba_oxyphyllidia_Yonker_6157@NODE_1_length_1258_cov_91.897544:0.00261891904965325670,_R_Jupunba_idiopoda_Quesada_1718@NODE_1_length_1159_cov_70.412200:0.00190632919701773829):0.00348963196903156201):0.00000100000050002909):0.00253166298017449805,(Hydrochorea_gonggrijpii_Tillett_45696@NODE_1_length_1063_cov_119.252535:0.00576850286413704318,(_R_Cathormion_obliquifoliolatum_Wieringa_6519@NODE_1_length_1248_cov_180.673093:0.00410371488624890462,Cathormion_rhombifolium_Deighton_3618@NODE_1_length_1249_cov_66.368601:0.00087868051413885232):0.00084178674080587202):0.00083346288937750121):0.00189701469392976850,_R_Hydrochorea_corymbosa2_Iganci_862@NODE_1_length_1112_cov_265.554399:0.00587349036062654456):0.00095604833833220397,_R_Hydrochorea_marginata_Morim_563@NODE_1_length_1459_cov_162.727207:0.00297069548254725148):0.00241842720262900029,Acacia_rostellifera_Murphy_466@NODE_2_length_930_cov_29.853458:0.30352654979551857428):0.0;
