# Supplementary material for: A new generic circumscription of Hydrochorea (Leguminosae, Caesalpinioideae, mimosoid clade) with an amphi-Atlantic distribution
Source: PhytoKeys. 2022 Aug 22;205:401–37. doi: 10.3897/phytokeys.205.82775 (PMC9849043; doi:10.3897/phytokeys.205.82775)
Supplement: Supplementary material 2 — Supplementary data file S2 [file phytokeys-205-401_article-82775__-s002.zip › RBH3_m30937_comp35362_c0_seq2_exon03.tre]

(((_R_Calliandra_bella_LPQ15696@NODE_1_length_1208_cov_212.034483:0.06551527930203132621,_R_Afrocalliandra_redacta_Germishuizen_5585@NODE_1_length_1013_cov_208.041667:0.05136320247275444340):0.08305998544146805940,Jupunba_laeta_Mori_25147@NODE_1_length_1023_cov_35.271670:0.10828296887262460479):0.03131521541011816206,((_R_Enterolobium_cyclocarpum_MWC9020@NODE_1_length_1203_cov_204.333925:0.03165145311741309614,Albizia_tomentella_Leach_Dunlop_3801@NODE_1_length_1220_cov_104.558180:0.02437843172520264348):0.00481774448662516432,(_R_Archidendron_clypearia_Wieringa_1849@NODE_1_length_1040_cov_181.021807:0.01639284685967524330,((((((_R_Jupunba_longipedunculata_Cardona_2682@NODE_1_length_1109_cov_71.878876:0.01154267723637541869,_R_Jupunba_floribunda_Iganci_883@NODE_1_length_1212_cov_108.021145:0.00529240925486366542):0.00219613355088059707,((_R_Jupunba_filamentosa_Lima_7487@NODE_1_length_1460_cov_82.287057:0.00253128821280790414,(_R_Jupunba_brachystachya_Lima_7438@NODE_1_length_1472_cov_88.941219:0.00171564099817692549,(_R_Jupunba_limae_Iganci_261@NODE_1_length_1489_cov_81.866856:0.00507979028442279591,Jupunba_villosa_Borges_423@NODE_1_length_1446_cov_108.631848:0.00000100000050002909):0.00000100000050002909):0.00083891202652314840):0.00170380235601902408,(_R_Jupunba_cochleata_Bonadeu_673@NODE_1_length_1328_cov_74.226219:0.00625207627096666368,Jupunba_cochleata_Bonadeu_673@NODE_3_length_586_cov_55.337917:0.00862024798649536038):0.00156847945908170647):0.00485069943298726148):0.00106279493046106295,(((_R_Balizia_elegans_Iganci_870@NODE_1_length_1517_cov_84.308333:0.00507391214618171417,_R_Balizia_spnov_Morim_577@NODE_1_length_1138_cov_332.335180:0.00271826540461427056):0.00000100000050002909,(_R_Balizia_pedicellaris_Queiroz_15529@NODE_1_length_1299_cov_228.781350:0.00619587160543918179,_R_Balizia_leucocalyx_Aguilar_1939@NODE_1_length_1226_cov_100.582245:0.00764544100292530605):0.00000100000050002909):0.00000100000050002909,((_R_Cathormion_obliquifoliolatum_Wieringa_6519@NODE_1_length_1091_cov_107.148649:0.00310807007471226209,Cathormion_rhombifolium_Deighton_3618@NODE_1_length_1129_cov_65.275665:0.00369185032850030811):0.00351426344103639892,((Hydrochorea_corymbosa2_Iganci_862@NODE_1_length_1111_cov_193.499053:0.00000100000050002909,Hydrochorea_corymbosa1_Bonadeu_655@NODE_1_length_918_cov_138.466976:0.00354684484496517547):0.00094606206703548459,(Hydrochorea_gonggrijpii_Tillett_45696@NODE_1_length_922_cov_117.958580:0.00356556132507356753,_R_Hydrochorea_marginata_Morim_563@NODE_1_length_1373_cov_155.174383:0.00001322453199527837):0.00083194083514626115):0.00000100000050002909):0.00508264541804308561):0.00337968729303450262):0.00112837268885842570,((((Jupunba_barbouriana_Iganci_847@NODE_1_length_1140_cov_143.943556:0.00903862410904380555,(_R_Jupunba_langsdorfii_Ribeiro_728@NODE_1_length_1494_cov_76.823571:0.01024052108971428184,(_R_Jupunba_idiopoda_Quesada_1718@NODE_1_length_924_cov_78.641086:0.04082430625189738954,Jupunba_oxyphyllidia_Yonker_6157@NODE_1_length_1075_cov_100.527054:0.00387727623747757951):0.00195827258816057065):0.00083718530417904041):0.00000100000050002909,(_R_Jupunba_trapezifolia_Simon_1600@NODE_1_length_981_cov_149.852052:0.00665732219418446909,((_R_Jupunba_microcalyx_Iganci_855@NODE_1_length_1503_cov_112.131837:0.00251865008304434255,_R_Jupunba_leucophylla_Iganci_839@NODE_1_length_1622_cov_157.916505:0.00167662635519345328):0.00254439379669149819,Jupunba_macradenia_Lourteig_3021@NODE_1_length_1096_cov_70.145240:0.00683638423349591361):0.00252389711642591816):0.00000100000050002909):0.00000100000050002909,Jupunba_commutata_Maguire_46145@NODE_1_length_1186_cov_87.384130:0.00344635210650051215):0.00000100000050002909,((_R_Jupunba_asplenifolia_Ekman_6383@NODE_1_length_657_cov_28.722414:0.00391039884506666491,Jupunba_nipensis_Mayo_19662@NODE_1_length_666_cov_29.842105:0.00187868678635972741):0.00367694423072914686,(_R_Jupunba_oppositifolia_Liegier_16014@NODE_1_length_997_cov_87.459783:0.00126240490502230835,Jupunba_abbottii_Zanoni_21220@NODE_1_length_1029_cov_66.701681:0.00373799230258731966):0.00258359359520497897):0.00512849790366354079):0.00223730868371985062):0.00338251588056565728,((Punjuba_callejasii_Daly_5935@NODE_1_length_863_cov_18.706107:0.00534621096106132655,_R_Punjuba_racemiflora_Jimenez_Soares_3626@NODE_1_length_1228_cov_104.418766:0.00873543483337103216):0.00142718357315844567,(_R_Punjuba_lehmannii_Escobar_7465@NODE_1_length_1214_cov_68.737907:0.00404355543409147099,_R_Punjuba_killipii_Palodorios_6252@NODE_1_length_887_cov_60.704938:0.00386376120040549196):0.00405640636064923382):0.00226544645586898444):0.00312663173145944547,(((_R_Albizia_inundata_Wood_26530@NODE_1_length_773_cov_3431.089136:0.00448164465077710138,((_R_Albizia_decandra_Vilhena_231@NODE_1_length_685_cov_22.809211:0.00372630584767643909,_R_Albizia_multiflora_Hughes_3090@NODE_1_length_1244_cov_94.652099:0.00368214594677077458):0.00740598017319700833,((Albizia_subdimidiata_var_minor_Gorts_341@NODE_1_length_1053_cov_19.190574:0.00097954152232607346,Albizia_subdimidiata_var_subdimidiata_Ferreira_210@NODE_1_length_1111_cov_120.581238:0.00561926091822223701):0.00279141976550737001,Albizia_glabripetala_Lewis_1652@NODE_1_length_948_cov_58.198622:0.00716343034848320511):0.00393657134818412892):0.00088147558279531987):0.00178119559547077529,((Albizia_burkartiana_StivalSantos_678@NODE_1_length_893_cov_9.526253:0.00854330588217600342,((_R_Albizia_adinocephala_FHO33_88@NODE_1_length_1396_cov_97.549659:0.00684310747842791032,(Albizia_sinaloensis_Hughes_1576@NODE_1_length_1145_cov_68.329588:0.00699324851319549357,_R_Albizia_tomentosa_Hughes_648@NODE_1_length_1077_cov_93.172000:0.00096362178963410117):0.00937468681047241327):0.00433635504197793769,_R_Albizia_xerophytica_Hughes_1435@NODE_1_length_1095_cov_77.251473:0.00865957551831408011):0.00726968835240546403):0.00231511772406577804,_R_Albizia_niopoides_Simon_1601@NODE_1_length_1059_cov_114.232179:0.01710239597522992400):0.00135716691982022556):0.01551591189554830594,(((_R_Balizia_pedicellaris_Queiroz_15529@NODE_2_length_578_cov_5.877629:0.00000100000050002909,_R_Jupunba_trapezifolia_Simon_1600@NODE_2_length_808_cov_5.268260:0.01987348033902377673):1.62733844758914547590,(((_R_Jupunba_macradenia_Lourteig_3021@NODE_2_length_562_cov_17.896907:0.02198257770930611352,_R_Jupunba_longipedunculata_Cardona_2682@NODE_2_length_694_cov_26.534846:0.00619165486642702691):0.00869851643302153518,(_R_Jupunba_trapezifolia_Simon_1600@NODE_3_length_535_cov_65.283333:0.01632421473670951986,(((_R_Jupunba_langsdorfii_Ribeiro_728@NODE_2_length_1042_cov_20.471503:0.01840303472691653605,Jupunba_cochleata_Bonadeu_673@NODE_2_length_950_cov_30.368843:0.02433161311084674344):0.00609405430467824943,_R_Jupunba_laeta_Mori_25147@NODE_2_length_667_cov_11.777966:0.02019378561371524411):0.00134892738298256275,Jupunba_barbouriana_Iganci_847@NODE_2_length_852_cov_31.234839:0.01693886016019839971):0.00000100000050002909):0.03787896403704574949):0.01430549177742811498,((Punjuba_callejasii_Daly_5935@NODE_2_length_516_cov_8.867882:0.02566426196582988900,(Punjuba_lehmannii_Escobar_7465@NODE_2_length_945_cov_13.634793:0.00647544099864812064,_R_Punjuba_killipii_Palodorios_6252@NODE_2_length_573_cov_25.576613:0.00219191951144476595):0.01103059017301605965):0.02412849231830066846,(Enterolobium_cyclocarpum_MWC9020@NODE_2_length_841_cov_38.942408:0.24862762737040647321,(Albizia_multiflora_Hughes_3090@NODE_2_length_791_cov_14.785714:0.29171841565163930676,(_R_Albizia_adinocephala_FHO33_88@NODE_2_length_889_cov_8.435961:0.01711361381763004327,Albizia_xerophytica_Hughes_1435@NODE_2_length_898_cov_18.222899:0.01462145201685421426):0.12654980883758895627):0.03969519856561865706):0.04440774671434970927):0.00666611633689468200):0.34685963200418101771):0.09952280770219462669,_R_Albizia_coripatensis_Hughes_2433@NODE_1_length_1378_cov_161.186779:0.01230642048504585265):0.00183840302921762459):0.00164381353514581334):0.00271992893730728857):0.00000100000050002909):0.00313439487626591224,Acacia_rostellifera_Murphy_466@NODE_1_length_1284_cov_119.812759:0.03582619152346801922):0.0;
