# Supplementary material for: A new generic circumscription of Hydrochorea (Leguminosae, Caesalpinioideae, mimosoid clade) with an amphi-Atlantic distribution
Source: PhytoKeys. 2022 Aug 22;205:401–37. doi: 10.3897/phytokeys.205.82775 (PMC9849043; doi:10.3897/phytokeys.205.82775)
Supplement: Supplementary material 2 — Supplementary data file S2 [file phytokeys-205-401_article-82775__-s002.zip › RBH3_m32340_comp35692_c0_seq1_exon01.tre]

(Archidendron_clypearia_Wieringa_1849@NODE_1_length_1488_cov_350.245216:0.10307625619146475182,((((((Jupunba_microcalyx_Iganci_855@NODE_1_length_1191_cov_13.021544:0.04471534064378417800,Jupunba_filamentosa_Lima_7487@NODE_3_length_910_cov_17.288115:0.05921792878437714264):0.02440659875447816901,(Punjuba_lehmannii_Escobar_7465@NODE_2_length_1037_cov_30.868750:0.01724699630952994042,_R_Punjuba_killipii_Palodorios_6252@NODE_3_length_570_cov_28.983773:0.01532745566129498603):0.03745888073212800401):0.04161284706990814319,((Balizia_leucocalyx_Aguilar_1939@NODE_2_length_1093_cov_38.136811:0.05326158114551906436,(Jupunba_oppositifolia_Liegier_16014@NODE_2_length_659_cov_39.216495:0.03966063109855325064,_R_Jupunba_macradenia_Lourteig_3021@NODE_2_length_863_cov_46.645038:0.03282804332038573303):0.00216956086681001099):0.02530112473835810158,((((_R_Balizia_elegans_Iganci_870@NODE_2_length_907_cov_19.965060:0.04736611745192613465,_R_Jupunba_limae_Iganci_261@NODE_2_length_972_cov_17.015642:0.02164454140502973870):0.00443074056552626976,Jupunba_langsdorfii_Ribeiro_728@NODE_2_length_1129_cov_14.064639:0.02883771853188768844):0.00320575172020843343,((_R_Jupunba_longipedunculata_Cardona_2682@NODE_2_length_778_cov_12.432240:0.01151946622482843616,Jupunba_floribunda_Iganci_883@NODE_2_length_1045_cov_27.485537:0.02282729560386706838):0.00655486376173269186,(Balizia_pedicellaris_Queiroz_15529@NODE_2_length_500_cov_38.489888:0.04989475763341368053,((_R_Jupunba_oxyphyllidia_Yonker_6157@NODE_2_length_801_cov_37.787293:0.01893851782878435211,_R_Jupunba_idiopoda_Quesada_1718@NODE_2_length_850_cov_25.586028:0.01225155545799356920):0.02921240058327769992,((Jupunba_microcalyx_Iganci_855@NODE_2_length_942_cov_16.939884:0.03782449495420783792,(_R_Jupunba_filamentosa_Lima_7487@NODE_2_length_989_cov_29.849781:0.04373332470941292127,Jupunba_brachystachya_Lima_7438@NODE_2_length_897_cov_11.264634:0.02644127422050263770):0.00033374865533294121):0.00377250564939136425,Jupunba_villosa_Borges_423@NODE_2_length_935_cov_23.991841:0.02653360792585897354):0.00177302363897317741):0.00179816218409563399):0.00000100000050002909):0.00148166138778870306):0.01940776186205853820,(_R_Punjuba_killipii_Palodorios_6252@NODE_2_length_682_cov_43.803306:0.04465496018326658295,_R_Punjuba_lehmannii_Escobar_7465@NODE_3_length_866_cov_34.231939:0.04712150862456534334):0.01294126100500281665):0.00132638139014976488):0.04036252387443384909):0.98702856120933912809,(Calliandra_bella_LPQ15696@NODE_1_length_1282_cov_216.146888:0.16703512964104233474,Afrocalliandra_redacta_Germishuizen_5585@NODE_1_length_1120_cov_223.771812:0.07711245097295109374):0.05168856051498525034):0.04893463398803458292,(((_R_Albizia_coripatensis_Hughes_2433@NODE_1_length_1549_cov_290.593071:0.02630887492633574021,((_R_Albizia_glabripetala_Lewis_1652@NODE_1_length_1142_cov_51.738967:0.02144765682915608998,_R_Albizia_niopoides_Simon_1601@NODE_1_length_1391_cov_211.864536:0.02382334914402137530):0.00699293447675637583,_R_Albizia_edwallii_Dalmaso_272@NODE_1_length_1179_cov_13.687722:0.02872034490664594417):0.00007399282257999040):0.00234176895751467794,(Albizia_decandra_Vilhena_231@NODE_1_length_966_cov_50.444319:0.02498852998396453723,(((_R_Albizia_xerophytica_Hughes_1435@NODE_1_length_1514_cov_88.375087:0.01523797462111223938,((Albizia_adinocephala_FHO33_88@NODE_1_length_1672_cov_132.968652:0.10724303176898709877,Albizia_adinocephala_FHO33_88@NODE_2_length_625_cov_58.204380:0.00685362915046700081):0.00754496299973560821,(_R_Albizia_sinaloensis_Hughes_1576@NODE_1_length_1370_cov_123.042537:0.00431111181856489150,_R_Albizia_tomentosa_Hughes_648@NODE_1_length_1179_cov_156.374773:0.00796047753277801841):0.00885072125203761710):0.00263870045703144688):0.00454657263244104010,_R_Albizia_burkartiana_StivalSantos_678@NODE_1_length_1064_cov_14.324083:0.01858441038694434722):0.00357571191270873072,(_R_Albizia_multiflora_Hughes_3090@NODE_1_length_1337_cov_179.280159:0.01779323966215546476,(Albizia_inundata_Wood_26530@NODE_1_length_963_cov_2599.078194:0.01971378177691758549,(_R_Albizia_glabripetala_Lewis_1652@NODE_2_length_988_cov_46.742042:0.00625151398134386055,(_R_Albizia_subdimidiata_var_minor_Gorts_341@NODE_1_length_1023_cov_43.839323:0.00986415039031554412,_R_Albizia_subdimidiata_var_subdimidiata_Ferreira_210@NODE_1_length_1131_cov_184.316888:0.01613994745172751474):0.00222178807652450997):0.00626243038921930027):0.01586012473863292541):0.01004162293319306280):0.00137850728260506148):0.00495967417060190138):0.00493130405983792288,((((_R_Jupunba_villosa_Borges_423@NODE_3_length_820_cov_87.375505:0.01852003076895938558,((_R_Jupunba_microcalyx_Iganci_855@NODE_4_length_742_cov_143.511278:0.01681282780199927843,((((((Balizia_elegans_Iganci_870@NODE_1_length_1799_cov_135.686411:0.00883646415567473573,_R_Balizia_spnov_Morim_577@NODE_1_length_1175_cov_354.463393:0.01345419318718846062):0.00624058991087352369,_R_Balizia_leucocalyx_Aguilar_1939@NODE_1_length_1630_cov_161.211848:0.01922077526244719836):0.00482786463997694412,(Jupunba_filamentosa_Lima_7487@NODE_1_length_1707_cov_141.694479:0.03263531081972551040,(Jupunba_limae_Iganci_261@NODE_1_length_1960_cov_135.121083:0.05000991772569895327,(_R_Jupunba_villosa_Borges_423@NODE_1_length_1627_cov_130.039355:0.00410601221747653854,Jupunba_brachystachya_Lima_7438@NODE_1_length_1463_cov_180.492785:0.00392308010887906962):0.00159534581032399841):0.00253678238705811821):0.00435893092251856632):0.00229455033709061824,((_R_Jupunba_trapezifolia_Simon_1600@NODE_1_length_1209_cov_343.915945:0.01315591651155648481,(_R_Jupunba_asplenifolia_Ekman_6383@NODE_1_length_980_cov_126.621262:0.00299191780762370508,(_R_Jupunba_nipensis_Mayo_19662@NODE_1_length_1082_cov_54.347264:0.01951131662370198319,(_R_Jupunba_oppositifolia_Liegier_16014@NODE_1_length_1233_cov_185.271626:0.00196506004678525126,Jupunba_abbottii_Zanoni_21220@NODE_1_length_1371_cov_186.144513:0.00212741241358293739):0.01046360988732493620):0.00000100000050002909):0.00531246163105918764):0.00092948284765129120,(_R_Jupunba_langsdorfii_Ribeiro_728@NODE_1_length_1400_cov_170.267574:0.01917618686790297650,((_R_Jupunba_cochleata_Bonadeu_673@NODE_1_length_1851_cov_157.312289:0.13270149256664240389,(Jupunba_commutata_Maguire_46145@NODE_1_length_1851_cov_154.822999:0.20469319452617246169,_R_Jupunba_barbouriana_Iganci_847@NODE_1_length_1681_cov_218.848504:0.04114427657821357470):0.01677910267228564789):0.02285600097900227640,(Jupunba_oxyphyllidia_Yonker_6157@NODE_1_length_1248_cov_197.036721:0.03386397298656427385,_R_Jupunba_idiopoda_Quesada_1718@NODE_1_length_1141_cov_119.527256:0.00873615767008358371):0.01164636205911715426):0.00217854281802366172):0.00000100000050002909):0.00096001087478274653):0.00000100000050002909,Jupunba_laeta_Mori_25147@NODE_1_length_1406_cov_57.091798:0.01901872010443109856):0.00000100000050002909,(((_R_Jupunba_floribunda_Iganci_883@NODE_1_length_1401_cov_162.732628:0.01160172937494610527,_R_Jupunba_longipedunculata_Cardona_2682@NODE_1_length_1157_cov_250.162963:0.01069180159955125664):0.00123482142127621843,(Hydrochorea_gonggrijpii_Tillett_45696@NODE_1_length_1337_cov_156.192857:0.04663979261682411198,(Hydrochorea_marginata_Morim_563@NODE_1_length_1724_cov_234.675774:0.00820144978262832280,(_R_Hydrochorea_corymbosa2_Iganci_862@NODE_1_length_1298_cov_645.894610:0.00921174164433724227,(Hydrochorea_corymbosa1_Bonadeu_655@NODE_1_length_652_cov_5699.584590:0.01712921618130731558,(_R_Cathormion_rhombifolium_Deighton_3618@NODE_1_length_1241_cov_127.433849:0.00504502420025913778,_R_Cathormion_obliquifoliolatum_Wieringa_6519@NODE_1_length_1320_cov_236.256917:0.00420697976071375546):0.00420440702168806916):0.00000100000050002909):0.00293030374188669052):0.00299277403867800971):0.00753353519133299291):0.00080249637792670098,((_R_Jupunba_microcalyx_Iganci_855@NODE_3_length_774_cov_142.987088:0.00000100000050002909,_R_Jupunba_leucophylla_Iganci_839@NODE_1_length_1757_cov_263.258929:0.00116085397374488517):0.01701929562720200934,(_R_Balizia_pedicellaris_Queiroz_15529@NODE_1_length_699_cov_311.611801:0.00706781893019963695,_R_Jupunba_macradenia_Lourteig_3021@NODE_1_length_1399_cov_183.739032:0.01451284957701514874):0.00116029969570125794):0.00056949422265783047):0.00080871764736992137):0.00081231963491188146):0.00157022189418425735,_R_Punjuba_callejasii_Daly_5935@NODE_1_length_1068_cov_52.709384:0.01225562302709863778):0.00000100000050002909):0.00340649391504456618,Punjuba_racemiflora_Jimenez_Soares_3626@NODE_1_length_1507_cov_193.257343:0.02517742798847224725):0.00346905821597286862,(Punjuba_killipii_Palodorios_6252@NODE_1_length_1057_cov_54.578571:0.00253471650936409887,_R_Punjuba_lehmannii_Escobar_7465@NODE_1_length_1698_cov_137.314621:0.00408078152034426021):0.00824664092609634670):0.00858702739332125979,(((Jupunba_villosa_Borges_423@NODE_4_length_693_cov_12.811688:0.03269767115019497211,Jupunba_limae_Iganci_261@NODE_3_length_815_cov_7.879404:0.02243178929213822392):0.91075692219746207101,_R_Albizia_tomentella_Leach_Dunlop_3801@NODE_2_length_598_cov_74.715931:0.00194020332328524074):0.06056729991085983006,_R_Enterolobium_cyclocarpum_MWC9020@NODE_1_length_1156_cov_425.008341:0.03949698081210592515):0.00717668332694461428):0.00072527322860721272):0.01025848885656009853):0.02099857157406103542,_R_Albizia_tomentella_Leach_Dunlop_3801@NODE_1_length_686_cov_158.436782:0.06928745351894714799):0.00000100000050002909,Acacia_rostellifera_Murphy_466@NODE_1_length_1815_cov_236.123705:0.10979125350533767980):0.0;
