# Supplementary material for: A new generic circumscription of Hydrochorea (Leguminosae, Caesalpinioideae, mimosoid clade) with an amphi-Atlantic distribution
Source: PhytoKeys. 2022 Aug 22;205:401–37. doi: 10.3897/phytokeys.205.82775 (PMC9849043; doi:10.3897/phytokeys.205.82775)
Supplement: Supplementary material 2 — Supplementary data file S2 [file phytokeys-205-401_article-82775__-s002.zip › RBH3_m32340_comp35692_c0_seq1_exon02.tre]

(Archidendron_clypearia_Wieringa_1849@NODE_1_length_968_cov_123.178451:0.01622694070091158791,((Albizia_tomentella_Leach_Dunlop_3801@NODE_1_length_1066_cov_96.882710:0.06949355187641527432,((((Albizia_adinocephala_FHO33_88@NODE_1_length_1319_cov_52.789855:0.01582865235377637833,((_R_Albizia_tomentosa_Hughes_648@NODE_1_length_1002_cov_55.593514:0.00240730185283932144,Albizia_sinaloensis_Hughes_1576@NODE_1_length_889_cov_43.077586:0.00347968750642776515):0.00851237692265611502,_R_Albizia_xerophytica_Hughes_1435@NODE_1_length_892_cov_56.971779:0.01140501346466039727):0.00565271506672021008):0.00786347939999140245,((Albizia_burkartiana_StivalSantos_678@NODE_1_length_1038_cov_6.282808:0.00985723146858052089,(_R_Albizia_niopoides_Simon_1601@NODE_1_length_944_cov_94.525952:0.01863715069945105773,_R_Albizia_glabripetala_Lewis_1652@NODE_1_length_695_cov_15.443366:0.01902192236425023428):0.00116297597338831777):0.00153994060420247110,((_R_Albizia_inundata_Wood_26530@NODE_1_length_1002_cov_206.876452:0.00943247278235002408,(Albizia_subdimidiata_var_subdimidiata_Ferreira_210@NODE_1_length_815_cov_87.967480:0.00824286557880345855,Albizia_subdimidiata_var_minor_Gorts_341@NODE_1_length_783_cov_11.974504:0.00537679774346424503):0.00127195689724147001):0.00748237665466711024,Albizia_multiflora_Hughes_3090@NODE_1_length_1100_cov_61.043988:0.00777599119256954050):0.00357728345594358768):0.00093267539176012217):0.00453980646981007319,(_R_Albizia_edwallii_Dalmaso_272@NODE_1_length_1030_cov_7.412308:0.01118897366000232325,_R_Albizia_coripatensis_Hughes_2433@NODE_1_length_1423_cov_90.621842:0.00952526980886522247):0.00904451446131696556):0.00766635373024039841,((Afrocalliandra_redacta_Germishuizen_5585@NODE_1_length_847_cov_130.598701:0.04220306395660061716,_R_Calliandra_bella_LPQ15696@NODE_1_length_970_cov_83.449048:0.08292402718072076906):0.25018239511449325008,(((Jupunba_abbottii_Zanoni_21220@NODE_1_length_749_cov_87.745536:0.00281763370483545297,Jupunba_oppositifolia_Liegier_16014@NODE_1_length_830_cov_76.354582:0.00167907692359064000):0.00334202724175702761,Jupunba_asplenifolia_Ekman_6383@NODE_1_length_746_cov_26.545590:0.00425987775376693995):0.00761319686840153994,((_R_Punjuba_racemiflora_Jimenez_Soares_3626@NODE_1_length_618_cov_97.922366:0.00320559108210945014,_R_Punjuba_callejasii_Daly_5935@NODE_1_length_752_cov_18.373333:0.00972561434882572226):0.00354250243646292949,(((Jupunba_leucophylla_Iganci_839@NODE_1_length_1431_cov_93.637371:0.00110231454979930837,_R_Jupunba_microcalyx_Iganci_855@NODE_1_length_1070_cov_56.676737:0.00202629344544942537):0.01563987515882817037,(((_R_Jupunba_barbouriana_Iganci_847@NODE_1_length_1062_cov_62.296447:0.00748764888427971669,((Jupunba_commutata_Maguire_46145@NODE_1_length_936_cov_83.495925:0.00894588705103106611,(_R_Jupunba_filamentosa_Lima_7487@NODE_1_length_1192_cov_59.784753:0.01241940366618874206,Jupunba_laeta_Mori_25147@NODE_1_length_929_cov_30.633803:0.01340833534054259452):0.00000100000050002909):0.00123102135769611936,((_R_Jupunba_limae_Iganci_261@NODE_1_length_1452_cov_46.258909:0.00656262547917807384,(_R_Jupunba_villosa_Borges_423@NODE_1_length_1466_cov_56.042477:0.00363784574909224419,Jupunba_brachystachya_Lima_7438@NODE_1_length_1145_cov_71.510300:0.00316006697959821288):0.00104315133305471464):0.00653092581649453510,Jupunba_cochleata_Bonadeu_673@NODE_1_length_1390_cov_52.805027:0.01402754522949386552):0.00321753218746295916):0.00000100000050002909):0.00106626288118533597,(Balizia_spnov_Morim_577@NODE_1_length_707_cov_297.753067:0.00732496301712226138,(((_R_Hydrochorea_gonggrijpii_Tillett_45696@NODE_1_length_799_cov_83.203601:0.00523730824349021885,(_R_Cathormion_rhombifolium_Deighton_3618@NODE_1_length_914_cov_47.935484:0.00451537940495319243,_R_Cathormion_obliquifoliolatum_Wieringa_6519@NODE_1_length_1406_cov_191.106588:0.00359129063904298131):0.00481180047036372602):0.00119493672182094282,(_R_Balizia_spnov_Morim_577@NODE_2_length_525_cov_112.461702:0.00886731429455932599,(_R_Hydrochorea_marginata_Morim_563@NODE_1_length_1223_cov_91.170157:0.00774847867585024691,(Hydrochorea_corymbosa2_Iganci_862@NODE_1_length_1315_cov_248.767460:0.00342889680056351811,_R_Hydrochorea_corymbosa1_Bonadeu_655@NODE_1_length_1070_cov_219.104433:0.00000100000050002909):0.00460971493041731697):0.00204942101803450320):0.00000100000050002909):0.00000100000050002909,(_R_Balizia_elegans_Iganci_870@NODE_1_length_1124_cov_70.320917:0.00000100000050002909,Balizia_pedicellaris_Queiroz_15529@NODE_1_length_1413_cov_260.190722:0.00436263662031700916):0.00102592601069521894):0.00000100000050002909):0.00691245767885138949):0.00088392530444211142,((_R_Jupunba_trapezifolia_Simon_1600@NODE_1_length_1002_cov_233.370644:0.01060206053962081500,(Jupunba_longipedunculata_Cardona_2682@NODE_1_length_1019_cov_57.980892:0.01023036692452701513,(_R_Jupunba_macradenia_Lourteig_3021@NODE_1_length_1025_cov_58.604430:0.00497456450549509186,Balizia_leucocalyx_Aguilar_1939@NODE_1_length_1179_cov_64.926497:0.01018048663429236070):0.00802503209931198190):0.00157098237704959343):0.00122281063929869293,(Jupunba_floribunda_Iganci_883@NODE_1_length_1376_cov_57.484219:0.01576126691148516806,(Jupunba_langsdorfii_Ribeiro_728@NODE_1_length_1373_cov_58.319444:0.00517880579559602556,((Jupunba_idiopoda_Quesada_1718@NODE_1_length_829_cov_52.771277:0.00123996473795716529,Jupunba_oxyphyllidia_Yonker_6157@NODE_1_length_881_cov_91.106965:0.00674506808580355600):0.00268030746147926609,_R_Jupunba_microcalyx_Iganci_855@NODE_2_length_902_cov_68.568485:0.00913943737164171939):0.00000100000050002909):0.00258529677205930706):0.00000100000050002909):0.00000100000050002909):0.00000100000050002909):0.00150858972788861815,(Punjuba_killipii_Palodorios_6252@NODE_1_length_777_cov_30.505714:0.00400573267235763541,Punjuba_lehmannii_Escobar_7465@NODE_1_length_1026_cov_61.702845:0.00521597029533539536):0.00173078198282819538):0.00000100000050002909):0.00150120415300537802):0.00295935511614037541):0.00001785770059558940):0.00192867967138254915):0.00100750771034558437,Enterolobium_cyclocarpum_MWC9020@NODE_1_length_1083_cov_141.172962:0.02467935589797173521):0.00103478270224643455,Acacia_rostellifera_Murphy_466@NODE_1_length_1311_cov_84.530794:0.02775919392994657953):0.0;
