# Supplementary material for: A new generic circumscription of Hydrochorea (Leguminosae, Caesalpinioideae, mimosoid clade) with an amphi-Atlantic distribution
Source: PhytoKeys. 2022 Aug 22;205:401–37. doi: 10.3897/phytokeys.205.82775 (PMC9849043; doi:10.3897/phytokeys.205.82775)
Supplement: Supplementary material 2 — Supplementary data file S2 [file phytokeys-205-401_article-82775__-s002.zip › RBH3_m32532_comp35740_c0_seq1.tre]

(_R_Acacia_rostellifera_Murphy_466@NODE_2_length_761_cov_138.510234:0.06730781976266511646,(_R_Archidendron_clypearia_Wieringa_1849@NODE_1_length_1965_cov_306.987288:0.02544140483476716591,((((Acacia_rostellifera_Murphy_466@NODE_3_length_649_cov_48.865385:0.04181576935673057827,Acacia_rostellifera_Murphy_466@NODE_4_length_566_cov_41.177914:0.02496423422573529338):0.75483827414557169710,(_R_Albizia_adinocephala_FHO33_88@NODE_3_length_578_cov_17.998004:0.29709319718407123379,(((Archidendron_clypearia_Wieringa_1849@NODE_3_length_935_cov_36.677156:0.14767429938402992784,(_R_Archidendron_clypearia_Wieringa_1849@NODE_5_length_770_cov_37.138528:0.29162347154413520434,(Archidendron_clypearia_Wieringa_1849@NODE_6_length_679_cov_36.519934:0.08351011626120424802,Archidendron_clypearia_Wieringa_1849@NODE_2_length_1058_cov_38.708461:0.08789614448592114604):0.02357368890515625093):0.00000100000050002909):0.16697498792213194552,(((Jupunba_langsdorfii_Ribeiro_728@NODE_8_length_555_cov_47.108787:0.00675222854961138839,(Jupunba_langsdorfii_Ribeiro_728@NODE_7_length_572_cov_20.323232:0.06686543233905534178,(_R_Jupunba_limae_Iganci_261@NODE_1_length_2176_cov_25.439733:0.02424116006748737104,Jupunba_brachystachya_Lima_7438@NODE_1_length_1161_cov_65.893911:0.01703914820677238789):0.01216379732821537378):0.00000100000050002909):0.11916640073439548064,(_R_Punjuba_lehmannii_Escobar_7465@NODE_2_length_992_cov_26.977049:0.10731598232752345701,((Albizia_adinocephala_FHO33_88@NODE_2_length_1133_cov_33.191288:0.18810481375354823341,(Albizia_multiflora_Hughes_3090@NODE_2_length_820_cov_20.195155:0.06519985350693993653,(Albizia_xerophytica_Hughes_1435@NODE_2_length_671_cov_52.269360:0.02418429147633390647,(_R_Albizia_sinaloensis_Hughes_1576@NODE_2_length_783_cov_29.808782:0.00614084579318835162,Albizia_tomentosa_Hughes_648@NODE_2_length_882_cov_19.175155:0.00767205829104895560):0.01500290459865156502):0.03640257190173923352):0.07146465266786949933):0.18791754227715598558,(Punjuba_callejasii_Daly_5935@NODE_2_length_864_cov_17.978399:0.02956544170327003382,(Punjuba_lehmannii_Escobar_7465@NODE_3_length_753_cov_39.483728:0.01504618145175223159,(Punjuba_killipii_Palodorios_6252@NODE_2_length_623_cov_33.644689:0.08050370412496093975,(Punjuba_racemiflora_Jimenez_Soares_3626@NODE_2_length_1310_cov_60.442011:0.03486665961253339330,_R_Punjuba_lehmannii_Escobar_7465@NODE_4_length_646_cov_41.516696:0.01003059813071994176):0.00000100000050002909):0.01473138718616257697):0.03396304392799518596):0.06012074014682607104):0.01410138912761609367):0.00785881798226171699):0.05416740538550968848,_R_Archidendron_clypearia_Wieringa_1849@NODE_4_length_853_cov_25.117268:0.28854912514895691977):0.04910714803609784324):0.04640473798585659226,_R_Archidendron_clypearia_Wieringa_1849@NODE_7_length_655_cov_6.745675:0.52622220534274988246):0.04276311759936701762):0.04749324879055454030):0.15059785869314593065,(_R_Albizia_tomentella_Leach_Dunlop_3801@NODE_4_length_611_cov_87.891386:0.19469452714644600033,(_R_Albizia_tomentella_Leach_Dunlop_3801@NODE_1_length_1100_cov_938.140762:0.00000100000050002909,Albizia_tomentella_Leach_Dunlop_3801@NODE_3_length_618_cov_88.199630:0.01443406827323281093):0.00174217824794996594):0.01282226386537301671):0.00053542796612836535,((Afrocalliandra_redacta_Germishuizen_5585@NODE_1_length_1818_cov_219.072947:0.06589564732008128256,Calliandra_bella_LPQ15696@NODE_1_length_1931_cov_240.056634:0.10636355756928313199):0.06298425345123655206,(((((Albizia_edwallii_Dalmaso_272@NODE_1_length_1682_cov_30.591887:0.01198033612826323278,Albizia_coripatensis_Hughes_2433@NODE_1_length_1461_cov_1104.285405:0.00719348190214093731):0.00779656382015844491,(((Albizia_decandra_Vilhena_231@NODE_1_length_1528_cov_96.714680:0.01343112736829311753,(_R_Albizia_burkartiana_StivalSantos_678@NODE_1_length_1616_cov_14.960922:0.01473551553851475127,((Albizia_adinocephala_FHO33_88@NODE_1_length_2283_cov_184.428830:0.01276816811723734124,Albizia_xerophytica_Hughes_1435@NODE_1_length_2018_cov_108.173622:0.00600743695635534876):0.00535168058387554355,(_R_Albizia_sinaloensis_Hughes_1576@NODE_1_length_1897_cov_121.707692:0.00518748125315969446,Albizia_tomentosa_Hughes_648@NODE_1_length_1923_cov_134.546046:0.00359084005006111290):0.00554925498620849854):0.00357935559789503100):0.00019756668703308186):0.00143219829395617860,(_R_Albizia_glabripetala_Lewis_1652@NODE_1_length_885_cov_79.043317:0.00577193129052340406,(Albizia_inundata_Wood_26530@NODE_1_length_1527_cov_260.567935:0.01170085889691402023,(_R_Albizia_subdimidiata_var_subdimidiata_Ferreira_210@NODE_1_length_1741_cov_184.204928:0.00783469639835267413,_R_Albizia_subdimidiata_var_minor_Gorts_341@NODE_1_length_1847_cov_49.548023:0.00719012054147137158):0.00609734611560925743):0.00353317814653594624):0.00668317324636752159):0.00149249463936829510,(Albizia_niopoides_Simon_1601@NODE_1_length_2085_cov_203.055777:0.02029926692444418077,_R_Albizia_multiflora_Hughes_3090@NODE_1_length_2098_cov_163.335477:0.01765420153369273368):0.00168474145473442830):0.00563262886916929793):0.00889155856510772703,((Punjuba_racemiflora_Jimenez_Soares_3626@NODE_1_length_2053_cov_190.687247:0.01191277305151249369,((Punjuba_lehmannii_Escobar_7465@NODE_1_length_1948_cov_163.438803:0.00359040144877263365,_R_Punjuba_killipii_Palodorios_6252@NODE_1_length_1753_cov_79.286993:0.00367897890553459984):0.00203118031817471232,Punjuba_callejasii_Daly_5935@NODE_1_length_1728_cov_97.764991:0.00730850267608445982):0.00531537752416625514):0.01002639511926443384,((_R_Jupunba_limae_Iganci_261@NODE_3_length_529_cov_19.219027:0.01181281694578344664,(_R_Jupunba_floribunda_Iganci_883@NODE_2_length_559_cov_3.537344:0.03489254850301094085,(((_R_Jupunba_microcalyx_Iganci_855@NODE_3_length_559_cov_69.278008:0.01552870228486849351,_R_Jupunba_cochleata_Bonadeu_673@NODE_1_length_1296_cov_540.977030:0.00909267704129307526):0.00271028187474021184,(Hydrochorea_marginata_Morim_563@NODE_2_length_608_cov_166.188324:0.00724493042263949037,Cathormion_obliquifoliolatum_Wieringa_6519@NODE_1_length_1718_cov_331.996993:0.00458583527643519496):0.00517070760013980339):0.00191925753966893362,((Hydrochorea_corymbosa2_Iganci_862@NODE_2_length_876_cov_306.649208:0.00973565951779670376,((((Jupunba_villosa_Borges_423@NODE_2_length_667_cov_67.718644:0.00000100000050002909,(_R_Jupunba_brachystachya_Lima_7438@NODE_2_length_1106_cov_660.320700:0.00000100000050002909,_R_Jupunba_brachystachya_Lima_7438@NODE_3_length_622_cov_35.388991:0.00324797685188261704):0.00090530622947645708):0.00462606534746915887,(_R_Jupunba_brachystachya_Lima_7438@NODE_5_length_512_cov_229.059770:0.00362322482909996704,Jupunba_filamentosa_Lima_7487@NODE_1_length_2287_cov_145.136199:0.00310454293507895487):0.00423379829473836435):0.00199542711232870290,(_R_Jupunba_microcalyx_Iganci_855@NODE_1_length_2185_cov_313.164137:0.00741622672014747089,(Jupunba_limae_Iganci_261@NODE_4_length_511_cov_12.511521:0.00774017492848210788,(_R_Balizia_leucocalyx_Aguilar_1939@NODE_1_length_2233_cov_276.670223:0.01435013952163011718,Jupunba_brachystachya_Lima_7438@NODE_4_length_519_cov_59.846154:0.00557745873208297105):0.00158392102267361631):0.00000100000050002909):0.00157339482133860790):0.00269204683044218813,((Jupunba_langsdorfii_Ribeiro_728@NODE_3_length_1093_cov_262.291339:0.00491562448911272033,Jupunba_commutata_Maguire_46145@NODE_1_length_1031_cov_164.914046:0.01094851623868785956):0.00090120316833839167,((Hydrochorea_marginata_Morim_563@NODE_1_length_1268_cov_340.344249:0.00193459697703183002,(Hydrochorea_corymbosa2_Iganci_862@NODE_1_length_907_cov_571.097418:0.00472645888253354560,(_R_Hydrochorea_marginata_Morim_563@NODE_4_length_536_cov_539.019608:0.00000100000050002909,_R_Hydrochorea_corymbosa1_Bonadeu_655@NODE_1_length_1622_cov_1116.442884:0.00045410320186275934):0.00089700574832771694):0.00198647679756147654):0.00000100000050002909,Balizia_elegans_Iganci_870@NODE_1_length_1697_cov_432.577778:0.00690995558650339334):0.00291288460032596355):0.00097352405408214862):0.00017796034575105939):0.00145580670887841455,(((_R_Jupunba_longipedunculata_Cardona_2682@NODE_1_length_2067_cov_253.381910:0.00897354233067361104,(((_R_Jupunba_microcalyx_Iganci_855@NODE_2_length_742_cov_140.927820:0.00536724643917900913,(_R_Jupunba_leucophylla_Iganci_839@NODE_1_length_1019_cov_205.749469:0.00000100000050002909,_R_Jupunba_leucophylla_Iganci_839@NODE_2_length_885_cov_473.261139:0.00284763286590928970):0.00751765410454815347):0.00000100000050002909,_R_Jupunba_commutata_Maguire_46145@NODE_2_length_771_cov_824.634006:0.00000100000050002909):0.00173847012440197851,(_R_Jupunba_leucophylla_Iganci_839@NODE_4_length_518_cov_26.972789:0.00854050187102936564,(_R_Jupunba_leucophylla_Iganci_839@NODE_3_length_652_cov_16.351304:0.01574352562648241236,((_R_Hydrochorea_gonggrijpii_Tillett_45696@NODE_1_length_1819_cov_408.607348:0.00688639742324076171,(_R_Hydrochorea_marginata_Morim_563@NODE_3_length_593_cov_81.914729:0.00156396653909434032,Balizia_spnov_Morim_577@NODE_1_length_1606_cov_558.885880:0.00358244355724271967):0.00576562165901927000):0.00353111246812434602,_R_Cathormion_rhombifolium_Deighton_3618@NODE_1_length_1958_cov_152.372142:0.00455861434131169842):0.00209889751687342271):0.00184559253012250455):0.00198475911797116105):0.00064823501960974736):0.00211624027809149181,((Balizia_pedicellaris_Queiroz_15529@NODE_1_length_1418_cov_543.463683:0.00869874447632054161,_R_Jupunba_trapezifolia_Simon_1600@NODE_1_length_1848_cov_303.283324:0.01239328732315029581):0.00000100000050002909,(_R_Jupunba_langsdorfii_Ribeiro_728@NODE_6_length_585_cov_479.352362:0.00000100000050002909,_R_Jupunba_langsdorfii_Ribeiro_728@NODE_4_length_737_cov_67.251515:0.01471618681790747701):0.01217551098996391169):0.00160577596909531315):0.00058651272813782279,(_R_Jupunba_barbouriana_Iganci_847@NODE_1_length_1704_cov_559.821758:0.00068794522380478311,Jupunba_floribunda_Iganci_883@NODE_1_length_1457_cov_238.023188:0.01019317259552670989):0.00083615582704291375):0.00052070405247075840):0.00000100000050002909):0.00144246478397650293):0.00219027087945873004):0.00124138572270567527,(((_R_Jupunba_laeta_Mori_25147@NODE_1_length_2064_cov_80.811273:0.01606144540239323043,_R_Jupunba_langsdorfii_Ribeiro_728@NODE_1_length_1317_cov_99.026613:0.29006778023417689738):0.00000100000050002909,((Jupunba_oxyphyllidia_Yonker_6157@NODE_2_length_609_cov_166.605263:0.00900700003123611030,((Jupunba_idiopoda_Quesada_1718@NODE_1_length_1965_cov_82.369703:0.00322152956665362495,_R_Jupunba_oxyphyllidia_Yonker_6157@NODE_3_length_577_cov_317.294000:0.00000100000050002909):0.00177238151502109170,((Jupunba_asplenifolia_Ekman_6383@NODE_1_length_1619_cov_93.899481:0.00464324327420416981,(_R_Jupunba_oppositifolia_Liegier_16014@NODE_1_length_1819_cov_201.921355:0.00173013309625305459,Jupunba_abbottii_Zanoni_21220@NODE_1_length_1868_cov_204.227806:0.00111963613871379677):0.00000100000050002909):0.00295503511125447564,(Jupunba_langsdorfii_Ribeiro_728@NODE_5_length_619_cov_79.732472:0.00942210206432895873,(Jupunba_nipensis_Mayo_19662@NODE_1_length_1565_cov_63.263441:0.00284539568738720848,_R_Jupunba_oxyphyllidia_Yonker_6157@NODE_1_length_872_cov_135.411321:0.00686774509812304243):0.00115432773708489694):0.00000100000050002909):0.00286095297549473831):0.00000100000050002909):0.00819129265769861191,(((_R_Jupunba_langsdorfii_Ribeiro_728@NODE_2_length_1256_cov_228.265479:0.00323409680319460468,Jupunba_brachystachya_Lima_7438@NODE_6_length_502_cov_83.237647:0.00000100000050002909):0.00648641950412581509,_R_Jupunba_limae_Iganci_261@NODE_2_length_1850_cov_361.122955:0.00647418374547360613):0.00000100000050002909,((_R_Albizia_tomentella_Leach_Dunlop_3801@NODE_2_length_782_cov_7.740426:0.04856687848024719700,Enterolobium_cyclocarpum_MWC9020@NODE_2_length_609_cov_16.276316:0.03694779334950666627):0.67186341366064672442,_R_Jupunba_villosa_Borges_423@NODE_1_length_1981_cov_488.933824:0.00563339196519687876):0.00000100000050002909):0.00189236965183115055):0.00124540732969478994):0.00126090501195817999,_R_Jupunba_macradenia_Lourteig_3021@NODE_1_length_1928_cov_213.342518:0.01079477915071961822):0.00482797520822447843):0.00082551120263510121):0.00457256962193025498):0.00116058785489635860,_R_Enterolobium_cyclocarpum_MWC9020@NODE_1_length_2065_cov_332.518612:0.03745004773952086835):0.00743298710015636004,_R_Acacia_rostellifera_Murphy_466@NODE_5_length_506_cov_51.687646:0.04540498704419146381):0.00069502358849076568):0.00626558046367667494):0.01645389503118744809):0.02034824108313717378,Acacia_rostellifera_Murphy_466@NODE_1_length_1050_cov_402.789311:0.06921882687771407916):0.0;
