# Supplementary material for: A new generic circumscription of Hydrochorea (Leguminosae, Caesalpinioideae, mimosoid clade) with an amphi-Atlantic distribution
Source: PhytoKeys. 2022 Aug 22;205:401–37. doi: 10.3897/phytokeys.205.82775 (PMC9849043; doi:10.3897/phytokeys.205.82775)
Supplement: Supplementary material 2 — Supplementary data file S2 [file phytokeys-205-401_article-82775__-s002.zip › RBH3_m34746_comp36195_c0_seq3_exon03.tre]

(((Afrocalliandra_redacta_Germishuizen_5585@NODE_1_length_699_cov_101.520900:0.19180496920258335858,((Albizia_edwallii_Dalmaso_272@NODE_1_length_805_cov_8.108000:0.00793259152689331122,_R_Albizia_coripatensis_Hughes_2433@NODE_1_length_1306_cov_160.464605:0.01312990467281418758):0.00568239440161328289,((((Albizia_multiflora_Hughes_3090@NODE_1_length_1014_cov_101.316969:0.00728915127743351605,(Albizia_inundata_Wood_26530@NODE_1_length_802_cov_107.457831:0.00950052256013132757,(_R_Albizia_subdimidiata_var_subdimidiata_Ferreira_210@NODE_1_length_998_cov_105.137894:0.01263818023578133082,_R_Albizia_subdimidiata_var_minor_Gorts_341@NODE_1_length_664_cov_40.865417:0.00487465150515251511):0.00849443212286206221):0.00177628118571433150):0.00932899642036203076,(_R_Albizia_niopoides_Simon_1601@NODE_1_length_994_cov_116.245365:0.02380207490618434923,(((Albizia_tomentosa_Hughes_648@NODE_1_length_1201_cov_86.331851:0.00344069216249978877,Albizia_sinaloensis_Hughes_1576@NODE_1_length_982_cov_86.238674:0.00105370788321413212):0.00676533639454814269,_R_Albizia_xerophytica_Hughes_1435@NODE_1_length_1003_cov_88.191145:0.00435351685273249918):0.00000100000050002909,_R_Albizia_adinocephala_FHO33_88@NODE_1_length_985_cov_104.340308:0.00690153189100527371):0.01015650738065993278):0.00959857189280324645):0.00266981002020019080,_R_Albizia_glabripetala_Lewis_1652@NODE_1_length_652_cov_49.794783:0.01455396275388383051):0.00000100000050002909,_R_Albizia_burkartiana_StivalSantos_678@NODE_1_length_747_cov_9.446532:0.02336289896939229213):0.00976419975340954427):0.01056986230995762832):0.00526403119776318665,(((((((_R_Jupunba_filamentosa_Lima_7487@NODE_1_length_1473_cov_80.768625:0.00336599113625855742,Jupunba_limae_Iganci_261@NODE_1_length_1216_cov_95.440737:0.00195885705389792436):0.00787382402480933490,(Jupunba_leucophylla_Iganci_839@NODE_1_length_1248_cov_165.184458:0.00192646773311218344,(Jupunba_floribunda_Iganci_883@NODE_1_length_1551_cov_80.688602:0.00604347020734427066,_R_Jupunba_microcalyx_Iganci_855@NODE_1_length_1390_cov_93.171363:0.00258258030200845222):0.00083734185829416471):0.00086126564322736325):0.00171011734411375999,((((Jupunba_trapezifolia_Simon_1600@NODE_1_length_1116_cov_115.510839:0.00612019673502837893,Jupunba_commutata_Maguire_46145@NODE_1_length_810_cov_128.735334:0.00649399152052156873):0.00147753631505677906,_R_Jupunba_barbouriana_Iganci_847@NODE_1_length_1152_cov_157.007442:0.00380602084413133842):0.00546302496169606341,((((((Balizia_leucocalyx_Aguilar_1939@NODE_1_length_1591_cov_83.169749:0.01129993218325199729,((_R_Cathormion_rhombifolium_Deighton_3618@NODE_1_length_886_cov_86.353523:0.00547536474770350494,Cathormion_obliquifoliolatum_Wieringa_6519@NODE_1_length_1144_cov_90.634527:0.00741465633986587106):0.00669006201105473101,(Balizia_pedicellaris_Queiroz_15529@NODE_1_length_1281_cov_158.673736:0.00648756533725198918,_R_Balizia_elegans_Iganci_870@NODE_1_length_1441_cov_85.008065:0.00849832286756720991):0.00079305753899044668):0.00368443946844688704):0.00171336440970587035,Jupunba_longipedunculata_Cardona_2682@NODE_1_length_939_cov_128.792343:0.00702507054497894697):0.00000100000050002909,(_R_Hydrochorea_gonggrijpii_Tillett_45696@NODE_1_length_850_cov_156.793014:0.00127169710045481939,(_R_Hydrochorea_corymbosa2_Iganci_862@NODE_1_length_1191_cov_204.743838:0.00193935958736547406,_R_Hydrochorea_corymbosa1_Bonadeu_655@NODE_1_length_830_cov_124.076129:0.00236146805378157926):0.00325028750451419445):0.00652224350812524809):0.00000100000050002909,(_R_Jupunba_macradenia_Lourteig_3021@NODE_1_length_999_cov_98.109544:0.00511728702980914808,Balizia_spnov_Morim_577@NODE_1_length_1126_cov_249.214753:0.00792270031340760843):0.00175444047384930692):0.00603894643955328950,((Jupunba_oppositifolia_Liegier_16014@NODE_1_length_890_cov_100.730627:0.00119184849942938231,Jupunba_abbottii_Zanoni_21220@NODE_1_length_919_cov_98.358670:0.00460486192258640487):0.00494732593040841679,(Jupunba_nipensis_Mayo_19662@NODE_1_length_646_cov_38.453427:0.01089131276369507267,_R_Jupunba_asplenifolia_Ekman_6383@NODE_1_length_652_cov_53.194783:0.00206491360892613026):0.00177296846829969306):0.00428609198024698049):0.00000100000050002909,(Jupunba_oxyphyllidia_Yonker_6157@NODE_1_length_907_cov_101.410843:0.00000100000050002909,_R_Jupunba_idiopoda_Quesada_1718@NODE_1_length_936_cov_42.443539:0.00634320506524947789):0.00485388309998012555):0.00000100000050002909):0.00085909450256213093,_R_Jupunba_langsdorfii_Ribeiro_728@NODE_1_length_1432_cov_77.403690:0.00956459785859069614):0.00000100000050002909):0.00456927749361211825,(_R_Jupunba_villosa_Borges_423@NODE_1_length_1296_cov_91.552092:0.00382286401533257596,(Jupunba_cochleata_Bonadeu_673@NODE_1_length_1075_cov_89.592184:0.00770764752336059681,((Jupunba_cochleata_Bonadeu_673@NODE_2_length_560_cov_13.140787:0.00056437776332166534,_R_Jupunba_laeta_Mori_25147@NODE_1_length_726_cov_56.098613:0.00823602874291242543):0.00160680573011377976,_R_Jupunba_brachystachya_Lima_7438@NODE_1_length_1238_cov_92.669251:0.00470515933299307364):0.00199554743675923844):0.00356506163891408961):0.00846301010411051532):0.00096524372460302630,Punjuba_racemiflora_Jimenez_Soares_3626@NODE_1_length_1210_cov_105.350397:0.01014372190971657775):0.00180389505783117607,(_R_Enterolobium_cyclocarpum_MWC9020@NODE_1_length_859_cov_203.890026:0.02467524081733276156,(_R_Punjuba_callejasii_Daly_5935@NODE_1_length_659_cov_29.321306:0.00720676030459649168,(_R_Punjuba_lehmannii_Escobar_7465@NODE_1_length_1227_cov_77.602609:0.01109352135281501534,_R_Punjuba_killipii_Palodorios_6252@NODE_1_length_884_cov_43.503098:0.00242472112342350093):0.00820010471528288994):0.00392039071415066845):0.00000100000050002909):0.00000100000050002909,_R_Albizia_tomentella_Leach_Dunlop_3801@NODE_1_length_1221_cov_118.831294:0.13537360592700503625):0.00125224595442205780):0.00105175502883613609,_R_Archidendron_clypearia_Wieringa_1849@NODE_1_length_1175_cov_182.650273:0.02198954398556111564,Acacia_rostellifera_Murphy_466@NODE_1_length_965_cov_190.995495:0.02584312618960599162):0.0;
