# Supplementary material for: A new generic circumscription of Hydrochorea (Leguminosae, Caesalpinioideae, mimosoid clade) with an amphi-Atlantic distribution
Source: PhytoKeys. 2022 Aug 22;205:401–37. doi: 10.3897/phytokeys.205.82775 (PMC9849043; doi:10.3897/phytokeys.205.82775)
Supplement: Supplementary material 2 — Supplementary data file S2 [file phytokeys-205-401_article-82775__-s002.zip › RBH3_m35630_comp36343_c0_seq1.tre]

(_R_Calliandra_bella_LPQ15696@NODE_2_length_548_cov_411.365180:0.07247044613437690630,((((Archidendron_clypearia_Wieringa_1849@NODE_1_length_1836_cov_303.192155:0.01818266593581668519,_R_Acacia_rostellifera_Murphy_466@NODE_1_length_1859_cov_276.072952:0.03611267788006099211):0.02515774256656394189,((_R_Punjuba_racemiflora_Jimenez_Soares_3626@NODE_1_length_2053_cov_200.496457:0.01042156593520918856,(_R_Punjuba_lehmannii_Escobar_7465@NODE_1_length_2095_cov_126.422200:0.00671047903719818907,(Punjuba_callejasii_Daly_5935@NODE_1_length_1649_cov_33.218830:0.00495526285472668634,_R_Punjuba_killipii_Palodorios_6252@NODE_1_length_1717_cov_72.890854:0.00346038866463893547):0.00424257917918373448):0.00052105012981518649):0.00221060234690242507,((Jupunba_macradenia_Lourteig_3021@NODE_1_length_771_cov_62.648415:0.01440043911797684803,((Jupunba_brachystachya_Lima_7438@NODE_1_length_1822_cov_203.707163:0.00193365816414673222,(_R_Jupunba_brachystachya_Lima_7438@NODE_2_length_589_cov_17.244141:0.00000100000050002909,Jupunba_villosa_Borges_423@NODE_1_length_2438_cov_177.422279:0.00260159924963758102):0.00000100000050002909):0.00404558485994053422,_R_Jupunba_macradenia_Lourteig_3021@NODE_3_length_696_cov_103.455574:0.01565261639585971074):0.00286665442211036809):0.00345937668119532639,(((Balizia_elegans_Iganci_870@NODE_1_length_2281_cov_125.472777:0.01434921699724379072,(((Hydrochorea_gonggrijpii_Tillett_45696@NODE_2_length_626_cov_118.329690:0.01292424303693192472,_R_Jupunba_laeta_Mori_25147@NODE_1_length_1822_cov_54.524928:0.00869583670474047971):0.01092590610467884631,_R_Balizia_pedicellaris_Queiroz_15529@NODE_1_length_2065_cov_2076.703483:0.00425991154118941784):0.00279773126391591681,Balizia_spnov_Morim_577@NODE_1_length_1517_cov_479.316689:0.00796309884946883907):0.00229617479555064207):0.00223707950629107059,(_R_Jupunba_barbouriana_Iganci_847@NODE_1_length_2044_cov_236.779359:0.00541206817872248117,Jupunba_commutata_Maguire_46145@NODE_1_length_2011_cov_164.976215:0.00533775538444484186):0.00627479955764356605):0.00164318034249970064,(((((Jupunba_cochleata_Bonadeu_673@NODE_1_length_2288_cov_153.448213:0.01272500065069483502,(_R_Jupunba_macradenia_Lourteig_3021@NODE_4_length_604_cov_96.015180:0.01834663895661412317,((_R_Jupunba_macradenia_Lourteig_3021@NODE_2_length_771_cov_45.314121:0.00622898207119759132,_R_Jupunba_nipensis_Mayo_19662@NODE_1_length_1583_cov_35.815405:0.00151110497460580219):0.00268784671641439116,Jupunba_asplenifolia_Ekman_6383@NODE_1_length_1647_cov_36.344586:0.00347218851404454626):0.00488816907712067827):0.00690978926536882539):0.00116534959080293499,((Jupunba_microcalyx_Iganci_855@NODE_2_length_894_cov_161.575275:0.00000100000050002909,_R_Jupunba_leucophylla_Iganci_839@NODE_2_length_894_cov_289.637699:0.00000100000050002909):0.01296172092052405578,(((Jupunba_microcalyx_Iganci_855@NODE_3_length_784_cov_126.226308:0.01254620693335230588,Jupunba_leucophylla_Iganci_839@NODE_1_length_2021_cov_275.271091:0.00000100000050002909):0.00082590007404059317,Jupunba_microcalyx_Iganci_855@NODE_1_length_894_cov_175.637699:0.00233120114440901792):0.00756216436693689723,Jupunba_floribunda_Iganci_883@NODE_1_length_1495_cov_162.610719:0.00996032349608061245):0.00000100000050002909):0.00176352443327971531):0.00090451714149784228,(((Jupunba_limae_Iganci_261@NODE_1_length_2353_cov_146.007030:0.01076952387711927438,(Jupunba_floribunda_Iganci_883@NODE_3_length_528_cov_127.093126:0.00917437866393226893,((_R_Jupunba_idiopoda_Quesada_1718@NODE_1_length_1824_cov_92.228392:0.00114797136220003192,Jupunba_oxyphyllidia_Yonker_6157@NODE_1_length_1861_cov_154.783632:0.00457330686032714293):0.00513036613627387405,((Cathormion_rhombifolium_Deighton_3618@NODE_1_length_1976_cov_83.146393:0.00628069820176511539,(((Hydrochorea_corymbosa2_Iganci_862@NODE_1_length_1837_cov_482.579686:0.06734513290960823795,Hydrochorea_corymbosa1_Bonadeu_655@NODE_1_length_1783_cov_234.583912:0.01587566526167884587):0.00000100000050002909,(_R_Hydrochorea_marginata_Morim_563@NODE_1_length_2388_cov_237.606231:0.00584392867983724550,Hydrochorea_gonggrijpii_Tillett_45696@NODE_1_length_1479_cov_126.264622:0.00369576605555008153):0.00082522437805751265):0.00000100000050002909,_R_Cathormion_obliquifoliolatum_Wieringa_6519@NODE_1_length_1984_cov_324.518403:0.00416347646703113614):0.00101798036725185082):0.00112319721109914537,_R_Balizia_leucocalyx_Aguilar_1939@NODE_1_length_2156_cov_169.050024:0.00930031233783923036):0.00457810482151068190):0.00050342290278135001):0.00000100000050002909):0.00000100000050002909,Jupunba_langsdorfii_Ribeiro_728@NODE_1_length_2491_cov_139.619718:0.00724561730650222051):0.00306682385553616946,((Jupunba_asplenifolia_Ekman_6383@NODE_2_length_908_cov_46.794224:0.01442064587148569367,(Jupunba_abbottii_Zanoni_21220@NODE_1_length_1912_cov_122.165668:0.00054418930023043507,_R_Jupunba_oppositifolia_Liegier_16014@NODE_1_length_1829_cov_144.909247:0.00000100000050002909):0.00323886278721267776):0.00347570059752197588,(Jupunba_floribunda_Iganci_883@NODE_2_length_578_cov_2.487026:0.00490516012474091333,Jupunba_longipedunculata_Cardona_2682@NODE_1_length_1894_cov_161.318107:0.00719685870769739330):0.00171744766170004869):0.00106443785331114776):0.00068667767798228708):0.00105464227908871801,Jupunba_trapezifolia_Simon_1600@NODE_1_length_1935_cov_293.943085:0.01356457727332731518):0.00065312944918975398,Jupunba_filamentosa_Lima_7487@NODE_1_length_2228_cov_142.845653:0.01401856677228111546):0.00062458377673079422):0.00431267980540431251):0.00376773995330595456):0.00743894982871020488):0.01597885618226922017,(((_R_Albizia_multiflora_Hughes_3090@NODE_1_length_1156_cov_123.780352:0.01310286112981047697,(((((_R_Albizia_adinocephala_FHO33_88@NODE_3_length_766_cov_37.322206:0.00202596253019801057,_R_Albizia_xerophytica_Hughes_1435@NODE_1_length_1976_cov_126.496577:0.00413647126121379285):0.00219208311224474567,(_R_Albizia_adinocephala_FHO33_88@NODE_4_length_533_cov_45.120614:0.35916418004305789013,_R_Albizia_adinocephala_FHO33_88@NODE_1_length_953_cov_373.856164:0.00000100000050002909):0.01377776648911531628):0.00000100000050002909,(_R_Albizia_adinocephala_FHO33_88@NODE_2_length_857_cov_114.630769:0.00953223993276974824,_R_Albizia_tomentosa_Hughes_648@NODE_1_length_1959_cov_172.628055:0.00412011632726670945):0.00529066602291049064):0.00216538525837521719,Albizia_sinaloensis_Hughes_1576@NODE_1_length_2064_cov_123.821842:0.00672718787262771133):0.00876687619622587393,Albizia_burkartiana_StivalSantos_678@NODE_1_length_1641_cov_14.371375:0.02023781142877318848):0.00179862163772606491):0.00399189504272723112,(Albizia_glabripetala_Lewis_1652@NODE_1_length_1775_cov_61.750294:0.02320774021482856567,((Albizia_multiflora_Hughes_3090@NODE_3_length_583_cov_111.899209:0.01959634189683384306,_R_Albizia_decandra_Vilhena_231@NODE_1_length_1482_cov_38.871886:0.00912586112203202932):0.00527823133488892864,(((_R_Albizia_glabripetala_Lewis_1652@NODE_2_length_973_cov_55.681920:0.00110414682488450713,Albizia_subdimidiata_var_subdimidiata_Ferreira_210@NODE_2_length_892_cov_203.585276:0.00338347549046665334):0.00000100000050002909,_R_Albizia_subdimidiata_var_minor_Gorts_341@NODE_1_length_1813_cov_55.977535:0.00393619893531805751):0.02018913157294884714,((_R_Albizia_inundata_Wood_26530@NODE_1_length_1976_cov_306.820927:0.00801965638589636869,_R_Albizia_niopoides_Simon_1601@NODE_1_length_2057_cov_250.804545:0.01268270682134472853):0.00251212636917379911,(_R_Albizia_subdimidiata_var_subdimidiata_Ferreira_210@NODE_1_length_1956_cov_172.716338:0.01098455355126233199,_R_Albizia_multiflora_Hughes_3090@NODE_2_length_585_cov_110.283465:0.00595224983414789632):0.00000100000050002909):0.00217065318694830561):0.00058567388399273870):0.00454857661658795032):0.00336089568488794847):0.01546046902928126590,(_R_Enterolobium_cyclocarpum_MWC9020@NODE_1_length_924_cov_296.360094:0.16511874301186055258,((_R_Enterolobium_cyclocarpum_MWC9020@NODE_2_length_883_cov_264.668734:0.03531502114269468445,_R_Albizia_tomentella_Leach_Dunlop_3801@NODE_1_length_2337_cov_259.955752:0.03311872702543024877):0.00811929125100601702,(Albizia_edwallii_Dalmaso_272@NODE_1_length_1975_cov_12.893229:0.00960857772240480100,Albizia_coripatensis_Hughes_2433@NODE_1_length_2087_cov_335.575124:0.01485074616408755231):0.01385074210512742508):0.00291188925648059021):0.01080453525274738431):0.00857732205338272019):0.01709679772752946414,Calliandra_bella_LPQ15696@NODE_1_length_1109_cov_297.410853:0.08625858325171326113):0.02564764463406850326,Afrocalliandra_redacta_Germishuizen_5585@NODE_1_length_1748_cov_288.893477:0.10801752171886710996):0.0;
