# Supplementary material for: A new generic circumscription of Hydrochorea (Leguminosae, Caesalpinioideae, mimosoid clade) with an amphi-Atlantic distribution
Source: PhytoKeys. 2022 Aug 22;205:401–37. doi: 10.3897/phytokeys.205.82775 (PMC9849043; doi:10.3897/phytokeys.205.82775)
Supplement: Supplementary material 2 — Supplementary data file S2 [file phytokeys-205-401_article-82775__-s002.zip › RBH3_m38076_comp36713_c0_seq2_exon01.tre]

(Calliandra_bella_LPQ15696@NODE_1_length_934_cov_215.035006:0.07958522108666755968,((((((Albizia_inundata_Wood_26530@NODE_1_length_1209_cov_221.940208:0.00673598188590526781,(Albizia_multiflora_Hughes_3090@NODE_1_length_1619_cov_118.835279:0.00652296510465416590,(Albizia_decandra_Vilhena_231@NODE_1_length_913_cov_41.683014:0.00560760863135152231,(_R_Albizia_subdimidiata_var_minor_Gorts_341@NODE_1_length_1049_cov_44.551440:0.00000100000050002909,(_R_Albizia_glabripetala_Lewis_1652@NODE_1_length_627_cov_79.174545:0.00164161492801319429,_R_Albizia_subdimidiata_var_subdimidiata_Ferreira_210@NODE_1_length_1378_cov_135.060723:0.00000100000050002909):0.00436297144810812287):0.00523897559772577674):0.00000100000050002909):0.00074397327247045732):0.01182097257949205581,(((_R_Albizia_adinocephala_FHO33_88@NODE_1_length_1862_cov_128.630812:0.00609748026698513600,Albizia_xerophytica_Hughes_1435@NODE_1_length_1478_cov_75.140614:0.00205471933910761481):0.00202859946221572475,(Albizia_tomentosa_Hughes_648@NODE_1_length_1342_cov_121.969960:0.00227757386815883407,Albizia_sinaloensis_Hughes_1576@NODE_1_length_1496_cov_72.210007:0.00337377713324705196):0.00815623997748998221):0.00137977333112355560,_R_Albizia_niopoides_Simon_1601@NODE_1_length_1394_cov_155.728929:0.01019799208533565989):0.00670177419256326456):0.00322034675850528399,((Albizia_coripatensis_Hughes_2433@NODE_1_length_1777_cov_198.980588:0.00748475880582890121,_R_Albizia_burkartiana_StivalSantos_678@NODE_1_length_1191_cov_9.981514:0.00844048761964068944):0.00279365710585382284,_R_Albizia_edwallii_Dalmaso_272@NODE_1_length_1261_cov_7.800166:0.00731722025008856112):0.00082828839995280367):0.00122206751255240316,((Punjuba_racemiflora_Jimenez_Soares_3626@NODE_1_length_1626_cov_126.193028:0.00759137711800109485,(Punjuba_killipii_Palodorios_6252@NODE_1_length_1057_cov_88.614286:0.00193776538872500979,_R_Punjuba_lehmannii_Escobar_7465@NODE_1_length_1981_cov_74.220063:0.00152113360130501970):0.00306571872551132706):0.00327012911748652711,((_R_Jupunba_longipedunculata_Cardona_2682@NODE_1_length_1384_cov_123.039021:0.00593263857588560879,((Balizia_leucocalyx_Aguilar_1939@NODE_1_length_1708_cov_134.162477:0.00846972494570890841,((Balizia_spnov_Morim_577@NODE_1_length_1544_cov_217.188046:0.00268382660868399193,(Hydrochorea_gonggrijpii_Tillett_45696@NODE_1_length_1453_cov_119.928779:0.00279747225554493207,((Hydrochorea_marginata_Morim_563@NODE_1_length_1945_cov_162.544968:0.00369793693208380963,(_R_Hydrochorea_corymbosa2_Iganci_862@NODE_1_length_1445_cov_282.769784:0.00480020309422985163,Hydrochorea_corymbosa1_Bonadeu_655@NODE_1_length_1165_cov_198.581081:0.00307651244944076021):0.00262865017604861206):0.00153266166679743611,(Cathormion_obliquifoliolatum_Wieringa_6519@NODE_1_length_1324_cov_197.243499:0.00462628187165299316,Cathormion_rhombifolium_Deighton_3618@NODE_1_length_1416_cov_77.274085:0.00269692080490522646):0.00081091619392472053):0.00000100000050002909):0.00000100000050002909):0.00268544357536493845,_R_Balizia_elegans_Iganci_870@NODE_1_length_1639_cov_117.772087:0.00810033872039135627):0.00060388894206420130):0.00187239823548182344,(((_R_Jupunba_oppositifolia_Liegier_16014@NODE_1_length_1166_cov_131.175390:0.00349374387989038158,Jupunba_nipensis_Mayo_19662@NODE_1_length_1082_cov_38.689552:0.00000100000050002909):0.00174421334762308732,((_R_Jupunba_macradenia_Lourteig_3021@NODE_1_length_1331_cov_107.183413:0.01140848483707205228,(Jupunba_idiopoda_Quesada_1718@NODE_1_length_1248_cov_107.508967:0.00162897779415674816,Jupunba_oxyphyllidia_Yonker_6157@NODE_1_length_1342_cov_127.923320:0.00381914488407577527):0.00380782798339440601):0.00086400027460108620,(Jupunba_cochleata_Bonadeu_673@NODE_1_length_1744_cov_122.665867:0.00571461712688063790,(Jupunba_abbottii_Zanoni_21220@NODE_1_length_1288_cov_99.170107:0.00188916056884770958,Jupunba_asplenifolia_Ekman_6383@NODE_1_length_980_cov_50.906977:0.00105600974755544756):0.00284010577237035376):0.00000100000050002909):0.00000100000050002909):0.00213880186620762436,((Jupunba_laeta_Mori_25147@NODE_1_length_1276_cov_58.442869:0.00318889361739445494,Jupunba_filamentosa_Lima_7487@NODE_1_length_1592_cov_126.533333:0.00318968518430495047):0.00000100000050002909,Jupunba_limae_Iganci_261@NODE_1_length_1465_cov_105.739914:0.00453390632346227247):0.00121481933003781176):0.00000100000050002909):0.00289362750057560545):0.00072464729044420973,((_R_Jupunba_langsdorfii_Ribeiro_728@NODE_1_length_1963_cov_109.146872:0.00181154957950278709,Jupunba_villosa_Borges_423@NODE_1_length_1892_cov_125.143251:0.00789285236761932615):0.00059996689550008268,(((Jupunba_limae_Iganci_261@NODE_2_length_571_cov_13.188259:0.01004504254752946850,Jupunba_brachystachya_Lima_7438@NODE_1_length_1737_cov_129.857831:0.00218836917182978511):0.00447103499036337337,_R_Balizia_pedicellaris_Queiroz_15529@NODE_1_length_1607_cov_407.499356:0.00507136617745575051):0.00000100000050002909,((Jupunba_floribunda_Iganci_883@NODE_1_length_1790_cov_119.367776:0.00728185063665010273,((Jupunba_barbouriana_Iganci_847@NODE_1_length_1475_cov_192.063662:0.00301062395593269415,Jupunba_trapezifolia_Simon_1600@NODE_1_length_1623_cov_212.302934:0.00127897659279281660):0.00257536680582020087,((_R_Jupunba_leucophylla_Iganci_839@NODE_1_length_2006_cov_206.136858:0.00120491527116754348,Jupunba_microcalyx_Iganci_855@NODE_1_length_1933_cov_135.610453:0.00180560743560114617):0.00201598700957406974,Jupunba_commutata_Maguire_46145@NODE_1_length_1475_cov_149.515737:0.00069186360476973573):0.00100643015555337292):0.00000100000050002909):0.00301734915053985132,_R_Punjuba_callejasii_Daly_5935@NODE_1_length_1304_cov_29.211084:0.00863263826213779215):0.00000100000050002909):0.00000100000050002909):0.00060169167374503492):0.00000100000050002909):0.00181403712607800514):0.00219434747290189313,(Archidendron_clypearia_Wieringa_1849@NODE_1_length_1416_cov_208.453323:0.01671649860290352549,(_R_Enterolobium_cyclocarpum_MWC9020@NODE_1_length_1616_cov_222.280052:0.02213972941217160970,_R_Acacia_rostellifera_Murphy_466@NODE_1_length_1792_cov_167.383090:0.01821329660762851035):0.00116805687384317599):0.00359337846159724084):0.00145546881270893066,_R_Albizia_tomentella_Leach_Dunlop_3801@NODE_1_length_842_cov_293.379085:0.03287214951190738088):0.04492734128577816066,Afrocalliandra_redacta_Germishuizen_5585@NODE_1_length_1049_cov_208.133745:0.03586012288739388876):0.0;
