# Supplementary material for: A new generic circumscription of Hydrochorea (Leguminosae, Caesalpinioideae, mimosoid clade) with an amphi-Atlantic distribution
Source: PhytoKeys. 2022 Aug 22;205:401–37. doi: 10.3897/phytokeys.205.82775 (PMC9849043; doi:10.3897/phytokeys.205.82775)
Supplement: Supplementary material 2 — Supplementary data file S2 [file phytokeys-205-401_article-82775__-s002.zip › RBH3_m38076_comp36713_c0_seq2_exon03.tre]

(Calliandra_bella_LPQ15696@NODE_1_length_1369_cov_180.825851:0.12932098329598715192,((((Punjuba_callejasii_Daly_5935@NODE_1_length_1029_cov_43.315126:0.00755617473850556630,Punjuba_racemiflora_Jimenez_Soares_3626@NODE_1_length_1458_cov_138.096307:0.01007895536760530786):0.00341335975884199264,(Punjuba_killipii_Palodorios_6252@NODE_1_length_1084_cov_67.437934:0.00415015638707438329,Punjuba_lehmannii_Escobar_7465@NODE_1_length_1424_cov_108.391240:0.00101395107777834683):0.00940728270244122616):0.00091489544516288050,(Jupunba_longipedunculata_Cardona_2682@NODE_1_length_1369_cov_124.309598:0.00455178708287580763,(((_R_Jupunba_brachystachya_Lima_7438@NODE_1_length_1833_cov_113.547267:0.01018940521704565783,(_R_Jupunba_filamentosa_Lima_7487@NODE_1_length_1757_cov_118.647619:0.00807612628044336762,Jupunba_limae_Iganci_261@NODE_1_length_1966_cov_88.217575:0.00520519191363099515):0.00108831688328556229):0.00141559340752585566,((Jupunba_langsdorfii_Ribeiro_728@NODE_1_length_2085_cov_104.335657:0.00527482977781928725,_R_Jupunba_villosa_Borges_423@NODE_1_length_1929_cov_118.807775:0.00463716363256131726):0.00126032611529271806,Balizia_pedicellaris_Queiroz_15529@NODE_1_length_1493_cov_253.017385:0.00973550262917395083):0.00689667883274602562):0.00199797219666259223,((((_R_Jupunba_macradenia_Lourteig_3021@NODE_1_length_1175_cov_116.076503:0.01102664805776975947,(_R_Jupunba_idiopoda_Quesada_1718@NODE_1_length_1315_cov_82.469305:0.00317196622377955177,_R_Jupunba_oxyphyllidia_Yonker_6157@NODE_1_length_1386_cov_123.523300:0.00148798274553494140):0.00149195977675745713):0.00149107355123884546,(_R_Balizia_elegans_Iganci_870@NODE_1_length_1774_cov_108.582204:0.00926079831538479357,((_R_Cathormion_rhombifolium_Deighton_3618@NODE_1_length_1319_cov_88.842190:0.01042405846826456421,Cathormion_obliquifoliolatum_Wieringa_6519@NODE_1_length_1550_cov_177.070234:0.00552090255787506760):0.00646601767975177322,((((_R_Jupunba_floribunda_Iganci_883@NODE_1_length_1898_cov_102.526085:0.00861083407766199613,(Jupunba_commutata_Maguire_46145@NODE_1_length_1622_cov_120.619417:0.00661277027951537137,(_R_Jupunba_leucophylla_Iganci_839@NODE_1_length_1511_cov_256.321478:0.00657929000445046583,_R_Jupunba_microcalyx_Iganci_855@NODE_1_length_1861_cov_166.147422:0.00440564630222704725):0.00352075552542539978):0.00000100000050002909):0.00000100000050002909,(_R_Jupunba_barbouriana_Iganci_847@NODE_1_length_1318_cov_197.978243:0.00159205010786044997,_R_Jupunba_trapezifolia_Simon_1600@NODE_1_length_1437_cov_228.693922:0.00493477977939277453):0.00793273284188820114):0.00545472141469156933,_R_Jupunba_laeta_Mori_25147@NODE_1_length_1224_cov_50.772450:0.00522761800038070139):0.00180196694725638542,(_R_Jupunba_oppositifolia_Liegier_16014@NODE_1_length_1280_cov_109.946800:0.00647555660165667710,((_R_Jupunba_asplenifolia_Ekman_6383@NODE_1_length_974_cov_56.273133:0.00464931821626785816,Jupunba_abbottii_Zanoni_21220@NODE_1_length_1251_cov_115.954855:0.00483826030481336860):0.00361003325295002585,Jupunba_nipensis_Mayo_19662@NODE_1_length_1029_cov_39.192227:0.00534396968702256087):0.00000100000050002909):0.00092030727268432714):0.00000100000050002909):0.00197780174559513940):0.00000100000050002909):0.00395851890714870626,((_R_Balizia_spnov_Morim_577@NODE_1_length_1462_cov_330.493959:0.00831237362738440448,(_R_Hydrochorea_gonggrijpii_Tillett_45696@NODE_1_length_1147_cov_163.363551:0.00000100000050002909,((_R_Hydrochorea_marginata_Morim_563@NODE_1_length_717_cov_39.596875:0.00288693184578693585,Hydrochorea_corymbosa1_Bonadeu_655@NODE_1_length_1156_cov_209.057221:0.00524436424819698689):0.00432450331178499663,_R_Hydrochorea_corymbosa2_Iganci_862@NODE_1_length_1464_cov_230.553584:0.00433708663815169249):0.00076226117458553318):0.00077453010712572425):0.00349188838515824456,_R_Balizia_leucocalyx_Aguilar_1939@NODE_1_length_1495_cov_143.277856:0.01314399588598634538):0.00065804332022897493):0.00000100000050002909,_R_Jupunba_cochleata_Bonadeu_673@NODE_1_length_1924_cov_108.763942:0.01131797544883959665):0.00178095045840909573):0.00068917657670570544):0.00345760463698323306):0.01161576168730580824,(((_R_Albizia_edwallii_Dalmaso_272@NODE_1_length_1152_cov_9.078396:0.01497575964378167548,((_R_Albizia_multiflora_Hughes_3090@NODE_1_length_1313_cov_116.851942:0.01193788965218626867,(Albizia_inundata_Wood_26530@NODE_1_length_1239_cov_140.532939:0.01844904657249677934,(_R_Albizia_decandra_Vilhena_231@NODE_1_length_1013_cov_34.872863:0.00886480580167500060,(Albizia_subdimidiata_var_subdimidiata_Ferreira_210@NODE_1_length_1210_cov_161.338041:0.00351263738516636179,(Albizia_subdimidiata_var_minor_Gorts_341@NODE_1_length_960_cov_43.252548:0.00445393339997990703,_R_Albizia_glabripetala_Lewis_1652@NODE_1_length_1036_cov_43.974974:0.00213218751495568249):0.00000100000050002909):0.00889483560423176729):0.00082721131453099511):0.00000100000050002909):0.00970915906458908948,(((Albizia_adinocephala_FHO33_88@NODE_1_length_2063_cov_123.147029:0.00545696804563729210,Albizia_xerophytica_Hughes_1435@NODE_1_length_1383_cov_95.189893:0.00376783912462594697):0.00313739114463158384,(Albizia_sinaloensis_Hughes_1576@NODE_1_length_1569_cov_77.920912:0.00175544147319291535,Albizia_tomentosa_Hughes_648@NODE_1_length_1280_cov_127.368246:0.00000100000050002909):0.00888118035594201265):0.00152537824766848140,Albizia_niopoides_Simon_1601@NODE_1_length_1339_cov_162.203645:0.01560127522267080145):0.00324641105190023264):0.00173657617969442870):0.00200568116040606348,(Albizia_burkartiana_StivalSantos_678@NODE_1_length_1233_cov_12.363328:0.00605888055204343006,Albizia_coripatensis_Hughes_2433@NODE_1_length_1540_cov_238.809296:0.02052902829347842684):0.00089617410231298449):0.00500343803491810034,((Enterolobium_cyclocarpum_MWC9020@NODE_1_length_1436_cov_294.367918:0.03900313127486939452,_R_Albizia_tomentella_Leach_Dunlop_3801@NODE_1_length_1426_cov_222.111935:0.04781638059400383778):0.00178170984105695024,(_R_Acacia_rostellifera_Murphy_466@NODE_1_length_1777_cov_195.675294:0.03483654558698821152,Archidendron_clypearia_Wieringa_1849@NODE_1_length_1510_cov_238.883461:0.02415589696356143859):0.00380002267116232289):0.02439817757080220417):0.00516619274894819774):0.02468921263127479837,Afrocalliandra_redacta_Germishuizen_5585@NODE_1_length_1295_cov_186.723317:0.18502068939480714738):0.0;
