# Supplementary material for: A new generic circumscription of Hydrochorea (Leguminosae, Caesalpinioideae, mimosoid clade) with an amphi-Atlantic distribution
Source: PhytoKeys. 2022 Aug 22;205:401–37. doi: 10.3897/phytokeys.205.82775 (PMC9849043; doi:10.3897/phytokeys.205.82775)
Supplement: Supplementary material 2 — Supplementary data file S2 [file phytokeys-205-401_article-82775__-s002.zip › RBH3_m38134_comp36724_c0_seq2_exon03.tre]

(Calliandra_bella_LPQ15696@NODE_1_length_1780_cov_275.707575:0.04786082572943358565,(((Archidendron_clypearia_Wieringa_1849@NODE_1_length_903_cov_287.447942:0.01404560239610394383,(_R_Acacia_rostellifera_Murphy_466@NODE_1_length_1490_cov_294.524416:0.01931332796141973021,_R_Archidendron_clypearia_Wieringa_1849@NODE_2_length_568_cov_139.203666:0.02006866735652869382):0.00197617996046588022):0.00343436340249122759,(_R_Albizia_tomentella_Leach_Dunlop_3801@NODE_1_length_1825_cov_230.914760:0.04306739118576002889,_R_Enterolobium_cyclocarpum_MWC9020@NODE_1_length_1705_cov_375.358722:0.02794694590433029549):0.00260363999448058473):0.00343637873081531356,(((((((Jupunba_leucophylla_Iganci_839@NODE_1_length_2430_cov_242.813855:0.00399500641287417295,Jupunba_microcalyx_Iganci_855@NODE_1_length_2104_cov_190.110508:0.00571783252476564495):0.00112608683598823534,_R_Jupunba_floribunda_Iganci_883@NODE_1_length_2034_cov_166.222279:0.00511639898013539849):0.00000100000050002909,((_R_Jupunba_laeta_Mori_25147@NODE_1_length_1527_cov_69.168276:0.00802921699213094732,Jupunba_cochleata_Bonadeu_673@NODE_1_length_2180_cov_141.509748:0.00677162815728142489):0.00121682024710226765,(((Jupunba_macradenia_Lourteig_3021@NODE_1_length_1466_cov_139.679626:0.00416922878293710976,(((((Hydrochorea_corymbosa1_Bonadeu_655@NODE_1_length_1201_cov_172.632635:0.00514922511097807255,Hydrochorea_marginata_Morim_563@NODE_1_length_1447_cov_308.637956:0.00302986550483031695):0.00000100000050002909,Hydrochorea_corymbosa2_Iganci_862@NODE_1_length_1607_cov_219.649485:0.00217520406973990095):0.00072769096023149005,Hydrochorea_gonggrijpii_Tillett_45696@NODE_1_length_1371_cov_183.480680:0.00224069830429748625):0.00072270999927758536,Balizia_spnov_Morim_577@NODE_1_length_1645_cov_272.200629:0.00369147829229530969):0.00073253821222015272,(_R_Cathormion_obliquifoliolatum_Wieringa_6519@NODE_1_length_1581_cov_185.665138:0.00335209298577035823,Cathormion_rhombifolium_Deighton_3618@NODE_1_length_1452_cov_115.604364:0.00281200682875254850):0.00494767391989195827):0.00072910390584474030):0.00365820867434662111,Jupunba_longipedunculata_Cardona_2682@NODE_1_length_1576_cov_160.647098:0.00259193676111160601):0.00071498880957615780,(Balizia_elegans_Iganci_870@NODE_1_length_1830_cov_157.652025:0.00628997477285081746,_R_Balizia_leucocalyx_Aguilar_1939@NODE_1_length_1946_cov_171.525950:0.01152455580875315182):0.00054909063850263197):0.00056779006103220184):0.00000100000050002909):0.00000100000050002909,((Jupunba_barbouriana_Iganci_847@NODE_1_length_1962_cov_223.315119:0.00456937134990009416,Jupunba_trapezifolia_Simon_1600@NODE_1_length_1717_cov_158.781588:0.00352896365109288878):0.00055115381922399645,_R_Jupunba_commutata_Maguire_46145@NODE_1_length_1850_cov_155.125776:0.00342201453652577967):0.00170847124081755408):0.00169941865026583495,((_R_Balizia_pedicellaris_Queiroz_15529@NODE_1_length_1732_cov_342.664281:0.00937437791334892571,(_R_Jupunba_limae_Iganci_261@NODE_1_length_1754_cov_153.988670:0.00275357322292139580,((Jupunba_villosa_Borges_423@NODE_1_length_2011_cov_200.072389:0.00227160089675055524,_R_Jupunba_limae_Iganci_261@NODE_2_length_565_cov_15.518443:0.00000100000050002909):0.00000100000050002909,Jupunba_brachystachya_Lima_7438@NODE_1_length_2016_cov_161.187726:0.00283800944330069027):0.00000100000050002909):0.00170036603589647137):0.00170743140609482609,(_R_Jupunba_filamentosa_Lima_7487@NODE_1_length_2079_cov_153.720280:0.00798104273540905379,(_R_Jupunba_langsdorfii_Ribeiro_728@NODE_1_length_2006_cov_151.599793:0.00627618537067582000,(((_R_Jupunba_oppositifolia_Liegier_16014@NODE_1_length_1442_cov_160.834432:0.00070416287953124453,Jupunba_abbottii_Zanoni_21220@NODE_1_length_1516_cov_132.466991:0.00087107873210870098):0.00204620068409890011,(_R_Jupunba_asplenifolia_Ekman_6383@NODE_1_length_1551_cov_46.449118:0.00188984384359721920,_R_Jupunba_nipensis_Mayo_19662@NODE_1_length_1323_cov_45.747994:0.00205657792710936494):0.00160901040586104694):0.00626978615007535867,(_R_Jupunba_idiopoda_Quesada_1718@NODE_1_length_1566_cov_141.036938:0.00390155920806448510,_R_Jupunba_oxyphyllidia_Yonker_6157@NODE_1_length_1613_cov_158.766276:0.00885487595348225832):0.00180095306758561234):0.00058552253390267261):0.00000100000050002909):0.00000100000050002909):0.00114086092602281100):0.00909647744391127097,(Punjuba_lehmannii_Escobar_7465@NODE_1_length_1649_cov_133.964377:0.01016633231655066603,(Punjuba_callejasii_Daly_5935@NODE_1_length_1322_cov_34.184739:0.00558272964540572781,(_R_Punjuba_racemiflora_Jimenez_Soares_3626@NODE_1_length_1752_cov_193.602388:0.00596271672696969870,_R_Punjuba_killipii_Palodorios_6252@NODE_1_length_1455_cov_108.877358:0.00149919285706922711):0.00586226319241991804):0.00387920959889289426):0.00464654670405028041):0.00273222550601492139,((_R_Albizia_coripatensis_Hughes_2433@NODE_1_length_2072_cov_236.064662:0.00670937462245714458,Albizia_edwallii_Dalmaso_272@NODE_1_length_1226_cov_4.946200:0.00425459298160715989):0.00415293334345106201,(Albizia_burkartiana_StivalSantos_678@NODE_1_length_1317_cov_8.092710:0.01351199627745475022,((((_R_Albizia_glabripetala_Lewis_1652@NODE_1_length_1355_cov_95.425665:0.00665311617827971796,(Albizia_subdimidiata_var_subdimidiata_Ferreira_210@NODE_1_length_1544_cov_199.385821:0.00647165477448780144,(Albizia_subdimidiata_var_minor_Gorts_341@NODE_1_length_1352_cov_43.615686:0.00203411880307216315,Albizia_inundata_Wood_26530@NODE_1_length_1251_cov_127.768395:0.00495630127582491302):0.00096053682000161783):0.00214564534283970742):0.00200980283215691042,Albizia_multiflora_Hughes_3090@NODE_1_length_1641_cov_175.462916:0.00460395218361642645):0.00594077369046871247,((_R_Albizia_sinaloensis_Hughes_1576@NODE_1_length_1588_cov_117.530774:0.00385225745972345461,_R_Albizia_tomentosa_Hughes_648@NODE_1_length_1556_cov_138.845166:0.00260873245056182255):0.00318701684394949447,(Albizia_xerophytica_Hughes_1435@NODE_1_length_1615_cov_137.844603:0.00312512445940113471,Albizia_adinocephala_FHO33_88@NODE_1_length_1940_cov_177.939882:0.00916484595211138238):0.00351995398979847293):0.00532466669936897900):0.00000100000050002909,(Albizia_niopoides_Simon_1601@NODE_1_length_1582_cov_213.763455:0.01538730569352251762,_R_Albizia_decandra_Vilhena_231@NODE_1_length_1255_cov_49.150255:0.00740667526669840093):0.00093145715609120681):0.00143403067106647277):0.00760031350237993803):0.01336263698165025479):0.00537723325083731048):0.05233701843350456462,Afrocalliandra_redacta_Germishuizen_5585@NODE_1_length_1641_cov_221.264706:0.04410205222363300370):0.0;
