# Supplementary material for: A new generic circumscription of Hydrochorea (Leguminosae, Caesalpinioideae, mimosoid clade) with an amphi-Atlantic distribution
Source: PhytoKeys. 2022 Aug 22;205:401–37. doi: 10.3897/phytokeys.205.82775 (PMC9849043; doi:10.3897/phytokeys.205.82775)
Supplement: Supplementary material 2 — Supplementary data file S2 [file phytokeys-205-401_article-82775__-s002.zip › RBH3_m38134_comp36724_c0_seq2_exon05.tre]

(Archidendron_clypearia_Wieringa_1849@NODE_1_length_1489_cov_382.722380:0.02169245300909293864,(((_R_Afrocalliandra_redacta_Germishuizen_5585@NODE_1_length_1619_cov_333.127756:0.04330663380691822384,(_R_Calliandra_bella_LPQ15696@NODE_1_length_729_cov_256.946319:0.00000100000050002909,_R_Calliandra_bella_LPQ15696@NODE_2_length_566_cov_753.601227:0.00000100000050002909):0.04605658990862770280):0.03657656944700048152,(((_R_Albizia_burkartiana_StivalSantos_678@NODE_1_length_1150_cov_11.925114:0.01019676128299705151,((((Albizia_adinocephala_FHO33_88@NODE_1_length_2068_cov_205.303365:0.00916966244231672695,_R_Albizia_xerophytica_Hughes_1435@NODE_1_length_1737_cov_127.673494:0.00728030854711169111):0.00230936907051649317,(_R_Albizia_tomentosa_Hughes_648@NODE_1_length_1574_cov_148.577154:0.00528912174739008378,Albizia_sinaloensis_Hughes_1576@NODE_1_length_1751_cov_116.050179:0.00188771095510269454):0.00705711206631349716):0.00380661901236398377,_R_Albizia_decandra_Vilhena_231@NODE_1_length_1152_cov_55.729302:0.00651414080101652727):0.00098094703390437781,(_R_Albizia_multiflora_Hughes_3090@NODE_1_length_1495_cov_210.272920:0.00672413925714876980,(_R_Albizia_niopoides_Simon_1601@NODE_1_length_1622_cov_223.038835:0.01928968230547275023,((_R_Albizia_subdimidiata_var_subdimidiata_Ferreira_210@NODE_1_length_1652_cov_218.652063:0.00719994541642756617,Albizia_subdimidiata_var_minor_Gorts_341@NODE_1_length_1386_cov_46.012223:0.00586144681403518060):0.00445474084322913626,(Albizia_glabripetala_Lewis_1652@NODE_1_length_1365_cov_110.329193:0.00557285288406097166,Albizia_inundata_Wood_26530@NODE_1_length_1217_cov_296.496558:0.00956322117666035497):0.00266154147224311735):0.00192844840201515134):0.00000100000050002909):0.00154282567072814257):0.00311070938267478956):0.00447885778355180952,(Albizia_coripatensis_Hughes_2433@NODE_1_length_877_cov_233.321250:0.00726275905405660092,(Albizia_coripatensis_Hughes_2433@NODE_2_length_740_cov_261.407240:0.00800407809475201307,Albizia_edwallii_Dalmaso_272@NODE_1_length_1119_cov_9.478383:0.00965370766465785228):0.00977198526847367251):0.00420131063277570313):0.00776852747177740003,(((Punjuba_callejasii_Daly_5935@NODE_1_length_1321_cov_28.217042:0.00573776532119028154,(Punjuba_racemiflora_Jimenez_Soares_3626@NODE_1_length_792_cov_142.586014:0.00330746205082592176,Punjuba_killipii_Palodorios_6252@NODE_1_length_1299_cov_129.299509:0.00079166948338889830):0.00547978841389760041):0.00436271653748573560,Punjuba_lehmannii_Escobar_7465@NODE_1_length_1574_cov_138.250501:0.00657237487627043791):0.00504734808535674869,(((_R_Jupunba_commutata_Maguire_46145@NODE_1_length_1814_cov_176.123201:0.00184420953334463438,(_R_Jupunba_barbouriana_Iganci_847@NODE_1_length_1970_cov_244.481775:0.00586451200818308843,Jupunba_trapezifolia_Simon_1600@NODE_1_length_1394_cov_205.624347:0.00236027852837920014):0.00148821360127792128):0.00377127165849919102,(_R_Cathormion_obliquifoliolatum_Wieringa_6519@NODE_1_length_1548_cov_233.545211:0.00227720139869439734,Cathormion_rhombifolium_Deighton_3618@NODE_1_length_1536_cov_132.108979:0.00200992684191509405):0.00848369224660678982):0.00071382098946261340,(((((Jupunba_brachystachya_Lima_7438@NODE_1_length_1423_cov_244.965082:0.00747299797761133509,(_R_Jupunba_limae_Iganci_261@NODE_1_length_1982_cov_173.874541:0.00519179931636782818,Jupunba_villosa_Borges_423@NODE_1_length_2256_cov_190.055989:0.00115100052540871361):0.00000100000050002909):0.00113492518852095119,Balizia_pedicellaris_Queiroz_15529@NODE_1_length_1311_cov_475.304936:0.01112796316017083259):0.00180451676402698419,((((_R_Jupunba_langsdorfii_Ribeiro_728@NODE_1_length_866_cov_128.011407:0.00159945471910066242,(_R_Jupunba_langsdorfii_Ribeiro_728@NODE_2_length_706_cov_24.030207:0.00432246492522332226,_R_Jupunba_langsdorfii_Ribeiro_728@NODE_3_length_686_cov_335.275862:0.00000100000050002909):0.00000100000050002909):0.00621092071270922842,(Jupunba_oxyphyllidia_Yonker_6157@NODE_1_length_1597_cov_175.294737:0.00385975368245835768,_R_Jupunba_idiopoda_Quesada_1718@NODE_1_length_1503_cov_148.778401:0.00832007951929012411):0.00256094736903087709):0.00000100000050002909,(Jupunba_nipensis_Mayo_19662@NODE_1_length_1298_cov_36.423423:0.00402247097990019332,(_R_Jupunba_oppositifolia_Liegier_16014@NODE_1_length_1601_cov_149.413386:0.00319574339524078847,(Jupunba_abbottii_Zanoni_21220@NODE_1_length_1501_cov_127.775983:0.00473305214445513683,Jupunba_asplenifolia_Ekman_6383@NODE_1_length_1242_cov_61.598283:0.00084441134855728470):0.00078666472323634903):0.00000100000050002909):0.00576339665269543465):0.00000100000050002909,Jupunba_filamentosa_Lima_7487@NODE_1_length_1804_cov_189.195715:0.01005792776399532309):0.00000100000050002909):0.00178899687441129484,(Jupunba_leucophylla_Iganci_839@NODE_1_length_1696_cov_386.265596:0.00474833795335511365,_R_Jupunba_microcalyx_Iganci_855@NODE_1_length_1580_cov_254.439122:0.00472978529604195074):0.00411062360068131273):0.00000100000050002909,((Balizia_elegans_Iganci_870@NODE_1_length_1986_cov_169.988476:0.00755015277077721036,(Balizia_leucocalyx_Aguilar_1939@NODE_1_length_2043_cov_199.590031:0.00983173742371155381,(Jupunba_macradenia_Lourteig_3021@NODE_1_length_1639_cov_140.028809:0.00621740505733650844,(((_R_Hydrochorea_corymbosa2_Iganci_862@NODE_1_length_1593_cov_412.100130:0.00260059613189426650,Hydrochorea_marginata_Morim_563@NODE_1_length_2080_cov_256.854718:0.00504788667864713818):0.00060721560809480610,(_R_Hydrochorea_corymbosa1_Bonadeu_655@NODE_1_length_1455_cov_1032.815714:0.00283688261972923688,Hydrochorea_gonggrijpii_Tillett_45696@NODE_1_length_1525_cov_192.171271:0.00067439456949414968):0.00000100000050002909):0.00065920440272360516,_R_Balizia_spnov_Morim_577@NODE_1_length_1657_cov_312.555556:0.00431451627860072583):0.00083924938140964966):0.00154765572350464291):0.00000100000050002909):0.00171745333766469359,((Jupunba_floribunda_Iganci_883@NODE_1_length_2176_cov_171.380181:0.00191726735131765949,_R_Jupunba_longipedunculata_Cardona_2682@NODE_1_length_1553_cov_149.695122:0.00397812075913708037):0.00387096590988067826,(_R_Jupunba_laeta_Mori_25147@NODE_1_length_1571_cov_66.446452:0.00523515887515143673,Jupunba_cochleata_Bonadeu_673@NODE_1_length_2092_cov_176.192556:0.00388474221530465654):0.00129631966258485199):0.00056322657914199782):0.00000100000050002909):0.00000100000050002909):0.00769971650563751765):0.00104053499416687715):0.00212366196182536522):0.00316314960162734655,(Albizia_tomentella_Leach_Dunlop_3801@NODE_1_length_1747_cov_230.728743:0.03632850732744292988,Enterolobium_cyclocarpum_MWC9020@NODE_1_length_1423_cov_468.491085:0.02801543254433676647):0.00276924959661741226):0.00264178987525107850,Acacia_rostellifera_Murphy_466@NODE_1_length_1629_cov_333.315722:0.02773108625130500660):0.0;
