# Supplementary material for: A new generic circumscription of Hydrochorea (Leguminosae, Caesalpinioideae, mimosoid clade) with an amphi-Atlantic distribution
Source: PhytoKeys. 2022 Aug 22;205:401–37. doi: 10.3897/phytokeys.205.82775 (PMC9849043; doi:10.3897/phytokeys.205.82775)
Supplement: Supplementary material 2 — Supplementary data file S2 [file phytokeys-205-401_article-82775__-s002.zip › RBH3_m38134_comp36724_c0_seq2_exon06.tre]

(_R_Albizia_niopoides_Simon_1601@NODE_1_length_1204_cov_159.710736:0.01848102200311096607,(((Albizia_inundata_Wood_26530@NODE_1_length_771_cov_243.878492:0.00434597747829444572,Albizia_glabripetala_Lewis_1652@NODE_1_length_953_cov_63.457763:0.00992294338754629197):0.00418207597077222080,(Albizia_multiflora_Hughes_3090@NODE_1_length_1138_cov_120.608860:0.01048622244020985458,(Albizia_subdimidiata_var_minor_Gorts_341@NODE_1_length_969_cov_40.924888:0.00755114610554628949,Albizia_subdimidiata_var_subdimidiata_Ferreira_210@NODE_1_length_1084_cov_164.040715:0.00485431659813511870):0.00499773001579822615):0.00105989893049227295):0.00372551379908881222,(((Albizia_sinaloensis_Hughes_1576@NODE_1_length_1278_cov_82.727727:0.00799544094290846781,Albizia_tomentosa_Hughes_648@NODE_1_length_922_cov_133.648521:0.00660721028638527625):0.00749475992831523472,(_R_Albizia_xerophytica_Hughes_1435@NODE_1_length_1224_cov_100.557105:0.00423032320337921128,_R_Albizia_adinocephala_FHO33_88@NODE_1_length_1608_cov_124.629001:0.00541389226812497102):0.00635314417878661986):0.00539425670525852871,(((((((_R_Balizia_leucocalyx_Aguilar_1939@NODE_1_length_1551_cov_158.721167:0.01086174810019814238,((_R_Jupunba_barbouriana_Iganci_847@NODE_1_length_1439_cov_177.054332:0.00181666139459755061,Jupunba_trapezifolia_Simon_1600@NODE_1_length_1273_cov_126.568144:0.00161935101979232554):0.00359631310918472709,(Jupunba_microcalyx_Iganci_855@NODE_1_length_1292_cov_188.844444:0.00847731058662315635,Jupunba_leucophylla_Iganci_839@NODE_1_length_1614_cov_253.820429:0.00307964113305907779):0.00153120439013977008):0.00075161588096914460):0.00487860811199673870,(_R_Punjuba_callejasii_Daly_5935@NODE_1_length_946_cov_24.139241:0.00813445973385696144,(Punjuba_killipii_Palodorios_6252@NODE_1_length_941_cov_115.944444:0.00223898720284054949,_R_Punjuba_racemiflora_Jimenez_Soares_3626@NODE_1_length_1393_cov_147.441489:0.00244675029654228349):0.00360489080339348360):0.00957640933410164666):0.00770241579368951493,(_R_Acacia_rostellifera_Murphy_466@NODE_1_length_1593_cov_170.160290:0.04319441901845586657,((_R_Afrocalliandra_redacta_Germishuizen_5585@NODE_1_length_942_cov_199.519075:0.05332958653767277957,(Calliandra_bella_LPQ15696@NODE_2_length_884_cov_179.707559:0.03144921890354623190,(_R_Calliandra_bella_LPQ15696@NODE_3_length_604_cov_87.332068:0.04279880012461731442,_R_Calliandra_bella_LPQ15696@NODE_1_length_921_cov_136.291469:0.02166032764217551421):0.00309788646805276516):0.02916787910591307070):0.04467708162829557572,(_R_Balizia_pedicellaris_Queiroz_15529@NODE_2_length_570_cov_182.611650:0.05674428192177108365,((_R_Jupunba_barbouriana_Iganci_847@NODE_2_length_1221_cov_86.897727:0.01042757923726945687,_R_Jupunba_commutata_Maguire_46145@NODE_2_length_1034_cov_119.863114:0.00927283421279026868):0.01142072878887419492,(((_R_Punjuba_callejasii_Daly_5935@NODE_2_length_872_cov_17.446541:0.01593653026324169317,((_R_Balizia_elegans_Iganci_870@NODE_2_length_916_cov_227.393325:0.01035553167873538676,_R_Jupunba_oxyphyllidia_Yonker_6157@NODE_2_length_918_cov_71.511296:0.00378698972825398114):0.00345462764853418994,(Jupunba_microcalyx_Iganci_855@NODE_2_length_557_cov_13.360417:0.01938664915758426047,((Jupunba_villosa_Borges_423@NODE_3_length_558_cov_14.413721:0.00000100000050002909,_R_Hydrochorea_gonggrijpii_Tillett_45696@NODE_2_length_825_cov_163.231283:0.00289001587954739033):0.00979138621666665425,Hydrochorea_marginata_Morim_563@NODE_1_length_1312_cov_316.892308:0.00960109458404164763):0.00000100000050002909):0.00235034235913573900):0.00000100000050002909):0.00117666719181254128,(Jupunba_cochleata_Bonadeu_673@NODE_1_length_1422_cov_85.307063:0.01885929418090527207,((_R_Jupunba_laeta_Mori_25147@NODE_2_length_977_cov_41.154444:0.26611615644554909021,_R_Hydrochorea_corymbosa1_Bonadeu_655@NODE_2_length_615_cov_228.546429:0.01895564103269408579):0.00481825002150354249,(Jupunba_trapezifolia_Simon_1600@NODE_2_length_1107_cov_89.181559:0.01257742011071878024,Jupunba_villosa_Borges_423@NODE_2_length_802_cov_146.788966:0.01392085002534774671):0.00000100000050002909):0.00450461933348474466):0.00451297449676008391):0.00342628759943608462,((_R_Punjuba_racemiflora_Jimenez_Soares_3626@NODE_2_length_1138_cov_114.952875:0.00555905332760549611,_R_Punjuba_killipii_Palodorios_6252@NODE_2_length_895_cov_64.361858:0.00000100000050002909):0.01443788175872866980,(((_R_Jupunba_limae_Iganci_261@NODE_2_length_831_cov_82.497347:0.00000100000050002909,(Jupunba_limae_Iganci_261@NODE_3_length_523_cov_13.390135:0.00319240449876754661,_R_Jupunba_brachystachya_Lima_7438@NODE_2_length_1363_cov_94.241835:0.00129374625194168336):0.00140068711529701745):0.00260317062176987010,Jupunba_filamentosa_Lima_7487@NODE_1_length_1428_cov_83.046632:0.00087809163571563606):0.00755360052250589765,(Albizia_tomentella_Leach_Dunlop_3801@NODE_2_length_1065_cov_86.047571:0.09308695119204117574,Jupunba_macradenia_Lourteig_3021@NODE_2_length_792_cov_95.823776:0.01124012999054797846):0.00076608662657000792):0.00128196140897401533):0.00098107617013539535):0.00000100000050002909):0.08387580102830877182):0.42690681297197158317):0.00751127327328283620):0.00125864836413667482):0.01815147514851506855,(Archidendron_clypearia_Wieringa_1849@NODE_1_length_1223_cov_255.614311:0.02150960111185700602,(Enterolobium_cyclocarpum_MWC9020@NODE_1_length_1405_cov_257.346386:0.02613813610649232469,Albizia_tomentella_Leach_Dunlop_3801@NODE_1_length_1279_cov_151.632280:0.03647858017722867968):0.00135107732473460141):0.00767743907221387755):0.00000100000050002909,(Punjuba_lehmannii_Escobar_7465@NODE_1_length_1454_cov_86.541031:0.01418996125485448741,(_R_Hydrochorea_corymbosa1_Bonadeu_655@NODE_1_length_760_cov_256.916312:0.00474839081214068533,((Jupunba_filamentosa_Lima_7487@NODE_2_length_1216_cov_168.904302:0.00942021029739530114,((_R_Balizia_pedicellaris_Queiroz_15529@NODE_1_length_662_cov_278.062603:0.01225524286988140081,(Jupunba_limae_Iganci_261@NODE_1_length_1338_cov_138.973037:0.00275755221948677156,(_R_Jupunba_villosa_Borges_423@NODE_1_length_1782_cov_131.893842:0.00307910251017217340,Jupunba_brachystachya_Lima_7438@NODE_1_length_1633_cov_134.026992:0.00153503990642815799):0.00000100000050002909):0.00099562584007297731):0.00443429484057801266,(((Jupunba_oppositifolia_Liegier_16014@NODE_1_length_1152_cov_127.687442:0.00089659882252214205,(_R_Jupunba_nipensis_Mayo_19662@NODE_1_length_999_cov_47.482646:0.00000100000050002909,(_R_Jupunba_asplenifolia_Ekman_6383@NODE_1_length_855_cov_48.425450:0.00126439225492498220,Jupunba_abbottii_Zanoni_21220@NODE_1_length_1091_cov_105.292899:0.00190869726860371782):0.00000100000050002909):0.00000100000050002909):0.00179969501104446637,(_R_Jupunba_oxyphyllidia_Yonker_6157@NODE_1_length_1131_cov_150.622391:0.00183520445321387854,Jupunba_idiopoda_Quesada_1718@NODE_1_length_1113_cov_131.214286:0.00748847771196394819):0.00173322019431141326):0.00085651592600427236,Jupunba_langsdorfii_Ribeiro_728@NODE_1_length_1560_cov_116.636548:0.00455789632902811170):0.00089926457182475680):0.00034530002964160909):0.00042324253856116067,((Jupunba_laeta_Mori_25147@NODE_1_length_1028_cov_64.506835:0.00914338518589219613,Jupunba_cochleata_Bonadeu_673@NODE_2_length_1234_cov_161.551426:0.00332981242285151522):0.00215790021740081515,(((Balizia_elegans_Iganci_870@NODE_1_length_1166_cov_167.656566:0.00759324267377799959,((((_R_Hydrochorea_gonggrijpii_Tillett_45696@NODE_1_length_1139_cov_143.088512:0.00188975781630930460,_R_Hydrochorea_marginata_Morim_563@NODE_2_length_1174_cov_277.427530:0.00310088023398987856):0.00000100000050002909,_R_Hydrochorea_corymbosa2_Iganci_862@NODE_1_length_596_cov_273.005545:0.00168621238591395908):0.00454627240580478004,Balizia_spnov_Morim_577@NODE_1_length_1160_cov_206.691403:0.00635477604715168135):0.00413745698954560374,_R_Jupunba_macradenia_Lourteig_3021@NODE_1_length_1105_cov_126.738327:0.01323531417119299357):0.00105793252073858087):0.00088877949202250599,((Cathormion_obliquifoliolatum_Wieringa_6519@NODE_1_length_638_cov_152.337907:0.00799838418425278738,(Cathormion_obliquifoliolatum_Wieringa_6519@NODE_2_length_512_cov_240.772429:0.00000100000050002909,_R_Cathormion_rhombifolium_Deighton_3618@NODE_1_length_1184_cov_95.269196:0.00170835891969039187):0.00688488477945263869):0.00521537493656748247,(Jupunba_longipedunculata_Cardona_2682@NODE_1_length_1224_cov_99.006103:0.00423502028091353715,_R_Jupunba_floribunda_Iganci_883@NODE_1_length_1443_cov_147.428258:0.00696626264608150511):0.00153363129284600215):0.00000100000050002909):0.00000100000050002909,Jupunba_commutata_Maguire_46145@NODE_1_length_1453_cov_145.205669:0.00462800676732319418):0.00076586728915047065):0.00000100000050002909):0.00097171504241741751):0.00117840303633808940):0.00542363240001026824):0.00927831986996604727,(_R_Albizia_edwallii_Dalmaso_272@NODE_1_length_637_cov_5.778351:0.00181348953876891614,_R_Albizia_coripatensis_Hughes_2433@NODE_1_length_1499_cov_193.707454:0.01181856674960577586):0.00326615148071851069):0.00739122126032135118,_R_Albizia_burkartiana_StivalSantos_678@NODE_1_length_680_cov_12.368000:0.00506703967065591596):0.00178725448140919165):0.00000100000050002909):0.00175556770232270193,Albizia_decandra_Vilhena_231@NODE_1_length_608_cov_44.625235:0.00807624683155269349):0.0;
