# Supplementary material for: A new generic circumscription of Hydrochorea (Leguminosae, Caesalpinioideae, mimosoid clade) with an amphi-Atlantic distribution
Source: PhytoKeys. 2022 Aug 22;205:401–37. doi: 10.3897/phytokeys.205.82775 (PMC9849043; doi:10.3897/phytokeys.205.82775)
Supplement: Supplementary material 2 — Supplementary data file S2 [file phytokeys-205-401_article-82775__-s002.zip › RBH3_m38134_comp36724_c0_seq2_exon10.tre]

(((Archidendron_clypearia_Wieringa_1849@NODE_1_length_1684_cov_295.232110:0.16610665951621977898,(_R_Afrocalliandra_redacta_Germishuizen_5585@NODE_1_length_1529_cov_315.555785:0.04918725841130532073,Calliandra_bella_LPQ15696@NODE_1_length_1531_cov_306.051582:0.06658733859520264697):0.06897898407428358636):0.04033289260809953813,(((Albizia_coripatensis_Hughes_2433@NODE_1_length_1836_cov_265.789653:0.01222409589957563179,Albizia_edwallii_Dalmaso_272@NODE_1_length_1552_cov_7.947896:0.00498509851450755406):0.00268979963038445263,(((((Albizia_sinaloensis_Hughes_1576@NODE_1_length_1515_cov_128.383866:0.00627610294305641029,Albizia_tomentosa_Hughes_648@NODE_1_length_1511_cov_168.004184:0.00376780370631232863):0.00600407653478439440,(_R_Albizia_xerophytica_Hughes_1435@NODE_1_length_1667_cov_131.964151:0.00428619058224746167,_R_Albizia_adinocephala_FHO33_88@NODE_1_length_2102_cov_178.444938:0.00538499983200048989):0.00177191414044594749):0.00178291189644280484,_R_Albizia_decandra_Vilhena_231@NODE_1_length_1182_cov_55.350226:0.00741469265181927614):0.00000100000050002909,(_R_Albizia_niopoides_Simon_1601@NODE_1_length_1725_cov_213.486650:0.01008128061952175136,((_R_Albizia_multiflora_Hughes_3090@NODE_1_length_1778_cov_178.572016:0.00704607029652152758,(Albizia_subdimidiata_var_subdimidiata_Ferreira_210@NODE_1_length_1518_cov_237.136711:0.00183020333537188573,_R_Albizia_subdimidiata_var_minor_Gorts_341@NODE_1_length_1435_cov_31.089838:0.00540307101080200140):0.00686125064924835836):0.00182406809814765133,(Albizia_glabripetala_Lewis_1652@NODE_1_length_1199_cov_95.513369:0.00567110047040330668,Albizia_inundata_Wood_26530@NODE_1_length_697_cov_528.037383:0.00426550543893416349):0.00242827481659475299):0.00435728053459046027):0.00000100000050002909):0.00237236049335720536,Albizia_burkartiana_StivalSantos_678@NODE_1_length_1420_cov_12.965568:0.01132365878636735872):0.00322644709377872254):0.00510722619898924379,(((Punjuba_callejasii_Daly_5935@NODE_1_length_1348_cov_26.661684:0.00334779471309025901,(Punjuba_racemiflora_Jimenez_Soares_3626@NODE_1_length_1547_cov_211.629252:0.00389300425334406690,_R_Punjuba_killipii_Palodorios_6252@NODE_1_length_1503_cov_99.608696:0.00311446772724695894):0.00318217020575739269):0.00314808943724991181,Punjuba_lehmannii_Escobar_7465@NODE_1_length_1946_cov_113.474585:0.00974037475186290483):0.00385172357949393335,(((_R_Jupunba_langsdorfii_Ribeiro_728@NODE_1_length_1817_cov_178.510920:0.00746574608696748930,((Jupunba_villosa_Borges_423@NODE_1_length_1939_cov_206.588614:0.00171471028440721472,(_R_Jupunba_limae_Iganci_261@NODE_1_length_2205_cov_144.253289:0.00166654492230822399,Jupunba_brachystachya_Lima_7438@NODE_1_length_1894_cov_187.070996:0.00055534823910902294):0.00000100000050002909):0.00167104958799846413,Balizia_pedicellaris_Queiroz_15529@NODE_1_length_1828_cov_561.900169:0.00877030048343999113):0.00166800841096675402):0.00000100000050002909,((Jupunba_abbottii_Zanoni_21220@NODE_1_length_1348_cov_148.092054:0.00239606171009978421,((Jupunba_nipensis_Mayo_19662@NODE_1_length_1160_cov_56.420129:0.00526058271458950798,_R_Jupunba_asplenifolia_Ekman_6383@NODE_1_length_1238_cov_69.810508:0.00090094802674962665):0.00476324190301619359,_R_Jupunba_oppositifolia_Liegier_16014@NODE_1_length_1433_cov_162.885693:0.00458471053759931281):0.00000100000050002909):0.00274591196096793822,((_R_Jupunba_oxyphyllidia_Yonker_6157@NODE_1_length_1514_cov_172.196242:0.00278065000086467982,Jupunba_idiopoda_Quesada_1718@NODE_1_length_1584_cov_149.723955:0.00197288700766894620):0.00065447015727000256,Jupunba_filamentosa_Lima_7487@NODE_1_length_1844_cov_176.246180:0.02346514618294140778):0.00000100000050002909):0.00000100000050002909):0.00222762367849356014,(((Jupunba_longipedunculata_Cardona_2682@NODE_1_length_1503_cov_151.999299:0.00142658424981879440,_R_Jupunba_floribunda_Iganci_883@NODE_1_length_2191_cov_163.183538:0.00423270285614953112):0.00130382136933038131,(_R_Jupunba_microcalyx_Iganci_855@NODE_1_length_1969_cov_202.395349:0.00341178594961407235,Jupunba_leucophylla_Iganci_839@NODE_1_length_2109_cov_289.132874:0.00271221958111899416):0.00202746029083882267):0.00134198854567849015,((Balizia_elegans_Iganci_870@NODE_1_length_1784_cov_184.095489:0.00911430859382328894,(_R_Balizia_leucocalyx_Aguilar_1939@NODE_1_length_1898_cov_180.043932:0.00636616241136385777,(_R_Balizia_spnov_Morim_577@NODE_1_length_1009_cov_604.243187:0.00490721379740036590,(_R_Hydrochorea_gonggrijpii_Tillett_45696@NODE_1_length_1513_cov_196.935933:0.00140271022268628602,(_R_Jupunba_macradenia_Lourteig_3021@NODE_1_length_1439_cov_161.608664:0.00299377658907838771,((_R_Cathormion_rhombifolium_Deighton_3618@NODE_1_length_1625_cov_104.858527:0.00192180364503744851,_R_Cathormion_obliquifoliolatum_Wieringa_6519@NODE_1_length_1685_cov_227.158282:0.00136571914209262634):0.00249738428362784436,(Hydrochorea_marginata_Morim_563@NODE_1_length_2079_cov_264.062438:0.00438456504459264814,((_R_Balizia_spnov_Morim_577@NODE_2_length_818_cov_219.800786:0.00076117080076902642,Hydrochorea_corymbosa2_Iganci_862@NODE_1_length_1135_cov_496.539815:0.00000100000050002909):0.00406930513871958579,Hydrochorea_corymbosa1_Bonadeu_655@NODE_1_length_1543_cov_282.343414:0.00365444003779797754):0.00071485746262756099):0.00000100000050002909):0.00000100000050002909):0.00000100000050002909):0.00007051125405407983):0.00055011057048988681):0.00056046489349272143):0.00055368522257955878,((_R_Jupunba_trapezifolia_Simon_1600@NODE_1_length_917_cov_325.354988:0.00140000031572852361,Jupunba_barbouriana_Iganci_847@NODE_1_length_1723_cov_241.967193:0.00330042832111301573):0.00075739720199524511,((_R_Jupunba_laeta_Mori_25147@NODE_1_length_1366_cov_54.725369:0.01027392067852422528,_R_Jupunba_cochleata_Bonadeu_673@NODE_1_length_1939_cov_185.469388:0.00813518177363195712):0.00209336565699244333,(_R_Jupunba_commutata_Maguire_46145@NODE_1_length_1745_cov_168.607914:0.00445725456745087959,_R_Jupunba_trapezifolia_Simon_1600@NODE_2_length_730_cov_219.013333:0.00714791063478589870):0.00148149042391454672):0.00000100000050002909):0.00000100000050002909):0.00000100000050002909):0.00559880127219223884):0.00506657438500181072):0.00220141482350122647):0.00847181142074180694):0.00182886340889654771,(_R_Enterolobium_cyclocarpum_MWC9020@NODE_1_length_1694_cov_361.993197:0.02254593498661679532,Albizia_tomentella_Leach_Dunlop_3801@NODE_1_length_1672_cov_203.522884:0.02392713249153519822):0.00222171070322468292,Acacia_rostellifera_Murphy_466@NODE_1_length_1979_cov_218.671399:0.02217213333531837041):0.0;
