# Supplementary material for: A new generic circumscription of Hydrochorea (Leguminosae, Caesalpinioideae, mimosoid clade) with an amphi-Atlantic distribution
Source: PhytoKeys. 2022 Aug 22;205:401–37. doi: 10.3897/phytokeys.205.82775 (PMC9849043; doi:10.3897/phytokeys.205.82775)
Supplement: Supplementary material 2 — Supplementary data file S2 [file phytokeys-205-401_article-82775__-s002.zip › RBH3_m38740_comp36828_c0_seq1_exon01.tre]

(((Albizia_tomentella_Leach_Dunlop_3801@NODE_1_length_1238_cov_127.260121:0.01687138145973319722,Enterolobium_cyclocarpum_MWC9020@NODE_1_length_1261_cov_205.526182:0.01874879703575263110):0.00828752392470156508,(((Albizia_coripatensis_Hughes_2433@NODE_1_length_1322_cov_179.978313:0.00873413370960688697,_R_Albizia_edwallii_Dalmaso_272@NODE_1_length_846_cov_7.117573:0.00381457835404047955):0.01035503490531503902,((Albizia_multiflora_Hughes_3090@NODE_1_length_1303_cov_85.207178:0.04748177652696755624,Albizia_decandra_Vilhena_231@NODE_1_length_520_cov_18.237020:0.00453962399575127528):0.01837522902087425705,(((_R_Albizia_niopoides_Simon_1601@NODE_1_length_1016_cov_116.561235:0.01551054708325978748,((Albizia_subdimidiata_var_subdimidiata_Ferreira_210@NODE_1_length_1029_cov_114.334034:0.00441553702840267320,(_R_Albizia_subdimidiata_var_minor_Gorts_341@NODE_1_length_821_cov_46.567204:0.00706975298401468690,_R_Albizia_inundata_Wood_26530@NODE_1_length_942_cov_86.412627:0.01005122982523246056):0.00000100000050002909):0.00421220422345459054,_R_Albizia_glabripetala_Lewis_1652@NODE_1_length_936_cov_35.518044:0.01084097214422340139):0.00571477737805474364):0.00276996573053249571,(_R_Albizia_xerophytica_Hughes_1435@NODE_1_length_1116_cov_75.853705:0.00182135341002316966,(Albizia_adinocephala_FHO33_88@NODE_1_length_1374_cov_105.676176:0.01063995727617505875,(_R_Albizia_tomentosa_Hughes_648@NODE_1_length_1361_cov_69.059190:0.00542908899221703368,Albizia_sinaloensis_Hughes_1576@NODE_1_length_1011_cov_87.005353:0.00862283368097774977):0.00275025344502293368):0.00118723071704240836):0.00620408259477890980):0.00000100000050002909,_R_Albizia_burkartiana_StivalSantos_678@NODE_1_length_782_cov_8.248968:0.01455890008013891075):0.00104975069887187434):0.00272862650646013560):0.01359925857796859434,(((_R_Punjuba_racemiflora_Jimenez_Soares_3626@NODE_1_length_1070_cov_135.870091:0.00607589915325000476,((_R_Punjuba_callejasii_Daly_5935@NODE_1_length_1054_cov_34.440123:0.00632554300647872065,_R_Punjuba_killipii_Palodorios_6252@NODE_1_length_902_cov_50.738182:0.00500703304189180094):0.00103150839987533900,_R_Punjuba_lehmannii_Escobar_7465@NODE_1_length_1275_cov_89.808013:0.00526936950906395103):0.00000100000050002909):0.00663823816805767311,(((_R_Jupunba_leucophylla_Iganci_839@NODE_1_length_693_cov_330.160714:0.00843628645635265476,Jupunba_microcalyx_Iganci_855@NODE_1_length_1392_cov_123.285932:0.00907157219496523143):0.00290159360843875083,((_R_Balizia_leucocalyx_Aguilar_1939@NODE_1_length_592_cov_46.537864:0.00537801674081878935,((Jupunba_abbottii_Zanoni_21220@NODE_1_length_1038_cov_104.797086:0.00101464648029884596,Jupunba_oppositifolia_Liegier_16014@NODE_1_length_1041_cov_113.358921:0.00148140081376307528):0.00480758751006270506,(Jupunba_nipensis_Mayo_19662@NODE_1_length_738_cov_43.620272:0.00229063469137592325,Jupunba_asplenifolia_Ekman_6383@NODE_1_length_826_cov_48.475300:0.00758221042586383100):0.00478445335298875989):0.00501375186054700550):0.00152939302915976508,((((Jupunba_oxyphyllidia_Yonker_6157@NODE_1_length_1083_cov_111.413519:0.00452389454090810876,_R_Jupunba_idiopoda_Quesada_1718@NODE_1_length_1016_cov_58.068158:0.00424008680534434298):0.00338510555644590087,(Balizia_spnov_Morim_577@NODE_1_length_748_cov_281.630592:0.00965115521614578684,(Jupunba_floribunda_Iganci_883@NODE_1_length_1502_cov_94.560000:0.01035955408442455587,((_R_Jupunba_commutata_Maguire_46145@NODE_1_length_1234_cov_112.876404:0.00311778519180362125,Jupunba_trapezifolia_Simon_1600@NODE_1_length_1092_cov_98.433944:0.00673631121737526539):0.00117103889426850073,Jupunba_barbouriana_Iganci_847@NODE_1_length_1351_cov_158.580063:0.00397790861111638975):0.00238820564165516261):0.00153998336138454640):0.00000100000050002909):0.00000100000050002909,(Balizia_pedicellaris_Queiroz_15529@NODE_1_length_1175_cov_147.791964:0.00803627985755784452,(_R_Balizia_elegans_Iganci_870@NODE_1_length_1397_cov_103.008333:0.00317590499908297847,(_R_Hydrochorea_gonggrijpii_Tillett_45696@NODE_1_length_1122_cov_140.379904:0.00485672066252731092,(((Hydrochorea_corymbosa2_Iganci_862@NODE_1_length_1073_cov_290.476424:0.00398578238997661111,Hydrochorea_corymbosa1_Bonadeu_655@NODE_1_length_886_cov_100.948255:0.00252476016238519516):0.00397037927234966757,_R_Hydrochorea_marginata_Morim_563@NODE_1_length_1457_cov_117.006522:0.00089342499860483020):0.00356835501795498217,(Cathormion_obliquifoliolatum_Wieringa_6519@NODE_1_length_1102_cov_110.779370:0.00384856555256270477,Cathormion_rhombifolium_Deighton_3618@NODE_1_length_1177_cov_52.901818:0.00262994420060138658):0.00171709805672742768):0.00000100000050002909):0.00265833021209125600):0.00077208176303664221):0.00158537388653528523):0.00077803764235020783,_R_Jupunba_longipedunculata_Cardona_2682@NODE_1_length_1039_cov_120.920998:0.00305546899449491999):0.00000100000050002909):0.00076387751128387780):0.00158270504511336401,(_R_Jupunba_macradenia_Lourteig_3021@NODE_1_length_1096_cov_120.851816:0.00906288181966363737,(Jupunba_langsdorfii_Ribeiro_728@NODE_1_length_1378_cov_92.737894:0.00713422646682681377,(Jupunba_laeta_Mori_25147@NODE_1_length_1088_cov_55.995054:0.00495643841117065533,(Jupunba_cochleata_Bonadeu_673@NODE_1_length_1542_cov_95.810239:0.00728181180400223546,(_R_Jupunba_filamentosa_Lima_7487@NODE_1_length_1329_cov_99.714856:0.00812759151042152274,(_R_Jupunba_limae_Iganci_261@NODE_1_length_1729_cov_73.611985:0.00315102555762257703,(Jupunba_villosa_Borges_423@NODE_1_length_1575_cov_97.987316:0.00000100000050002909,_R_Jupunba_brachystachya_Lima_7438@NODE_1_length_1431_cov_96.872230:0.00393960868027427250):0.00078374822255644432):0.00235827435908670746):0.00000100000050002909):0.00117925869451064461):0.00117341922573127567):0.00315380304447557313):0.00000100000050002909):0.00083729869575798171):0.00413020384407385491,(_R_Calliandra_bella_LPQ15696@NODE_1_length_1276_cov_176.322769:0.06685599302122380294,Afrocalliandra_redacta_Germishuizen_5585@NODE_1_length_1049_cov_123.874486:0.04204395214424284238):0.05575826427010692476):0.00311772381503831481):0.00404084598406755785):0.00695646905620328666,_R_Archidendron_clypearia_Wieringa_1849@NODE_1_length_1226_cov_171.436031:0.02356125250653308412,Acacia_rostellifera_Murphy_466@NODE_1_length_1490_cov_156.526539:0.05743154928706843687):0.0;
