# Supplementary material for: A new generic circumscription of Hydrochorea (Leguminosae, Caesalpinioideae, mimosoid clade) with an amphi-Atlantic distribution
Source: PhytoKeys. 2022 Aug 22;205:401–37. doi: 10.3897/phytokeys.205.82775 (PMC9849043; doi:10.3897/phytokeys.205.82775)
Supplement: Supplementary material 2 — Supplementary data file S2 [file phytokeys-205-401_article-82775__-s002.zip › RBH3_m38740_comp36828_c0_seq1_exon03.tre]

(Archidendron_clypearia_Wieringa_1849@NODE_1_length_1246_cov_213.022241:0.02199724532468552360,((_R_Albizia_tomentella_Leach_Dunlop_3801@NODE_1_length_1461_cov_154.413295:0.01911495553935556660,Enterolobium_cyclocarpum_MWC9020@NODE_1_length_1270_cov_234.868399:0.02175849265323249668):0.00739357376339586005,(((Punjuba_callejasii_Daly_5935@NODE_1_length_912_cov_35.089820:0.00116650678174948772,(Punjuba_lehmannii_Escobar_7465@NODE_1_length_1267_cov_109.700840:0.00347438070473121826,(Punjuba_racemiflora_Jimenez_Soares_3626@NODE_1_length_1283_cov_130.130182:0.00417799916311236037,_R_Punjuba_killipii_Palodorios_6252@NODE_1_length_1014_cov_61.411953:0.00313489442683703625):0.00000100000050002909):0.00000100000050002909):0.00754841619932466231,((Jupunba_macradenia_Lourteig_3021@NODE_1_length_1312_cov_88.652632:0.00332422325104212227,(Jupunba_langsdorfii_Ribeiro_728@NODE_1_length_1489_cov_100.956091:0.00336894812445275591,(Jupunba_laeta_Mori_25147@NODE_1_length_1052_cov_52.099487:0.00685844538859236262,(_R_Jupunba_villosa_Borges_423@NODE_1_length_1599_cov_124.868594:0.00165516116183038269,((Jupunba_brachystachya_Lima_7438@NODE_1_length_1450_cov_118.437728:0.00248322431890096078,_R_Jupunba_cochleata_Bonadeu_673@NODE_1_length_1397_cov_124.159848:0.00332373832678029002):0.00000100000050002909,(_R_Jupunba_filamentosa_Lima_7487@NODE_1_length_1545_cov_88.444823:0.00498473081232037388,Jupunba_limae_Iganci_261@NODE_1_length_1316_cov_118.394673:0.00414702953115404609):0.00000100000050002909):0.00000100000050002909):0.00083015164219993765):0.00082473481485494029):0.00000100000050002909):0.00414919887275350813,((_R_Hydrochorea_corymbosa1_Bonadeu_655@NODE_1_length_719_cov_118.022590:0.01243811715766430896,((_R_Balizia_pedicellaris_Queiroz_15529@NODE_1_length_1193_cov_169.166960:0.00281089168495519352,(Hydrochorea_gonggrijpii_Tillett_45696@NODE_1_length_1271_cov_134.381910:0.00260931937023388622,((_R_Cathormion_rhombifolium_Deighton_3618@NODE_1_length_1292_cov_74.204938:0.00291308586667655056,_R_Cathormion_obliquifoliolatum_Wieringa_6519@NODE_1_length_1132_cov_140.587744:0.00659822146354372731):0.00292356371195366975,(Balizia_elegans_Iganci_870@NODE_1_length_1542_cov_104.533788:0.00417056746444319313,(Hydrochorea_marginata_Morim_563@NODE_1_length_1736_cov_139.072936:0.00249041294711542863,_R_Hydrochorea_corymbosa2_Iganci_862@NODE_1_length_1130_cov_118.545116:0.00187375801791503935):0.00082643055303411000):0.00000100000050002909):0.00000100000050002909):0.00125424352724341401):0.00366067404212442205,((Jupunba_asplenifolia_Ekman_6383@NODE_1_length_1021_cov_39.805085:0.00206952991452197211,_R_Jupunba_nipensis_Mayo_19662@NODE_1_length_816_cov_47.071719:0.00135768815017212573):0.00313122429810036226,((Jupunba_oppositifolia_Liegier_16014@NODE_1_length_1036_cov_136.708029:0.00376827785719428907,Jupunba_abbottii_Zanoni_21220@NODE_1_length_1197_cov_124.683929:0.00180398458131115439):0.00104057423428648241,Balizia_leucocalyx_Aguilar_1939@NODE_1_length_1261_cov_120.802365:0.00760888068504640951):0.00000100000050002909):0.00289778594043365320):0.00166397923160376470):0.00091906362393009121,((_R_Jupunba_microcalyx_Iganci_855@NODE_1_length_1412_cov_166.131086:0.00561103240238081547,Jupunba_leucophylla_Iganci_839@NODE_1_length_1705_cov_201.805283:0.00248888597822515727):0.00249904517520528006,(((Jupunba_oxyphyllidia_Yonker_6157@NODE_1_length_1103_cov_117.798246:0.00913781429755685347,Jupunba_idiopoda_Quesada_1718@NODE_1_length_953_cov_78.517123:0.00334258472030498450):0.04896796013792271279,(_R_Jupunba_longipedunculata_Cardona_2682@NODE_1_length_1264_cov_121.649537:0.00333678217428871882,_R_Jupunba_floribunda_Iganci_883@NODE_1_length_1454_cov_102.047930:0.00166067848750322948):0.00060185060850711722):0.00022114436548784498,(Jupunba_commutata_Maguire_46145@NODE_1_length_1377_cov_120.779231:0.00179173056910367895,(_R_Jupunba_barbouriana_Iganci_847@NODE_1_length_1432_cov_171.755720:0.00474898366626518454,Jupunba_trapezifolia_Simon_1600@NODE_1_length_1001_cov_82.610994:0.00122745428116615004):0.00097500851867412608):0.00320084533582779083):0.00083502591701707272):0.00082578029710369085):0.00000100000050002909):0.00249268293051624823):0.00589028749271306839,(((((((_R_Punjuba_callejasii_Daly_5935@NODE_4_length_593_cov_9.337209:0.00811828900766767454,((_R_Albizia_coripatensis_Hughes_2433@NODE_2_length_997_cov_42.663043:0.01261428776011749679,((_R_Albizia_xerophytica_Hughes_1435@NODE_2_length_800_cov_21.077455:0.00406487463365613842,((_R_Albizia_tomentosa_Hughes_648@NODE_2_length_746_cov_23.651719:0.00148187072776138950,Albizia_sinaloensis_Hughes_1576@NODE_2_length_774_cov_21.915352:0.00172299977319803795):0.00635494689889667605,_R_Albizia_adinocephala_FHO33_88@NODE_2_length_947_cov_33.483908:0.00137837271884725786):0.00137433844332684324):0.00415721376849524215,(_R_Albizia_niopoides_Simon_1601@NODE_2_length_878_cov_32.042447:0.00861296479306914581,(_R_Albizia_glabripetala_Lewis_1652@NODE_2_length_654_cov_5.693241:0.01342097067378217497,_R_Albizia_multiflora_Hughes_3090@NODE_2_length_838_cov_27.360053:0.01215941869298037444):0.00183447444601146366):0.00189891143969265282):0.00490972857108796980):0.01073720331765442605,(((((_R_Jupunba_oxyphyllidia_Yonker_6157@NODE_2_length_850_cov_33.382924:0.00167464723378662832,Jupunba_idiopoda_Quesada_1718@NODE_3_length_679_cov_21.405316:0.00335034534199070595):0.00333225849712601423,((Jupunba_microcalyx_Iganci_855@NODE_2_length_1129_cov_29.294677:0.00436561556649647364,_R_Jupunba_leucophylla_Iganci_839@NODE_2_length_1459_cov_36.179450:0.00217758288594407977):0.00108724680143586216,(Jupunba_barbouriana_Iganci_847@NODE_3_length_914_cov_34.189964:0.00426536149563158315,(Jupunba_commutata_Maguire_46145@NODE_3_length_866_cov_20.911280:0.00528750233879951483,Jupunba_trapezifolia_Simon_1600@NODE_2_length_558_cov_3.586481:0.01053708621883292507):0.00000100000050002909):0.00135496673377628212):0.00000100000050002909):0.00109420201968581923,((Cathormion_rhombifolium_Deighton_3618@NODE_2_length_878_cov_10.393258:0.01216448462182971590,(_R_Balizia_leucocalyx_Aguilar_1939@NODE_2_length_990_cov_36.334064:0.00764782626699382889,((_R_Hydrochorea_marginata_Morim_563@NODE_2_length_1071_cov_39.909457:0.00222851875072166026,_R_Hydrochorea_gonggrijpii_Tillett_45696@NODE_2_length_677_cov_38.670000:0.00340500309551420091):0.00444835509856798469,(_R_Balizia_elegans_Iganci_870@NODE_2_length_1000_cov_20.631636:0.00554510516090524035,Balizia_pedicellaris_Queiroz_15529@NODE_2_length_684_cov_48.190779:0.00165874212962648614):0.00109863563319921457):0.00000100000050002909):0.00109819182467091607):0.00217487668665401453,((_R_Jupunba_asplenifolia_Ekman_6383@NODE_3_length_548_cov_14.840764:0.00864956144753129853,_R_Jupunba_abbottii_Zanoni_21220@NODE_2_length_796_cov_24.805285:0.00000100000050002909):0.00200702903697385455,_R_Jupunba_oppositifolia_Liegier_16014@NODE_3_length_683_cov_25.881188:0.00333701298576169524):0.01017443817884068451):0.00109178141321377353):0.00000100000050002909,((Jupunba_floribunda_Iganci_883@NODE_2_length_894_cov_25.696450:0.01791107834771259524,Jupunba_cochleata_Bonadeu_673@NODE_2_length_895_cov_10.678484:0.00485747542300398426):0.00116077601957177592,((_R_Jupunba_longipedunculata_Cardona_2682@NODE_2_length_722_cov_18.891473:0.00313961373335535331,Jupunba_macradenia_Lourteig_3021@NODE_3_length_669_cov_25.103041:0.01115692722884579526):0.00192452662785356208,(_R_Jupunba_laeta_Mori_25147@NODE_3_length_679_cov_8.973422:0.01029510272802372853,(Jupunba_langsdorfii_Ribeiro_728@NODE_2_length_1137_cov_20.280189:0.00548403733522721901,((_R_Jupunba_filamentosa_Lima_7487@NODE_2_length_1004_cov_22.104639:0.00225369441572277921,_R_Jupunba_brachystachya_Lima_7438@NODE_3_length_870_cov_20.185372:0.01610968522285577409):0.00111586270294476340,(_R_Jupunba_limae_Iganci_261@NODE_4_length_910_cov_18.768307:0.00623829110880949611,_R_Jupunba_villosa_Borges_423@NODE_2_length_1039_cov_23.056133:0.00765708765650128208):0.00000100000050002909):0.00438897169355378924):0.00214604182220518112):0.00000100000050002909):0.00000100000050002909):0.00108609359967966400):0.00545802845128873660,Punjuba_lehmannii_Escobar_7465@NODE_3_length_824_cov_21.223561:0.00519565043086466557):0.00000100000050002909):0.00146474545703615061):0.00465011925673602510,Archidendron_clypearia_Wieringa_1849@NODE_3_length_782_cov_53.998582:0.02541765049667257803):0.00469972272145626358,Enterolobium_cyclocarpum_MWC9020@NODE_2_length_861_cov_37.221939:0.02005589976706840041):0.03336998255879732728,Afrocalliandra_redacta_Germishuizen_5585@NODE_2_length_825_cov_52.894385:0.11608607425806684310):0.35974127699936997438,((((_R_Jupunba_oxyphyllidia_Yonker_6157@NODE_3_length_757_cov_27.277941:0.01848189881633425027,Jupunba_idiopoda_Quesada_1718@NODE_2_length_740_cov_28.116139:0.01927589485179523679):0.02704513565234327455,((_R_Jupunba_leucophylla_Iganci_839@NODE_4_length_1029_cov_34.109244:0.05832256603283011293,((Jupunba_macradenia_Lourteig_3021@NODE_2_length_725_cov_48.981481:0.03794189040400471058,(_R_Jupunba_floribunda_Iganci_883@NODE_3_length_862_cov_19.755414:0.05499057576234974570,(_R_Jupunba_commutata_Maguire_46145@NODE_2_length_975_cov_35.491091:0.24275567224788294207,_R_Jupunba_barbouriana_Iganci_847@NODE_2_length_948_cov_56.711825:0.01832288507287479010):0.01183598387478382134):0.00204397634529895770):0.00202134491746299057,((Jupunba_cochleata_Bonadeu_673@NODE_4_length_717_cov_22.804688:0.04268860274256618820,_R_Jupunba_cochleata_Bonadeu_673@NODE_3_length_718_cov_14.230889:0.03226752676016611532):0.01397713155903718835,((Jupunba_villosa_Borges_423@NODE_4_length_728_cov_22.374808:0.04311414452341983533,Jupunba_brachystachya_Lima_7438@NODE_4_length_850_cov_43.401035:0.03188169581035574934):0.00102057928398950788,Jupunba_limae_Iganci_261@NODE_3_length_1078_cov_18.165834:0.19179923248872865482):0.01572494326956808477):0.00878180621768286269):0.00274006776841564026):0.00378619654057652053,((((_R_Archidendron_clypearia_Wieringa_1849@NODE_2_length_1000_cov_36.716143:0.17462853835547528791,Albizia_subdimidiata_var_subdimidiata_Ferreira_210@NODE_2_length_605_cov_14.393939:0.18599436339349093017):0.01264302322012258138,((_R_Punjuba_lehmannii_Escobar_7465@NODE_4_length_780_cov_35.567568:0.04395315154016765646,_R_Punjuba_racemiflora_Jimenez_Soares_3626@NODE_4_length_753_cov_14.786982:0.05801333949975669146):0.41912425559563404320,(((Punjuba_callejasii_Daly_5935@NODE_3_length_627_cov_21.494545:0.02046908608480811631,_R_Punjuba_racemiflora_Jimenez_Soares_3626@NODE_3_length_775_cov_60.297994:0.02260235430499757045):0.01006133737149436484,_R_Punjuba_lehmannii_Escobar_7465@NODE_2_length_952_cov_36.865143:0.04365461623064416374):0.03017398621109133178,((_R_Jupunba_macradenia_Lourteig_3021@NODE_4_length_659_cov_41.458763:0.05089480121483293956,((_R_Jupunba_langsdorfii_Ribeiro_728@NODE_5_length_540_cov_2.259179:0.00000100000050002909,Jupunba_langsdorfii_Ribeiro_728@NODE_3_length_842_cov_17.686275:0.02378742238825104494):0.01341902946244938159,((_R_Jupunba_brachystachya_Lima_7438@NODE_2_length_870_cov_21.158890:0.01948739312674520677,(_R_Jupunba_villosa_Borges_423@NODE_3_length_796_cov_33.189152:0.03379223420911658948,Jupunba_limae_Iganci_261@NODE_2_length_1111_cov_34.220503:0.11386027477847199263):0.03711869722296965574):0.00835445591048112994,Jupunba_floribunda_Iganci_883@NODE_4_length_760_cov_25.992679:0.04864552903439939985):0.00069562526341815346):0.02005223566038417601):0.01108301290064129217,((_R_Jupunba_leucophylla_Iganci_839@NODE_3_length_1166_cov_18.776860:0.04339730083147590178,Jupunba_oppositifolia_Liegier_16014@NODE_4_length_610_cov_12.414634:0.04305498006225318836):0.02070801315791354763,(Enterolobium_cyclocarpum_MWC9020@NODE_3_length_705_cov_52.737261:0.12826563795020168302,Archidendron_clypearia_Wieringa_1849@NODE_4_length_529_cov_28.090708:0.07156090590937939921):0.00935565417505734853):0.00204673552967635924):0.02240316224946696869):0.00029934649987761253):0.02994771276753243477):0.00950059900899360293,((Punjuba_callejasii_Daly_5935@NODE_2_length_820_cov_13.469717:0.03500654973813067949,Punjuba_racemiflora_Jimenez_Soares_3626@NODE_2_length_1024_cov_39.354805:0.04884577394054730876):0.00665497135369639073,Punjuba_lehmannii_Escobar_7465@NODE_5_length_671_cov_11.151515:0.04874028201678944072):0.01818255190451285863):0.02778129709944144460,(_R_Jupunba_laeta_Mori_25147@NODE_2_length_740_cov_21.203620:0.06764430990297472246,(_R_Jupunba_langsdorfii_Ribeiro_728@NODE_4_length_604_cov_11.878558:0.07384111555213411504,(Balizia_pedicellaris_Queiroz_15529@NODE_3_length_588_cov_76.506567:0.03728613729511380537,(Balizia_elegans_Iganci_870@NODE_3_length_713_cov_13.633648:0.05335237747184816415,_R_Hydrochorea_gonggrijpii_Tillett_45696@NODE_3_length_628_cov_43.161525:0.06112006930437603736):0.00579671703738742286):0.02262515528252007427):0.00499443679169549442):0.00655269179456000397):0.00000100000050002909):0.01983306694676098894):0.02558903254891143828,(Jupunba_oppositifolia_Liegier_16014@NODE_2_length_719_cov_29.848910:0.01441427931791288211,Jupunba_abbottii_Zanoni_21220@NODE_3_length_725_cov_28.631173:0.00791526213873466195):0.04396647403735762932):0.08485207880310380313,(_R_Jupunba_asplenifolia_Ekman_6383@NODE_2_length_571_cov_7.232794:0.01201797255860381081,Jupunba_nipensis_Mayo_19662@NODE_2_length_662_cov_18.610256:0.01280501044691548414):0.01911394157707583044):0.35929529528738601840):0.00000100000050002909,(_R_Calliandra_bella_LPQ15696@NODE_1_length_1327_cov_268.657600:0.03254367069741554569,_R_Afrocalliandra_redacta_Germishuizen_5585@NODE_1_length_1113_cov_277.782819:0.03083631284652377236):0.01631539197715036957):0.01709923835400067177,(((_R_Albizia_decandra_Vilhena_231@NODE_1_length_718_cov_23.747270:0.00472665024770611755,(Albizia_multiflora_Hughes_3090@NODE_1_length_1352_cov_122.618039:0.00674212184649367052,(_R_Albizia_subdimidiata_var_subdimidiata_Ferreira_210@NODE_1_length_1100_cov_126.012708:0.00410341352062396688,((Albizia_glabripetala_Lewis_1652@NODE_1_length_1160_cov_33.533703:0.00486652866334782649,Albizia_subdimidiata_var_minor_Gorts_341@NODE_1_length_894_cov_30.695226:0.00118577086136214963):0.00205857818324855580,Albizia_inundata_Wood_26530@NODE_1_length_668_cov_113.024470:0.00171382074166407153):0.00090404336688515148):0.00288380364984993113):0.00172024989666348205):0.00332157579021252151,(Albizia_burkartiana_StivalSantos_678@NODE_1_length_616_cov_8.222816:0.00372007618549237721,(Albizia_niopoides_Simon_1601@NODE_1_length_1213_cov_127.204225:0.01154090621778538009,(Albizia_adinocephala_FHO33_88@NODE_1_length_1550_cov_100.475900:0.00673847304526264696,(Albizia_xerophytica_Hughes_1435@NODE_1_length_1102_cov_88.581463:0.00402169324113946236,(Albizia_tomentosa_Hughes_648@NODE_1_length_1120_cov_112.742090:0.00661460902717410284,Albizia_sinaloensis_Hughes_1576@NODE_1_length_1222_cov_70.785153:0.00170757090014529733):0.00713126579347255277):0.00000100000050002909):0.00372462513487489821):0.00383317933575632371):0.00000100000050002909):0.00234585797603069574,(_R_Albizia_edwallii_Dalmaso_272@NODE_1_length_706_cov_5.047619:0.00157794136282470455,_R_Albizia_coripatensis_Hughes_2433@NODE_1_length_1612_cov_176.359609:0.00580759014877846053):0.00795372105461197680):0.01460255122337633833):0.00092742999616729515):0.00000100000050002909):0.00218462081986941668,Acacia_rostellifera_Murphy_466@NODE_1_length_1779_cov_167.801998:0.02028197901617844606):0.0;
