# Supplementary material for: A new generic circumscription of Hydrochorea (Leguminosae, Caesalpinioideae, mimosoid clade) with an amphi-Atlantic distribution
Source: PhytoKeys. 2022 Aug 22;205:401–37. doi: 10.3897/phytokeys.205.82775 (PMC9849043; doi:10.3897/phytokeys.205.82775)
Supplement: Supplementary material 2 — Supplementary data file S2 [file phytokeys-205-401_article-82775__-s002.zip › RBH3_m39837_comp36982_c0_seq1_exon01.tre]

(Archidendron_clypearia_Wieringa_1849@NODE_1_length_2446_cov_369.074293:0.02087024892319355729,(((((Albizia_multiflora_Hughes_3090@NODE_1_length_2417_cov_221.830342:0.01059534522360747709,(Albizia_decandra_Vilhena_231@NODE_1_length_2151_cov_48.732401:0.01503429006115670520,((Albizia_subdimidiata_var_subdimidiata_Ferreira_210@NODE_1_length_2388_cov_220.791432:0.00445913919520109919,_R_Albizia_inundata_Wood_26530@NODE_1_length_2087_cov_341.410433:0.00427525100930465154):0.00139758953213706626,(Albizia_subdimidiata_var_minor_Gorts_341@NODE_1_length_2270_cov_61.372093:0.00155206091167796063,_R_Albizia_glabripetala_Lewis_1652@NODE_1_length_2453_cov_86.760101:0.00597077961790211040):0.00302273799134013255):0.00772004517592389788):0.00260538084065590689):0.00385845472399812565,Albizia_niopoides_Simon_1601@NODE_1_length_2572_cov_240.147094:0.01476877953997708139):0.00970230424910177233,((_R_Albizia_edwallii_Dalmaso_272@NODE_1_length_2261_cov_11.417498:0.00364717893860873853,_R_Albizia_coripatensis_Hughes_2433@NODE_1_length_2761_cov_351.810358:0.00768854638525919270):0.00834676957421301088,(Albizia_burkartiana_StivalSantos_678@NODE_1_length_2154_cov_15.705098:0.01131700773935736051,((_R_Albizia_tomentosa_Hughes_648@NODE_1_length_2377_cov_168.036522:0.00361897312819644754,Albizia_sinaloensis_Hughes_1576@NODE_1_length_2378_cov_149.293785:0.00496069146986536594):0.00568811690202783785,(_R_Albizia_xerophytica_Hughes_1435@NODE_1_length_2712_cov_131.181025:0.00562888764051500644,Albizia_adinocephala_FHO33_88@NODE_1_length_2997_cov_216.628425:0.03868103866507934668):0.00603642791760825026):0.00471520356796168404):0.00375571756813975746):0.00258701138557777821):0.00694534363840259867,(((Punjuba_killipii_Palodorios_6252@NODE_1_length_2333_cov_98.998670:0.00450075929749204837,(_R_Punjuba_racemiflora_Jimenez_Soares_3626@NODE_1_length_2502_cov_231.009485:0.01097762944335559272,_R_Punjuba_callejasii_Daly_5935@NODE_1_length_2183_cov_93.284900:0.00654623705942362043):0.00000100000050002909):0.00046614014437695492,_R_Punjuba_lehmannii_Escobar_7465@NODE_1_length_2583_cov_192.447326:0.00382125039412873659):0.00429059120203297787,(((Jupunba_langsdorfii_Ribeiro_728@NODE_1_length_3011_cov_198.149625:0.00904793144855462785,(((Jupunba_barbouriana_Iganci_847@NODE_2_length_730_cov_388.874426:0.00165172297935810026,(((Jupunba_filamentosa_Lima_7487@NODE_1_length_2560_cov_223.871124:0.00479950969561500958,(_R_Jupunba_brachystachya_Lima_7438@NODE_1_length_2632_cov_237.933855:0.00644422962682319068,(_R_Jupunba_villosa_Borges_423@NODE_1_length_2711_cov_243.285497:0.00599955299898484971,Jupunba_limae_Iganci_261@NODE_1_length_2920_cov_193.631375:0.00441643382366721515):0.00190095357772207952):0.00000100000050002909):0.00130966461137566265,Jupunba_macradenia_Lourteig_3021@NODE_1_length_2407_cov_216.082833:0.00707830737590130123):0.00000100000050002909,(_R_Jupunba_longipedunculata_Cardona_2682@NODE_1_length_2416_cov_247.964515:0.00388904958154821572,(_R_Jupunba_floribunda_Iganci_883@NODE_1_length_2705_cov_175.668950:0.00544101563333178589,(_R_Jupunba_microcalyx_Iganci_855@NODE_1_length_2802_cov_269.416881:0.00000100000050002909,_R_Jupunba_leucophylla_Iganci_839@NODE_1_length_2665_cov_446.185471:0.00000100000050002909):0.00658064736290427197):0.00031401676687676383):0.00192282996459503842):0.00051179592452401692):0.00102339802660520894,(((Jupunba_nipensis_Mayo_19662@NODE_1_length_2196_cov_63.902784:0.00613156240891803584,_R_Jupunba_asplenifolia_Ekman_6383@NODE_1_length_2129_cov_75.067251:0.00434276701109849103):0.00367581908927415262,(Jupunba_abbottii_Zanoni_21220@NODE_2_length_884_cov_305.864932:0.00000100000050002909,(Jupunba_abbottii_Zanoni_21220@NODE_3_length_635_cov_93.354839:0.00717297348762656588,(_R_Jupunba_oppositifolia_Liegier_16014@NODE_1_length_2151_cov_216.618611:0.00000100000050002909,Jupunba_abbottii_Zanoni_21220@NODE_1_length_981_cov_139.195796:0.00000100000050002909):0.00000100000050002909):0.00504570179214765529):0.00125425065087365613):0.00159741928385294255,(_R_Jupunba_cochleata_Bonadeu_673@NODE_1_length_2481_cov_222.775374:0.02002140346245893238,((_R_Jupunba_trapezifolia_Simon_1600@NODE_1_length_2423_cov_368.273226:0.00694094361288802048,_R_Jupunba_commutata_Maguire_46145@NODE_1_length_2712_cov_230.669829:0.00603153697714728289):0.00121365233478462403,Jupunba_barbouriana_Iganci_847@NODE_1_length_1188_cov_481.395140:0.00091832848686926934):0.00058962570243927578):0.00158667883458519848):0.00000100000050002909):0.00048796065554125979,(Jupunba_idiopoda_Quesada_1718@NODE_1_length_2384_cov_131.491114:0.00266590167144922091,Jupunba_oxyphyllidia_Yonker_6157@NODE_1_length_2391_cov_213.329300:0.00435280063821560925):0.00211066190568054250):0.00044685550490131603):0.00271120268250134473,((((((Hydrochorea_marginata_Morim_563@NODE_1_length_2917_cov_318.355986:0.00368391313569141256,(Hydrochorea_corymbosa1_Bonadeu_655@NODE_1_length_2201_cov_358.476701:0.00198784484462411707,Hydrochorea_corymbosa2_Iganci_862@NODE_1_length_2475_cov_565.609504:0.00589239704940210194):0.00000100000050002909):0.00081640254989576687,Hydrochorea_gonggrijpii_Tillett_45696@NODE_1_length_2259_cov_290.480752:0.00331767227768283530):0.00122610334237838615,(_R_Balizia_spnov_Morim_577@NODE_1_length_2572_cov_508.393723:0.00682498823944233460,((Cathormion_rhombifolium_Deighton_3618@NODE_1_length_2631_cov_136.362177:0.00325786769659744879,Cathormion_obliquifoliolatum_Wieringa_6519@NODE_1_length_2446_cov_327.189042:0.00471266513362106343):0.00121069076298754960,Balizia_pedicellaris_Queiroz_15529@NODE_2_length_645_cov_174.147458:0.00851320121147481831):0.00000100000050002909):0.00000100000050002909):0.00229294573959185196,(_R_Balizia_pedicellaris_Queiroz_15529@NODE_1_length_2022_cov_857.843416:0.00663263324265927958,Balizia_elegans_Iganci_870@NODE_1_length_2960_cov_204.603538:0.00520165931711517263):0.00056999080352238018):0.00278683397836183497,_R_Balizia_leucocalyx_Aguilar_1939@NODE_1_length_2797_cov_231.941544:0.01428279947143616148):0.00113731388326729528,Jupunba_laeta_Mori_25147@NODE_1_length_2472_cov_87.082255:0.01371584983409778954):0.00284143267401736890):0.00206646904152959403,_R_Jupunba_cochleata_Bonadeu_673@NODE_2_length_550_cov_9.693446:0.00821076302693669359):0.00000100000050002909):0.00165179431986848765):0.00448860182140398915,((Albizia_tomentella_Leach_Dunlop_3801@NODE_1_length_2641_cov_316.723089:0.03677102300930224638,Enterolobium_cyclocarpum_MWC9020@NODE_1_length_2534_cov_430.435490:0.04157219281423673446):0.00274973967146601318,(_R_Afrocalliandra_redacta_Germishuizen_5585@NODE_1_length_2415_cov_256.221129:0.07178629604027650379,Calliandra_bella_LPQ15696@NODE_1_length_2803_cov_215.997799:0.07666790253401473132):0.04225263062993954433):0.00046479101430949000):0.00325745451153436946,Acacia_rostellifera_Murphy_466@NODE_1_length_2801_cov_334.595081:0.02728688672090267067):0.0;
