# Supplementary material for: A new generic circumscription of Hydrochorea (Leguminosae, Caesalpinioideae, mimosoid clade) with an amphi-Atlantic distribution
Source: PhytoKeys. 2022 Aug 22;205:401–37. doi: 10.3897/phytokeys.205.82775 (PMC9849043; doi:10.3897/phytokeys.205.82775)
Supplement: Supplementary material 2 — Supplementary data file S2 [file phytokeys-205-401_article-82775__-s002.zip › RBH3_m39837_comp36982_c0_seq1_exon03.tre]

(((_R_Enterolobium_cyclocarpum_MWC9020@NODE_1_length_1569_cov_284.350536:0.02019991890202984391,Albizia_tomentella_Leach_Dunlop_3801@NODE_1_length_1460_cov_191.030369:0.02414953468873116960):0.00184444636930908008,((((_R_Jupunba_langsdorfii_Ribeiro_728@NODE_1_length_1687_cov_145.039130:0.00429940815480726619,((Jupunba_commutata_Maguire_46145@NODE_1_length_1532_cov_165.608247:0.01070196841986497012,(_R_Jupunba_barbouriana_Iganci_847@NODE_1_length_1506_cov_238.606718:0.00315769036925438173,(Jupunba_trapezifolia_Simon_1600@NODE_1_length_1753_cov_255.379270:0.00834865462689626109,Jupunba_cochleata_Bonadeu_673@NODE_1_length_1901_cov_128.995066:0.11694804094958309582):0.00172328128082244463):0.00148119195767661745):0.00000100000050002909,((Jupunba_oxyphyllidia_Yonker_6157@NODE_1_length_1207_cov_177.739823:0.00337642013695891056,(((_R_Jupunba_oppositifolia_Liegier_16014@NODE_1_length_1202_cov_166.637333:0.00454687964353544822,Jupunba_abbottii_Zanoni_21220@NODE_1_length_1219_cov_148.844133:0.00358964629590124073):0.00177721200235857798,(_R_Jupunba_nipensis_Mayo_19662@NODE_1_length_930_cov_59.433763:0.00000100000050002909,Jupunba_asplenifolia_Ekman_6383@NODE_1_length_907_cov_72.671084:0.00000100000050002909):0.00140542378704762352):0.00148681411006232420,_R_Jupunba_idiopoda_Quesada_1718@NODE_1_length_1105_cov_123.625486:0.00283058690665256765):0.00000100000050002909):0.00157156849347628086,(Jupunba_macradenia_Lourteig_3021@NODE_1_length_1339_cov_139.331220:0.00150901277068092934,Jupunba_filamentosa_Lima_7487@NODE_1_length_1718_cov_128.639244:0.00622591269718914854):0.00000100000050002909):0.00000100000050002909):0.00063026398480144996):0.00365448245008561214,((Punjuba_lehmannii_Escobar_7465@NODE_1_length_1490_cov_127.000000:0.00601996776150959256,(_R_Punjuba_killipii_Palodorios_6252@NODE_1_length_1108_cov_82.459748:0.00293867522705867305,(Punjuba_racemiflora_Jimenez_Soares_3626@NODE_1_length_1451_cov_170.109170:0.00363716806465786335,_R_Punjuba_callejasii_Daly_5935@NODE_1_length_1047_cov_42.262887:0.00202458346063025740):0.00144451501512086653):0.00339437282891194179):0.00142538841861517061,(_R_Jupunba_laeta_Mori_25147@NODE_1_length_1087_cov_68.964356:0.00980367851186804765,(((Balizia_pedicellaris_Queiroz_15529@NODE_1_length_1022_cov_284.637022:0.00676132034248205609,Balizia_pedicellaris_Queiroz_15529@NODE_2_length_886_cov_270.664260:0.00000100000050002909):0.00372977314161421648,(Balizia_elegans_Iganci_870@NODE_1_length_1636_cov_140.092367:0.01120731907043319431,(Balizia_spnov_Morim_577@NODE_1_length_1743_cov_210.384479:0.00505324253702368279,((Cathormion_obliquifoliolatum_Wieringa_6519@NODE_1_length_1618_cov_190.843890:0.00243295100357298743,Cathormion_rhombifolium_Deighton_3618@NODE_1_length_1292_cov_111.419753:0.00200092863401462196):0.00158089602364231601,(_R_Hydrochorea_gonggrijpii_Tillett_45696@NODE_1_length_1324_cov_216.644747:0.00155331197634044722,((_R_Hydrochorea_corymbosa1_Bonadeu_655@NODE_1_length_1472_cov_220.960480:0.00106500621215864315,_R_Hydrochorea_marginata_Morim_563@NODE_1_length_1558_cov_249.096556:0.00288083409097131130):0.00086865071878576658,_R_Hydrochorea_corymbosa2_Iganci_862@NODE_1_length_1730_cov_268.346866:0.00182180451493889881):0.00000100000050002909):0.00263703727552392492):0.00060467752477620445):0.00184002487572779757):0.00000100000050002909):0.00188300266280541553,(((_R_Jupunba_brachystachya_Lima_7438@NODE_1_length_1543_cov_161.391542:0.00326511249034486034,(_R_Jupunba_limae_Iganci_261@NODE_1_length_1882_cov_123.114681:0.00069487828939682390,_R_Jupunba_villosa_Borges_423@NODE_1_length_1849_cov_153.716140:0.00503503920535678003):0.00283147635696322187):0.00070481335533210704,(Jupunba_floribunda_Iganci_883@NODE_1_length_1723_cov_129.134265:0.00430597321123694487,(_R_Jupunba_longipedunculata_Cardona_2682@NODE_1_length_1296_cov_167.441345:0.00311694100887804611,(Jupunba_leucophylla_Iganci_839@NODE_1_length_1824_cov_261.078420:0.00060276741095998830,Jupunba_microcalyx_Iganci_855@NODE_1_length_1816_cov_167.409431:0.00000100000050002909):0.00362946300609571582):0.00000100000050002909):0.00121014824524061479):0.00060711700907015262,Balizia_leucocalyx_Aguilar_1939@NODE_1_length_1619_cov_161.299611:0.00695887549935944420):0.00055009388403992881):0.00181570008307808928):0.00183092762354572914):0.00060263823202823870):0.00109222290140813662,((Albizia_coripatensis_Hughes_2433@NODE_1_length_1515_cov_297.054937:0.00795507241153692313,Albizia_edwallii_Dalmaso_272@NODE_1_length_1564_cov_8.214049:0.00320148907442537522):0.00923549556204122588,(_R_Albizia_burkartiana_StivalSantos_678@NODE_1_length_1557_cov_11.944740:0.01046593582104806894,((_R_Albizia_niopoides_Simon_1601@NODE_1_length_1310_cov_199.969992:0.00943867314548853253,((Albizia_glabripetala_Lewis_1652@NODE_1_length_1114_cov_64.582449:0.00390096233278262481,(_R_Albizia_decandra_Vilhena_231@NODE_1_length_834_cov_48.340819:0.00276342430653644380,(Albizia_inundata_Wood_26530@NODE_1_length_1470_cov_196.694700:0.00096597922579253013,(_R_Albizia_subdimidiata_var_minor_Gorts_341@NODE_1_length_1092_cov_44.165517:0.00581552870424736305,Albizia_subdimidiata_var_subdimidiata_Ferreira_210@NODE_1_length_1219_cov_190.039405:0.00169780287912101036):0.00000100000050002909):0.00509552388825386567):0.00254214270325166551):0.00169499442840676646,Albizia_multiflora_Hughes_3090@NODE_1_length_1350_cov_171.904163:0.00679877682828411694):0.00397724188773506456):0.00411049923016139785,((_R_Albizia_sinaloensis_Hughes_1576@NODE_1_length_1430_cov_103.869919:0.00212525960244646381,Albizia_tomentosa_Hughes_648@NODE_1_length_1309_cov_136.095779:0.00390407695064186669):0.00272367802706375249,(_R_Albizia_adinocephala_FHO33_88@NODE_1_length_1777_cov_143.634706:0.00363416137282736740,Albizia_xerophytica_Hughes_1435@NODE_1_length_1525_cov_109.321133:0.00066679174005271531):0.00323635937892027999):0.00420656158731726702):0.00179081577624701357):0.00455400006839711945):0.00963788382380136727):0.00208510247536915910,(Calliandra_bella_LPQ15696@NODE_1_length_1440_cov_301.336023:0.17485323663812077366,_R_Afrocalliandra_redacta_Germishuizen_5585@NODE_1_length_1306_cov_236.964199:0.08676028727782938987):0.03426647701927160172):0.00118379253906036939):0.00446726637651139943,Archidendron_clypearia_Wieringa_1849@NODE_1_length_768_cov_493.972504:0.01081097179276698655,Acacia_rostellifera_Murphy_466@NODE_1_length_1738_cov_217.402769:0.01488251920654667763):0.0;
