# Supplementary material for: A new generic circumscription of Hydrochorea (Leguminosae, Caesalpinioideae, mimosoid clade) with an amphi-Atlantic distribution
Source: PhytoKeys. 2022 Aug 22;205:401–37. doi: 10.3897/phytokeys.205.82775 (PMC9849043; doi:10.3897/phytokeys.205.82775)
Supplement: Supplementary material 2 — Supplementary data file S2 [file phytokeys-205-401_article-82775__-s002.zip › RBH3_m41253_comp37246_c0_seq4_exon06.tre]

((((_R_Albizia_decandra_Vilhena_231@NODE_1_length_824_cov_35.598394:0.02233206951951213423,(_R_Albizia_glabripetala_Lewis_1652@NODE_2_length_603_cov_21.699620:0.00967838495288978438,(_R_Albizia_niopoides_Simon_1601@NODE_1_length_2190_cov_99.022717:0.01083547257172819654,(Albizia_multiflora_Hughes_3090@NODE_1_length_2262_cov_84.165675:0.00838980316217996860,(Albizia_glabripetala_Lewis_1652@NODE_1_length_1053_cov_55.131148:0.01747971240803743512,(_R_Albizia_subdimidiata_var_minor_Gorts_341@NODE_2_length_642_cov_19.428319:0.00606839655086744475,((_R_Albizia_subdimidiata_var_minor_Gorts_341@NODE_1_length_1029_cov_35.284664:0.12567396649314835355,_R_Albizia_inundata_Wood_26530@NODE_1_length_955_cov_163.621111:0.00726038712018238844):0.00545036350608287066,_R_Albizia_subdimidiata_var_subdimidiata_Ferreira_210@NODE_1_length_1976_cov_107.275408:0.00220298027482842846):0.00726154550217068210):0.00000100000050002909):0.00636798538676790898):0.00257527154417902223):0.00226486695273494599):0.00000100000050002909):0.00310230489649270707,((_R_Albizia_edwallii_Dalmaso_272@NODE_1_length_990_cov_7.336898:0.00344418083325762590,Albizia_coripatensis_Hughes_2433@NODE_1_length_2367_cov_153.861135:0.00404030079300544270):0.00814204202506940179,((((Archidendron_clypearia_Wieringa_1849@NODE_2_length_968_cov_45.019080:0.01351248299135746588,_R_Acacia_rostellifera_Murphy_466@NODE_1_length_2373_cov_149.780923:0.02300061307730382962):0.00334677990042293915,((_R_Afrocalliandra_redacta_Germishuizen_5585@NODE_2_length_793_cov_52.389665:0.05021758975929293406,(_R_Afrocalliandra_redacta_Germishuizen_5585@NODE_1_length_1209_cov_225.869258:0.08939370287683376382,(_R_Calliandra_bella_LPQ15696@NODE_2_length_948_cov_68.358209:0.00000100000050002909,_R_Calliandra_bella_LPQ15696@NODE_1_length_1254_cov_196.024639:0.09700351856329836320):0.01607538657109402677):0.03005863481492705366):0.03855370419022831341,((_R_Punjuba_callejasii_Daly_5935@NODE_1_length_1004_cov_31.761597:0.00570781641779484223,(_R_Punjuba_racemiflora_Jimenez_Soares_3626@NODE_1_length_2143_cov_102.107938:0.00810095737717034942,(_R_Punjuba_lehmannii_Escobar_7465@NODE_1_length_2279_cov_71.017257:0.00308116191342701481,(Punjuba_killipii_Palodorios_6252@NODE_1_length_1155_cov_77.423006:0.00483211479230210260,_R_Punjuba_killipii_Palodorios_6252@NODE_2_length_654_cov_30.481802:0.00291947042926988349):0.00000164687719002869):0.00545401485541509041):0.00000100000050002909):0.00392972355579520975,(((Jupunba_langsdorfii_Ribeiro_728@NODE_1_length_2482_cov_88.107277:0.00826522272295833645,_R_Jupunba_barbouriana_Iganci_847@NODE_1_length_2166_cov_118.138344:0.01076523764017581035):0.00056205168322643402,(((Balizia_pedicellaris_Queiroz_15529@NODE_2_length_683_cov_334.605096:0.01083566190590123587,(((_R_Jupunba_oxyphyllidia_Yonker_6157@NODE_1_length_1249_cov_111.209044:0.07384376453514715499,_R_Archidendron_clypearia_Wieringa_1849@NODE_1_length_1571_cov_211.128514:0.16866979590000305556):0.05346034147235249195,_R_Jupunba_idiopoda_Quesada_1718@NODE_1_length_1197_cov_90.687500:0.00130535956275280255):0.00915004394253999404,((_R_Jupunba_microcalyx_Iganci_855@NODE_1_length_2465_cov_115.365997:0.00553883868061464703,(Jupunba_longipedunculata_Cardona_2682@NODE_1_length_2227_cov_87.285581:0.00278492857095690447,Jupunba_floribunda_Iganci_883@NODE_1_length_2221_cov_104.557369:0.00421767106441774033):0.00049729588725345856):0.00190629674933747231,(_R_Jupunba_leucophylla_Iganci_839@NODE_1_length_1232_cov_269.767965:0.00845024779038863402,((Jupunba_macradenia_Lourteig_3021@NODE_2_length_792_cov_30.316084:0.00617973316809022465,_R_Jupunba_cochleata_Bonadeu_673@NODE_1_length_2356_cov_103.902150:0.00553602991621760052):0.00000100000050002909,(((_R_Jupunba_villosa_Borges_423@NODE_1_length_2263_cov_121.579140:0.00289238758161348541,(_R_Jupunba_brachystachya_Lima_7438@NODE_2_length_712_cov_56.017323:0.00000100000050002909,Jupunba_brachystachya_Lima_7438@NODE_1_length_1790_cov_113.242849:0.00135590390027562845):0.00178536987602194680):0.00184417573166788945,Jupunba_filamentosa_Lima_7487@NODE_1_length_2380_cov_100.569257:0.00184033168624867720):0.00416223458531430647,(Jupunba_macradenia_Lourteig_3021@NODE_1_length_1277_cov_102.156667:0.00179921445588890230,Jupunba_leucophylla_Iganci_839@NODE_2_length_1129_cov_64.222433:0.00000100000050002909):0.00322822214726086127):0.00000100000050002909):0.00000100000050002909):0.00081571471204033418):0.00097591448532276725):0.00000100000050002909):0.00086681846757839863,(_R_Balizia_pedicellaris_Queiroz_15529@NODE_1_length_1280_cov_137.493878:0.00528183638484561700,(Jupunba_idiopoda_Quesada_1718@NODE_2_length_712_cov_33.601575:0.00678118998141606557,_R_Jupunba_oxyphyllidia_Yonker_6157@NODE_2_length_820_cov_40.759085:0.00350256970093098001):0.00229932914536732334):0.00000100000050002909):0.00000100000050002909,(Jupunba_laeta_Mori_25147@NODE_1_length_1135_cov_48.639887:0.01171032076458965870,(Jupunba_laeta_Mori_25147@NODE_2_length_774_cov_19.436155:0.00996786709550505183,Jupunba_limae_Iganci_261@NODE_1_length_2483_cov_92.318786:0.00652391322311491380):0.00088820712175463298):0.00000100000050002909):0.00101842687925925027):0.00000100000050002909,(((((_R_Jupunba_barbouriana_Iganci_847@NODE_2_length_535_cov_19.497817:0.00716411408563913821,_R_Jupunba_commutata_Maguire_46145@NODE_2_length_842_cov_38.878431:0.00226914390292090899):0.00000100000050002909,_R_Jupunba_commutata_Maguire_46145@NODE_1_length_1404_cov_139.242653:0.00771760398686970137):0.00231829150998341064,(((_R_Jupunba_trapezifolia_Simon_1600@NODE_1_length_1717_cov_182.060770:0.00684811988540520028,(_R_Jupunba_oppositifolia_Liegier_16014@NODE_2_length_752_cov_37.128889:0.00254836364258406159,_R_Jupunba_abbottii_Zanoni_21220@NODE_2_length_714_cov_32.189953:0.00000100000050002909):0.00000100000050002909):0.00151562398372451809,(_R_Jupunba_asplenifolia_Ekman_6383@NODE_1_length_840_cov_47.401048:0.01231999492735850153,Jupunba_nipensis_Mayo_19662@NODE_1_length_922_cov_26.487574:0.00206884543929096660):0.00721888033608801896):0.00000100000050002909,(_R_Jupunba_oppositifolia_Liegier_16014@NODE_1_length_1022_cov_149.984127:0.00334342132364281661,Jupunba_abbottii_Zanoni_21220@NODE_1_length_1163_cov_122.147330:0.00000100000050002909):0.00740149578149689163):0.00155963638683198581):0.00000100000050002909,(_R_Balizia_elegans_Iganci_870@NODE_1_length_2553_cov_73.612278:0.00837805768572720197,((_R_Balizia_leucocalyx_Aguilar_1939@NODE_1_length_2418_cov_104.436138:0.00981486171770521061,Balizia_spnov_Morim_577@NODE_1_length_2008_cov_240.607783:0.00977110777220832442):0.00042077577102375306,(_R_Hydrochorea_gonggrijpii_Tillett_45696@NODE_2_length_745_cov_37.505988:0.00521500756063186799,(((_R_Cathormion_obliquifoliolatum_Wieringa_6519@NODE_2_length_526_cov_30.312102:0.00177841761288265675,(_R_Cathormion_rhombifolium_Deighton_3618@NODE_1_length_2181_cov_54.368821:0.00325154082941844259,Cathormion_obliquifoliolatum_Wieringa_6519@NODE_1_length_1026_cov_205.754892:0.00109319132859992925):0.00284837065296512709):0.00203006673495803071,(Hydrochorea_corymbosa1_Bonadeu_655@NODE_2_length_593_cov_38.273234:0.00000100000050002909,(_R_Hydrochorea_corymbosa2_Iganci_862@NODE_1_length_2060_cov_160.272818:0.00396311005531883517,(Hydrochorea_marginata_Morim_563@NODE_1_length_2536_cov_136.205775:0.00035975070085591800,_R_Hydrochorea_corymbosa1_Bonadeu_655@NODE_1_length_940_cov_151.603390:0.00000100000050002909):0.00136467197907297636):0.00000100000050002909):0.00290819067572355063):0.00184911951349201560,Hydrochorea_gonggrijpii_Tillett_45696@NODE_1_length_1196_cov_124.836461:0.00366238891914628766):0.00128509000583589168):0.00155402474780297903):0.00043899133921389516):0.00563051177213557113):0.00045793887225132110,_R_Punjuba_callejasii_Daly_5935@NODE_2_length_532_cov_7.107692:0.01269066560932082324):0.00000103438898720580):0.00199935942389560398):0.00366001953421990099):0.00141298059316096705):0.00000100000050002909,(_R_Albizia_tomentella_Leach_Dunlop_3801@NODE_1_length_2401_cov_102.286145:0.02993989637212885260,_R_Enterolobium_cyclocarpum_MWC9020@NODE_1_length_2251_cov_211.055658:0.02478012813821536819):0.00542524974793630581):0.00964373229939486168,Albizia_burkartiana_StivalSantos_678@NODE_1_length_1000_cov_9.880423:0.02112261824023228471):0.00106025258397223214):0.00185045937334007288):0.00796614522203675443,(Albizia_sinaloensis_Hughes_1576@NODE_2_length_756_cov_23.312224:0.00903418686370111197,((_R_Albizia_sinaloensis_Hughes_1576@NODE_1_length_1369_cov_80.353715:0.00533474761809205316,_R_Albizia_tomentosa_Hughes_648@NODE_1_length_1150_cov_126.972041:0.00383599067209711847):0.00000100000050002909,_R_Albizia_tomentosa_Hughes_648@NODE_2_length_966_cov_35.614173:0.00219469289498088176):0.00198061922181105724):0.00136294388097933585):0.00199987001847844051,Albizia_xerophytica_Hughes_1435@NODE_1_length_2098_cov_72.915388:0.00388797747852345429,Albizia_adinocephala_FHO33_88@NODE_1_length_2480_cov_96.595506:0.00792561852047837627):0.0;
