# Supplementary material for: A new generic circumscription of Hydrochorea (Leguminosae, Caesalpinioideae, mimosoid clade) with an amphi-Atlantic distribution
Source: PhytoKeys. 2022 Aug 22;205:401–37. doi: 10.3897/phytokeys.205.82775 (PMC9849043; doi:10.3897/phytokeys.205.82775)
Supplement: Supplementary material 2 — Supplementary data file S2 [file phytokeys-205-401_article-82775__-s002.zip › RBH3_m41253_comp37246_c0_seq4_exon09.tre]

(((_R_Afrocalliandra_redacta_Germishuizen_5585@NODE_1_length_1777_cov_305.046471:0.05309244327199631047,Calliandra_bella_LPQ15696@NODE_1_length_2004_cov_304.021796:0.04858571704697137172):0.05110307004518999108,((_R_Acacia_rostellifera_Murphy_466@NODE_1_length_2426_cov_290.665815:0.02652552673952114984,_R_Archidendron_clypearia_Wieringa_1849@NODE_1_length_2070_cov_350.577521:0.01424655224670175364):0.00329340955196937100,((_R_Albizia_tomentella_Leach_Dunlop_3801@NODE_1_length_2147_cov_237.314493:0.02638071913476962640,Enterolobium_cyclocarpum_MWC9020@NODE_1_length_1935_cov_450.147470:0.02380940935360990537):0.00832098886987357213,(((Jupunba_langsdorfii_Ribeiro_728@NODE_1_length_2326_cov_188.420631:0.00466924074072679138,Jupunba_barbouriana_Iganci_847@NODE_1_length_2363_cov_238.508749:0.00793559667169595716):0.00040897985837786267,(((_R_Balizia_pedicellaris_Queiroz_15529@NODE_1_length_2090_cov_412.809337:0.01157808852128276375,_R_Jupunba_limae_Iganci_261@NODE_1_length_2363_cov_178.475066:0.00986293717216042004):0.00056379810329240600,((Jupunba_idiopoda_Quesada_1718@NODE_1_length_1822_cov_137.861891:0.00503460297536983351,_R_Jupunba_oxyphyllidia_Yonker_6157@NODE_1_length_1967_cov_194.315344:0.00293571190826722199):0.00896029736866127934,(_R_Jupunba_laeta_Mori_25147@NODE_1_length_1797_cov_86.817442:0.01024934254020886705,(_R_Jupunba_leucophylla_Iganci_839@NODE_1_length_2399_cov_320.742033:0.00671047582739561603,((((Jupunba_brachystachya_Lima_7438@NODE_1_length_2315_cov_214.392315:0.00230278853138558967,Jupunba_villosa_Borges_423@NODE_1_length_2286_cov_238.215029:0.00142299009195910662):0.00046024414550058327,Jupunba_filamentosa_Lima_7487@NODE_1_length_2297_cov_182.947748:0.00138037074347629324):0.00137913193148767174,(_R_Jupunba_macradenia_Lourteig_3021@NODE_1_length_1998_cov_172.619469:0.00453753652430953502,Jupunba_cochleata_Bonadeu_673@NODE_1_length_2670_cov_191.770150:0.00553085555925776368):0.00000100000050002909):0.00000100000050002909,((Jupunba_microcalyx_Iganci_855@NODE_1_length_2539_cov_216.543867:0.00258805040257397518,Jupunba_leucophylla_Iganci_839@NODE_2_length_799_cov_168.627424:0.01003974795431070328):0.00388539707153506787,(Jupunba_floribunda_Iganci_883@NODE_1_length_2367_cov_181.490830:0.00435515716999781023,Jupunba_longipedunculata_Cardona_2682@NODE_1_length_1964_cov_192.990991:0.00256489625523241820):0.00164173699010802094):0.00091297133563065722):0.00000100000050002909):0.00137576707531801394):0.00000100000050002909):0.00000100000050002909):0.00184358816158181602,(Jupunba_commutata_Maguire_46145@NODE_1_length_2242_cov_204.697460:0.00509299075834814940,(((_R_Balizia_spnov_Morim_577@NODE_1_length_2113_cov_377.234694:0.00632794333011469073,Balizia_leucocalyx_Aguilar_1939@NODE_1_length_2236_cov_207.147754:0.00891460494855600243):0.00096523549680971397,((Hydrochorea_gonggrijpii_Tillett_45696@NODE_1_length_1888_cov_206.308669:0.00431021062660669543,((_R_Cathormion_obliquifoliolatum_Wieringa_6519@NODE_1_length_1977_cov_276.940166:0.00205024393606480920,Cathormion_rhombifolium_Deighton_3618@NODE_1_length_1953_cov_132.353412:0.00414191406780195937):0.00099594953261840499,(_R_Hydrochorea_corymbosa2_Iganci_862@NODE_1_length_1913_cov_307.069968:0.00317830120435654397,(Hydrochorea_marginata_Morim_563@NODE_1_length_2223_cov_317.022367:0.00135227450036253904,Hydrochorea_corymbosa1_Bonadeu_655@NODE_1_length_1685_cov_2085.593865:0.00122157082576793380):0.00067357055472349117):0.00271096756692095235):0.00089123485395088881):0.00088127102095033618,Balizia_elegans_Iganci_870@NODE_1_length_2097_cov_189.026733:0.00776145989553272964):0.00000100000050002909):0.00321918754865595236,(((Jupunba_asplenifolia_Ekman_6383@NODE_1_length_1456_cov_70.071066:0.00070209952469345966,Jupunba_nipensis_Mayo_19662@NODE_1_length_1720_cov_52.680463:0.00209980424662286908):0.00633019989706518592,(Jupunba_abbottii_Zanoni_21220@NODE_1_length_1918_cov_150.485062:0.00635994977102817549,Jupunba_oppositifolia_Liegier_16014@NODE_1_length_2024_cov_168.925013:0.00161214345810863427):0.00120162588060387910):0.00366032161960345081,Jupunba_trapezifolia_Simon_1600@NODE_1_length_1945_cov_187.470899:0.00731361553483798887):0.00051061659850338420):0.00000100000050002909):0.00184327377604875746):0.00000100000050002909):0.00231518559954594803,(Punjuba_callejasii_Daly_5935@NODE_1_length_1692_cov_44.288545:0.00791923614857554040,(_R_Punjuba_racemiflora_Jimenez_Soares_3626@NODE_1_length_2296_cov_197.818387:0.00945591759968120518,(Punjuba_lehmannii_Escobar_7465@NODE_1_length_2128_cov_147.384203:0.00261137573577385155,_R_Punjuba_killipii_Palodorios_6252@NODE_1_length_1702_cov_116.785846:0.00239864213671674327):0.00259970870014671670):0.00000100000050002909):0.00446323999384434442):0.00676011151331738086):0.00000100000050002909):0.00106822474687299682):0.01182362287342929134,((((Albizia_tomentosa_Hughes_648@NODE_1_length_1864_cov_168.832121:0.00217900319182754657,Albizia_sinaloensis_Hughes_1576@NODE_1_length_1888_cov_125.816124:0.00673967687655485388):0.00237658419602544994,(_R_Albizia_adinocephala_FHO33_88@NODE_1_length_2228_cov_216.778708:0.00573687519906071995,_R_Albizia_xerophytica_Hughes_1435@NODE_1_length_1972_cov_146.948813:0.00204774359565513403):0.00261512140224223841):0.00892917163088559167,(Albizia_decandra_Vilhena_231@NODE_1_length_1472_cov_53.960573:0.00991778499280152222,(_R_Albizia_niopoides_Simon_1601@NODE_1_length_1780_cov_224.810922:0.01956805246184106784,(Albizia_glabripetala_Lewis_1652@NODE_1_length_1719_cov_93.341657:0.02279379570130136284,(Albizia_multiflora_Hughes_3090@NODE_1_length_1965_cov_210.135593:0.00593399741580693304,(_R_Albizia_subdimidiata_var_minor_Gorts_341@NODE_1_length_1815_cov_61.950518:0.00189246040161060382,(Albizia_inundata_Wood_26530@NODE_1_length_1606_cov_174.225661:0.00164005176311691776,_R_Albizia_subdimidiata_var_subdimidiata_Ferreira_210@NODE_1_length_1876_cov_234.651473:0.00272273142662078074):0.00105840484334439561):0.00322397879829204852):0.00419198038816438311):0.00099597235073205443):0.00242425711181935150):0.00325333269247082705):0.00168341255474862748,(Albizia_coripatensis_Hughes_2433@NODE_1_length_2407_cov_282.597425:0.00945090352722105335,_R_Albizia_edwallii_Dalmaso_272@NODE_1_length_1751_cov_7.028892:0.00352220811268656470):0.00556794702752611958):0.00115307894785875533,Albizia_burkartiana_StivalSantos_678@NODE_1_length_1657_cov_10.765293:0.00500356490868961168):0.0;
