# Supplementary material for: A new generic circumscription of Hydrochorea (Leguminosae, Caesalpinioideae, mimosoid clade) with an amphi-Atlantic distribution
Source: PhytoKeys. 2022 Aug 22;205:401–37. doi: 10.3897/phytokeys.205.82775 (PMC9849043; doi:10.3897/phytokeys.205.82775)
Supplement: Supplementary material 2 — Supplementary data file S2 [file phytokeys-205-401_article-82775__-s002.zip › RBH3_m41253_comp37246_c0_seq4_exon11.tre]

(_R_Calliandra_bella_LPQ15696@NODE_1_length_1836_cov_213.998863:0.13087176448722873112,(((Jupunba_barbouriana_Iganci_847@NODE_1_length_1812_cov_213.274352:0.01706389710759759551,(_R_Jupunba_trapezifolia_Simon_1600@NODE_1_length_663_cov_97.052632:0.00785721907244494276,(((((Balizia_elegans_Iganci_870@NODE_1_length_1706_cov_165.205034:0.00300820322461761627,(Hydrochorea_gonggrijpii_Tillett_45696@NODE_1_length_1311_cov_192.983793:0.00457937693789271620,(Hydrochorea_marginata_Morim_563@NODE_1_length_1838_cov_235.346394:0.00193458686829008357,(Hydrochorea_corymbosa2_Iganci_862@NODE_1_length_1372_cov_432.053151:0.00246590563437835541,(_R_Hydrochorea_corymbosa1_Bonadeu_655@NODE_1_length_1333_cov_2170.006260:0.00838437440269632940,(Cathormion_rhombifolium_Deighton_3618@NODE_1_length_1497_cov_108.099296:0.00214450060262622510,Cathormion_obliquifoliolatum_Wieringa_6519@NODE_1_length_1398_cov_359.841400:0.00319611197465759830):0.00408659594876988747):0.00107280544458516862):0.00000100000050002909):0.00215620582857830537):0.00376556832046117101):0.00085943828227160856,_R_Balizia_pedicellaris_Queiroz_15529@NODE_2_length_689_cov_448.066246:0.00933367367110405494):0.00068227578060241656,(_R_Balizia_leucocalyx_Aguilar_1939@NODE_1_length_1530_cov_197.371645:0.01070656592097476816,Balizia_spnov_Morim_577@NODE_1_length_1463_cov_485.640625:0.00595378903439240485):0.00233750929319581418):0.00529194578133950540,_R_Jupunba_langsdorfii_Ribeiro_728@NODE_1_length_1557_cov_161.655405:0.00834940249791292499):0.00178302789589862955,((Balizia_pedicellaris_Queiroz_15529@NODE_1_length_785_cov_6989.400000:0.00891419067817458312,((((_R_Jupunba_floribunda_Iganci_883@NODE_1_length_1885_cov_143.473451:0.00287793324809735348,Jupunba_longipedunculata_Cardona_2682@NODE_1_length_1707_cov_123.915337:0.00279362920268551177):0.00291191555550819429,(Jupunba_microcalyx_Iganci_855@NODE_1_length_1724_cov_197.485732:0.00472140276611481002,Jupunba_leucophylla_Iganci_839@NODE_1_length_1901_cov_237.931469:0.00444319076100900545):0.00401449294120466166):0.00134395376321477171,(Jupunba_macradenia_Lourteig_3021@NODE_1_length_1365_cov_157.190994:0.02014903911202508766,Jupunba_cochleata_Bonadeu_673@NODE_1_length_1845_cov_150.764706:0.01725367517194040592):0.00094640462900146796):0.00098919847739326722,(((_R_Jupunba_villosa_Borges_423@NODE_1_length_1979_cov_159.756572:0.00336405473736277631,(Jupunba_brachystachya_Lima_7438@NODE_1_length_1570_cov_184.841259:0.00372195890658234526,Jupunba_filamentosa_Lima_7487@NODE_1_length_1692_cov_175.195666:0.00508981150376677273):0.00133419020122797316):0.00352199325736489779,_R_Jupunba_limae_Iganci_261@NODE_1_length_1734_cov_148.829813:0.01172471768933569351):0.00121494963256808613,(Jupunba_laeta_Mori_25147@NODE_1_length_1383_cov_73.741960:0.00721190301155326570,(Jupunba_idiopoda_Quesada_1718@NODE_1_length_1321_cov_112.737942:0.01116352276411874435,Jupunba_oxyphyllidia_Yonker_6157@NODE_1_length_1445_cov_176.622076:0.00687091184633304135):0.00200864302587482665):0.00098971976278377518):0.00167872445945087940):0.00000100000050002909):0.00242078936124125871,(((Jupunba_nipensis_Mayo_19662@NODE_1_length_1219_cov_52.410683:0.00000100000050002909,_R_Jupunba_asplenifolia_Ekman_6383@NODE_1_length_1124_cov_69.214900:0.00105208160994764411):0.00466743205710506634,(Jupunba_abbottii_Zanoni_21220@NODE_1_length_1311_cov_161.654781:0.00171491664136356700,_R_Jupunba_oppositifolia_Liegier_16014@NODE_1_length_1297_cov_166.663934:0.00266705932565671150):0.00000100000050002909):0.00339153926982372353,_R_Jupunba_commutata_Maguire_46145@NODE_1_length_1698_cov_159.268353:0.00989790771431760773):0.00068701763814769500):0.00000100000050002909):0.00000100000050002909):0.00303349501087169481):0.00313319074432971819,((_R_Punjuba_racemiflora_Jimenez_Soares_3626@NODE_1_length_1703_cov_163.381304:0.01001361024842035291,Punjuba_callejasii_Daly_5935@NODE_1_length_1222_cov_33.209607:0.00717176120432521519):0.00071733877432220258,(_R_Punjuba_killipii_Palodorios_6252@NODE_1_length_1229_cov_95.311632:0.00260456489885121196,_R_Punjuba_lehmannii_Escobar_7465@NODE_1_length_1684_cov_119.768513:0.00423605692416261469):0.00700838765787385829):0.00596084003260110174):0.00788234389891590698,((_R_Archidendron_clypearia_Wieringa_1849@NODE_1_length_1562_cov_285.209428:0.03793580632350285198,_R_Acacia_rostellifera_Murphy_466@NODE_1_length_1875_cov_227.353170:0.02192662198342979277):0.00528985167630127533,(((_R_Albizia_edwallii_Dalmaso_272@NODE_1_length_1261_cov_9.611111:0.00743038757297614840,_R_Albizia_coripatensis_Hughes_2433@NODE_1_length_1711_cov_247.790086:0.01031270964584543592):0.00796940114314850616,((((Albizia_niopoides_Simon_1601@NODE_1_length_1552_cov_207.871186:0.01926330030300300866,(Albizia_decandra_Vilhena_231@NODE_1_length_1233_cov_43.211073:0.00731006129703333334,(_R_Albizia_multiflora_Hughes_3090@NODE_1_length_1618_cov_155.285529:0.00776970761156881365,(Albizia_inundata_Wood_26530@NODE_1_length_1371_cov_274.787994:0.00402829661830434414,((Albizia_subdimidiata_var_minor_Gorts_341@NODE_1_length_1256_cov_55.005937:0.01392620735526617880,Albizia_glabripetala_Lewis_1652@NODE_1_length_1266_cov_59.817494:0.00075549756340639808):0.00877848631753015349,_R_Albizia_subdimidiata_var_subdimidiata_Ferreira_210@NODE_1_length_1454_cov_186.018882:0.00543838303581778426):0.00000100000050002909):0.00757314142748808511):0.00715751061099788657):0.00156867398008605423):0.00169112026765605460,Albizia_glabripetala_Lewis_1652@NODE_2_length_922_cov_61.059172:0.02195846335558128068):0.00215766556009144893,((_R_Albizia_sinaloensis_Hughes_1576@NODE_1_length_1552_cov_106.510508:0.00348452604977099976,Albizia_tomentosa_Hughes_648@NODE_1_length_1464_cov_148.758472:0.01623241054684096060):0.00165098276658071411,(_R_Albizia_xerophytica_Hughes_1435@NODE_1_length_1644_cov_110.482451:0.00519599666647812923,Albizia_adinocephala_FHO33_88@NODE_1_length_1835_cov_159.274175:0.00702969477593081392):0.00315174688613876867):0.00757413845797586839):0.00303405173259277666,Albizia_burkartiana_StivalSantos_678@NODE_1_length_1239_cov_13.114865:0.01055495252006605905):0.00091013961855544723):0.00739187413003061702,(_R_Albizia_tomentella_Leach_Dunlop_3801@NODE_1_length_1642_cov_241.791693:0.03748612625332656267,_R_Enterolobium_cyclocarpum_MWC9020@NODE_1_length_1625_cov_316.643411:0.03931870739146370308):0.00385884353493452792):0.00165732004908761841):0.00000100000050002909):0.10231586018448705910,Afrocalliandra_redacta_Germishuizen_5585@NODE_1_length_1514_cov_191.583159:0.07334645935557049246):0.0;
