# Supplementary material for: A new generic circumscription of Hydrochorea (Leguminosae, Caesalpinioideae, mimosoid clade) with an amphi-Atlantic distribution
Source: PhytoKeys. 2022 Aug 22;205:401–37. doi: 10.3897/phytokeys.205.82775 (PMC9849043; doi:10.3897/phytokeys.205.82775)
Supplement: Supplementary material 2 — Supplementary data file S2 [file phytokeys-205-401_article-82775__-s002.zip › RBH3_m41439_comp37277_c0_seq1_exon06.tre]

(((Enterolobium_cyclocarpum_MWC9020@NODE_1_length_1173_cov_133.791058:0.07704937788372603902,_R_Archidendron_clypearia_Wieringa_1849@NODE_1_length_1298_cov_143.924652:0.03993649334153265978):0.00447829854779999235,(((Punjuba_lehmannii_Escobar_7465@NODE_1_length_1400_cov_45.328798:0.02403582182628498029,(_R_Punjuba_killipii_Palodorios_6252@NODE_1_length_1102_cov_34.378537:0.02167646391140376494,(Punjuba_racemiflora_Jimenez_Soares_3626@NODE_1_length_1125_cov_105.098282:0.02412477523830056092,Punjuba_callejasii_Daly_5935@NODE_1_length_826_cov_28.008011:0.02157892386514165262):0.00654685702395465217):0.00668906037901662726):0.01055695431232592241,((((Jupunba_macradenia_Lourteig_3021@NODE_1_length_1040_cov_79.941848:0.01981723028627040487,_R_Jupunba_barbouriana_Iganci_847@NODE_1_length_1434_cov_108.399410:0.02005456618594657694):0.00710267103201023004,(Jupunba_brachystachya_Lima_7438@NODE_1_length_1467_cov_65.096403:0.02685109068017581604,(Jupunba_oxyphyllidia_Yonker_6157@NODE_1_length_937_cov_102.347674:0.06054607561266181492,(((Jupunba_cochleata_Bonadeu_673@NODE_1_length_1741_cov_57.868990:0.01367791946628485293,_R_Jupunba_villosa_Borges_423@NODE_1_length_1319_cov_90.016103:0.08613977611782304422):0.00339589242896650703,_R_Jupunba_limae_Iganci_261@NODE_1_length_1564_cov_58.985878:0.01333661596455155106):0.00328389429379111674,(_R_Jupunba_leucophylla_Iganci_839@NODE_1_length_1235_cov_137.818653:0.02156500119523515474,_R_Jupunba_laeta_Mori_25147@NODE_1_length_1185_cov_34.968412:0.01748163149253168999):0.00330740975291909456):0.00000100000050002909):0.00542906389438110870):0.00000100000050002909):0.00088928200934506685,((_R_Jupunba_idiopoda_Quesada_1718@NODE_1_length_1064_cov_49.043566:0.01368619444526184351,(Jupunba_trapezifolia_Simon_1600@NODE_1_length_1052_cov_110.137412:0.02152490299023997536,((Jupunba_abbottii_Zanoni_21220@NODE_1_length_1011_cov_77.910064:0.00505346310747593376,Jupunba_oppositifolia_Liegier_16014@NODE_1_length_1096_cov_56.186457:0.00278884036951224752):0.01369415626508976858,(_R_Jupunba_asplenifolia_Ekman_6383@NODE_1_length_815_cov_37.673442:0.00596466031549076642,_R_Jupunba_nipensis_Mayo_19662@NODE_1_length_870_cov_24.126103:0.01160245659056009966):0.00561995133181751681):0.01106255212637537351):0.00121514734346244856):0.00476016739348433457,((Jupunba_floribunda_Iganci_883@NODE_1_length_1165_cov_88.994485:0.01399053383522367092,Jupunba_commutata_Maguire_46145@NODE_1_length_1087_cov_97.495050:0.01565646852221464630):0.00432135522926384904,((Jupunba_microcalyx_Iganci_855@NODE_1_length_1317_cov_99.804839:0.01858453923492098606,_R_Balizia_elegans_Iganci_870@NODE_1_length_1335_cov_77.560413:0.02186677771325210018):0.00132052971814542201,Balizia_pedicellaris_Queiroz_15529@NODE_1_length_1249_cov_198.564489:0.03379243240286333716):0.00000100000050002909):0.00529917902922951919):0.00076960299681315945):0.00356060555403792719,(((_R_Jupunba_langsdorfii_Ribeiro_728@NODE_1_length_1497_cov_71.908451:0.01540467039130142754,((Hydrochorea_corymbosa2_Iganci_862@NODE_1_length_1027_cov_278.299383:0.00487623636872552488,Hydrochorea_corymbosa1_Bonadeu_655@NODE_1_length_778_cov_133.208852:0.01346606792991818409):0.01335330422302699258,(Hydrochorea_marginata_Morim_563@NODE_1_length_1327_cov_131.716800:0.01032175682334769175,_R_Hydrochorea_gonggrijpii_Tillett_45696@NODE_1_length_979_cov_99.450111:0.01043768304872158548):0.00297341932256172271):0.00896954329920199994):0.00237408852381061110,(Jupunba_longipedunculata_Cardona_2682@NODE_1_length_1107_cov_115.934951:0.01778344991412481382,_R_Jupunba_filamentosa_Lima_7487@NODE_1_length_1493_cov_59.365113:0.01600990560435680901):0.00220903406278851779):0.00375737422399324231,((Balizia_spnov_Morim_577@NODE_1_length_1201_cov_161.267888:0.02351284029887125079,Balizia_leucocalyx_Aguilar_1939@NODE_1_length_1025_cov_92.814346:0.02422048320748408992):0.00268749287054809117,(Cathormion_obliquifoliolatum_Wieringa_6519@NODE_1_length_1208_cov_152.749350:0.00985040902055073914,_R_Cathormion_rhombifolium_Deighton_3618@NODE_1_length_1148_cov_58.360411:0.00801750075238490817):0.01410754502341646406):0.01250877040117773578):0.00000100000050002909):0.01027959584101077392):0.01299706519896169296,((Afrocalliandra_redacta_Germishuizen_5585@NODE_1_length_1047_cov_121.944330:0.15499703722789390237,Calliandra_bella_LPQ15696@NODE_1_length_949_cov_44.329128:0.31974948487585552748):0.12766708208705185301,((_R_Albizia_coripatensis_Hughes_2433@NODE_1_length_1548_cov_130.755948:0.02003927892705639063,Albizia_edwallii_Dalmaso_272@NODE_1_length_691_cov_4.168239:0.01631563746368267301):0.02549650138906668639,((Albizia_niopoides_Simon_1601@NODE_1_length_883_cov_102.698511:0.02748678585070333386,(Albizia_multiflora_Hughes_3090@NODE_1_length_1104_cov_95.342746:0.01805827738054536710,(Albizia_decandra_Vilhena_231@NODE_1_length_778_cov_21.078459:0.01140699616525897575,(_R_Albizia_inundata_Wood_26530@NODE_1_length_824_cov_4824.671001:0.02202855643647292846,((_R_Albizia_glabripetala_Lewis_1652@NODE_1_length_703_cov_15.202875:0.00577320030797626085,Albizia_subdimidiata_var_minor_Gorts_341@NODE_1_length_598_cov_28.172745:0.01051121557576341521):0.01484624531721556555,Albizia_subdimidiata_var_subdimidiata_Ferreira_210@NODE_1_length_1137_cov_87.732075:0.00778243966141640466):0.00447502768783174330):0.00734668186419857889):0.00365167243427652480):0.00370235804360901418):0.00755037276553124394,(Albizia_burkartiana_StivalSantos_678@NODE_1_length_884_cov_7.353438:0.02245736618636147083,(_R_Albizia_glabripetala_Lewis_1652@NODE_2_length_611_cov_34.395131:0.03067544290981961616,(((_R_Albizia_sinaloensis_Hughes_1576@NODE_1_length_978_cov_58.013319:0.02475658529891103937,Albizia_adinocephala_FHO33_88@NODE_1_length_1117_cov_94.442308:0.01356647319720452084):0.00000100000050002909,Albizia_tomentosa_Hughes_648@NODE_1_length_1218_cov_59.602103:0.16063304231563096947):0.01609744545301134214,Albizia_xerophytica_Hughes_1435@NODE_1_length_1160_cov_54.249307:0.02759844242081760032):0.00399924214569030365):0.00142304955971619550):0.00151161119318751975):0.02211330708819232715):0.01168474493906327023):0.00102399919691142363):0.00453599915428944470):0.00146295627302849723,Albizia_tomentella_Leach_Dunlop_3801@NODE_1_length_1160_cov_152.380425:0.08741642700305218838,Acacia_rostellifera_Murphy_466@NODE_1_length_1359_cov_98.922777:0.06175653899527611818):0.0;
