# Supplementary material for: A new generic circumscription of Hydrochorea (Leguminosae, Caesalpinioideae, mimosoid clade) with an amphi-Atlantic distribution
Source: PhytoKeys. 2022 Aug 22;205:401–37. doi: 10.3897/phytokeys.205.82775 (PMC9849043; doi:10.3897/phytokeys.205.82775)
Supplement: Supplementary material 2 — Supplementary data file S2 [file phytokeys-205-401_article-82775__-s002.zip › RBH3_m44889_comp37666_c0_seq1.tre]

(((_R_Calliandra_bella_LPQ15696@NODE_2_length_1190_cov_151.697215:0.18153397293145845381,(Calliandra_bella_LPQ15696@NODE_1_length_1235_cov_255.746114:0.05267883902976482763,Calliandra_bella_LPQ15696@NODE_4_length_1171_cov_66.844607:0.04119469373435914045):0.01030510271369041581):0.02567293971180464179,(Calliandra_bella_LPQ15696@NODE_5_length_1013_cov_230.228632:0.08298015265750396940,_R_Calliandra_bella_LPQ15696@NODE_3_length_1181_cov_286.251812:0.04496015448415237314):0.02056600236224771436):0.37856453489735408802,(((Albizia_burkartiana_StivalSantos_678@NODE_1_length_1225_cov_15.511966:0.02408961606783321940,(_R_Albizia_edwallii_Dalmaso_272@NODE_1_length_999_cov_13.598517:0.00612287179734101981,Albizia_coripatensis_Hughes_2433@NODE_1_length_1654_cov_254.009512:0.01327683935680050442):0.01255372891720805961):0.01434040993260215884,((((Punjuba_lehmannii_Escobar_7465@NODE_1_length_1528_cov_111.751206:0.00241579848935673074,_R_Punjuba_killipii_Palodorios_6252@NODE_1_length_1068_cov_88.561049:0.00858292320293469607):0.00568543011507832621,(Punjuba_callejasii_Daly_5935@NODE_1_length_1114_cov_39.736741:0.00760717684181232492,_R_Punjuba_racemiflora_Jimenez_Soares_3626@NODE_1_length_1343_cov_182.751975:0.00891685404312784341):0.00208033274313713544):0.00443750988741315518,(((((_R_Jupunba_oxyphyllidia_Yonker_6157@NODE_1_length_625_cov_91.487226:0.00000100000050002909,(_R_Jupunba_idiopoda_Quesada_1718@NODE_1_length_1119_cov_110.724568:0.00372336386401242057,_R_Jupunba_oxyphyllidia_Yonker_6157@NODE_2_length_606_cov_65.478261:0.00000100000050002909):0.00161333912361640843):0.00344148238048903356,(((((Jupunba_langsdorfii_Ribeiro_728@NODE_1_length_1799_cov_114.069686:0.00996315516324576718,(Jupunba_barbouriana_Iganci_847@NODE_1_length_1064_cov_264.619048:0.01028436692384583455,(Jupunba_leucophylla_Iganci_839@NODE_1_length_1797_cov_257.825000:0.00285125225307910918,Jupunba_microcalyx_Iganci_855@NODE_1_length_1696_cov_180.472514:0.00071072294793333361):0.00571205026219239690):0.00367877270784059979):0.00136002413297394505,((_R_Jupunba_oppositifolia_Liegier_16014@NODE_1_length_935_cov_186.892774:0.00567760714713801129,(_R_Jupunba_asplenifolia_Ekman_6383@NODE_1_length_1067_cov_60.500000:0.00120992989688874816,(Jupunba_abbottii_Zanoni_21220@NODE_1_length_680_cov_163.958541:0.01121163117114028392,_R_Jupunba_nipensis_Mayo_19662@NODE_1_length_960_cov_45.730464:0.00000100000050002909):0.00413518354063561848):0.00000100000050002909):0.00943201234091701514,(_R_Jupunba_floribunda_Iganci_883@NODE_1_length_1276_cov_178.368641:0.00947100040362613277,(Jupunba_villosa_Borges_423@NODE_1_length_1580_cov_141.606121:0.01095258142809101519,((_R_Jupunba_brachystachya_Lima_7438@NODE_1_length_1703_cov_125.822263:0.00283686005927608976,Jupunba_limae_Iganci_261@NODE_1_length_1932_cov_116.140162:0.00071185534755198595):0.00000100000050002909,Jupunba_filamentosa_Lima_7487@NODE_1_length_1692_cov_121.513313:0.00861174344775364996):0.00070626637175937891):0.00212419137888591623):0.00000100000050002909):0.00073448976186177121):0.00072984253623138576,Jupunba_cochleata_Bonadeu_673@NODE_1_length_1202_cov_187.754667:0.01023731112869039409):0.00072578826714415987,(_R_Jupunba_commutata_Maguire_46145@NODE_1_length_1315_cov_174.117124:0.00425068150380175560,Jupunba_trapezifolia_Simon_1600@NODE_1_length_1553_cov_182.906542:0.01220688816805570905):0.00374464179177979879):0.00150242277924688013,_R_Jupunba_longipedunculata_Cardona_2682@NODE_1_length_1249_cov_157.575939:0.00895077151667851220):0.00000100000050002909):0.00000100000050002909,((Balizia_pedicellaris_Queiroz_15529@NODE_1_length_659_cov_161.046358:0.00592159712129058154,Balizia_leucocalyx_Aguilar_1939@NODE_2_length_785_cov_86.456215:0.00739971190236992250):0.00223183962747735068,((_R_Cathormion_obliquifoliolatum_Wieringa_6519@NODE_1_length_1450_cov_272.226523:0.00453457841415061663,_R_Cathormion_rhombifolium_Deighton_3618@NODE_1_length_1254_cov_119.321155:0.00376131646091800451):0.00449097524372773799,(Balizia_leucocalyx_Aguilar_1939@NODE_1_length_933_cov_74.574766:0.00600593851135027348,(Balizia_spnov_Morim_577@NODE_1_length_1318_cov_447.947743:0.00737063414117452870,((Balizia_elegans_Iganci_870@NODE_2_length_534_cov_8.507659:0.00000100000050002909,Balizia_elegans_Iganci_870@NODE_1_length_1450_cov_149.804079:0.00385714023358850640):0.00956975938071212388,(Hydrochorea_gonggrijpii_Tillett_45696@NODE_1_length_1198_cov_203.065120:0.00836537311867713643,(_R_Hydrochorea_marginata_Morim_563@NODE_2_length_532_cov_19.452747:0.01371063762126081137,((_R_Hydrochorea_corymbosa2_Iganci_862@NODE_1_length_1463_cov_409.156250:0.00418393722303522352,Hydrochorea_marginata_Morim_563@NODE_1_length_1216_cov_276.259877:0.00089627591513299096):0.00135475920817423033,_R_Hydrochorea_corymbosa1_Bonadeu_655@NODE_1_length_1304_cov_1058.784628:0.00860528613535781715):0.00000100000050002909):0.00211337161139438972):0.00103376840620704913):0.00000100000050002909):0.00072665761895102099):0.00000100000050002909):0.00260235062192037394):0.00238054882856482842):0.00000100000050002909,Jupunba_laeta_Mori_25147@NODE_1_length_1210_cov_52.348632:0.00954083645792106264):0.00000100000050002909,Jupunba_macradenia_Lourteig_3021@NODE_1_length_1063_cov_154.253550:0.00464929106306526205):0.01475122663070759822):0.00332429090812579259,(Albizia_sinaloensis_Hughes_1576@NODE_1_length_1095_cov_139.876228:0.07767429151964690137,((Albizia_glabripetala_Lewis_1652@NODE_1_length_1164_cov_75.999080:0.01014115929488079368,(_R_Albizia_subdimidiata_var_minor_Gorts_341@NODE_1_length_979_cov_48.685144:0.00194968873372064586,Albizia_inundata_Wood_26530@NODE_1_length_1010_cov_397.407330:0.01300795388940561605):0.00269595274495190241):0.02965993250601137513,(((Albizia_adinocephala_FHO33_88@NODE_2_length_656_cov_60.911917:0.02237009548554442021,(Albizia_tomentosa_Hughes_648@NODE_1_length_1393_cov_130.383739:0.02881602273105155279,(_R_Albizia_adinocephala_FHO33_88@NODE_3_length_614_cov_51.044693:0.02102177881049360417,(Albizia_xerophytica_Hughes_1435@NODE_1_length_1416_cov_125.661688:0.01115637767610475235,_R_Albizia_adinocephala_FHO33_88@NODE_1_length_713_cov_65.655660:0.00952176523753427498):0.00106133893240823915):0.00599612608496618779):0.00479117606343741707):0.00701884333031527804,(Albizia_decandra_Vilhena_231@NODE_1_length_962_cov_48.327684:0.01455003388581521499,_R_Albizia_niopoides_Simon_1601@NODE_1_length_1288_cov_208.758877:0.03437119525028451555):0.00568228301942534653):0.00548178916758416176,(_R_Albizia_multiflora_Hughes_3090@NODE_1_length_1427_cov_158.814815:0.03264484217682094014,Albizia_subdimidiata_var_subdimidiata_Ferreira_210@NODE_1_length_1258_cov_166.155800:0.04405593997521144861):0.00193948948096937714):0.02951440471734585735):0.02273655514078975690):0.05202768620441377417):0.00442607369753980281):0.01414107926408495093,(((_R_Archidendron_clypearia_Wieringa_1849@NODE_1_length_1220_cov_308.916885:0.02360126250674956724,(_R_Acacia_rostellifera_Murphy_466@NODE_2_length_501_cov_21.521226:0.01776433451730020235,_R_Acacia_rostellifera_Murphy_466@NODE_1_length_1279_cov_287.758735:0.00362188390092800213):0.02262388974355230079):0.00507625176255359096,Enterolobium_cyclocarpum_MWC9020@NODE_1_length_1132_cov_409.194313:0.04282798387714636251):0.00000100000050002909,Albizia_tomentella_Leach_Dunlop_3801@NODE_1_length_1323_cov_177.966292:0.13409729289383290340):0.01180944173608433970):0.05656224904715621837,Afrocalliandra_redacta_Germishuizen_5585@NODE_1_length_1068_cov_286.025227:0.07317938867507674250):0.0;
