# Supplementary material for: A new generic circumscription of Hydrochorea (Leguminosae, Caesalpinioideae, mimosoid clade) with an amphi-Atlantic distribution
Source: PhytoKeys. 2022 Aug 22;205:401–37. doi: 10.3897/phytokeys.205.82775 (PMC9849043; doi:10.3897/phytokeys.205.82775)
Supplement: Supplementary material 2 — Supplementary data file S2 [file phytokeys-205-401_article-82775__-s002.zip › RBH3_m45449_comp37752_c0_seq1_exon01.tre]

(_R_Archidendron_clypearia_Wieringa_1849@NODE_2_length_688_cov_25.479542:0.05501096328475756081,(Enterolobium_cyclocarpum_MWC9020@NODE_2_length_967_cov_65.055056:0.10910046193081761323,((_R_Albizia_tomentella_Leach_Dunlop_3801@NODE_2_length_736_cov_12.411229:0.40315429922163364962,((Punjuba_racemiflora_Jimenez_Soares_3626@NODE_2_length_920_cov_49.224199:0.02882270306489520539,_R_Punjuba_callejasii_Daly_5935@NODE_2_length_554_cov_20.735849:0.04037189931128859488):0.02338398918607870539,(((_R_Jupunba_cochleata_Bonadeu_673@NODE_2_length_866_cov_19.817490:0.03812760607175796901,Jupunba_villosa_Borges_423@NODE_2_length_1082_cov_13.339303:0.04382584232735915741):0.00588572822033480662,((Jupunba_limae_Iganci_261@NODE_2_length_986_cov_33.282728:0.02966612482149045410,(Balizia_leucocalyx_Aguilar_1939@NODE_2_length_934_cov_26.750292:0.20849408190185331202,Jupunba_floribunda_Iganci_883@NODE_3_length_861_cov_24.948980:0.02877252864620786013):0.01228238992699362889):0.00509246991956004581,(_R_Jupunba_macradenia_Lourteig_3021@NODE_3_length_606_cov_44.262760:0.08917346581272075912,(_R_Jupunba_laeta_Mori_25147@NODE_2_length_754_cov_14.098966:0.03434119831760511221,((Jupunba_idiopoda_Quesada_1718@NODE_2_length_636_cov_15.466905:0.00822896367179612974,Jupunba_oxyphyllidia_Yonker_6157@NODE_2_length_763_cov_47.495627:0.01155454355813794257):0.01749491911527821866,(_R_Jupunba_langsdorfii_Ribeiro_728@NODE_2_length_1157_cov_24.200000:0.03511036353703712171,(Jupunba_barbouriana_Iganci_847@NODE_2_length_763_cov_40.316327:0.28110942902156088596,(_R_Jupunba_commutata_Maguire_46145@NODE_2_length_754_cov_21.968981:0.02389580553919153777,_R_Jupunba_trapezifolia_Simon_1600@NODE_3_length_630_cov_44.766957:0.01982394496424803171):0.01190796086861026053):0.00759386983498749717):0.00262255196134235586):0.00000100000050002909):0.00354894975069904332):0.00097532046977410179):0.00000100000050002909):0.01594456150808161096,(((((((Hydrochorea_corymbosa2_Iganci_862@NODE_2_length_621_cov_161.210247:0.01987168731443125780,(Cathormion_rhombifolium_Deighton_3618@NODE_2_length_660_cov_29.631218:0.00432418218592559196,Cathormion_obliquifoliolatum_Wieringa_6519@NODE_2_length_684_cov_127.267091:0.18549169940421852965):0.00897408994101822968):0.00681383776906495462,(Hydrochorea_marginata_Morim_563@NODE_1_length_1131_cov_35.616698:0.03021220794981070712,Hydrochorea_corymbosa1_Bonadeu_655@NODE_2_length_656_cov_73.326123:0.16209946010067072253):0.00781474080852468181):0.00806207208029786904,Balizia_elegans_Iganci_870@NODE_2_length_860_cov_25.846743:0.02209938844555684248):0.00328020859175440780,Balizia_spnov_Morim_577@NODE_2_length_805_cov_88.740000:0.02322009720245927014):0.00476041670039165435,_R_Hydrochorea_gonggrijpii_Tillett_45696@NODE_2_length_713_cov_21.643082:0.08688823629016474703):0.00789793986241198870,((Jupunba_abbottii_Zanoni_21220@NODE_2_length_750_cov_40.716196:0.00398903032114426587,Jupunba_oppositifolia_Liegier_16014@NODE_2_length_732_cov_26.029008:0.00447999442734382282):0.01250061082040050675,(Jupunba_nipensis_Mayo_19662@NODE_2_length_545_cov_12.254274:0.01912415791767945600,Jupunba_asplenifolia_Ekman_6383@NODE_2_length_579_cov_21.605578:0.06819118933246035019):0.12240793496674980123):0.02455856710112014687):0.01820590061670666546,Jupunba_longipedunculata_Cardona_2682@NODE_2_length_655_cov_27.589965:0.01712399529745710011):0.00413066654839064958):0.09466634524999614775):0.01594278587826253313):0.02808293637688096672,((_R_Albizia_glabripetala_Lewis_1652@NODE_2_length_540_cov_16.552916:0.04152569353210335684,((_R_Albizia_niopoides_Simon_1601@NODE_2_length_787_cov_35.653521:0.15887099373037469330,_R_Albizia_burkartiana_StivalSantos_678@NODE_2_length_570_cov_6.081553:0.07746482043783443905):0.01711228760909911523,Albizia_subdimidiata_var_subdimidiata_Ferreira_210@NODE_2_length_648_cov_34.395797:0.22001750839719017017):0.02452321360908172460):0.16195282882948305869,((((((((_R_Albizia_coripatensis_Hughes_2433@NODE_1_length_1313_cov_142.036408:0.01599977892785356057,Albizia_edwallii_Dalmaso_272@NODE_1_length_760_cov_10.948936:0.01693905957058133502):0.00719230294317148820,((_R_Albizia_niopoides_Simon_1601@NODE_1_length_1171_cov_96.162706:0.02849784241096050066,((Albizia_multiflora_Hughes_3090@NODE_1_length_1173_cov_51.562044:0.01711068336762772493,(Albizia_decandra_Vilhena_231@NODE_1_length_809_cov_31.562842:0.00805646169665757798,(_R_Albizia_inundata_Wood_26530@NODE_1_length_834_cov_108.261874:0.00782322065406350353,(_R_Albizia_subdimidiata_var_subdimidiata_Ferreira_210@NODE_1_length_1171_cov_57.262340:0.00290336318715871252,_R_Albizia_subdimidiata_var_minor_Gorts_341@NODE_1_length_915_cov_27.146778:0.00537731107654836581):0.00711402958926990459):0.00681337274890182320):0.00220780663164858552):0.00389743478493579515,Albizia_glabripetala_Lewis_1652@NODE_1_length_1018_cov_43.238045:0.02036934409139424390):0.00000100000050002909):0.00751863283531765698,(((Albizia_sinaloensis_Hughes_1576@NODE_1_length_965_cov_61.778153:0.01383452342050315274,Albizia_tomentosa_Hughes_648@NODE_1_length_1155_cov_67.257885:0.00564308345752111747):0.01139887820907642575,(_R_Albizia_adinocephala_FHO33_88@NODE_1_length_1656_cov_74.447752:0.00273783214939514810,_R_Albizia_xerophytica_Hughes_1435@NODE_1_length_1089_cov_53.831028:0.00494144913091734174):0.00772994738541026710):0.00650628158498381751,Albizia_burkartiana_StivalSantos_678@NODE_1_length_885_cov_9.803614:0.01171586695801301280):0.00361168166386755668):0.01497867317217127341):0.00612056925399611772,(((_R_Balizia_leucocalyx_Aguilar_1939@NODE_1_length_1458_cov_65.191166:0.02381552314858787975,Balizia_elegans_Iganci_870@NODE_4_length_545_cov_37.166667:0.01849963124992770255):0.01041169376306785160,((Jupunba_macradenia_Lourteig_3021@NODE_1_length_1218_cov_144.832603:0.01301752707759657596,(Jupunba_cochleata_Bonadeu_673@NODE_1_length_1416_cov_65.337565:0.00887555649195293644,(Jupunba_idiopoda_Quesada_1718@NODE_1_length_1155_cov_39.072356:0.00284820228444892902,Jupunba_oxyphyllidia_Yonker_6157@NODE_1_length_1106_cov_115.395530:0.00524549619590069811):0.00733898048776041815):0.00234269940379365580):0.00210546875106251610,((_R_Punjuba_racemiflora_Jimenez_Soares_3626@NODE_1_length_1441_cov_102.027126:0.01115070250399176517,_R_Punjuba_callejasii_Daly_5935@NODE_1_length_1020_cov_122.538706:0.00794061864288483216):0.00319488910188910112,(Punjuba_killipii_Palodorios_6252@NODE_1_length_968_cov_20.548822:0.00247290366896741644,Punjuba_lehmannii_Escobar_7465@NODE_1_length_1314_cov_113.890865:0.00645740186418227325):0.00644430498581496577):0.00000100000050002909):0.00129525244437178177):0.00253571482124908187,(((((Jupunba_microcalyx_Iganci_855@NODE_1_length_1445_cov_153.959795:0.00184337815429469996,_R_Jupunba_leucophylla_Iganci_839@NODE_1_length_1745_cov_143.098921:0.00401368039208422137):0.00907410046614609209,((Jupunba_commutata_Maguire_46145@NODE_1_length_1256_cov_122.603902:0.00673018104385593452,Jupunba_barbouriana_Iganci_847@NODE_1_length_1519_cov_121.384189:0.00275330602602617434):0.00090809821578100079,(((_R_Balizia_elegans_Iganci_870@NODE_1_length_1396_cov_76.755118:0.00969506465629686211,((Cathormion_rhombifolium_Deighton_3618@NODE_1_length_1146_cov_65.686623:0.00187935868335160558,_R_Cathormion_obliquifoliolatum_Wieringa_6519@NODE_1_length_996_cov_168.752391:0.00357793386291585264):0.00666308882724625257,((Hydrochorea_gonggrijpii_Tillett_45696@NODE_1_length_1077_cov_95.702000:0.00234123713680687781,((Hydrochorea_corymbosa2_Iganci_862@NODE_1_length_919_cov_421.870370:0.01127846924942746930,Hydrochorea_corymbosa1_Bonadeu_655@NODE_1_length_809_cov_3043.718833:0.00207303891383957620):0.00283344742541522844,_R_Hydrochorea_marginata_Morim_563@NODE_3_length_564_cov_71.891170:0.00928433039623305888):0.00109755888226132216):0.00259395644759955000,_R_Balizia_spnov_Morim_577@NODE_1_length_967_cov_347.065789:0.00788140240260309065):0.00000100000050002909):0.00380457867495123062):0.00000100000050002909,_R_Balizia_pedicellaris_Queiroz_15529@NODE_1_length_1063_cov_391.245040:0.01081330973706979247):0.00094164253169142171,Jupunba_trapezifolia_Simon_1600@NODE_1_length_980_cov_288.073514:0.00619397917111396898):0.00094742273333773489):0.00189383833735207781):0.00284630370294406288,((_R_Jupunba_villosa_Borges_423@NODE_1_length_1541_cov_97.880464:0.00183700694764211796,((Jupunba_brachystachya_Lima_7438@NODE_1_length_1616_cov_84.090968:0.00648620525609715573,Jupunba_filamentosa_Lima_7487@NODE_1_length_1488_cov_75.076541:0.00183731351350060221):0.00000100000050002909,Jupunba_limae_Iganci_261@NODE_1_length_1900_cov_60.872189:0.00374082777409943945):0.00000100000050002909):0.00846064080617942027,((_R_Jupunba_floribunda_Iganci_883@NODE_1_length_1463_cov_77.388167:0.01552891809529062875,((_R_Jupunba_asplenifolia_Ekman_6383@NODE_1_length_1034_cov_81.252874:0.00333786831558223777,Jupunba_abbottii_Zanoni_21220@NODE_1_length_1152_cov_136.661395:0.00156588590248098571):0.00000100000050002909,(_R_Jupunba_nipensis_Mayo_19662@NODE_1_length_821_cov_34.776882:0.00779248949930985441,_R_Jupunba_oppositifolia_Liegier_16014@NODE_1_length_990_cov_140.944140:0.00238352569155392746):0.00000100000050002909):0.00319634714552112596):0.00103174319752784641,Jupunba_laeta_Mori_25147@NODE_1_length_1074_cov_57.669007:0.01143206752064624548):0.00101678602013492996):0.00189379313250271210):0.00000100000050002909,_R_Jupunba_longipedunculata_Cardona_2682@NODE_1_length_1142_cov_145.672300:0.00950314242403023368):0.00091562130238913514,Jupunba_langsdorfii_Ribeiro_728@NODE_1_length_1517_cov_81.344444:0.00365943093436671679):0.00555186373218683436):0.00478208300801110688):0.00170448766866141657,_R_Archidendron_clypearia_Wieringa_1849@NODE_1_length_1285_cov_142.473510:0.02258683979336086750):0.00037813223920491655,Albizia_tomentella_Leach_Dunlop_3801@NODE_1_length_1148_cov_181.994398:0.03782015149201543164):0.00000100000050002909,(_R_Enterolobium_cyclocarpum_MWC9020@NODE_1_length_1102_cov_185.408780:0.03088564793995253466,_R_Acacia_rostellifera_Murphy_466@NODE_1_length_1465_cov_189.087176:0.02897519932069700030):0.00201149571851390188):0.01298754520691390406,(Afrocalliandra_redacta_Germishuizen_5585@NODE_1_length_1092_cov_110.552709:0.05603678559418216049,Calliandra_bella_LPQ15696@NODE_1_length_1237_cov_129.034483:0.07395605430607554709):0.02430919762496668718):0.34620998003842340385,((_R_Jupunba_langsdorfii_Ribeiro_728@NODE_3_length_1071_cov_17.737425:0.02213975557629854068,(Balizia_leucocalyx_Aguilar_1939@NODE_3_length_646_cov_26.471002:0.07202944508687847414,(Jupunba_cochleata_Bonadeu_673@NODE_3_length_748_cov_10.545455:0.05771792849178718210,(Jupunba_laeta_Mori_25147@NODE_3_length_697_cov_22.098387:0.04493215508479610903,(Jupunba_trapezifolia_Simon_1600@NODE_2_length_657_cov_51.483389:0.02200098755964932998,(_R_Jupunba_commutata_Maguire_46145@NODE_3_length_708_cov_14.101426:0.04960969230708738714,((_R_Jupunba_brachystachya_Lima_7438@NODE_2_length_928_cov_21.613396:0.01349085290427656791,_R_Jupunba_floribunda_Iganci_883@NODE_2_length_973_cov_17.939732:0.01651955056592708040):0.00186895414516423538,Jupunba_leucophylla_Iganci_839@NODE_2_length_946_cov_11.737629:0.01298500077147367489):0.00400368516813561729):0.00203971946194304128):0.00350494366966742042):0.00719037598578733689):0.00276043675434684953):0.00484262194622278597):0.13946337511766287998,(((Jupunba_cochleata_Bonadeu_673@NODE_4_length_585_cov_9.907480:0.01525800237573263045,(_R_Jupunba_limae_Iganci_261@NODE_3_length_515_cov_4.831050:0.02903225156316886421,Jupunba_microcalyx_Iganci_855@NODE_2_length_577_cov_2.508000:0.03624282687850113177):0.00959636496079056996):0.02110148979076910403,Jupunba_idiopoda_Quesada_1718@NODE_3_length_623_cov_18.124542:0.07107879815881519570):0.15243749016068053326,(Jupunba_macradenia_Lourteig_3021@NODE_2_length_717_cov_20.185938:0.01062403478659842970,(((Hydrochorea_marginata_Morim_563@NODE_2_length_613_cov_7.652985:0.03994065585214076619,(_R_Balizia_elegans_Iganci_870@NODE_3_length_810_cov_11.406548:0.04559442128569110575,(Cathormion_rhombifolium_Deighton_3618@NODE_3_length_588_cov_13.516634:0.02741579615708464313,_R_Hydrochorea_gonggrijpii_Tillett_45696@NODE_3_length_539_cov_13.870130:0.01279938963308186427):0.00633930648385036283):0.00340953823238959166):0.02310841827676933871,_R_Jupunba_langsdorfii_Ribeiro_728@NODE_4_length_972_cov_3.506145:0.01884019925321753219):0.00584755207913043983,(_R_Punjuba_racemiflora_Jimenez_Soares_3626@NODE_3_length_719_cov_8.971963:0.22445582096955482565,_R_Jupunba_filamentosa_Lima_7487@NODE_2_length_594_cov_6.088975:0.02076276657903360426):0.01498985489698403430):0.01290486077628231164):0.57880015817470653605):0.05130297469464115828):0.03147259056295009100):0.05749507498126896210):0.01654999973846355346):0.04393799271584715449):0.02620735647270980295,Acacia_rostellifera_Murphy_466@NODE_2_length_1059_cov_53.419552:0.08047932897216247827):0.0;
