# Supplementary material for: A new generic circumscription of Hydrochorea (Leguminosae, Caesalpinioideae, mimosoid clade) with an amphi-Atlantic distribution
Source: PhytoKeys. 2022 Aug 22;205:401–37. doi: 10.3897/phytokeys.205.82775 (PMC9849043; doi:10.3897/phytokeys.205.82775)
Supplement: Supplementary material 2 — Supplementary data file S2 [file phytokeys-205-401_article-82775__-s002.zip › RBH3_m45528_comp37759_c0_seq2_exon04.tre]

((((Albizia_tomentella_Leach_Dunlop_3801@NODE_1_length_1594_cov_173.609097:0.03274225679374037634,(_R_Enterolobium_cyclocarpum_MWC9020@NODE_1_length_1515_cov_319.910987:0.02377036172590178340,(_R_Acacia_rostellifera_Murphy_466@NODE_1_length_1875_cov_223.433815:0.02325615677697150108,_R_Archidendron_clypearia_Wieringa_1849@NODE_1_length_1584_cov_278.980756:0.01800469546130345835):0.00061768072957350025):0.00000100000050002909):0.00118868040614631808,((_R_Jupunba_trapezifolia_Simon_1600@NODE_1_length_565_cov_99.376471:0.00627571526402563411,Jupunba_commutata_Maguire_46145@NODE_1_length_1592_cov_168.058746:0.00760144121738525868):0.00608721723926311693,(((_R_Punjuba_killipii_Palodorios_6252@NODE_1_length_1137_cov_123.965094:0.00390251476344816162,_R_Punjuba_lehmannii_Escobar_7465@NODE_1_length_1561_cov_123.524259:0.00210799698475376811):0.00319818004880624996,(_R_Punjuba_callejasii_Daly_5935@NODE_1_length_1318_cov_31.112812:0.00339846384469222849,Punjuba_racemiflora_Jimenez_Soares_3626@NODE_1_length_1763_cov_164.138790:0.00426082660739316842):0.00167780389470261718):0.00263999472802883091,(((((((_R_Cathormion_rhombifolium_Deighton_3618@NODE_1_length_1598_cov_109.559500:0.00149435229645400935,_R_Cathormion_obliquifoliolatum_Wieringa_6519@NODE_1_length_1324_cov_336.396375:0.00079579108017013768):0.00362122158069648871,(_R_Hydrochorea_marginata_Morim_563@NODE_1_length_1440_cov_228.848129:0.00351183901808742316,_R_Hydrochorea_gonggrijpii_Tillett_45696@NODE_1_length_1379_cov_191.498464:0.00149056020828570632):0.00070039515777645209):0.00076259502535240434,_R_Balizia_elegans_Iganci_870@NODE_1_length_1637_cov_158.260897:0.00322928344163474256):0.00060975765116793820,Balizia_leucocalyx_Aguilar_1939@NODE_1_length_1822_cov_172.986819:0.01225955242165766880):0.00154982218570455478,((_R_Jupunba_nipensis_Mayo_19662@NODE_1_length_1135_cov_51.086957:0.00094819174086852465,_R_Jupunba_asplenifolia_Ekman_6383@NODE_1_length_1035_cov_74.253653:0.00108668450197663743):0.00094848855912124002,(Jupunba_oppositifolia_Liegier_16014@NODE_1_length_1132_cov_174.961137:0.00478973347580605256,Jupunba_abbottii_Zanoni_21220@NODE_1_length_1320_cov_134.050684:0.00291380219507640604):0.00000100000050002909):0.00097198995342815395):0.00076547965138867933,(_R_Balizia_pedicellaris_Queiroz_15529@NODE_1_length_1490_cov_378.548432:0.00978012387139653647,(Balizia_spnov_Morim_577@NODE_1_length_1416_cov_320.091844:0.00646874558313172143,(_R_Hydrochorea_corymbosa1_Bonadeu_655@NODE_1_length_1107_cov_265.740494:0.00303304151642840416,Hydrochorea_corymbosa2_Iganci_862@NODE_1_length_1294_cov_448.769169:0.00333253194640705875):0.00557042909850278840):0.00122815862328712376):0.00149167586967696828):0.00076211400490067507,((((Jupunba_cochleata_Bonadeu_673@NODE_1_length_2033_cov_156.166667:0.00629921101147517832,(Jupunba_floribunda_Iganci_883@NODE_1_length_1728_cov_168.096305:0.00743962619951404631,Jupunba_macradenia_Lourteig_3021@NODE_1_length_1444_cov_139.986101:0.00510424888412832570):0.00000100000050002909):0.00000100000050002909,(_R_Jupunba_trapezifolia_Simon_1600@NODE_2_length_502_cov_181.290828:0.00923669671148955734,(Jupunba_microcalyx_Iganci_855@NODE_1_length_2012_cov_192.202584:0.00744665537631728804,Jupunba_barbouriana_Iganci_847@NODE_1_length_1698_cov_211.578038:0.00682653998135474612):0.00000100000050002909):0.00061694361451040134):0.00061258733742291691,_R_Jupunba_langsdorfii_Ribeiro_728@NODE_1_length_1918_cov_147.652363:0.00369659206373114521):0.00000100000050002909,((((Jupunba_laeta_Mori_25147@NODE_1_length_1230_cov_72.928881:0.00430989602227661861,((Jupunba_villosa_Borges_423@NODE_1_length_1781_cov_188.873826:0.00246147780787561200,Jupunba_limae_Iganci_261@NODE_1_length_2044_cov_131.469243:0.00866663776146050537):0.00061081624557572808,(Jupunba_brachystachya_Lima_7438@NODE_1_length_1898_cov_150.381109:0.00184783243738479461,Jupunba_filamentosa_Lima_7487@NODE_1_length_1905_cov_147.042123:0.00371139610021587645):0.00122317975651023837):0.00000100000050002909):0.00183943037683001638,_R_Jupunba_oxyphyllidia_Yonker_6157@NODE_1_length_1409_cov_163.479730:0.09533096085241973827):0.00000100000050002909,_R_Jupunba_longipedunculata_Cardona_2682@NODE_1_length_1395_cov_160.264036:0.00765394076821599312):0.00000100000050002909,(_R_Jupunba_idiopoda_Quesada_1718@NODE_1_length_1344_cov_134.025257:0.00686205161077164082,Jupunba_leucophylla_Iganci_839@NODE_1_length_2079_cov_260.806194:0.00334771040959611858):0.00112276520666628366):0.00000100000050002909):0.00123204950697407799):0.00443213252159897590):0.00067810162336631957):0.00288287838338678170):0.00100289040586963411,(_R_Afrocalliandra_redacta_Germishuizen_5585@NODE_1_length_1131_cov_384.328273:0.04309224626158045940,Calliandra_bella_LPQ15696@NODE_1_length_1694_cov_294.260977:0.08640712761507690631):0.03502131832531882316):0.00786531039687362460,(((_R_Albizia_burkartiana_StivalSantos_678@NODE_1_length_1105_cov_13.556190:0.00701806741064986330,(_R_Albizia_xerophytica_Hughes_1435@NODE_1_length_1510_cov_119.154920:0.00774318939463160619,(((Hydrochorea_marginata_Morim_563@NODE_2_length_502_cov_5.084706:3.11838695927041253952,Albizia_sinaloensis_Hughes_1576@NODE_1_length_1431_cov_118.911374:0.00000100000050002909):0.00238775955403497126,Albizia_tomentosa_Hughes_648@NODE_1_length_1404_cov_151.149209:0.00089296885731023209):0.00426591954534653612,_R_Albizia_adinocephala_FHO33_88@NODE_1_length_1951_cov_156.302561:0.00839894498192310032):0.00694767655279508300):0.00000100000050002909):0.00140155050994507976,(_R_Albizia_niopoides_Simon_1601@NODE_1_length_1445_cov_196.154240:0.01546260512510522211,(Albizia_multiflora_Hughes_3090@NODE_1_length_1560_cov_152.218476:0.01145220927221736983,(_R_Albizia_glabripetala_Lewis_1652@NODE_1_length_1217_cov_75.360526:0.00284607326623506716,(Albizia_subdimidiata_var_subdimidiata_Ferreira_210@NODE_1_length_1355_cov_201.099374:0.00445879011660807196,(Albizia_inundata_Wood_26530@NODE_1_length_1033_cov_262.735174:0.01119318919125435186,Albizia_subdimidiata_var_minor_Gorts_341@NODE_1_length_1144_cov_47.948454:0.00275582635878066041):0.00095718398040916977):0.00233104877407904788):0.00169030978734293160):0.00470686984777013168):0.00420768596906983573):0.00131196024504143510,(_R_Albizia_coripatensis_Hughes_2433@NODE_1_length_1740_cov_241.443175:0.00650364494867980165,_R_Albizia_edwallii_Dalmaso_272@NODE_1_length_1179_cov_8.935943:0.00977823669829073171):0.00238949148964132671):0.00073281734192670893,Albizia_decandra_Vilhena_231@NODE_1_length_989_cov_70.317982:0.00827577777977004693):0.0;
