# Supplementary material for: A new generic circumscription of Hydrochorea (Leguminosae, Caesalpinioideae, mimosoid clade) with an amphi-Atlantic distribution
Source: PhytoKeys. 2022 Aug 22;205:401–37. doi: 10.3897/phytokeys.205.82775 (PMC9849043; doi:10.3897/phytokeys.205.82775)
Supplement: Supplementary material 2 — Supplementary data file S2 [file phytokeys-205-401_article-82775__-s002.zip › RBH3_m45528_comp37759_c0_seq2_exon09.tre]

(((((((_R_Punjuba_callejasii_Daly_5935@NODE_1_length_1310_cov_36.734793:0.00355992006248410714,_R_Punjuba_racemiflora_Jimenez_Soares_3626@NODE_1_length_1793_cov_198.827506:0.01001679474916411690):0.00088400137023120001,(_R_Punjuba_killipii_Palodorios_6252@NODE_1_length_1403_cov_115.358974:0.00240635117345588999,_R_Punjuba_lehmannii_Escobar_7465@NODE_1_length_1849_cov_144.739278:0.00372025955096867570):0.00229078136249658915):0.00783038060688992510,(((Jupunba_longipedunculata_Cardona_2682@NODE_1_length_1629_cov_190.338273:0.00599277581749557958,(((Jupunba_oxyphyllidia_Yonker_6157@NODE_1_length_1724_cov_188.586521:0.00141336724747975415,Jupunba_idiopoda_Quesada_1718@NODE_1_length_1721_cov_135.786496:0.00754297440782413908):0.00280058549758594637,((Jupunba_cochleata_Bonadeu_673@NODE_1_length_2163_cov_184.581016:0.00565224590432264386,(Jupunba_floribunda_Iganci_883@NODE_1_length_2084_cov_171.377180:0.00546114649354418908,_R_Jupunba_macradenia_Lourteig_3021@NODE_1_length_1538_cov_201.011636:0.00428007627277760330):0.00000100000050002909):0.00060569283793592324,(Jupunba_langsdorfii_Ribeiro_728@NODE_1_length_2178_cov_163.168491:0.00477220286702120279,((_R_Jupunba_leucophylla_Iganci_839@NODE_2_length_690_cov_27.623165:0.00000100000050002909,Jupunba_leucophylla_Iganci_839@NODE_1_length_1242_cov_606.091845:0.00000100000050002909):0.00345799367581299099,Jupunba_microcalyx_Iganci_855@NODE_1_length_1271_cov_359.696817:0.00880637889016275439):0.00102158959985879333):0.00061756346910995347):0.00000100000050002909):0.00109848156860243326,(Jupunba_laeta_Mori_25147@NODE_1_length_1617_cov_70.050000:0.00807375586926528145,(Jupunba_limae_Iganci_261@NODE_1_length_2139_cov_171.595053:0.00607953667010302685,((Jupunba_brachystachya_Lima_7438@NODE_1_length_2067_cov_176.530653:0.00165073210250309436,Jupunba_filamentosa_Lima_7487@NODE_1_length_1871_cov_196.385730:0.00276921246665440875):0.00130511906600053293,_R_Jupunba_villosa_Borges_423@NODE_1_length_2058_cov_210.205957:0.00269781297849822467):0.00316539544300855572):0.00000100000050002909):0.00055172673842635695):0.00000100000050002909):0.00152995593656800929,((_R_Balizia_spnov_Morim_577@NODE_1_length_1456_cov_479.937188:0.00752791580789422769,(Balizia_pedicellaris_Queiroz_15529@NODE_1_length_1772_cov_483.373908:0.00773555483472530662,(_R_Hydrochorea_marginata_Morim_563@NODE_1_length_1920_cov_205.912642:0.00532905997443970571,(Hydrochorea_corymbosa1_Bonadeu_655@NODE_1_length_1166_cov_344.165617:0.00242398980420615359,Hydrochorea_corymbosa2_Iganci_862@NODE_1_length_1528_cov_604.164291:0.00201301926158963971):0.00447518735009552315):0.00371165279542389880):0.00000100000050002909):0.00136967337354435394,(_R_Balizia_leucocalyx_Aguilar_1939@NODE_1_length_1810_cov_219.129256:0.01055922717448959033,(((_R_Jupunba_oppositifolia_Liegier_16014@NODE_1_length_1480_cov_170.365645:0.00451232251510012058,Jupunba_abbottii_Zanoni_21220@NODE_1_length_1682_cov_150.695327:0.00160650205648677608):0.00079629427236118787,(Jupunba_nipensis_Mayo_19662@NODE_1_length_1355_cov_49.273083:0.00342752593800645317,_R_Jupunba_asplenifolia_Ekman_6383@NODE_1_length_1285_cov_66.135762:0.00443764009256979002):0.00226044962046668919):0.00648966560766686251,(Hydrochorea_marginata_Morim_563@NODE_2_length_621_cov_301.485294:0.01206718171756887906,(Balizia_elegans_Iganci_870@NODE_1_length_1981_cov_178.741597:0.00853263453379884788,(_R_Hydrochorea_gonggrijpii_Tillett_45696@NODE_1_length_1572_cov_229.563211:0.00340242485649067117,(_R_Cathormion_rhombifolium_Deighton_3618@NODE_1_length_1631_cov_135.329472:0.00251540666744273517,_R_Cathormion_obliquifoliolatum_Wieringa_6519@NODE_1_length_1463_cov_2058.807528:0.00246851759596805305):0.00672117723179443613):0.00194639633954293585):0.00065175507776815797):0.00000100000050002909):0.00000100000050002909):0.00116623947378351081):0.00499449055721269946):0.00221480440840746444,(Jupunba_barbouriana_Iganci_847@NODE_1_length_1773_cov_260.912736:0.00163071507281468964,(_R_Jupunba_trapezifolia_Simon_1600@NODE_1_length_1094_cov_386.177093:0.00511264053850501565,_R_Jupunba_commutata_Maguire_46145@NODE_1_length_1804_cov_186.778807:0.00647181246295427080):0.00436241404111644988):0.01089351536268791908):0.00068610273039963689):0.00227338072681460696,((_R_Albizia_edwallii_Dalmaso_272@NODE_1_length_1237_cov_11.973773:0.01763586936633622718,Albizia_coripatensis_Hughes_2433@NODE_1_length_1931_cov_322.287487:0.03560520892871119752):0.00636491924335245377,((_R_Calliandra_bella_LPQ15696@NODE_1_length_1930_cov_317.174852:0.03936410756900567826,Afrocalliandra_redacta_Germishuizen_5585@NODE_1_length_1887_cov_309.898343:0.04019931532089388720):0.03846603167024245651,(_R_Albizia_burkartiana_StivalSantos_678@NODE_1_length_1164_cov_17.614968:0.01467037264712764931,(_R_Albizia_decandra_Vilhena_231@NODE_1_length_1185_cov_64.054152:0.02105479696592377561,((Albizia_xerophytica_Hughes_1435@NODE_1_length_1909_cov_132.449236:0.00878550685790695403,(Albizia_adinocephala_FHO33_88@NODE_1_length_2213_cov_177.654963:0.00639419996654442321,(_R_Albizia_sinaloensis_Hughes_1576@NODE_1_length_1698_cov_132.827267:0.00289483484325634604,_R_Albizia_tomentosa_Hughes_648@NODE_1_length_1664_cov_181.122243:0.00387457561500412998):0.00711280491558445756):0.00392524770264119846):0.00484540350440070076,((Albizia_multiflora_Hughes_3090@NODE_1_length_1791_cov_196.569428:0.00542360732380254857,((Albizia_subdimidiata_var_subdimidiata_Ferreira_210@NODE_1_length_1748_cov_200.728905:0.00163818894242374088,(_R_Albizia_inundata_Wood_26530@NODE_1_length_1098_cov_337.952061:0.00566772153980863932,Albizia_subdimidiata_var_minor_Gorts_341@NODE_1_length_1227_cov_56.765217:0.02038869881047518720):0.01119785615211627526):0.01457858234076438685,_R_Albizia_glabripetala_Lewis_1652@NODE_1_length_680_cov_56.761194:0.00519672365693995761):0.00000100000050002909):0.00417550323378513243,Albizia_niopoides_Simon_1601@NODE_1_length_1880_cov_207.332224:0.01961314889330871905):0.01351078786819076907):0.03071594487914044991):0.01495871178226675091):0.02802095668824740662):0.07548024932483346494):0.00397108173361866625):0.00000100000050002909,_R_Albizia_tomentella_Leach_Dunlop_3801@NODE_1_length_1730_cov_247.623714:0.04147926868440149351):0.00201600886947340789,Enterolobium_cyclocarpum_MWC9020@NODE_1_length_1925_cov_360.964286:0.07165622421861402025):0.00261721410834980838,_R_Archidendron_clypearia_Wieringa_1849@NODE_1_length_1722_cov_357.305167:0.01739678680359942400,Acacia_rostellifera_Murphy_466@NODE_1_length_2100_cov_268.322788:0.02980653339238293134):0.0;
