# Supplementary material for: A new generic circumscription of Hydrochorea (Leguminosae, Caesalpinioideae, mimosoid clade) with an amphi-Atlantic distribution
Source: PhytoKeys. 2022 Aug 22;205:401–37. doi: 10.3897/phytokeys.205.82775 (PMC9849043; doi:10.3897/phytokeys.205.82775)
Supplement: Supplementary material 2 — Supplementary data file S2 [file phytokeys-205-401_article-82775__-s002.zip › RBH3_m46182_comp37849_c0_seq3_exon03.tre]

((Albizia_tomentella_Leach_Dunlop_3801@NODE_1_length_1548_cov_232.190347:0.03613162797361030298,(((Albizia_edwallii_Dalmaso_272@NODE_1_length_1220_cov_9.260086:0.01891901909123754055,(Albizia_coripatensis_Hughes_2433@NODE_1_length_1973_cov_250.947257:0.01330155129146957417,(((Albizia_burkartiana_StivalSantos_678@NODE_1_length_1157_cov_13.356624:0.01067729968701452807,Albizia_niopoides_Simon_1601@NODE_1_length_1687_cov_187.023602:0.01326719165696907052):0.00059402546573546731,(Albizia_decandra_Vilhena_231@NODE_1_length_1192_cov_40.765022:0.01312559956525486717,(((Albizia_subdimidiata_var_subdimidiata_Ferreira_210@NODE_1_length_1518_cov_207.208189:0.00718952063109066109,(Albizia_subdimidiata_var_minor_Gorts_341@NODE_1_length_1381_cov_51.945552:0.00356602199077753462,_R_Albizia_inundata_Wood_26530@NODE_1_length_1238_cov_262.096365:0.00784378815335009215):0.00152709070749502984):0.00503180199863136057,_R_Albizia_glabripetala_Lewis_1652@NODE_1_length_1437_cov_102.569853:0.00735738640699650035):0.00385370125448578158,Albizia_multiflora_Hughes_3090@NODE_1_length_1671_cov_159.666248:0.00661874571136391362):0.00000100000050002909):0.00283326754539139957):0.00351736741098493790,(Albizia_xerophytica_Hughes_1435@NODE_1_length_1673_cov_125.461153:0.01187200226884649497,(_R_Albizia_sinaloensis_Hughes_1576@NODE_1_length_1570_cov_126.620898:0.01086538027314833989,(_R_Albizia_tomentosa_Hughes_648@NODE_1_length_1520_cov_131.256410:0.00520935650235982393,_R_Albizia_adinocephala_FHO33_88@NODE_1_length_971_cov_132.170022:0.00424325050020971529):0.00476792992973997572):0.00229895414256333849):0.00430577131566495935):0.00496361074866450216):0.00809010807433421797):0.00860697115470289084,(((Jupunba_langsdorfii_Ribeiro_728@NODE_1_length_2158_cov_114.662662:0.00785043262438549043,((Jupunba_laeta_Mori_25147@NODE_1_length_1460_cov_67.934924:0.01075549504066513999,((((Jupunba_longipedunculata_Cardona_2682@NODE_1_length_1675_cov_146.375469:0.00306870602059887811,(((_R_Jupunba_trapezifolia_Simon_1600@NODE_1_length_727_cov_397.608631:0.00781534512196231483,(Jupunba_barbouriana_Iganci_847@NODE_1_length_1711_cov_240.597919:0.00017240802625352432,Jupunba_trapezifolia_Simon_1600@NODE_2_length_723_cov_253.498503:0.00668099599404028532):0.00076859688402276414):0.00094544804387820954,Jupunba_commutata_Maguire_46145@NODE_1_length_1773_cov_150.325472:0.00253039078249857937):0.00109246875467319642,_R_Jupunba_brachystachya_Lima_7438@NODE_1_length_1482_cov_159.824911:0.01003130138443912404):0.00116795345518384830):0.00057800029132898802,(Jupunba_limae_Iganci_261@NODE_2_length_522_cov_109.851685:0.01488876234688746303,((Jupunba_microcalyx_Iganci_855@NODE_1_length_2074_cov_169.531798:0.00580851859570445054,(_R_Jupunba_villosa_Borges_423@NODE_1_length_1239_cov_230.653184:0.00589742001863517544,Jupunba_filamentosa_Lima_7487@NODE_1_length_1858_cov_150.213363:0.00459262603304424945):0.00064098448467742476):0.00000100000050002909,(_R_Jupunba_cochleata_Bonadeu_673@NODE_1_length_2002_cov_145.722597:0.00704723909703314135,Jupunba_limae_Iganci_261@NODE_1_length_2012_cov_109.771576:0.00684259962119128373):0.00053346304332039911):0.00000100000050002909):0.00057824941733318870):0.00000100000050002909,_R_Jupunba_leucophylla_Iganci_839@NODE_1_length_2015_cov_273.486068:0.00821012978258589717):0.00057386916101366113,_R_Jupunba_floribunda_Iganci_883@NODE_1_length_1881_cov_145.749446:0.00759369359940711194):0.00143508467292754300):0.00127332949705422820,(_R_Jupunba_oppositifolia_Liegier_16014@NODE_1_length_1472_cov_139.665233:0.00644001805706766791,((_R_Jupunba_nipensis_Mayo_19662@NODE_1_length_1289_cov_38.641914:0.00276086818342141530,_R_Jupunba_asplenifolia_Ekman_6383@NODE_1_length_1400_cov_52.516251:0.00369529595390895868):0.00157725209418206462,Jupunba_abbottii_Zanoni_21220@NODE_1_length_1518_cov_135.572519:0.00443220028317247491):0.00121285267690548907):0.00713693672751392234):0.00098790647439673434):0.00371137355569918287,(((Balizia_leucocalyx_Aguilar_1939@NODE_1_length_1957_cov_163.901064:0.00852420383336445139,((Balizia_elegans_Iganci_870@NODE_1_length_1859_cov_151.020763:0.00688482273686678078,(_R_Jupunba_idiopoda_Quesada_1718@NODE_1_length_1496_cov_102.663143:0.00351550615489810590,_R_Jupunba_oxyphyllidia_Yonker_6157@NODE_1_length_1526_cov_157.044168:0.00356005269151520552):0.00136565772588941601):0.00221825824665678600,((Hydrochorea_corymbosa2_Iganci_862@NODE_1_length_832_cov_399.405405:0.00939803076533569752,(Hydrochorea_marginata_Morim_563@NODE_1_length_1545_cov_301.470708:0.00410066213469756184,(Hydrochorea_corymbosa2_Iganci_862@NODE_2_length_658_cov_256.703151:0.01189192459805249805,_R_Hydrochorea_corymbosa1_Bonadeu_655@NODE_1_length_1226_cov_293.345004:0.00444192986546419234):0.00763980574976193694):0.00193855245709946599):0.00193801493295489655,(_R_Balizia_spnov_Morim_577@NODE_1_length_1807_cov_298.265982:0.01055021935211100485,_R_Balizia_pedicellaris_Queiroz_15529@NODE_1_length_1718_cov_345.687312:0.00722824384208534468):0.00349828595825633611):0.00277749328844593578):0.01395887366720896874):0.00508072464743976587,(_R_Cathormion_rhombifolium_Deighton_3618@NODE_1_length_1494_cov_112.923077:0.01052285936947275000,(_R_Jupunba_macradenia_Lourteig_3021@NODE_1_length_1501_cov_147.882725:0.01076008267376584414,(Cathormion_obliquifoliolatum_Wieringa_6519@NODE_1_length_1409_cov_410.810931:0.02158871248284939190,_R_Hydrochorea_gonggrijpii_Tillett_45696@NODE_1_length_1427_cov_196.130370:0.00751213905968969083):0.00309059217768155965):0.00000100000050002909):0.00255798447985388809):0.00342644815429430684,((_R_Punjuba_racemiflora_Jimenez_Soares_3626@NODE_1_length_1982_cov_162.908661:0.01110695281738819859,(Punjuba_callejasii_Daly_5935@NODE_1_length_1392_cov_26.850951:0.00613959252693847823,Punjuba_killipii_Palodorios_6252@NODE_1_length_1293_cov_99.052632:0.00331076704570996321):0.00000100000050002909):0.00905705202646778923,_R_Punjuba_lehmannii_Escobar_7465@NODE_1_length_1776_cov_120.836374:0.00931290880418429376):0.00303334213692978442):0.00241332746367201078):0.01792627250147187101,(_R_Calliandra_bella_LPQ15696@NODE_3_length_581_cov_55.486111:0.09531522045215483352,(Afrocalliandra_redacta_Germishuizen_5585@NODE_1_length_1641_cov_284.017263:0.09133434316781516293,(_R_Calliandra_bella_LPQ15696@NODE_1_length_713_cov_203.767296:0.01601303943548093578,Calliandra_bella_LPQ15696@NODE_2_length_698_cov_132.838969:0.01287127084031396314):0.05418990052943935265):0.01569034631379537248):0.02382351493843700568):0.00465762629210375242):0.00516834703212846157,_R_Enterolobium_cyclocarpum_MWC9020@NODE_1_length_1534_cov_397.411119:0.02181833027371699388):0.00049150935639838173):0.00113058299027909005,_R_Archidendron_clypearia_Wieringa_1849@NODE_1_length_1632_cov_316.828939:0.02037152680303286681,Acacia_rostellifera_Murphy_466@NODE_1_length_2065_cov_222.601107:0.02419306878183095227):0.0;
