# Supplementary material for: A new generic circumscription of Hydrochorea (Leguminosae, Caesalpinioideae, mimosoid clade) with an amphi-Atlantic distribution
Source: PhytoKeys. 2022 Aug 22;205:401–37. doi: 10.3897/phytokeys.205.82775 (PMC9849043; doi:10.3897/phytokeys.205.82775)
Supplement: Supplementary material 2 — Supplementary data file S2 [file phytokeys-205-401_article-82775__-s002.zip › RBH3_m46182_comp37849_c0_seq3_exon08.tre]

(Archidendron_clypearia_Wieringa_1849@NODE_1_length_1482_cov_260.209964:0.02597794283777152269,(((_R_Afrocalliandra_redacta_Germishuizen_5585@NODE_1_length_1350_cov_167.576591:0.06998708895446591194,Calliandra_bella_LPQ15696@NODE_1_length_1575_cov_185.285714:0.07430992579715152424):0.07759344750353523723,((((Albizia_adinocephala_FHO33_88@NODE_1_length_2079_cov_141.144855:0.01544216656723614543,_R_Albizia_xerophytica_Hughes_1435@NODE_1_length_1510_cov_100.020237:0.06107907852160694012):0.00330073241204757077,(_R_Albizia_sinaloensis_Hughes_1576@NODE_1_length_1358_cov_111.989852:0.00590421780591406705,_R_Albizia_tomentosa_Hughes_648@NODE_1_length_1542_cov_101.751536:0.00560400178885543492):0.00876860614125160934):0.01640889490309683368,(((_R_Albizia_subdimidiata_var_minor_Gorts_341@NODE_1_length_1168_cov_43.520623:0.00100107617167333077,(_R_Albizia_subdimidiata_var_subdimidiata_Ferreira_210@NODE_1_length_1424_cov_121.867854:0.00569989195845392854,Albizia_inundata_Wood_26530@NODE_1_length_955_cov_315.037778:0.00980827455580405086):0.00110102145631347441):0.01644840625619161875,(_R_Albizia_niopoides_Simon_1601@NODE_1_length_1452_cov_167.204364:0.02263834722853021522,((Albizia_glabripetala_Lewis_1652@NODE_1_length_1288_cov_76.944674:0.02044997366874149944,(_R_Albizia_decandra_Vilhena_231@NODE_1_length_959_cov_51.185941:0.01441204246001486812,Albizia_multiflora_Hughes_3090@NODE_1_length_1246_cov_168.639008:0.01688395403021588845):0.00000100000050002909):0.00000100000050002909,_R_Albizia_burkartiana_StivalSantos_678@NODE_1_length_935_cov_13.220455:0.01164571576532589040):0.00343256086949712391):0.00160996133231671931):0.01107430769956006637,(Albizia_coripatensis_Hughes_2433@NODE_1_length_1816_cov_213.771133:0.01241014434890046203,_R_Albizia_edwallii_Dalmaso_272@NODE_1_length_1184_cov_7.806909:0.01865360135161512126):0.00912579987579479820):0.00350871623387296076):0.01943723265413832557,(Enterolobium_cyclocarpum_MWC9020@NODE_1_length_1554_cov_262.700745:0.04453962063079918571,((_R_Punjuba_racemiflora_Jimenez_Soares_3626@NODE_1_length_1585_cov_149.884615:0.01550987382580585987,((Punjuba_lehmannii_Escobar_7465@NODE_1_length_1467_cov_118.660432:0.00807890994541432712,_R_Punjuba_callejasii_Daly_5935@NODE_1_length_1106_cov_31.625850:0.01167008484504142990):0.00095700075559946207,_R_Punjuba_killipii_Palodorios_6252@NODE_1_length_1214_cov_79.431838:0.01104089369697412726):0.00285356773067128693):0.00663829771384458200,(((Jupunba_floribunda_Iganci_883@NODE_1_length_1894_cov_114.214089:0.01565777695099873981,(Balizia_pedicellaris_Queiroz_15529@NODE_1_length_552_cov_42.189135:0.00054253537860893654,Jupunba_commutata_Maguire_46145@NODE_1_length_1437_cov_154.406618:0.01411593404574829763):0.00435454746611883131):0.00275146411330277983,((Jupunba_idiopoda_Quesada_1718@NODE_1_length_1349_cov_97.191824:0.01774518302958580721,Jupunba_oxyphyllidia_Yonker_6157@NODE_1_length_1589_cov_123.280423:0.00612906666168724738):0.00618882314492316069,(Jupunba_cochleata_Bonadeu_673@NODE_2_length_742_cov_7.518797:0.00000100000050002909,Jupunba_cochleata_Bonadeu_673@NODE_1_length_1224_cov_197.022668:0.00453983059785607705):0.01323201264311713206):0.00419187021648825212):0.00139297018539544779,(((((Jupunba_leucophylla_Iganci_839@NODE_1_length_764_cov_139.624454:0.00806019953015783483,(_R_Jupunba_oppositifolia_Liegier_16014@NODE_1_length_1437_cov_128.271324:0.00244076913851707863,(Jupunba_abbottii_Zanoni_21220@NODE_1_length_1439_cov_113.074156:0.00628247655433049335,(_R_Jupunba_nipensis_Mayo_19662@NODE_1_length_1257_cov_35.120339:0.00354686951379195366,_R_Jupunba_asplenifolia_Ekman_6383@NODE_1_length_1215_cov_55.101933:0.00551774231623784837):0.00091104577395582519):0.00086091773155334004):0.01132047814981409356):0.00254707270884335863,(_R_Hydrochorea_marginata_Morim_563@NODE_2_length_662_cov_86.437607:0.01527648770741267537,((_R_Hydrochorea_gonggrijpii_Tillett_45696@NODE_1_length_511_cov_62.617512:0.00967142966859116035,(((Hydrochorea_corymbosa1_Bonadeu_655@NODE_1_length_1004_cov_1907.618546:0.00163319171959649847,_R_Hydrochorea_corymbosa2_Iganci_862@NODE_1_length_1427_cov_486.793732:0.00281902747528798778):0.00348379487179815549,Hydrochorea_marginata_Morim_563@NODE_1_length_1687_cov_189.518012:0.00598368230668708170):0.01204075371937450741,(_R_Cathormion_obliquifoliolatum_Wieringa_6519@NODE_1_length_673_cov_114.940129:0.00000100000050002909,(Cathormion_obliquifoliolatum_Wieringa_6519@NODE_2_length_520_cov_104.924731:0.06138860055726658160,Cathormion_rhombifolium_Deighton_3618@NODE_1_length_1623_cov_81.839586:0.00149227469406009589):0.00221329337901789158):0.01288462779417572264):0.00450974597076455718):0.00179148863588476101,Balizia_spnov_Morim_577@NODE_1_length_1464_cov_402.413769:0.02253165117240840676):0.00033371546121531160):0.00287351014638539395):0.00217428159186795712,((Balizia_elegans_Iganci_870@NODE_1_length_1707_cov_120.079141:0.01371398418046266589,_R_Balizia_leucocalyx_Aguilar_1939@NODE_1_length_1690_cov_156.915685:0.01617613416551265740):0.00704170550351862837,(Jupunba_longipedunculata_Cardona_2682@NODE_1_length_1426_cov_145.943662:0.00460351418207958617,Jupunba_laeta_Mori_25147@NODE_1_length_1218_cov_60.682734:0.01833977212976868262):0.00294813263721552645):0.00000100000050002909):0.00124665596983928977,(((((Jupunba_microcalyx_Iganci_855@NODE_1_length_1692_cov_147.079257:0.01958178958496117200,_R_Jupunba_macradenia_Lourteig_3021@NODE_1_length_1377_cov_159.661538:0.01357772339364870726):0.00315315597684867697,((_R_Jupunba_limae_Iganci_261@NODE_1_length_1984_cov_105.232302:0.00126836751130900800,_R_Jupunba_brachystachya_Lima_7438@NODE_2_length_606_cov_85.005671:0.00370187883414889582):0.00606432061487024998,(_R_Jupunba_villosa_Borges_423@NODE_2_length_601_cov_93.473282:0.00327223535985166633,_R_Jupunba_filamentosa_Lima_7487@NODE_1_length_1814_cov_120.375936:0.00416146560086088756):0.00867468876355062882):0.00215395759722415529):0.00000100000050002909,((_R_Jupunba_microcalyx_Iganci_855@NODE_2_length_553_cov_62.275210:0.00199596679809424830,Jupunba_leucophylla_Iganci_839@NODE_2_length_522_cov_77.970787:0.00400987905972681295):0.00903019091893667546,(_R_Jupunba_villosa_Borges_423@NODE_1_length_603_cov_77.442966:0.00640608630777663238,_R_Jupunba_brachystachya_Lima_7438@NODE_1_length_1465_cov_90.378242:0.00536703413911387810):0.00343443276719037835):0.00732673164634837018):0.00098656459275600714,Balizia_pedicellaris_Queiroz_15529@NODE_2_length_510_cov_226.314286:0.00871478424623382646):0.00109407963066280494,(_R_Jupunba_barbouriana_Iganci_847@NODE_1_length_1665_cov_204.931990:0.00694499486476247898,_R_Jupunba_trapezifolia_Simon_1600@NODE_1_length_1038_cov_364.718210:0.00829479640950792595):0.00394685956319311068):0.00065159619246105171):0.00133444755723062850,Jupunba_langsdorfii_Ribeiro_728@NODE_1_length_1648_cov_140.280076:0.01223076275565276698):0.00000100000050002909):0.00130709135784430174):0.00929527162654536845):0.00231189441971449200):0.00947234137768770967):0.00404809878641958481,Albizia_tomentella_Leach_Dunlop_3801@NODE_1_length_1520_cov_187.768538:0.03879438918972919620):0.00288373456570420548,Acacia_rostellifera_Murphy_466@NODE_1_length_1644_cov_200.112317:0.04338843056970242279):0.0;
