# Supplementary material for: A new generic circumscription of Hydrochorea (Leguminosae, Caesalpinioideae, mimosoid clade) with an amphi-Atlantic distribution
Source: PhytoKeys. 2022 Aug 22;205:401–37. doi: 10.3897/phytokeys.205.82775 (PMC9849043; doi:10.3897/phytokeys.205.82775)
Supplement: Supplementary material 2 — Supplementary data file S2 [file phytokeys-205-401_article-82775__-s002.zip › RBH3_m46834_comp37931_c0_seq2_exon04.tre]

(((_R_Jupunba_langsdorfii_Ribeiro_728@NODE_1_length_1491_cov_77.925035:0.01633022688164392083,((((Jupunba_commutata_Maguire_46145@NODE_1_length_737_cov_60.489394:0.01650403412116121377,((((Jupunba_abbottii_Zanoni_21220@NODE_1_length_928_cov_56.352526:0.00665217835854679113,((Jupunba_asplenifolia_Ekman_6383@NODE_1_length_742_cov_20.714286:0.00157950114848101771,_R_Jupunba_nipensis_Mayo_19662@NODE_1_length_600_cov_22.556405:0.00000100000050002909):0.00796283158836556815,_R_Jupunba_oppositifolia_Liegier_16014@NODE_1_length_909_cov_69.174279:0.00520945481323588540):0.00161452351661794404):0.00383228198620138259,(_R_Jupunba_barbouriana_Iganci_847@NODE_2_length_930_cov_33.359906:0.01888557050575607327,Balizia_pedicellaris_Queiroz_15529@NODE_1_length_1143_cov_179.094669:0.03883050066245960497):0.00000100000050002909):0.00106194054890022794,_R_Balizia_elegans_Iganci_870@NODE_1_length_1392_cov_67.146768:0.00641030787413807580):0.00058882458495736526,Balizia_leucocalyx_Aguilar_1939@NODE_1_length_1320_cov_79.555109:0.01338643408702860915):0.00000100000050002909):0.00229749822673878251,(Jupunba_longipedunculata_Cardona_2682@NODE_2_length_626_cov_57.196721:0.00214215321312904734,(_R_Hydrochorea_corymbosa2_Iganci_862@NODE_1_length_935_cov_69.493182:0.00979317872669350185,Jupunba_microcalyx_Iganci_855@NODE_1_length_1065_cov_68.639676:0.01003015065627498557):0.00000100000050002909):0.00131377210887811567):0.00111842818631580163,((Jupunba_macradenia_Lourteig_3021@NODE_1_length_1022_cov_74.146032:0.00943691626639065265,(Jupunba_idiopoda_Quesada_1718@NODE_1_length_895_cov_58.310513:0.00525397994156081172,Jupunba_oxyphyllidia_Yonker_6157@NODE_1_length_1059_cov_78.527495:0.00319048780430830061):0.00209061284053997567):0.00118322035443002463,(((_R_Cathormion_rhombifolium_Deighton_3618@NODE_1_length_1031_cov_47.011530:0.00248733497107390435,_R_Cathormion_obliquifoliolatum_Wieringa_6519@NODE_1_length_995_cov_77.525532:0.00524129841338919975):0.00836306220496660542,Hydrochorea_corymbosa1_Bonadeu_655@NODE_1_length_537_cov_196.039419:0.01055675575772558640):0.00439270924074074490,(_R_Hydrochorea_marginata_Morim_563@NODE_1_length_1368_cov_103.762974:0.01038985899299910490,_R_Hydrochorea_gonggrijpii_Tillett_45696@NODE_1_length_943_cov_91.102771:0.11196759600371401777):0.00274055477022415710):0.00944527877161303701):0.00116945836878127392):0.00258593260673606155,_R_Jupunba_cochleata_Bonadeu_673@NODE_1_length_1574_cov_72.437542:0.01756074725939615888):0.00127398155108512890):0.00346311728172019918,((((_R_Jupunba_laeta_Mori_25147@NODE_1_length_972_cov_26.989944:0.00904316126940770890,((Jupunba_limae_Iganci_261@NODE_1_length_1674_cov_64.997495:0.00311442438400718041,_R_Jupunba_filamentosa_Lima_7487@NODE_1_length_1480_cov_84.282252:0.12931365435102568084):0.00043685324321125567,(_R_Jupunba_villosa_Borges_423@NODE_1_length_1520_cov_87.470547:0.00399105143464758855,Jupunba_brachystachya_Lima_7438@NODE_1_length_1302_cov_79.056327:0.00444574502875461595):0.00000100000050002909):0.00818322392416326490):0.00286877392096667513,(Jupunba_microcalyx_Iganci_855@NODE_2_length_887_cov_78.869136:0.00344164476802539653,(Jupunba_leucophylla_Iganci_839@NODE_1_length_1431_cov_157.641064:0.00000100000050002909,Jupunba_microcalyx_Iganci_855@NODE_3_length_534_cov_28.148796:0.00000100000050002909):0.00112605779293784534):0.01377880888883047106):0.00428620469093560479,_R_Jupunba_floribunda_Iganci_883@NODE_1_length_1578_cov_67.030646:0.01160007028070402131):0.00086542898992489044,(_R_Jupunba_longipedunculata_Cardona_2682@NODE_1_length_1010_cov_32.583065:0.01551091739939605869,(_R_Jupunba_barbouriana_Iganci_847@NODE_1_length_1046_cov_99.382869:0.00483021956920392376,(_R_Jupunba_trapezifolia_Simon_1600@NODE_1_length_679_cov_97.842949:0.01347993058369853676,Jupunba_commutata_Maguire_46145@NODE_2_length_678_cov_73.091514:0.00727757513393575452):0.00867322651268478441):0.00704061102662336541):0.00130476821707681658):0.00268964039626592944):0.01247195092940270658,((_R_Calliandra_bella_LPQ15696@NODE_1_length_831_cov_92.456233:0.21744916784040582702,((_R_Archidendron_clypearia_Wieringa_1849@NODE_1_length_1053_cov_147.012295:0.01514811467767775317,_R_Acacia_rostellifera_Murphy_466@NODE_1_length_1289_cov_138.619637:0.05651451669088812524):0.01110417799083867479,(_R_Enterolobium_cyclocarpum_MWC9020@NODE_1_length_1324_cov_164.064154:0.03259705618423160839,_R_Albizia_tomentella_Leach_Dunlop_3801@NODE_1_length_1146_cov_111.325538:0.06960063051972886772):0.01286810090832211234):0.00292102981181775355):0.00000100000050002909,((((_R_Albizia_multiflora_Hughes_3090@NODE_1_length_1205_cov_97.230496:0.01962567388034412025,(((((Albizia_adinocephala_FHO33_88@NODE_1_length_1347_cov_63.732283:0.00656283067902530774,_R_Albizia_xerophytica_Hughes_1435@NODE_1_length_901_cov_50.171117:0.00724116486584363856):0.00394790361689961473,(_R_Albizia_tomentosa_Hughes_648@NODE_1_length_1198_cov_51.476360:0.00128171466028468737,Albizia_sinaloensis_Hughes_1576@NODE_1_length_976_cov_49.377086:0.00467785964453817406):0.00174780897873095089):0.01325868990251594971,(_R_Albizia_inundata_Wood_26530@NODE_1_length_645_cov_199.805085:0.00603490668586256079,(_R_Albizia_subdimidiata_var_minor_Gorts_341@NODE_1_length_848_cov_27.744488:0.00298773576268465332,_R_Albizia_subdimidiata_var_subdimidiata_Ferreira_210@NODE_1_length_968_cov_127.583614:0.00132928616160787514):0.00579998218448853162):0.00287682824033894764):0.00654773118656370653,Albizia_decandra_Vilhena_231@NODE_1_length_643_cov_23.169611:0.01219347484229334547):0.00106875996278993747,_R_Albizia_glabripetala_Lewis_1652@NODE_1_length_738_cov_43.387292:0.01045154819612988811):0.00250503677398832003):0.00488290301507154738,(Albizia_burkartiana_StivalSantos_678@NODE_1_length_641_cov_8.404437:0.02045401898966794918,_R_Albizia_niopoides_Simon_1601@NODE_1_length_862_cov_134.284076:0.02145039718769995579):0.00508683109857292152):0.01254021002276268192,(_R_Albizia_edwallii_Dalmaso_272@NODE_1_length_667_cov_5.093137:0.02808622467095010442,_R_Albizia_coripatensis_Hughes_2433@NODE_1_length_1392_cov_116.368061:0.04870084076147686292):0.00671731229685382149):0.00433854228174590864,(Punjuba_racemiflora_Jimenez_Soares_3626@NODE_1_length_1182_cov_82.833484:0.01107309022191358371,(Punjuba_callejasii_Daly_5935@NODE_1_length_849_cov_13.238342:0.01992477174350881092,(_R_Punjuba_lehmannii_Escobar_7465@NODE_1_length_1158_cov_66.091582:0.00585258871243660942,_R_Punjuba_killipii_Palodorios_6252@NODE_1_length_779_cov_37.223647:0.00000100000050002909):0.01530136561033509750):0.00183821075619339117):0.00773646247877341191):0.00206601310058794228):0.00000100000050002909,Acacia_rostellifera_Murphy_466@NODE_2_length_646_cov_105.346221:0.50835732377016562555):0.0;
