# Supplementary material for: A new generic circumscription of Hydrochorea (Leguminosae, Caesalpinioideae, mimosoid clade) with an amphi-Atlantic distribution
Source: PhytoKeys. 2022 Aug 22;205:401–37. doi: 10.3897/phytokeys.205.82775 (PMC9849043; doi:10.3897/phytokeys.205.82775)
Supplement: Supplementary material 2 — Supplementary data file S2 [file phytokeys-205-401_article-82775__-s002.zip › RBH3_m48041_comp38092_c1_seq4_exon08.tre]

(_R_Albizia_xerophytica_Hughes_1435@NODE_2_length_1039_cov_66.811850:0.00211951844649474084,(Albizia_sinaloensis_Hughes_1576@NODE_2_length_1054_cov_46.564995:0.00646923880230378025,(((_R_Albizia_burkartiana_StivalSantos_678@NODE_2_length_577_cov_4.952107:0.00628491181412015824,((((Punjuba_killipii_Palodorios_6252@NODE_2_length_773_cov_42.656609:0.00277379516330800288,(Punjuba_racemiflora_Jimenez_Soares_3626@NODE_2_length_1101_cov_85.517578:0.00865337624721191842,(Punjuba_callejasii_Daly_5935@NODE_2_length_698_cov_27.378422:0.00487673970287795782,_R_Punjuba_lehmannii_Escobar_7465@NODE_2_length_1001_cov_60.778139:0.00786831806409924069):0.00000100000050002909):0.00000100000050002909):0.00316571940866096878,(Jupunba_longipedunculata_Cardona_2682@NODE_2_length_881_cov_80.439055:0.00250015643632139255,(((_R_Jupunba_idiopoda_Quesada_1718@NODE_2_length_856_cov_53.934531:0.00777033255336507730,(Jupunba_oxyphyllidia_Yonker_6157@NODE_2_length_902_cov_90.186667:0.00618854396773572523,Jupunba_macradenia_Lourteig_3021@NODE_2_length_809_cov_85.027322:0.01536451654821562561):0.00000100000050002909):0.00000100000050002909,(_R_Jupunba_floribunda_Iganci_883@NODE_2_length_1246_cov_65.674936:0.00907919701314563801,(_R_Jupunba_laeta_Mori_25147@NODE_2_length_907_cov_31.869880:0.00611562239759810052,((Jupunba_microcalyx_Iganci_855@NODE_2_length_1425_cov_86.393917:0.00080063327335979696,Jupunba_leucophylla_Iganci_839@NODE_2_length_1615_cov_113.868661:0.00322220184594609231):0.00241299648070616209,(Jupunba_barbouriana_Iganci_847@NODE_2_length_1343_cov_97.928120:0.00648162896531903621,_R_Jupunba_cochleata_Bonadeu_673@NODE_2_length_1484_cov_59.832267:0.01134252331299428866):0.00000100000050002909):0.00000100000050002909):0.00079165695082422357):0.00080583221839667426):0.00080703012991108908,((_R_Jupunba_langsdorfii_Ribeiro_728@NODE_2_length_1386_cov_66.339954:0.00405575672275439603,(_R_Jupunba_commutata_Maguire_46145@NODE_2_length_991_cov_69.487965:0.01028036529738645712,((_R_Jupunba_limae_Iganci_261@NODE_2_length_1539_cov_55.771546:0.00483552885478302080,(Jupunba_trapezifolia_Simon_1600@NODE_2_length_845_cov_38.389873:0.00670719810968334329,(Jupunba_villosa_Borges_423@NODE_2_length_1403_cov_62.776772:0.00248830182234846585,Jupunba_brachystachya_Lima_7438@NODE_2_length_1315_cov_69.297254:0.00000100000050002909):0.00037062441623097092):0.00043169701412285722):0.00078823510684019661,Jupunba_filamentosa_Lima_7487@NODE_2_length_1348_cov_66.116444:0.00408223629878354949):0.00402467966419762808):0.00000100000050002909):0.00000100000050002909,((Balizia_leucocalyx_Aguilar_1939@NODE_2_length_1256_cov_75.646310:0.01185056104450966236,((_R_Hydrochorea_gonggrijpii_Tillett_45696@NODE_2_length_861_cov_98.714286:0.00514476445971708083,(Cathormion_obliquifoliolatum_Wieringa_6519@NODE_2_length_845_cov_65.093671:0.00404235445167955114,Cathormion_rhombifolium_Deighton_3618@NODE_2_length_893_cov_53.361520:0.00500192004424420463):0.00000100000050002909):0.00366632354798752860,(Balizia_spnov_Morim_577@NODE_2_length_777_cov_132.961219:0.00289512422547193171,((_R_Jupunba_oppositifolia_Liegier_16014@NODE_2_length_760_cov_75.969253:0.00298182020953007389,(_R_Jupunba_abbottii_Zanoni_21220@NODE_2_length_729_cov_92.250000:0.00000100000050002909,_R_Jupunba_asplenifolia_Ekman_6383@NODE_2_length_638_cov_34.156863:0.00545510233063441728):0.00155904157571399682):0.00297876058085452984,(Balizia_elegans_Iganci_870@NODE_2_length_1228_cov_73.642050:0.13551198689938420694,(_R_Hydrochorea_marginata_Morim_563@NODE_2_length_1244_cov_107.741217:0.00212351614093726120,(Hydrochorea_corymbosa1_Bonadeu_655@NODE_2_length_528_cov_67.534884:0.00000100000050002909,_R_Hydrochorea_corymbosa2_Iganci_862@NODE_2_length_821_cov_62.009138:0.00000100000050002909):0.00136625092421425814):0.00453250659093561072):0.00159070759749706226):0.00000100000050002909):0.00000100000050002909):0.00000100000050002909):0.00000100000050002909,_R_Balizia_pedicellaris_Queiroz_15529@NODE_2_length_1041_cov_28.653144:0.00425548963918628842):0.00597004490101630571):0.00080127705396143437):0.00000100000050002909):0.00441035712104533538):0.00395241907440404584,((_R_Acacia_rostellifera_Murphy_466@NODE_2_length_1306_cov_108.311635:0.03724974152307741065,((((((_R_Calliandra_bella_LPQ15696@NODE_1_length_1624_cov_192.506787:0.05581801876212100916,_R_Afrocalliandra_redacta_Germishuizen_5585@NODE_1_length_1566_cov_170.264607:0.03737927501819295756):0.03354595041332696786,((Archidendron_clypearia_Wieringa_1849@NODE_1_length_1580_cov_148.175649:0.09649755462223633118,_R_Archidendron_clypearia_Wieringa_1849@NODE_2_length_1305_cov_59.419381:0.43697615076002105372):0.01015569159665958426,(((Albizia_coripatensis_Hughes_2433@NODE_1_length_1887_cov_131.088950:0.00759802650194591530,(_R_Albizia_burkartiana_StivalSantos_678@NODE_1_length_607_cov_5.619565:0.01181293486483643573,((Albizia_decandra_Vilhena_231@NODE_1_length_1120_cov_22.186961:0.01183329775240596869,(Albizia_niopoides_Simon_1601@NODE_1_length_1518_cov_103.621096:0.01098617155806736606,(Albizia_multiflora_Hughes_3090@NODE_1_length_1843_cov_68.771234:0.00895433859277311797,(_R_Albizia_glabripetala_Lewis_1652@NODE_1_length_1282_cov_61.394191:0.00740574129568566473,(_R_Albizia_subdimidiata_var_minor_Gorts_341@NODE_1_length_1275_cov_18.250417:0.00152348950137949071,(_R_Albizia_inundata_Wood_26530@NODE_1_length_971_cov_50.637555:0.00571963331631727707,_R_Albizia_subdimidiata_var_subdimidiata_Ferreira_210@NODE_1_length_1585_cov_92.586870:0.00309612517585329842):0.00184080276794267809):0.00286518443246992034):0.00303751445299289173):0.00471515968067420018):0.00000100000050002909):0.00609985470540262004,(_R_Albizia_tomentosa_Hughes_648@NODE_1_length_1435_cov_76.327688:0.00746860923660183900,(_R_Albizia_xerophytica_Hughes_1435@NODE_1_length_1633_cov_65.865039:0.00389783141925249647,(_R_Albizia_sinaloensis_Hughes_1576@NODE_1_length_1470_cov_64.468772:0.00488070839127222132,_R_Albizia_adinocephala_FHO33_88@NODE_1_length_1908_cov_86.076461:0.00573662273094388119):0.00000100000050002909):0.00140033100498936297):0.01175353730786270201):0.00443260566508885991):0.00000100000050002909):0.00862689174103043951,((Punjuba_racemiflora_Jimenez_Soares_3626@NODE_1_length_1875_cov_92.181869:0.00500196689261128008,((Punjuba_killipii_Palodorios_6252@NODE_1_length_1300_cov_54.775961:0.00242895555492728121,_R_Punjuba_lehmannii_Escobar_7465@NODE_1_length_1855_cov_59.842520:0.00434050987775731235):0.00144481725475810625,_R_Punjuba_callejasii_Daly_5935@NODE_1_length_1187_cov_14.661261:0.01097234966764341728):0.00000100000050002909):0.00141615442160545994,((_R_Jupunba_macradenia_Lourteig_3021@NODE_1_length_1527_cov_75.821379:0.00682148395822900454,((_R_Jupunba_oxyphyllidia_Yonker_6157@NODE_1_length_1632_cov_86.186495:0.00226875168876285649,Jupunba_idiopoda_Quesada_1718@NODE_1_length_1464_cov_66.390050:0.00507371121000840027):0.00218267409100799878,((_R_Jupunba_laeta_Mori_25147@NODE_1_length_1442_cov_35.268864:0.01090943907665163290,Jupunba_barbouriana_Iganci_847@NODE_1_length_1821_cov_118.041284:0.00576548278850852816):0.00054950264700544965,(((Jupunba_microcalyx_Iganci_855@NODE_1_length_1846_cov_111.788581:0.00441536578907902790,_R_Jupunba_leucophylla_Iganci_839@NODE_1_length_2127_cov_164.403902:0.00252153149619044900):0.00377561012392798462,_R_Jupunba_floribunda_Iganci_883@NODE_1_length_1882_cov_86.416620:0.00377228018488890609):0.00000100000050002909,(Jupunba_longipedunculata_Cardona_2682@NODE_1_length_1543_cov_62.467258:0.00398138441569626488,Jupunba_cochleata_Bonadeu_673@NODE_1_length_2125_cov_88.440918:0.00504160332697201931):0.00000100000050002909):0.00000100000050002909):0.00251087302065233905):0.00000100000050002909):0.00125685684226365833,((Jupunba_langsdorfii_Ribeiro_728@NODE_1_length_2001_cov_77.011435:0.00314138834189284059,(((Jupunba_filamentosa_Lima_7487@NODE_1_length_1734_cov_94.682559:0.00251697329248586413,Jupunba_limae_Iganci_261@NODE_1_length_2133_cov_77.012160:0.00125552841077612113):0.00062941719577588081,(Jupunba_villosa_Borges_423@NODE_1_length_1917_cov_96.735326:0.00377701849317278130,Jupunba_brachystachya_Lima_7438@NODE_1_length_1682_cov_99.464798:0.00254786390820213593):0.00062533126963719183):0.00236101226835105406,(Jupunba_commutata_Maguire_46145@NODE_1_length_1555_cov_97.320704:0.00645113903725376848,_R_Jupunba_trapezifolia_Simon_1600@NODE_1_length_1326_cov_56.960661:0.00320380346498276569):0.00078332300152221101):0.00078292054909926616):0.00125636843834085613,(((Jupunba_abbottii_Zanoni_21220@NODE_1_length_1412_cov_70.599251:0.00145866760378637211,(Jupunba_oppositifolia_Liegier_16014@NODE_1_length_1306_cov_76.527258:0.00405594137038523418,_R_Jupunba_nipensis_Mayo_19662@NODE_1_length_1298_cov_20.682228:0.00406675116115751481):0.00000100000050002909):0.00000100000050002909,_R_Jupunba_asplenifolia_Ekman_6383@NODE_1_length_907_cov_25.233735:0.00244858248143658454):0.00205330457621301496,((_R_Balizia_elegans_Iganci_870@NODE_1_length_1689_cov_76.602357:0.00576018331114073068,_R_Balizia_pedicellaris_Queiroz_15529@NODE_1_length_1379_cov_72.771903:0.00302437241750419701):0.00327913365697894178,((((Cathormion_rhombifolium_Deighton_3618@NODE_1_length_1443_cov_72.064422:0.00171272199676007482,Cathormion_obliquifoliolatum_Wieringa_6519@NODE_1_length_1474_cov_54.293164:0.00207208935333959418):0.00328892642028895702,(Balizia_spnov_Morim_577@NODE_1_length_1442_cov_80.841384:0.00284356823232548772,_R_Hydrochorea_gonggrijpii_Tillett_45696@NODE_1_length_1401_cov_123.292296:0.00442923166629677085):0.00000100000050002909):0.00322950899560655539,(Hydrochorea_marginata_Morim_563@NODE_1_length_2192_cov_117.619858:0.00202519600550347739,(_R_Hydrochorea_corymbosa1_Bonadeu_655@NODE_1_length_1106_cov_73.500476:0.00000100000050002909,Hydrochorea_corymbosa2_Iganci_862@NODE_1_length_1422_cov_46.997074:0.00000100000050002909):0.00146129354795217106):0.00544038317454975228):0.00000100000050002909,Balizia_leucocalyx_Aguilar_1939@NODE_1_length_2007_cov_82.975130:0.00624736167082880645):0.00000100000050002909):0.00086190693853185202):0.00365244836085467295):0.00062556097153260029):0.00378240686955840779):0.00319077017012147756):0.00272467918210471827,((Albizia_tomentella_Leach_Dunlop_3801@NODE_1_length_1600_cov_90.717663:0.03187065397820714602,_R_Enterolobium_cyclocarpum_MWC9020@NODE_1_length_1646_cov_198.555768:0.01595765197982967204):0.00520778164127080369,_R_Acacia_rostellifera_Murphy_466@NODE_1_length_1956_cov_125.501330:0.03091020791240009502):0.00065866217519605045):0.00284228357039488467):0.01864666532272185595):0.13468255763494538235,Punjuba_racemiflora_Jimenez_Soares_3626@NODE_3_length_808_cov_61.536252:0.67375895100440419405):0.89944838727940379375,_R_Afrocalliandra_redacta_Germishuizen_5585@NODE_2_length_975_cov_163.109131:0.02471386842412856555):0.05716808501845248303,_R_Calliandra_bella_LPQ15696@NODE_2_length_1193_cov_132.997312:0.08741620322983835456):0.09826981521410506348,Archidendron_clypearia_Wieringa_1849@NODE_3_length_1071_cov_140.957746:0.03880087004839646164):0.00789109229643586256):0.00000100000050002909,(_R_Enterolobium_cyclocarpum_MWC9020@NODE_2_length_1058_cov_168.429154:0.03535701994920843055,_R_Albizia_tomentella_Leach_Dunlop_3801@NODE_2_length_1037_cov_92.382292:0.02900023799603499916):0.01134193664543908450):0.00138078029417150125):0.00968333687198378104,Albizia_coripatensis_Hughes_2433@NODE_2_length_1296_cov_117.803938:0.01262370302003967826):0.00000100000050002909):0.00833549640646896392,((_R_Albizia_niopoides_Simon_1601@NODE_2_length_1166_cov_73.827365:0.01211485306859792430,Albizia_decandra_Vilhena_231@NODE_2_length_512_cov_26.508046:0.00229938589945370784):0.00401828759413788792,(Albizia_multiflora_Hughes_3090@NODE_2_length_1178_cov_71.961853:0.00397560226776610091,(_R_Albizia_subdimidiata_var_subdimidiata_Ferreira_210@NODE_2_length_845_cov_102.166667:0.00741768268764938111,_R_Albizia_subdimidiata_var_minor_Gorts_341@NODE_2_length_774_cov_28.733142:0.00289467230958975492):0.00427477959195007168):0.00000100000050002909):0.00283244439264162661):0.01019025201335427115,Albizia_tomentosa_Hughes_648@NODE_2_length_1035_cov_65.225470:0.00419049690093699356):0.00000100000050002909):0.00115154660806496539,Albizia_adinocephala_FHO33_88@NODE_2_length_1136_cov_97.853636:0.00860480079177125025):0.0;
