# Supplementary material for: A new generic circumscription of Hydrochorea (Leguminosae, Caesalpinioideae, mimosoid clade) with an amphi-Atlantic distribution
Source: PhytoKeys. 2022 Aug 22;205:401–37. doi: 10.3897/phytokeys.205.82775 (PMC9849043; doi:10.3897/phytokeys.205.82775)
Supplement: Supplementary material 2 — Supplementary data file S2 [file phytokeys-205-401_article-82775__-s002.zip › RBH3_m48791_comp38188_c0_seq4_exon06.tre]

(((((((Albizia_decandra_Vilhena_231@NODE_1_length_753_cov_29.724852:0.00299065734332229754,Albizia_inundata_Wood_26530@NODE_1_length_891_cov_216.705742:0.01992824740208288051):0.00000100000050002909,_R_Albizia_multiflora_Hughes_3090@NODE_1_length_1283_cov_130.636816:0.01122219088892944736):0.00146373210990140105,(_R_Albizia_glabripetala_Lewis_1652@NODE_1_length_889_cov_52.719212:0.00474658277766304686,(_R_Albizia_subdimidiata_var_minor_Gorts_341@NODE_1_length_951_cov_31.891304:0.00915619380271761978,Albizia_subdimidiata_var_subdimidiata_Ferreira_210@NODE_1_length_1199_cov_141.339572:0.00803263015226504326):0.00723669444330928609):0.00943241972355962979):0.00418598722753730102,Albizia_niopoides_Simon_1601@NODE_1_length_1376_cov_128.101617:0.02324047505902452140):0.00669704381878184068,((_R_Albizia_xerophytica_Hughes_1435@NODE_1_length_1310_cov_75.079481:0.01021918748771507082,(_R_Albizia_sinaloensis_Hughes_1576@NODE_1_length_1319_cov_64.392110:0.00315671739234233339,_R_Albizia_tomentosa_Hughes_648@NODE_1_length_1271_cov_77.437186:0.00078125937908328762):0.01060044958359748248):0.00140832051829993272,_R_Albizia_adinocephala_FHO33_88@NODE_1_length_1589_cov_120.419312:0.00665345189645667658):0.01498810214903917130):0.00152543164618201767,_R_Albizia_edwallii_Dalmaso_272@NODE_1_length_866_cov_9.073983:0.01438336812409739436):0.00000100000050002909,(_R_Albizia_burkartiana_StivalSantos_678@NODE_1_length_1096_cov_11.603266:0.02179995446273139820,((((Punjuba_lehmannii_Escobar_7465@NODE_1_length_1478_cov_64.483226:0.00596263040665612806,(Punjuba_racemiflora_Jimenez_Soares_3626@NODE_1_length_1280_cov_129.109726:0.00902903578619422033,(_R_Punjuba_killipii_Palodorios_6252@NODE_1_length_912_cov_76.656287:0.00551371473870043531,_R_Punjuba_callejasii_Daly_5935@NODE_1_length_877_cov_20.565000:0.00120995944925966097):0.00260856574541410650):0.00000100000050002909):0.00597488246920005028,((Jupunba_langsdorfii_Ribeiro_728@NODE_1_length_1501_cov_112.303371:0.00770155639569867958,(_R_Jupunba_filamentosa_Lima_7487@NODE_1_length_1509_cov_100.942039:0.00679320741020918335,(Jupunba_villosa_Borges_423@NODE_1_length_770_cov_191.438672:0.00582470873777106608,Jupunba_cochleata_Bonadeu_673@NODE_1_length_1575_cov_107.152203:0.01021682403234796567):0.00053218583011417511):0.00140821882651958013):0.00072987371357946778,((Jupunba_brachystachya_Lima_7438@NODE_1_length_1458_cov_100.968863:0.00743408684456652383,((Jupunba_limae_Iganci_261@NODE_1_length_505_cov_7.516355:0.00000100000050002909,Jupunba_longipedunculata_Cardona_2682@NODE_1_length_1028_cov_100.214511:0.00000100000050002909):0.00325824416238833193,((_R_Jupunba_idiopoda_Quesada_1718@NODE_1_length_1077_cov_92.646000:0.00247535024446641615,_R_Jupunba_oxyphyllidia_Yonker_6157@NODE_1_length_1079_cov_95.389222:0.00574529067084053862):0.00221093247827256964,_R_Jupunba_floribunda_Iganci_883@NODE_1_length_1610_cov_103.725375:0.00739846014531491541):0.00000100000050002909):0.00000100000050002909):0.00147017672570054644,((((_R_Balizia_elegans_Iganci_870@NODE_1_length_1352_cov_104.822745:0.00564581402876492434,Balizia_spnov_Morim_577@NODE_1_length_1289_cov_1949.117504:0.00739382324917019565):0.00752730179656072897,(((((Hydrochorea_gonggrijpii_Tillett_45696@NODE_1_length_1023_cov_129.200846:0.00701931113296314947,Hydrochorea_marginata_Morim_563@NODE_1_length_1520_cov_136.679834:0.00158419757508859249):0.00560168324178742308,(_R_Hydrochorea_corymbosa1_Bonadeu_655@NODE_1_length_1013_cov_243.893528:0.00122653059908127610,_R_Hydrochorea_corymbosa2_Iganci_862@NODE_1_length_1221_cov_2526.797599:0.00453660295213845471):0.00357948835038800466):0.00395877142535408424,_R_Jupunba_macradenia_Lourteig_3021@NODE_1_length_1097_cov_89.170588:0.01244514870922156305):0.00000100000050002909,_R_Balizia_leucocalyx_Aguilar_1939@NODE_1_length_1656_cov_93.952502:0.01149645068638560468):0.00115133242343227549,(Cathormion_obliquifoliolatum_Wieringa_6519@NODE_1_length_1240_cov_174.929958:0.00128606417340594104,Cathormion_rhombifolium_Deighton_3618@NODE_1_length_1122_cov_76.112919:0.00477016200639754015):0.00786996858238102857):0.00170833387141235680):0.00058168729851605422,Balizia_pedicellaris_Queiroz_15529@NODE_1_length_1290_cov_337.035628:0.00833782570653232927):0.00124518624150021361,(((Jupunba_barbouriana_Iganci_847@NODE_1_length_1496_cov_137.071882:0.00598488420199882673,Jupunba_trapezifolia_Simon_1600@NODE_1_length_1182_cov_210.803017:0.00356930600715469606):0.00464135861563615398,_R_Jupunba_commutata_Maguire_46145@NODE_1_length_1316_cov_126.160613:0.00475112334156577165):0.00217830507947110478,(((_R_Jupunba_asplenifolia_Ekman_6383@NODE_1_length_855_cov_26.371465:0.00637007578215270914,Jupunba_abbottii_Zanoni_21220@NODE_1_length_962_cov_90.805650:0.00884539980875662622):0.00216529795029910986,Jupunba_laeta_Mori_25147@NODE_1_length_1141_cov_32.336466:0.01023135812452061547):0.00249311887193228669,((Jupunba_nipensis_Mayo_19662@NODE_1_length_743_cov_25.552553:0.00153654378886668597,_R_Jupunba_oppositifolia_Liegier_16014@NODE_1_length_1075_cov_99.529058:0.00189107558175642416):0.00568146981142288350,(Jupunba_leucophylla_Iganci_839@NODE_1_length_1721_cov_154.802311:0.00344048978401222377,_R_Jupunba_microcalyx_Iganci_855@NODE_1_length_1081_cov_144.812749:0.00189177987100913104):0.00689649344689194019):0.00000100000050002909):0.00079366523094761816):0.00073629237521403274):0.00073665495305692027):0.00073784633976314189):0.00220400983125535474):0.00323632354624429431,(Calliandra_bella_LPQ15696@NODE_1_length_1409_cov_208.333333:0.06672887781033751131,_R_Afrocalliandra_redacta_Germishuizen_5585@NODE_1_length_1039_cov_177.828482:0.16226568494083176697):0.05061012677892001710):0.00074684055823333231,((Archidendron_clypearia_Wieringa_1849@NODE_1_length_1194_cov_216.221128:0.03397143696235791627,_R_Enterolobium_cyclocarpum_MWC9020@NODE_1_length_1298_cov_204.013923:0.03601442748956285023):0.00000100000050002909,(_R_Acacia_rostellifera_Murphy_466@NODE_1_length_1125_cov_171.412214:0.02105096503176055039,Albizia_tomentella_Leach_Dunlop_3801@NODE_1_length_1264_cov_156.095198:0.04357392310974619182):0.00188082559344967073):0.00000100000050002909):0.00814427630622874266):0.00091136699284261719,Albizia_coripatensis_Hughes_2433@NODE_1_length_1465_cov_167.802594:0.02253351764645727950):0.0;
