# Supplementary material for: A new generic circumscription of Hydrochorea (Leguminosae, Caesalpinioideae, mimosoid clade) with an amphi-Atlantic distribution
Source: PhytoKeys. 2022 Aug 22;205:401–37. doi: 10.3897/phytokeys.205.82775 (PMC9849043; doi:10.3897/phytokeys.205.82775)
Supplement: Supplementary material 2 — Supplementary data file S2 [file phytokeys-205-401_article-82775__-s002.zip › RBH3_m49163_comp38236_c0_seq1_exon02.tre]

(_R_Calliandra_bella_LPQ15696@NODE_1_length_1686_cov_312.307644:0.03342712127007993472,((_R_Enterolobium_cyclocarpum_MWC9020@NODE_2_length_559_cov_135.004149:0.02378642430289375567,(Albizia_tomentella_Leach_Dunlop_3801@NODE_1_length_1665_cov_276.192065:0.01858308135120940313,Enterolobium_cyclocarpum_MWC9020@NODE_1_length_778_cov_314.817404:0.02570735169453911353):0.00152313748834049666):0.00361351796848208111,(((Albizia_coripatensis_Hughes_2433@NODE_1_length_1691_cov_273.026642:0.01062363777708639004,Albizia_edwallii_Dalmaso_272@NODE_1_length_1192_cov_6.345646:0.00593400008344890841):0.01245487978999025754,(Albizia_burkartiana_StivalSantos_678@NODE_1_length_1069_cov_10.602564:0.00381916683400635153,(((Albizia_decandra_Vilhena_231@NODE_1_length_976_cov_46.885428:0.01617079911934528325,_R_Albizia_niopoides_Simon_1601@NODE_1_length_1564_cov_164.245461:0.01352883077459126129):0.00044357011415870859,(Albizia_multiflora_Hughes_3090@NODE_1_length_1641_cov_149.010870:0.00602647539848222887,(_R_Albizia_inundata_Wood_26530@NODE_1_length_1207_cov_207.993056:0.00405857299808103263,(_R_Albizia_subdimidiata_var_subdimidiata_Ferreira_210@NODE_1_length_1471_cov_160.274749:0.00709082953992337846,(_R_Albizia_subdimidiata_var_minor_Gorts_341@NODE_1_length_941_cov_97.085648:0.00106640446103944465,Albizia_glabripetala_Lewis_1652@NODE_1_length_1175_cov_90.680328:0.00096191627803451983):0.00681832632416411264):0.00090356443383871846):0.00626671872335667849):0.00087252209452945559):0.00435424726982086823,(Albizia_adinocephala_FHO33_88@NODE_1_length_1983_cov_116.282791:0.00942467564338777923,(Albizia_xerophytica_Hughes_1435@NODE_1_length_1581_cov_120.906915:0.00517533121157276801,(_R_Albizia_sinaloensis_Hughes_1576@NODE_1_length_1371_cov_140.020866:0.00150011411985279380,Albizia_tomentosa_Hughes_648@NODE_1_length_1445_cov_131.119883:0.00209208697755041816):0.00135355228240606170):0.00000100000050002909):0.00631328261365712851):0.00182262732739894308):0.00936714691892562290):0.00042652341236229106,(((Punjuba_callejasii_Daly_5935@NODE_1_length_1272_cov_32.096234:0.00636845765608769123,(_R_Punjuba_racemiflora_Jimenez_Soares_3626@NODE_1_length_1609_cov_166.457572:0.00886037452571898296,(Punjuba_killipii_Palodorios_6252@NODE_1_length_1392_cov_64.156654:0.00362490407253178350,_R_Punjuba_lehmannii_Escobar_7465@NODE_1_length_1712_cov_119.979205:0.00373321011229247636):0.00073416992842454190):0.00131193316596426527):0.00756470810811324217,((((Jupunba_macradenia_Lourteig_3021@NODE_1_length_1507_cov_124.170629:0.00614901183189978714,(_R_Jupunba_brachystachya_Lima_7438@NODE_1_length_1554_cov_155.357481:0.00390036100051436609,(_R_Jupunba_villosa_Borges_423@NODE_1_length_1891_cov_147.383131:0.00478476951430443186,(_R_Jupunba_filamentosa_Lima_7487@NODE_1_length_1696_cov_135.670784:0.00249846221958553239,Jupunba_limae_Iganci_261@NODE_1_length_1988_cov_115.616431:0.00179079665537507180):0.00059590709843907483):0.00000100000050002909):0.00181093915120257251):0.00057600126003908350,(((Jupunba_leucophylla_Iganci_839@NODE_1_length_2075_cov_217.626627:0.00118979445467418620,Jupunba_microcalyx_Iganci_855@NODE_1_length_2070_cov_136.354742:0.00298721625952373497):0.00543281901364259419,(_R_Jupunba_trapezifolia_Simon_1600@NODE_2_length_618_cov_142.376554:0.00340928125622107659,(_R_Jupunba_commutata_Maguire_46145@NODE_1_length_1711_cov_142.041004:0.00245003736180110640,(_R_Jupunba_barbouriana_Iganci_847@NODE_1_length_1748_cov_201.059844:0.00000100000050002909,Jupunba_trapezifolia_Simon_1600@NODE_1_length_941_cov_207.475169:0.04342050224904056566):0.00238520070179844149):0.00000100000050002909):0.00180059903974376617):0.00058423681631470715,(((Jupunba_oppositifolia_Liegier_16014@NODE_1_length_1278_cov_141.848460:0.00159263632104521681,(Jupunba_abbottii_Zanoni_21220@NODE_1_length_1321_cov_174.024920:0.00402349030119945363,(Jupunba_nipensis_Mayo_19662@NODE_1_length_1000_cov_41.112676:0.00505999425667574311,Jupunba_asplenifolia_Ekman_6383@NODE_1_length_1239_cov_49.137694:0.00081568522684421813):0.00249597546516103826):0.00000100000050002909):0.00300624765896226939,(_R_Jupunba_floribunda_Iganci_883@NODE_1_length_1802_cov_114.653333:0.00673506794646743998,(_R_Jupunba_laeta_Mori_25147@NODE_1_length_1509_cov_50.060056:0.00541314484964099292,Jupunba_cochleata_Bonadeu_673@NODE_1_length_2208_cov_112.224777:0.00412135391784112289):0.00066804295981312263):0.00000100000050002909):0.00000100000050002909,Jupunba_longipedunculata_Cardona_2682@NODE_1_length_1384_cov_182.426932:0.00448143884660980995):0.00000100000050002909):0.00000100000050002909):0.00178715001695229714,(Balizia_leucocalyx_Aguilar_1939@NODE_1_length_1822_cov_130.663037:0.01083698154304799793,_R_Jupunba_langsdorfii_Ribeiro_728@NODE_1_length_1954_cov_131.372936:0.00298311211645429543):0.00119999568077858079):0.00855297638359722549,(_R_Balizia_spnov_Morim_577@NODE_1_length_1520_cov_354.034130:0.00468103699929289189,((_R_Jupunba_idiopoda_Quesada_1718@NODE_1_length_1440_cov_86.873074:0.00070627841185012894,Jupunba_oxyphyllidia_Yonker_6157@NODE_1_length_1477_cov_160.955000:0.00068084279580570733):0.00618242945559048171,((_R_Balizia_elegans_Iganci_870@NODE_1_length_1801_cov_145.698956:0.00179372756433843249,_R_Balizia_pedicellaris_Queiroz_15529@NODE_1_length_1784_cov_375.149798:0.00418528011308206584):0.00059528550896696241,(_R_Hydrochorea_gonggrijpii_Tillett_45696@NODE_1_length_1324_cov_195.028067:0.00311191636530625459,((Cathormion_rhombifolium_Deighton_3618@NODE_1_length_1653_cov_98.019036:0.00345635953555639870,Cathormion_obliquifoliolatum_Wieringa_6519@NODE_1_length_1360_cov_207.968582:0.00151963598711735257):0.00275865032861139165,(Hydrochorea_corymbosa1_Bonadeu_655@NODE_1_length_1159_cov_195.919384:0.00264371307056354395,(_R_Hydrochorea_marginata_Morim_563@NODE_1_length_1897_cov_200.834615:0.00107319155768180680,_R_Hydrochorea_corymbosa2_Iganci_862@NODE_1_length_1263_cov_340.914735:0.00158164061012480987):0.00138753060475569094):0.00353351486685606932):0.00000100000050002909):0.00178715243391144060):0.00214361998150025502):0.00000100000050002909):0.00941895017992172914):0.00225353302957743236):0.00240833529920723294,((_R_Acacia_rostellifera_Murphy_466@NODE_1_length_1396_cov_335.822593:0.00437628594710449959,_R_Acacia_rostellifera_Murphy_466@NODE_2_length_641_cov_53.627660:0.00252467279118006671):0.01820344710380522937,Archidendron_clypearia_Wieringa_1849@NODE_1_length_1436_cov_320.381163:0.01059436492911963908):0.00280622297498070569):0.00059827693269465536):0.00044253052599872771):0.01749446799653376142,Afrocalliandra_redacta_Germishuizen_5585@NODE_1_length_1366_cov_293.413499:0.03407855981964590802):0.0;
