# Supplementary material for: A new generic circumscription of Hydrochorea (Leguminosae, Caesalpinioideae, mimosoid clade) with an amphi-Atlantic distribution
Source: PhytoKeys. 2022 Aug 22;205:401–37. doi: 10.3897/phytokeys.205.82775 (PMC9849043; doi:10.3897/phytokeys.205.82775)
Supplement: Supplementary material 2 — Supplementary data file S2 [file phytokeys-205-401_article-82775__-s002.zip › RBH3_m49163_comp38236_c0_seq1_exon06.tre]

(_R_Calliandra_bella_LPQ15696@NODE_1_length_1337_cov_177.019048:0.17758355963253580345,(((((((((Albizia_adinocephala_FHO33_88@NODE_1_length_1440_cov_109.559795:0.02543101115267956333,(Albizia_xerophytica_Hughes_1435@NODE_1_length_1420_cov_87.483246:0.02060935671588149179,(_R_Albizia_tomentosa_Hughes_648@NODE_1_length_1162_cov_110.076498:0.02124817809764249429,_R_Albizia_sinaloensis_Hughes_1576@NODE_1_length_1357_cov_71.780469:0.01553877960105767148):0.01710734000538188110):0.00106271918243175151):0.01435667829083277919,Albizia_burkartiana_StivalSantos_678@NODE_1_length_650_cov_10.468908:0.02482893061852650685):0.00286233659372513768,(_R_Albizia_niopoides_Simon_1601@NODE_1_length_672_cov_148.315966:0.04182851549758142412,((_R_Albizia_glabripetala_Lewis_1652@NODE_1_length_975_cov_37.104677:0.02471129456657942050,Albizia_decandra_Vilhena_231@NODE_1_length_937_cov_17.429070:0.02488817062528952267):0.00680356529167140851,((Albizia_subdimidiata_var_minor_Gorts_341@NODE_1_length_843_cov_40.172324:0.01506303140013370845,(Albizia_inundata_Wood_26530@NODE_1_length_609_cov_215.194946:0.11953295392327860369,Albizia_subdimidiata_var_subdimidiata_Ferreira_210@NODE_1_length_1080_cov_147.180459:0.00669861871675511440):0.00444107740320694947):0.02187539640526540985,Albizia_multiflora_Hughes_3090@NODE_1_length_1213_cov_92.456866:0.01539486514715119811):0.01361237959980618820):0.00523764072774944665):0.01023126251139928368):0.02570929852141472238,(_R_Albizia_coripatensis_Hughes_2433@NODE_1_length_1766_cov_144.420367:0.08132362846258117672,_R_Albizia_edwallii_Dalmaso_272@NODE_1_length_729_cov_8.382789:0.01663501172000687867):0.10466122212091344412):0.04479599230179606706,(Punjuba_racemiflora_Jimenez_Soares_3626@NODE_1_length_1339_cov_138.509509:0.02723619916028149207,(Punjuba_killipii_Palodorios_6252@NODE_1_length_908_cov_71.814681:0.01071641091474607836,(_R_Punjuba_lehmannii_Escobar_7465@NODE_1_length_1305_cov_103.836319:0.02163894716508842075,Punjuba_callejasii_Daly_5935@NODE_1_length_810_cov_48.450205:0.00559138815733471132):0.00000100000050002909):0.00371294359460596279):0.00834019678513145749):0.00693822861264078213,(_R_Acacia_rostellifera_Murphy_466@NODE_1_length_1586_cov_136.872763:0.08065437325690467951,(((Balizia_spnov_Morim_577@NODE_1_length_999_cov_201.020127:0.28460461441085899148,((Balizia_pedicellaris_Queiroz_15529@NODE_1_length_1036_cov_416.700306:0.01745809544251698472,Balizia_elegans_Iganci_870@NODE_1_length_1467_cov_116.382734:0.01508056133185167562):0.00710957439772745298,(Cathormion_obliquifoliolatum_Wieringa_6519@NODE_1_length_854_cov_247.946183:0.01020055122760652085,((_R_Hydrochorea_gonggrijpii_Tillett_45696@NODE_1_length_1099_cov_163.716243:0.01156981757156495122,(_R_Hydrochorea_corymbosa1_Bonadeu_655@NODE_1_length_748_cov_227.399711:0.00288725876510339922,(_R_Hydrochorea_corymbosa2_Iganci_862@NODE_1_length_514_cov_379.771242:0.00918260798740407232,Hydrochorea_marginata_Morim_563@NODE_1_length_1347_cov_194.274016:0.00623242264513571009):0.00000100000050002909):0.00616955564357225383):0.00133398532911184367,Cathormion_rhombifolium_Deighton_3618@NODE_1_length_1139_cov_103.369115:0.01011090217481607108):0.00000100000050002909):0.00296801737786101232):0.02259661076778190017):0.01543353463629184609,(Jupunba_idiopoda_Quesada_1718@NODE_1_length_960_cov_80.041903:0.00970942326080220970,Jupunba_oxyphyllidia_Yonker_6157@NODE_1_length_1090_cov_125.651530:0.00730036627398345222):0.02347921637053852068):0.00684518997768006083,((Balizia_leucocalyx_Aguilar_1939@NODE_1_length_1441_cov_126.643695:0.03874959053893090033,(((Jupunba_microcalyx_Iganci_855@NODE_1_length_1290_cov_166.490519:0.00355583049756995643,Jupunba_leucophylla_Iganci_839@NODE_1_length_1727_cov_197.466061:0.00594832774043499955):0.02000277415042149218,((_R_Jupunba_commutata_Maguire_46145@NODE_1_length_1431_cov_123.449778:0.01143412206139337965,(_R_Jupunba_barbouriana_Iganci_847@NODE_1_length_1512_cov_156.421603:0.01027863709082583316,_R_Jupunba_trapezifolia_Simon_1600@NODE_1_length_928_cov_395.119129:0.00916924483320033339):0.00575006757298456971):0.00942450394971301210,((Jupunba_laeta_Mori_25147@NODE_1_length_1040_cov_41.448598:0.01916527243000524031,((_R_Jupunba_macradenia_Lourteig_3021@NODE_1_length_1103_cov_111.263158:0.07862015104250182074,_R_Jupunba_limae_Iganci_261@NODE_2_length_608_cov_15.521657:0.01938475755632178624):0.06264686695453013099,Jupunba_cochleata_Bonadeu_673@NODE_1_length_1721_cov_100.481752:0.02400427137208243147):0.00201344977947040017):0.00248174590158969531,((_R_Jupunba_brachystachya_Lima_7438@NODE_1_length_1459_cov_88.609262:0.02078028157472224663,Jupunba_villosa_Borges_423@NODE_1_length_1626_cov_114.769529:0.00972949215401634586):0.00295404122705651088,(Jupunba_filamentosa_Lima_7487@NODE_1_length_1437_cov_111.135294:0.01409669532905129946,Jupunba_limae_Iganci_261@NODE_1_length_1198_cov_126.627119:0.01482396246387409668):0.00263099112537127418):0.00365779169114019463):0.00157722040045982096):0.00160595524032396803):0.00198173093059690348,(Jupunba_longipedunculata_Cardona_2682@NODE_1_length_932_cov_160.582456:0.01755322080239656371,(_R_Jupunba_floribunda_Iganci_883@NODE_1_length_1798_cov_86.262638:0.01759687183945143549,((Jupunba_abbottii_Zanoni_21220@NODE_1_length_1061_cov_116.000000:0.00000100000050002909,(Jupunba_asplenifolia_Ekman_6383@NODE_1_length_788_cov_59.056259:0.00573919812689346366,Jupunba_nipensis_Mayo_19662@NODE_1_length_790_cov_38.842917:0.00669715222668106156):0.00661579656394474785):0.01119491973612268647,Jupunba_oppositifolia_Liegier_16014@NODE_1_length_951_cov_122.552632:0.01051305276121137881):0.01947517103732169033):0.01005118377677183435):0.00269196354578547098):0.00867330992623669382):0.00433361650176344003,_R_Jupunba_langsdorfii_Ribeiro_728@NODE_1_length_780_cov_199.071124:0.04353293836972088604):0.00404386730839511720):0.01266577724207560048):0.00000100000050002909):0.01437696326709094266,Archidendron_clypearia_Wieringa_1849@NODE_1_length_1283_cov_213.264511:0.06317581339914010718):0.01221320366447723252,Enterolobium_cyclocarpum_MWC9020@NODE_1_length_1595_cov_204.667984:0.08745388184191042746):0.00920515933488522120,Albizia_tomentella_Leach_Dunlop_3801@NODE_1_length_1199_cov_201.257576:0.13803482730757127284):0.02312993878201213133,Afrocalliandra_redacta_Germishuizen_5585@NODE_1_length_1085_cov_164.073413:0.12602943882269201925):0.0;
