# Supplementary material for: A new generic circumscription of Hydrochorea (Leguminosae, Caesalpinioideae, mimosoid clade) with an amphi-Atlantic distribution
Source: PhytoKeys. 2022 Aug 22;205:401–37. doi: 10.3897/phytokeys.205.82775 (PMC9849043; doi:10.3897/phytokeys.205.82775)
Supplement: Supplementary material 2 — Supplementary data file S2 [file phytokeys-205-401_article-82775__-s002.zip › RBH3_m49192_comp38241_c0_seq3.tre]

((_R_Acacia_rostellifera_Murphy_466@NODE_4_length_1539_cov_242.749658:0.04849341364706170887,(((((Calliandra_bella_LPQ15696@NODE_1_length_1232_cov_287.535065:0.28081189813673196332,((((_R_Punjuba_lehmannii_Escobar_7465@NODE_5_length_644_cov_9.319224:0.08906711544110819390,(Albizia_coripatensis_Hughes_2433@NODE_5_length_582_cov_6.881188:0.11680735612217828245,_R_Punjuba_racemiflora_Jimenez_Soares_3626@NODE_4_length_588_cov_8.289628:0.06696231340223295081):0.00558917690804815528):1.19626969588726095317,((_R_Albizia_tomentella_Leach_Dunlop_3801@NODE_3_length_1000_cov_63.836403:0.12149449116059336806,(Archidendron_clypearia_Wieringa_1849@NODE_3_length_1138_cov_88.018850:0.10062183949492946311,(_R_Albizia_adinocephala_FHO33_88@NODE_4_length_1120_cov_23.506232:0.06810001976668367263,(Albizia_niopoides_Simon_1601@NODE_4_length_806_cov_49.622771:0.04730473516337262846,(_R_Albizia_subdimidiata_var_subdimidiata_Ferreira_210@NODE_4_length_712_cov_76.826772:0.02420526930100230789,Albizia_glabripetala_Lewis_1652@NODE_3_length_922_cov_12.321893:0.03237501653121226119):0.00531698049128305310):0.03228457575247035971):0.01323803173685723922):0.00571575802822836022):0.05786625530387914940,(Enterolobium_cyclocarpum_MWC9020@NODE_4_length_1038_cov_140.569199:0.08938169720127210616,(((Jupunba_limae_Iganci_261@NODE_3_length_1086_cov_41.706640:0.01706806327828681163,(Jupunba_filamentosa_Lima_7487@NODE_4_length_1111_cov_77.931335:0.01597123534505131420,_R_Jupunba_brachystachya_Lima_7438@NODE_4_length_1093_cov_56.794291:0.02211701083605859333):0.01592448161818649580):0.00691142837725639437,(((_R_Jupunba_longipedunculata_Cardona_2682@NODE_3_length_961_cov_30.462670:0.01851740249536796765,Jupunba_langsdorfii_Ribeiro_728@NODE_4_length_1285_cov_40.674669:0.01722968932727428695):0.00410768036687543352,_R_Jupunba_villosa_Borges_423@NODE_2_length_1435_cov_87.436672:0.00778477348415239703):0.00640228786484764271,((((Jupunba_asplenifolia_Ekman_6383@NODE_4_length_693_cov_31.172078:0.01698266636375292751,Jupunba_abbottii_Zanoni_21220@NODE_6_length_680_cov_51.805970:0.00335286275785331859):0.00759565358188141974,_R_Jupunba_nipensis_Mayo_19662@NODE_4_length_512_cov_17.852874:0.00996523961655757656):0.01221296948322970512,Jupunba_macradenia_Lourteig_3021@NODE_3_length_958_cov_72.220204:0.03642103302723806446):0.00722093116095899688,(Jupunba_idiopoda_Quesada_1718@NODE_4_length_750_cov_54.423477:0.00581601316467253871,_R_Jupunba_oxyphyllidia_Yonker_6157@NODE_4_length_871_cov_85.638539:0.00000100000050002909):0.00828911593087539728):0.00314910970467220793):0.02168717429683838030):0.00367630564755367555,(((Jupunba_cochleata_Bonadeu_673@NODE_3_length_1193_cov_38.517025:0.02258857714672499878,(Jupunba_laeta_Mori_25147@NODE_3_length_928_cov_23.811986:0.05103174286931762976,_R_Jupunba_commutata_Maguire_46145@NODE_4_length_1013_cov_51.809829:0.02548474207377237830):0.00388310484363469342):0.01534859247984094593,((Punjuba_callejasii_Daly_5935@NODE_4_length_615_cov_23.355019:0.02768525626450132546,_R_Punjuba_racemiflora_Jimenez_Soares_3626@NODE_3_length_1013_cov_69.789530:0.01537934039473303274):0.01340683289632802963,(Punjuba_killipii_Palodorios_6252@NODE_4_length_654_cov_38.778163:0.01814668322398907754,Punjuba_lehmannii_Escobar_7465@NODE_4_length_1051_cov_23.532854:0.02343286247171967596):0.01877266159938412865):0.00764221411195373582):0.00402638491897176244,((_R_Jupunba_floribunda_Iganci_883@NODE_4_length_1090_cov_25.324778:0.11741115286405738594,(Jupunba_barbouriana_Iganci_847@NODE_4_length_920_cov_25.561091:0.01464337358709361103,_R_Jupunba_trapezifolia_Simon_1600@NODE_1_length_868_cov_201.054121:0.00967573101246764836):0.00208328904509849861):0.01567482058811545814,(_R_Balizia_spnov_Morim_577@NODE_1_length_1012_cov_59.838036:0.02596959042295127196,((Balizia_leucocalyx_Aguilar_1939@NODE_4_length_1157_cov_66.273148:0.02315261036535368536,_R_Balizia_pedicellaris_Queiroz_15529@NODE_2_length_932_cov_97.465222:0.02283600493189795119):0.00737701403174804721,((Jupunba_asplenifolia_Ekman_6383@NODE_6_length_524_cov_16.297539:0.00984233398732158732,(_R_Jupunba_oppositifolia_Liegier_16014@NODE_4_length_857_cov_51.173077:0.00902948079303888228,Jupunba_abbottii_Zanoni_21220@NODE_5_length_714_cov_59.965463:0.00707824386172620744):0.00486702406732362949):0.01508919942293187808,(Balizia_elegans_Iganci_870@NODE_4_length_956_cov_50.094425:0.01764808748654780879,((_R_Hydrochorea_corymbosa1_Bonadeu_655@NODE_4_length_699_cov_65.897516:0.00000100000050002909,Hydrochorea_corymbosa2_Iganci_862@NODE_3_length_821_cov_196.113577:0.00414541436213971583):0.01656769858221899747,_R_Hydrochorea_marginata_Morim_563@NODE_3_length_1155_cov_36.665121:0.00903440646268511421):0.03101705540699986260):0.00180712766025216041):0.00506491317953678636):0.00803560971965071834):0.00000100000050002909):0.01038577987299107129):0.00171466636837743738):0.00844590618992156240):0.01260686992761634456):0.33197782316134438751):0.32696908226829002331,((Calliandra_bella_LPQ15696@NODE_4_length_965_cov_76.681306:0.10268615913533997441,Afrocalliandra_redacta_Germishuizen_5585@NODE_3_length_533_cov_18.313596:0.12805669289246637832):0.14279570644260200507,((_R_Enterolobium_cyclocarpum_MWC9020@NODE_3_length_1129_cov_213.808935:0.07363640049671971166,((_R_Albizia_glabripetala_Lewis_1652@NODE_4_length_692_cov_35.699187:0.04059411606422450025,(_R_Albizia_inundata_Wood_26530@NODE_3_length_682_cov_150.760766:0.02342297602540098153,(((_R_Albizia_glabripetala_Lewis_1652@NODE_5_length_577_cov_52.244000:0.00405317174135983414,Albizia_subdimidiata_var_subdimidiata_Ferreira_210@NODE_3_length_1084_cov_98.605760:0.00358226984199130731):0.01395766662132319480,Albizia_subdimidiata_var_minor_Gorts_341@NODE_3_length_652_cov_10.205217:0.03276354628952447140):0.00346015784637074015,Albizia_multiflora_Hughes_3090@NODE_3_length_1121_cov_45.043103:0.02136801721852733121):0.00000100000050002909):0.00783839564128326234):0.01361961647343067072,((_R_Albizia_coripatensis_Hughes_2433@NODE_4_length_1083_cov_197.206759:0.38201182091709445787,(Albizia_adinocephala_FHO33_88@NODE_3_length_1126_cov_47.811249:0.10124292912355094265,((_R_Albizia_xerophytica_Hughes_1435@NODE_2_length_523_cov_19.421525:0.14872086544837878619,Albizia_sinaloensis_Hughes_1576@NODE_2_length_835_cov_27.451187:0.03581886010952742977):0.00345985277376182742,Albizia_tomentosa_Hughes_648@NODE_2_length_713_cov_25.248428:0.16568569126514529066):0.04393093467509519290):0.17361012654472485206):0.10828862368842580299,Albizia_niopoides_Simon_1601@NODE_3_length_1103_cov_117.110136:0.11234991479525828495):0.00000100000050002909):0.02235903702399636220):0.04336010158138953879,((_R_Acacia_rostellifera_Murphy_466@NODE_5_length_1426_cov_93.840623:0.05748448068143834772,_R_Archidendron_clypearia_Wieringa_1849@NODE_4_length_1068_cov_152.578204:0.16516226798469882397):0.00574733199698950967,(((Punjuba_callejasii_Daly_5935@NODE_3_length_633_cov_28.413669:0.02245748975716833212,(_R_Punjuba_killipii_Palodorios_6252@NODE_3_length_719_cov_57.227414:0.01542126217167988887,_R_Punjuba_lehmannii_Escobar_7465@NODE_3_length_1153_cov_57.802045:0.00776566981322308111):0.00256800895278837347):0.01307359788103067827,((((_R_Jupunba_macradenia_Lourteig_3021@NODE_4_length_826_cov_103.452603:0.01267359925314313907,((Balizia_elegans_Iganci_870@NODE_2_length_1469_cov_79.125718:0.02192345186960906536,(_R_Balizia_pedicellaris_Queiroz_15529@NODE_1_length_1058_cov_344.060818:0.01146115231999704324,((_R_Jupunba_oppositifolia_Liegier_16014@NODE_3_length_1107_cov_105.225243:0.00554714187975730542,_R_Jupunba_abbottii_Zanoni_21220@NODE_3_length_1012_cov_86.810695:0.00969062235979824445):0.09539827568056594154,Balizia_leucocalyx_Aguilar_1939@NODE_3_length_1290_cov_129.428689:0.04168866591841932645):0.01144129323081178110):0.00167387714000867571):0.00100750349746256038,(Jupunba_limae_Iganci_261@NODE_2_length_1662_cov_49.931861:0.00508689970785499053,_R_Jupunba_villosa_Borges_423@NODE_3_length_841_cov_184.778796:0.00224377306684204591):0.02643308351922091237):0.00416173972320839705):0.00207637276458158548,((Jupunba_nipensis_Mayo_19662@NODE_3_length_663_cov_17.134812:0.11187340671014767146,Jupunba_asplenifolia_Ekman_6383@NODE_3_length_748_cov_24.150522:0.00529168951332625957):0.04107283652341770647,(_R_Balizia_spnov_Morim_577@NODE_2_length_984_cov_173.135630:0.04065763137955540757,(_R_Hydrochorea_marginata_Morim_563@NODE_4_length_1103_cov_51.555556:0.55977792097753575895,((Cathormion_obliquifoliolatum_Wieringa_6519@NODE_1_length_1430_cov_147.658182:0.23989628701857670934,Hydrochorea_gonggrijpii_Tillett_45696@NODE_3_length_880_cov_189.910336:0.00914538565055648262):0.00658391785020855189,(Cathormion_rhombifolium_Deighton_3618@NODE_3_length_780_cov_45.506401:0.03185107889464270509,(Hydrochorea_corymbosa1_Bonadeu_655@NODE_3_length_804_cov_163.754339:0.00254405037260192540,_R_Hydrochorea_corymbosa2_Iganci_862@NODE_2_length_1073_cov_206.726916:0.00372506552019698841):0.01328087414419470633):0.00374490355277732343):0.00194871002285954345):0.00205669822935450200):0.00314196517000789625):0.01299704184550614164):0.00191710708685522563,((_R_Jupunba_longipedunculata_Cardona_2682@NODE_4_length_954_cov_90.403649:0.02347113355466998869,Jupunba_floribunda_Iganci_883@NODE_3_length_1435_cov_55.333579:0.01817840294413712240):0.05612827133846727545,(Jupunba_microcalyx_Iganci_855@NODE_3_length_1444_cov_104.028530:0.00341756397146929800,Jupunba_leucophylla_Iganci_839@NODE_2_length_1462_cov_140.685199:0.00807760718074773329):0.02527622206723759840):0.01671242430522592096):0.00497767011657085628,(Jupunba_barbouriana_Iganci_847@NODE_3_length_1267_cov_54.886555:0.02329415380340382064,(((Jupunba_cochleata_Bonadeu_673@NODE_4_length_836_cov_12.035573:0.37831082157764295282,((Jupunba_oxyphyllidia_Yonker_6157@NODE_3_length_1058_cov_61.945973:0.01108429479635286187,Jupunba_idiopoda_Quesada_1718@NODE_3_length_794_cov_63.912134:0.02095377004020199802):0.00786365639401727032,(Jupunba_commutata_Maguire_46145@NODE_3_length_1163_cov_73.701657:0.00512383136955023820,_R_Jupunba_trapezifolia_Simon_1600@NODE_2_length_660_cov_156.347107:0.02055523243250969440):0.01172207370407679812):0.00407172052677143900):0.00289846469086296526,_R_Jupunba_langsdorfii_Ribeiro_728@NODE_3_length_1475_cov_65.722461:0.01541576348097884082):0.00644961979935787869,_R_Jupunba_laeta_Mori_25147@NODE_4_length_857_cov_17.188462:0.33113748245301677375):0.00000100000050002909):0.00586310377993573464):0.00189469522385770001):0.02137330874354620089,(Jupunba_abbottii_Zanoni_21220@NODE_4_length_819_cov_45.640162:0.01905486226275028561,(_R_Jupunba_filamentosa_Lima_7487@NODE_3_length_1368_cov_121.333075:0.01287463123622691920,(_R_Jupunba_villosa_Borges_423@NODE_4_length_698_cov_73.671498:0.00444515322689398480,Jupunba_brachystachya_Lima_7438@NODE_3_length_1271_cov_83.073702:0.00988369449083061069):0.00000100000050002909):0.01896021134546514025):0.02220545214178149332):0.00189424037548810973):0.04138153229183615806):0.04093620215604993479):0.16711906090991202056):0.05562644944816060727,(((Afrocalliandra_redacta_Germishuizen_5585@NODE_1_length_995_cov_248.786492:0.14514378845595624079,Calliandra_bella_LPQ15696@NODE_3_length_1030_cov_174.006296:0.19863837327157449208):0.09034093222956544877,((Albizia_tomentella_Leach_Dunlop_3801@NODE_2_length_1245_cov_195.222603:0.15290198856260026061,_R_Enterolobium_cyclocarpum_MWC9020@NODE_2_length_1345_cov_294.055994:0.03940299639546212401):0.00686285882107916939,((((_R_Acacia_rostellifera_Murphy_466@NODE_1_length_1688_cov_183.613284:0.01862861999840852503,_R_Acacia_rostellifera_Murphy_466@NODE_6_length_544_cov_45.967880:0.02250056398832817744):0.05569545238942202880,Archidendron_clypearia_Wieringa_1849@NODE_1_length_1455_cov_260.576197:0.04931605103439772042):0.03124428318094057966,((_R_Albizia_edwallii_Dalmaso_272@NODE_1_length_808_cov_14.532537:0.02581881913210600649,Albizia_coripatensis_Hughes_2433@NODE_2_length_1519_cov_297.977115:0.01211077975159576166):0.00665704930687930404,(Albizia_adinocephala_FHO33_88@NODE_1_length_1939_cov_146.359291:0.01770273024526617875,(Albizia_niopoides_Simon_1601@NODE_2_length_1296_cov_195.575062:0.02110476204721100507,(_R_Albizia_burkartiana_StivalSantos_678@NODE_2_length_631_cov_15.253472:0.01819584138224497605,(Albizia_multiflora_Hughes_3090@NODE_1_length_1542_cov_170.071672:0.01466812314780621684,(_R_Albizia_decandra_Vilhena_231@NODE_1_length_948_cov_42.615385:0.02096297492444429769,(_R_Albizia_glabripetala_Lewis_1652@NODE_1_length_998_cov_76.359392:0.00701836650823590893,(_R_Albizia_subdimidiata_var_subdimidiata_Ferreira_210@NODE_2_length_1270_cov_159.449288:0.00303987136960025403,(_R_Albizia_inundata_Wood_26530@NODE_2_length_913_cov_281.712121:0.04230815133539586603,_R_Albizia_subdimidiata_var_minor_Gorts_341@NODE_2_length_998_cov_41.325733:0.00402680818021318703):0.00797068351355735560):0.00595554858985632846):0.00601913541006431334):0.00000100000050002909):0.00104876536753827619):0.00000100000050002909):0.00186683195867802933):0.00902144414201037914):0.01260073796192698846):0.00448591748169306984,((((((_R_Jupunba_limae_Iganci_261@NODE_4_length_736_cov_47.136571:0.01545972567833614128,Jupunba_villosa_Borges_423@NODE_6_length_606_cov_77.277883:0.01281676573294547594):0.02775874727454276034,_R_Jupunba_commutata_Maguire_46145@NODE_5_length_560_cov_59.668737:0.02537342156157069289):0.03946569901945380654,((Jupunba_leucophylla_Iganci_839@NODE_4_length_503_cov_83.309859:0.02090379675445920918,_R_Jupunba_cochleata_Bonadeu_673@NODE_5_length_586_cov_26.223969:0.01895868380592036218):0.01451637286504832945,((Jupunba_filamentosa_Lima_7487@NODE_5_length_609_cov_64.291353:0.01240930298121649053,(_R_Jupunba_limae_Iganci_261@NODE_5_length_681_cov_51.014901:0.00465074426533565975,Jupunba_villosa_Borges_423@NODE_5_length_643_cov_127.153710:0.00466323907417956571):0.00000100000050002909):0.00945296793431541979,Jupunba_leucophylla_Iganci_839@NODE_3_length_1074_cov_313.264794:0.01494333756430192735):0.01484446866397068528):0.01621112645333305097):0.02089842075670982069,(((_R_Jupunba_cochleata_Bonadeu_673@NODE_1_length_1892_cov_122.185124:0.01116252733946258499,((Jupunba_villosa_Borges_423@NODE_8_length_514_cov_28.258581:0.00000100000050002909,Jupunba_laeta_Mori_25147@NODE_2_length_1117_cov_69.798077:0.01577990168393504644):0.00492941676785933151,((_R_Jupunba_filamentosa_Lima_7487@NODE_2_length_1511_cov_188.817294:0.02238266203648167640,(_R_Jupunba_villosa_Borges_423@NODE_9_length_502_cov_30.698824:0.00248766125106782447,(_R_Jupunba_brachystachya_Lima_7438@NODE_1_length_1606_cov_157.037279:0.00000100000050002909,Jupunba_villosa_Borges_423@NODE_7_length_601_cov_726.274809:0.00000100000050002909):0.00000100000050002909):0.00642197040922598810):0.01409462431650859889,_R_Jupunba_langsdorfii_Ribeiro_728@NODE_2_length_1571_cov_143.511379:0.01093621463052228682):0.00000100000050002909):0.00324408605531932527):0.00352187779280636014,(Jupunba_floribunda_Iganci_883@NODE_2_length_1673_cov_154.256266:0.00531646223934417565,((Jupunba_commutata_Maguire_46145@NODE_2_length_1391_cov_167.025114:0.01489529910958410468,_R_Jupunba_barbouriana_Iganci_847@NODE_2_length_1567_cov_227.350336:0.01212528834904576247):0.00388975063328821872,_R_Jupunba_longipedunculata_Cardona_2682@NODE_1_length_1340_cov_177.600950:0.00880121061908207408):0.00109483855016119101):0.00594143793310437755):0.01343148219018115534,(((Jupunba_oxyphyllidia_Yonker_6157@NODE_1_length_1348_cov_154.705744:0.01652353625435984061,((Jupunba_nipensis_Mayo_19662@NODE_2_length_873_cov_84.346734:0.01281884697122263016,Jupunba_asplenifolia_Ekman_6383@NODE_1_length_1024_cov_84.342133:0.02075012847017344494):0.01040579245015636929,((_R_Jupunba_macradenia_Lourteig_3021@NODE_1_length_1163_cov_193.787293:0.11845580274560969791,_R_Jupunba_idiopoda_Quesada_1718@NODE_1_length_1350_cov_102.219953:0.00293637862514933845):0.00281067186089153757,(_R_Balizia_leucocalyx_Aguilar_1939@NODE_2_length_1685_cov_179.083333:0.06160234549458587505,Balizia_elegans_Iganci_870@NODE_3_length_1410_cov_155.144786:0.03469774413929707646):0.01843630956210832311):0.00795891537402128486):0.00212791943407071582):0.00274526654679104485,(Jupunba_oppositifolia_Liegier_16014@NODE_1_length_1305_cov_137.197068:0.00792348349744776553,Jupunba_abbottii_Zanoni_21220@NODE_1_length_1243_cov_197.447684:0.01528777313749964117):0.00914232977261738092):0.00507808672453175305,((Cathormion_obliquifoliolatum_Wieringa_6519@NODE_2_length_1249_cov_225.542714:0.05106837043017882494,Cathormion_rhombifolium_Deighton_3618@NODE_2_length_1151_cov_105.029795:0.00523004769706407382):0.00334395297140792618,(Balizia_spnov_Morim_577@NODE_4_length_610_cov_286.641441:0.01534060342993578789,((_R_Hydrochorea_gonggrijpii_Tillett_45696@NODE_2_length_1093_cov_245.282480:0.00300238456464455451,Hydrochorea_marginata_Morim_563@NODE_2_length_1600_cov_251.456993:0.00596013300185535642):0.00285501577540446137,(_R_Hydrochorea_corymbosa2_Iganci_862@NODE_4_length_631_cov_318.321181:0.00000100000050002909,_R_Hydrochorea_corymbosa1_Bonadeu_655@NODE_2_length_989_cov_310.793362:0.00971494764167414593):0.00802903295280909396):0.00269274549646414309):0.00130056277982324147):0.00179573884582426334):0.00710662209044542279):0.01200915061264763023):0.05243936215581219279,Jupunba_microcalyx_Iganci_855@NODE_1_length_1555_cov_212.159675:0.01854556209444232703):0.01509741277217324651,(_R_Punjuba_killipii_Palodorios_6252@NODE_1_length_1223_cov_79.155323:0.00780942159269765960,((Punjuba_lehmannii_Escobar_7465@NODE_1_length_1571_cov_112.762383:0.00964099255078860150,_R_Punjuba_racemiflora_Jimenez_Soares_3626@NODE_2_length_1300_cov_209.391660:0.01110666448344484192):0.00200559162328867993,Punjuba_callejasii_Daly_5935@NODE_1_length_1021_cov_68.840042:0.01484988423002419483):0.00209681105924251071):0.00891717895292170291):0.00953974492307807509):0.01082701456164028748):0.02318022853517807610):0.05399769034920794131,((Archidendron_clypearia_Wieringa_1849@NODE_5_length_1049_cov_146.716049:0.09003625443105799098,_R_Albizia_coripatensis_Hughes_2433@NODE_3_length_1293_cov_100.674342:0.11141752698621655571):0.03050075682612369068,(Calliandra_bella_LPQ15696@NODE_2_length_1206_cov_236.346324:0.32336684278914451518,_R_Afrocalliandra_redacta_Germishuizen_5585@NODE_2_length_821_cov_238.487903:0.09550252423402204316):0.06679153232797499506):0.07975291934118884651):0.04346977771753827990):0.10818614395285283680):0.07804958835243630544,((_R_Enterolobium_cyclocarpum_MWC9020@NODE_1_length_1440_cov_300.040352:0.10734717585182583510,((((((Albizia_subdimidiata_var_minor_Gorts_341@NODE_1_length_1020_cov_48.715801:0.00055381159578123367,_R_Albizia_subdimidiata_var_subdimidiata_Ferreira_210@NODE_1_length_1278_cov_194.391341:0.00252274626087280488):0.03198126298009697915,_R_Albizia_inundata_Wood_26530@NODE_1_length_942_cov_257.634724:0.03776914434994545211):0.00843093260743417797,_R_Albizia_glabripetala_Lewis_1652@NODE_2_length_938_cov_57.150987:0.02405346059185915417):0.00754919868417390158,_R_Albizia_decandra_Vilhena_231@NODE_2_length_851_cov_59.001292:0.00781212850316882063):0.00269777655327209419,(((_R_Albizia_tomentosa_Hughes_648@NODE_1_length_1396_cov_133.579227:0.01479798382057418565,_R_Albizia_sinaloensis_Hughes_1576@NODE_1_length_1155_cov_138.924861:0.01218657232297822544):0.00141213995341137239,(_R_Albizia_adinocephala_FHO33_88@NODE_2_length_1563_cov_186.877524:0.01342480103245826881,Albizia_xerophytica_Hughes_1435@NODE_1_length_1404_cov_113.154484:0.01625189920417214121):0.00234233161742730504):0.02162206667379670474,(Albizia_multiflora_Hughes_3090@NODE_2_length_1377_cov_174.772308:0.02609315160503509687,Albizia_niopoides_Simon_1601@NODE_1_length_1377_cov_209.336154:0.02764939552217640650):0.01141461132201222403):0.00514918358942071438):0.00400285048128378590,_R_Albizia_coripatensis_Hughes_2433@NODE_1_length_1648_cov_276.215786:0.03152000524439564633):0.01204541323245000503):0.01440005013477402805,(_R_Albizia_edwallii_Dalmaso_272@NODE_2_length_728_cov_13.916790:0.01957216620892442832,Albizia_burkartiana_StivalSantos_678@NODE_1_length_968_cov_15.148959:0.02264293868742734903):0.00384913396532646484):0.03250865728706286983):0.03622576905095457184,(((Jupunba_nipensis_Mayo_19662@NODE_1_length_898_cov_66.989038:0.00000100000050002909,Jupunba_asplenifolia_Ekman_6383@NODE_5_length_579_cov_42.326693:0.00393541487189551231):0.02101667290498416760,((Jupunba_oxyphyllidia_Yonker_6157@NODE_2_length_1177_cov_173.386364:0.00401334308901668806,Jupunba_idiopoda_Quesada_1718@NODE_2_length_1120_cov_104.506232:0.01043873383900244603):0.01180415245133492608,(((_R_Jupunba_langsdorfii_Ribeiro_728@NODE_1_length_1637_cov_148.336538:0.01032553755596219390,((Jupunba_limae_Iganci_261@NODE_1_length_1711_cov_126.935129:0.01089324262058180039,Jupunba_villosa_Borges_423@NODE_1_length_1750_cov_154.945009:0.01594501633166511834):0.00523932122691365878,((Jupunba_limae_Iganci_261@NODE_6_length_526_cov_42.084633:0.01437823538443648227,_R_Jupunba_filamentosa_Lima_7487@NODE_1_length_1684_cov_127.083385:0.00285363456362776498):0.00301806819978227888,_R_Jupunba_brachystachya_Lima_7438@NODE_2_length_1561_cov_159.359164:0.01739491263421613296):0.00630844843840630814):0.00130006878981051336):0.00190214165497339929,Jupunba_laeta_Mori_25147@NODE_1_length_1152_cov_71.386977:0.00805982628662288772):0.00000100000050002909,((((Jupunba_asplenifolia_Ekman_6383@NODE_2_length_947_cov_51.808046:0.01047150215704190611,(Jupunba_oppositifolia_Liegier_16014@NODE_2_length_1136_cov_164.205855:0.00769365436067612467,Jupunba_abbottii_Zanoni_21220@NODE_2_length_1169_cov_146.856227:0.04879808643874278956):0.01046300024749175286):0.00771559505802390730,(((Jupunba_macradenia_Lourteig_3021@NODE_2_length_970_cov_223.051512:0.01889386231206946140,_R_Balizia_elegans_Iganci_870@NODE_1_length_1628_cov_162.223082:0.02338873060249184802):0.00000100000050002909,Balizia_leucocalyx_Aguilar_1939@NODE_1_length_1688_cov_167.629423:0.01059406710331125059):0.00098866993060317413,(Balizia_pedicellaris_Queiroz_15529@NODE_3_length_816_cov_433.620237:0.00049636974599160104,_R_Balizia_pedicellaris_Queiroz_15529@NODE_4_length_500_cov_97.541573:0.00000100000050002909):0.01285376476068885755):0.00202291366705696033):0.00160978991761271187,(((_R_Balizia_spnov_Morim_577@NODE_3_length_829_cov_478.700258:0.01359069953208935644,(_R_Hydrochorea_gonggrijpii_Tillett_45696@NODE_1_length_1227_cov_212.441739:0.00378904148439001285,((_R_Hydrochorea_corymbosa2_Iganci_862@NODE_1_length_1243_cov_460.524411:0.00293613846410450009,Hydrochorea_corymbosa1_Bonadeu_655@NODE_1_length_1013_cov_274.027140:0.00706523690994196631):0.00589719193937315953,_R_Hydrochorea_marginata_Morim_563@NODE_1_length_1743_cov_236.887755:0.00889869332255588223):0.00526126179480719287):0.00000100000050002909):0.00362115263893519283,_R_Cathormion_rhombifolium_Deighton_3618@NODE_1_length_1179_cov_113.082577:0.00856394784100110093):0.00359961810357331503,Cathormion_obliquifoliolatum_Wieringa_6519@NODE_3_length_1166_cov_229.819982:0.01239144430366702701):0.00378278981949274878):0.00454854497173844824,(_R_Jupunba_cochleata_Bonadeu_673@NODE_2_length_1682_cov_154.320249:0.01704994603740135964,((Jupunba_longipedunculata_Cardona_2682@NODE_2_length_1284_cov_190.510356:0.01526113566467263843,Jupunba_floribunda_Iganci_883@NODE_1_length_1700_cov_159.008010:0.01258683019901518825):0.00378982505985148545,((_R_Jupunba_trapezifolia_Simon_1600@NODE_3_length_653_cov_204.016722:0.00263655346584433427,(_R_Jupunba_commutata_Maguire_46145@NODE_1_length_1598_cov_159.812623:0.00884086513717109550,Jupunba_barbouriana_Iganci_847@NODE_1_length_1725_cov_186.804612:0.00507388011101684699):0.00092419799213537361):0.00187643198712439136,(Jupunba_microcalyx_Iganci_855@NODE_2_length_1537_cov_210.065068:0.00454352341781242078,Jupunba_leucophylla_Iganci_839@NODE_1_length_1944_cov_185.321371:0.00199214126906741571):0.00791702069545569681):0.00213043347002481046):0.00412885477366298388):0.00111987863733249509):0.00188331721669462364):0.00123110804903430403):0.00526822430408300200):0.00469983981373091331,((_R_Punjuba_callejasii_Daly_5935@NODE_2_length_997_cov_53.266304:0.01156763903745830317,_R_Punjuba_racemiflora_Jimenez_Soares_3626@NODE_1_length_1403_cov_184.108597:0.00459664953936724224):0.00747002835707176807,(Punjuba_lehmannii_Escobar_7465@NODE_2_length_1513_cov_110.190808:0.00144961346987978329,Punjuba_killipii_Palodorios_6252@NODE_2_length_1151_cov_75.943203:0.00269057484187116246):0.01223320442075807521):0.01655690419743056224):0.00675989280553528256):0.00329302087780452635,Albizia_tomentella_Leach_Dunlop_3801@NODE_1_length_1390_cov_258.409749:0.04358325135479240720):0.00811552365411651044,Archidendron_clypearia_Wieringa_1849@NODE_2_length_1332_cov_272.582470:0.02484803884051725587):0.00824154929221215110):0.02971290455861735555,_R_Acacia_rostellifera_Murphy_466@NODE_2_length_1655_cov_263.763625:0.06462742480872965545,Acacia_rostellifera_Murphy_466@NODE_3_length_1559_cov_282.992578:0.13318635787455224140):0.0;
