# Supplementary material for: A new generic circumscription of Hydrochorea (Leguminosae, Caesalpinioideae, mimosoid clade) with an amphi-Atlantic distribution
Source: PhytoKeys. 2022 Aug 22;205:401–37. doi: 10.3897/phytokeys.205.82775 (PMC9849043; doi:10.3897/phytokeys.205.82775)
Supplement: Supplementary material 2 — Supplementary data file S2 [file phytokeys-205-401_article-82775__-s002.zip › RBH3_m50424_comp38400_c0_seq1_exon02.tre]

(Calliandra_bella_LPQ15696@NODE_1_length_1543_cov_252.907231:0.06797391697896962293,((((Punjuba_callejasii_Daly_5935@NODE_1_length_1146_cov_24.286249:0.07188573044789327293,(_R_Punjuba_racemiflora_Jimenez_Soares_3626@NODE_1_length_1554_cov_171.031821:0.00642160787746204938,(Punjuba_lehmannii_Escobar_7465@NODE_1_length_1670_cov_110.890144:0.00782423093604960561,_R_Punjuba_killipii_Palodorios_6252@NODE_1_length_1165_cov_99.861213:0.00927275117355119347):0.00091882712658252527):0.00105281683310474669):0.00489434833900964650,(((_R_Jupunba_microcalyx_Iganci_855@NODE_1_length_1035_cov_184.510438:0.01664330841027666930,(Jupunba_floribunda_Iganci_883@NODE_1_length_1743_cov_169.750900:0.00852504376693063656,(Balizia_spnov_Morim_577@NODE_1_length_1501_cov_366.967497:0.01039064574224136950,((((_R_Jupunba_asplenifolia_Ekman_6383@NODE_1_length_1004_cov_72.458468:0.00323638862897624889,_R_Jupunba_nipensis_Mayo_19662@NODE_1_length_1215_cov_44.068541:0.00086612310645015392):0.00107254191513146972,(Jupunba_oppositifolia_Liegier_16014@NODE_1_length_1237_cov_164.293103:0.00616737978505582998,Jupunba_abbottii_Zanoni_21220@NODE_1_length_1351_cov_144.649137:0.00319217320650552272):0.00169130785899373462):0.00319614628179162516,(Jupunba_barbouriana_Iganci_847@NODE_1_length_1733_cov_221.722222:0.00222168773297175054,_R_Jupunba_trapezifolia_Simon_1600@NODE_1_length_1246_cov_152.189757:0.00420659458390003262):0.00450344129424593443):0.00000100000050002909,((((Balizia_elegans_Iganci_870@NODE_1_length_1900_cov_139.052112:0.00936023054213154689,(Hydrochorea_corymbosa1_Bonadeu_655@NODE_1_length_1080_cov_238.606829:0.00298544355623481424,(_R_Hydrochorea_corymbosa2_Iganci_862@NODE_1_length_1406_cov_436.884530:0.00361421597310379161,_R_Hydrochorea_gonggrijpii_Tillett_45696@NODE_1_length_1317_cov_173.547581:0.00267238601304233599):0.00000100000050002909):0.00419991693068014985):0.00129242421341296907,((Hydrochorea_marginata_Morim_563@NODE_1_length_1334_cov_254.241050:0.00658862926256918290,(Cathormion_rhombifolium_Deighton_3618@NODE_1_length_1577_cov_103.950667:0.00151880575099512202,_R_Cathormion_obliquifoliolatum_Wieringa_6519@NODE_1_length_1365_cov_242.112977:0.00380629840566455453):0.00500392750492374694):0.00166702837591046777,Balizia_pedicellaris_Queiroz_15529@NODE_1_length_1370_cov_400.367300:0.01532287822701172350):0.00066633216272698310):0.00365846834798814850,Jupunba_oxyphyllidia_Yonker_6157@NODE_1_length_1288_cov_190.592898:0.00326549926235599700):0.00120064374895480393,(_R_Jupunba_idiopoda_Quesada_1718@NODE_1_length_1252_cov_155.954894:0.00852189041586285355,Jupunba_commutata_Maguire_46145@NODE_1_length_1638_cov_162.438821:0.00455431051823936960):0.00176944101520804626):0.00061901213988829523):0.00195831443828261599):0.00123519421058222202):0.00000100000050002909):0.00089465940580929861,((_R_Jupunba_microcalyx_Iganci_855@NODE_2_length_610_cov_31.474672:0.00551704311044682889,Jupunba_leucophylla_Iganci_839@NODE_1_length_1516_cov_358.287005:0.00283546589756262591):0.00434942827842548299,Jupunba_cochleata_Bonadeu_673@NODE_1_length_1996_cov_154.727462:0.01093915806219341452):0.00069056301094109584):0.00088561871896650885,(((Jupunba_villosa_Borges_423@NODE_1_length_1377_cov_215.950000:0.00802430532450591066,(((_R_Jupunba_floribunda_Iganci_883@NODE_2_length_518_cov_55.115646:0.01303035894192005467,Jupunba_longipedunculata_Cardona_2682@NODE_1_length_1232_cov_120.831169:0.00305993882337823138):0.00528120062185803794,(_R_Balizia_leucocalyx_Aguilar_1939@NODE_1_length_1360_cov_226.611847:0.00915439512944240391,(_R_Jupunba_macradenia_Lourteig_3021@NODE_1_length_1380_cov_158.666155:0.00348754968174512991,_R_Balizia_leucocalyx_Aguilar_1939@NODE_2_length_550_cov_13.331924:0.00493448049242441612):0.00182709069804789007):0.00117383241992784931):0.00062367231488069880,Jupunba_langsdorfii_Ribeiro_728@NODE_1_length_1615_cov_172.518205:0.00706435163098135914):0.00062621177118357295):0.00186548157941509272,_R_Jupunba_laeta_Mori_25147@NODE_1_length_1340_cov_61.103721:0.00781194078596336283):0.00068645927759080521,(Jupunba_limae_Iganci_261@NODE_1_length_1904_cov_153.525999:0.01220065825074519855,(Jupunba_filamentosa_Lima_7487@NODE_1_length_1376_cov_180.253272:0.00805807754888099650,_R_Jupunba_brachystachya_Lima_7438@NODE_1_length_1746_cov_171.468544:0.00252324861044981403):0.00193854783253196751):0.00186887967242397950):0.00055446992018139498):0.00442489894925429932):0.00369787865526993720,(Albizia_tomentella_Leach_Dunlop_3801@NODE_1_length_1596_cov_190.895984:0.03295612901704631642,(((_R_Albizia_edwallii_Dalmaso_272@NODE_1_length_903_cov_7.483491:0.00492021518912236049,Albizia_coripatensis_Hughes_2433@NODE_1_length_1695_cov_272.101978:0.00461651329895233428):0.00783414731475008501,(((_R_Albizia_niopoides_Simon_1601@NODE_1_length_1568_cov_201.275654:0.01537838950741280200,_R_Albizia_glabripetala_Lewis_1652@NODE_1_length_1274_cov_63.626566:0.01065411973028013159):0.00626295854676590675,(_R_Albizia_multiflora_Hughes_3090@NODE_1_length_1122_cov_195.842105:0.00879521441402100930,((_R_Albizia_tomentosa_Hughes_648@NODE_1_length_1576_cov_138.867245:0.00457657969500737619,Albizia_sinaloensis_Hughes_1576@NODE_1_length_1465_cov_118.796830:0.00348111980873263118):0.01001335138343481534,((Albizia_decandra_Vilhena_231@NODE_1_length_1027_cov_46.575789:0.00959708999829685973,(Albizia_subdimidiata_var_minor_Gorts_341@NODE_1_length_1176_cov_58.040946:0.00492315393218985264,(Albizia_subdimidiata_var_subdimidiata_Ferreira_210@NODE_1_length_1498_cov_195.014778:0.00686423291651606059,Albizia_inundata_Wood_26530@NODE_1_length_938_cov_292.454134:0.00467672307215312270):0.00000100000050002909):0.00757967313789205312):0.00121814311193971475,Albizia_burkartiana_StivalSantos_678@NODE_1_length_1052_cov_10.473420:0.00725859531485390560):0.00121919971300996403):0.00235699618122658461):0.00207475499267740495):0.00396135763960045635,(Albizia_adinocephala_FHO33_88@NODE_1_length_1802_cov_189.722899:0.00772592540119350010,Albizia_xerophytica_Hughes_1435@NODE_1_length_1616_cov_116.076673:0.00705891221847060064):0.00817638585660913214):0.00353818168489740707):0.00207125075629067566,Enterolobium_cyclocarpum_MWC9020@NODE_1_length_1646_cov_327.933716:0.02337792882322567781):0.00068929773158039334):0.00063953126435213256):0.00059800116549342129,(_R_Archidendron_clypearia_Wieringa_1849@NODE_1_length_1562_cov_290.328620:0.01202370423853292916,_R_Acacia_rostellifera_Murphy_466@NODE_1_length_1766_cov_228.307874:0.02584838890497288474):0.00311126459781628853):0.04686909860186812271,Afrocalliandra_redacta_Germishuizen_5585@NODE_1_length_1251_cov_235.211244:0.07167558681087529693):0.0;
