# Supplementary material for: A new generic circumscription of Hydrochorea (Leguminosae, Caesalpinioideae, mimosoid clade) with an amphi-Atlantic distribution
Source: PhytoKeys. 2022 Aug 22;205:401–37. doi: 10.3897/phytokeys.205.82775 (PMC9849043; doi:10.3897/phytokeys.205.82775)
Supplement: Supplementary material 2 — Supplementary data file S2 [file phytokeys-205-401_article-82775__-s002.zip › RBH3_m50424_comp38400_c0_seq1_exon03.tre]

((((((_R_Calliandra_bella_LPQ15696@NODE_1_length_1345_cov_118.589905:0.08919749774003186971,_R_Afrocalliandra_redacta_Germishuizen_5585@NODE_1_length_967_cov_136.501124:0.09482882898004117711):0.06319822310239724128,(((Punjuba_callejasii_Daly_5935@NODE_1_length_723_cov_22.524768:0.01128125291294827283,_R_Punjuba_racemiflora_Jimenez_Soares_3626@NODE_1_length_1052_cov_101.934359:0.01163934052226676952):0.00136240482217153507,(Punjuba_killipii_Palodorios_6252@NODE_1_length_873_cov_40.381910:0.02246747194242026263,Punjuba_lehmannii_Escobar_7465@NODE_1_length_1085_cov_68.406746:0.00894338258267103267):0.00340050449012530617):0.00471647766348395545,((Jupunba_limae_Iganci_261@NODE_1_length_1528_cov_72.232254:0.00086049300102572707,Jupunba_brachystachya_Lima_7438@NODE_1_length_1261_cov_85.369088:0.00622667353126524995):0.00715942830923531337,((((_R_Jupunba_macradenia_Lourteig_3021@NODE_1_length_1033_cov_79.684100:0.00930867887000583899,Jupunba_filamentosa_Lima_7487@NODE_1_length_1507_cov_65.162238:0.00773377918387738953):0.00375713025904426566,(((_R_Jupunba_asplenifolia_Ekman_6383@NODE_1_length_689_cov_25.437908:0.00615291816062680033,(Jupunba_abbottii_Zanoni_21220@NODE_1_length_770_cov_128.239538:0.00000100000050002909,Jupunba_oppositifolia_Liegier_16014@NODE_1_length_896_cov_186.704518:0.00742050720418334538):0.02495325202312558346):0.05006276457565157073,(Jupunba_barbouriana_Iganci_847@NODE_1_length_1102_cov_119.804878:0.01001008122445363330,_R_Jupunba_cochleata_Bonadeu_673@NODE_1_length_1212_cov_78.041410:0.00663056060714896367):0.00167262312141805165):0.00203495013095042780,((_R_Jupunba_nipensis_Mayo_19662@NODE_1_length_687_cov_34.281967:0.00871157833089358097,_R_Jupunba_villosa_Borges_423@NODE_1_length_1458_cov_83.091962:0.00765031262552452133):0.00374244097248928884,((Jupunba_trapezifolia_Simon_1600@NODE_1_length_738_cov_179.437775:0.00475657790972301361,(_R_Jupunba_idiopoda_Quesada_1718@NODE_1_length_917_cov_59.170238:0.00711430390671667114,Jupunba_commutata_Maguire_46145@NODE_1_length_1187_cov_86.190991:0.00933378279894642865):0.00000100000050002909):0.00208925406376391735,_R_Jupunba_oxyphyllidia_Yonker_6157@NODE_1_length_1005_cov_77.912716:0.01166440568834802190):0.00000100000050002909):0.00431776654162417586):0.00259976243820117655):0.00084368906458635938,(((_R_Jupunba_longipedunculata_Cardona_2682@NODE_1_length_909_cov_105.365385:0.00599179445873984206,_R_Jupunba_floribunda_Iganci_883@NODE_1_length_1267_cov_84.278151:0.00939325523923224999):0.00310073928360202937,((((Hydrochorea_corymbosa1_Bonadeu_655@NODE_1_length_911_cov_112.685748:0.00463616517497860824,(Cathormion_rhombifolium_Deighton_3618@NODE_1_length_1103_cov_59.538012:0.00378221046568003342,Cathormion_obliquifoliolatum_Wieringa_6519@NODE_1_length_1183_cov_120.615248:0.00291466716452088229):0.01191578039432993064):0.00000100000050002909,(_R_Hydrochorea_marginata_Morim_563@NODE_1_length_1231_cov_123.926343:0.00438280380602115108,_R_Hydrochorea_corymbosa2_Iganci_862@NODE_1_length_1225_cov_106.024786:0.00112726579197856662):0.00113487046279513648):0.00187927751639281300,_R_Hydrochorea_gonggrijpii_Tillett_45696@NODE_1_length_1047_cov_79.221649:0.00716070318746744004):0.00556769909208460097,((_R_Balizia_pedicellaris_Queiroz_15529@NODE_1_length_1336_cov_235.421546:0.00615517306488926313,Balizia_elegans_Iganci_870@NODE_1_length_1290_cov_67.133553:0.00863335893140576051):0.00189466568156903734,Balizia_spnov_Morim_577@NODE_1_length_1257_cov_177.807820:0.00894543463422420825):0.00084713064143727556):0.00525107023257264695):0.00084373981850408778,((_R_Jupunba_leucophylla_Iganci_839@NODE_2_length_584_cov_37.268245:0.01119323262835334939,Balizia_leucocalyx_Aguilar_1939@NODE_1_length_1143_cov_102.233583:0.00769366730284395256):0.00324834442670458856,((_R_Jupunba_leucophylla_Iganci_839@NODE_1_length_1549_cov_106.144022:0.00187442380551182744,_R_Jupunba_microcalyx_Iganci_855@NODE_1_length_1256_cov_99.485157:0.00089846027221225817):0.00875841122681337084,_R_Jupunba_laeta_Mori_25147@NODE_1_length_686_cov_40.172414:0.00691945569764255280):0.00177517040708070504):0.00085125110495073346):0.00172710405194292861):0.00085584665484495360,_R_Jupunba_langsdorfii_Ribeiro_728@NODE_1_length_1466_cov_76.989201:0.01165298068890739495):0.00262393779605671297):0.00086106651927861442):0.00184146993665944975):0.00085522839976767185,((((Albizia_decandra_Vilhena_231@NODE_1_length_600_cov_26.978967:0.00000100000050002909,Albizia_multiflora_Hughes_3090@NODE_1_length_1067_cov_101.424242:0.00245030609868910265):0.00758718508914889202,((Albizia_subdimidiata_var_subdimidiata_Ferreira_210@NODE_1_length_892_cov_109.492025:0.00160744956602430940,_R_Albizia_inundata_Wood_26530@NODE_1_length_881_cov_150.562954:0.00996761737307506890):0.00744918976542071135,(Albizia_glabripetala_Lewis_1652@NODE_1_length_985_cov_32.659692:0.00148268084659380363,Albizia_subdimidiata_var_minor_Gorts_341@NODE_1_length_875_cov_29.006266:0.04253722653436690926):0.00808417447097040977):0.00336512005440294708):0.01147465418985345494,(_R_Albizia_burkartiana_StivalSantos_678@NODE_1_length_854_cov_8.244055:0.00376134207699805852,(Albizia_niopoides_Simon_1601@NODE_1_length_1054_cov_104.198567:0.03764780752644109746,((_R_Albizia_adinocephala_FHO33_88@NODE_1_length_1620_cov_72.333765:0.00587071330447021342,_R_Albizia_xerophytica_Hughes_1435@NODE_1_length_1075_cov_64.041082:0.01060795032210175640):0.00172860493775168957,(_R_Albizia_tomentosa_Hughes_648@NODE_1_length_1179_cov_62.762250:0.00404549137585200926,Albizia_sinaloensis_Hughes_1576@NODE_1_length_1014_cov_41.975454:0.00098204413428376277):0.00709319403946135664):0.00487522148683431494):0.00000100000050002909):0.00542561553143415705):0.00396285076356928199,(_R_Albizia_coripatensis_Hughes_2433@NODE_1_length_1481_cov_124.487892:0.01569023652034130106,_R_Albizia_edwallii_Dalmaso_272@NODE_1_length_902_cov_5.237308:0.01999132879108247995):0.00815559993884668218):0.00460681429778430056):0.00104666045685591100,Albizia_tomentella_Leach_Dunlop_3801@NODE_1_length_1037_cov_156.330208:0.04401136409405450450):0.00108451687309136136,_R_Enterolobium_cyclocarpum_MWC9020@NODE_1_length_1050_cov_193.664954:0.03982911099210661304):0.00000100000050002909,Archidendron_clypearia_Wieringa_1849@NODE_1_length_961_cov_178.811086:0.01954365622016475748,Acacia_rostellifera_Murphy_466@NODE_1_length_618_cov_262.900185:0.01580857138675455242):0.0;
