# Supplementary material for: A new generic circumscription of Hydrochorea (Leguminosae, Caesalpinioideae, mimosoid clade) with an amphi-Atlantic distribution
Source: PhytoKeys. 2022 Aug 22;205:401–37. doi: 10.3897/phytokeys.205.82775 (PMC9849043; doi:10.3897/phytokeys.205.82775)
Supplement: Supplementary material 2 — Supplementary data file S2 [file phytokeys-205-401_article-82775__-s002.zip › RBH3_m52556_comp38644_c0_seq1_exon04.tre]

((Albizia_subdimidiata_var_subdimidiata_Ferreira_210@NODE_1_length_1128_cov_161.730733:0.00795912164781071955,(_R_Albizia_inundata_Wood_26530@NODE_1_length_964_cov_1130.380638:0.00570682344834733731,(Albizia_glabripetala_Lewis_1652@NODE_1_length_940_cov_73.381228:0.00440079315787359968,_R_Albizia_subdimidiata_var_minor_Gorts_341@NODE_1_length_901_cov_52.120146:0.00000100000050002909):0.00383518759531667778):0.00187535641147944677):0.00240449995941130652,(Albizia_multiflora_Hughes_3090@NODE_1_length_950_cov_152.592211:0.00653904953004155048,((_R_Albizia_edwallii_Dalmaso_272@NODE_1_length_1114_cov_5.452314:0.00973247913927853536,((_R_Punjuba_callejasii_Daly_5935@NODE_1_length_836_cov_19.728590:0.00495338293671578229,_R_Punjuba_killipii_Palodorios_6252@NODE_1_length_983_cov_85.838852:0.00755408457855945292):0.00608716354170562354,(((Punjuba_lehmannii_Escobar_7465@NODE_1_length_1437_cov_82.005147:0.00877675388415331825,_R_Punjuba_racemiflora_Jimenez_Soares_3626@NODE_1_length_1419_cov_122.980626:0.01057501802937281521):0.00230942510345840063,((Jupunba_floribunda_Iganci_883@NODE_1_length_1531_cov_110.127235:0.00813987758994880184,((_R_Jupunba_limae_Iganci_261@NODE_1_length_1510_cov_103.493371:0.00627513433667410605,_R_Jupunba_cochleata_Bonadeu_673@NODE_1_length_1639_cov_107.022407:0.00994703763560782044):0.00445535828275256569,(_R_Jupunba_macradenia_Lourteig_3021@NODE_1_length_1041_cov_128.048755:0.00998811219991065438,((Jupunba_microcalyx_Iganci_855@NODE_1_length_1703_cov_131.627921:0.00073348289688079168,Jupunba_leucophylla_Iganci_839@NODE_1_length_1738_cov_185.628537:0.00219800320812726198):0.00495370428988263761,((Jupunba_abbottii_Zanoni_21220@NODE_1_length_1025_cov_126.686709:0.00483814854166236992,Jupunba_asplenifolia_Ekman_6383@NODE_1_length_809_cov_54.213115:0.00128858437817687323):0.00119629834336868867,(Jupunba_nipensis_Mayo_19662@NODE_1_length_1007_cov_39.093548:0.00245234661586506836,Jupunba_oppositifolia_Liegier_16014@NODE_1_length_1108_cov_114.437439:0.00000100000050002909):0.00152506451969196483):0.00301760341151900832):0.00080332496917868751):0.00125376857107081991):0.00108396019419610421):0.00147068946964212387,(((_R_Balizia_leucocalyx_Aguilar_1939@NODE_1_length_1404_cov_133.541070:0.01169431222691169267,Jupunba_laeta_Mori_25147@NODE_1_length_1074_cov_40.700100:0.01708194878972336614):0.00087555427613027475,((Jupunba_barbouriana_Iganci_847@NODE_1_length_1336_cov_163.559968:0.00303429950370722942,_R_Jupunba_trapezifolia_Simon_1600@NODE_1_length_1468_cov_178.510262:0.00380557727083134052):0.00073222605702101735,Jupunba_commutata_Maguire_46145@NODE_1_length_1245_cov_114.392979:0.00407796280230832229):0.00147434768227090209):0.00073722066697116853,(((_R_Jupunba_oxyphyllidia_Yonker_6157@NODE_1_length_1157_cov_141.636111:0.00265227877705324824,Jupunba_idiopoda_Quesada_1718@NODE_1_length_1161_cov_92.843173:0.00087719270200154918):0.00085084011479291525,(Jupunba_langsdorfii_Ribeiro_728@NODE_1_length_1680_cov_102.212726:0.00947722605060926683,_R_Jupunba_cochleata_Bonadeu_673@NODE_2_length_508_cov_35.814385:0.01184782536470345080):0.00000100000050002909):0.00085204735439120430,((_R_Balizia_spnov_Morim_577@NODE_1_length_2226_cov_191.061723:0.00581043025744961469,((_R_Balizia_elegans_Iganci_870@NODE_1_length_1616_cov_90.892788:0.00446615412983859643,_R_Balizia_pedicellaris_Queiroz_15529@NODE_1_length_2336_cov_176.384480:0.00297534715202616264):0.00296381907054033824,(Hydrochorea_corymbosa2_Iganci_862@NODE_1_length_1220_cov_224.426609:0.00417460567430553379,(Hydrochorea_gonggrijpii_Tillett_45696@NODE_1_length_940_cov_167.497103:0.00110011245169962116,((_R_Cathormion_rhombifolium_Deighton_3618@NODE_1_length_821_cov_130.883065:0.00378684310066554298,Cathormion_obliquifoliolatum_Wieringa_6519@NODE_1_length_1210_cov_359.436364:0.00086101564720305539):0.00086135547123064810,(Hydrochorea_marginata_Morim_563@NODE_1_length_1624_cov_152.109244:0.00521736087305146520,_R_Hydrochorea_corymbosa1_Bonadeu_655@NODE_1_length_972_cov_161.106870:0.00318439292922704760):0.00000100000050002909):0.00074137740434001870):0.00000100000050002909):0.00553918628544195456):0.00000100000050002909):0.00393002126714130616,(_R_Jupunba_longipedunculata_Cardona_2682@NODE_1_length_1260_cov_106.370245:0.00404343801118408654,((_R_Jupunba_villosa_Borges_423@NODE_1_length_1582_cov_96.232558:0.00465727230596324395,_R_Jupunba_brachystachya_Lima_7438@NODE_1_length_1487_cov_123.714184:0.00514129127703267120):0.00221033983874806403,Jupunba_filamentosa_Lima_7487@NODE_1_length_1577_cov_110.462000:0.00574802813769809042):0.00241571211924595554):0.00000100000050002909):0.00313717086764376618):0.00073205293254036466):0.00073311639434223684):0.00088594952265815571):0.00429335422396622673,(((_R_Acacia_rostellifera_Murphy_466@NODE_1_length_1559_cov_203.443320:0.02224272834637565366,(Enterolobium_cyclocarpum_MWC9020@NODE_1_length_1329_cov_266.769968:0.01975986375157121749,_R_Albizia_tomentella_Leach_Dunlop_3801@NODE_1_length_1225_cov_159.730836:0.03198609706661184604):0.00461504304150108045):0.00078993131364025570,_R_Archidendron_clypearia_Wieringa_1849@NODE_1_length_1316_cov_225.860371:0.01866288150982232941):0.00153132210626891457,(_R_Afrocalliandra_redacta_Germishuizen_5585@NODE_1_length_1086_cov_242.106046:0.05946807839768309539,_R_Calliandra_bella_LPQ15696@NODE_1_length_1126_cov_290.459485:0.08129285953376430562):0.05881336241447131241):0.00314690099042597149):0.00000100000050002909):0.00610777366491083596):0.00605124250377542250,(((_R_Albizia_niopoides_Simon_1601@NODE_1_length_983_cov_87.213024:0.01295813025842075181,_R_Albizia_niopoides_Simon_1601@NODE_2_length_728_cov_126.843318:0.01169244664477655030):0.00283360827356068587,(_R_Albizia_adinocephala_FHO33_88@NODE_1_length_1604_cov_130.037983:0.00490173681501969178,((_R_Albizia_tomentosa_Hughes_648@NODE_1_length_1165_cov_124.571691:0.00534310540650873196,_R_Albizia_sinaloensis_Hughes_1576@NODE_1_length_1064_cov_95.313070:0.00484564735917435239):0.00442664248195632180,Albizia_xerophytica_Hughes_1435@NODE_1_length_1169_cov_109.955128:0.00530347131783884349):0.00000100000050002909):0.00552848768003107258):0.00000100000050002909,_R_Albizia_burkartiana_StivalSantos_678@NODE_1_length_1012_cov_7.477534:0.00924992897460554658):0.00000100000050002909):0.00204686304533554684):0.00000100000050002909,Albizia_decandra_Vilhena_231@NODE_1_length_819_cov_47.270889:0.01416439364330832236):0.0;
