# Supplementary material for: A new generic circumscription of Hydrochorea (Leguminosae, Caesalpinioideae, mimosoid clade) with an amphi-Atlantic distribution
Source: PhytoKeys. 2022 Aug 22;205:401–37. doi: 10.3897/phytokeys.205.82775 (PMC9849043; doi:10.3897/phytokeys.205.82775)
Supplement: Supplementary material 2 — Supplementary data file S2 [file phytokeys-205-401_article-82775__-s002.zip › RBH3_m54867_comp38854_c0_seq1_exon04.tre]

(_R_Archidendron_clypearia_Wieringa_1849@NODE_1_length_1493_cov_313.468220:0.01594396102561668541,(((Albizia_tomentella_Leach_Dunlop_3801@NODE_2_length_1067_cov_94.418182:0.27980177676921036412,Albizia_tomentella_Leach_Dunlop_3801@NODE_1_length_1566_cov_206.340497:0.00904170097457716870):0.01660624159908056369,(_R_Enterolobium_cyclocarpum_MWC9020@NODE_1_length_1514_cov_333.579680:0.02306300859230034014,(Afrocalliandra_redacta_Germishuizen_5585@NODE_1_length_1240_cov_365.353396:0.09903761630475341193,Calliandra_bella_LPQ15696@NODE_1_length_1507_cov_311.486014:0.08463183484390009170):0.01196161349132879130):0.00559306473242409275):0.00049841379747321644,(((_R_Punjuba_racemiflora_Jimenez_Soares_3626@NODE_1_length_1522_cov_168.116955:0.01232110534997554220,((Punjuba_killipii_Palodorios_6252@NODE_1_length_1119_cov_109.393474:0.00447497199580784450,Punjuba_callejasii_Daly_5935@NODE_1_length_1145_cov_43.041199:0.00360701502971802479):0.00090188751807497385,_R_Punjuba_lehmannii_Escobar_7465@NODE_1_length_1493_cov_121.973870:0.00368195607176881887):0.00071114158050200626):0.00439785435940005451,((Jupunba_villosa_Borges_423@NODE_1_length_1522_cov_209.268512:0.00266167794118297519,Jupunba_brachystachya_Lima_7438@NODE_1_length_1218_cov_218.425066:0.00333888981688187534):0.00524133931461484570,((Jupunba_langsdorfii_Ribeiro_728@NODE_1_length_1919_cov_150.670467:0.00530592355729771724,_R_Jupunba_cochleata_Bonadeu_673@NODE_1_length_1684_cov_136.881145:0.00635731863818328555):0.00527970714454953100,((_R_Jupunba_cochleata_Bonadeu_673@NODE_2_length_646_cov_97.282953:0.00729465174009675740,(Jupunba_commutata_Maguire_46145@NODE_1_length_1339_cov_171.429477:0.00992305930150274955,((_R_Jupunba_filamentosa_Lima_7487@NODE_1_length_1788_cov_156.309760:0.00793465781026334548,(_R_Jupunba_laeta_Mori_25147@NODE_1_length_1130_cov_76.341880:0.00449925102705378468,(Jupunba_floribunda_Iganci_883@NODE_1_length_1711_cov_151.720318:0.00796098703341283249,(_R_Jupunba_longipedunculata_Cardona_2682@NODE_1_length_1438_cov_142.657605:0.00488019090223549157,(_R_Jupunba_trapezifolia_Simon_1600@NODE_1_length_987_cov_255.657725:0.00213335384510770186,Jupunba_barbouriana_Iganci_847@NODE_1_length_1497_cov_265.040845:0.00054241054880463792):0.00012629616528955334):0.00066976108768180556):0.00065262232451910489):0.00000100000050002909):0.00065950384279897154,(_R_Jupunba_microcalyx_Iganci_855@NODE_1_length_1308_cov_261.699431:0.00082707784920823407,(_R_Jupunba_microcalyx_Iganci_855@NODE_2_length_529_cov_25.258850:0.00255335180969450430,Jupunba_leucophylla_Iganci_839@NODE_1_length_2083_cov_246.484546:0.00000100000050002909):0.00130512957218290385):0.00795613992599546876):0.00000100000050002909):0.00098408453219235408):0.00098586338066731995,(Jupunba_macradenia_Lourteig_3021@NODE_1_length_1309_cov_133.566558:0.00697324417450984318,(Balizia_leucocalyx_Aguilar_1939@NODE_1_length_1589_cov_186.587302:0.01217145914698306366,((Jupunba_idiopoda_Quesada_1718@NODE_1_length_1233_cov_121.034602:0.00165517379021756523,Jupunba_oxyphyllidia_Yonker_6157@NODE_1_length_1263_cov_144.381113:0.00407924991282787672):0.00488418752289269519,(((Jupunba_asplenifolia_Ekman_6383@NODE_1_length_922_cov_52.004734:0.00000100000050002909,Jupunba_nipensis_Mayo_19662@NODE_1_length_908_cov_63.093863:0.00155194610151291787):0.00286320865222361009,(Jupunba_abbottii_Zanoni_21220@NODE_1_length_1308_cov_127.320065:0.00091428535205238522,Jupunba_oppositifolia_Liegier_16014@NODE_1_length_1174_cov_167.298997:0.00174024369829482977):0.00090776955813799156):0.00365971035797864200,(((_R_Balizia_elegans_Iganci_870@NODE_1_length_1630_cov_170.743078:0.00507268311800948384,(_R_Cathormion_obliquifoliolatum_Wieringa_6519@NODE_1_length_1241_cov_179.639123:0.00327108780902781067,Cathormion_rhombifolium_Deighton_3618@NODE_1_length_1373_cov_117.168210:0.00543490858006127116):0.00704432997128421300):0.00083960159529225423,(Hydrochorea_corymbosa2_Iganci_862@NODE_1_length_1344_cov_302.286268:0.00222893676613470986,(Hydrochorea_corymbosa1_Bonadeu_655@NODE_1_length_918_cov_200.637312:0.00923196427282102841,(Hydrochorea_gonggrijpii_Tillett_45696@NODE_1_length_1245_cov_230.351027:0.00244554302662144387,Hydrochorea_marginata_Morim_563@NODE_1_length_1613_cov_268.253255:0.00356592906655045028):0.00070109951685116186):0.00000100000050002909):0.00426643943465372828):0.00000100000050002909,(Jupunba_limae_Iganci_261@NODE_1_length_1627_cov_157.772903:0.00460343505667655268,(Balizia_pedicellaris_Queiroz_15529@NODE_1_length_1373_cov_152.375569:0.00655374612850393064,Balizia_spnov_Morim_577@NODE_1_length_1371_cov_286.553191:0.00512421700691736374):0.00000100000050002909):0.00328223758658512501):0.00196640466430513796):0.00000100000050002909):0.00098217394498800585):0.00000100000050002909):0.00295726644071824321):0.00000100000050002909):0.00069824282698819923):0.00317045435713894088):0.00500583835689210038,((_R_Albizia_burkartiana_StivalSantos_678@NODE_1_length_858_cov_12.378580:0.00870621187345217533,((Albizia_niopoides_Simon_1601@NODE_1_length_1421_cov_224.111607:0.01585250339342747852,((_R_Albizia_sinaloensis_Hughes_1576@NODE_1_length_1541_cov_113.081967:0.00263932862793526957,Albizia_tomentosa_Hughes_648@NODE_1_length_1365_cov_158.757764:0.00221279330646690546):0.00463500094758813666,(Albizia_adinocephala_FHO33_88@NODE_1_length_1952_cov_168.270933:0.00487602462602540129,_R_Albizia_xerophytica_Hughes_1435@NODE_1_length_1369_cov_128.268576:0.00447395970842227354):0.00242623356105282299):0.00440525761619248776):0.00076382531103541778,(((((_R_Albizia_subdimidiata_var_subdimidiata_Ferreira_210@NODE_1_length_1298_cov_224.736282:0.00171776987995922144,_R_Albizia_subdimidiata_var_minor_Gorts_341@NODE_1_length_1115_cov_46.185934:0.00091201757532592285):0.00000100000050002909,_R_Albizia_glabripetala_Lewis_1652@NODE_1_length_1116_cov_78.786333:0.00553609182116236893):0.00085995487505990682,Albizia_inundata_Wood_26530@NODE_1_length_871_cov_243.962010:0.00367267331604939498):0.00604216875311670495,_R_Albizia_multiflora_Hughes_3090@NODE_1_length_1510_cov_174.775994:0.00482644853583994327):0.00000100000050002909,_R_Albizia_decandra_Vilhena_231@NODE_1_length_918_cov_52.177170:0.00574784540425352358):0.00970214603895097095):0.00000100000050002909):0.00367806829931054081,(Albizia_edwallii_Dalmaso_272@NODE_1_length_911_cov_8.766355:0.00585147137426878829,Albizia_coripatensis_Hughes_2433@NODE_1_length_1598_cov_290.372781:0.00819906589193020521):0.00548901386473551415):0.00202846827859519277):0.00263809961826237237):0.00040043725873534247,Acacia_rostellifera_Murphy_466@NODE_1_length_1769_cov_228.709220:0.02323127486181450832):0.0;
