# Supplementary material for: A new generic circumscription of Hydrochorea (Leguminosae, Caesalpinioideae, mimosoid clade) with an amphi-Atlantic distribution
Source: PhytoKeys. 2022 Aug 22;205:401–37. doi: 10.3897/phytokeys.205.82775 (PMC9849043; doi:10.3897/phytokeys.205.82775)
Supplement: Supplementary material 3 — Supplementary data file S3 [file phytokeys-205-401_article-82775__-s003.zip]

Archive with 398 entries (398 files):
- MSC_m2033_comp16931_c0_seq1_1rr_MIortho1.tre
- MSC_m4137_comp20213_c0_seq1_exon01_1rr_MIortho1.tre
- MSC_m4547_comp20895_c0_seq1_exon01_1rr_1to1ortho.tre
- MSC_m4547_comp20895_c0_seq1_exon02_1rr_MIortho1.tre
- MSC_m4836_comp21048_c0_seq2_exon10_1rr_1to1ortho.tre
- MSC_m5412_comp21355_c0_seq4_exon09_1rr_1to1ortho.tre
- MSC_m6984_comp22295_c0_seq1_exon01_1rr_MIortho1.tre
- MSC_m8250_comp23964_c0_seq2_exon02_1rr_MIortho1.tre
- MSC_m8250_comp23964_c0_seq2_exon03_1rr_MIortho1.tre
- MSC_m11362_comp28444_c0_seq1_exon01_1rr_1to1ortho.tre
- MSC_m11362_comp28444_c0_seq1_exon02_1rr_1to1ortho.tre
- MSC_m11362_comp28444_c0_seq1_exon04_1rr_1to1ortho.tre
- MSC_m12877_comp29262_c0_seq2_exon01_1rr_MIortho1.tre
- MSC_m13935_comp29786_c0_seq2_exon02_1rr_1to1ortho.tre
- MSC_m16737_comp31304_c0_seq1_exon01_1rr_1to1ortho.tre
- MSC_m21039_comp32749_c1_seq1_exon09_1rr_1to1ortho.tre
- MSC_m21039_comp32749_c1_seq1_exon10_1rr_MIortho1.tre
- MSC_m22375_comp33196_c0_seq1_exon05_1rr_1to1ortho.tre
- MSC_m24890_comp33991_c0_seq1_exon09_1rr_1to1ortho.tre
- MSC_m26089_comp34320_c0_seq1_exon04_1rr_1to1ortho.tre
- MSC_m26276_comp34352_c0_seq1_exon08_1rr_1to1ortho.tre
- MSC_m26601_comp34433_c0_seq10_exon03_1rr_MIortho1.tre
- MSC_m28848_comp34918_c0_seq1_exon10_1rr_1to1ortho.tre
- MSC_m28848_comp34918_c0_seq1_exon10_2rr_1to1ortho.tre
- MSC_m28996_comp34955_c0_seq2_exon07_1rr_MIortho1.tre
- MSC_m29217_comp35013_c0_seq4_exon05_1rr_MIortho1.tre
- MSC_m31035_comp35381_c0_seq1_exon01_1rr_1to1ortho.tre
- MSC_m31421_comp35482_c0_seq1_exon01_1rr_1to1ortho.tre
- MSC_m35582_comp36334_c0_seq1_exon02_1rr_MIortho1.tre
- MSC_m37414_comp36608_c0_seq14_exon03_1rr_MIortho1.tre
- MSC_m40094_comp37029_c1_seq1_1rr_1to1ortho.tre
- MSC_m40094_comp37029_c1_seq1_2rr_MIortho1.tre
- MSC_m40395_comp37089_c0_seq2_exon02_1rr_MIortho1.tre
- MSC_m46371_comp37868_c0_seq2_exon01_1rr_MIortho1.tre
- MSC_m50310_comp38387_c0_seq1_exon03_1rr_MIortho1.tre
- MSC_m57279_comp39057_c0_seq1_exon01_1rr_MIortho1.tre
- MSC_m57279_comp39057_c0_seq1_exon02_1rr_MIortho1.tre
- MSC_m58850_comp39214_c0_seq7_exon01_1rr_MIortho1.tre
- MSC_m58850_comp39214_c0_seq7_exon02_1rr_1to1ortho.tre
- MSC_m78943_comp40716_c1_seq3_exon01_1rr_1to1ortho.tre
- MSC_m78943_comp40716_c1_seq3_exon09_1rr_MIortho1.tre
- MSC_m79856_comp40780_c0_seq1_exon02_1rr_1to1ortho.tre
- MSC_m79856_comp40780_c0_seq1_exon13_1rr_MIortho1.tre
- MSC_m85845_comp41106_c0_seq13_exon01_2rr_MIortho1.tre
- MSC_m85845_comp41106_c0_seq13_exon01_2rr_MIortho2.tre
- MSC_m85845_comp41106_c0_seq13_exon07_1rr_MIortho1.tre
- MSC_m87395_comp41197_c0_seq3_exon01_1rr_1to1ortho.tre
- MSC_m88370_comp41244_c0_seq8_exon01_1rr_MIortho1.tre
- MSC_m94302_comp41509_c0_seq8_exon27_1rr_MIortho1.tre
- MSC_m96069_comp41567_c0_seq3_exon01_1rr_1to1ortho.tre
- MSC_m106622_comp41980_c1_seq2_exon01_2rr_MIortho1.tre
- MSC_m106792_comp41991_c2_seq1_exon05_1rr_MIortho1.tre
- MSC_m111912_comp42158_c1_seq10_exon01_1rr_MIortho1.tre
- MSC_m111912_comp42158_c1_seq10_exon04_1rr_MIortho1.tre
- MSC_m117190_comp42331_c0_seq1_exon01_1rr_MIortho1.tre
- MSC_m119410_comp42407_c5_seq11_exon02_1rr_MIortho1.tre
- MSC_m143156_comp43454_c0_seq1_exon03_1rr_MIortho1.tre
- MSC_m143811_comp44414_c0_seq1_exon02_1rr_1to1ortho.tre
- MSC_m143811_comp44414_c0_seq1_exon04_1rr_MIortho1.tre
- MSC_m143836_comp44465_c0_seq1_exon01_1rr_MIortho1.tre
- MSC_m144051_comp44891_c0_seq1_1rr_MIortho1.tre
- MSC_m144203_comp45221_c0_seq1_exon04_1rr_MIortho1.tre
- MSC_m144460_comp46041_c0_seq1_exon03_1rr_MIortho1.tre
- MSC_m144841_comp53180_c0_seq1_exon03_1rr_1to1ortho.tre
- MSC_SAS_m83747_comp40963_c2_seq1_exon01_1rr_MIortho1.tre
- RBH3_m2487_comp17655_c0_seq1_exon01_1rr_1to1ortho.tre
- RBH3_m2495_comp17670_c0_seq1_exon04_1rr_1to1ortho.tre
- RBH3_m2495_comp17670_c0_seq1_exon04_2rr_1to1ortho.tre
- RBH3_m2495_comp17670_c0_seq1_exon04_3rr_1to1ortho.tre
- RBH3_m2676_comp17980_c0_seq1_exon03_1rr_MIortho1.tre
- RBH3_m2956_comp18384_c0_seq2_exon06_1rr_1to1ortho.tre
- RBH3_m3147_comp18644_c0_seq1_exon09_1rr_1to1ortho.tre
- RBH3_m3162_comp18662_c0_seq1_2rr_MIortho1.tre
- RBH3_m3530_comp19132_c0_seq1_exon01_1rr_MIortho1.tre
- RBH3_m4059_comp20065_c0_seq1_exon03_1rr_MIortho1.tre
- RBH3_m4059_comp20065_c0_seq1_exon03_3rr_1to1ortho.tre
- RBH3_m4065_comp20083_c0_seq1_exon01_1rr_1to1ortho.tre
- RBH3_m4126_comp20190_c0_seq1_exon01_1rr_MIortho1.tre
- RBH3_m4126_comp20190_c0_seq1_exon01_1rr_MIortho2.tre
- RBH3_m4126_comp20190_c0_seq1_exon05_1rr_MIortho1.tre
- RBH3_m4126_comp20190_c0_seq1_exon07_1rr_1to1ortho.tre
- RBH3_m5245_comp21282_c0_seq1_1rr_MIortho1.tre
- RBH3_m5431_comp21371_c0_seq1_exon03_1rr_MIortho1.tre
- RBH3_m5560_comp21443_c1_seq1_exon01_1rr_MIortho1.tre
- RBH3_m5844_comp21627_c0_seq1_exon02_1rr_MIortho1.tre
- RBH3_m6003_comp21721_c0_seq1_exon08_1rr_1to1ortho.tre
- RBH3_m6039_comp21740_c0_seq1_exon04_1rr_MIortho1.tre
- RBH3_m6058_comp21752_c0_seq1_1rr_MIortho1.tre
- RBH3_m6074_comp21760_c0_seq1_exon06_1rr_MIortho1.tre
- RBH3_m6287_comp21897_c0_seq1_exon01_1rr_MIortho1.tre
- RBH3_m6791_comp22191_c0_seq1_exon07_1rr_MIortho1.tre
- RBH3_m8267_comp24000_c0_seq1_1rr_MIortho1.tre
- RBH3_m10563_comp27977_c0_seq1_exon04_1rr_MIortho1.tre
- RBH3_m10617_comp27999_c0_seq1_exon01_1rr_1to1ortho.tre
- RBH3_m11384_comp28454_c0_seq1_exon01_1rr_1to1ortho.tre
- RBH3_m11384_comp28454_c0_seq1_exon03_1rr_1to1ortho.tre
- RBH3_m12200_comp28908_c0_seq1_exon14_1rr_MIortho1.tre
- RBH3_m13065_comp29350_c0_seq3_exon10_1rr_1to1ortho.tre
- RBH3_m13446_comp29553_c0_seq1_1rr_MIortho1.tre
- RBH3_m17649_comp31730_c0_seq2_exon02_1rr_MIortho1.tre
- RBH3_m19258_comp32194_c0_seq1_1rr_1to1ortho.tre
- RBH3_m19852_comp32351_c0_seq1_1rr_MIortho1.tre
- RBH3_m20371_comp32533_c0_seq2_exon07_1rr_MIortho1.tre
- RBH3_m22212_comp33123_c0_seq1_exon09_2rr_MIortho1.tre
- RBH3_m23662_comp33575_c0_seq1_1rr_MIortho1.tre
- RBH3_m24158_comp33727_c0_seq1_1rr_MIortho1.tre
- RBH3_m24189_comp33746_c0_seq1_exon02_1rr_MIortho1.tre
- RBH3_m24668_comp33912_c0_seq3_exon07_1rr_1to1ortho.tre
- RBH3_m24668_comp33912_c0_seq3_exon08_1rr_1to1ortho.tre
- RBH3_m25355_comp34111_c0_seq1_1rr_MIortho1.tre
- RBH3_m25665_comp34190_c0_seq3_exon08_1rr_1to1ortho.tre
- RBH3_m25665_comp34190_c0_seq3_exon09_1rr_MIortho1.tre
- RBH3_m25959_comp34264_c0_seq11_exon05_1rr_1to1ortho.tre
- RBH3_m27928_comp34707_c0_seq1_exon02_1rr_1to1ortho.tre
- RBH3_m28346_comp34815_c0_seq8_exon03_1rr_MIortho1.tre
- RBH3_m28370_comp34820_c1_seq1_exon01_1rr_1to1ortho.tre
- RBH3_m29534_comp35081_c0_seq1_exon01_1rr_MIortho1.tre
- RBH3_m30237_comp35228_c0_seq2_exon04_1rr_MIortho1.tre
- RBH3_m30237_comp35228_c0_seq2_exon04_2rr_1to1ortho.tre
- RBH3_m30937_comp35362_c0_seq2_exon03_1rr_MIortho1.tre
- RBH3_m32340_comp35692_c0_seq1_exon01_1rr_MIortho1.tre
- RBH3_m32340_comp35692_c0_seq1_exon02_1rr_MIortho1.tre
- RBH3_m32340_comp35692_c0_seq1_exon02_1rr_MIortho2.tre
- RBH3_m34746_comp36195_c0_seq3_exon03_1rr_MIortho1.tre
- RBH3_m38076_comp36713_c0_seq2_exon01_1rr_MIortho1.tre
- RBH3_m38076_comp36713_c0_seq2_exon03_1rr_1to1ortho.tre
- RBH3_m38134_comp36724_c0_seq2_exon05_1rr_1to1ortho.tre
- RBH3_m38134_comp36724_c0_seq2_exon06_1rr_MIortho1.tre
- RBH3_m38134_comp36724_c0_seq2_exon10_1rr_MIortho1.tre
- RBH3_m38740_comp36828_c0_seq1_exon01_1rr_1to1ortho.tre
- RBH3_m38740_comp36828_c0_seq1_exon03_1rr_1to1ortho.tre
- RBH3_m38740_comp36828_c0_seq1_exon03_3rr_1to1ortho.tre
- RBH3_m39837_comp36982_c0_seq1_exon01_1rr_MIortho1.tre
- RBH3_m39837_comp36982_c0_seq1_exon03_1rr_1to1ortho.tre
- RBH3_m41253_comp37246_c0_seq4_exon09_1rr_MIortho1.tre
- RBH3_m41439_comp37277_c0_seq1_exon06_1rr_MIortho1.tre
- RBH3_m45449_comp37752_c0_seq1_exon01_1rr_MIortho1.tre
- RBH3_m45449_comp37752_c0_seq1_exon01_2rr_1to1ortho.tre
- RBH3_m45528_comp37759_c0_seq2_exon04_1rr_MIortho1.tre
- RBH3_m45528_comp37759_c0_seq2_exon09_1rr_MIortho1.tre
- RBH3_m46182_comp37849_c0_seq3_exon08_1rr_MIortho1.tre
- RBH3_m46834_comp37931_c0_seq2_exon04_1rr_MIortho1.tre
- RBH3_m48041_comp38092_c1_seq4_exon08_1rr_1to1ortho.tre
- RBH3_m48041_comp38092_c1_seq4_exon08_2rr_1to1ortho.tre
- RBH3_m48791_comp38188_c0_seq4_exon06_1rr_1to1ortho.tre
- RBH3_m49163_comp38236_c0_seq1_exon06_1rr_MIortho1.tre
- RBH3_m49192_comp38241_c0_seq3_1rr_MIortho1.tre
- RBH3_m49192_comp38241_c0_seq3_2rr_MIortho1.tre
- RBH3_m50424_comp38400_c0_seq1_exon02_1rr_MIortho1.tre
- RBH3_m50424_comp38400_c0_seq1_exon03_1rr_MIortho1.tre
- RBH3_m52556_comp38644_c0_seq1_exon04_1rr_MIortho1.tre
- RBH3_m54867_comp38854_c0_seq1_exon04_1rr_MIortho1.tre
- RBH3_m55672_comp38945_c0_seq7_exon04_1rr_MIortho1.tre
- RBH3_m61461_comp39451_c0_seq1_1rr_MIortho1.tre
- RBH3_m62240_comp39512_c0_seq1_exon04_1rr_MIortho1.tre
- RBH3_m62240_comp39512_c0_seq1_exon04_1rr_MIortho2.tre
- RBH3_m67357_comp39994_c0_seq3_exon03_1rr_1to1ortho.tre
- RBH3_m68095_comp40034_c0_seq1_exon06_1rr_MIortho1.tre
- RBH3_m68438_comp40056_c0_seq6_exon01_1rr_MIortho1.tre
- RBH3_m70540_comp40209_c0_seq1_1rr_MIortho1.tre
- RBH3_m70723_comp40218_c0_seq2_exon01_1rr_MIortho1.tre
- RBH3_m76426_comp40524_c0_seq20_exon01_1rr_1to1ortho.tre
- RBH3_m76426_comp40524_c0_seq20_exon05_1rr_MIortho1.tre
- RBH3_m78420_comp40670_c4_seq7_exon03_1rr_MIortho1.tre
- RBH3_m80729_comp40806_c0_seq1_exon04_1rr_1to1ortho.tre
- RBH3_m88268_comp41234_c0_seq17_exon01_1rr_MIortho1.tre
- RBH3_m88268_comp41234_c0_seq17_exon03_1rr_MIortho1.tre
- RBH3_m93261_comp41452_c0_seq1_exon30_1rr_1to1ortho.tre
- RBH3_m93412_comp41462_c0_seq1_exon01_1rr_1to1ortho.tre
- RBH3_m93412_comp41462_c0_seq1_exon01_2rr_MIortho1.tre
- RBH3_m98082_comp41652_c1_seq3_exon12_1rr_MIortho1.tre
- RBH3_m98082_comp41652_c1_seq3_exon13_1rr_MIortho1.tre
- RBH3_m98173_comp41655_c0_seq1_exon06_1rr_MIortho1.tre
- RBH3_m112032_comp42163_c0_seq11_exon01_1rr_MIortho1.tre
- RBH3_m115812_comp42302_c1_seq4_exon04_1rr_MIortho1.tre
- RBH3_m120039_comp42430_c0_seq10_exon02_1rr_MIortho1.tre
- RBH3_m120039_comp42430_c0_seq10_exon02_1rr_MIortho2.tre
- RBH3_m127121_comp42615_c0_seq11_exon04_1rr_MIortho1.tre
- RBH3_m131849_comp42754_c0_seq2_exon06_1rr_MIortho1.tre
- RBH3_m133170_comp42816_c0_seq1_exon01_1rr_1to1ortho.tre
- RBH3_m133170_comp42816_c0_seq1_exon23_1rr_MIortho1.tre
- RBH3_m134284_comp42839_c0_seq5_exon03_1rr_1to1ortho.tre
- RBH3_m138642_comp42978_c0_seq9_exon03_1rr_MIortho1.tre
- RBH3_m138642_comp42978_c0_seq9_exon03_1rr_MIortho2.tre
- RBH3_m138860_comp42987_c0_seq3_exon05_1rr_1to1ortho.tre
- RBH3_m138860_comp42987_c0_seq3_exon06_1rr_MIortho1.tre
- RBH3_m142960_comp43193_c0_seq1_exon02_1rr_1to1ortho.tre
- RBH3_m143177_comp43490_c0_seq1_exon04_1rr_1to1ortho.tre
- RBH3_m143434_comp43786_c0_seq1_exon01_1rr_MIortho1.tre
- RBH3_m143434_comp43786_c0_seq1_exon09_1rr_1to1ortho.tre
- RBH3_m143992_comp44778_c0_seq1_exon02_1rr_MIortho1.tre
- RBH3_m144722_comp48505_c0_seq1_exon04_1rr_1to1ortho.tre
- RBH3_m144746_comp49033_c0_seq1_exon13_1rr_1to1ortho.tre
- RBH3_MSC_m15282_comp30505_c0_seq1_exon01_1rr_MIortho1.tre
- RBH3_MSC_m15282_comp30505_c0_seq1_exon07_2rr_MIortho1.tre
- RBH3_MSC_m32429_comp35711_c0_seq1_exon01_1rr_MIortho1.tre
- RBH3_MSC_m54381_comp38824_c0_seq1_exon03_1rr_MIortho1.tre
- RBH3_MSC_m68514_comp40065_c1_seq2_exon05_1rr_1to1ortho.tre
- RBH3_MSC_m81327_comp40842_c0_seq1_1rr_MIortho1.tre
- RBH3_SSC_MSC_m11969_comp28790_c0_seq4_exon06_1rr_1to1ortho.tre
- RBH4_m1974_comp16848_c0_seq1_exon02_1rr_1to1ortho.tre
- RBH4_m2063_comp16974_c0_seq1_exon01_1rr_MIortho1.tre
- RBH4_m2063_comp16974_c0_seq1_exon02_1rr_MIortho1.tre
- RBH4_m2263_comp17336_c0_seq1_exon05_1rr_MIortho1.tre
- RBH4_m2399_comp17533_c0_seq1_exon02_1rr_MIortho1.tre
- RBH4_m2530_comp17763_c0_seq1_exon01_1rr_1to1ortho.tre
- RBH4_m2814_comp18175_c0_seq1_exon02_1rr_1to1ortho.tre
- RBH4_m3126_comp18607_c0_seq1_exon07_1rr_1to1ortho.tre
- RBH4_m3471_comp19055_c0_seq1_1rr_MIortho1.tre
- RBH4_m3973_comp19887_c0_seq1_exon05_1rr_MIortho1.tre
- RBH4_m3987_comp19910_c0_seq2_exon07_1rr_MIortho1.tre
- RBH4_m4013_comp19963_c0_seq1_exon02_1rr_MIortho1.tre
- RBH4_m4392_comp20660_c0_seq1_exon01_1rr_MIortho1.tre
- RBH4_m4736_comp20992_c0_seq1_exon02_3rr_MIortho1.tre
- RBH4_m4860_comp21059_c0_seq1_exon03_1rr_1to1ortho.tre
- RBH4_m5766_comp21571_c0_seq1_exon11_1rr_MIortho1.tre
- RBH4_m5940_comp21681_c0_seq2_exon04_1rr_1to1ortho.tre
- RBH4_m6485_comp22021_c0_seq2_exon02_1rr_1to1ortho.tre
- RBH4_m6489_comp22023_c0_seq1_exon04_1rr_1to1ortho.tre
- RBH4_m6775_comp22176_c0_seq1_1rr_1to1ortho.tre
- RBH4_m6775_comp22176_c0_seq1_2rr_MIortho1.tre
- RBH4_m7131_comp22395_c0_seq1_exon03_1rr_1to1ortho.tre
- RBH4_m7132_comp22395_c0_seq2_exon01_1rr_1to1ortho.tre
- RBH4_m7213_comp22448_c0_seq1_exon06_1rr_1to1ortho.tre
- RBH4_m7290_comp22490_c0_seq1_exon02_1rr_1to1ortho.tre
- RBH4_m7490_comp22591_c0_seq1_1rr_1to1ortho.tre
- RBH4_m7530_comp22618_c0_seq1_exon02_1rr_MIortho1.tre
- RBH4_m7530_comp22618_c0_seq1_exon04_1rr_1to1ortho.tre
- RBH4_m8561_comp24607_c0_seq1_1rr_1to1ortho.tre
- RBH4_m9808_comp26992_c0_seq1_1rr_1to1ortho.tre
- RBH4_m10820_comp28127_c0_seq1_1rr_MIortho1.tre
- RBH4_m10965_comp28225_c0_seq1_1rr_1to1ortho.tre
- RBH4_m10967_comp28231_c0_seq1_exon08_1rr_1to1ortho.tre
- RBH4_m11206_comp28372_c0_seq1_exon06_1rr_MIortho1.tre
- RBH4_m11739_comp28635_c0_seq1_exon03_1rr_1to1ortho.tre
- RBH4_m11929_comp28760_c0_seq1_exon10_1rr_MIortho1.tre
- RBH4_m12114_comp28856_c0_seq4_exon01_1rr_MIortho1.tre
- RBH4_m12345_comp28984_c0_seq4_exon07_1rr_MIortho1.tre
- RBH4_m12345_comp28984_c0_seq4_exon28_1rr_MIortho1.tre
- RBH4_m12477_comp29048_c0_seq1_1rr_MIortho1.tre
- RBH4_m13940_comp29787_c0_seq3_exon02_1rr_MIortho1.tre
- RBH4_m16482_comp31175_c0_seq1_2rr_MIortho1.tre
- RBH4_m16667_comp31260_c0_seq1_1rr_1to1ortho.tre
- RBH4_m16678_comp31267_c0_seq1_exon01_1rr_MIortho1.tre
- RBH4_m17446_comp31655_c0_seq1_exon07_1rr_1to1ortho.tre
- RBH4_m17463_comp31662_c0_seq1_1rr_1to1ortho.tre
- RBH4_m17854_comp31802_c0_seq1_exon02_1rr_MIortho1.tre
- RBH4_m18982_comp32113_c1_seq1_1rr_MIortho1.tre
- RBH4_m18982_comp32113_c1_seq1_2rr_MIortho1.tre
- RBH4_m19072_comp32141_c0_seq2_exon04_1rr_MIortho1.tre
- RBH4_m19405_comp32250_c0_seq1_exon06_1rr_MIortho1.tre
- RBH4_m19433_comp32251_c0_seq8_exon18_1rr_MIortho1.tre
- RBH4_m19909_comp32383_c0_seq2_exon04_1rr_MIortho1.tre
- RBH4_m20511_comp32584_c0_seq1_exon03_1rr_MIortho1.tre
- RBH4_m20511_comp32584_c0_seq1_exon03_2rr_1to1ortho.tre
- RBH4_m20808_comp32667_c0_seq1_exon01_1rr_1to1ortho.tre
- RBH4_m22289_comp33153_c0_seq1_exon02_2rr_1to1ortho.tre
- RBH4_m22763_comp33285_c0_seq1_exon08_1rr_1to1ortho.tre
- RBH4_m22955_comp33339_c0_seq1_exon01_1rr_MIortho1.tre
- RBH4_m22955_comp33339_c0_seq1_exon03_1rr_MIortho1.tre
- RBH4_m23396_comp33476_c0_seq1_exon02_1rr_1to1ortho.tre
- RBH4_m23458_comp33496_c0_seq1_exon03_1rr_MIortho1.tre
- RBH4_m23492_comp33512_c0_seq1_exon01_2rr_1to1ortho.tre
- RBH4_m24147_comp33721_c0_seq1_exon02_1rr_MIortho1.tre
- RBH4_m24147_comp33721_c0_seq1_exon03_1rr_1to1ortho.tre
- RBH4_m24647_comp33909_c0_seq1_exon03_1rr_MIortho1.tre
- RBH4_m25044_comp34064_c0_seq1_1rr_MIortho1.tre
- RBH4_m25180_comp34089_c0_seq1_exon02_1rr_1to1ortho.tre
- RBH4_m27047_comp34509_c0_seq1_exon01_2rr_MIortho1.tre
- RBH4_m27047_comp34509_c0_seq1_exon02_1rr_MIortho1.tre
- RBH4_m27047_comp34509_c0_seq1_exon02_2rr_1to1ortho.tre
- RBH4_m27209_comp34550_c0_seq1_exon04_1rr_1to1ortho.tre
- RBH4_m28938_comp34932_c0_seq1_1rr_1to1ortho.tre
- RBH4_m29655_comp35115_c1_seq1_1rr_1to1ortho.tre
- RBH4_m30283_comp35245_c0_seq1_exon07_1rr_1to1ortho.tre
- RBH4_m30959_comp35364_c0_seq1_1rr_1to1ortho.tre
- RBH4_m32012_comp35612_c0_seq1_exon01_1rr_1to1ortho.tre
- RBH4_m33120_comp35891_c0_seq1_exon02_1rr_1to1ortho.tre
- RBH4_m33424_comp35960_c0_seq3_exon02_1rr_1to1ortho.tre
- RBH4_m33880_comp36061_c0_seq1_exon01_1rr_MIortho1.tre
- RBH4_m33880_comp36061_c0_seq1_exon04_1rr_MIortho1.tre
- RBH4_m34202_comp36111_c0_seq1_exon01_1rr_MIortho1.tre
- RBH4_m34206_comp36113_c0_seq2_exon13_1rr_1to1ortho.tre
- RBH4_m35106_comp36275_c0_seq2_exon03_1rr_1to1ortho.tre
- RBH4_m35784_comp36364_c0_seq14_exon03_1rr_1to1ortho.tre
- RBH4_m37977_comp36697_c0_seq1_1rr_MIortho1.tre
- RBH4_m38313_comp36757_c0_seq1_exon01_1rr_MIortho1.tre
- RBH4_m38395_comp36765_c0_seq1_exon12_1rr_1to1ortho.tre
- RBH4_m38446_comp36777_c0_seq1_exon01_1rr_1to1ortho.tre
- RBH4_m39044_comp36860_c0_seq1_exon01_1rr_MIortho1.tre
- RBH4_m41214_comp37241_c0_seq2_exon02_1rr_1to1ortho.tre
- RBH4_m46033_comp37830_c0_seq1_exon03_1rr_MIortho1.tre
- RBH4_m47648_comp38050_c0_seq1_exon01_1rr_MIortho1.tre
- RBH4_m47648_comp38050_c0_seq1_exon01_1rr_MIortho2.tre
- RBH4_m48063_comp38097_c0_seq1_exon01_1rr_1to1ortho.tre
- RBH4_m48063_comp38097_c0_seq1_exon01_2rr_1to1ortho.tre
- RBH4_m54472_comp38832_c0_seq1_exon05_1rr_MIortho1.tre
- RBH4_m54952_comp38864_c0_seq1_exon12_1rr_1to1ortho.tre
- RBH4_m56152_comp38974_c2_seq15_exon01_1rr_MIortho1.tre
- RBH4_m58863_comp39217_c0_seq3_exon05_1rr_1to1ortho.tre
[truncated: 98 more entries]
