# Supplementary material for: A new generic circumscription of Hydrochorea (Leguminosae, Caesalpinioideae, mimosoid clade) with an amphi-Atlantic distribution
Source: PhytoKeys. 2022 Aug 22;205:401–37. doi: 10.3897/phytokeys.205.82775 (PMC9849043; doi:10.3897/phytokeys.205.82775)
Supplement: Supplementary material 3 — Supplementary data file S3 [file phytokeys-205-401_article-82775__-s003.zip › MSC_m2033_comp16931_c0_seq1_1rr_MIortho1.tre]

(Acacia_rostellifera_Murphy_466@NODE_1_length_1788_cov_305.818235:0.0319998351754,((((((Albizia_decandra_Vilhena_231@NODE_1_length_1143_cov_51.370544:0.0130157437683,((Albizia_glabripetala_Lewis_1652@NODE_1_length_1223_cov_95.417103:0.0124326106903,(Albizia_multiflora_Hughes_3090@NODE_1_length_1534_cov_164.820865:0.00451661757358,((Albizia_subdimidiata_var_subdimidiata_Ferreira_210@NODE_1_length_1440_cov_155.730741:0.0048945354663,Albizia_inundata_Wood_26530@NODE_1_length_1498_cov_239.322245:0.00949658065629)19:1.00000050003e-06,Albizia_subdimidiata_var_minor_Gorts_341@NODE_1_length_1414_cov_42.654450:0.00845629383885)84:0.00371465872801)66:0.00388005232191)67:0.00332632876773,(Albizia_xerophytica_Hughes_1435@NODE_1_length_1491_cov_104.802687:0.0164619786132,(Albizia_adinocephala_FHO33_88@NODE_1_length_1885_cov_166.565265:0.02851162761,(Albizia_tomentosa_Hughes_648@NODE_1_length_1386_cov_139.958747:0.00111669542134,Albizia_sinaloensis_Hughes_1576@NODE_1_length_1574_cov_110.185705:0.00667311341129)98:0.00494483185158)56:0.00188568046515)58:0.00450158334044)22:1.00000050003e-06)4:1.00000050003e-06,Albizia_niopoides_Simon_1601@NODE_1_length_1470_cov_162.547021:0.0208994551015)29:0.00125346194996,Albizia_burkartiana_StivalSantos_678@NODE_1_length_1671_cov_13.321163:0.00756386973533)82:0.00763097711003,(Albizia_coripatensis_Hughes_2433@NODE_1_length_1469_cov_330.229885:0.0398909832158,Albizia_edwallii_Dalmaso_272@NODE_1_length_1742_cov_16.002371:0.0120068054238)84:0.00770215541822)99:0.0204295175446,(((Punjuba_callejasii_Daly_5935@NODE_1_length_1233_cov_98.580450:0.0184954789295,(Punjuba_lehmannii_Escobar_7465@NODE_1_length_1723_cov_167.965371:0.00323328382924,Punjuba_killipii_Palodorios_6252@NODE_1_length_1231_cov_43.727903:0.0013896357154)92:0.00240260153388)89:0.00244065322547,Punjuba_racemiflora_Jimenez_Soares_3626@NODE_1_length_1546_cov_202.509871:0.00940773319058)98:0.0105299205343,((((((Hydrochorea_gonggrijpii_Tillett_45696@NODE_1_length_1353_cov_263.775862:0.00334965542795,Hydrochorea_corymbosa2_Iganci_862@NODE_1_length_1641_cov_523.393443:0.00376511995845)100:0.00792072650604,(((Hydrochorea_marginata_Morim_563@NODE_1_length_1162_cov_312.690323:0.00635304616004,(Cathormion_obliquifoliolatum_Wieringa_6519@NODE_1_length_1705_cov_291.646667:0.0019565954802,Cathormion_rhombifolium_Deighton_3618@NODE_1_length_1498_cov_116.455313:0.000984455112591)75:0.0039072795088)44:1.00000050003e-06,Hydrochorea_corymbosa1_Bonadeu_655@NODE_1_length_1447_cov_248.440374:0.00288013550709)37:1.00000050003e-06,Balizia_spnov_Morim_577@NODE_1_length_1814_cov_555.242183:0.00413041643576)75:0.00330686898029)77:0.00306800892985,((Jupunba_idiopoda_Quesada_1718@NODE_1_length_1399_cov_78.567322:0.0050324666384,(Jupunba_oxyphyllidia_Yonker_6157@NODE_1_length_1388_cov_216.461480:0.00263624894407,(Jupunba_oppositifolia_Liegier_16014@NODE_1_length_1380_cov_180.805833:0.00647789341404,(Jupunba_abbottii_Zanoni_21220@NODE_1_length_1416_cov_218.672143:0.00559968814186,(Jupunba_asplenifolia_Ekman_6383@NODE_1_length_1284_cov_100.295775:0.0017780018972,Jupunba_nipensis_Mayo_19662@NODE_1_length_1187_cov_64.185586:0.00386638034405)98:0.00849626594479)84:0.00167466430362)58:0.0023495650437)18:1.00000050003e-06)79:0.00373726589157,Balizia_pedicellaris_Queiroz_15529@NODE_1_length_1233_cov_736.846350:0.0153267981616)2:1.00000050003e-06)39:0.00406578849671,((Jupunba_cochleata_Bonadeu_673@NODE_1_length_1671_cov_174.483061:0.00807643275701,((Jupunba_barbouriana_Iganci_847@NODE_1_length_1649_cov_223.683842:0.00657189979942,((Jupunba_longipedunculata_Cardona_2682@NODE_1_length_1723_cov_251.020656:0.00594347571475,Jupunba_floribunda_Iganci_883@NODE_1_length_1966_cov_139.724193:0.00773786780241)59:0.00142016612499,(Jupunba_commutata_Maguire_46145@NODE_1_length_1594_cov_193.131839:0.0134596875208,Jupunba_macradenia_Lourteig_3021@NODE_1_length_1474_cov_188.868289:0.00765722839747)19:0.000862578850158)22:0.000670232495043)26:0.000724611357525,Jupunba_langsdorfii_Ribeiro_728@NODE_1_length_1981_cov_127.619223:0.0112509122667)5:1.00000050003e-06)6:0.00133904466418,(((Jupunba_filamentosa_Lima_7487@NODE_1_length_1838_cov_134.387280:0.00616268659082,Jupunba_limae_Iganci_261@NODE_1_length_1849_cov_137.024266:0.00543017204735)65:0.00147343411368,(Jupunba_brachystachya_Lima_7438@NODE_1_length_1727_cov_143.020606:0.0681830702796,Jupunba_villosa_Borges_423@NODE_1_length_1808_cov_168.773541:0.0287128258636)15:1.00000050003e-06)75:0.00568795128619,Balizia_leucocalyx_Aguilar_1939@NODE_1_length_1733_cov_180.565217:0.0182218124021)27:0.000788132997293)8:0.00162748708896)8:0.00176161491611,(Jupunba_trapezifolia_Simon_1600@NODE_1_length_1286_cov_396.830219:0.00862939861027,Jupunba_laeta_Mori_25147@NODE_1_length_1468_cov_90.040259:0.00962498707928)55:0.00455119025273)29:0.00539755517698,((Jupunba_microcalyx_Iganci_855@NODE_1_length_1819_cov_252.679679:0.00131042620658,Jupunba_leucophylla_Iganci_839@NODE_1_length_1928_cov_275.531064:0.0044119293916)100:0.0202635681135,Balizia_elegans_Iganci_870@NODE_1_length_1647_cov_166.382166:0.0230412178732)62:0.023343700894)74:0.00307754946151)95:0.00859560697016)34:0.0011473938806,((Afrocalliandra_redacta_Germishuizen_5585@NODE_1_length_1453_cov_287.327762:0.0682264883526,Calliandra_bella_LPQ15696@NODE_1_length_1585_cov_269.683687:0.0976053142507)98:0.017429387186,(Albizia_tomentella_Leach_Dunlop_3801@NODE_1_length_1523_cov_389.880360:0.05195469492,Enterolobium_cyclocarpum_MWC9020@NODE_1_length_1426_cov_358.648629:0.052891026605)77:0.00575473581442)67:0.00846901625348)49:0.0009356560483,Archidendron_clypearia_Wieringa_1849@NODE_1_length_893_cov_313.180147:0.0282820669458):0;
