# Supplementary material for: A new generic circumscription of Hydrochorea (Leguminosae, Caesalpinioideae, mimosoid clade) with an amphi-Atlantic distribution
Source: PhytoKeys. 2022 Aug 22;205:401–37. doi: 10.3897/phytokeys.205.82775 (PMC9849043; doi:10.3897/phytokeys.205.82775)
Supplement: Supplementary material 3 — Supplementary data file S3 [file phytokeys-205-401_article-82775__-s003.zip › MSC_m4137_comp20213_c0_seq1_exon01_1rr_MIortho1.tre]

(Acacia_rostellifera_Murphy_466@NODE_1_length_1514_cov_181.299235:0.0497632811748,Archidendron_clypearia_Wieringa_1849@NODE_1_length_574_cov_37.030181:0.0171260393651,((Albizia_tomentella_Leach_Dunlop_3801@NODE_1_length_1342_cov_179.585771:0.0440167699553,Enterolobium_cyclocarpum_MWC9020@NODE_1_length_1388_cov_230.768879:0.0219612794475)95:0.015207829386,(((((((Jupunba_idiopoda_Quesada_1718@NODE_1_length_888_cov_54.951911:0.00495881074071,Jupunba_oxyphyllidia_Yonker_6157@NODE_1_length_1027_cov_93.200000:0.0232412685691)83:0.00809663417272,(Jupunba_oppositifolia_Liegier_16014@NODE_1_length_1221_cov_105.799825:0.00378798465987,(Jupunba_abbottii_Zanoni_21220@NODE_1_length_1182_cov_95.620814:0.00274985743546,(Jupunba_asplenifolia_Ekman_6383@NODE_1_length_747_cov_33.202985:0.0122249825878,Jupunba_nipensis_Mayo_19662@NODE_1_length_714_cov_48.825746:0.00686469874998)89:0.00159526060712)93:0.00412847081039)98:0.00457763766455)62:0.00155414103664,(Jupunba_cochleata_Bonadeu_673@NODE_1_length_1723_cov_81.224787:0.0097873755785,(((Jupunba_macradenia_Lourteig_3021@NODE_1_length_1015_cov_124.044776:0.00573765110405,(Jupunba_longipedunculata_Cardona_2682@NODE_1_length_1211_cov_122.564374:0.00951803050403,(Jupunba_leucophylla_Iganci_839@NODE_1_length_1412_cov_186.433708:0.00473230956627,Jupunba_microcalyx_Iganci_855@NODE_1_length_1688_cov_115.290503:0.00219873272752)100:0.0111227577729)28:0.00254530633917)4:8.35251682437e-05,Jupunba_laeta_Mori_25147@NODE_1_length_889_cov_38.731527:0.00786251215492)10:0.000403072746716,Jupunba_floribunda_Iganci_883@NODE_1_length_1368_cov_105.400465:0.00541529736689)11:1.00000050003e-06)10:0.000769368282235)4:1.00000050003e-06,(Jupunba_filamentosa_Lima_7487@NODE_1_length_1528_cov_81.654721:0.00511292224823,((Jupunba_villosa_Borges_423@NODE_1_length_1494_cov_121.155963:0.00700971576105,Jupunba_limae_Iganci_261@NODE_1_length_1837_cov_74.904545:0.00311318898013)67:0.00215275708796,Jupunba_brachystachya_Lima_7438@NODE_1_length_1445_cov_88.830409:0.0018037808737)54:0.00381781004368)37:0.00255029124358)3:0.000757858847997,(Balizia_leucocalyx_Aguilar_1939@NODE_1_length_1667_cov_92.719497:0.0150061962868,Jupunba_langsdorfii_Ribeiro_728@NODE_1_length_1791_cov_71.709452:0.012221425138)6:1.00000050003e-06)36:0.00306431603514,((Balizia_elegans_Iganci_870@NODE_1_length_1614_cov_86.480807:0.00812483113229,(((Balizia_spnov_Morim_577@NODE_1_length_1350_cov_319.368340:0.0106665770321,(Cathormion_obliquifoliolatum_Wieringa_6519@NODE_1_length_1254_cov_151.801501:0.00434330374297,Cathormion_rhombifolium_Deighton_3618@NODE_1_length_1136_cov_74.341832:0.00105158225715)97:0.00629873205438)71:0.00308595355914,(Hydrochorea_gonggrijpii_Tillett_45696@NODE_1_length_1081_cov_147.749004:0.0106605859763,(Hydrochorea_corymbosa1_Bonadeu_655@NODE_1_length_976_cov_297.879479:0.00234984452219,(Hydrochorea_marginata_Morim_563@NODE_1_length_1384_cov_179.029074:0.00178211179779,Hydrochorea_corymbosa2_Iganci_862@NODE_1_length_1244_cov_366.333053:0.00121355806624)21:1.00000050003e-06)94:0.0027448416963)36:0.00089598254461)77:0.00467840299441,Balizia_pedicellaris_Queiroz_15529@NODE_1_length_1303_cov_292.489583:0.0104920351629)70:0.0019115957382)98:0.00481031060751,(Jupunba_commutata_Maguire_46145@NODE_1_length_1279_cov_92.586522:0.0126333839865,(Jupunba_barbouriana_Iganci_847@NODE_1_length_1314_cov_180.936136:0.00665000192524,Jupunba_trapezifolia_Simon_1600@NODE_1_length_1169_cov_234.866248:0.00859555970015)73:1.00000050003e-06)94:0.00767641665448)94:0.00446597850155)89:0.00520813468341,((Punjuba_callejasii_Daly_5935@NODE_1_length_917_cov_32.735714:0.00901831240499,Punjuba_racemiflora_Jimenez_Soares_3626@NODE_1_length_1179_cov_138.432849:0.0116739111225)85:0.00775281986049,(((Albizia_burkartiana_StivalSantos_678@NODE_1_length_695_cov_16.859375:0.00874077102892,((Albizia_niopoides_Simon_1601@NODE_1_length_1177_cov_121.020000:0.013219957232,(Albizia_decandra_Vilhena_231@NODE_1_length_762_cov_24.437956:0.0151858688566,(Albizia_glabripetala_Lewis_1652@NODE_1_length_1027_cov_75.829474:0.000997371412473,(Albizia_inundata_Wood_26530@NODE_1_length_888_cov_208.063625:0.00642093714951,(Albizia_subdimidiata_var_minor_Gorts_341@NODE_1_length_1062_cov_46.046701:0.00929321874546,Albizia_subdimidiata_var_subdimidiata_Ferreira_210@NODE_1_length_1187_cov_124.277477:0.00121645311836)100:0.00797016612229)83:0.00731398568081)93:0.0149384568636)85:0.0120968589763)86:0.0187940463217,((Albizia_adinocephala_FHO33_88@NODE_1_length_1350_cov_133.823252:0.0145704598055,((Albizia_tomentosa_Hughes_648@NODE_1_length_1217_cov_95.291228:0.006083840752,Albizia_sinaloensis_Hughes_1576@NODE_1_length_1168_cov_92.955087:0.00491482776136)98:0.00465179342135,Albizia_xerophytica_Hughes_1435@NODE_1_length_1153_cov_80.806691:0.00793242739457)88:0.00137379234514)100:0.00534039454564,Albizia_multiflora_Hughes_3090@NODE_1_length_1240_cov_118.018917:0.0195172139918)94:0.00683449049502)91:0.00440366191683)90:0.00425446574903,(Albizia_coripatensis_Hughes_2433@NODE_1_length_1449_cov_205.789359:0.0159016588371,Albizia_edwallii_Dalmaso_272@NODE_1_length_820_cov_10.743791:0.00595119041581)71:0.0016562053757)66:0.00351284220605,(Punjuba_lehmannii_Escobar_7465@NODE_1_length_1416_cov_74.360717:0.0048460530412,Punjuba_killipii_Palodorios_6252@NODE_1_length_889_cov_51.600985:0.00946454956988)100:0.0097552010697)4:1.00000050003e-06)31:0.00100015230019)99:0.0181108707726)63:0.0120238195777):0;
