# Supplementary material for: A new generic circumscription of Hydrochorea (Leguminosae, Caesalpinioideae, mimosoid clade) with an amphi-Atlantic distribution
Source: PhytoKeys. 2022 Aug 22;205:401–37. doi: 10.3897/phytokeys.205.82775 (PMC9849043; doi:10.3897/phytokeys.205.82775)
Supplement: Supplementary material 3 — Supplementary data file S3 [file phytokeys-205-401_article-82775__-s003.zip › MSC_m4547_comp20895_c0_seq1_exon01_1rr_1to1ortho.tre]

(((Enterolobium_cyclocarpum_MWC9020@NODE_1_length_1437_cov_331.216176:0.02829529764530551092,(Afrocalliandra_redacta_Germishuizen_5585@NODE_1_length_1134_cov_344.834437:0.04137141967798344672,Calliandra_bella_LPQ15696@NODE_1_length_1476_cov_313.419585:0.06620990358006820231)100:0.06752472050030426665)63:0.00679572693028019943,(((Punjuba_callejasii_Daly_5935@NODE_1_length_1009_cov_77.665236:0.01376320075073381513,Punjuba_racemiflora_Jimenez_Soares_3626@NODE_1_length_1412_cov_209.295131:0.01211376285142758136)92:0.00235091248897724339,Punjuba_killipii_Palodorios_6252@NODE_1_length_1019_cov_91.939490:0.00978641154200588122)89:0.00358735881991233563,(((Hydrochorea_marginata_Morim_563@NODE_1_length_1611_cov_260.283572:0.01594960755305893998,(Jupunba_longipedunculata_Cardona_2682@NODE_1_length_1298_cov_231.606880:0.00703488779714618248,Jupunba_floribunda_Iganci_883@NODE_1_length_1799_cov_164.349013:0.00233344716142977644)93:0.00632565048047513227)76:0.00077012779970191570,Jupunba_commutata_Maguire_46145@NODE_1_length_1567_cov_190.402013:0.00214717351201048267)82:0.00479971424086690808,((Jupunba_idiopoda_Quesada_1718@NODE_1_length_1201_cov_136.952847:0.00579693676541815413,Jupunba_oxyphyllidia_Yonker_6157@NODE_1_length_1413_cov_173.458832:0.00712873722475246968)52:0.00355453986504689935,(Jupunba_laeta_Mori_25147@NODE_1_length_1250_cov_90.838022:0.01558591452392748405,((Jupunba_langsdorfii_Ribeiro_728@NODE_1_length_1755_cov_169.794994:0.01151301026843172710,((Jupunba_limae_Iganci_261@NODE_1_length_1494_cov_170.688073:0.00758602903594747177,(Jupunba_cochleata_Bonadeu_673@NODE_1_length_1794_cov_162.443797:0.01805659119252685241,(((Jupunba_brachystachya_Lima_7438@NODE_1_length_1712_cov_161.899694:0.00213172715467486659,Jupunba_villosa_Borges_423@NODE_1_length_1928_cov_162.845489:0.00427071278392727235)71:0.00080346799794939379,((Cathormion_obliquifoliolatum_Wieringa_6519@NODE_1_length_1067_cov_121.058300:0.00575994522518393295,(Hydrochorea_corymbosa1_Bonadeu_655@NODE_1_length_909_cov_176.577283:0.00138413701327961018,(Hydrochorea_gonggrijpii_Tillett_45696@NODE_1_length_1034_cov_246.025078:0.00718724743225945990,Cathormion_rhombifolium_Deighton_3618@NODE_1_length_1224_cov_124.224935:0.00465000214625946751)17:0.00000100000050002909)24:0.00000100000050002909)31:0.00000100000050002909,Hydrochorea_corymbosa2_Iganci_862@NODE_1_length_1206_cov_302.862728:0.00327269764889397260)44:0.00308951846611350573)20:0.00070588378440485469,Jupunba_trapezifolia_Simon_1600@NODE_1_length_522_cov_358.755889:0.00266930729206303358)24:0.00000487545098642902)13:0.00146118014928240119)9:0.00163014658605494596,Jupunba_filamentosa_Lima_7487@NODE_1_length_1722_cov_160.668693:0.00955666766699967557)17:0.00333130777501338673)2:0.00000100000050002909,((Balizia_leucocalyx_Aguilar_1939@NODE_1_length_1540_cov_206.368421:0.01238709230785869572,Jupunba_macradenia_Lourteig_3021@NODE_1_length_1303_cov_227.624796:0.01138333475688472519)94:0.00639592667297443455,((Jupunba_barbouriana_Iganci_847@NODE_1_length_1752_cov_236.753433:0.00800495539509474448,(Jupunba_microcalyx_Iganci_855@NODE_1_length_1936_cov_198.716514:0.00853529560990699820,Jupunba_leucophylla_Iganci_839@NODE_1_length_1734_cov_261.119493:0.00576984723879368430)80:0.00066326276394306036)100:0.00510493548045647463,(((Jupunba_abbottii_Zanoni_21220@NODE_1_length_1233_cov_201.841696:0.00086596495313819770,Jupunba_oppositifolia_Liegier_16014@NODE_1_length_1134_cov_233.141911:0.00101951893856889694)39:0.00086327016097116616,(Balizia_spnov_Morim_577@NODE_1_length_1276_cov_260.706798:0.00874540331100691348,(Jupunba_asplenifolia_Ekman_6383@NODE_1_length_986_cov_140.445545:0.04290039202039427207,Jupunba_nipensis_Mayo_19662@NODE_1_length_964_cov_74.578354:0.00250914123900270684)51:0.00398080728613053447)6:0.00000100000050002909)48:0.00300883329630394474,(Balizia_pedicellaris_Queiroz_15529@NODE_1_length_1331_cov_281.688088:0.02091804437812482334,Balizia_elegans_Iganci_870@NODE_1_length_1555_cov_185.138701:0.01045144048949807163)42:0.00349097498734854666)50:0.00083250097756875599)56:0.00284612190868294146)14:0.00078381633886383294)1:0.00125535315582574474)6:0.00020600467715879348)28:0.00079401541886765477)81:0.00548592294050972117)89:0.00803966828249357869)20:0.00000100000050002909,((((((Albizia_sinaloensis_Hughes_1576@NODE_1_length_1249_cov_117.796075:0.00387231989721421605,Albizia_tomentosa_Hughes_648@NODE_1_length_1336_cov_119.390786:0.00081026903864294471)100:0.00671278299627906926,(Albizia_adinocephala_FHO33_88@NODE_1_length_1815_cov_157.358458:0.01095056154079969771,Albizia_xerophytica_Hughes_1435@NODE_1_length_1465_cov_100.430115:0.00381166317296496339)99:0.00307148734909580643)100:0.01175791236174082537,Albizia_coripatensis_Hughes_2433@NODE_1_length_1457_cov_281.324638:0.02531937747595842253)93:0.00210477306532483267,Albizia_edwallii_Dalmaso_272@NODE_1_length_908_cov_10.371630:0.02854594938545686189)31:0.00000100000050002909,((Albizia_niopoides_Simon_1601@NODE_1_length_1320_cov_218.481899:0.01318091774544990526,((Albizia_burkartiana_StivalSantos_678@NODE_1_length_958_cov_13.887043:0.00391818793930826664,Albizia_multiflora_Hughes_3090@NODE_1_length_1255_cov_208.929542:0.00000100000050002909)72:0.00771630231059545688,(Albizia_inundata_Wood_26530@NODE_1_length_862_cov_182.128872:0.00477851587887507742,(Albizia_glabripetala_Lewis_1652@NODE_1_length_1055_cov_63.198364:0.00679453477895779461,(Albizia_subdimidiata_var_subdimidiata_Ferreira_210@NODE_1_length_1272_cov_177.097908:0.00303304769080571697,Albizia_subdimidiata_var_minor_Gorts_341@NODE_1_length_902_cov_58.237576:0.00000100000050002909)86:0.00111013749447652068)99:0.00938345935591530442)84:0.00274659253673424945)63:0.00085448881327682613)71:0.00213164863621480771,Albizia_decandra_Vilhena_231@NODE_1_length_889_cov_77.828818:0.01015948668309253275)85:0.00431112544726521170)98:0.01018751810404455206,(Acacia_rostellifera_Murphy_466@NODE_1_length_1462_cov_309.670036:0.04465510306146428660,Archidendron_clypearia_Wieringa_1849@NODE_1_length_1480_cov_345.127584:0.03796435772544523579)62:0.00247241255984467475)68:0.00475676118578492561,Albizia_tomentella_Leach_Dunlop_3801@NODE_1_length_1643_cov_254.542784:0.05780439547618069357);
