# Supplementary material for: A new generic circumscription of Hydrochorea (Leguminosae, Caesalpinioideae, mimosoid clade) with an amphi-Atlantic distribution
Source: PhytoKeys. 2022 Aug 22;205:401–37. doi: 10.3897/phytokeys.205.82775 (PMC9849043; doi:10.3897/phytokeys.205.82775)
Supplement: Supplementary material 3 — Supplementary data file S3 [file phytokeys-205-401_article-82775__-s003.zip › MSC_m4547_comp20895_c0_seq1_exon02_1rr_MIortho1.tre]

((Punjuba_killipii_Palodorios_6252@NODE_1_length_732_cov_55.462595:0.00904062710382,(Punjuba_callejasii_Daly_5935@NODE_1_length_711_cov_30.115142:0.00153505707748,Punjuba_racemiflora_Jimenez_Soares_3626@NODE_1_length_991_cov_110.211160:0.0124433502237)50:1.00000050003e-06)63:1.00000050003e-06,(((Jupunba_macradenia_Lourteig_3021@NODE_1_length_990_cov_72.392114:0.0184523740996,((((Balizia_pedicellaris_Queiroz_15529@NODE_1_length_1400_cov_407.576952:0.0160491528551,((((Jupunba_abbottii_Zanoni_21220@NODE_1_length_846_cov_76.254876:0.00507268967108,Jupunba_nipensis_Mayo_19662@NODE_1_length_595_cov_20.397683:0.00960917549409)13:1.00000050003e-06,Jupunba_asplenifolia_Ekman_6383@NODE_1_length_546_cov_35.880597:0.00208457097188)42:1.00000050003e-06,Jupunba_oppositifolia_Liegier_16014@NODE_1_length_830_cov_88.576361:0.00647692787978)91:0.00596427548371,Balizia_spnov_Morim_577@NODE_1_length_1293_cov_235.350565:0.0141599795933)43:0.00481929724452)22:0.000849606123304,((Jupunba_limae_Iganci_261@NODE_1_length_1487_cov_36.037589:0.0244305724727,Jupunba_langsdorfii_Ribeiro_728@NODE_1_length_1399_cov_72.940242:0.0176523734517)70:0.0134489504864,(Jupunba_cochleata_Bonadeu_673@NODE_1_length_1477_cov_74.650000:0.0120981977431,(Balizia_leucocalyx_Aguilar_1939@NODE_1_length_1442_cov_76.849084:0.00873258994907,Jupunba_filamentosa_Lima_7487@NODE_1_length_1491_cov_64.411598:0.00961400079406)16:0.000813876388965)7:1.00000050003e-06)2:0.00168670575601)17:0.00369887253006,Jupunba_laeta_Mori_25147@NODE_1_length_841_cov_38.345550:0.01422601489)18:0.001243065343,Jupunba_longipedunculata_Cardona_2682@NODE_1_length_1003_cov_96.948164:0.009816057236)6:1.00000050003e-06)22:0.00338027381131,((Jupunba_floribunda_Iganci_883@NODE_2_length_521_cov_44.229730:0.0106367298573,Jupunba_idiopoda_Quesada_1718@NODE_1_length_968_cov_62.443322:0.00646131440174)82:0.00598804178134,Jupunba_oxyphyllidia_Yonker_6157@NODE_1_length_920_cov_74.415184:0.0071049568323)35:0.00364282868209)95:0.00546533048744,((((((Albizia_xerophytica_Hughes_1435@NODE_1_length_865_cov_77.390863:0.00384470961119,Albizia_adinocephala_FHO33_88@NODE_1_length_1553_cov_73.107046:0.00798068220145)93:0.00123338793758,(Albizia_tomentosa_Hughes_648@NODE_1_length_1071_cov_59.069416:0.00233498358493,Albizia_sinaloensis_Hughes_1576@NODE_1_length_1072_cov_49.019095:0.00100519171933)100:0.00549137359559)100:0.0103706560089,(Albizia_edwallii_Dalmaso_272@NODE_1_length_873_cov_7.727384:0.0212151308324,Albizia_coripatensis_Hughes_2433@NODE_1_length_1465_cov_111.357349:0.0149858828363)88:0.00116702445981)87:0.00437903915401,(Albizia_burkartiana_StivalSantos_678@NODE_1_length_1060_cov_10.649751:0.014035485546,((((Albizia_glabripetala_Lewis_1652@NODE_1_length_751_cov_33.517804:0.0111990718114,(Albizia_subdimidiata_var_minor_Gorts_341@NODE_1_length_736_cov_34.690440:1.00000050003e-06,Albizia_subdimidiata_var_subdimidiata_Ferreira_210@NODE_1_length_859_cov_98.255754:0.00149020833253)100:0.00683983961808)58:0.00512086209605,(Albizia_multiflora_Hughes_3090@NODE_1_length_1044_cov_93.364012:0.00986111770197,Albizia_niopoides_Simon_1601@NODE_1_length_993_cov_102.030568:0.0214184545953)42:0.00295813354412)14:2.27990833692e-05,Albizia_inundata_Wood_26530@NODE_1_length_611_cov_352.455036:0.0318851973578)23:0.000825687078825,Albizia_decandra_Vilhena_231@NODE_1_length_618_cov_29.319778:0.0147573569402)91:0.00793323448007)95:0.00605453175121)94:0.00674894489876,(Enterolobium_cyclocarpum_MWC9020@NODE_1_length_1053_cov_157.447746:0.0286975678801,Albizia_tomentella_Leach_Dunlop_3801@NODE_1_length_1158_cov_120.416281:0.0388624060723)92:0.00273589850193)57:0.000844051293159,(Acacia_rostellifera_Murphy_466@NODE_1_length_1192_cov_112.846637:0.0290084414105,Archidendron_clypearia_Wieringa_1849@NODE_1_length_1074_cov_144.812437:0.0223010412201)96:0.00560656032844)100:0.00309441821778)99:0.00801701760612,Punjuba_lehmannii_Escobar_7465@NODE_1_length_1052_cov_60.553846:0.00539640091497):0;
