# Supplementary material for: A new generic circumscription of Hydrochorea (Leguminosae, Caesalpinioideae, mimosoid clade) with an amphi-Atlantic distribution
Source: PhytoKeys. 2022 Aug 22;205:401–37. doi: 10.3897/phytokeys.205.82775 (PMC9849043; doi:10.3897/phytokeys.205.82775)
Supplement: Supplementary material 3 — Supplementary data file S3 [file phytokeys-205-401_article-82775__-s003.zip › MSC_m4836_comp21048_c0_seq2_exon10_1rr_1to1ortho.tre]

(Albizia_coripatensis_Hughes_2433@NODE_1_length_1345_cov_201.419558:0.04557950664085272385,(((Albizia_xerophytica_Hughes_1435@NODE_1_length_1187_cov_103.922523:0.02645209366652475150,(((Albizia_inundata_Wood_26530@NODE_1_length_969_cov_317.178337:0.01890794338945559969,(Albizia_glabripetala_Lewis_1652@NODE_1_length_878_cov_53.880150:0.00272032011351907438,Albizia_subdimidiata_var_subdimidiata_Ferreira_210@NODE_1_length_1230_cov_134.380746:0.01566987373662807534)70:0.00000100000050002909)100:0.03453901383780762224,(Albizia_decandra_Vilhena_231@NODE_1_length_722_cov_48.632558:0.04305882600105378349,Albizia_multiflora_Hughes_3090@NODE_1_length_1173_cov_146.701642:0.06021526183136165222)79:0.00000100000050002909)63:0.00623629439788665318,Albizia_niopoides_Simon_1601@NODE_1_length_1250_cov_159.023018:0.08388878085001072460)18:0.00314684325655274679)41:0.00503224442438476340,(Albizia_burkartiana_StivalSantos_678@NODE_1_length_813_cov_18.770449:0.03375166577941851598,((Albizia_sinaloensis_Hughes_1576@NODE_1_length_1049_cov_91.405350:0.01559892715524264020,Albizia_tomentosa_Hughes_648@NODE_1_length_1116_cov_123.652551:0.01483881078146414081)100:0.01892209252251336390,Albizia_adinocephala_FHO33_88@NODE_1_length_1177_cov_172.850909:0.03418377304233007757)100:0.03664674834693307931)51:0.00846819347734003441)98:0.01868087390252981192,((Punjuba_callejasii_Daly_5935@NODE_1_length_812_cov_30.684354:0.03830046096028536656,(((Jupunba_laeta_Mori_25147@NODE_1_length_1110_cov_34.651500:0.03307627778414343883,Jupunba_cochleata_Bonadeu_673@NODE_1_length_1156_cov_121.426321:0.01785260425035432169)38:0.00314487084137955036,(Punjuba_racemiflora_Jimenez_Soares_3626@NODE_1_length_1343_cov_132.729068:0.05047904283208918402,(Punjuba_killipii_Palodorios_6252@NODE_1_length_1008_cov_57.128894:0.01030157318924238355,Punjuba_lehmannii_Escobar_7465@NODE_1_length_1322_cov_88.758233:0.01466885763627974633)100:0.01728113862757930941)90:0.00894624026128719961)34:0.00287040411726156115,((Jupunba_langsdorfii_Ribeiro_728@NODE_1_length_1567_cov_122.586577:0.02439287814192807324,(Jupunba_macradenia_Lourteig_3021@NODE_1_length_1087_cov_120.540594:0.02520161653894381973,Jupunba_floribunda_Iganci_883@NODE_1_length_1511_cov_102.294282:0.03096038444270411000)44:0.00405324960205820806)73:0.01290697792209382321,(((Jupunba_villosa_Borges_423@NODE_1_length_1317_cov_153.953226:0.00921680382774865518,Jupunba_brachystachya_Lima_7438@NODE_1_length_1535_cov_105.576818:0.01190867365110999040)99:0.01217088966606054076,((((Jupunba_leucophylla_Iganci_839@NODE_1_length_1392_cov_168.793916:0.02578354621451719314,Jupunba_microcalyx_Iganci_855@NODE_1_length_1261_cov_152.315034:0.01141074135149892400)65:0.00836622715442212131,Jupunba_barbouriana_Iganci_847@NODE_1_length_1450_cov_150.883467:0.01635838562687190814)29:0.00142830027542856816,(Jupunba_trapezifolia_Simon_1600@NODE_1_length_857_cov_591.716958:0.01897557073994790913,Jupunba_commutata_Maguire_46145@NODE_1_length_1374_cov_105.178103:0.01928203481592390481)44:0.00227129214267753413)59:0.00511840931481647235,((Jupunba_longipedunculata_Cardona_2682@NODE_1_length_1219_cov_65.971979:0.02289942833349532456,(((Balizia_spnov_Morim_577@NODE_1_length_901_cov_640.446809:0.02033574645966543942,((Hydrochorea_marginata_Morim_563@NODE_1_length_1481_cov_189.029915:0.01667965960952764309,Hydrochorea_gonggrijpii_Tillett_45696@NODE_1_length_1027_cov_154.538947:0.01324015984581847390)59:0.00232799663958643084,(Hydrochorea_corymbosa2_Iganci_862@NODE_1_length_1136_cov_600.414431:0.01324666944827113634,Hydrochorea_corymbosa1_Bonadeu_655@NODE_1_length_1065_cov_402.897030:0.01031133472519254156)65:0.00572505018217880478)74:0.00425389262270294694)49:0.00164594575826001316,Balizia_elegans_Iganci_870@NODE_1_length_1469_cov_99.576149:0.01252498035313947752)47:0.00123535331743176839,(Cathormion_rhombifolium_Deighton_3618@NODE_1_length_1210_cov_85.331862:0.01786960813194896427,Cathormion_obliquifoliolatum_Wieringa_6519@NODE_1_length_1187_cov_384.823322:0.01687542168491560843)77:0.00307697820771424485)74:0.00185956238226706125)58:0.00251168408698412794,Balizia_leucocalyx_Aguilar_1939@NODE_1_length_1436_cov_134.699043:0.01135434738312981334)64:0.00427599924793848132)37:0.00215385467490668758)23:0.00328799151658862657,((Jupunba_nipensis_Mayo_19662@NODE_1_length_904_cov_28.816203:0.02059011844383212830,(Jupunba_abbottii_Zanoni_21220@NODE_1_length_1172_cov_97.711416:0.01802046228977797343,(Jupunba_asplenifolia_Ekman_6383@NODE_1_length_843_cov_53.344648:0.00585454189234444443,(Jupunba_oppositifolia_Liegier_16014@NODE_1_length_1063_cov_110.958418:0.02027272364745149463,(Jupunba_oxyphyllidia_Yonker_6157@NODE_1_length_1174_cov_117.476755:0.00968952384838479668,Jupunba_idiopoda_Quesada_1718@NODE_1_length_1115_cov_85.811175:0.01290072853739334009)96:0.03575286503743273919)13:0.00000100000050002909)87:0.07732937579485447965)51:0.00000100000050002909)80:0.01881717786376757920,Jupunba_filamentosa_Lima_7487@NODE_1_length_1212_cov_126.829956:0.02063161088241946203)43:0.00395004909808282026)41:0.00471103642475852007)67:0.01347317615109402608)80:0.00313999350828776972)56:0.00304790060635401526,((Albizia_tomentella_Leach_Dunlop_3801@NODE_1_length_1251_cov_169.129472:0.08533486430246643717,Enterolobium_cyclocarpum_MWC9020@NODE_1_length_1166_cov_250.763085:0.15814729675200800418)81:0.01851540713207949079,(Acacia_rostellifera_Murphy_466@NODE_1_length_1608_cov_178.684520:0.10708077787500312750,Archidendron_clypearia_Wieringa_1849@NODE_1_length_1400_cov_202.756614:0.17164917560300099741)69:0.02261956054251509918)95:0.04589886355334147489)45:0.00292773439271968011)100:0.02775451596328615614,Albizia_edwallii_Dalmaso_272@NODE_1_length_964_cov_13.816282:0.02416741964748244514);
