# Supplementary material for: A new generic circumscription of Hydrochorea (Leguminosae, Caesalpinioideae, mimosoid clade) with an amphi-Atlantic distribution
Source: PhytoKeys. 2022 Aug 22;205:401–37. doi: 10.3897/phytokeys.205.82775 (PMC9849043; doi:10.3897/phytokeys.205.82775)
Supplement: Supplementary material 3 — Supplementary data file S3 [file phytokeys-205-401_article-82775__-s003.zip › MSC_m5412_comp21355_c0_seq4_exon09_1rr_1to1ortho.tre]

(Enterolobium_cyclocarpum_MWC9020@NODE_1_length_1118_cov_219.493756:0.02975543906825642293,(((((((Jupunba_langsdorfii_Ribeiro_728@NODE_1_length_1572_cov_78.021405:0.01039015979450027757,(Jupunba_commutata_Maguire_46145@NODE_1_length_1280_cov_97.251039:0.00755589267735721527,Jupunba_trapezifolia_Simon_1600@NODE_1_length_720_cov_109.323308:0.00808913936535372684)19:0.00000100000050002909)3:0.00000100000050002909,Balizia_spnov_Morim_577@NODE_1_length_1033_cov_123.146217:0.01107281954288862405)36:0.00156599280039517938,(((Jupunba_microcalyx_Iganci_855@NODE_1_length_1377_cov_96.086154:0.00790088402603715718,((Jupunba_floribunda_Iganci_883@NODE_1_length_1620_cov_77.717434:0.00632435482238361338,(Jupunba_longipedunculata_Cardona_2682@NODE_1_length_782_cov_85.249645:0.00306649487203352776,Jupunba_macradenia_Lourteig_3021@NODE_1_length_947_cov_87.444828:0.00688660025710434789)27:0.00000100000050002909)41:0.00000100000050002909,Jupunba_leucophylla_Iganci_839@NODE_1_length_1728_cov_152.108419:0.00718179385612435772)65:0.00188116510519351922)61:0.00299615171601002239,(Jupunba_idiopoda_Quesada_1718@NODE_1_length_966_cov_60.026997:0.00675261217384133961,Jupunba_oxyphyllidia_Yonker_6157@NODE_1_length_1062_cov_101.291371:0.00287945888619365676)99:0.00577173549250649311)12:0.00000100000050002909,(Jupunba_barbouriana_Iganci_847@NODE_1_length_1429_cov_114.225592:0.01393927959421920049,((Jupunba_laeta_Mori_25147@NODE_1_length_1019_cov_25.780255:0.00933869505753000088,(Jupunba_cochleata_Bonadeu_673@NODE_1_length_1633_cov_76.358612:0.00871445069998488461,(Jupunba_brachystachya_Lima_7438@NODE_1_length_1331_cov_90.070973:0.06382245652703188998,Jupunba_villosa_Borges_423@NODE_1_length_1449_cov_110.526239:0.00229862374847120392)98:0.00321001122942063920)92:0.00212856787906105273)32:0.00101910432597396164,((((Hydrochorea_gonggrijpii_Tillett_45696@NODE_1_length_903_cov_144.771186:0.00786294857718087756,(Cathormion_rhombifolium_Deighton_3618@NODE_1_length_993_cov_87.639738:0.00430547462257222131,Cathormion_obliquifoliolatum_Wieringa_6519@NODE_1_length_1099_cov_204.310345:0.01288075914434286956)99:0.00872120313429053211)97:0.00265129528606418722,((Hydrochorea_marginata_Morim_563@NODE_1_length_1364_cov_160.686869:0.00000100000050002909,Hydrochorea_corymbosa2_Iganci_862@NODE_1_length_1152_cov_140.727438:0.00090360065135627193)97:0.00233633768732288997,Hydrochorea_corymbosa1_Bonadeu_655@NODE_1_length_923_cov_2546.629032:0.00653965816591355140)100:0.00556337306154293301)63:0.00158227236831481378,(Balizia_leucocalyx_Aguilar_1939@NODE_1_length_1585_cov_96.420424:0.00886728822664339944,Balizia_elegans_Iganci_870@NODE_1_length_1111_cov_110.594778:0.00983404093580285930)91:0.00141607663224535898)37:0.00117661967064025064,(Balizia_pedicellaris_Queiroz_15529@NODE_1_length_1269_cov_207.689456:0.00823482940614248676,((Jupunba_asplenifolia_Ekman_6383@NODE_1_length_807_cov_31.053425:0.00485221008420170380,Jupunba_nipensis_Mayo_19662@NODE_1_length_636_cov_34.781753:0.00000100000050002909)92:0.00242647779590734244,(Jupunba_oppositifolia_Liegier_16014@NODE_1_length_967_cov_81.275281:0.00000100000050002909,Jupunba_abbottii_Zanoni_21220@NODE_1_length_1058_cov_78.313965:0.00000100000050002909)79:0.00000100000050002909)92:0.00410766252966254970)12:0.00000100000050002909)56:0.00117194365452237765)14:0.00000100000050002909)38:0.00078292259903041492)32:0.00077317795494749901)74:0.00328343351757080836,(Jupunba_limae_Iganci_261@NODE_1_length_1466_cov_83.378690:0.00870308316864631427,Jupunba_filamentosa_Lima_7487@NODE_1_length_1166_cov_99.163453:0.00753995685753542332)100:0.08802362525565629592)47:0.00330793780260312626,(((Punjuba_callejasii_Daly_5935@NODE_1_length_682_cov_18.867769:0.01281393225915244093,Punjuba_racemiflora_Jimenez_Soares_3626@NODE_1_length_1079_cov_107.943114:0.00814588604500850362)88:0.00531935021176847388,Punjuba_killipii_Palodorios_6252@NODE_1_length_745_cov_58.823353:0.01123833994913598505)49:0.00618260216490591763,Punjuba_lehmannii_Escobar_7465@NODE_1_length_1084_cov_70.059583:0.01327453720488405535)31:0.00237711189258947748)56:0.00206516186296032758,((Albizia_burkartiana_StivalSantos_678@NODE_1_length_651_cov_7.802013:0.01260618100602656222,((((Albizia_inundata_Wood_26530@NODE_1_length_826_cov_125.249027:0.00890005042666121814,Albizia_subdimidiata_var_subdimidiata_Ferreira_210@NODE_1_length_1023_cov_105.073996:0.00330710177632053412)64:0.00583668744204981441,(Albizia_glabripetala_Lewis_1652@NODE_1_length_748_cov_57.417288:0.00337459174559635562,Albizia_subdimidiata_var_minor_Gorts_341@NODE_1_length_605_cov_49.039773:0.00974153351707199126)93:0.00740724972692628769)90:0.00870735871791735762,((Albizia_xerophytica_Hughes_1435@NODE_1_length_1142_cov_79.658216:0.00833192366917721167,((Albizia_tomentosa_Hughes_648@NODE_1_length_1116_cov_88.236766:0.00381090042819769506,Albizia_sinaloensis_Hughes_1576@NODE_1_length_1122_cov_75.990431:0.00663106931872126104)100:0.00833402439980953161,Albizia_adinocephala_FHO33_88@NODE_1_length_1501_cov_94.875000:0.00686536884304402104)67:0.00402079773890610427)99:0.00655288811089471332,Albizia_niopoides_Simon_1601@NODE_1_length_1019_cov_136.953291:0.01925374909253204855)64:0.00375780318576974821)39:0.00154330586897888020,Albizia_multiflora_Hughes_3090@NODE_1_length_1068_cov_121.698285:0.01743616462505709341)44:0.00000100000050002909)100:0.01901592359206357233,(Albizia_coripatensis_Hughes_2433@NODE_1_length_1432_cov_149.710701:0.00998721246541873359,Albizia_edwallii_Dalmaso_272@NODE_1_length_871_cov_5.803922:0.01423317385668805904)81:0.00499461292756630919)26:0.00000100000050002909)49:0.00078816875402899095,((Afrocalliandra_redacta_Germishuizen_5585@NODE_1_length_935_cov_219.174825:0.08122693134994941888,Calliandra_bella_LPQ15696@NODE_1_length_1381_cov_163.914110:0.13961951995795876535)100:0.07327826375781638923,(Acacia_rostellifera_Murphy_466@NODE_1_length_1411_cov_97.799100:0.03693032518107185885,Archidendron_clypearia_Wieringa_1849@NODE_1_length_1276_cov_160.045038:0.02240478859541743251)70:0.00202104628094857504)22:0.00000100000050002909)75:0.00341814628742185319,Albizia_tomentella_Leach_Dunlop_3801@NODE_1_length_1100_cov_111.988270:0.03423777230901914326);
