# Supplementary material for: A new generic circumscription of Hydrochorea (Leguminosae, Caesalpinioideae, mimosoid clade) with an amphi-Atlantic distribution
Source: PhytoKeys. 2022 Aug 22;205:401–37. doi: 10.3897/phytokeys.205.82775 (PMC9849043; doi:10.3897/phytokeys.205.82775)
Supplement: Supplementary material 3 — Supplementary data file S3 [file phytokeys-205-401_article-82775__-s003.zip › MSC_m6984_comp22295_c0_seq1_exon01_1rr_MIortho1.tre]

(Calliandra_bella_LPQ15696@NODE_1_length_1250_cov_190.999147:0.148674472209,((((((Punjuba_killipii_Palodorios_6252@NODE_1_length_944_cov_20.779700:0.00249786804034,Punjuba_lehmannii_Escobar_7465@NODE_1_length_1281_cov_58.610465:0.00440011496415)100:0.0103770471138,(Punjuba_callejasii_Daly_5935@NODE_1_length_1168_cov_64.591201:0.0173865073509,Punjuba_racemiflora_Jimenez_Soares_3626@NODE_1_length_1414_cov_77.439043:0.0101241848105)100:0.00666191883173)100:0.00500161188416,(Jupunba_brachystachya_Lima_7438@NODE_1_length_1282_cov_68.150207:0.00985280422908,(Jupunba_villosa_Borges_423@NODE_1_length_1594_cov_70.429136:0.00662970854414,(Jupunba_limae_Iganci_261@NODE_1_length_1593_cov_73.366095:0.000829122739594,Jupunba_filamentosa_Lima_7487@NODE_1_length_1437_cov_74.552206:0.00509604145287)48:0.00147432408676)96:0.00352458921287)64:0.0122080328808)99:0.00154970307856,((Albizia_edwallii_Dalmaso_272@NODE_1_length_889_cov_14.606715:0.00935787980688,Albizia_coripatensis_Hughes_2433@NODE_1_length_1563_cov_133.251682:0.00970404563377)85:0.00315432698172,((((Albizia_decandra_Vilhena_231@NODE_1_length_843_cov_18.125326:0.00813874459438,((Albizia_subdimidiata_var_minor_Gorts_341@NODE_1_length_887_cov_27.201235:0.0052763883072,Albizia_inundata_Wood_26530@NODE_1_length_924_cov_78.025316:0.00653401226902)100:0.00616723369047,Albizia_subdimidiata_var_subdimidiata_Ferreira_210@NODE_1_length_1180_cov_66.889393:0.0119732391342)68:0.00394317517413)69:0.00170507416707,(Albizia_multiflora_Hughes_3090@NODE_1_length_1493_cov_73.220339:0.0148280158457,(Albizia_niopoides_Simon_1601@NODE_1_length_1202_cov_93.073778:0.0180589225263,Albizia_glabripetala_Lewis_1652@NODE_1_length_1100_cov_42.865103:0.00893855563756)63:0.0026492460899)57:0.00137381399131)100:0.00977284981027,((Albizia_sinaloensis_Hughes_1576@NODE_1_length_1264_cov_58.091828:0.00656448579348,Albizia_tomentosa_Hughes_648@NODE_1_length_1212_cov_51.626432:0.00616401233807)99:0.00404719354389,(Albizia_adinocephala_FHO33_88@NODE_1_length_1532_cov_108.918900:0.0086760527651,Albizia_xerophytica_Hughes_1435@NODE_1_length_1225_cov_37.738676:0.00697351602531)73:0.00197260796307)100:0.0184119971699)69:0.00308570303876,Albizia_burkartiana_StivalSantos_678@NODE_1_length_841_cov_13.662850:0.0168600190767)59:1.00000050003e-06)99:0.0110167392342)85:0.00332322306632,(Enterolobium_cyclocarpum_MWC9020@NODE_1_length_579_cov_174.276892:0.0227230395586,Albizia_tomentella_Leach_Dunlop_3801@NODE_1_length_1347_cov_129.360630:0.0468358965797)83:0.00203785436472)52:0.000995387098905,(Acacia_rostellifera_Murphy_466@NODE_1_length_1513_cov_137.167131:0.030747135548,Archidendron_clypearia_Wieringa_1849@NODE_1_length_1262_cov_156.643038:0.0215003952138)90:0.00584277481029)100:0.0511589277734,Afrocalliandra_redacta_Germishuizen_5585@NODE_1_length_1089_cov_103.342885:0.0686949606121):0;
