# Supplementary material for: A new generic circumscription of Hydrochorea (Leguminosae, Caesalpinioideae, mimosoid clade) with an amphi-Atlantic distribution
Source: PhytoKeys. 2022 Aug 22;205:401–37. doi: 10.3897/phytokeys.205.82775 (PMC9849043; doi:10.3897/phytokeys.205.82775)
Supplement: Supplementary material 3 — Supplementary data file S3 [file phytokeys-205-401_article-82775__-s003.zip › MSC_m8250_comp23964_c0_seq2_exon02_1rr_MIortho1.tre]

((Jupunba_floribunda_Iganci_883@NODE_1_length_2004_cov_155.244421:0.00411023777818,Jupunba_longipedunculata_Cardona_2682@NODE_1_length_857_cov_146.716667:0.00372607142133)97:0.00413073564881,((Jupunba_oxyphyllidia_Yonker_6157@NODE_1_length_1541_cov_180.698087:0.000649783942171,Jupunba_idiopoda_Quesada_1718@NODE_1_length_1415_cov_101.154709:0.00281761481682)98:0.0019547595763,(Jupunba_trapezifolia_Simon_1600@NODE_1_length_1239_cov_425.296453:0.00172386953331,((Jupunba_laeta_Mori_25147@NODE_1_length_1611_cov_64.774446:0.00692640770261,Jupunba_villosa_Borges_423@NODE_1_length_2014_cov_174.167785:0.00493753865825)35:1.00000050003e-06,((Jupunba_limae_Iganci_261@NODE_2_length_844_cov_13.767927:1.00000050003e-06,(((Jupunba_oppositifolia_Liegier_16014@NODE_1_length_1448_cov_200.279358:0.00165384630724,Jupunba_abbottii_Zanoni_21220@NODE_1_length_1714_cov_159.142334:0.00123739067499)100:0.0026497636716,(Jupunba_nipensis_Mayo_19662@NODE_1_length_1188_cov_70.396040:0.00203896538455,Jupunba_asplenifolia_Ekman_6383@NODE_1_length_1243_cov_57.822470:0.00216201050714)82:0.00318613397478)99:0.00650267763447,(((Balizia_pedicellaris_Queiroz_15529@NODE_1_length_1695_cov_468.495122:0.00782471406449,Balizia_elegans_Iganci_870@NODE_1_length_2161_cov_117.877639:0.0016401909438)97:0.00329057711775,((Cathormion_rhombifolium_Deighton_3618@NODE_1_length_1807_cov_111.205202:0.00301672867429,Cathormion_obliquifoliolatum_Wieringa_6519@NODE_1_length_1611_cov_228.593188:0.00376651771138)100:0.00485311546437,(Hydrochorea_gonggrijpii_Tillett_45696@NODE_1_length_1539_cov_190.057456:0.00716735429937,(Balizia_spnov_Morim_577@NODE_1_length_1734_cov_451.416319:0.00233812149771,(Hydrochorea_corymbosa2_Iganci_862@NODE_1_length_1598_cov_406.550875:0.00253433652116,(Hydrochorea_marginata_Morim_563@NODE_1_length_1658_cov_201.456040:0.00387634959296,Hydrochorea_corymbosa1_Bonadeu_655@NODE_1_length_591_cov_1697.807836:1.00000050003e-06)44:1.00000050003e-06)99:0.00358402399965)76:1.00000050003e-06)93:0.00174885963629)83:0.00116238480254)61:0.000723191706138,(Jupunba_macradenia_Lourteig_3021@NODE_1_length_1532_cov_142.439863:0.00613265554867,Balizia_leucocalyx_Aguilar_1939@NODE_1_length_2101_cov_144.330040:0.0066941855711)43:0.0013569442567)29:0.00091533641472)19:7.00959228624e-05)21:0.00047011831934,Jupunba_microcalyx_Iganci_855@NODE_1_length_2209_cov_190.849906:0.00382271334979)5:1.00000050003e-06)24:0.001080680355)17:8.1415658075e-06)14:0.000541588607279,Jupunba_leucophylla_Iganci_839@NODE_1_length_2217_cov_299.552804:0.00492317040299)15:0.000546674677846;
