# Supplementary material for: A new generic circumscription of Hydrochorea (Leguminosae, Caesalpinioideae, mimosoid clade) with an amphi-Atlantic distribution
Source: PhytoKeys. 2022 Aug 22;205:401–37. doi: 10.3897/phytokeys.205.82775 (PMC9849043; doi:10.3897/phytokeys.205.82775)
Supplement: Supplementary material 3 — Supplementary data file S3 [file phytokeys-205-401_article-82775__-s003.zip › MSC_m8250_comp23964_c0_seq2_exon03_1rr_MIortho1.tre]

(Albizia_coripatensis_Hughes_2433@NODE_1_length_1602_cov_173.842623:0.00224309156211,(((Albizia_decandra_Vilhena_231@NODE_1_length_542_cov_47.819355:0.0129502251729,(Albizia_multiflora_Hughes_3090@NODE_1_length_1137_cov_128.836792:0.00822305965723,((Albizia_subdimidiata_var_subdimidiata_Ferreira_210@NODE_1_length_1102_cov_132.572683:0.00285382579874,Albizia_inundata_Wood_26530@NODE_1_length_864_cov_203.276885:0.0012882429846)97:0.00187711667658,(Albizia_glabripetala_Lewis_1652@NODE_1_length_772_cov_77.208633:1.00000050003e-06,Albizia_subdimidiata_var_minor_Gorts_341@NODE_1_length_907_cov_39.644578:1.00000050003e-06)100:0.00852587648888)100:0.00674263440553)88:0.0021412533541)51:0.0022219427882,((Albizia_niopoides_Simon_1601@NODE_1_length_1168_cov_141.867094:0.0990847719951,((Albizia_adinocephala_FHO33_88@NODE_1_length_1348_cov_138.672699:0.00768312582008,Albizia_xerophytica_Hughes_1435@NODE_1_length_1140_cov_90.150517:0.00749017369308)38:1.00000050003e-06,(Albizia_sinaloensis_Hughes_1576@NODE_1_length_1159_cov_89.519409:0.0065149580094,Albizia_tomentosa_Hughes_648@NODE_1_length_1282_cov_104.974274:0.00662202393162)67:0.00103793412625)98:0.0105738295331)41:0.00104017458746,Albizia_burkartiana_StivalSantos_678@NODE_1_length_705_cov_15.707692:0.0110350873274)32:0.0006030446915)94:0.00410592098381,((Archidendron_clypearia_Wieringa_1849@NODE_1_length_1255_cov_208.889643:0.0193480892872,((Jupunba_barbouriana_Iganci_847@NODE_1_length_1202_cov_182.743111:0.00679410748334,Jupunba_commutata_Maguire_46145@NODE_1_length_1326_cov_122.707766:0.00484493564292)73:0.000837878195429,((((Jupunba_longipedunculata_Cardona_2682@NODE_1_length_1060_cov_130.564598:0.0061772985458,((Jupunba_oppositifolia_Liegier_16014@NODE_1_length_972_cov_116.102793:1.00000050003e-06,(Jupunba_abbottii_Zanoni_21220@NODE_1_length_952_cov_128.579429:1.00000050003e-06,(Jupunba_nipensis_Mayo_19662@NODE_1_length_733_cov_50.782012:1.00000050003e-06,Jupunba_asplenifolia_Ekman_6383@NODE_1_length_714_cov_82.442700:0.00157028874112)99:0.00608284461333)49:0.00114836900006)92:0.00663203827923,Jupunba_microcalyx_Iganci_855@NODE_1_length_1666_cov_123.779736:0.00919858069618)67:0.00122935460312)60:0.00085850900488,Jupunba_villosa_Borges_423@NODE_1_length_1430_cov_124.385809:0.00224762821338)82:0.00437655892718,Jupunba_floribunda_Iganci_883@NODE_1_length_1285_cov_113.479305:0.00325160761303)42:0.000868470719952,(((Jupunba_oxyphyllidia_Yonker_6157@NODE_1_length_1046_cov_132.019608:0.00392889422564,Jupunba_idiopoda_Quesada_1718@NODE_1_length_862_cov_91.057325:1.00000050003e-06)46:1.00000050003e-06,Jupunba_langsdorfii_Ribeiro_728@NODE_1_length_1635_cov_95.149551:0.00826706257906)13:1.00000050003e-06,((Jupunba_brachystachya_Lima_7438@NODE_1_length_1565_cov_96.381048:0.00750607063198,(Jupunba_limae_Iganci_261@NODE_1_length_1733_cov_93.048309:0.00378403330827,(Jupunba_leucophylla_Iganci_839@NODE_2_length_677_cov_76.671667:0.00750885992193,(Jupunba_filamentosa_Lima_7487@NODE_1_length_1436_cov_105.138337:0.00751576573396,Jupunba_cochleata_Bonadeu_673@NODE_1_length_1478_cov_113.883655:0.00448988686026)57:0.000742663894787)20:0.00074567515374)3:1.00000050003e-06)26:0.00148881149981,(Jupunba_trapezifolia_Simon_1600@NODE_1_length_886_cov_203.882070:0.00387406385524,(((Jupunba_macradenia_Lourteig_3021@NODE_1_length_1033_cov_107.878661:0.00321891715372,((Balizia_elegans_Iganci_870@NODE_1_length_1372_cov_100.230888:0.00430020167733,Balizia_pedicellaris_Queiroz_15529@NODE_1_length_1328_cov_333.793401:0.00481853866765)100:0.00495088638262,(Balizia_spnov_Morim_577@NODE_1_length_1249_cov_285.136516:0.00329469636033,(((Hydrochorea_corymbosa1_Bonadeu_655@NODE_1_length_899_cov_211.087678:0.00517484412421,Hydrochorea_corymbosa2_Iganci_862@NODE_1_length_1203_cov_309.383275:1.00000050003e-06)100:0.00204634355763,Hydrochorea_marginata_Morim_563@NODE_1_length_1514_cov_160.892832:0.00447796444233)99:0.00343686247499,(Hydrochorea_gonggrijpii_Tillett_45696@NODE_1_length_906_cov_174.767189:0.00617606430944,(Cathormion_rhombifolium_Deighton_3618@NODE_1_length_1120_cov_96.284756:0.00117990193674,Cathormion_obliquifoliolatum_Wieringa_6519@NODE_1_length_1135_cov_211.764815:0.00575042150732)95:0.00497208690112)65:0.00128261546537)55:0.000966296972013)100:0.00802839693081)46:0.000715495915255)47:0.000750110870128,Balizia_leucocalyx_Aguilar_1939@NODE_1_length_1377_cov_126.221538:0.00523923541383)29:1.00000050003e-06,Jupunba_laeta_Mori_25147@NODE_1_length_789_cov_65.401685:0.0115510577933)43:0.00143217206084)42:5.34471815221e-05)3:1.00000050003e-06)17:1.00000050003e-06)64:0.000748473154386)68:0.00220670011816)38:1.00000050003e-06,(Enterolobium_cyclocarpum_MWC9020@NODE_1_length_1447_cov_203.871533:0.0315382545482,(Acacia_rostellifera_Murphy_466@NODE_1_length_1558_cov_143.319379:0.0396339625673,((Punjuba_callejasii_Daly_5935@NODE_1_length_841_cov_29.418848:0.00403410086667,(Punjuba_killipii_Palodorios_6252@NODE_1_length_1022_cov_62.546032:0.00314470942753,Punjuba_racemiflora_Jimenez_Soares_3626@NODE_1_length_1333_cov_115.781051:0.0177685988314)54:0.00016483805316)73:0.00147386295715,Punjuba_lehmannii_Escobar_7465@NODE_1_length_1363_cov_85.335148:0.00322222549211)100:0.0113379316064)41:0.000541175055245)34:0.000699182728568)100:0.0110155450528)100:0.008081045503,Albizia_edwallii_Dalmaso_272@NODE_1_length_967_cov_7.323465:0.00685444127385):0;
