# Supplementary material for: A new generic circumscription of Hydrochorea (Leguminosae, Caesalpinioideae, mimosoid clade) with an amphi-Atlantic distribution
Source: PhytoKeys. 2022 Aug 22;205:401–37. doi: 10.3897/phytokeys.205.82775 (PMC9849043; doi:10.3897/phytokeys.205.82775)
Supplement: Supplementary material 3 — Supplementary data file S3 [file phytokeys-205-401_article-82775__-s003.zip › MSC_m11362_comp28444_c0_seq1_exon01_1rr_1to1ortho.tre]

(Punjuba_killipii_Palodorios_6252@NODE_1_length_1051_cov_113.252567:0.00952828258902345578,((Punjuba_callejasii_Daly_5935@NODE_1_length_1140_cov_56.492004:0.00750659113810776043,Punjuba_racemiflora_Jimenez_Soares_3626@NODE_1_length_1509_cov_156.898743:0.00797961038642542968)93:0.00120560951497181460,(((Balizia_leucocalyx_Aguilar_1939@NODE_1_length_1556_cov_183.937796:0.01236798462709508620,((Balizia_elegans_Iganci_870@NODE_1_length_1371_cov_166.514683:0.00824223370232824229,(Balizia_pedicellaris_Queiroz_15529@NODE_1_length_1518_cov_455.951470:0.00797933177222846096,(Balizia_spnov_Morim_577@NODE_1_length_1393_cov_415.196562:0.00828446525092181238,((Hydrochorea_corymbosa1_Bonadeu_655@NODE_1_length_1079_cov_298.173828:0.00000100000050002909,(Hydrochorea_corymbosa2_Iganci_862@NODE_1_length_1281_cov_569.880098:0.00000100000050002909,Hydrochorea_marginata_Morim_563@NODE_1_length_1225_cov_248.472997:0.00210290549102299957)26:0.00000100000050002909)100:0.00690058879093856294,((Cathormion_obliquifoliolatum_Wieringa_6519@NODE_1_length_1158_cov_275.823209:0.00656677067717555303,Cathormion_rhombifolium_Deighton_3618@NODE_1_length_1411_cov_102.431784:0.00233703385511230656)96:0.00349355222351997253,Hydrochorea_gonggrijpii_Tillett_45696@NODE_1_length_1225_cov_197.505226:0.00519011183580612556)52:0.00000100000050002909)96:0.00274482169496025096)96:0.00230152224866145196)90:0.00217616086802800181)85:0.00218006232223183927,(((Jupunba_cochleata_Bonadeu_673@NODE_1_length_1988_cov_129.520670:0.00626191081239445713,Jupunba_macradenia_Lourteig_3021@NODE_1_length_1012_cov_190.632086:0.00984855480118188541)63:0.00103102180518780361,(Jupunba_filamentosa_Lima_7487@NODE_1_length_1783_cov_122.885111:0.00462776784100246610,(Jupunba_laeta_Mori_25147@NODE_1_length_1053_cov_87.335041:0.05189918766991999388,(Jupunba_limae_Iganci_261@NODE_1_length_1714_cov_142.748931:0.00264126574721996240,(Jupunba_brachystachya_Lima_7438@NODE_1_length_1718_cov_140.056063:0.00198255633082501919,Jupunba_villosa_Borges_423@NODE_1_length_1624_cov_171.400129:0.00132106134122038604)99:0.00197443851728791976)99:0.00530827789892555045)49:0.00000100000050002909)19:0.00000100000050002909)54:0.00198084999617966547,Jupunba_langsdorfii_Ribeiro_728@NODE_1_length_1604_cov_163.901768:0.00733303875508206811)56:0.00088218184447973679)59:0.00176432281279667591)61:0.00000100000050002909,((Jupunba_floribunda_Iganci_883@NODE_1_length_1911_cov_124.161396:0.00265060699120278414,((Jupunba_leucophylla_Iganci_839@NODE_1_length_1898_cov_203.453048:0.00098907036343134458,Jupunba_microcalyx_Iganci_855@NODE_1_length_1450_cov_198.079388:0.00166687835917742099)100:0.00500634386491730001,Jupunba_longipedunculata_Cardona_2682@NODE_1_length_1465_cov_164.310519:0.00367175996278434587)33:0.00000100000050002909)53:0.00066152886262888931,(((Jupunba_barbouriana_Iganci_847@NODE_1_length_1261_cov_257.417230:0.00968480444889203984,(Jupunba_commutata_Maguire_46145@NODE_1_length_1473_cov_166.453438:0.00350152772850405346,Jupunba_trapezifolia_Simon_1600@NODE_1_length_1299_cov_238.448553:0.00245132815794179290)100:0.00506134129920468925)76:0.00092473407575220721,((Jupunba_oppositifolia_Liegier_16014@NODE_1_length_1190_cov_183.088949:0.00324497101280043967,Jupunba_abbottii_Zanoni_21220@NODE_1_length_1110_cov_145.559535:0.00615660979584715246)100:0.01275461227676063201,(Jupunba_asplenifolia_Ekman_6383@NODE_1_length_1044_cov_49.796277:0.00105938526281710004,Jupunba_nipensis_Mayo_19662@NODE_1_length_1141_cov_39.914474:0.00102731971602163853)100:0.01153655352385623070)55:0.00277351835708152319)13:0.00000100000050002909,(Jupunba_idiopoda_Quesada_1718@NODE_1_length_1115_cov_143.605010:0.00097412128342250909,Jupunba_oxyphyllidia_Yonker_6157@NODE_1_length_1344_cov_246.759274:0.00000100000050002909)63:0.00077136685809132879)12:0.00000100000050002909)80:0.00204438942060612781)87:0.00273396204925885561,(((Albizia_edwallii_Dalmaso_272@NODE_1_length_1068_cov_12.525173:0.00928081730370752638,Albizia_coripatensis_Hughes_2433@NODE_1_length_1684_cov_228.721842:0.01605109639266685123)100:0.00706301076207336339,(Albizia_niopoides_Simon_1601@NODE_1_length_1128_cov_215.971456:0.02062638191385557374,(Albizia_burkartiana_StivalSantos_678@NODE_1_length_865_cov_14.106173:0.01037662875741262800,((Albizia_xerophytica_Hughes_1435@NODE_1_length_1357_cov_89.020313:0.01124495550297766738,(Albizia_adinocephala_FHO33_88@NODE_1_length_1699_cov_142.338471:0.01104501982769404665,(Albizia_tomentosa_Hughes_648@NODE_1_length_1506_cov_92.822253:0.00210354913543284693,Albizia_sinaloensis_Hughes_1576@NODE_1_length_1443_cov_76.277452:0.00707079124911150561)100:0.01331823523816231918)97:0.00352705830146253117)100:0.00659822503486176201,(Albizia_multiflora_Hughes_3090@NODE_1_length_1535_cov_132.963649:0.00481914452399941854,(Albizia_decandra_Vilhena_231@NODE_1_length_938_cov_56.837398:0.00593194532456478140,(Albizia_glabripetala_Lewis_1652@NODE_1_length_994_cov_63.327154:0.01152685998646168705,(Albizia_subdimidiata_var_minor_Gorts_341@NODE_1_length_944_cov_50.974625:0.00234132582011195578,(Albizia_subdimidiata_var_subdimidiata_Ferreira_210@NODE_1_length_1368_cov_160.003098:0.00423694786229028997,Albizia_inundata_Wood_26530@NODE_1_length_735_cov_561.747059:0.00575252068427862303)57:0.00000100000050002909)97:0.00514624097474778927)92:0.00171106628753612926)97:0.00341424389887837187)98:0.00836066237327435721)29:0.00000100000050002909)51:0.00083173018563321250)99:0.00487624686752505167)100:0.00969316766414070156,((Albizia_tomentella_Leach_Dunlop_3801@NODE_1_length_1510_cov_221.990928:0.04527645458289716873,Enterolobium_cyclocarpum_MWC9020@NODE_1_length_1498_cov_226.273047:0.03453577039152892769)63:0.00446270304704829771,((Calliandra_bella_LPQ15696@NODE_1_length_1367_cov_246.979070:0.14885522392667874247,Afrocalliandra_redacta_Germishuizen_5585@NODE_1_length_1328_cov_215.422862:0.12177518572733006530)100:0.06713982056236333928,(Acacia_rostellifera_Murphy_466@NODE_1_length_1726_cov_225.525167:0.03568089376875652891,Archidendron_clypearia_Wieringa_1849@NODE_1_length_1469_cov_274.617098:0.02210617065566604020)86:0.00146970183662219634)70:0.00294467000472916057)92:0.00323569212539286111)100:0.00781039271011378568)100:0.01099128257174936986)94:0.00285223403216052634,Punjuba_lehmannii_Escobar_7465@NODE_1_length_1508_cov_115.459818:0.00297061133273291431);
