# Supplementary material for: A new generic circumscription of Hydrochorea (Leguminosae, Caesalpinioideae, mimosoid clade) with an amphi-Atlantic distribution
Source: PhytoKeys. 2022 Aug 22;205:401–37. doi: 10.3897/phytokeys.205.82775 (PMC9849043; doi:10.3897/phytokeys.205.82775)
Supplement: Supplementary material 3 — Supplementary data file S3 [file phytokeys-205-401_article-82775__-s003.zip › MSC_m11362_comp28444_c0_seq1_exon02_1rr_1to1ortho.tre]

(((Punjuba_killipii_Palodorios_6252@NODE_1_length_1356_cov_82.362783:0.00386304091340251626,Punjuba_lehmannii_Escobar_7465@NODE_1_length_1658_cov_115.302340:0.00531916768591998539)94:0.00264458426351977301,Punjuba_racemiflora_Jimenez_Soares_3626@NODE_1_length_1578_cov_174.898734:0.00622609102166571740)66:0.00000100000050002909,(((((Jupunba_floribunda_Iganci_883@NODE_1_length_2030_cov_135.519201:0.00560840820384186142,((Jupunba_microcalyx_Iganci_855@NODE_1_length_2072_cov_159.781955:0.00055573336763127296,Jupunba_leucophylla_Iganci_839@NODE_1_length_2192_cov_227.493617:0.00055697072543764502)100:0.00447264345169432701,Jupunba_longipedunculata_Cardona_2682@NODE_1_length_1530_cov_124.609085:0.00267552585103334167)80:0.00000100000050002909)89:0.00111661214699593551,((Jupunba_barbouriana_Iganci_847@NODE_1_length_1755_cov_210.433254:0.00691138624869889941,(Jupunba_commutata_Maguire_46145@NODE_1_length_1625_cov_148.218346:0.00219836760673543848,Jupunba_trapezifolia_Simon_1600@NODE_1_length_1291_cov_200.881068:0.00803957048197777302)96:0.00211038303264864504)81:0.00114057292182660882,(Jupunba_oxyphyllidia_Yonker_6157@NODE_1_length_1657_cov_173.199367:0.00182169624233750448,Jupunba_idiopoda_Quesada_1718@NODE_1_length_1565_cov_122.670699:0.00196004029042482061)100:0.00488456862102657277)41:0.00000100000050002909)46:0.00000100000050002909,((Jupunba_asplenifolia_Ekman_6383@NODE_1_length_1251_cov_48.310051:0.00253776898007457763,Jupunba_nipensis_Mayo_19662@NODE_1_length_1172_cov_30.815525:0.00000100000050002909)99:0.00335702799307685670,(Jupunba_abbottii_Zanoni_21220@NODE_1_length_1523_cov_102.936376:0.00270492855876693040,Jupunba_oppositifolia_Liegier_16014@NODE_1_length_1575_cov_114.665554:0.00232681860442349002)86:0.00077054738424342691)71:0.00077125103073362239)97:0.00222927887932301404,(((Jupunba_langsdorfii_Ribeiro_728@NODE_1_length_1954_cov_156.494939:0.00502989259605524271,(Balizia_elegans_Iganci_870@NODE_1_length_2059_cov_123.021191:0.00683297639043018747,((Balizia_spnov_Morim_577@NODE_1_length_1471_cov_287.889831:0.00916977612865169794,(Hydrochorea_gonggrijpii_Tillett_45696@NODE_1_length_1445_cov_154.169591:0.00647260521614623306,((Hydrochorea_marginata_Morim_563@NODE_1_length_1982_cov_196.170079:0.00588988425886704994,(Hydrochorea_corymbosa2_Iganci_862@NODE_1_length_1160_cov_566.527602:0.00000100000050002909,Hydrochorea_corymbosa1_Bonadeu_655@NODE_1_length_962_cov_437.001103:0.00111261774899221177)99:0.00181204514218062792)95:0.00250931093388030149,(Cathormion_obliquifoliolatum_Wieringa_6519@NODE_1_length_1253_cov_247.009182:0.00392715128467447869,Cathormion_rhombifolium_Deighton_3618@NODE_1_length_1523_cov_92.115491:0.00452411196517811792)86:0.00168202270097683802)48:0.00000100000050002909)99:0.00419023023864228614)100:0.00420861058133088512,Balizia_pedicellaris_Queiroz_15529@NODE_1_length_1558_cov_408.435130:0.00520846912901361779)72:0.00000100000050002909)69:0.00115123120737653864)14:0.00000100000050002909,((Jupunba_laeta_Mori_25147@NODE_1_length_1460_cov_45.591468:0.01131794701307381988,((Jupunba_filamentosa_Lima_7487@NODE_1_length_1998_cov_136.960437:0.00166975199240247674,Jupunba_cochleata_Bonadeu_673@NODE_1_length_2177_cov_137.700000:0.00728987106433223904)47:0.00000100000050002909,(Jupunba_limae_Iganci_261@NODE_1_length_2299_cov_117.086859:0.00279858683388924155,(Jupunba_brachystachya_Lima_7438@NODE_1_length_1822_cov_152.010315:0.00167194520701532544,Jupunba_villosa_Borges_423@NODE_1_length_1998_cov_158.816762:0.00111216622490768876)98:0.00110866729226012433)99:0.00448609697057934104)80:0.00149303174741342057)63:0.00073415361217135276,Jupunba_macradenia_Lourteig_3021@NODE_1_length_1501_cov_105.428371:0.03946556834825887261)24:0.00000100000050002909)87:0.00111271069590980617,Balizia_leucocalyx_Aguilar_1939@NODE_1_length_2032_cov_139.500767:0.01078878794336099456)5:0.00000100000050002909)100:0.00362803142998251301,(((((((Albizia_decandra_Vilhena_231@NODE_1_length_1040_cov_42.122534:0.00733250343507960232,Albizia_multiflora_Hughes_3090@NODE_1_length_1835_cov_137.478385:0.00658696509325774199)50:0.00100602788653625093,((Albizia_subdimidiata_var_subdimidiata_Ferreira_210@NODE_1_length_1349_cov_197.580189:0.00666237647152676925,(Albizia_inundata_Wood_26530@NODE_1_length_1090_cov_437.431884:0.00391336257202305055,Albizia_subdimidiata_var_minor_Gorts_341@NODE_1_length_1295_cov_33.738095:0.00493259542224688298)31:0.00000100000050002909)98:0.00348647322236737963,Albizia_glabripetala_Lewis_1652@NODE_1_length_1263_cov_77.891231:0.00336820510415626563)66:0.00174489414671674106)97:0.00379547456618983944,Albizia_niopoides_Simon_1601@NODE_1_length_1615_cov_181.472692:0.01401074824550338493)96:0.00177069624336169060,(Albizia_xerophytica_Hughes_1435@NODE_1_length_1690_cov_95.448853:0.00827006457853285762,(Albizia_adinocephala_FHO33_88@NODE_1_length_1972_cov_150.661214:0.00445051703319421146,(Albizia_sinaloensis_Hughes_1576@NODE_1_length_1554_cov_80.610020:0.00396254748321761465,Albizia_tomentosa_Hughes_648@NODE_1_length_1655_cov_111.818758:0.00121290489919019333)100:0.00679674026323774574)100:0.00181955545597685137)100:0.00484006453022276656)86:0.00098457135076151364,Albizia_burkartiana_StivalSantos_678@NODE_1_length_1075_cov_13.412745:0.00886322802544690404)99:0.00663942664777579516,(Albizia_edwallii_Dalmaso_272@NODE_1_length_1046_cov_8.745711:0.00759203745328040306,Albizia_coripatensis_Hughes_2433@NODE_1_length_1899_cov_238.104830:0.01497248293111305174)100:0.00580395925357265162)100:0.00739059484825624682,((Albizia_tomentella_Leach_Dunlop_3801@NODE_1_length_1764_cov_179.136929:0.04115587953403052751,Enterolobium_cyclocarpum_MWC9020@NODE_1_length_1579_cov_268.926099:0.03225184964227977708)77:0.00265780297477034855,(Acacia_rostellifera_Murphy_466@NODE_1_length_2083_cov_183.623629:0.02691644892964731653,(Archidendron_clypearia_Wieringa_1849@NODE_1_length_1658_cov_244.323213:0.02127352038905324511,(Calliandra_bella_LPQ15696@NODE_1_length_1703_cov_187.415744:0.07359176493812802367,Afrocalliandra_redacta_Germishuizen_5585@NODE_1_length_1580_cov_251.927478:0.03897963241989694377)100:0.02531890598958682487)85:0.00143753901315416530)76:0.00230220861402740144)98:0.00418516166720399665)100:0.00393094360175595767)93:0.00384493620738553601,Punjuba_callejasii_Daly_5935@NODE_1_length_1169_cov_34.180403:0.00721522465275596225);
