# Supplementary material for: A new generic circumscription of Hydrochorea (Leguminosae, Caesalpinioideae, mimosoid clade) with an amphi-Atlantic distribution
Source: PhytoKeys. 2022 Aug 22;205:401–37. doi: 10.3897/phytokeys.205.82775 (PMC9849043; doi:10.3897/phytokeys.205.82775)
Supplement: Supplementary material 3 — Supplementary data file S3 [file phytokeys-205-401_article-82775__-s003.zip › MSC_m11362_comp28444_c0_seq1_exon04_1rr_1to1ortho.tre]

(Acacia_rostellifera_Murphy_466@NODE_1_length_975_cov_324.288419:0.05466915265881566732,(Afrocalliandra_redacta_Germishuizen_5585@NODE_1_length_1168_cov_278.126489:0.18688192801164235646,(((((Albizia_edwallii_Dalmaso_272@NODE_1_length_966_cov_8.843030:0.13740826215141313527,((Jupunba_oxyphyllidia_Yonker_6157@NODE_1_length_1059_cov_243.880855:0.00359848799460982466,Jupunba_idiopoda_Quesada_1718@NODE_1_length_1258_cov_126.961897:0.00842751968818611363)96:0.00350833956829010429,(((Jupunba_asplenifolia_Ekman_6383@NODE_1_length_990_cov_41.647317:0.00578798641570681897,Jupunba_nipensis_Mayo_19662@NODE_1_length_1096_cov_23.401374:0.00136330441459420301)100:0.01443762194087977284,(Jupunba_oppositifolia_Liegier_16014@NODE_1_length_1070_cov_137.888218:0.00791361052708281464,Jupunba_abbottii_Zanoni_21220@NODE_1_length_1056_cov_108.604699:0.00860201035015311331)100:0.01097484434330580315)94:0.00757828842377553016,(((Jupunba_microcalyx_Iganci_855@NODE_1_length_1628_cov_164.023211:0.00144331860642317867,Jupunba_leucophylla_Iganci_839@NODE_1_length_1807_cov_205.788439:0.00215769142709320173)100:0.01230647484972671041,(Jupunba_floribunda_Iganci_883@NODE_1_length_1775_cov_120.081861:0.01752170057936995595,Jupunba_longipedunculata_Cardona_2682@NODE_1_length_1280_cov_113.679135:0.01570205959486946357)85:0.00100306341854861851)95:0.00735919989949900249,((Jupunba_trapezifolia_Simon_1600@NODE_1_length_1241_cov_175.138280:0.00608371010203511819,Jupunba_commutata_Maguire_46145@NODE_1_length_1492_cov_137.980212:0.00386914357140953884)98:0.00583460509825781907,Jupunba_barbouriana_Iganci_847@NODE_1_length_1496_cov_194.350951:0.01426030379567613110)56:0.00000100000050002909)59:0.00272561481919599133)68:0.00670819609083266304)100:0.09920611159399128631)38:0.06885145171961518096,((Jupunba_langsdorfii_Ribeiro_728@NODE_1_length_1606_cov_157.646828:0.00697018525409599018,((Balizia_elegans_Iganci_870@NODE_1_length_1373_cov_148.419753:0.01149219569101353651,(Balizia_pedicellaris_Queiroz_15529@NODE_1_length_679_cov_212.884615:0.00898551158838780534,(Balizia_spnov_Morim_577@NODE_1_length_542_cov_488.114990:0.00633784354565646024,((Cathormion_obliquifoliolatum_Wieringa_6519@NODE_1_length_1342_cov_303.403263:0.00874229601809172092,Cathormion_rhombifolium_Deighton_3618@NODE_1_length_1299_cov_94.095745:0.00526079723736509828)93:0.00312348328173865002,(Hydrochorea_gonggrijpii_Tillett_45696@NODE_1_length_1207_cov_169.070796:0.01100410530142093869,(Hydrochorea_marginata_Morim_563@NODE_1_length_1622_cov_215.776052:0.00559746240658446238,(Hydrochorea_corymbosa2_Iganci_862@NODE_1_length_1555_cov_614.324000:0.00110430039373703073,Hydrochorea_corymbosa1_Bonadeu_655@NODE_1_length_1220_cov_229.330472:0.00000100000050002909)100:0.00446638166932687968)100:0.00368226135858599340)94:0.00241172774176859556)97:0.00151943696715578719)99:0.00612864695397782096)76:0.00228159999456168348)76:0.00182240625751245162,Balizia_leucocalyx_Aguilar_1939@NODE_1_length_1782_cov_132.100293:0.02274449410936080565)32:0.00000100000050002909)13:0.00000100000050002909,(((Jupunba_filamentosa_Lima_7487@NODE_1_length_1602_cov_139.660984:0.00721205552327492533,Jupunba_laeta_Mori_25147@NODE_1_length_1271_cov_48.813233:0.00933065494019022675)53:0.00114258568329308119,(Jupunba_cochleata_Bonadeu_673@NODE_1_length_1715_cov_149.893162:0.01410014397942562642,((Jupunba_brachystachya_Lima_7438@NODE_1_length_1591_cov_139.548217:0.00568313192712138412,Jupunba_villosa_Borges_423@NODE_1_length_1808_cov_151.437897:0.00353050349077280515)100:0.00569536908204413845,Jupunba_limae_Iganci_261@NODE_1_length_1689_cov_124.028536:0.00634865430896445950)97:0.00351634796274823700)20:0.00000100000050002909)44:0.00069419081156968517,Jupunba_macradenia_Lourteig_3021@NODE_1_length_1199_cov_150.639929:0.01372933709522029463)61:0.00068937577131076080)53:0.00163783677257662848)35:0.00628496185103242285,((Punjuba_callejasii_Daly_5935@NODE_1_length_1108_cov_25.593598:0.01023022173832454154,Punjuba_racemiflora_Jimenez_Soares_3626@NODE_1_length_1422_cov_179.092193:0.00458463593490976862)96:0.00080651671290415960,(Punjuba_lehmannii_Escobar_7465@NODE_1_length_1305_cov_114.559446:0.00331986288713847014,Punjuba_killipii_Palodorios_6252@NODE_1_length_1199_cov_93.975045:0.02320526249581770714)99:0.00330425024663645464)100:0.00543738233133697017)35:0.00778955037824747339,((((Albizia_xerophytica_Hughes_1435@NODE_1_length_1309_cov_119.600649:0.01038833774757033472,(Albizia_adinocephala_FHO33_88@NODE_1_length_1274_cov_217.605681:0.01366889960102281656,(Albizia_tomentosa_Hughes_648@NODE_1_length_1475_cov_109.989270:0.00177540727411001084,Albizia_sinaloensis_Hughes_1576@NODE_1_length_1299_cov_92.315057:0.00336646504426720483)98:0.00527584501809782655)64:0.00234896379809300133)100:0.00528022172881825735,((Albizia_multiflora_Hughes_3090@NODE_1_length_1468_cov_144.384615:0.00940882275881171730,(Albizia_decandra_Vilhena_231@NODE_1_length_988_cov_74.682766:0.01670605263624124273,((Albizia_subdimidiata_var_minor_Gorts_341@NODE_1_length_946_cov_50.119678:0.00774091522665893480,(Albizia_inundata_Wood_26530@NODE_1_length_1215_cov_318.031897:0.00790115835876960271,Albizia_subdimidiata_var_subdimidiata_Ferreira_210@NODE_1_length_1172_cov_205.356164:0.00287759794467199901)41:0.00000100000050002909)73:0.00368279925704742550,Albizia_glabripetala_Lewis_1652@NODE_1_length_1277_cov_53.675000:0.00878529920089877320)88:0.00506486226175640285)59:0.00086697312806433555)60:0.00070516849848699902,Albizia_niopoides_Simon_1601@NODE_1_length_1413_cov_192.736527:0.01733211442726708199)94:0.00702364872831707371)95:0.00185487541295989867,Albizia_burkartiana_StivalSantos_678@NODE_1_length_1157_cov_11.806715:0.01531372980711544901)96:0.00649540856611695045,Albizia_coripatensis_Hughes_2433@NODE_1_length_1517_cov_245.621528:0.02638409299315842491)47:0.01023719693254713549)91:0.00548234537351739975,(Albizia_tomentella_Leach_Dunlop_3801@NODE_1_length_1476_cov_233.716226:0.04365630004714145251,Enterolobium_cyclocarpum_MWC9020@NODE_1_length_1220_cov_239.304462:0.04352950342622494140)92:0.00507770808087844739)50:0.00205167213011906314)93:0.00916895535481565722,Archidendron_clypearia_Wieringa_1849@NODE_1_length_1430_cov_292.935698:0.02032179422562214663);
