# Supplementary material for: A new generic circumscription of Hydrochorea (Leguminosae, Caesalpinioideae, mimosoid clade) with an amphi-Atlantic distribution
Source: PhytoKeys. 2022 Aug 22;205:401–37. doi: 10.3897/phytokeys.205.82775 (PMC9849043; doi:10.3897/phytokeys.205.82775)
Supplement: Supplementary material 3 — Supplementary data file S3 [file phytokeys-205-401_article-82775__-s003.zip › MSC_m12877_comp29262_c0_seq2_exon01_1rr_MIortho1.tre]

((((Jupunba_abbottii_Zanoni_21220@NODE_1_length_2030_cov_91.229391:0.00600418645427,Jupunba_asplenifolia_Ekman_6383@NODE_1_length_1762_cov_42.989911:0.00483537405073)81:0.00476560365021,(Jupunba_oppositifolia_Liegier_16014@NODE_1_length_1857_cov_124.280899:0.0032787643392,Jupunba_nipensis_Mayo_19662@NODE_1_length_1815_cov_24.926352:0.00961426802417)31:1.00000050003e-06)100:0.0119712818357,Jupunba_macradenia_Lourteig_3021@NODE_1_length_2073_cov_95.193888:0.0184726323107)37:0.00192058542561,(((Jupunba_oxyphyllidia_Yonker_6157@NODE_1_length_2037_cov_100.727551:0.0038350809437,Jupunba_idiopoda_Quesada_1718@NODE_1_length_1972_cov_60.538786:0.00156039121835)100:0.0671967557373,((Jupunba_cochleata_Bonadeu_673@NODE_1_length_2725_cov_100.077417:0.0239547547231,(((Jupunba_villosa_Borges_423@NODE_1_length_2518_cov_110.031135:0.00724160684019,Jupunba_brachystachya_Lima_7438@NODE_1_length_2637_cov_93.797266:0.0067960007732)98:0.00523081871154,(Jupunba_limae_Iganci_261@NODE_1_length_2613_cov_92.822161:0.00611759659899,Jupunba_filamentosa_Lima_7487@NODE_1_length_2435_cov_178.065734:0.00351194374438)100:0.00864853672065)95:0.00499300944422,Jupunba_langsdorfii_Ribeiro_728@NODE_1_length_2495_cov_100.137304:0.0181290718272)29:1.00000050003e-06)47:0.00111362809281,Jupunba_laeta_Mori_25147@NODE_1_length_2092_cov_46.102730:0.0474580689529)100:0.0271931152853)63:0.0245812197143,(((Balizia_pedicellaris_Queiroz_15529@NODE_1_length_2148_cov_144.621118:0.00483510401623,Balizia_elegans_Iganci_870@NODE_1_length_2273_cov_117.634791:0.0127719873512)39:1.00000050003e-06,Balizia_leucocalyx_Aguilar_1939@NODE_1_length_2373_cov_113.587979:0.0178798983064)85:0.00196464727527,((Balizia_spnov_Morim_577@NODE_1_length_2221_cov_142.282087:0.0856173492109,(Cathormion_obliquifoliolatum_Wieringa_6519@NODE_1_length_2010_cov_114.974425:0.00405606790501,Cathormion_rhombifolium_Deighton_3618@NODE_1_length_2169_cov_64.456023:0.00668326972455)100:0.00817424167822)99:0.0122348132388,((Hydrochorea_marginata_Morim_563@NODE_1_length_2533_cov_154.715391:0.0075364923435,(Hydrochorea_corymbosa1_Bonadeu_655@NODE_1_length_1816_cov_97.153322:0.00128359833782,Hydrochorea_corymbosa2_Iganci_862@NODE_1_length_2031_cov_187.777834:1.00000050003e-06)100:0.00766173544078)100:0.00251620035089,Hydrochorea_gonggrijpii_Tillett_45696@NODE_1_length_2057_cov_147.548990:0.00911478388658)100:0.00493920649424)33:0.0022777170744)94:0.00538528706688)21:0.00149938732551,((((Jupunba_leucophylla_Iganci_839@NODE_1_length_2571_cov_175.222935:0.00316276345653,Jupunba_microcalyx_Iganci_855@NODE_1_length_2591_cov_142.572792:0.00189740557523)100:0.00876485323613,Jupunba_floribunda_Iganci_883@NODE_1_length_2446_cov_81.199662:0.00860023265678)87:0.00262528642937,Jupunba_longipedunculata_Cardona_2682@NODE_1_length_2078_cov_133.064468:0.0113372910849)67:0.000817334510788,(Jupunba_trapezifolia_Simon_1600@NODE_1_length_1894_cov_83.338771:0.0104976710821,(Jupunba_barbouriana_Iganci_847@NODE_1_length_2387_cov_146.241991:0.00375604846333,Jupunba_commutata_Maguire_46145@NODE_1_length_2171_cov_118.502865:0.00724948899682)91:0.00108651698723)84:0.00344452741808)82:0.00500356262562)23:0.000472181757934;
