# Supplementary material for: A new generic circumscription of Hydrochorea (Leguminosae, Caesalpinioideae, mimosoid clade) with an amphi-Atlantic distribution
Source: PhytoKeys. 2022 Aug 22;205:401–37. doi: 10.3897/phytokeys.205.82775 (PMC9849043; doi:10.3897/phytokeys.205.82775)
Supplement: Supplementary material 3 — Supplementary data file S3 [file phytokeys-205-401_article-82775__-s003.zip › MSC_m13935_comp29786_c0_seq2_exon02_1rr_1to1ortho.tre]

(Cathormion_obliquifoliolatum_Wieringa_6519@NODE_1_length_1070_cov_242.264039:0.00191107637400444552,((Hydrochorea_marginata_Morim_563@NODE_1_length_1787_cov_162.717544:0.00562368155602620181,((Hydrochorea_corymbosa1_Bonadeu_655@NODE_1_length_901_cov_194.998818:0.00449440109421138032,Hydrochorea_gonggrijpii_Tillett_45696@NODE_1_length_1009_cov_185.519313:0.01134253310479090004)49:0.00127329779664623146,Hydrochorea_corymbosa2_Iganci_862@NODE_1_length_1097_cov_409.882917:0.00650354314983141255)15:0.00000100000050002909)53:0.00000100000050002909,(Balizia_leucocalyx_Aguilar_1939@NODE_1_length_1619_cov_111.536965:0.01525024072573973218,((Balizia_elegans_Iganci_870@NODE_1_length_1636_cov_102.781270:0.01170661465868802313,Balizia_spnov_Morim_577@NODE_1_length_1279_cov_330.968137:0.01281686036622490567)93:0.00082789057187258094,((Jupunba_idiopoda_Quesada_1718@NODE_1_length_999_cov_84.568330:0.00216284613270949482,(Jupunba_asplenifolia_Ekman_6383@NODE_1_length_849_cov_54.310881:0.00128141496235564226,(Jupunba_oppositifolia_Liegier_16014@NODE_1_length_1150_cov_120.033551:0.00132760150209407127,(Jupunba_abbottii_Zanoni_21220@NODE_1_length_1111_cov_120.296905:0.00434418054025643725,Jupunba_nipensis_Mayo_19662@NODE_1_length_882_cov_55.873292:0.00129430345002515550)37:0.00000100000050002909)75:0.00289869015429766470)56:0.00000100000050002909)85:0.00292682307665172300,((((Jupunba_villosa_Borges_423@NODE_1_length_1250_cov_153.034953:0.02764730075178003718,(Jupunba_limae_Iganci_261@NODE_1_length_1640_cov_109.575816:0.00516362443107525829,Jupunba_brachystachya_Lima_7438@NODE_1_length_1543_cov_128.403138:0.00359682481849250661)39:0.00072398173245657711)75:0.00115379440455285159,Jupunba_laeta_Mori_25147@NODE_1_length_1044_cov_46.299897:0.00392781394524006379)63:0.00103486734906880584,Jupunba_filamentosa_Lima_7487@NODE_1_length_1697_cov_100.966049:0.00874818705541259047)83:0.00376850079752379281,(((Jupunba_oxyphyllidia_Yonker_6157@NODE_1_length_1142_cov_139.725822:0.00262668866728291194,(Balizia_pedicellaris_Queiroz_15529@NODE_1_length_1194_cov_283.580334:0.01282607120564702163,((Jupunba_longipedunculata_Cardona_2682@NODE_1_length_1186_cov_125.400361:0.00789640623778561750,(Jupunba_floribunda_Iganci_883@NODE_1_length_1658_cov_100.393422:0.00876483666256044035,(Jupunba_trapezifolia_Simon_1600@NODE_1_length_1377_cov_187.787443:0.00686381367810724730,(Jupunba_barbouriana_Iganci_847@NODE_1_length_1209_cov_220.778269:0.00500986782110817829,Jupunba_commutata_Maguire_46145@NODE_1_length_1342_cov_142.201581:0.00230538555931766691)89:0.00226490481524292599)70:0.00074924901252460929)73:0.00141003451239576981)63:0.00000100000050002909,(Jupunba_microcalyx_Iganci_855@NODE_1_length_1734_cov_139.881714:0.00362659074766116590,Jupunba_leucophylla_Iganci_839@NODE_1_length_1703_cov_218.254613:0.01246810914247222304)59:0.00364567261075185445)48:0.00145807260107859676)54:0.00099500316300325884)89:0.00381098284144293755,(Jupunba_cochleata_Bonadeu_673@NODE_1_length_1856_cov_102.975267:0.01005024187214209781,Jupunba_langsdorfii_Ribeiro_728@NODE_1_length_1489_cov_104.715297:0.01048536776488644302)23:0.00096656793888689747)40:0.00103229480272311628,(Jupunba_macradenia_Lourteig_3021@NODE_1_length_1187_cov_133.000901:0.11772705812988552843,((Punjuba_callejasii_Daly_5935@NODE_1_length_952_cov_32.680000:0.00459820662854711071,(Punjuba_racemiflora_Jimenez_Soares_3626@NODE_1_length_1385_cov_125.405963:0.00413042973650644147,(Punjuba_lehmannii_Escobar_7465@NODE_1_length_1297_cov_91.759016:0.00689921432592361609,Punjuba_killipii_Palodorios_6252@NODE_1_length_912_cov_68.518563:0.00246807136192600356)92:0.00172311285002786315)99:0.00531958695890304319)98:0.00529781562754171823,((((Calliandra_bella_LPQ15696@NODE_1_length_1399_cov_230.525719:0.09058027410047918282,Afrocalliandra_redacta_Germishuizen_5585@NODE_1_length_990_cov_299.580504:0.07716351235685427190)100:0.04417776695776674811,((Albizia_edwallii_Dalmaso_272@NODE_1_length_757_cov_10.276353:0.00586816609205411711,Albizia_coripatensis_Hughes_2433@NODE_1_length_1524_cov_213.069109:0.00712061037257188251)100:0.00650677317847762546,((Albizia_multiflora_Hughes_3090@NODE_1_length_1241_cov_150.691581:0.00981645889121222220,(Albizia_niopoides_Simon_1601@NODE_1_length_1124_cov_186.021012:0.01427872683833594607,((Albizia_inundata_Wood_26530@NODE_1_length_597_cov_406.522140:0.00199631307721403594,(Albizia_subdimidiata_var_minor_Gorts_341@NODE_1_length_938_cov_43.311266:0.00466527912903335219,Albizia_subdimidiata_var_subdimidiata_Ferreira_210@NODE_1_length_1143_cov_152.487805:0.00717108054777302120)74:0.00123508220110459411)90:0.00493579589688117673,(Albizia_decandra_Vilhena_231@NODE_1_length_718_cov_25.502340:0.00341447853768156060,Albizia_glabripetala_Lewis_1652@NODE_1_length_993_cov_66.644105:0.01273096008834947307)63:0.00417072305493154574)45:0.00082655632200774772)74:0.00537910003181064130)31:0.00000100000050002909,(Albizia_burkartiana_StivalSantos_678@NODE_1_length_1006_cov_11.032597:0.00413658157301038509,(Albizia_xerophytica_Hughes_1435@NODE_1_length_1164_cov_103.424103:0.00872616131763329084,(Albizia_adinocephala_FHO33_88@NODE_1_length_1504_cov_128.600561:0.00922873159370075045,(Albizia_tomentosa_Hughes_648@NODE_1_length_1095_cov_121.654224:0.00185197953599831877,Albizia_sinaloensis_Hughes_1576@NODE_1_length_1230_cov_99.532524:0.00205148996706650205)100:0.01041417707929415647)77:0.00082097035820982147)100:0.00753153159703100379)66:0.00091517561944746810)100:0.00885270989694152480)100:0.00968646384524334512)59:0.00163030138132306537,(Albizia_tomentella_Leach_Dunlop_3801@NODE_1_length_1539_cov_120.982216:0.02783759763522995062,Enterolobium_cyclocarpum_MWC9020@NODE_1_length_1225_cov_284.229965:0.02965400167436215914)92:0.00466480006121561090)63:0.00067130940158657761,(Acacia_rostellifera_Murphy_466@NODE_1_length_1592_cov_172.112871:0.02302033594343677256,Archidendron_clypearia_Wieringa_1849@NODE_1_length_1323_cov_229.224719:0.02145467269978790226)87:0.00239820152299719067)95:0.00423103599532959236)42:0.00000100000050002909)44:0.00162862956780374145)45:0.00207335426008920356)70:0.00070981827042857534)93:0.00291184801406970707)98:0.00238657928708312745)100:0.00892799439062075088)92:0.00402084797522080008,Cathormion_rhombifolium_Deighton_3618@NODE_1_length_1236_cov_81.374461:0.00240518745177879410);
