# Supplementary material for: A new generic circumscription of Hydrochorea (Leguminosae, Caesalpinioideae, mimosoid clade) with an amphi-Atlantic distribution
Source: PhytoKeys. 2022 Aug 22;205:401–37. doi: 10.3897/phytokeys.205.82775 (PMC9849043; doi:10.3897/phytokeys.205.82775)
Supplement: Supplementary material 3 — Supplementary data file S3 [file phytokeys-205-401_article-82775__-s003.zip › MSC_m16737_comp31304_c0_seq1_exon01_1rr_1to1ortho.tre]

(((Jupunba_filamentosa_Lima_7487@NODE_1_length_1493_cov_108.034605:0.00626854198667804903,Jupunba_langsdorfii_Ribeiro_728@NODE_1_length_1670_cov_100.009416:0.00626399828797291006)75:0.00153381697939509857,((((Balizia_pedicellaris_Queiroz_15529@NODE_1_length_1198_cov_295.983377:0.00531205406087110945,(Hydrochorea_corymbosa1_Bonadeu_655@NODE_1_length_805_cov_185.400000:0.00295151495622716963,Hydrochorea_corymbosa2_Iganci_862@NODE_1_length_1020_cov_226.117098:0.00000100000050002909)88:0.00426600848345469030)21:0.00000100000050002909,(Balizia_spnov_Morim_577@NODE_1_length_1136_cov_255.294172:0.00284046173921734041,Hydrochorea_marginata_Morim_563@NODE_1_length_1390_cov_195.805027:0.01113978075258782556)69:0.00108803260542503417)26:0.00000100000050002909,((Cathormion_obliquifoliolatum_Wieringa_6519@NODE_1_length_1024_cov_212.605779:0.00162155241970065450,Cathormion_rhombifolium_Deighton_3618@NODE_1_length_1142_cov_91.327700:0.00335913538517669964)95:0.00262950284646244802,Balizia_elegans_Iganci_870@NODE_1_length_1335_cov_124.798887:0.00883778987201140100)42:0.00000100000050002909)95:0.00250328092906195549,(Jupunba_oxyphyllidia_Yonker_6157@NODE_1_length_1057_cov_134.336735:0.00203181403878742407,Balizia_leucocalyx_Aguilar_1939@NODE_1_length_1547_cov_105.065986:0.01433872779903549652)70:0.00139567177138024074)22:0.00000100000050002909)90:0.00489133878354919456,(((Jupunba_cochleata_Bonadeu_673@NODE_1_length_1540_cov_116.654819:0.00684962761619995787,((Jupunba_microcalyx_Iganci_855@NODE_1_length_950_cov_220.140893:0.00222729408881609716,Jupunba_leucophylla_Iganci_839@NODE_1_length_1386_cov_220.847976:0.00357123460936177453)99:0.00229823296351858294,Jupunba_longipedunculata_Cardona_2682@NODE_1_length_1105_cov_110.359922:0.00699573472529921910)100:0.00332101548688994771)97:0.00254891241373774845,((Jupunba_trapezifolia_Simon_1600@NODE_1_length_1130_cov_268.099535:0.00861266235970043099,(Jupunba_barbouriana_Iganci_847@NODE_1_length_1386_cov_159.999236:0.00756209759153399653,(Jupunba_idiopoda_Quesada_1718@NODE_1_length_1166_cov_103.066116:0.00674523424974789003,(Jupunba_abbottii_Zanoni_21220@NODE_1_length_1015_cov_104.711087:0.00108845692575184651,(Jupunba_oppositifolia_Liegier_16014@NODE_1_length_998_cov_110.575461:0.00782606754070917267,(Jupunba_asplenifolia_Ekman_6383@NODE_1_length_775_cov_50.507163:0.00000100000050002909,Jupunba_nipensis_Mayo_19662@NODE_1_length_754_cov_37.066470:0.00160760392918724536)94:0.00467185276166053563)38:0.00000100000050002909)33:0.00000100000050002909)39:0.00194193259359140037)23:0.00336222369758588761)53:0.00127524928789413627,((Jupunba_macradenia_Lourteig_3021@NODE_1_length_1070_cov_115.748238:0.01015080379828689136,(Jupunba_floribunda_Iganci_883@NODE_1_length_1422_cov_126.011896:0.00943710775214658820,(Jupunba_laeta_Mori_25147@NODE_1_length_1087_cov_94.336634:0.01275757997927706201,(Jupunba_villosa_Borges_423@NODE_1_length_1656_cov_106.546548:0.00541867801550669024,(Jupunba_brachystachya_Lima_7438@NODE_1_length_1426_cov_113.620460:0.01590331771245162909,Jupunba_limae_Iganci_261@NODE_1_length_1162_cov_148.894931:0.00099867466877565179)100:0.01708070356306830989)100:0.00523663495394821425)87:0.00103130166731760296)46:0.00167438351465148700)39:0.00082129154535514844,Jupunba_commutata_Maguire_46145@NODE_1_length_1373_cov_99.716821:0.01101560789738586545)61:0.00233632298785085325)57:0.00329453999174089338)42:0.00000100000050002909,(((Punjuba_callejasii_Daly_5935@NODE_1_length_1006_cov_18.807320:0.00431878105854205385,(Punjuba_killipii_Palodorios_6252@NODE_1_length_855_cov_80.197943:0.00286498307837055330,Punjuba_lehmannii_Escobar_7465@NODE_1_length_1406_cov_73.592927:0.00000100000050002909)89:0.00431258639268150036)98:0.00540716959805051349,Punjuba_racemiflora_Jimenez_Soares_3626@NODE_1_length_1249_cov_141.219283:0.01658052528033309575)33:0.00000100000050002909,(((Albizia_coripatensis_Hughes_2433@NODE_1_length_1511_cov_182.100418:0.01513968065722494372,Albizia_edwallii_Dalmaso_272@NODE_1_length_729_cov_7.919881:0.01052581934759255072)100:0.00831743527358857863,(Albizia_burkartiana_StivalSantos_678@NODE_1_length_833_cov_7.726221:0.01878720221489007386,((((Albizia_niopoides_Simon_1601@NODE_1_length_1327_cov_149.340800:0.02672608108707891922,Albizia_multiflora_Hughes_3090@NODE_1_length_1431_cov_108.771787:0.02099808556162695988)50:0.00124242257162506518,Albizia_decandra_Vilhena_231@NODE_1_length_779_cov_43.507123:0.01471794760107202234)21:0.00158676007086490443,(Albizia_glabripetala_Lewis_1652@NODE_1_length_846_cov_48.962289:0.01497036353232324146,(Albizia_subdimidiata_var_minor_Gorts_341@NODE_1_length_810_cov_45.930423:0.00175331359731583378,(Albizia_inundata_Wood_26530@NODE_1_length_839_cov_181.067602:0.01341774831035804326,Albizia_subdimidiata_var_subdimidiata_Ferreira_210@NODE_1_length_1179_cov_163.314882:0.02402984559866727654)48:0.00301203255877295541)70:0.01149710272428186748)58:0.01868763840072467861)44:0.00446138876764908075,(Albizia_adinocephala_FHO33_88@NODE_1_length_1687_cov_119.655280:0.02162966093122846781,((Albizia_tomentosa_Hughes_648@NODE_1_length_1161_cov_101.159594:0.00000100000050002909,Albizia_sinaloensis_Hughes_1576@NODE_1_length_934_cov_95.766628:0.00124338745119425284)100:0.00640556208198507938,Albizia_xerophytica_Hughes_1435@NODE_1_length_1279_cov_89.309484:0.00444152424982657747)98:0.00304054005853551237)98:0.00880135089414653578)97:0.00784658914540061966)85:0.00493197179389523368)100:0.01266015057630356239,((Albizia_tomentella_Leach_Dunlop_3801@NODE_1_length_1394_cov_130.447988:0.07259381805041294211,Enterolobium_cyclocarpum_MWC9020@NODE_1_length_1165_cov_268.401654:0.02726050418346049123)83:0.00419900932953639911,((Calliandra_bella_LPQ15696@NODE_1_length_1023_cov_178.590909:0.12891232099429605906,Afrocalliandra_redacta_Germishuizen_5585@NODE_1_length_963_cov_267.498871:0.12496333854505452254)100:0.02593729123531832506,(Acacia_rostellifera_Murphy_466@NODE_1_length_1390_cov_155.201066:0.03166714868815084100,Archidendron_clypearia_Wieringa_1849@NODE_1_length_1402_cov_177.990189:0.02881048277196814403)100:0.01862173791002415604)100:0.01387343521206459325)97:0.00584536644805775437)100:0.00756271370105081071)92:0.00360488201787064616)54:0.00289394506602196934,Hydrochorea_gonggrijpii_Tillett_45696@NODE_1_length_1242_cov_113.634335:0.01427676917173075453);
