# Supplementary material for: A new generic circumscription of Hydrochorea (Leguminosae, Caesalpinioideae, mimosoid clade) with an amphi-Atlantic distribution
Source: PhytoKeys. 2022 Aug 22;205:401–37. doi: 10.3897/phytokeys.205.82775 (PMC9849043; doi:10.3897/phytokeys.205.82775)
Supplement: Supplementary material 3 — Supplementary data file S3 [file phytokeys-205-401_article-82775__-s003.zip › MSC_m21039_comp32749_c1_seq1_exon09_1rr_1to1ortho.tre]

((((Albizia_niopoides_Simon_1601@NODE_1_length_1335_cov_156.823529:0.01815435147424571821,((Albizia_sinaloensis_Hughes_1576@NODE_1_length_1295_cov_83.002463:0.00396434730960289455,Albizia_tomentosa_Hughes_648@NODE_1_length_1201_cov_120.984875:0.00481839177944410994)100:0.00599536289388276442,(Albizia_adinocephala_FHO33_88@NODE_1_length_1756_cov_106.754616:0.00780868736433129249,Albizia_xerophytica_Hughes_1435@NODE_1_length_1449_cov_82.545918:0.00530323453533404921)100:0.00315510060093645390)97:0.00522077999130931853)35:0.00000100000050002909,(Albizia_decandra_Vilhena_231@NODE_1_length_830_cov_50.563081:0.00774754494455007128,((Albizia_glabripetala_Lewis_1652@NODE_1_length_1027_cov_58.850526:0.00622370482987836832,(Albizia_inundata_Wood_26530@NODE_1_length_842_cov_240.649301:0.00326455080918394832,Albizia_subdimidiata_var_minor_Gorts_341@NODE_1_length_1059_cov_33.702648:0.00604464226708685808)41:0.00270359775328472482)97:0.00450433264592895941,(Albizia_multiflora_Hughes_3090@NODE_1_length_1410_cov_122.835709:0.00844506744608391514,Albizia_subdimidiata_var_subdimidiata_Ferreira_210@NODE_1_length_1136_cov_162.221907:0.01332037675969229527)42:0.00084732702460661420)74:0.00259825567284041646)81:0.00133817393408564218)94:0.00290393228966930343,(Albizia_coripatensis_Hughes_2433@NODE_1_length_1591_cov_185.318362:0.00783686426776314220,Albizia_edwallii_Dalmaso_272@NODE_1_length_1032_cov_5.359263:0.00608627144697359082)91:0.00444252478834033810)37:0.00000100000050002909,(((((Jupunba_limae_Iganci_261@NODE_1_length_1830_cov_95.176840:0.00544042891743501573,((Jupunba_filamentosa_Lima_7487@NODE_1_length_1853_cov_96.793919:0.01169342316592443358,Jupunba_brachystachya_Lima_7438@NODE_1_length_1349_cov_141.282233:0.00144682142284093549)61:0.00218303927949246726,Jupunba_villosa_Borges_423@NODE_1_length_1663_cov_143.498108:0.00435273851901126895)53:0.00099814876361725290)78:0.00359894408258018723,(((((Hydrochorea_marginata_Morim_563@NODE_1_length_1593_cov_173.089710:0.00089458256952072127,Hydrochorea_corymbosa2_Iganci_862@NODE_1_length_1199_cov_228.461538:0.00338980945994147480)80:0.00179614129381778218,Hydrochorea_corymbosa1_Bonadeu_655@NODE_1_length_685_cov_2607.863492:0.00152200827509619760)84:0.00179984351712636839,(Cathormion_rhombifolium_Deighton_3618@NODE_1_length_1296_cov_78.646432:0.00718217594838472650,Cathormion_obliquifoliolatum_Wieringa_6519@NODE_1_length_1097_cov_122.014395:0.00373153162850910778)56:0.00000100000050002909)100:0.00629495760504719757,(Jupunba_laeta_Mori_25147@NODE_1_length_1158_cov_47.996300:0.00617858361846974815,((((Jupunba_oppositifolia_Liegier_16014@NODE_1_length_1304_cov_100.320293:0.00114850445225218498,Jupunba_abbottii_Zanoni_21220@NODE_1_length_960_cov_119.392978:0.00000100000050002909)94:0.00187051709191573060,Jupunba_nipensis_Mayo_19662@NODE_1_length_862_cov_38.861146:0.00245557940613706392)58:0.00000100000050002909,Jupunba_asplenifolia_Ekman_6383@NODE_1_length_875_cov_28.513784:0.00588713098770303651)90:0.00379698649020153260,(Jupunba_oxyphyllidia_Yonker_6157@NODE_1_length_1159_cov_137.248614:0.00176118373405085345,Jupunba_idiopoda_Quesada_1718@NODE_1_length_1082_cov_77.730348:0.00381990806089247802)100:0.00353724474078099659)70:0.00082731067319201618)80:0.00084361772776672716)57:0.00071295836163169396,(((Balizia_elegans_Iganci_870@NODE_1_length_1196_cov_128.190349:0.00589677128320737886,(Jupunba_microcalyx_Iganci_855@NODE_1_length_1682_cov_117.189408:0.00794872750706446078,(Jupunba_macradenia_Lourteig_3021@NODE_1_length_1151_cov_72.540968:0.00520984000922888445,Jupunba_leucophylla_Iganci_839@NODE_1_length_1955_cov_189.603301:0.00407800232724522729)74:0.00117344674235582360)49:0.00213814913862208321)15:0.00000100000050002909,(Jupunba_floribunda_Iganci_883@NODE_1_length_1869_cov_93.607143:0.00569944626898953415,Jupunba_commutata_Maguire_46145@NODE_1_length_1235_cov_131.657168:0.01157063007970873109)42:0.00079064349695022484)21:0.00071739199825997604,((Balizia_leucocalyx_Aguilar_1939@NODE_1_length_1617_cov_125.026623:0.00432820909187174932,(Balizia_pedicellaris_Queiroz_15529@NODE_1_length_927_cov_354.956422:0.00578919593701174035,(Hydrochorea_gonggrijpii_Tillett_45696@NODE_1_length_1207_cov_132.183186:0.01166045497597948885,Balizia_spnov_Morim_577@NODE_1_length_1027_cov_470.397119:0.00312350481011573018)59:0.00000100000050002909)84:0.00206594254031691000)80:0.00215107456652527222,(Jupunba_trapezifolia_Simon_1600@NODE_1_length_1237_cov_264.891709:0.00737437158031055331,(Jupunba_barbouriana_Iganci_847@NODE_1_length_1747_cov_117.368263:0.00613022531211921979,Jupunba_longipedunculata_Cardona_2682@NODE_1_length_1132_cov_119.110900:0.00818055822702786622)76:0.00100839730786743799)45:0.00078651696867336593)6:0.00000100000050002909)6:0.00000100000050002909)36:0.00039580377658203779)94:0.00246292736658837094,Jupunba_langsdorfii_Ribeiro_728@NODE_1_length_1876_cov_94.136187:0.01309703044178841223)96:0.00188073309243573712,((Punjuba_callejasii_Daly_5935@NODE_1_length_816_cov_22.695535:0.01074510399745603334,Punjuba_lehmannii_Escobar_7465@NODE_1_length_1342_cov_83.111462:0.00692635752040662248)81:0.00122578488557810211,(Punjuba_killipii_Palodorios_6252@NODE_1_length_885_cov_90.102723:0.05639664986430819454,Punjuba_racemiflora_Jimenez_Soares_3626@NODE_1_length_1288_cov_141.437655:0.01973298871333733703)93:0.00222781189834208703)97:0.00243844399025943933)99:0.00352567241327995983,((Enterolobium_cyclocarpum_MWC9020@NODE_1_length_1228_cov_292.304083:0.01626979537525859165,Albizia_tomentella_Leach_Dunlop_3801@NODE_1_length_1366_cov_129.500388:0.03344785614966178100)66:0.00309564851650711344,(Afrocalliandra_redacta_Germishuizen_5585@NODE_1_length_1090_cov_272.997038:0.08111628187715917704,Calliandra_bella_LPQ15696@NODE_1_length_829_cov_233.856383:0.16772820191842516269)98:0.04488551023851976296)96:0.00636642630806288131)99:0.00754366888331760993,Albizia_burkartiana_StivalSantos_678@NODE_1_length_844_cov_11.163498:0.00495018045811964052);
