# Supplementary material for: A new generic circumscription of Hydrochorea (Leguminosae, Caesalpinioideae, mimosoid clade) with an amphi-Atlantic distribution
Source: PhytoKeys. 2022 Aug 22;205:401–37. doi: 10.3897/phytokeys.205.82775 (PMC9849043; doi:10.3897/phytokeys.205.82775)
Supplement: Supplementary material 3 — Supplementary data file S3 [file phytokeys-205-401_article-82775__-s003.zip › MSC_m21039_comp32749_c1_seq1_exon10_1rr_MIortho1.tre]

(Acacia_rostellifera_Murphy_466@NODE_1_length_2043_cov_206.647508:0.0397365753235,((Albizia_tomentella_Leach_Dunlop_3801@NODE_1_length_1608_cov_178.561071:0.0240262436927,Enterolobium_cyclocarpum_MWC9020@NODE_1_length_1598_cov_284.471400:0.0220047937805)79:0.00350137778191,((((Albizia_coripatensis_Hughes_2433@NODE_1_length_1932_cov_221.971968:0.00368501000139,Albizia_edwallii_Dalmaso_272@NODE_1_length_1090_cov_6.771981:0.00400508308104)100:0.00743748620766,(((Albizia_xerophytica_Hughes_1435@NODE_1_length_1732_cov_96.363142:0.00388599246636,Albizia_adinocephala_FHO33_88@NODE_1_length_1928_cov_121.944354:0.00755169542199)98:0.00212338689898,(Albizia_tomentosa_Hughes_648@NODE_1_length_1561_cov_123.470350:0.0068298524183,Albizia_sinaloensis_Hughes_1576@NODE_1_length_1506_cov_105.630511:0.00378485124831)99:0.00419275489874)94:0.00415333071785,((Albizia_niopoides_Simon_1601@NODE_1_length_1605_cov_163.096859:0.0116096903567,(Albizia_decandra_Vilhena_231@NODE_1_length_1130_cov_33.122507:0.00864465533636,(Albizia_multiflora_Hughes_3090@NODE_1_length_1490_cov_149.619958:0.00729409589483,(((Albizia_inundata_Wood_26530@NODE_1_length_1028_cov_148.576567:0.00689078803471,Albizia_subdimidiata_var_minor_Gorts_341@NODE_1_length_1170_cov_53.376029:0.0112606177724)46:0.0165725528793,Albizia_glabripetala_Lewis_1652@NODE_1_length_1476_cov_68.611151:0.0030508727423)54:0.00512733621264,Albizia_subdimidiata_var_subdimidiata_Ferreira_210@NODE_1_length_1558_cov_146.358542:0.00369949799521)67:0.00274014695367)74:0.00113808618055)93:0.0047618019699)61:1.00000050003e-06,Albizia_burkartiana_StivalSantos_678@NODE_1_length_921_cov_12.003464:0.0118874930997)53:0.00171038443499)76:0.00120714356805)82:0.00233048827933,((Punjuba_racemiflora_Jimenez_Soares_3626@NODE_1_length_1627_cov_147.486452:0.0101317402469,(Punjuba_killipii_Palodorios_6252@NODE_1_length_1335_cov_65.844197:0.00703955145551,(Punjuba_lehmannii_Escobar_7465@NODE_1_length_1717_cov_101.787195:0.0069623733637,Punjuba_callejasii_Daly_5935@NODE_1_length_1217_cov_33.349123:0.0124886300409)83:0.00124166150767)66:0.00122018191171)95:0.00377837237792,((Jupunba_brachystachya_Lima_7438@NODE_1_length_1907_cov_134.115301:0.00419993804824,Jupunba_cochleata_Bonadeu_673@NODE_1_length_2045_cov_127.666159:0.00721893441073)13:1.00000050003e-06,(Jupunba_barbouriana_Iganci_847@NODE_1_length_1955_cov_178.812034:0.00478688212789,(((Jupunba_langsdorfii_Ribeiro_728@NODE_1_length_2122_cov_114.878729:0.00780831474623,(Balizia_leucocalyx_Aguilar_1939@NODE_1_length_1765_cov_150.651066:0.00420020706549,Jupunba_floribunda_Iganci_883@NODE_1_length_2223_cov_105.890494:0.00419904007732)27:0.000582577981089)12:1.00000050003e-06,(((Jupunba_laeta_Mori_25147@NODE_1_length_1384_cov_55.590666:0.00763696144604,(Jupunba_trapezifolia_Simon_1600@NODE_1_length_1516_cov_108.817248:0.00825817605203,Jupunba_longipedunculata_Cardona_2682@NODE_1_length_1478_cov_146.220557:0.00567184671757)79:0.00198672278778)22:1.00000050003e-06,((Jupunba_asplenifolia_Ekman_6383@NODE_1_length_1272_cov_43.994979:0.0016649880439,(Jupunba_nipensis_Mayo_19662@NODE_1_length_1173_cov_53.224453:0.0027251926206,(Jupunba_oppositifolia_Liegier_16014@NODE_1_length_1278_cov_151.874271:0.00165855927814,Jupunba_abbottii_Zanoni_21220@NODE_1_length_1584_cov_127.911082:0.00178079157763)62:0.000887072771889)43:1.00000050003e-06)100:0.00446421830996,(Jupunba_idiopoda_Quesada_1718@NODE_1_length_1340_cov_84.877276:0.00236191944484,Jupunba_oxyphyllidia_Yonker_6157@NODE_1_length_1530_cov_148.349621:0.00386532846027)98:0.00291314512891)60:0.000636860435894)50:0.000642090053503,Jupunba_filamentosa_Lima_7487@NODE_1_length_1819_cov_124.576349:0.00599004174265)28:1.00000050003e-06)3:1.00000050003e-06,((((Jupunba_leucophylla_Iganci_839@NODE_1_length_2283_cov_231.334089:0.00270123143568,Jupunba_microcalyx_Iganci_855@NODE_1_length_1253_cov_121.148810:1.00000050003e-06)94:0.00450982527683,(Jupunba_limae_Iganci_261@NODE_1_length_2283_cov_109.733908:0.00480616166983,Jupunba_villosa_Borges_423@NODE_1_length_1867_cov_170.709497:0.0030050107792)98:0.00239321278651)9:1.00000050003e-06,(Jupunba_commutata_Maguire_46145@NODE_1_length_1610_cov_144.212003:0.0031467382778,((((Balizia_spnov_Morim_577@NODE_1_length_1341_cov_361.379471:0.00462565698171,Balizia_pedicellaris_Queiroz_15529@NODE_1_length_1188_cov_269.511915:0.00630628545976)83:0.00082427713506,Hydrochorea_gonggrijpii_Tillett_45696@NODE_1_length_1412_cov_164.077903:0.00445585018505)70:0.000699646446218,Balizia_elegans_Iganci_870@NODE_1_length_1771_cov_137.971074:0.00463461506231)48:0.000766673371755,((Cathormion_rhombifolium_Deighton_3618@NODE_1_length_1677_cov_81.291875:0.00207174496545,Cathormion_obliquifoliolatum_Wieringa_6519@NODE_1_length_1431_cov_201.523983:0.00511723433523)99:0.00277453168106,(Hydrochorea_corymbosa1_Bonadeu_655@NODE_1_length_1222_cov_152.103685:0.00347106574297,(Hydrochorea_marginata_Morim_563@NODE_1_length_2070_cov_190.909182:0.002150767237,Hydrochorea_corymbosa2_Iganci_862@NODE_1_length_1509_cov_296.222146:0.000678396248571)97:0.00143394246822)29:1.00000050003e-06)100:0.0060116500309)30:0.00118126813549)9:1.00000050003e-06)8:1.20363852269e-06,Jupunba_macradenia_Lourteig_3021@NODE_1_length_1401_cov_127.027190:0.0037405328864)11:0.000594300490609)6:1.00000050003e-06)60:0.00119139168984)98:0.00358612865488)32:1.00000050003e-06)84:0.00176787378355,(Afrocalliandra_redacta_Germishuizen_5585@NODE_1_length_1525_cov_222.663674:0.0374435675657,Calliandra_bella_LPQ15696@NODE_2_length_719_cov_131.277259:0.0599939254738)91:0.0499285609597)66:0.000528957477787)100:0.00655805501839,Archidendron_clypearia_Wieringa_1849@NODE_1_length_1644_cov_255.873644:0.0140602210743):0;
