# Supplementary material for: A new generic circumscription of Hydrochorea (Leguminosae, Caesalpinioideae, mimosoid clade) with an amphi-Atlantic distribution
Source: PhytoKeys. 2022 Aug 22;205:401–37. doi: 10.3897/phytokeys.205.82775 (PMC9849043; doi:10.3897/phytokeys.205.82775)
Supplement: Supplementary material 3 — Supplementary data file S3 [file phytokeys-205-401_article-82775__-s003.zip › MSC_m22375_comp33196_c0_seq1_exon05_1rr_1to1ortho.tre]

(Acacia_rostellifera_Murphy_466@NODE_1_length_1489_cov_151.245751:0.02718434646921447789,(((Calliandra_bella_LPQ15696@NODE_1_length_1118_cov_205.914505:0.07107293237731229785,Afrocalliandra_redacta_Germishuizen_5585@NODE_1_length_1207_cov_252.188496:0.05432739550321653149)100:0.03919492956881833606,(((((Jupunba_idiopoda_Quesada_1718@NODE_1_length_1484_cov_59.933902:0.00384935393305688416,Jupunba_oxyphyllidia_Yonker_6157@NODE_1_length_1696_cov_95.101297:0.00435911610809856884)72:0.00182967244593694282,((Jupunba_nipensis_Mayo_19662@NODE_1_length_698_cov_30.312399:0.06945957929655252605,Jupunba_asplenifolia_Ekman_6383@NODE_1_length_1408_cov_36.204358:0.00114018758497746878)89:0.00273716938528940088,(Jupunba_oppositifolia_Liegier_16014@NODE_1_length_1600_cov_87.881812:0.00197783428731488492,Jupunba_abbottii_Zanoni_21220@NODE_1_length_1750_cov_71.918111:0.00095338044026417525)96:0.00477106827276332825)31:0.00000100000050002909)100:0.00751109352216631360,(((Balizia_leucocalyx_Aguilar_1939@NODE_1_length_882_cov_160.152795:0.01630210669636905294,(Balizia_pedicellaris_Queiroz_15529@NODE_1_length_1803_cov_258.228261:0.01009616583128488884,(Balizia_spnov_Morim_577@NODE_1_length_1669_cov_278.773854:0.00368057344918407397,Balizia_elegans_Iganci_870@NODE_1_length_1956_cov_70.772219:0.00446705629981907458)100:0.00494711900785617820)89:0.00346280636103077659)42:0.00254780645241573433,((Jupunba_barbouriana_Iganci_847@NODE_1_length_1796_cov_124.524142:0.00227474464389150997,(Jupunba_trapezifolia_Simon_1600@NODE_1_length_1217_cov_205.985370:0.00105300846504377435,Jupunba_commutata_Maguire_46145@NODE_1_length_1862_cov_92.688515:0.00139526504979917815)99:0.00304543537712943400)99:0.00222844797899047565,((Jupunba_macradenia_Lourteig_3021@NODE_1_length_1713_cov_78.301956:0.00784968538462945016,((Hydrochorea_corymbosa2_Iganci_862@NODE_1_length_1793_cov_203.875719:0.00224879889287236262,Hydrochorea_corymbosa1_Bonadeu_655@NODE_1_length_975_cov_1118.381522:0.00000100000050002909)100:0.00225325019614157048,Hydrochorea_marginata_Morim_563@NODE_1_length_1935_cov_127.665770:0.00457157591263101463)100:0.00431311564970014716)72:0.00156463988068872273,((Cathormion_rhombifolium_Deighton_3618@NODE_1_length_1752_cov_56.743284:0.00284028471597753225,Cathormion_obliquifoliolatum_Wieringa_6519@NODE_1_length_1113_cov_209.572779:0.00227346922951614109)95:0.00256786372483795884,Hydrochorea_gonggrijpii_Tillett_45696@NODE_1_length_1547_cov_92.325170:0.00277021900496731864)74:0.00248424216763859073)44:0.00151439444537486596)15:0.00000100000050002909)91:0.00238328012149300076,(((Jupunba_longipedunculata_Cardona_2682@NODE_1_length_1620_cov_88.356448:0.04138880558192924858,Jupunba_floribunda_Iganci_883@NODE_1_length_1954_cov_93.910495:0.00629643125080098492)27:0.00045764820168107956,((Jupunba_laeta_Mori_25147@NODE_1_length_1612_cov_47.790879:0.00575629254178249960,Jupunba_villosa_Borges_423@NODE_1_length_2421_cov_74.627133:0.00663756650226855760)39:0.00064633957849417477,(Jupunba_limae_Iganci_261@NODE_1_length_1326_cov_90.337870:0.00420343429428173508,(Jupunba_brachystachya_Lima_7438@NODE_1_length_2045_cov_68.677846:0.00398826223785938433,Jupunba_filamentosa_Lima_7487@NODE_1_length_1871_cov_63.370680:0.00573474127370037466)79:0.00000100000050002909)63:0.00223468942536124470)78:0.00110675647088224745)12:0.00000100000050002909,((Jupunba_leucophylla_Iganci_839@NODE_1_length_2012_cov_154.360724:0.00222766335522977480,Jupunba_microcalyx_Iganci_855@NODE_1_length_1941_cov_108.227468:0.00335667539771267176)100:0.00543652443244567463,Jupunba_cochleata_Bonadeu_673@NODE_1_length_1622_cov_106.136570:0.00399078721778991195)63:0.00074571858617896271)53:0.00096170922669834460)26:0.00000100000050002909)58:0.00164162365453024190,Jupunba_langsdorfii_Ribeiro_728@NODE_1_length_1987_cov_78.978010:0.01501084219486851883)99:0.00741696799379476957,((Punjuba_callejasii_Daly_5935@NODE_1_length_823_cov_39.319035:0.01107267442888858026,((Punjuba_killipii_Palodorios_6252@NODE_1_length_1414_cov_52.272999:0.00378554912044697057,Punjuba_lehmannii_Escobar_7465@NODE_1_length_1938_cov_64.326169:0.00373410280393418831)88:0.00143495892699945188,Punjuba_racemiflora_Jimenez_Soares_3626@NODE_1_length_1688_cov_99.120422:0.00790404634511166632)73:0.00142410130952345753)100:0.01049409458719593492,((Albizia_edwallii_Dalmaso_272@NODE_1_length_954_cov_8.878754:0.01626346352343594620,Albizia_coripatensis_Hughes_2433@NODE_1_length_2104_cov_117.470153:0.01627909013283300454)99:0.00790144538868135446,((Albizia_xerophytica_Hughes_1435@NODE_1_length_1573_cov_60.741310:0.00833472850328798032,(Albizia_adinocephala_FHO33_88@NODE_1_length_1925_cov_93.602814:0.00798558467770138156,(Albizia_tomentosa_Hughes_648@NODE_1_length_1554_cov_68.056872:0.00269430102443225317,Albizia_sinaloensis_Hughes_1576@NODE_1_length_1659_cov_57.383059:0.00636898059139854797)100:0.00697748646273205469)100:0.00554761210891235260)99:0.01238758271074508199,((Albizia_niopoides_Simon_1601@NODE_1_length_1680_cov_99.373674:0.01119907507207121809,(Albizia_decandra_Vilhena_231@NODE_1_length_676_cov_55.120200:0.01418542315489178252,(Albizia_glabripetala_Lewis_1652@NODE_1_length_1656_cov_27.670678:0.01298180216735123418,((Albizia_subdimidiata_var_subdimidiata_Ferreira_210@NODE_1_length_1534_cov_88.855868:0.00367641694201547914,(Albizia_inundata_Wood_26530@NODE_1_length_851_cov_248.347990:0.00142789051133235950,Albizia_subdimidiata_var_minor_Gorts_341@NODE_1_length_833_cov_38.977513:0.00272474248914159793)76:0.00000100000050002909)88:0.00294533040783361965,Albizia_multiflora_Hughes_3090@NODE_1_length_1813_cov_92.455645:0.00446904077777543485)86:0.00389045296033365502)70:0.00638627624392102636)20:0.00000100000050002909)35:0.00223686765212736125,Albizia_burkartiana_StivalSantos_678@NODE_1_length_885_cov_10.327711:0.03066310578261768546)85:0.00503809240653969523)99:0.00347732137996048388)100:0.01135352935794113442)76:0.00023620565274568475)89:0.00533966152391984489)100:0.00619637109696254303,(Enterolobium_cyclocarpum_MWC9020@NODE_1_length_1962_cov_156.783554:0.02442816235268320188,Albizia_tomentella_Leach_Dunlop_3801@NODE_1_length_1882_cov_139.735180:0.02805341881964858175)100:0.00743327497402500054)95:0.00392894575090026090,Archidendron_clypearia_Wieringa_1849@NODE_1_length_1865_cov_146.877517:0.01930106785564675645);
