# Supplementary material for: A new generic circumscription of Hydrochorea (Leguminosae, Caesalpinioideae, mimosoid clade) with an amphi-Atlantic distribution
Source: PhytoKeys. 2022 Aug 22;205:401–37. doi: 10.3897/phytokeys.205.82775 (PMC9849043; doi:10.3897/phytokeys.205.82775)
Supplement: Supplementary material 3 — Supplementary data file S3 [file phytokeys-205-401_article-82775__-s003.zip › MSC_m24890_comp33991_c0_seq1_exon09_1rr_1to1ortho.tre]

((Punjuba_callejasii_Daly_5935@NODE_1_length_756_cov_27.453608:0.00759808061537733254,Punjuba_killipii_Palodorios_6252@NODE_1_length_753_cov_72.798817:0.00000100000050002909)51:0.00171841773106303159,(Punjuba_lehmannii_Escobar_7465@NODE_1_length_1141_cov_85.858083:0.00264248768192594519,((((((Balizia_elegans_Iganci_870@NODE_1_length_1273_cov_105.084448:0.00589378373098880821,Balizia_pedicellaris_Queiroz_15529@NODE_1_length_1452_cov_189.310666:0.00502318678461088040)99:0.00370852074236072051,((Balizia_spnov_Morim_577@NODE_1_length_1322_cov_167.280979:0.00782202416650262626,(Hydrochorea_gonggrijpii_Tillett_45696@NODE_1_length_933_cov_138.820093:0.00768759140034801745,((Hydrochorea_marginata_Morim_563@NODE_1_length_1439_cov_148.723935:0.00465512342875133451,(Hydrochorea_corymbosa1_Bonadeu_655@NODE_1_length_865_cov_201.870370:0.00239710321524584614,Hydrochorea_corymbosa2_Iganci_862@NODE_1_length_1126_cov_369.373483:0.00000100000050002909)98:0.00286936508450052336)90:0.00185291995359589817,(Cathormion_rhombifolium_Deighton_3618@NODE_1_length_1010_cov_87.125402:0.00304603129887765639,Cathormion_obliquifoliolatum_Wieringa_6519@NODE_1_length_1126_cov_234.697479:0.00404656150231885205)98:0.00400187642339184992)91:0.00158372549149256975)54:0.00178724580807273180)37:0.00082373169095368431,Balizia_leucocalyx_Aguilar_1939@NODE_1_length_1265_cov_115.068182:0.00662810959487229127)39:0.00087006568285852987)42:0.00191684693442577985,Jupunba_macradenia_Lourteig_3021@NODE_1_length_931_cov_87.322014:0.00761234059854454508)78:0.00313164279740046512,((((Jupunba_oxyphyllidia_Yonker_6157@NODE_1_length_1028_cov_113.008412:0.00496645969262601416,Jupunba_idiopoda_Quesada_1718@NODE_1_length_914_cov_75.455197:0.00562179095849738106)100:0.00466645152443896476,(((Jupunba_nipensis_Mayo_19662@NODE_1_length_594_cov_32.299807:0.00179840773816500690,Jupunba_oppositifolia_Liegier_16014@NODE_1_length_952_cov_90.139429:0.00214849213878830127)22:0.00000100000050002909,Jupunba_abbottii_Zanoni_21220@NODE_1_length_952_cov_98.909714:0.00214147571244676033)22:0.00000100000050002909,Jupunba_asplenifolia_Ekman_6383@NODE_1_length_844_cov_35.861799:0.00368970417627876354)86:0.00392908205534657148)39:0.00162681561764612998,Jupunba_floribunda_Iganci_883@NODE_1_length_1441_cov_92.340176:0.00732285285783373582)16:0.00000100000050002909,(((Jupunba_langsdorfii_Ribeiro_728@NODE_1_length_1494_cov_87.266055:0.00161825446629182998,(Jupunba_leucophylla_Iganci_839@NODE_1_length_1462_cov_180.537184:0.00000100000050002909,Jupunba_microcalyx_Iganci_855@NODE_1_length_1499_cov_113.046414:0.00324860423260698054)100:0.00898954654949239880)75:0.00081218624141906313,(((Jupunba_cochleata_Bonadeu_673@NODE_1_length_753_cov_175.831361:0.00551083686565372217,(Jupunba_barbouriana_Iganci_847@NODE_1_length_1386_cov_127.155844:0.00679116471903991759,Jupunba_trapezifolia_Simon_1600@NODE_1_length_1039_cov_181.828252:0.00000100000050002909)53:0.00117832858905170625)15:0.00017103809203642011,Jupunba_longipedunculata_Cardona_2682@NODE_1_length_983_cov_114.960265:0.00417383371640996006)7:0.00000100000050002909,(((Jupunba_limae_Iganci_261@NODE_1_length_1586_cov_72.136514:0.00489809017462248478,(Jupunba_brachystachya_Lima_7438@NODE_1_length_1285_cov_107.382450:0.00166100027566060539,Jupunba_villosa_Borges_423@NODE_1_length_1471_cov_102.110473:0.00488119389354426877)42:0.00000100000050002909)93:0.00400515272669434933,Jupunba_filamentosa_Lima_7487@NODE_1_length_1274_cov_99.043442:0.00992801630992030427)52:0.00177441209484531580,Jupunba_commutata_Maguire_46145@NODE_1_length_1255_cov_101.669779:0.00650994203082077422)8:0.00000100000050002909)11:0.00000100000050002909)38:0.00079690946060523846,Jupunba_laeta_Mori_25147@NODE_1_length_818_cov_46.048583:0.01151599475476105562)37:0.00001190160785220083)16:0.00000100000050002909)100:0.00569438599935577060,((((Albizia_decandra_Vilhena_231@NODE_1_length_592_cov_36.976699:0.00542195005906335927,Albizia_multiflora_Hughes_3090@NODE_1_length_1210_cov_123.320388:0.00519962715628599550)67:0.00258346903176501566,((Albizia_glabripetala_Lewis_1652@NODE_1_length_937_cov_72.933721:0.00191860333629184144,Albizia_subdimidiata_var_minor_Gorts_341@NODE_1_length_793_cov_33.885475:0.00263734104362032921)89:0.00580658800728558327,(Albizia_inundata_Wood_26530@NODE_1_length_998_cov_186.823966:0.00947010754253302216,Albizia_subdimidiata_var_subdimidiata_Ferreira_210@NODE_1_length_1041_cov_126.445021:0.00773880769867386301)86:0.00588040694873514201)58:0.00000100000050002909)97:0.00558910791834033201,((Albizia_niopoides_Simon_1601@NODE_1_length_963_cov_142.200903:0.02131101246250298800,Albizia_burkartiana_StivalSantos_678@NODE_1_length_867_cov_9.798030:0.01208233130086852104)78:0.00109289266991357257,((Albizia_sinaloensis_Hughes_1576@NODE_1_length_1149_cov_76.878731:0.00450384806931944468,Albizia_tomentosa_Hughes_648@NODE_1_length_982_cov_110.797790:0.00522918544614002934)100:0.00596272387212706118,(Albizia_xerophytica_Hughes_1435@NODE_1_length_995_cov_93.910675:0.00717422889026269467,Albizia_adinocephala_FHO33_88@NODE_1_length_1503_cov_96.806452:0.00932930046368694692)99:0.00372186394163293542)99:0.00608620648386212250)83:0.00303199975094045702)99:0.00739608206621971027,(Albizia_edwallii_Dalmaso_272@NODE_1_length_697_cov_5.383178:0.00913735194947202199,Albizia_coripatensis_Hughes_2433@NODE_1_length_1172_cov_186.246575:0.00683332686035115645)96:0.00677933823352278465)88:0.00231885921063847058)50:0.00000100000050002909,((Enterolobium_cyclocarpum_MWC9020@NODE_1_length_929_cov_264.677230:0.06421337481555589033,Albizia_tomentella_Leach_Dunlop_3801@NODE_1_length_1035_cov_150.515658:0.02633983476600567850)78:0.00563188464595334309,(Acacia_rostellifera_Murphy_466@NODE_1_length_1371_cov_144.656878:0.12173386371656043370,Archidendron_clypearia_Wieringa_1849@NODE_1_length_983_cov_254.338852:0.01543751473128798790)71:0.00437305243782012618)93:0.00282325754549625019)99:0.00657499566585298401)42:0.00000100000050002909,Punjuba_racemiflora_Jimenez_Soares_3626@NODE_1_length_1105_cov_123.157588:0.00500252043122450130);
