# Supplementary material for: A new generic circumscription of Hydrochorea (Leguminosae, Caesalpinioideae, mimosoid clade) with an amphi-Atlantic distribution
Source: PhytoKeys. 2022 Aug 22;205:401–37. doi: 10.3897/phytokeys.205.82775 (PMC9849043; doi:10.3897/phytokeys.205.82775)
Supplement: Supplementary material 3 — Supplementary data file S3 [file phytokeys-205-401_article-82775__-s003.zip › MSC_m26089_comp34320_c0_seq1_exon04_1rr_1to1ortho.tre]

(Albizia_coripatensis_Hughes_2433@NODE_1_length_1293_cov_131.495066:0.01965165582406706510,(((((Albizia_adinocephala_FHO33_88@NODE_1_length_1352_cov_77.513725:0.02313700652606502997,(Albizia_xerophytica_Hughes_1435@NODE_1_length_1115_cov_60.779383:0.01658497120902607466,(Albizia_tomentosa_Hughes_648@NODE_1_length_976_cov_67.441602:0.00298055797461977247,Albizia_sinaloensis_Hughes_1576@NODE_1_length_1043_cov_59.434783:0.00329684394987946744)98:0.00821624959704742898)54:0.00070888868283457596)73:0.00632455812112557147,(Albizia_subdimidiata_var_minor_Gorts_341@NODE_1_length_839_cov_25.198163:0.01639822299927185326,(Albizia_glabripetala_Lewis_1652@NODE_1_length_777_cov_63.797143:0.00861430976792892933,Albizia_decandra_Vilhena_231@NODE_1_length_591_cov_30.760700:0.01996319691462361198)95:0.00482516843241037781)73:0.00337358409757157951)35:0.00000100000050002909,(Albizia_niopoides_Simon_1601@NODE_1_length_1041_cov_83.292531:0.12864972011491626613,(Albizia_multiflora_Hughes_3090@NODE_1_length_1055_cov_89.034765:0.01235274172724469370,(Albizia_subdimidiata_var_subdimidiata_Ferreira_210@NODE_1_length_879_cov_110.024938:0.00962121024123174622,Albizia_inundata_Wood_26530@NODE_1_length_699_cov_163.473602:0.00758111130935066983)82:0.00842496384185744025)93:0.00485401428669852194)60:0.00493243664634471918)67:0.00474088808708742187,Albizia_burkartiana_StivalSantos_678@NODE_1_length_913_cov_7.382284:0.06767655488995896751)88:0.00397288786624822553,((((((Balizia_elegans_Iganci_870@NODE_1_length_1101_cov_72.655273:0.01613374463383967020,Balizia_pedicellaris_Queiroz_15529@NODE_1_length_1029_cov_248.628337:0.00939961308748425012)33:0.00000100000050002909,(((Cathormion_obliquifoliolatum_Wieringa_6519@NODE_1_length_908_cov_159.252052:0.00860423558760917313,Cathormion_rhombifolium_Deighton_3618@NODE_1_length_894_cov_71.798042:0.00673965146746421159)100:0.01319321617709550733,(Hydrochorea_marginata_Morim_563@NODE_1_length_1343_cov_96.312006:0.01043327841715841961,(Hydrochorea_corymbosa1_Bonadeu_655@NODE_1_length_771_cov_92.157821:0.00498050902692885426,Hydrochorea_corymbosa2_Iganci_862@NODE_1_length_1071_cov_235.474409:0.00997929271356849841)78:0.00504619934848629399)100:0.01379285802026945437)86:0.01010927089628625361,((Jupunba_asplenifolia_Ekman_6383@NODE_1_length_650_cov_34.136126:0.01115534028769501855,((Jupunba_abbottii_Zanoni_21220@NODE_1_length_927_cov_62.948235:0.00202500618825466857,Jupunba_nipensis_Mayo_19662@NODE_1_length_535_cov_33.146288:0.01957756330010889528)62:0.00402435670223930033,Jupunba_oppositifolia_Liegier_16014@NODE_1_length_928_cov_65.917744:0.00818812295343343544)78:0.01136593759872912487)100:0.46165799572763449587,Balizia_spnov_Morim_577@NODE_1_length_1121_cov_166.463415:0.01763039491975756934)22:0.00000100000050002909)61:0.00202115702637388223)88:0.01004224638853506817,((Jupunba_floribunda_Iganci_883@NODE_1_length_1094_cov_90.101278:0.01430511263809636398,(((Balizia_leucocalyx_Aguilar_1939@NODE_1_length_1377_cov_63.304615:0.02089450176815827939,(Jupunba_oxyphyllidia_Yonker_6157@NODE_1_length_963_cov_91.051919:0.01459829063524832778,Jupunba_idiopoda_Quesada_1718@NODE_1_length_828_cov_59.595206:0.03516092121579459523)100:0.02973514699853571641)87:0.00334288966222451387,Jupunba_commutata_Maguire_46145@NODE_1_length_1240_cov_69.453138:0.01432283936683203911)45:0.00000100000050002909,Jupunba_cochleata_Bonadeu_673@NODE_1_length_1475_cov_65.655222:0.01111995644451666682)41:0.00259575195439793903)77:0.00294618319714916570,(Jupunba_macradenia_Lourteig_3021@NODE_1_length_900_cov_96.212637:0.01746226088341115354,(Jupunba_barbouriana_Iganci_847@NODE_1_length_1076_cov_118.394394:0.01087815071657130712,Jupunba_trapezifolia_Simon_1600@NODE_1_length_1208_cov_95.134432:0.08401558932875664854)63:0.00122767109452832858)22:0.00000100000050002909)70:0.00370336359380509959)71:0.00845654715095842113,(Punjuba_callejasii_Daly_5935@NODE_1_length_793_cov_15.256983:0.01868335127733659548,(Punjuba_racemiflora_Jimenez_Soares_3626@NODE_1_length_1263_cov_73.035413:0.02381259961101383701,(Punjuba_lehmannii_Escobar_7465@NODE_1_length_1235_cov_59.488774:0.00894676118575826566,Punjuba_killipii_Palodorios_6252@NODE_1_length_662_cov_60.666667:0.00607830862776517506)94:0.00423119463094829684)72:0.00296989661543202877)93:0.01350517633400440641)41:0.00179200764223469595,((Jupunba_langsdorfii_Ribeiro_728@NODE_1_length_1404_cov_69.313489:0.01017635121053667331,(Jupunba_villosa_Borges_423@NODE_1_length_1281_cov_84.764950:0.00857529374073229267,Jupunba_brachystachya_Lima_7438@NODE_1_length_1262_cov_71.135021:0.01283962266394250880)92:0.00683394382717046438)81:0.00421439494644146144,(((Jupunba_microcalyx_Iganci_855@NODE_1_length_1205_cov_93.798759:0.00156950887579662040,Jupunba_leucophylla_Iganci_839@NODE_1_length_1562_cov_102.812795:0.00233450426368911812)100:0.01037008244950622660,Jupunba_laeta_Mori_25147@NODE_1_length_659_cov_32.522337:0.01627258456582521967)95:0.00570755332769583984,(Jupunba_filamentosa_Lima_7487@NODE_1_length_1086_cov_56.526264:0.00465104227180537268,Jupunba_limae_Iganci_261@NODE_1_length_1310_cov_67.201946:0.00741361035747491962)83:0.00734743225751898453)86:0.01158472095964808123)100:0.01657892985304094957)69:0.00508962194475672067,((Archidendron_clypearia_Wieringa_1849@NODE_1_length_1007_cov_158.178495:0.03875417167039776900,Enterolobium_cyclocarpum_MWC9020@NODE_1_length_1031_cov_177.742138:0.04119265892562156556)61:0.00332507945342841579,(Acacia_rostellifera_Murphy_466@NODE_1_length_1096_cov_123.962709:0.05648945464817102524,Albizia_tomentella_Leach_Dunlop_3801@NODE_1_length_1197_cov_81.751786:0.16279947901625055340)14:0.00000100000050002909)40:0.00451312276567097589)100:0.03268192253377370099)100:0.01027694770730481003,Albizia_edwallii_Dalmaso_272@NODE_1_length_879_cov_5.682039:0.01113762736738699299);
