# Supplementary material for: A new generic circumscription of Hydrochorea (Leguminosae, Caesalpinioideae, mimosoid clade) with an amphi-Atlantic distribution
Source: PhytoKeys. 2022 Aug 22;205:401–37. doi: 10.3897/phytokeys.205.82775 (PMC9849043; doi:10.3897/phytokeys.205.82775)
Supplement: Supplementary material 3 — Supplementary data file S3 [file phytokeys-205-401_article-82775__-s003.zip › MSC_m26276_comp34352_c0_seq1_exon08_1rr_1to1ortho.tre]

(Acacia_rostellifera_Murphy_466@NODE_1_length_1179_cov_101.719601:0.14887835755489278733,(Albizia_tomentella_Leach_Dunlop_3801@NODE_1_length_1175_cov_70.065574:0.06390387308586301107,(((Archidendron_clypearia_Wieringa_1849@NODE_1_length_577_cov_158.094000:0.01222417583268094708,(Calliandra_bella_LPQ15696@NODE_1_length_802_cov_26.714483:0.08424378138280043393,Afrocalliandra_redacta_Germishuizen_5585@NODE_1_length_770_cov_66.447330:0.05336692190066510966)100:0.03703542157492963754)48:0.00234787719718129164,(((Punjuba_lehmannii_Escobar_7465@NODE_1_length_1091_cov_76.735700:0.00736509904860003974,Punjuba_killipii_Palodorios_6252@NODE_1_length_710_cov_59.511848:0.00626429760600832799)71:0.00183153709507719508,(Punjuba_racemiflora_Jimenez_Soares_3626@NODE_1_length_1116_cov_90.730510:0.00843220573419197102,Punjuba_callejasii_Daly_5935@NODE_1_length_654_cov_17.693241:0.00169329390509659968)27:0.00000100000050002909)88:0.00200764776455198768,((((((Jupunba_villosa_Borges_423@NODE_1_length_1362_cov_83.833463:0.00000100000050002909,Jupunba_brachystachya_Lima_7438@NODE_1_length_1147_cov_69.998131:0.00630436611962061771)58:0.00089651982992479688,Jupunba_limae_Iganci_261@NODE_1_length_1212_cov_75.591189:0.00184834113241805209)60:0.00179478113114872996,((Jupunba_cochleata_Bonadeu_673@NODE_1_length_1371_cov_75.891808:0.01178099561505586458,(Jupunba_leucophylla_Iganci_839@NODE_1_length_1547_cov_107.711565:0.00000100000050002909,Jupunba_microcalyx_Iganci_855@NODE_1_length_1393_cov_80.967325:0.00090056617241643345)100:0.01000124016743614459)24:0.00000100000050002909,(((((Hydrochorea_corymbosa1_Bonadeu_655@NODE_1_length_573_cov_55.679537:0.00192427989494263507,Balizia_spnov_Morim_577@NODE_1_length_1049_cov_91.089537:0.00193139206045543741)11:0.00000100000050002909,(Hydrochorea_marginata_Morim_563@NODE_1_length_1182_cov_130.142081:0.00247685537194904147,Hydrochorea_corymbosa2_Iganci_862@NODE_2_length_807_cov_152.442819:0.00404630791312633742)82:0.00246800457769527637)15:0.00000100000050002909,Hydrochorea_gonggrijpii_Tillett_45696@NODE_1_length_829_cov_115.711436:0.00253156507009383216)42:0.00196187185259491092,(Cathormion_rhombifolium_Deighton_3618@NODE_1_length_904_cov_65.995163:0.00246293660151259341,Cathormion_obliquifoliolatum_Wieringa_6519@NODE_1_length_848_cov_47.790668:0.07547418992705860752)95:0.00949443417862238376)56:0.00398102692816520738,(((Jupunba_idiopoda_Quesada_1718@NODE_1_length_910_cov_74.815126:0.00000100000050002909,Jupunba_oxyphyllidia_Yonker_6157@NODE_1_length_1019_cov_70.555202:0.00099981725810049786)72:0.00199367454097014538,(Jupunba_oppositifolia_Liegier_16014@NODE_1_length_733_cov_80.504573:0.00448355336588892022,(Balizia_pedicellaris_Queiroz_15529@NODE_1_length_2064_cov_94.773021:0.00720621484483582788,Jupunba_laeta_Mori_25147@NODE_1_length_841_cov_38.981675:0.00642026484409325294)40:0.00000100000050002909)12:0.00000100000050002909)9:0.00000100000050002909,(Jupunba_nipensis_Mayo_19662@NODE_1_length_527_cov_37.695556:0.00208815298063377407,(Jupunba_abbottii_Zanoni_21220@NODE_1_length_865_cov_79.027919:0.00000100000050002909,Jupunba_asplenifolia_Ekman_6383@NODE_1_length_548_cov_41.600849:0.00000100000050002909)43:0.00000100000050002909)65:0.00369708577465369505)4:0.00000100000050002909)11:0.00000100000050002909)42:0.00089635870700500151)21:0.00000100000050002909,(Jupunba_filamentosa_Lima_7487@NODE_1_length_1496_cov_90.276251:0.00269830899674793978,((Balizia_leucocalyx_Aguilar_1939@NODE_1_length_1066_cov_79.083923:0.00778505170802066670,Balizia_elegans_Iganci_870@NODE_1_length_1212_cov_75.274009:0.01784929955378898245)51:0.00184031760167387972,(Jupunba_longipedunculata_Cardona_2682@NODE_1_length_837_cov_69.660526:0.00647131453078319749,Jupunba_floribunda_Iganci_883@NODE_1_length_1285_cov_76.709437:0.00445215043023211663)58:0.00109576585814071545)22:0.00000100000050002909)2:0.00000100000050002909)7:0.00000100000050002909,Jupunba_langsdorfii_Ribeiro_728@NODE_1_length_1210_cov_77.349515:0.00360739867831376404)40:0.00000100000050002909,(Jupunba_commutata_Maguire_46145@NODE_1_length_944_cov_96.694348:0.00222507936147848520,(Jupunba_barbouriana_Iganci_847@NODE_1_length_1226_cov_107.671018:0.00119350297709097273,Jupunba_trapezifolia_Simon_1600@NODE_1_length_910_cov_39.759064:0.00341540177467287119)100:0.00301129422951601456)82:0.00300139447399979092)95:0.00726041953853000244)89:0.00305767122857183342)36:0.00058543944225808691,((Albizia_edwallii_Dalmaso_272@NODE_1_length_622_cov_3.495591:0.00714393066217044147,Albizia_coripatensis_Hughes_2433@NODE_1_length_1246_cov_115.862275:0.01320480147882689866)100:0.00751848139196419421,(Albizia_burkartiana_StivalSantos_678@NODE_2_length_560_cov_3.889109:0.02020047050797556254,((((Albizia_multiflora_Hughes_3090@NODE_1_length_925_cov_92.633255:0.00575603806410809101,(Albizia_subdimidiata_var_subdimidiata_Ferreira_210@NODE_1_length_867_cov_104.682278:0.01146678345238745338,(Albizia_subdimidiata_var_minor_Gorts_341@NODE_1_length_617_cov_18.570370:0.00545706711663382273,Albizia_inundata_Wood_26530@NODE_1_length_547_cov_61.164634:0.00407968101429453511)89:0.00691062607705244299)56:0.00224481547687288303)43:0.00000100000050002909,Albizia_glabripetala_Lewis_1652@NODE_1_length_818_cov_45.794872:0.00848081172060274890)24:0.00000100000050002909,Albizia_decandra_Vilhena_231@NODE_1_length_650_cov_22.162304:0.00684053431858862825)90:0.00564255599803094657,(((Albizia_tomentosa_Hughes_648@NODE_1_length_929_cov_87.876761:0.00447068792283557021,Albizia_adinocephala_FHO33_88@NODE_1_length_1194_cov_85.633841:0.00657489999466549357)58:0.00000100000050002909,Albizia_xerophytica_Hughes_1435@NODE_1_length_1162_cov_50.964055:0.00100758405456837451)51:0.00000100000050002909,Albizia_sinaloensis_Hughes_1576@NODE_1_length_1118_cov_49.666667:0.00563280319544408846)100:0.01077718560389502415)91:0.00281635018314330089)97:0.00532240060964232157)99:0.00596529571804293481)50:0.00338087563928172021)35:0.00042976199970537699,Enterolobium_cyclocarpum_MWC9020@NODE_1_length_1221_cov_122.535839:0.03246206541658946954);
