# Supplementary material for: A new generic circumscription of Hydrochorea (Leguminosae, Caesalpinioideae, mimosoid clade) with an amphi-Atlantic distribution
Source: PhytoKeys. 2022 Aug 22;205:401–37. doi: 10.3897/phytokeys.205.82775 (PMC9849043; doi:10.3897/phytokeys.205.82775)
Supplement: Supplementary material 3 — Supplementary data file S3 [file phytokeys-205-401_article-82775__-s003.zip › MSC_m26601_comp34433_c0_seq10_exon03_1rr_MIortho1.tre]

(Albizia_tomentella_Leach_Dunlop_3801@NODE_1_length_1588_cov_288.853077:0.0306255797371,(((Jupunba_oxyphyllidia_Yonker_6157@NODE_1_length_1317_cov_141.392742:0.0063545768934,((Jupunba_oppositifolia_Liegier_16014@NODE_1_length_1238_cov_166.221361:0.00188431401144,Jupunba_abbottii_Zanoni_21220@NODE_1_length_1278_cov_154.329725:0.00349203558688)99:0.00689787551024,(Jupunba_nipensis_Mayo_19662@NODE_1_length_1141_cov_37.058271:0.00102561314636,Jupunba_asplenifolia_Ekman_6383@NODE_1_length_1110_cov_67.861568:0.00211620840618)100:0.00461686349758)100:0.00560776195033)100:0.0698724663389,(((((Jupunba_barbouriana_Iganci_847@NODE_1_length_1668_cov_254.507857:0.00233880448378,(Jupunba_commutata_Maguire_46145@NODE_1_length_1271_cov_238.638191:0.00188045386043,Jupunba_trapezifolia_Simon_1600@NODE_1_length_1784_cov_296.897629:0.00365627380681)82:0.000722709767964)91:0.00378084730096,((Jupunba_limae_Iganci_261@NODE_1_length_2129_cov_138.537037:0.00451426689207,(Jupunba_leucophylla_Iganci_839@NODE_1_length_894_cov_571.072215:1.00000050003e-06,Jupunba_microcalyx_Iganci_855@NODE_1_length_859_cov_28.297954:0.00226202066884)23:0.00163431130312)56:0.00149584446992,Jupunba_cochleata_Bonadeu_673@NODE_1_length_1936_cov_168.200646:0.00660984181837)68:0.00131495023607)75:0.00179797421865,((Balizia_leucocalyx_Aguilar_1939@NODE_1_length_1799_cov_210.034262:0.00792080566946,Balizia_spnov_Morim_577@NODE_1_length_1807_cov_321.248858:0.00670508182985)88:0.00242839917579,Jupunba_macradenia_Lourteig_3021@NODE_1_length_1385_cov_168.155963:0.0023149808883)59:0.000594295584874)34:1.00000050003e-06,(Balizia_elegans_Iganci_870@NODE_1_length_1678_cov_165.246721:0.00499040037858,(((((Hydrochorea_corymbosa2_Iganci_862@NODE_1_length_1581_cov_462.351245:0.00309161693537,Hydrochorea_corymbosa1_Bonadeu_655@NODE_1_length_686_cov_200.389857:1.00000050003e-06)57:1.00000050003e-06,(Cathormion_rhombifolium_Deighton_3618@NODE_1_length_1487_cov_131.241844:0.0042352300695,Cathormion_obliquifoliolatum_Wieringa_6519@NODE_1_length_1660_cov_275.361994:0.00247430809715)64:0.00127685473673)72:0.000755657161361,Hydrochorea_marginata_Morim_563@NODE_1_length_1761_cov_254.941805:0.00120400049531)34:1.00000050003e-06,Hydrochorea_gonggrijpii_Tillett_45696@NODE_1_length_1392_cov_205.330038:0.00386322081515)82:0.00120614325862,Balizia_pedicellaris_Queiroz_15529@NODE_1_length_1810_cov_425.998860:0.00504305481228)60:0.000599913500846)73:0.000606608456521)72:0.00194373154975,Jupunba_longipedunculata_Cardona_2682@NODE_1_length_1263_cov_187.480607:0.0101940380954)79:0.00449519239126)38:0.00194271511057,((((Punjuba_killipii_Palodorios_6252@NODE_1_length_1188_cov_137.919892:0.00575506473377,(Punjuba_racemiflora_Jimenez_Soares_3626@NODE_1_length_1622_cov_186.024595:0.00793166965584,Punjuba_callejasii_Daly_5935@NODE_1_length_1204_cov_42.458740:0.00318445604339)53:1.00000050003e-06)88:0.00318641512347,Punjuba_lehmannii_Escobar_7465@NODE_1_length_1667_cov_130.242767:0.012272589502)99:0.00489191346495,(Jupunba_villosa_Borges_423@NODE_1_length_1640_cov_214.869482:0.00625621613443,Jupunba_floribunda_Iganci_883@NODE_1_length_1925_cov_170.922078:0.00325888392606)100:0.00684925894768)48:0.00163972282565,(Acacia_rostellifera_Murphy_466@NODE_1_length_1545_cov_245.709128:0.0238805251659,Archidendron_clypearia_Wieringa_1849@NODE_1_length_1523_cov_330.204703:0.165941879193)100:0.0359335885136)51:0.00225295504202)21:0.000625252626289,Enterolobium_cyclocarpum_MWC9020@NODE_1_length_1580_cov_329.320027:0.0535085880097):0;
