# Supplementary material for: A new generic circumscription of Hydrochorea (Leguminosae, Caesalpinioideae, mimosoid clade) with an amphi-Atlantic distribution
Source: PhytoKeys. 2022 Aug 22;205:401–37. doi: 10.3897/phytokeys.205.82775 (PMC9849043; doi:10.3897/phytokeys.205.82775)
Supplement: Supplementary material 3 — Supplementary data file S3 [file phytokeys-205-401_article-82775__-s003.zip › MSC_m28848_comp34918_c0_seq1_exon10_1rr_1to1ortho.tre]

(Balizia_leucocalyx_Aguilar_1939@NODE_1_length_1203_cov_40.237123:0.02248529217636910729,((Punjuba_callejasii_Daly_5935@NODE_1_length_631_cov_8.007220:0.01907685151884647504,(Punjuba_racemiflora_Jimenez_Soares_3626@NODE_1_length_1041_cov_45.753112:0.01012721113945461680,Punjuba_killipii_Palodorios_6252@NODE_1_length_633_cov_31.938849:0.01031515604645638629)94:0.00574699097810755719)33:0.00165923971528833731,(Jupunba_langsdorfii_Ribeiro_728@NODE_1_length_1787_cov_30.996491:0.01895003884842214395,((((((((Jupunba_macradenia_Lourteig_3021@NODE_1_length_793_cov_30.743017:0.00402825487417866803,((((Hydrochorea_gonggrijpii_Tillett_45696@NODE_1_length_860_cov_34.185185:0.01452880340416356705,((Cathormion_obliquifoliolatum_Wieringa_6519@NODE_2_length_725_cov_57.950746:0.00209268677839939557,Cathormion_rhombifolium_Deighton_3618@NODE_1_length_742_cov_39.818045:0.00620938064355586097)100:0.01480638376181264183,Balizia_spnov_Morim_577@NODE_2_length_907_cov_64.134977:0.01515182874636812095)84:0.00361206653027319356)29:0.00000100000050002909,(Hydrochorea_marginata_Morim_563@NODE_2_length_1206_cov_64.332152:0.01157594344397981645,Hydrochorea_corymbosa2_Iganci_862@NODE_2_length_744_cov_49.949202:0.00643283241415831646)76:0.00313863196524081676)83:0.00227547107928457093,Balizia_pedicellaris_Queiroz_15529@NODE_1_length_864_cov_71.750309:0.01718025093905359985)70:0.00108788132690238533,Jupunba_villosa_Borges_423@NODE_1_length_1156_cov_33.528267:0.00618564566468007577)52:0.00181599446446071709)18:0.00000100000050002909,Jupunba_barbouriana_Iganci_847@NODE_2_length_1031_cov_61.091195:0.01352405137361920896)40:0.00000100000050002909,Balizia_elegans_Iganci_870@NODE_1_length_1101_cov_41.281250:0.01871193937344361666)87:0.00329210644462233585,(((((Jupunba_limae_Iganci_261@NODE_1_length_1438_cov_28.240265:0.00299591688225187480,Jupunba_filamentosa_Lima_7487@NODE_1_length_1177_cov_34.789091:0.00702491066259219345)82:0.00397757509363992883,(Jupunba_laeta_Mori_25147@NODE_2_length_555_cov_23.175732:0.01368793401258900852,Jupunba_brachystachya_Lima_7438@NODE_2_length_923_cov_52.795508:0.00843550369599751527)26:0.00000100000050002909)30:0.00098586092170289985,(Jupunba_trapezifolia_Simon_1600@NODE_1_length_768_cov_11.580645:0.01741884111927123613,Jupunba_commutata_Maguire_46145@NODE_1_length_962_cov_52.544633:0.00999829585015142228)15:0.00000100000050002909)27:0.00000100000050002909,(((Jupunba_abbottii_Zanoni_21220@NODE_1_length_703_cov_48.488818:0.00508178202744791457,(Jupunba_oppositifolia_Liegier_16014@NODE_2_length_693_cov_43.686688:0.00381032223643329492,(Jupunba_asplenifolia_Ekman_6383@NODE_1_length_553_cov_32.012605:0.00000100000050002909,Jupunba_nipensis_Mayo_19662@NODE_1_length_529_cov_14.811947:0.00250023247120542691)58:0.00228400079481762882)64:0.00031500884422522199)92:0.00397162262965618067,(Jupunba_oxyphyllidia_Yonker_6157@NODE_1_length_871_cov_45.345088:0.00920136081647877913,Jupunba_idiopoda_Quesada_1718@NODE_1_length_726_cov_34.289676:0.00594236323560259211)98:0.00459385310908982242)92:0.00489340987584696487,(Jupunba_longipedunculata_Cardona_2682@NODE_1_length_826_cov_43.086782:0.00412941673871257409,(Jupunba_microcalyx_Iganci_855@NODE_1_length_1460_cov_40.495300:0.00300087621353452858,Jupunba_leucophylla_Iganci_839@NODE_1_length_1320_cov_70.610619:0.00604238507297360714)100:0.00600124208226760023)90:0.00532164720631756252)59:0.00211388713638770934)67:0.00228254087111271885,Jupunba_floribunda_Iganci_883@NODE_1_length_1304_cov_38.725346:0.00903444949539847046)92:0.00344965331912268055)94:0.00714894923576487457,Albizia_tomentella_Leach_Dunlop_3801@NODE_1_length_1143_cov_56.877111:0.03883673147888139915)53:0.00290161993680899564,((((Albizia_adinocephala_FHO33_88@NODE_1_length_1389_cov_40.225610:0.01334312628048422988,Albizia_xerophytica_Hughes_1435@NODE_1_length_853_cov_41.693299:0.01361242919717836966)76:0.00073151840066847595,(Albizia_tomentosa_Hughes_648@NODE_2_length_920_cov_37.570581:0.00560661535691197102,Albizia_sinaloensis_Hughes_1576@NODE_1_length_824_cov_25.680054:0.01357848681602353419)99:0.00667696291970011190)91:0.00697664045149476615,((Albizia_glabripetala_Lewis_1652@NODE_2_length_709_cov_22.811709:0.01387464442907933651,Albizia_decandra_Vilhena_231@NODE_1_length_550_cov_22.215645:0.01834132303287846696)100:0.00816056283948009796,Albizia_multiflora_Hughes_3090@NODE_1_length_947_cov_47.972414:0.02081450985494014139)98:0.00724586824489225571)96:0.01103999002286574181,((Albizia_niopoides_Simon_1601@NODE_1_length_1020_cov_49.926829:0.01924072134852279625,(Albizia_burkartiana_StivalSantos_678@NODE_1_length_584_cov_3.413989:0.10476495969823095000,(Albizia_subdimidiata_var_minor_Gorts_341@NODE_1_length_570_cov_13.626775:0.00962459714733815939,Albizia_subdimidiata_var_subdimidiata_Ferreira_210@NODE_1_length_910_cov_57.213685:0.00830501296986985507)98:0.01498908141594261154)41:0.00193030610960256044)54:0.00423720848493090024,Albizia_coripatensis_Hughes_2433@NODE_1_length_1040_cov_72.589823:0.03263702322475883072)39:0.00126830827845690174)76:0.00682900451662871600)24:0.00177893793061788285,(Punjuba_lehmannii_Escobar_7465@NODE_1_length_1084_cov_28.361470:0.01221942441649831283,Enterolobium_cyclocarpum_MWC9020@NODE_1_length_958_cov_83.221339:0.11430255372363870570)56:0.00594131414920267328)22:0.00056540064120496692,((Afrocalliandra_redacta_Germishuizen_5585@NODE_2_length_731_cov_109.022936:0.09781162133293398731,Calliandra_bella_LPQ15696@NODE_1_length_1029_cov_108.795168:0.12112746457057642357)99:0.05298808484393269930,(Acacia_rostellifera_Murphy_466@NODE_1_length_1306_cov_60.602929:0.03079770470722449985,Archidendron_clypearia_Wieringa_1849@NODE_1_length_976_cov_69.302558:0.03159586403373038088)58:0.00214826102956957232)35:0.00229613100681004111)89:0.00363162603385972947)43:0.00107057120079836901)26:0.00154170952328346804,Jupunba_cochleata_Bonadeu_673@NODE_1_length_1167_cov_41.069725:0.01839433720821228094);
