# Supplementary material for: A new generic circumscription of Hydrochorea (Leguminosae, Caesalpinioideae, mimosoid clade) with an amphi-Atlantic distribution
Source: PhytoKeys. 2022 Aug 22;205:401–37. doi: 10.3897/phytokeys.205.82775 (PMC9849043; doi:10.3897/phytokeys.205.82775)
Supplement: Supplementary material 3 — Supplementary data file S3 [file phytokeys-205-401_article-82775__-s003.zip › MSC_m28848_comp34918_c0_seq1_exon10_2rr_1to1ortho.tre]

((Albizia_glabripetala_Lewis_1652@NODE_1_length_733_cov_24.964939:0.00563226590003416440,(Albizia_subdimidiata_var_subdimidiata_Ferreira_210@NODE_2_length_748_cov_44.698957:0.00972105135077143412,(Albizia_multiflora_Hughes_3090@NODE_2_length_680_cov_42.132670:0.00656229584191930435,Albizia_niopoides_Simon_1601@NODE_2_length_851_cov_41.992248:0.00689147388344789683)99:0.00824794935944364767)26:0.00000100000050002909)89:0.00579286920190459891,((((Albizia_sinaloensis_Hughes_1576@NODE_2_length_792_cov_18.794406:0.01320813405533609319,Albizia_tomentosa_Hughes_648@NODE_1_length_928_cov_27.251469:0.00911258829677541286)44:0.00000100000050002909,(Albizia_adinocephala_FHO33_88@NODE_2_length_1060_cov_36.972533:0.00472674981789188760,Albizia_xerophytica_Hughes_1435@NODE_2_length_789_cov_24.896067:0.00258907106287173264)99:0.00473123744998006374)100:0.01178890475021111654,(((Jupunba_langsdorfii_Ribeiro_728@NODE_2_length_1245_cov_27.666952:0.00457810302378489162,(Balizia_spnov_Morim_577@NODE_3_length_751_cov_54.818966:0.00545734208854718999,(Hydrochorea_marginata_Morim_563@NODE_1_length_1366_cov_35.681924:0.00122063930814321378,Cathormion_rhombifolium_Deighton_3618@NODE_2_length_679_cov_27.629568:0.00152383050428801185)98:0.00488178557004651740)99:0.00616675684781227591)97:0.00664650934092128609,(Punjuba_racemiflora_Jimenez_Soares_3626@NODE_2_length_679_cov_43.858804:0.00954713759469988724,Punjuba_callejasii_Daly_5935@NODE_2_length_558_cov_7.638254:0.00000100000050002909)76:0.00663110920423723611)17:0.00000100000050002909,(((Jupunba_laeta_Mori_25147@NODE_1_length_741_cov_15.210843:0.03513559101835461718,(((Jupunba_macradenia_Lourteig_3021@NODE_2_length_776_cov_25.702432:0.00395747353551576322,((Jupunba_villosa_Borges_423@NODE_2_length_993_cov_33.889738:0.00220819102795604067,Jupunba_brachystachya_Lima_7438@NODE_1_length_939_cov_26.544084:0.00116813195345368903)77:0.00110430543374907169,Jupunba_limae_Iganci_261@NODE_2_length_992_cov_27.876503:0.00110134892432770600)71:0.00000100000050002909)53:0.00000100000050002909,(Jupunba_trapezifolia_Simon_1600@NODE_3_length_569_cov_76.558366:0.00000100000050002909,Jupunba_commutata_Maguire_46145@NODE_2_length_775_cov_38.969914:0.00534767152920910885)65:0.00133210584045323792)50:0.00133308739100926397,Jupunba_filamentosa_Lima_7487@NODE_2_length_906_cov_34.326900:0.00433205316046565182)89:0.00306783783873312366)36:0.00245424824874402106,((Jupunba_longipedunculata_Cardona_2682@NODE_2_length_737_cov_34.013636:0.00431343630316349640,Jupunba_barbouriana_Iganci_847@NODE_1_length_1098_cov_35.776690:0.00441587007085266804)72:0.00111022550687774838,Jupunba_cochleata_Bonadeu_673@NODE_2_length_1157_cov_23.879630:0.00552340341703761849)69:0.00109925399969246066)5:0.00000100000050002909,(((((Jupunba_oppositifolia_Liegier_16014@NODE_1_length_726_cov_34.456086:0.00000100000050002909,Jupunba_abbottii_Zanoni_21220@NODE_2_length_601_cov_17.801527:0.00609515028059594201)83:0.00437079951824356772,((Jupunba_asplenifolia_Ekman_6383@NODE_2_length_505_cov_17.415888:0.00209704588377502762,(Jupunba_oxyphyllidia_Yonker_6157@NODE_2_length_763_cov_35.526239:0.00636544946591585496,Jupunba_idiopoda_Quesada_1718@NODE_2_length_607_cov_30.377358:0.00174566970790946937)79:0.00317071036198968885)22:0.00000100000050002909,Jupunba_floribunda_Iganci_883@NODE_2_length_667_cov_29.669492:0.00313112130366792517)18:0.00000100000050002909)54:0.00126329015471723385,((Hydrochorea_corymbosa2_Iganci_862@NODE_3_length_621_cov_5.544170:0.01726794698779572992,Cathormion_obliquifoliolatum_Wieringa_6519@NODE_3_length_553_cov_49.564257:0.00574618531797714636)89:0.00311120218219806998,Hydrochorea_gonggrijpii_Tillett_45696@NODE_2_length_794_cov_36.368201:0.00214199184665792366)87:0.00431376136088742514)12:0.00000100000050002909,(Jupunba_microcalyx_Iganci_855@NODE_2_length_1080_cov_31.233300:0.00000100000050002909,Jupunba_leucophylla_Iganci_839@NODE_2_length_1202_cov_35.631111:0.00109938394048968071)99:0.00551907863388054632)16:0.00000100000050002909,(Balizia_leucocalyx_Aguilar_1939@NODE_2_length_767_cov_34.120290:0.00268813358067127072,(Balizia_pedicellaris_Queiroz_15529@NODE_2_length_606_cov_56.061706:0.00348055440821842419,Balizia_elegans_Iganci_870@NODE_2_length_994_cov_29.131952:0.00533312780972507606)26:0.00000100000050002909)66:0.00132215041663504137)26:0.00110177853766275967)79:0.00220340232454828725)75:0.00220325988562268538)60:0.00000100000050002909,(Punjuba_lehmannii_Escobar_7465@NODE_2_length_867_cov_21.451899:0.00835183095421798867,((Afrocalliandra_redacta_Germishuizen_5585@NODE_1_length_769_cov_73.319364:0.05422188569776170697,Calliandra_bella_LPQ15696@NODE_2_length_833_cov_107.947090:0.03182544506523408978)100:0.05793053220994384689,((Albizia_tomentella_Leach_Dunlop_3801@NODE_2_length_954_cov_43.375143:0.02288241358521369423,Archidendron_clypearia_Wieringa_1849@NODE_2_length_889_cov_71.419951:0.01263349016637609588)95:0.00211260890876777217,(Acacia_rostellifera_Murphy_466@NODE_2_length_1223_cov_42.202443:0.02035053452526521325,Enterolobium_cyclocarpum_MWC9020@NODE_2_length_841_cov_62.158377:0.01773789737085125842)59:0.00085799885469052724)98:0.01268350551685553523)57:0.00565873108001105872)27:0.00000100000050002909)71:0.00345564443320886582,Albizia_coripatensis_Hughes_2433@NODE_2_length_1006_cov_43.514532:0.00462428344258472568);
