# Supplementary material for: A new generic circumscription of Hydrochorea (Leguminosae, Caesalpinioideae, mimosoid clade) with an amphi-Atlantic distribution
Source: PhytoKeys. 2022 Aug 22;205:401–37. doi: 10.3897/phytokeys.205.82775 (PMC9849043; doi:10.3897/phytokeys.205.82775)
Supplement: Supplementary material 3 — Supplementary data file S3 [file phytokeys-205-401_article-82775__-s003.zip › MSC_m28996_comp34955_c0_seq2_exon07_1rr_MIortho1.tre]

(Albizia_adinocephala_FHO33_88@NODE_1_length_1497_cov_68.714085:0.00181374968934,((Albizia_sinaloensis_Hughes_1576@NODE_1_length_984_cov_64.755237:0.00216618304066,Albizia_tomentosa_Hughes_648@NODE_1_length_959_cov_71.549887:0.0011288208536)100:0.00661126039377,(((Archidendron_clypearia_Wieringa_1849@NODE_1_length_880_cov_144.626401:0.0244414559522,((((Jupunba_trapezifolia_Simon_1600@NODE_1_length_512_cov_139.498906:0.00432276267341,Jupunba_barbouriana_Iganci_847@NODE_1_length_834_cov_108.825627:0.0115312158281)0:2.96984753726e-05,(Jupunba_commutata_Maguire_46145@NODE_1_length_1195_cov_74.785331:0.0130232072508,Balizia_leucocalyx_Aguilar_1939@NODE_1_length_1344_cov_90.743489:0.0154370059804)53:0.00359260118515)2:0.00266853687795,(((((((Jupunba_oxyphyllidia_Yonker_6157@NODE_1_length_1044_cov_77.672182:0.00722598356187,Jupunba_idiopoda_Quesada_1718@NODE_1_length_898_cov_61.303289:0.0134676066276)99:0.00860260260509,Jupunba_limae_Iganci_261@NODE_1_length_1320_cov_73.493966:0.00706278978693)21:0.001442722792,(Jupunba_floribunda_Iganci_883@NODE_1_length_1505_cov_69.156162:0.0179975904639,Jupunba_macradenia_Lourteig_3021@NODE_1_length_913_cov_69.098086:0.00747230926209)35:0.00242837009614)6:0.00150272917663,(Jupunba_brachystachya_Lima_7438@NODE_1_length_1357_cov_72.607812:0.00626253047899,Jupunba_villosa_Borges_423@NODE_1_length_1503_cov_88.893408:0.00533367162851)68:0.00630051620365)2:0.00180191712261,(Jupunba_langsdorfii_Ribeiro_728@NODE_1_length_1271_cov_67.463987:0.0140377135337,(Jupunba_abbottii_Zanoni_21220@NODE_1_length_754_cov_73.193501:0.00855315838848,Jupunba_filamentosa_Lima_7487@NODE_1_length_1324_cov_70.854050:0.0105703965678)33:0.00122229780757)32:0.0034754379048)1:0.00214712399129,Jupunba_laeta_Mori_25147@NODE_1_length_692_cov_40.263415:0.0123454660033)7:0.00224600232649,(Albizia_tomentella_Leach_Dunlop_3801@NODE_1_length_1259_cov_88.026227:0.0304523396619,((Punjuba_killipii_Palodorios_6252@NODE_1_length_815_cov_54.813008:0.00525597527348,(Punjuba_callejasii_Daly_5935@NODE_1_length_629_cov_25.565217:0.00513139224196,Punjuba_lehmannii_Escobar_7465@NODE_1_length_1133_cov_56.863636:0.00511125570135)27:0.00161851848113)36:0.00263659115439,Punjuba_racemiflora_Jimenez_Soares_3626@NODE_1_length_1354_cov_78.921691:0.0156741582556)36:0.00129537791931)25:0.000959724419854)1:0.000884846080931)21:0.000619756114947,Enterolobium_cyclocarpum_MWC9020@NODE_1_length_1173_cov_159.601277:0.0292146134237)62:0.00124612822989)68:0.00278273022479,(Albizia_coripatensis_Hughes_2433@NODE_1_length_1287_cov_130.192562:0.0137916733133,Albizia_edwallii_Dalmaso_272@NODE_1_length_844_cov_3.716096:0.0133257136423)44:0.00360147420316)30:0.00350919922149,((Albizia_multiflora_Hughes_3090@NODE_1_length_1158_cov_93.161887:0.00926892333824,(Albizia_subdimidiata_var_subdimidiata_Ferreira_210@NODE_1_length_1006_cov_89.860065:0.0148607805964,Albizia_inundata_Wood_26530@NODE_1_length_764_cov_132.674189:0.0118292306905)51:0.00541793499076)49:0.00491666880587,((Albizia_decandra_Vilhena_231@NODE_1_length_554_cov_43.012579:0.0180632795707,Albizia_niopoides_Simon_1601@NODE_1_length_884_cov_80.306072:0.0247242455003)21:0.00394081922849,((Albizia_glabripetala_Lewis_1652@NODE_1_length_910_cov_34.250900:1.00000050003e-06,Albizia_subdimidiata_var_minor_Gorts_341@NODE_1_length_561_cov_37.729339:0.0057843599698)94:0.0202273575932,Albizia_burkartiana_StivalSantos_678@NODE_1_length_743_cov_9.302326:0.0305161895994)18:1.00000050003e-06)2:1.00000050003e-06)21:0.00276079793722)97:0.0040919488085)100:0.00705493347825,Albizia_xerophytica_Hughes_1435@NODE_1_length_1107_cov_64.825243:0.004098021796):0;
