# Supplementary material for: A new generic circumscription of Hydrochorea (Leguminosae, Caesalpinioideae, mimosoid clade) with an amphi-Atlantic distribution
Source: PhytoKeys. 2022 Aug 22;205:401–37. doi: 10.3897/phytokeys.205.82775 (PMC9849043; doi:10.3897/phytokeys.205.82775)
Supplement: Supplementary material 3 — Supplementary data file S3 [file phytokeys-205-401_article-82775__-s003.zip › MSC_m29217_comp35013_c0_seq4_exon05_1rr_MIortho1.tre]

(((((((((Albizia_sinaloensis_Hughes_1576@NODE_1_length_1578_cov_98.405063:0.0026804129781,Albizia_tomentosa_Hughes_648@NODE_1_length_1602_cov_118.059672:0.00427625120193)100:0.00751388037758,(Albizia_xerophytica_Hughes_1435@NODE_1_length_1527_cov_105.813793:0.0123564086269,Albizia_adinocephala_FHO33_88@NODE_1_length_1844_cov_156.870968:0.0101142974675)57:1.00000050003e-06)100:0.00680394505086,Albizia_burkartiana_StivalSantos_678@NODE_1_length_1229_cov_10.969336:0.00873044896062)76:0.00252216432576,((((Albizia_subdimidiata_var_subdimidiata_Ferreira_210@NODE_1_length_1494_cov_167.551164:1.00000050003e-06,Albizia_subdimidiata_var_minor_Gorts_341@NODE_1_length_1238_cov_31.019811:0.00281322755512)97:0.0051812351825,Albizia_inundata_Wood_26530@NODE_1_length_1158_cov_1825.579329:0.00620638287079)85:0.00416904196127,Albizia_glabripetala_Lewis_1652@NODE_1_length_1111_cov_88.255319:0.00183026079722)88:0.00354659470825,(Albizia_decandra_Vilhena_231@NODE_1_length_928_cov_30.588719:0.0119213820056,Albizia_multiflora_Hughes_3090@NODE_1_length_1662_cov_141.135647:0.00853839766164)26:0.00214735323168)18:0.00145239739747)86:0.00266812062931,Albizia_niopoides_Simon_1601@NODE_1_length_1628_cov_174.633140:0.0220107770577)100:0.00846093421717,(Albizia_coripatensis_Hughes_2433@NODE_1_length_1961_cov_224.075372:0.00454316135803,Albizia_edwallii_Dalmaso_272@NODE_1_length_1330_cov_5.792157:0.005889825629)100:0.00644013435101)100:0.00811005423964,((((Jupunba_oppositifolia_Liegier_16014@NODE_1_length_1281_cov_141.581395:0.000885722201375,(Jupunba_nipensis_Mayo_19662@NODE_1_length_1158_cov_39.982424:0.0055031463357,(Jupunba_asplenifolia_Ekman_6383@NODE_1_length_1069_cov_49.044355:0.00471257579792,Jupunba_abbottii_Zanoni_21220@NODE_1_length_1389_cov_113.025152:0.00115405560446)62:0.000147580072891)68:0.00166261524595)77:0.000872881845968,(Jupunba_idiopoda_Quesada_1718@NODE_1_length_1265_cov_81.678451:0.00368339275752,Jupunba_oxyphyllidia_Yonker_6157@NODE_1_length_1469_cov_141.422414:0.00228164252242)90:0.00228956954571)99:0.00753910667286,(((Jupunba_brachystachya_Lima_7438@NODE_1_length_1558_cov_162.204591:0.00690040429756,(Jupunba_commutata_Maguire_46145@NODE_1_length_1668_cov_130.539912:0.00519566840453,(Jupunba_barbouriana_Iganci_847@NODE_1_length_1556_cov_219.200135:0.00281064184854,Jupunba_trapezifolia_Simon_1600@NODE_1_length_1531_cov_245.429539:0.00619213486825)86:0.00137512916686)97:0.00222639225272)40:0.00132226184594,((Jupunba_langsdorfii_Ribeiro_728@NODE_1_length_1862_cov_134.178711:0.0104838692542,((Balizia_leucocalyx_Aguilar_1939@NODE_1_length_1880_cov_140.884082:0.0127907014673,(Hydrochorea_marginata_Morim_563@NODE_1_length_1901_cov_214.028509:0.0057107024477,((Balizia_elegans_Iganci_870@NODE_1_length_1825_cov_142.882151:0.00439957109987,(Hydrochorea_gonggrijpii_Tillett_45696@NODE_1_length_1367_cov_166.904651:0.00314121382937,((Balizia_pedicellaris_Queiroz_15529@NODE_1_length_1373_cov_472.389985:0.00676146469199,Hydrochorea_corymbosa2_Iganci_862@NODE_1_length_1273_cov_497.713465:0.0019430039113)38:0.000971269133318,Balizia_spnov_Morim_577@NODE_1_length_1513_cov_658.321674:0.00345404856128)27:0.0023816775126)17:0.000824411848097)17:0.00056404930158,((Cathormion_obliquifoliolatum_Wieringa_6519@NODE_1_length_1550_cov_206.615385:0.00603439297808,Cathormion_rhombifolium_Deighton_3618@NODE_1_length_1470_cov_104.394831:0.00681144841502)49:0.00110245022505,Hydrochorea_corymbosa1_Bonadeu_655@NODE_1_length_1317_cov_270.115689:0.0049822726925)21:0.0017774957839)42:0.00130613171485)64:0.00189225728833)69:0.00124544089825,((Jupunba_microcalyx_Iganci_855@NODE_1_length_1685_cov_198.404229:0.00331800863952,Jupunba_leucophylla_Iganci_839@NODE_1_length_1707_cov_322.576074:0.0406782305879)97:0.00692792220854,(Jupunba_laeta_Mori_25147@NODE_1_length_1393_cov_42.938450:0.00640326968257,(Jupunba_limae_Iganci_261@NODE_1_length_1842_cov_143.153541:0.0127494152078,Jupunba_villosa_Borges_423@NODE_1_length_1613_cov_191.202474:0.00437169245689)86:0.00285231388273)79:0.0055578377568)9:1.00000050003e-06)6:1.00000050003e-06)6:1.00000050003e-06,Jupunba_macradenia_Lourteig_3021@NODE_1_length_1255_cov_111.133277:0.00715360803782)21:0.00186820332811)22:0.0018844052876,(Jupunba_cochleata_Bonadeu_673@NODE_1_length_1929_cov_132.622030:0.00634346575369,((Jupunba_floribunda_Iganci_883@NODE_1_length_1789_cov_145.421729:0.00229875098353,Jupunba_longipedunculata_Cardona_2682@NODE_1_length_1420_cov_114.241996:0.00835171708544)39:0.000758059149792,Jupunba_filamentosa_Lima_7487@NODE_1_length_1724_cov_151.182757:0.00768143257563)14:0.000757050248985)2:1.00000050003e-06)64:0.00114416949331)55:0.00175824626903,(((Punjuba_racemiflora_Jimenez_Soares_3626@NODE_1_length_1800_cov_142.496808:0.00432364350844,Punjuba_callejasii_Daly_5935@NODE_1_length_1085_cov_25.820437:0.00445827484661)99:0.00406536066868,Punjuba_killipii_Palodorios_6252@NODE_1_length_1356_cov_74.862392:0.00620628512493)94:0.00405133519237,Punjuba_lehmannii_Escobar_7465@NODE_1_length_1632_cov_109.686817:0.0109419578207)73:0.000898060563688)98:0.00515155141625)61:0.000795997460484,(Calliandra_bella_LPQ15696@NODE_1_length_1637_cov_289.283333:0.0497819740285,Afrocalliandra_redacta_Germishuizen_5585@NODE_1_length_1276_cov_270.660550:0.0459896081926)100:0.0256431463078)54:0.000720146149042,(Enterolobium_cyclocarpum_MWC9020@NODE_1_length_1547_cov_307.208163:0.0299532259295,(Acacia_rostellifera_Murphy_466@NODE_1_length_1720_cov_200.306756:0.028970366771,Albizia_tomentella_Leach_Dunlop_3801@NODE_1_length_1787_cov_135.718713:0.0265675811501)69:0.00183485804753)44:0.000700995005458,Archidendron_clypearia_Wieringa_1849@NODE_1_length_1559_cov_254.719298:0.0261921902855):0;
