# Supplementary material for: A new generic circumscription of Hydrochorea (Leguminosae, Caesalpinioideae, mimosoid clade) with an amphi-Atlantic distribution
Source: PhytoKeys. 2022 Aug 22;205:401–37. doi: 10.3897/phytokeys.205.82775 (PMC9849043; doi:10.3897/phytokeys.205.82775)
Supplement: Supplementary material 3 — Supplementary data file S3 [file phytokeys-205-401_article-82775__-s003.zip › MSC_m31035_comp35381_c0_seq1_exon01_1rr_1to1ortho.tre]

((((((Jupunba_abbottii_Zanoni_21220@NODE_1_length_1359_cov_140.599064:0.00362745094828086393,Jupunba_nipensis_Mayo_19662@NODE_1_length_1067_cov_43.294949:0.01117499676559366960)28:0.00000100000050002909,Jupunba_oppositifolia_Liegier_16014@NODE_1_length_1197_cov_158.325893:0.00393377625321583973)75:0.00562742725940741737,Jupunba_asplenifolia_Ekman_6383@NODE_1_length_1097_cov_59.446078:0.00935463642202354236)95:0.00427624384225300420,(Jupunba_idiopoda_Quesada_1718@NODE_1_length_1101_cov_98.750977:0.00347740037653677296,Jupunba_oxyphyllidia_Yonker_6157@NODE_1_length_1269_cov_109.666107:0.00837438712722371990)92:0.00890547137426879465)85:0.00678946993461834996,(Jupunba_macradenia_Lourteig_3021@NODE_1_length_1156_cov_195.101019:0.02838680323257692859,(Balizia_leucocalyx_Aguilar_1939@NODE_1_length_1666_cov_147.140340:0.06063444118386929205,((Jupunba_commutata_Maguire_46145@NODE_1_length_1540_cov_140.877649:0.02335709295142609360,((Jupunba_cochleata_Bonadeu_673@NODE_1_length_1663_cov_128.585120:0.03111241862839610878,((Jupunba_longipedunculata_Cardona_2682@NODE_1_length_1260_cov_168.325444:0.00591326648323325758,Jupunba_floribunda_Iganci_883@NODE_1_length_1906_cov_95.586659:0.01736182081105898042)70:0.00556094195583280246,((Balizia_spnov_Morim_577@NODE_1_length_1248_cov_155.642079:0.01198936557993721119,(Cathormion_obliquifoliolatum_Wieringa_6519@NODE_1_length_1252_cov_93.564745:0.06194076768287483381,(Hydrochorea_gonggrijpii_Tillett_45696@NODE_1_length_1252_cov_181.817872:0.01270717699187150565,((Hydrochorea_corymbosa2_Iganci_862@NODE_1_length_1291_cov_214.546117:0.00000100000050002909,Hydrochorea_corymbosa1_Bonadeu_655@NODE_1_length_999_cov_1076.316737:0.00750434781170011573)86:0.07860792940946591256,Hydrochorea_marginata_Morim_563@NODE_1_length_1817_cov_175.048276:0.12509408429703902654)71:0.02501754048768761729)77:0.00776847655096922409)40:0.00328204989707478034)56:0.00488436924370700114,(Balizia_elegans_Iganci_870@NODE_1_length_1591_cov_128.922721:0.01720454966481162890,Balizia_pedicellaris_Queiroz_15529@NODE_1_length_1426_cov_247.790664:0.03506259185201694023)40:0.00027547474817751045)64:0.02290614901130863523)2:0.00000100000050002909)3:0.00107846701113283863,(Jupunba_microcalyx_Iganci_855@NODE_1_length_1665_cov_158.631612:0.00000100000050002909,Jupunba_leucophylla_Iganci_839@NODE_1_length_1831_cov_251.797605:0.00206675985566973043)100:0.02313737683914761367)6:0.00105874280887015694)6:0.00264993054310660179,(Jupunba_laeta_Mori_25147@NODE_1_length_1283_cov_83.191542:0.02284721118235348916,(((Jupunba_brachystachya_Lima_7438@NODE_1_length_1529_cov_132.948347:0.00000100000050002909,Jupunba_villosa_Borges_423@NODE_1_length_1628_cov_136.137975:0.00233707762127837284)100:0.01538751559693217474,(Jupunba_limae_Iganci_261@NODE_1_length_1873_cov_104.125835:0.01419263169433038034,Jupunba_filamentosa_Lima_7487@NODE_1_length_1534_cov_126.897735:0.01048236066121681180)56:0.00168025966064560845)40:0.00125071437109045762,(Jupunba_barbouriana_Iganci_847@NODE_1_length_1176_cov_263.836215:0.01054351460632775052,Jupunba_trapezifolia_Simon_1600@NODE_1_length_1305_cov_152.650400:0.01244073908312738445)66:0.00369025350759480137)14:0.00177462103198664867)3:0.00000100000050002909)25:0.00256546224219361121)12:0.00000100000050002909)11:0.00030869987598776676)48:0.02325612100742801766,((((Punjuba_killipii_Palodorios_6252@NODE_1_length_1179_cov_58.443739:0.01147966472993261662,Punjuba_lehmannii_Escobar_7465@NODE_1_length_1521_cov_105.336565:0.01240272382220375738)22:0.00000100000050002909,Punjuba_racemiflora_Jimenez_Soares_3626@NODE_1_length_1448_cov_146.014588:0.01768477777172356921)30:0.00000100000050002909,Punjuba_callejasii_Daly_5935@NODE_1_length_1021_cov_42.113347:0.03956875306197417397)100:0.02448515241619992830,((((((Albizia_adinocephala_FHO33_88@NODE_1_length_1449_cov_155.439504:0.16535670454844617061,Albizia_xerophytica_Hughes_1435@NODE_1_length_1283_cov_96.572139:0.00686826006785146072)27:0.00182237533800868874,(Albizia_sinaloensis_Hughes_1576@NODE_1_length_1321_cov_98.343248:0.00843209924441953862,Albizia_tomentosa_Hughes_648@NODE_1_length_1316_cov_116.913640:0.01438888766783631701)91:0.00979555600572914499)56:0.01374728512860771967,(Albizia_multiflora_Hughes_3090@NODE_1_length_1501_cov_142.394663:0.18949218346016796777,(Albizia_decandra_Vilhena_231@NODE_1_length_744_cov_65.584708:0.08022430770578291293,(Albizia_niopoides_Simon_1601@NODE_1_length_1340_cov_164.589074:0.02397943397181236808,(((Albizia_subdimidiata_var_subdimidiata_Ferreira_210@NODE_1_length_1315_cov_139.122779:0.00000100000050002909,Albizia_subdimidiata_var_minor_Gorts_341@NODE_1_length_979_cov_49.284922:0.00000100000050002909)99:0.00499767282061486760,Albizia_inundata_Wood_26530@NODE_1_length_931_cov_86.890411:0.01359028580892194041)100:0.02047258201887642085,Albizia_glabripetala_Lewis_1652@NODE_1_length_1070_cov_59.903323:0.02856748642952721892)81:0.00590415852145278162)66:0.00527803331108859901)46:0.00000100000050002909)46:0.00581181040833983129)53:0.00343587613074280247,Albizia_burkartiana_StivalSantos_678@NODE_1_length_959_cov_8.252212:0.02834130536260056135)89:0.02212087214549204872,(Albizia_coripatensis_Hughes_2433@NODE_1_length_1649_cov_212.762723:0.03586563980181128181,Albizia_edwallii_Dalmaso_272@NODE_1_length_793_cov_5.197832:0.01479988969711725638)100:0.04329112468570964212)89:0.03233454715413127539,(Acacia_rostellifera_Murphy_466@NODE_1_length_1250_cov_240.982950:0.10773339406965373732,Archidendron_clypearia_Wieringa_1849@NODE_1_length_1435_cov_240.103093:0.13670112497355951797)74:0.00410271885468119126)89:0.02763925194182898989)89:0.04794047758122649966,Jupunba_langsdorfii_Ribeiro_728@NODE_1_length_1695_cov_113.229295:0.07563570622371390550);
