# Supplementary material for: A new generic circumscription of Hydrochorea (Leguminosae, Caesalpinioideae, mimosoid clade) with an amphi-Atlantic distribution
Source: PhytoKeys. 2022 Aug 22;205:401–37. doi: 10.3897/phytokeys.205.82775 (PMC9849043; doi:10.3897/phytokeys.205.82775)
Supplement: Supplementary material 3 — Supplementary data file S3 [file phytokeys-205-401_article-82775__-s003.zip › MSC_m31421_comp35482_c0_seq1_exon01_1rr_1to1ortho.tre]

(Afrocalliandra_redacta_Germishuizen_5585@NODE_1_length_1214_cov_195.690413:0.16898945827458644597,((((Albizia_edwallii_Dalmaso_272@NODE_1_length_787_cov_8.760929:0.01851741181028802863,Albizia_coripatensis_Hughes_2433@NODE_1_length_1635_cov_198.203466:0.01021770958729181777)95:0.00831699161002967015,(Albizia_burkartiana_StivalSantos_678@NODE_1_length_569_cov_6.083658:0.02030396205082005828,(((Albizia_glabripetala_Lewis_1652@NODE_1_length_833_cov_51.287037:0.00185283206948940555,(Albizia_inundata_Wood_26530@NODE_1_length_770_cov_59.914685:0.00585221466969764337,Albizia_subdimidiata_var_minor_Gorts_341@NODE_1_length_1073_cov_56.505020:0.00337578514358313504)91:0.00169086524221052112)75:0.00333534718362289576,Albizia_subdimidiata_var_subdimidiata_Ferreira_210@NODE_1_length_1220_cov_102.980752:0.01235128898427916358)73:0.00698419095888531179,((Albizia_multiflora_Hughes_3090@NODE_1_length_1200_cov_140.174533:0.02822730451281683234,((Albizia_xerophytica_Hughes_1435@NODE_1_length_1269_cov_86.761745:0.01158832125288728788,(Albizia_tomentosa_Hughes_648@NODE_1_length_1146_cov_114.611787:0.01020621131897168389,(Albizia_sinaloensis_Hughes_1576@NODE_1_length_1199_cov_90.507130:0.03225662559691580555,Albizia_adinocephala_FHO33_88@NODE_1_length_1421_cov_131.264881:0.01271992973020591444)67:0.00342410013462014469)85:0.00464914718164108690)57:0.00000100000050002909,Albizia_decandra_Vilhena_231@NODE_1_length_874_cov_41.109159:0.01261225413482480393)43:0.00000100000050002909)68:0.00181087952535049688,Albizia_niopoides_Simon_1601@NODE_1_length_1219_cov_143.376532:0.01360114077832105285)67:0.00083318638304498351)60:0.00728843371906014344)66:0.00000100000050002909)93:0.00523461739151811524,(((((Jupunba_laeta_Mori_25147@NODE_1_length_1192_cov_122.158744:0.00843408788746419225,(Jupunba_commutata_Maguire_46145@NODE_1_length_1262_cov_159.172996:0.01793250352611303056,(((Jupunba_floribunda_Iganci_883@NODE_1_length_1761_cov_114.059976:0.00264143198362221544,Jupunba_longipedunculata_Cardona_2682@NODE_1_length_1081_cov_188.075697:0.02932823499381392862)88:0.00998362417528359664,(Jupunba_microcalyx_Iganci_855@NODE_1_length_1501_cov_209.092697:0.00644260659166282033,Jupunba_leucophylla_Iganci_839@NODE_1_length_1751_cov_150.486260:0.06086042659020674678)96:0.00653223641411084140)51:0.00419136053377529207,Jupunba_cochleata_Bonadeu_673@NODE_1_length_1667_cov_131.267296:0.01695592682345529317)27:0.00081329635339535381)23:0.00352573408714927043)9:0.00074029514200309665,(Jupunba_langsdorfii_Ribeiro_728@NODE_1_length_1742_cov_111.052252:0.01028724875392985835,(Jupunba_villosa_Borges_423@NODE_1_length_1427_cov_139.131852:0.00756173590786440777,(Jupunba_brachystachya_Lima_7438@NODE_1_length_1784_cov_119.121265:0.00393875777843522620,(Jupunba_limae_Iganci_261@NODE_1_length_1697_cov_101.032716:0.00558397630884864115,Jupunba_filamentosa_Lima_7487@NODE_1_length_1572_cov_118.330435:0.00958804705030335581)29:0.00000100000050002909)61:0.00078123545321577613)82:0.00233874451832801530)43:0.00077764066583404872)3:0.00078020356700515879,((Balizia_leucocalyx_Aguilar_1939@NODE_1_length_1502_cov_154.338246:0.01796472098360993308,Jupunba_barbouriana_Iganci_847@NODE_1_length_1337_cov_148.825397:0.04652406569514836582)62:0.00074320654665751618,Jupunba_macradenia_Lourteig_3021@NODE_1_length_1155_cov_195.153061:0.00597326804917050740)40:0.00244073093376545071)0:0.00000100000050002909,((Jupunba_idiopoda_Quesada_1718@NODE_1_length_1124_cov_89.019102:0.00519477127813872640,Jupunba_oxyphyllidia_Yonker_6157@NODE_1_length_1097_cov_157.647059:0.00614901846705177488)98:0.00864239406002094597,((Jupunba_nipensis_Mayo_19662@NODE_1_length_909_cov_87.409856:0.00264465599420316434,((Jupunba_oppositifolia_Liegier_16014@NODE_1_length_977_cov_254.536667:0.00303629443033736788,Jupunba_abbottii_Zanoni_21220@NODE_1_length_1104_cov_206.375852:0.00000100000050002909)100:0.00629509849535468333,Jupunba_asplenifolia_Ekman_6383@NODE_1_length_1010_cov_81.803859:0.00546561698629269895)99:0.00512648347100611024)100:0.01633630524740629572,((Balizia_spnov_Morim_577@NODE_1_length_1197_cov_87.146235:0.00939262396014275275,(Hydrochorea_marginata_Morim_563@NODE_1_length_1502_cov_215.439298:0.00708274317171208537,(Hydrochorea_gonggrijpii_Tillett_45696@NODE_1_length_1067_cov_224.668687:0.00869594598578654968,(Hydrochorea_corymbosa1_Bonadeu_655@NODE_1_length_722_cov_60.724138:0.00000100000050002909,Hydrochorea_corymbosa2_Iganci_862@NODE_1_length_579_cov_92.095420:0.00630189271020309156)61:0.00646470096396151248)32:0.00000100000050002909)93:0.00401871144376654034)89:0.00358310018575685573,(Balizia_elegans_Iganci_870@NODE_1_length_1470_cov_156.280689:0.01773851719765590432,(Balizia_pedicellaris_Queiroz_15529@NODE_1_length_1141_cov_93.924494:0.00908318398135387825,(Cathormion_obliquifoliolatum_Wieringa_6519@NODE_1_length_779_cov_38.903315:0.00657886472483056126,Cathormion_rhombifolium_Deighton_3618@NODE_1_length_1268_cov_86.477750:0.01005840849087287665)79:0.00501496233274361779)43:0.00110065331623912088)48:0.00109788462812105661)57:0.00211785449822870066)2:0.00000100000050002909)1:0.00000100000050002909)98:0.00556277391094129291,(Punjuba_callejasii_Daly_5935@NODE_1_length_592_cov_88.601942:0.00782749880973712502,(Punjuba_racemiflora_Jimenez_Soares_3626@NODE_1_length_1438_cov_143.346804:0.00944988295239418755,(Punjuba_lehmannii_Escobar_7465@NODE_1_length_1276_cov_126.862385:0.00162053496653940567,Punjuba_killipii_Palodorios_6252@NODE_1_length_1070_cov_53.454179:0.01408833909001266753)96:0.00660433612660054833)57:0.00000100000050002909)92:0.00780732118929496934)92:0.00225938777161189142)65:0.00390577777284709538,((Albizia_tomentella_Leach_Dunlop_3801@NODE_1_length_1186_cov_247.008115:0.07962120162148716984,Enterolobium_cyclocarpum_MWC9020@NODE_1_length_1333_cov_287.757962:0.03563786228240869991)98:0.01625025541351200753,(Acacia_rostellifera_Murphy_466@NODE_1_length_1374_cov_193.845027:0.10143044595658443074,Archidendron_clypearia_Wieringa_1849@NODE_1_length_1204_cov_226.555457:0.03563123108111039550)45:0.00152496504883446672)58:0.00297240676319154807)100:0.03225921563314840951,Calliandra_bella_LPQ15696@NODE_1_length_1254_cov_156.744265:0.14380601593313910302);
