# Supplementary material for: A new generic circumscription of Hydrochorea (Leguminosae, Caesalpinioideae, mimosoid clade) with an amphi-Atlantic distribution
Source: PhytoKeys. 2022 Aug 22;205:401–37. doi: 10.3897/phytokeys.205.82775 (PMC9849043; doi:10.3897/phytokeys.205.82775)
Supplement: Supplementary material 3 — Supplementary data file S3 [file phytokeys-205-401_article-82775__-s003.zip › MSC_m35582_comp36334_c0_seq1_exon02_1rr_MIortho1.tre]

(Acacia_rostellifera_Murphy_466@NODE_1_length_1609_cov_124.358355:0.0384322739401,(((Punjuba_racemiflora_Jimenez_Soares_3626@NODE_1_length_1262_cov_101.948523:0.0126835913229,(Punjuba_callejasii_Daly_5935@NODE_1_length_936_cov_24.303842:0.00627910258403,(Punjuba_killipii_Palodorios_6252@NODE_1_length_876_cov_66.306633:0.00257372024756,Punjuba_lehmannii_Escobar_7465@NODE_1_length_1215_cov_77.912127:0.00494518372466)100:0.00820716791919)43:0.00144805879271)64:0.0013556751133,(Jupunba_floribunda_Iganci_883@NODE_1_length_1606_cov_85.731197:0.00493286667169,Jupunba_longipedunculata_Cardona_2682@NODE_1_length_1174_cov_122.649043:0.00728683916795)100:0.00925620442492)85:0.00339228379706,(((Enterolobium_cyclocarpum_MWC9020@NODE_1_length_1270_cov_182.947192:0.0346221355183,Albizia_tomentella_Leach_Dunlop_3801@NODE_1_length_1352_cov_125.505882:0.0363157788184)61:0.00670320435709,((Albizia_edwallii_Dalmaso_272@NODE_1_length_865_cov_6.081481:0.0159244043895,Albizia_coripatensis_Hughes_2433@NODE_1_length_1390_cov_151.134806:0.0184001995647)97:0.0167511751331,((Albizia_niopoides_Simon_1601@NODE_1_length_1190_cov_110.872417:0.018833889031,(Albizia_burkartiana_StivalSantos_678@NODE_1_length_814_cov_9.018445:0.0141423988055,((Albizia_adinocephala_FHO33_88@NODE_1_length_1513_cov_108.204039:0.00982480397508,Albizia_xerophytica_Hughes_1435@NODE_1_length_1228_cov_65.410947:0.00360276543082)99:0.00497359242838,(Albizia_tomentosa_Hughes_648@NODE_1_length_1134_cov_78.068117:0.00765384204202,Albizia_sinaloensis_Hughes_1576@NODE_1_length_1184_cov_65.788618:0.0036478638664)82:0.0010978531795)100:0.0102917620426)59:0.00214433610874)52:0.00220203959876,(Albizia_multiflora_Hughes_3090@NODE_1_length_1290_cov_95.364386:0.00844337827387,(Albizia_inundata_Wood_26530@NODE_1_length_846_cov_2767.530973:0.00803455851467,((Albizia_glabripetala_Lewis_1652@NODE_1_length_928_cov_47.861340:0.0127908317853,Albizia_subdimidiata_var_minor_Gorts_341@NODE_1_length_889_cov_27.371921:1.00000050003e-06)48:0.00536627403993,Albizia_subdimidiata_var_subdimidiata_Ferreira_210@NODE_1_length_1172_cov_104.747032:0.00650719600812)41:0.00163490168364)97:0.00829388196122)97:0.0037289914693)95:0.00915455531057)46:0.00383000091578)24:0.00115001633796,(Afrocalliandra_redacta_Germishuizen_5585@NODE_1_length_925_cov_120.497642:0.0713301908137,Calliandra_bella_LPQ15696@NODE_1_length_897_cov_47.221951:0.113246991094)100:0.0414811366778)59:0.0014551978251)96:0.00942508675886,Archidendron_clypearia_Wieringa_1849@NODE_1_length_1217_cov_165.002632:0.0256207756349):0;
