# Supplementary material for: A new generic circumscription of Hydrochorea (Leguminosae, Caesalpinioideae, mimosoid clade) with an amphi-Atlantic distribution
Source: PhytoKeys. 2022 Aug 22;205:401–37. doi: 10.3897/phytokeys.205.82775 (PMC9849043; doi:10.3897/phytokeys.205.82775)
Supplement: Supplementary material 3 — Supplementary data file S3 [file phytokeys-205-401_article-82775__-s003.zip › MSC_m37414_comp36608_c0_seq14_exon03_1rr_MIortho1.tre]

((((Albizia_decandra_Vilhena_231@NODE_1_length_1147_cov_39.128037:0.0107682390324,((Albizia_glabripetala_Lewis_1652@NODE_1_length_1485_cov_62.508523:0.0055659369234,(Albizia_subdimidiata_var_minor_Gorts_341@NODE_1_length_1138_cov_35.725730:0.00478135858211,(Albizia_inundata_Wood_26530@NODE_1_length_1126_cov_320.004669:0.00314994336962,Albizia_subdimidiata_var_subdimidiata_Ferreira_210@NODE_1_length_1614_cov_176.402082:0.00453296659252)53:1.00000050003e-06)92:0.00297968220853)86:0.00300448945954,Albizia_multiflora_Hughes_3090@NODE_1_length_1692_cov_137.874923:0.0139320872287)60:0.000593495545093)67:0.00175852778919,Albizia_niopoides_Simon_1601@NODE_1_length_1773_cov_159.191038:0.0112617765391)95:0.00246885220796,(Albizia_xerophytica_Hughes_1435@NODE_1_length_1476_cov_106.969264:0.0101243621991,((Albizia_tomentosa_Hughes_648@NODE_1_length_1600_cov_126.998030:0.0022238037626,Albizia_sinaloensis_Hughes_1576@NODE_1_length_1410_cov_98.934734:0.0056572917414)100:0.00758919064823,Albizia_adinocephala_FHO33_88@NODE_1_length_2012_cov_164.419121:0.00329392690477)87:0.000701764653207)98:0.00830831170028)65:0.000644799198547,((Albizia_coripatensis_Hughes_2433@NODE_1_length_2020_cov_200.805455:0.04344467656,Albizia_edwallii_Dalmaso_272@NODE_1_length_1095_cov_7.162500:0.00661364359108)100:0.0623704935201,((((((Punjuba_lehmannii_Escobar_7465@NODE_1_length_1600_cov_111.091267:0.00664716790803,Punjuba_killipii_Palodorios_6252@NODE_1_length_1347_cov_97.364567:0.00571810364764)100:0.00535916120455,(Punjuba_callejasii_Daly_5935@NODE_1_length_1166_cov_30.323232:0.0055674534571,Punjuba_racemiflora_Jimenez_Soares_3626@NODE_1_length_1642_cov_174.086901:0.00842365226021)1:1.00000050003e-06)99:0.00454107336271,(((((Jupunba_macradenia_Lourteig_3021@NODE_1_length_1270_cov_162.261526:0.014595118268,(Jupunba_microcalyx_Iganci_855@NODE_1_length_2018_cov_149.038125:0.00174044272015,(Jupunba_floribunda_Iganci_883@NODE_1_length_2112_cov_136.477641:0.00290518081089,Jupunba_leucophylla_Iganci_839@NODE_1_length_2126_cov_211.581747:0.00174941432719)78:0.000576452682021)99:0.00348821384086)54:1.00000050003e-06,(((Jupunba_barbouriana_Iganci_847@NODE_1_length_1875_cov_187.919355:0.00291052042097,(Jupunba_trapezifolia_Simon_1600@NODE_1_length_1538_cov_161.238705:0.00466436449742,Jupunba_commutata_Maguire_46145@NODE_1_length_1903_cov_129.514239:0.00178265652961)97:0.00177616143679)61:0.000577908951412,Jupunba_laeta_Mori_25147@NODE_1_length_1355_cov_50.510172:0.00611898116177)33:1.00000050003e-06,(((Jupunba_nipensis_Mayo_19662@NODE_1_length_1191_cov_46.903052:0.000904606750965,Jupunba_asplenifolia_Ekman_6383@NODE_1_length_1172_cov_46.306849:0.000920665559099)99:0.00272387705932,(Jupunba_oppositifolia_Liegier_16014@NODE_1_length_1464_cov_153.097332:0.00143859471782,Jupunba_abbottii_Zanoni_21220@NODE_1_length_1438_cov_121.234386:0.00315132061165)81:1.00000050003e-06)98:0.00375807783629,(Jupunba_cochleata_Bonadeu_673@NODE_1_length_2152_cov_135.136867:0.00703460477312,Jupunba_filamentosa_Lima_7487@NODE_1_length_1886_cov_141.431177:0.00295118436179)81:0.00115217625028)21:1.00000050003e-06)60:0.000579359383662)51:1.00000050003e-06,Jupunba_longipedunculata_Cardona_2682@NODE_1_length_1392_cov_143.029658:0.00477605428453)99:0.00321054322297,(Jupunba_oxyphyllidia_Yonker_6157@NODE_1_length_1429_cov_167.697485:0.00452664612591,Jupunba_idiopoda_Quesada_1718@NODE_1_length_1435_cov_143.581001:0.00524360078661)100:0.00297948521826)99:0.00321337776316,(Jupunba_langsdorfii_Ribeiro_728@NODE_1_length_1830_cov_166.700513:0.00407856338853,((Balizia_elegans_Iganci_870@NODE_1_length_1966_cov_121.275278:0.00528062686059,(Balizia_leucocalyx_Aguilar_1939@NODE_1_length_1942_cov_160.243968:0.00644101547706,((Balizia_pedicellaris_Queiroz_15529@NODE_1_length_1652_cov_315.795867:0.00434236480092,Balizia_spnov_Morim_577@NODE_1_length_1611_cov_288.617609:0.00520151126163)43:1.00000050003e-06,((Cathormion_obliquifoliolatum_Wieringa_6519@NODE_1_length_1452_cov_266.501790:0.00290345323317,Cathormion_rhombifolium_Deighton_3618@NODE_1_length_1556_cov_101.268425:0.000651477060314)100:0.00593135920862,(Hydrochorea_gonggrijpii_Tillett_45696@NODE_1_length_1517_cov_161.559722:0.00198794135538,((Hydrochorea_corymbosa2_Iganci_862@NODE_1_length_1552_cov_301.897796:1.00000050003e-06,Hydrochorea_corymbosa1_Bonadeu_655@NODE_1_length_1262_cov_202.320630:0.00160706388824)100:0.00329165309246,Hydrochorea_marginata_Morim_563@NODE_1_length_2122_cov_200.057213:0.0021008574982)94:0.00140973992891)100:0.00351401715589)21:1.00000050003e-06)73:1.00000050003e-06)76:0.000568693738146)100:0.0041024912079,((Jupunba_villosa_Borges_423@NODE_1_length_2149_cov_154.316602:0.00116114630925,Jupunba_brachystachya_Lima_7438@NODE_1_length_1740_cov_127.123271:0.00177369397291)99:0.00126327342055,Jupunba_limae_Iganci_261@NODE_1_length_2231_cov_117.207985:0.00352275351884)97:0.00574847813955)34:1.00000050003e-06)87:0.0029102140632)85:0.00128620666808)84:0.0044812160402,Archidendron_clypearia_Wieringa_1849@NODE_1_length_1514_cov_282.273486:0.0145117328901)48:0.000677042031909,(Enterolobium_cyclocarpum_MWC9020@NODE_1_length_1561_cov_322.811995:0.0184836695913,Albizia_tomentella_Leach_Dunlop_3801@NODE_1_length_1569_cov_197.315684:0.0266447694777)99:0.00476578404319)20:0.000312398991984,(Acacia_rostellifera_Murphy_466@NODE_1_length_831_cov_180.237401:0.0226431075252,(Afrocalliandra_redacta_Germishuizen_5585@NODE_1_length_1451_cov_266.962882:0.0430457068031,Calliandra_bella_LPQ15696@NODE_1_length_1718_cov_277.087142:0.185331056178)100:0.0431213011502)59:0.00550195199357)78:0.00434195527047)93:0.00644714149001,Albizia_burkartiana_StivalSantos_678@NODE_1_length_1057_cov_11.883234:0.00664900814705):0;
