# Supplementary material for: A new generic circumscription of Hydrochorea (Leguminosae, Caesalpinioideae, mimosoid clade) with an amphi-Atlantic distribution
Source: PhytoKeys. 2022 Aug 22;205:401–37. doi: 10.3897/phytokeys.205.82775 (PMC9849043; doi:10.3897/phytokeys.205.82775)
Supplement: Supplementary material 3 — Supplementary data file S3 [file phytokeys-205-401_article-82775__-s003.zip › MSC_m40094_comp37029_c1_seq1_1rr_1to1ortho.tre]

(((Albizia_subdimidiata_var_minor_Gorts_341@NODE_2_length_548_cov_2.730361:0.00287670458570907445,Albizia_subdimidiata_var_subdimidiata_Ferreira_210@NODE_3_length_550_cov_12.338266:0.00810620852434290953)99:0.00748053108577843764,Albizia_multiflora_Hughes_3090@NODE_2_length_578_cov_7.938124:0.01069339295359096782)86:0.00186357685119981466,(((Albizia_tomentosa_Hughes_648@NODE_2_length_557_cov_8.612500:0.00000100000050002909,Albizia_sinaloensis_Hughes_1576@NODE_2_length_607_cov_8.313208:0.00000100000050002909)96:0.00469312097327038123,(Albizia_adinocephala_FHO33_88@NODE_2_length_923_cov_8.865248:0.00848811844648506182,Albizia_xerophytica_Hughes_1435@NODE_2_length_717_cov_8.490625:0.00564769851083355041)99:0.00624903040444245005)100:0.00917876788423330724,(Albizia_coripatensis_Hughes_2433@NODE_2_length_863_cov_20.202290:0.01588260887863278056,(((Jupunba_filamentosa_Lima_7487@NODE_2_length_728_cov_10.938556:0.00972537230513520826,(((Jupunba_commutata_Maguire_46145@NODE_2_length_634_cov_12.010772:0.00317502808448837104,(Jupunba_macradenia_Lourteig_3021@NODE_2_length_577_cov_13.820000:0.00875658180030368903,Balizia_pedicellaris_Queiroz_15529@NODE_2_length_959_cov_19.087389:0.00923438865616084403)24:0.00000100000050002909)27:0.00000100000050002909,(Balizia_elegans_Iganci_870@NODE_2_length_661_cov_8.366438:0.01289485221531152387,(Balizia_leucocalyx_Aguilar_1939@NODE_2_length_694_cov_10.106969:0.01213551896565504516,Balizia_spnov_Morim_577@NODE_2_length_656_cov_45.574043:0.01530648320903345988)75:0.00303802919976950501)52:0.00256432570109505148)2:0.00000100000050002909,((Jupunba_leucophylla_Iganci_839@NODE_2_length_664_cov_12.759796:0.01773707109402509335,(Jupunba_cochleata_Bonadeu_673@NODE_2_length_877_cov_6.752500:0.01620407521528577019,(Jupunba_longipedunculata_Cardona_2682@NODE_2_length_663_cov_8.448805:0.00150857775386431872,Jupunba_floribunda_Iganci_883@NODE_2_length_825_cov_6.562834:0.00131860487291996236)83:0.00129012450258480897)54:0.00265678092255313249)31:0.00000100000050002909,(Hydrochorea_marginata_Morim_563@NODE_2_length_914_cov_12.166069:0.00182255444835906135,Hydrochorea_corymbosa2_Iganci_862@NODE_2_length_628_cov_24.518325:0.00649292848347593141)100:0.01679571822645344048)1:0.00000100000050002909)23:0.00000100000050002909)76:0.00395766038000571439,(Jupunba_barbouriana_Iganci_847@NODE_2_length_677_cov_21.395000:0.01958854902025097822,Jupunba_microcalyx_Iganci_855@NODE_2_length_876_cov_18.762203:0.01093845523093063023)67:0.00134849090024490590)91:0.00516243222040970416,(Albizia_tomentella_Leach_Dunlop_3801@NODE_2_length_815_cov_12.971545:0.03310569430293909543,(Acacia_rostellifera_Murphy_466@NODE_2_length_771_cov_9.168588:0.02156036832044939608,Archidendron_clypearia_Wieringa_1849@NODE_2_length_730_cov_26.522205:0.02048943422345246568)67:0.00172939345442892078)79:0.00430042560056393113)100:0.01252002907021728534)50:0.00130056754290857365)90:0.00299386632373580116,Albizia_niopoides_Simon_1601@NODE_2_length_695_cov_9.915858:0.01189679808753963883);
