# Supplementary material for: A new generic circumscription of Hydrochorea (Leguminosae, Caesalpinioideae, mimosoid clade) with an amphi-Atlantic distribution
Source: PhytoKeys. 2022 Aug 22;205:401–37. doi: 10.3897/phytokeys.205.82775 (PMC9849043; doi:10.3897/phytokeys.205.82775)
Supplement: Supplementary material 3 — Supplementary data file S3 [file phytokeys-205-401_article-82775__-s003.zip › MSC_m40094_comp37029_c1_seq1_2rr_MIortho1.tre]

(Afrocalliandra_redacta_Germishuizen_5585@NODE_1_length_779_cov_43.762108:0.0744442584604,(((Enterolobium_cyclocarpum_MWC9020@NODE_1_length_1145_cov_137.661049:0.0279968871136,Albizia_tomentella_Leach_Dunlop_3801@NODE_1_length_1177_cov_110.522727:0.0339309166869)100:0.0129315981568,((((Albizia_sinaloensis_Hughes_1576@NODE_1_length_1005_cov_61.337284:0.00100149135487,Albizia_tomentosa_Hughes_648@NODE_1_length_1121_cov_60.423372:0.00706111180154)100:0.00952527067523,(Albizia_adinocephala_FHO33_88@NODE_1_length_1317_cov_87.969355:0.00725423333824,Albizia_xerophytica_Hughes_1435@NODE_1_length_1025_cov_61.659283:0.00853875368426)74:0.00210328427117)100:0.013643564189,((Albizia_edwallii_Dalmaso_272@NODE_1_length_765_cov_6.890141:0.00633503241893,Albizia_coripatensis_Hughes_2433@NODE_1_length_1218_cov_88.734443:0.0122796428648)97:0.00486795289592,(((Albizia_niopoides_Simon_1601@NODE_1_length_1035_cov_95.065762:0.0195776116485,(((Albizia_inundata_Wood_26530@NODE_1_length_745_cov_89.453623:0.00428936420303,Albizia_subdimidiata_var_minor_Gorts_341@NODE_1_length_980_cov_23.719823:0.00196614668132)100:0.006006738509,Albizia_multiflora_Hughes_3090@NODE_1_length_1070_cov_73.488419:0.008864633636)100:0.0072556695715,Albizia_glabripetala_Lewis_1652@NODE_1_length_831_cov_23.561008:0.012834344791)76:0.00238745198885)49:1.00000050003e-06,Albizia_subdimidiata_var_subdimidiata_Ferreira_210@NODE_1_length_957_cov_46.863636:0.0280927578088)80:0.00225625840404,Albizia_burkartiana_StivalSantos_678@NODE_1_length_925_cov_9.793103:0.0184737164403)100:0.0205300386958)89:0.00338352350035)100:0.00536845003244,(((Punjuba_lehmannii_Escobar_7465@NODE_1_length_1129_cov_73.229087:0.00295815696828,Punjuba_killipii_Palodorios_6252@NODE_1_length_745_cov_40.368263:0.00421347791403)100:0.00597751362003,(Punjuba_callejasii_Daly_5935@NODE_1_length_808_cov_17.482900:0.00907375814916,Punjuba_racemiflora_Jimenez_Soares_3626@NODE_1_length_1191_cov_81.811490:0.00468658960934)99:0.0023009535776)94:0.00186717524932,((Jupunba_floribunda_Iganci_883@NODE_1_length_1449_cov_67.851312:0.0012008839105,Jupunba_longipedunculata_Cardona_2682@NODE_1_length_968_cov_80.124579:0.00434286471226)100:0.0125904288957,(((Jupunba_idiopoda_Quesada_1718@NODE_1_length_1116_cov_33.311838:0.0141891459177,(Jupunba_macradenia_Lourteig_3021@NODE_1_length_839_cov_92.297900:0.0100682161969,(Jupunba_laeta_Mori_25147@NODE_1_length_920_cov_34.539739:0.0125968737286,(((Jupunba_asplenifolia_Ekman_6383@NODE_1_length_790_cov_42.147265:0.00394714478568,Jupunba_nipensis_Mayo_19662@NODE_1_length_813_cov_36.237772:0.00126669072743)90:0.00253006180076,(Jupunba_abbottii_Zanoni_21220@NODE_1_length_946_cov_97.909091:0.00109754272805,Jupunba_oppositifolia_Liegier_16014@NODE_1_length_899_cov_89.508516:1.00000050003e-06)82:0.00107936795869)83:0.00214997065658,Balizia_spnov_Morim_577@NODE_1_length_1317_cov_165.111727:0.0139042912872)46:0.00105441698578)16:0.000544047791241)16:0.000475204238486)12:0.000806196232083,((((Jupunba_oxyphyllidia_Yonker_6157@NODE_1_length_884_cov_111.327138:0.00590842197621,Jupunba_limae_Iganci_261@NODE_1_length_1394_cov_58.792711:0.0010284909153)14:1.00000050003e-06,(Jupunba_brachystachya_Lima_7438@NODE_1_length_1374_cov_67.223593:0.00251751693531,Jupunba_villosa_Borges_423@NODE_1_length_1480_cov_81.898788:0.0025176937413)54:1.00000050003e-06)51:0.00251489141442,((Balizia_pedicellaris_Queiroz_15529@NODE_1_length_1273_cov_229.223317:0.0101216632488,(Balizia_leucocalyx_Aguilar_1939@NODE_1_length_1361_cov_68.329439:0.0170223934405,Balizia_elegans_Iganci_870@NODE_1_length_1362_cov_58.462257:0.00438645459785)70:1.00000050003e-06)28:0.000840664133305,(((Cathormion_obliquifoliolatum_Wieringa_6519@NODE_1_length_1163_cov_232.164260:0.0110457658554,Hydrochorea_gonggrijpii_Tillett_45696@NODE_1_length_761_cov_96.165205:0.00548592112667)7:1.00000050003e-06,Cathormion_rhombifolium_Deighton_3618@NODE_1_length_989_cov_63.353070:0.0060989774127)37:0.00164870101637,(Hydrochorea_marginata_Morim_563@NODE_1_length_1302_cov_111.150204:0.00781309308263,(Hydrochorea_corymbosa2_Iganci_862@NODE_1_length_629_cov_284.139373:0.00792479229132,Hydrochorea_corymbosa1_Bonadeu_655@NODE_1_length_1036_cov_68.984709:0.00406889821679)69:0.00494246548045)67:0.00376956128491)39:0.000827763829929)98:0.00506750659426)30:0.000838619252058,(Jupunba_filamentosa_Lima_7487@NODE_1_length_1090_cov_76.092794:0.0138588488845,((Jupunba_barbouriana_Iganci_847@NODE_1_length_1258_cov_103.054191:0.00833706868392,(Jupunba_leucophylla_Iganci_839@NODE_1_length_1683_cov_109.343088:0.0033088003727,Jupunba_microcalyx_Iganci_855@NODE_1_length_1345_cov_96.541798:0.0024874845925)100:0.00500901127401)64:0.00164287783187,((Jupunba_commutata_Maguire_46145@NODE_1_length_1078_cov_83.030969:0.00427418995566,Jupunba_trapezifolia_Simon_1600@NODE_1_length_1055_cov_73.028000:0.00393280660257)97:0.00601479658701,Jupunba_langsdorfii_Ribeiro_728@NODE_1_length_1537_cov_63.165068:0.00750242525083)20:1.00000050003e-06)25:0.00248077979648)12:1.00000050003e-06)10:0.000800408917232)22:0.00169004505906,Jupunba_cochleata_Bonadeu_673@NODE_1_length_1449_cov_49.472303:0.0166931532817)68:0.000853487699099)97:0.00335725214867)56:0.000491025686379)70:0.00119269605955)89:0.0133186686294,(Acacia_rostellifera_Murphy_466@NODE_1_length_1202_cov_72.036444:0.0320781261628,Archidendron_clypearia_Wieringa_1849@NODE_1_length_1007_cov_118.177419:0.0197146058273)100:0.0208459618912)100:0.0525110156944,Calliandra_bella_LPQ15696@NODE_1_length_1225_cov_96.928571:0.15432787841):0;
