# Supplementary material for: A new generic circumscription of Hydrochorea (Leguminosae, Caesalpinioideae, mimosoid clade) with an amphi-Atlantic distribution
Source: PhytoKeys. 2022 Aug 22;205:401–37. doi: 10.3897/phytokeys.205.82775 (PMC9849043; doi:10.3897/phytokeys.205.82775)
Supplement: Supplementary material 3 — Supplementary data file S3 [file phytokeys-205-401_article-82775__-s003.zip › MSC_m40395_comp37089_c0_seq2_exon02_1rr_MIortho1.tre]

(Calliandra_bella_LPQ15696@NODE_1_length_1050_cov_45.722508:0.146081502502,(((((Jupunba_cochleata_Bonadeu_673@NODE_1_length_1943_cov_147.176849:0.00570848412589,(((Jupunba_brachystachya_Lima_7438@NODE_1_length_1804_cov_152.531558:0.00188137444656,(Jupunba_villosa_Borges_423@NODE_1_length_1701_cov_178.367611:1.00000050003e-06,Jupunba_limae_Iganci_261@NODE_1_length_2001_cov_123.115385:0.000624009337439)50:1.00000050003e-06)95:0.00124827520403,((Balizia_pedicellaris_Queiroz_15529@NODE_2_length_567_cov_166.093750:0.00509586794181,(Jupunba_floribunda_Iganci_883@NODE_1_length_1654_cov_154.354471:0.00255310770595,((Jupunba_longipedunculata_Cardona_2682@NODE_1_length_1621_cov_134.712435:0.00203474481198,Jupunba_commutata_Maguire_46145@NODE_1_length_1633_cov_155.447943:0.00192273009894)14:1.00000050003e-06,((Balizia_leucocalyx_Aguilar_1939@NODE_2_length_534_cov_16.299781:0.00606307829892,Jupunba_leucophylla_Iganci_839@NODE_1_length_1710_cov_299.988365:1.00000050003e-06)50:0.00326259020279,Jupunba_microcalyx_Iganci_855@NODE_1_length_1822_cov_214.266476:0.00188430533728)52:0.00261186402112)0:1.00000050003e-06)4:0.000615117066577)26:2.34286762506e-06,(Jupunba_trapezifolia_Simon_1600@NODE_1_length_1379_cov_165.305136:0.00521315678156,Jupunba_barbouriana_Iganci_847@NODE_1_length_1891_cov_203.069460:0.00124337639117)54:0.000612062384159)6:1.00000050003e-06)14:0.000571754437916,(Jupunba_macradenia_Lourteig_3021@NODE_1_length_1444_cov_125.665691:0.00850798253187,(Hydrochorea_gonggrijpii_Tillett_45696@NODE_1_length_1302_cov_173.307755:0.00317118776427,((Cathormion_obliquifoliolatum_Wieringa_6519@NODE_1_length_1252_cov_228.594820:0.00163440268504,Cathormion_rhombifolium_Deighton_3618@NODE_1_length_1351_cov_116.661695:0.00193020511849)87:0.00182969733003,((Hydrochorea_corymbosa2_Iganci_862@NODE_1_length_1393_cov_319.768311:0.00221200324934,Hydrochorea_marginata_Morim_563@NODE_1_length_1734_cov_264.569704:0.00253719483427)89:0.0012670609636,Hydrochorea_corymbosa1_Bonadeu_655@NODE_1_length_1142_cov_1865.383625:0.00536766692211)66:0.00062711938416)49:1.00000050003e-06)91:0.00259474535417)78:0.00251223466035)24:1.00000050003e-06)71:0.00139527783143,((Jupunba_filamentosa_Lima_7487@NODE_1_length_1754_cov_143.001193:0.00635173284526,Jupunba_langsdorfii_Ribeiro_728@NODE_1_length_2009_cov_130.820393:0.00245899547169)96:0.00156947624773,(((Jupunba_abbottii_Zanoni_21220@NODE_1_length_1380_cov_130.541059:0.0024826915484,Jupunba_oppositifolia_Liegier_16014@NODE_1_length_1293_cov_144.009868:0.000790576648597)85:0.00206304572325,(Jupunba_nipensis_Mayo_19662@NODE_1_length_1017_cov_41.339362:1.00000050003e-06,Jupunba_asplenifolia_Ekman_6383@NODE_1_length_1067_cov_58.597980:1.00000050003e-06)71:0.000961460857163)78:0.00206143444415,(Jupunba_oxyphyllidia_Yonker_6157@NODE_1_length_1202_cov_188.016889:0.0025464229053,Jupunba_idiopoda_Quesada_1718@NODE_1_length_1321_cov_97.417203:0.00392134860834)38:1.00000050003e-06)54:0.00144206203994)85:0.00156900038465)100:0.00424183026267,(Punjuba_racemiflora_Jimenez_Soares_3626@NODE_1_length_1726_cov_159.426319:0.00572219270831,((Punjuba_killipii_Palodorios_6252@NODE_1_length_1127_cov_91.556190:0.000907969735602,Punjuba_lehmannii_Escobar_7465@NODE_1_length_1805_cov_110.368056:0.00308411013939)56:1.00000050003e-06,Punjuba_callejasii_Daly_5935@NODE_1_length_1171_cov_30.260512:0.00446624215632)86:1.00000050003e-06)100:0.00311172574945)98:0.00311243982655,((Albizia_niopoides_Simon_1601@NODE_1_length_1480_cov_205.399857:0.0147041204002,(((((Albizia_tomentosa_Hughes_648@NODE_1_length_1593_cov_135.178100:0.000904627047963,Albizia_sinaloensis_Hughes_1576@NODE_1_length_1463_cov_121.487013:0.00141377582432)96:0.00166941731416,Albizia_adinocephala_FHO33_88@NODE_1_length_1691_cov_193.430607:0.00187877818694)96:0.000614675604481,Albizia_xerophytica_Hughes_1435@NODE_1_length_1625_cov_120.979328:0.00327677854246)100:0.00456645827181,((Albizia_multiflora_Hughes_3090@NODE_1_length_1550_cov_162.498982:0.0059526706996,(Albizia_subdimidiata_var_subdimidiata_Ferreira_210@NODE_1_length_1423_cov_172.091382:0.00158704724008,((Albizia_glabripetala_Lewis_1652@NODE_1_length_967_cov_99.722472:0.00217501883134,Albizia_subdimidiata_var_minor_Gorts_341@NODE_1_length_1278_cov_54.212323:0.00136905945895)63:0.00265423840487,Albizia_inundata_Wood_26530@NODE_1_length_1012_cov_208.199582:0.00102164475584)50:0.000796173540607)100:0.00637335343064)39:1.00000050003e-06,Albizia_decandra_Vilhena_231@NODE_1_length_1003_cov_43.980562:0.00833225064075)88:0.00195540033999)95:0.0026614655744,Albizia_burkartiana_StivalSantos_678@NODE_1_length_1029_cov_9.459959:0.00401889638108)87:0.0008763289801)95:0.00176116314139,(Albizia_coripatensis_Hughes_2433@NODE_1_length_2063_cov_223.420443:0.00210983467173,Albizia_edwallii_Dalmaso_272@NODE_1_length_997_cov_6.004246:0.00313202389159)100:0.00533554584979)97:0.00185155243083)86:0.00152716085972,((Archidendron_clypearia_Wieringa_1849@NODE_1_length_1642_cov_267.465815:0.0113237866311,Albizia_tomentella_Leach_Dunlop_3801@NODE_1_length_1629_cov_190.177835:0.0253182429698)6:1.00000050003e-06,(Acacia_rostellifera_Murphy_466@NODE_1_length_1730_cov_257.385965:0.0206570837843,Enterolobium_cyclocarpum_MWC9020@NODE_1_length_1525_cov_324.513122:0.0396461549173)24:0.0037352030456)35:0.0021836607406)100:0.0760796103174,Afrocalliandra_redacta_Germishuizen_5585@NODE_1_length_1389_cov_183.137195:0.024557137879):0;
