# Supplementary material for: A new generic circumscription of Hydrochorea (Leguminosae, Caesalpinioideae, mimosoid clade) with an amphi-Atlantic distribution
Source: PhytoKeys. 2022 Aug 22;205:401–37. doi: 10.3897/phytokeys.205.82775 (PMC9849043; doi:10.3897/phytokeys.205.82775)
Supplement: Supplementary material 3 — Supplementary data file S3 [file phytokeys-205-401_article-82775__-s003.zip › MSC_m46371_comp37868_c0_seq2_exon01_1rr_MIortho1.tre]

(Calliandra_bella_LPQ15696@NODE_1_length_1232_cov_315.947186:0.0973572803701,(((Enterolobium_cyclocarpum_MWC9020@NODE_1_length_1428_cov_276.737232:0.0386609430784,Albizia_tomentella_Leach_Dunlop_3801@NODE_1_length_1089_cov_340.580040:0.0404052934803)67:0.00201887934585,(((Albizia_edwallii_Dalmaso_272@NODE_1_length_1009_cov_11.637317:0.00772663008532,Albizia_coripatensis_Hughes_2433@NODE_1_length_1720_cov_243.336579:0.00714969147467)100:0.00840426685699,(((Albizia_niopoides_Simon_1601@NODE_1_length_1166_cov_199.394858:0.00740589391943,((Albizia_decandra_Vilhena_231@NODE_1_length_798_cov_39.122053:0.00609223797749,Albizia_multiflora_Hughes_3090@NODE_1_length_1406_cov_166.403311:0.00869607069202)46:0.0016970094465,(Albizia_subdimidiata_var_minor_Gorts_341@NODE_1_length_1179_cov_60.676044:0.00461575421502,(Albizia_inundata_Wood_26530@NODE_1_length_911_cov_135.528037:0.00513775660817,(Albizia_subdimidiata_var_subdimidiata_Ferreira_210@NODE_1_length_1266_cov_145.102607:0.00217318328768,Albizia_glabripetala_Lewis_1652@NODE_1_length_638_cov_80.221034:0.0129336916614)67:0.00107236839855)93:0.00329098030517)59:0.00214907746725)99:0.00835054746129)99:0.00529170655462,((Albizia_xerophytica_Hughes_1435@NODE_1_length_1191_cov_112.833932:0.00366694120757,(Albizia_sinaloensis_Hughes_1576@NODE_1_length_1462_cov_107.402166:0.00320919692979,Albizia_tomentosa_Hughes_648@NODE_1_length_1352_cov_106.621961:0.00539118828066)57:1.00000050003e-06)98:0.00359355003357,Albizia_adinocephala_FHO33_88@NODE_1_length_1693_cov_154.170792:0.00564359261534)100:0.00617369771239)83:1.00000050003e-06,Albizia_burkartiana_StivalSantos_678@NODE_1_length_1081_cov_12.113060:0.00613076146738)98:0.00457443826683)100:0.0142186765862,((Punjuba_callejasii_Daly_5935@NODE_1_length_1125_cov_191.923664:0.00769505386625,(Punjuba_racemiflora_Jimenez_Soares_3626@NODE_1_length_1347_cov_185.712598:0.00925862436681,(Punjuba_lehmannii_Escobar_7465@NODE_1_length_1641_cov_151.831202:0.00475913235012,Punjuba_killipii_Palodorios_6252@NODE_1_length_996_cov_72.294886:0.00457830333336)74:0.00118329602039)59:1.00000050003e-06)82:0.0033442965969,(Jupunba_macradenia_Lourteig_3021@NODE_1_length_1247_cov_212.684615:0.0109457761272,(((((Balizia_elegans_Iganci_870@NODE_1_length_1475_cov_166.464235:0.011062227265,((Hydrochorea_gonggrijpii_Tillett_45696@NODE_1_length_1055_cov_352.840491:0.00429575144456,((Hydrochorea_corymbosa1_Bonadeu_655@NODE_1_length_1050_cov_182.183920:0.00204068008195,Hydrochorea_marginata_Morim_563@NODE_1_length_1243_cov_283.844768:1.00000050003e-06)14:1.00000050003e-06,Hydrochorea_corymbosa2_Iganci_862@NODE_1_length_1303_cov_233.187500:0.002583213501)52:0.00136662329414)100:0.00585788589855,(Cathormion_rhombifolium_Deighton_3618@NODE_1_length_1411_cov_89.402549:0.00313187215206,Cathormion_obliquifoliolatum_Wieringa_6519@NODE_1_length_1233_cov_139.446520:0.00729662895622)95:0.0067843080457)90:0.0036322207085)8:1.00000050003e-06,Balizia_leucocalyx_Aguilar_1939@NODE_1_length_1660_cov_160.135818:0.0125204700403)62:1.00000050003e-06,Balizia_pedicellaris_Queiroz_15529@NODE_1_length_1423_cov_267.783626:0.00884932785454)17:1.00000050003e-06,Balizia_spnov_Morim_577@NODE_1_length_1334_cov_224.112588:0.00684900963746)89:0.0034319836082,((((((Jupunba_nipensis_Mayo_19662@NODE_1_length_886_cov_102.777503:1.00000050003e-06,Jupunba_asplenifolia_Ekman_6383@NODE_1_length_948_cov_116.934558:1.00000050003e-06)99:0.00473906646824,(Jupunba_abbottii_Zanoni_21220@NODE_1_length_1193_cov_195.211470:1.00000050003e-06,Jupunba_oppositifolia_Liegier_16014@NODE_1_length_1181_cov_206.400362:0.00102035254894)96:0.00381241209061)67:0.00189437754234,(Jupunba_microcalyx_Iganci_855@NODE_1_length_1150_cov_294.541473:0.000928264666633,Jupunba_leucophylla_Iganci_839@NODE_1_length_1633_cov_305.327763:0.000941840625389)98:0.00378423934517)31:0.000919199250453,(Jupunba_longipedunculata_Cardona_2682@NODE_1_length_1179_cov_255.234120:0.00549119838945,Jupunba_floribunda_Iganci_883@NODE_1_length_1759_cov_126.822830:0.00542463891429)81:0.00212863588292)17:0.000721631234387,(((Jupunba_oxyphyllidia_Yonker_6157@NODE_1_length_1225_cov_185.525261:0.00117075053121,Jupunba_idiopoda_Quesada_1718@NODE_1_length_1122_cov_91.587560:1.00000050003e-06)100:0.00588457753926,(Jupunba_barbouriana_Iganci_847@NODE_1_length_1700_cov_212.651879:0.00485233144255,(Jupunba_limae_Iganci_261@NODE_1_length_1558_cov_137.563808:0.00523501239498,(Jupunba_commutata_Maguire_46145@NODE_1_length_1513_cov_202.610028:0.00491724872861,Jupunba_trapezifolia_Simon_1600@NODE_1_length_1329_cov_102.132653:0.00545412399702)82:0.00138352604494)57:0.000685561033409)40:0.000648840061379)4:1.00000050003e-06,Jupunba_filamentosa_Lima_7487@NODE_1_length_1763_cov_120.435943:0.00481693921758)2:1.00000050003e-06)66:0.000685068117714,((Jupunba_laeta_Mori_25147@NODE_1_length_1231_cov_74.442808:0.00935257254043,(Jupunba_cochleata_Bonadeu_673@NODE_1_length_1594_cov_139.608438:0.00687861400782,(Jupunba_villosa_Borges_423@NODE_1_length_1786_cov_129.695728:0.00481527871879,Jupunba_brachystachya_Lima_7438@NODE_1_length_1615_cov_129.719766:0.00276922528178)99:0.00413525427817)21:1.00000050003e-06)76:0.00136813206021,Jupunba_langsdorfii_Ribeiro_728@NODE_1_length_1527_cov_150.842759:0.0035673851262)45:1.00000050003e-06)100:0.00343793301875)89:0.00191188179446)99:0.00684468367391)61:0.00160422760276)48:0.00217362720721)55:0.00800731568936,(Acacia_rostellifera_Murphy_466@NODE_1_length_1646_cov_228.954748:0.079924977471,Archidendron_clypearia_Wieringa_1849@NODE_1_length_1296_cov_365.706317:0.0350921976605)96:0.00873823829111)100:0.047091544032,Afrocalliandra_redacta_Germishuizen_5585@NODE_1_length_1081_cov_291.749004:0.118021467515):0;
