# Supplementary material for: A new generic circumscription of Hydrochorea (Leguminosae, Caesalpinioideae, mimosoid clade) with an amphi-Atlantic distribution
Source: PhytoKeys. 2022 Aug 22;205:401–37. doi: 10.3897/phytokeys.205.82775 (PMC9849043; doi:10.3897/phytokeys.205.82775)
Supplement: Supplementary material 3 — Supplementary data file S3 [file phytokeys-205-401_article-82775__-s003.zip › MSC_m50310_comp38387_c0_seq1_exon03_1rr_MIortho1.tre]

(Enterolobium_cyclocarpum_MWC9020@NODE_1_length_1290_cov_181.784831:0.0241188169585,(((((Punjuba_killipii_Palodorios_6252@NODE_1_length_773_cov_61.948276:0.0013831049373,Punjuba_lehmannii_Escobar_7465@NODE_1_length_1319_cov_68.070853:0.00626495918461)98:0.00499805414843,(Punjuba_racemiflora_Jimenez_Soares_3626@NODE_1_length_1222_cov_98.946725:0.00758670709016,Punjuba_callejasii_Daly_5935@NODE_1_length_742_cov_25.547368:0.00720699564229)51:1.00000050003e-06)100:0.00688848663139,(((Balizia_elegans_Iganci_870@NODE_1_length_1317_cov_78.892742:0.00983459344186,Balizia_pedicellaris_Queiroz_15529@NODE_1_length_1480_cov_266.814737:0.0127685357623)90:0.00270358141566,((Jupunba_limae_Iganci_261@NODE_1_length_1565_cov_80.046371:0.00702423197307,Jupunba_villosa_Borges_423@NODE_1_length_1405_cov_99.756024:0.00238782247815)100:0.00468630176715,Jupunba_filamentosa_Lima_7487@NODE_1_length_1437_cov_80.688235:0.0112578151709)87:0.00309872297784)60:0.00077691566071,(((((Jupunba_microcalyx_Iganci_855@NODE_1_length_1594_cov_102.852340:0.00148452080797,Jupunba_leucophylla_Iganci_839@NODE_1_length_1623_cov_149.778784:0.00160788614858)100:0.00860561139479,(((Jupunba_langsdorfii_Ribeiro_728@NODE_1_length_1505_cov_70.544818:0.00913442600203,Jupunba_trapezifolia_Simon_1600@NODE_1_length_1095_cov_163.635577:0.00564329687912)62:1.00000050003e-06,Jupunba_commutata_Maguire_46145@NODE_1_length_1204_cov_89.125998:0.0033948863456)42:1.00000050003e-06,Jupunba_longipedunculata_Cardona_2682@NODE_1_length_1009_cov_117.935622:0.00409442167287)73:0.00874396106067)28:0.000784737670339,((((Jupunba_barbouriana_Iganci_847@NODE_2_length_538_cov_110.195228:0.00192502390117,Jupunba_floribunda_Iganci_883@NODE_1_length_1321_cov_96.441318:0.00368306519077)69:0.00365565971823,((Cathormion_rhombifolium_Deighton_3618@NODE_1_length_889_cov_93.326355:0.0142573601973,(((Hydrochorea_marginata_Morim_563@NODE_1_length_1423_cov_141.212481:0.00076971340564,Hydrochorea_corymbosa2_Iganci_862@NODE_1_length_1137_cov_149.715342:0.000924260732365)73:0.000904588640386,Hydrochorea_corymbosa1_Bonadeu_655@NODE_1_length_955_cov_248.752222:1.00000050003e-06)67:1.68487278027e-05,Hydrochorea_gonggrijpii_Tillett_45696@NODE_1_length_1014_cov_126.409819:0.00100664717351)92:0.00257460483829)44:0.00120065500909,Cathormion_obliquifoliolatum_Wieringa_6519@NODE_1_length_1080_cov_211.911220:0.00386532746563)80:0.00382721396349)23:0.00224417103089,((Jupunba_brachystachya_Lima_7438@NODE_1_length_1319_cov_100.516103:0.00593407234633,Jupunba_laeta_Mori_25147@NODE_1_length_990_cov_34.730559:0.00649442889237)94:0.00403407657778,Jupunba_cochleata_Bonadeu_673@NODE_1_length_1630_cov_81.938184:0.0120868237919)79:0.00194879376437)19:0.000766010674888,Jupunba_macradenia_Lourteig_3021@NODE_1_length_920_cov_89.804270:0.0139730491269)4:1.00000050003e-06)48:0.000766434557304,((Jupunba_abbottii_Zanoni_21220@NODE_1_length_908_cov_89.974729:1.00000050003e-06,(Jupunba_asplenifolia_Ekman_6383@NODE_1_length_734_cov_36.363775:0.00290660929209,(Jupunba_nipensis_Mayo_19662@NODE_1_length_720_cov_37.763608:1.00000050003e-06,Jupunba_oppositifolia_Liegier_16014@NODE_1_length_939_cov_94.656613:0.00522462686749)65:1.00000050003e-06)59:1.00000050003e-06)91:0.00237310420341,(Jupunba_oxyphyllidia_Yonker_6157@NODE_1_length_976_cov_107.190211:0.00218077823482,Jupunba_idiopoda_Quesada_1718@NODE_1_length_1134_cov_61.232734:0.00492767611633)99:0.00491619513213)97:0.00390650869763)39:0.000767584057876,(Balizia_spnov_Morim_577@NODE_1_length_1247_cov_257.951342:0.016419619301,Balizia_leucocalyx_Aguilar_1939@NODE_1_length_1531_cov_81.854883:0.0101420358739)38:0.000796839106093)64:0.00154230605383)58:1.00000050003e-06)79:0.00182050482501,((Albizia_edwallii_Dalmaso_272@NODE_1_length_868_cov_8.321033:0.00607570504867,Albizia_coripatensis_Hughes_2433@NODE_1_length_1312_cov_149.456680:0.0044033799797)100:0.00889466054545,((Albizia_adinocephala_FHO33_88@NODE_1_length_1532_cov_87.237801:0.00672001747858,((Albizia_tomentosa_Hughes_648@NODE_1_length_1209_cov_70.031802:0.00257872564973,Albizia_sinaloensis_Hughes_1576@NODE_1_length_1257_cov_60.386441:0.00805739993234)84:0.00171804798101,Albizia_xerophytica_Hughes_1435@NODE_1_length_1267_cov_88.539496:0.00394721188925)73:0.000743114984978)100:0.0129716105825,(Albizia_burkartiana_StivalSantos_678@NODE_1_length_793_cov_8.959350:0.01210417562,((Albizia_niopoides_Simon_1601@NODE_1_length_1199_cov_105.289661:0.0130409205369,Albizia_multiflora_Hughes_3090@NODE_1_length_1165_cov_98.419118:0.00968399019187)100:0.010317390058,((Albizia_subdimidiata_var_subdimidiata_Ferreira_210@NODE_1_length_1034_cov_112.297806:0.00274631198931,(Albizia_subdimidiata_var_minor_Gorts_341@NODE_1_length_629_cov_22.945652:0.00572260325148,Albizia_inundata_Wood_26530@NODE_1_length_861_cov_240.435484:0.0145065327686)38:1.00000050003e-06)70:0.00463290902057,Albizia_glabripetala_Lewis_1652@NODE_1_length_638_cov_27.461676:0.00879615909814)99:0.009235442305)77:0.00219655936187)71:0.00236045711983)55:1.00000050003e-06)99:0.00685454290042)76:0.00221388035775,(Acacia_rostellifera_Murphy_466@NODE_1_length_1309_cov_132.952110:0.0355631328864,((Afrocalliandra_redacta_Germishuizen_5585@NODE_1_length_1016_cov_148.215122:0.0557365832678,Calliandra_bella_LPQ15696@NODE_1_length_1142_cov_144.208451:0.0629468480274)100:0.0609309043606,Archidendron_clypearia_Wieringa_1849@NODE_1_length_1166_cov_152.959596:0.0319623083295)70:1.00000050003e-06)58:0.00203321381006)100:0.0101174922636,Albizia_tomentella_Leach_Dunlop_3801@NODE_1_length_1287_cov_107.668595:0.0351806960406):0;
