# Supplementary material for: A new generic circumscription of Hydrochorea (Leguminosae, Caesalpinioideae, mimosoid clade) with an amphi-Atlantic distribution
Source: PhytoKeys. 2022 Aug 22;205:401–37. doi: 10.3897/phytokeys.205.82775 (PMC9849043; doi:10.3897/phytokeys.205.82775)
Supplement: Supplementary material 3 — Supplementary data file S3 [file phytokeys-205-401_article-82775__-s003.zip › MSC_m57279_comp39057_c0_seq1_exon01_1rr_MIortho1.tre]

(Albizia_tomentella_Leach_Dunlop_3801@NODE_1_length_1581_cov_327.331782:0.0410038061601,((Afrocalliandra_redacta_Germishuizen_5585@NODE_1_length_1790_cov_349.193812:0.0662489459679,Calliandra_bella_LPQ15696@NODE_1_length_2061_cov_342.773690:0.0845475547364)100:0.0323105028957,(((Albizia_burkartiana_StivalSantos_678@NODE_1_length_1646_cov_18.669390:0.013041594782,((Albizia_decandra_Vilhena_231@NODE_1_length_1447_cov_43.397810:0.0798178235767,Albizia_niopoides_Simon_1601@NODE_1_length_1904_cov_198.107827:0.0133430250849)75:0.00157699989525,((Albizia_multiflora_Hughes_3090@NODE_1_length_1585_cov_221.798408:0.00703947262421,Albizia_subdimidiata_var_subdimidiata_Ferreira_210@NODE_1_length_1727_cov_207.898182:0.010294352821)100:0.00689723479661,(Albizia_glabripetala_Lewis_1652@NODE_1_length_1533_cov_100.456044:0.00511726034225,(Albizia_subdimidiata_var_minor_Gorts_341@NODE_1_length_1717_cov_50.003659:0.00377834620897,Albizia_inundata_Wood_26530@NODE_1_length_1594_cov_247.142950:0.00465461538931)80:0.00560833077355)100:0.00886484473461)48:0.000513359483665)85:0.00358192839642)98:0.00377858597778,((Albizia_edwallii_Dalmaso_272@NODE_1_length_1518_cov_10.966507:0.00407838832255,Albizia_coripatensis_Hughes_2433@NODE_1_length_2248_cov_309.768310:0.00826995856366)100:0.00967359954974,((Albizia_sinaloensis_Hughes_1576@NODE_1_length_1905_cov_147.270788:0.00580918858329,Albizia_tomentosa_Hughes_648@NODE_1_length_1743_cov_168.249700:0.00246350036327)100:0.00290025303578,(Albizia_adinocephala_FHO33_88@NODE_1_length_2125_cov_222.603516:0.00553559227454,Albizia_xerophytica_Hughes_1435@NODE_1_length_1873_cov_135.528396:0.00277141962076)99:0.0018322230404)100:0.00657212992628)99:0.00407215334342)100:0.00522285113521,(((Punjuba_callejasii_Daly_5935@NODE_1_length_1885_cov_45.485066:0.00974673544726,(Punjuba_killipii_Palodorios_6252@NODE_1_length_1588_cov_76.607545:0.0102978197129,(Punjuba_lehmannii_Escobar_7465@NODE_1_length_2080_cov_160.550674:0.00355563440988,Punjuba_racemiflora_Jimenez_Soares_3626@NODE_1_length_1875_cov_216.523359:0.00275887894932)100:0.00613817880433)72:0.00155725676666)99:0.0024599515902,(((Jupunba_longipedunculata_Cardona_2682@NODE_1_length_1909_cov_198.941594:0.0105401855807,((Jupunba_trapezifolia_Simon_1600@NODE_1_length_1169_cov_385.881508:0.00210864092892,Jupunba_barbouriana_Iganci_847@NODE_1_length_1747_cov_346.604192:0.00543324538222)42:0.00108359109289,(Jupunba_commutata_Maguire_46145@NODE_1_length_2048_cov_208.414510:0.0125940813278,Jupunba_macradenia_Lourteig_3021@NODE_1_length_1722_cov_175.730699:0.012102989038)49:1.00000050003e-06)65:0.0056363298775)50:0.000485813750632,(Jupunba_floribunda_Iganci_883@NODE_1_length_2203_cov_177.711195:0.0125332777962,Jupunba_leucophylla_Iganci_839@NODE_1_length_831_cov_112.661804:0.0159712565068)72:0.00197825821645)69:0.0010735903457,(Jupunba_cochleata_Bonadeu_673@NODE_1_length_2296_cov_180.947724:0.011703799886,(Jupunba_idiopoda_Quesada_1718@NODE_1_length_1674_cov_96.537257:0.00534664015617,Jupunba_oxyphyllidia_Yonker_6157@NODE_1_length_1874_cov_207.153033:0.00401654312373)89:0.00203242992224)90:0.00459334448169)84:0.00149065421292)100:0.00689280346539,(Acacia_rostellifera_Murphy_466@NODE_1_length_2064_cov_339.002516:0.0312643121951,Archidendron_clypearia_Wieringa_1849@NODE_1_length_2063_cov_308.370091:0.0210934401344)63:0.000887472901319)68:0.00132466329592)98:0.0136597816747)95:0.00733376736228,Enterolobium_cyclocarpum_MWC9020@NODE_1_length_1846_cov_439.440927:0.141591139031):0;
