# Supplementary material for: A new generic circumscription of Hydrochorea (Leguminosae, Caesalpinioideae, mimosoid clade) with an amphi-Atlantic distribution
Source: PhytoKeys. 2022 Aug 22;205:401–37. doi: 10.3897/phytokeys.205.82775 (PMC9849043; doi:10.3897/phytokeys.205.82775)
Supplement: Supplementary material 3 — Supplementary data file S3 [file phytokeys-205-401_article-82775__-s003.zip › MSC_m57279_comp39057_c0_seq1_exon02_1rr_MIortho1.tre]

(Acacia_rostellifera_Murphy_466@NODE_1_length_1123_cov_87.399618:0.0300325790165,((Albizia_coripatensis_Hughes_2433@NODE_1_length_1366_cov_162.899922:0.0228058451724,((((Punjuba_killipii_Palodorios_6252@NODE_1_length_776_cov_22.878398:0.0170166995437,Punjuba_lehmannii_Escobar_7465@NODE_1_length_1108_cov_52.483026:0.00636322453779)100:0.0113177987456,(((Jupunba_longipedunculata_Cardona_2682@NODE_1_length_869_cov_125.498737:0.0118255093129,((Jupunba_idiopoda_Quesada_1718@NODE_1_length_674_cov_58.953099:0.0107621528914,Jupunba_oxyphyllidia_Yonker_6157@NODE_1_length_958_cov_138.674234:0.00942383597962)90:0.00631284329135,Jupunba_floribunda_Iganci_883@NODE_1_length_1178_cov_63.637602:0.0239952178964)29:1.00000050003e-06)11:1.00000050003e-06,((Balizia_spnov_Morim_577@NODE_1_length_1257_cov_253.548253:0.0104012431775,(Cathormion_rhombifolium_Deighton_3618@NODE_1_length_961_cov_33.616516:0.0054640490145,Cathormion_obliquifoliolatum_Wieringa_6519@NODE_1_length_1169_cov_178.098743:0.00231236155813)100:0.0103736187476)65:0.00222590825414,(Balizia_elegans_Iganci_870@NODE_1_length_1042_cov_95.502591:0.0159368837774,Jupunba_microcalyx_Iganci_855@NODE_1_length_1133_cov_112.480114:0.00701388004763)29:0.00247069779054)22:0.00197363949927)21:0.000931379187319,((Jupunba_langsdorfii_Ribeiro_728@NODE_1_length_1159_cov_105.621072:0.0136319192056,((Jupunba_macradenia_Lourteig_3021@NODE_1_length_1029_cov_86.363445:0.0107707156938,(Jupunba_abbottii_Zanoni_21220@NODE_1_length_896_cov_153.551893:0.0103264510591,(((Hydrochorea_marginata_Morim_563@NODE_1_length_1063_cov_184.557809:0.00290592974157,Hydrochorea_corymbosa2_Iganci_862@NODE_1_length_754_cov_319.563662:1.00000050003e-06)99:0.0123369064306,((Balizia_leucocalyx_Aguilar_1939@NODE_2_length_562_cov_54.707216:0.0196924381474,Balizia_pedicellaris_Queiroz_15529@NODE_1_length_895_cov_630.940476:0.0180597454669)25:0.00613497984941,((Jupunba_brachystachya_Lima_7438@NODE_1_length_1307_cov_113.569106:0.00365203513172,Jupunba_villosa_Borges_423@NODE_1_length_1230_cov_138.022550:0.00180672326242)79:0.00458017729778,(Jupunba_limae_Iganci_261@NODE_1_length_1142_cov_102.842254:0.00601757934527,Jupunba_filamentosa_Lima_7487@NODE_1_length_1045_cov_117.023760:0.00393304292824)73:0.00650386445261)26:1.00000050003e-06)10:1.00000050003e-06)8:0.00093477880918,((Punjuba_racemiflora_Jimenez_Soares_3626@NODE_1_length_1119_cov_93.890595:0.00662953847975,((Jupunba_laeta_Mori_25147@NODE_1_length_792_cov_35.780420:0.0182563509853,Jupunba_commutata_Maguire_46145@NODE_1_length_929_cov_72.620892:0.0164827315934)30:0.00163724585899,(Jupunba_nipensis_Mayo_19662@NODE_1_length_637_cov_29.503571:0.00672235884055,Jupunba_oppositifolia_Liegier_16014@NODE_1_length_815_cov_181.567751:0.00667564807944)84:0.0113116495934)35:0.0137073505529)26:0.00136633225972,(((Albizia_sinaloensis_Hughes_1576@NODE_2_length_1059_cov_45.579430:0.021794358329,Albizia_niopoides_Simon_1601@NODE_2_length_867_cov_39.379747:0.0379408103804)99:0.00620557045995,Albizia_burkartiana_StivalSantos_678@NODE_1_length_899_cov_14.428910:0.00500121031185)99:0.00933862551114,((Afrocalliandra_redacta_Germishuizen_5585@NODE_1_length_684_cov_136.337727:0.0931295908025,Calliandra_bella_LPQ15696@NODE_1_length_1150_cov_126.828518:0.193969703873)56:0.0340094457725,Albizia_edwallii_Dalmaso_272@NODE_1_length_909_cov_8.057377:0.026752753896)6:0.0031905006822)6:0.00847500697222)4:0.00215291021149)0:1.00000050003e-06)0:0.00441688882703)0:1.00000050003e-06,Jupunba_leucophylla_Iganci_839@NODE_1_length_1198_cov_231.314005:0.00881460066262)0:0.0248857275634)0:0.0065495212943,(Hydrochorea_gonggrijpii_Tillett_45696@NODE_1_length_902_cov_147.613333:0.00864232820885,Hydrochorea_corymbosa1_Bonadeu_655@NODE_1_length_1402_cov_1804.826281:0.0143158966279)90:0.0192862368167)0:0.0076335886388)8:0.00188706931336)12:0.00485992314706,(Albizia_tomentella_Leach_Dunlop_3801@NODE_1_length_994_cov_92.767721:0.0357512097517,Enterolobium_cyclocarpum_MWC9020@NODE_1_length_973_cov_150.345982:0.0355923528218)66:0.00730515491189)24:0.00691789124115,Albizia_xerophytica_Hughes_1435@NODE_1_length_1237_cov_57.714655:0.0374523171304)12:0.00514922759944)41:0.00766801624859,Albizia_glabripetala_Lewis_1652@NODE_2_length_697_cov_30.543548:0.0698857079759)61:0.00297733131416,Archidendron_clypearia_Wieringa_1849@NODE_1_length_1086_cov_109.512389:0.0995975256015):0;
