# Supplementary material for: A new generic circumscription of Hydrochorea (Leguminosae, Caesalpinioideae, mimosoid clade) with an amphi-Atlantic distribution
Source: PhytoKeys. 2022 Aug 22;205:401–37. doi: 10.3897/phytokeys.205.82775 (PMC9849043; doi:10.3897/phytokeys.205.82775)
Supplement: Supplementary material 3 — Supplementary data file S3 [file phytokeys-205-401_article-82775__-s003.zip › MSC_m58850_comp39214_c0_seq7_exon01_1rr_MIortho1.tre]

(Albizia_tomentella_Leach_Dunlop_3801@NODE_1_length_2074_cov_412.761642:0.0478994108315,Enterolobium_cyclocarpum_MWC9020@NODE_1_length_1944_cov_435.014462:0.0391850762545,(Archidendron_clypearia_Wieringa_1849@NODE_1_length_1988_cov_428.003663:0.0243937014574,(((Albizia_edwallii_Dalmaso_272@NODE_1_length_1575_cov_13.527632:0.0124912241082,Albizia_coripatensis_Hughes_2433@NODE_1_length_2203_cov_341.496707:0.014246967893)51:0.0040681701204,(((((Albizia_tomentosa_Hughes_648@NODE_1_length_1869_cov_154.654018:0.00383691719439,Albizia_sinaloensis_Hughes_1576@NODE_1_length_1971_cov_133.905491:0.00214152324012)100:0.00519172962517,Albizia_adinocephala_FHO33_88@NODE_1_length_2032_cov_278.852685:0.00488778953388)98:0.0100170857351,Albizia_xerophytica_Hughes_1435@NODE_1_length_1789_cov_142.132593:0.00923127797388)98:0.00699506447024,((Albizia_decandra_Vilhena_231@NODE_1_length_1509_cov_61.220670:0.0171191570589,Albizia_multiflora_Hughes_3090@NODE_1_length_1914_cov_222.841045:0.0237062649688)63:0.0111700568241,((Albizia_inundata_Wood_26530@NODE_1_length_1491_cov_630.199164:0.00358326582366,((Albizia_glabripetala_Lewis_1652@NODE_1_length_1511_cov_93.516039:0.00687461678842,Albizia_subdimidiata_var_minor_Gorts_341@NODE_1_length_1609_cov_52.678198:1.00000050003e-06)50:0.00325331332662,Albizia_subdimidiata_var_subdimidiata_Ferreira_210@NODE_1_length_1863_cov_224.843785:0.00512418985286)38:0.000712456146369)96:0.00966061090736,Albizia_niopoides_Simon_1601@NODE_1_length_1894_cov_225.098514:0.0154167848162)56:0.00189550810712)62:0.00262883609323)82:0.011165304196,Albizia_burkartiana_StivalSantos_678@NODE_1_length_1446_cov_15.613947:0.0206240697604)35:0.00220853652397)78:0.0117804592679,(((((Punjuba_killipii_Palodorios_6252@NODE_1_length_1496_cov_101.552502:0.00268413875939,Punjuba_lehmannii_Escobar_7465@NODE_1_length_2134_cov_165.334954:0.00281774492772)91:0.00853341905083,(Punjuba_callejasii_Daly_5935@NODE_1_length_1715_cov_91.826618:0.0111164362172,Punjuba_racemiflora_Jimenez_Soares_3626@NODE_1_length_1926_cov_265.724175:0.0152994892024)18:1.00000050003e-06)48:0.00244054637436,((((Jupunba_nipensis_Mayo_19662@NODE_1_length_1617_cov_81.516234:0.0103675582462,Jupunba_abbottii_Zanoni_21220@NODE_1_length_1854_cov_229.557681:0.00236664349895)41:0.00104609406986,Jupunba_oppositifolia_Liegier_16014@NODE_1_length_1792_cov_254.537026:1.00000050003e-06)54:0.0038812723481,Jupunba_asplenifolia_Ekman_6383@NODE_1_length_1483_cov_114.066856:0.0035743814129)53:1.00000050003e-06,(Jupunba_idiopoda_Quesada_1718@NODE_1_length_1640_cov_135.826615:0.00233399346959,Jupunba_oxyphyllidia_Yonker_6157@NODE_1_length_1787_cov_246.837427:0.00266664952465)89:0.00268019685128)84:0.00961592771215)72:0.0119574442382,(((((Jupunba_trapezifolia_Simon_1600@NODE_1_length_882_cov_379.148730:0.00152257479615,Jupunba_barbouriana_Iganci_847@NODE_1_length_2087_cov_290.791045:0.0198570919278)51:1.00000050003e-06,Jupunba_commutata_Maguire_46145@NODE_1_length_1975_cov_251.265543:0.0114234656381)59:0.00276445103979,(Jupunba_leucophylla_Iganci_839@NODE_1_length_2435_cov_348.759118:0.0141809625962,Jupunba_villosa_Borges_423@NODE_1_length_2041_cov_231.218432:0.00461246176183)30:0.0010828928562)33:0.00320173163628,(Jupunba_microcalyx_Iganci_855@NODE_1_length_1056_cov_512.538304:0.00828088618838,(((((Jupunba_langsdorfii_Ribeiro_728@NODE_1_length_1839_cov_231.468218:0.0160773289423,Jupunba_cochleata_Bonadeu_673@NODE_1_length_2169_cov_192.700287:0.0139251211169)33:0.00819274627627,((Jupunba_limae_Iganci_261@NODE_1_length_2530_cov_163.152874:0.00508168577898,Jupunba_brachystachya_Lima_7438@NODE_1_length_2038_cov_232.195309:0.00646579254402)93:0.00531836484267,(Jupunba_floribunda_Iganci_883@NODE_1_length_2020_cov_242.418940:0.00332563590727,Jupunba_longipedunculata_Cardona_2682@NODE_1_length_1772_cov_308.224189:0.00491960010197)99:0.00328809448964)36:0.000605175987735)3:0.000804593396102,Jupunba_macradenia_Lourteig_3021@NODE_1_length_1652_cov_252.334603:0.0108470100296)8:0.0012968591449,(Balizia_leucocalyx_Aguilar_1939@NODE_1_length_2199_cov_235.450047:0.0106528062361,((((((Hydrochorea_marginata_Morim_563@NODE_1_length_2306_cov_288.772544:0.0107265871302,Hydrochorea_corymbosa2_Iganci_862@NODE_1_length_1742_cov_507.474215:0.00303041861924)82:0.00597815649789,Hydrochorea_corymbosa1_Bonadeu_655@NODE_1_length_1111_cov_2786.785985:0.00257124345694)34:1.00000050003e-06,Hydrochorea_gonggrijpii_Tillett_45696@NODE_1_length_1752_cov_281.257910:0.0021366358294)66:0.00288818436759,Cathormion_obliquifoliolatum_Wieringa_6519@NODE_1_length_1602_cov_218.011635:0.00483538912168)30:1.00000050003e-06,Cathormion_rhombifolium_Deighton_3618@NODE_1_length_1835_cov_139.285552:0.00535635246017)88:0.0126624830689,((Balizia_spnov_Morim_577@NODE_1_length_1458_cov_364.115467:0.00959364619286,Balizia_elegans_Iganci_870@NODE_1_length_2374_cov_198.104484:0.0137372412391)54:0.00175539004389,Balizia_pedicellaris_Queiroz_15529@NODE_1_length_1826_cov_377.184077:0.0106253639994)32:0.0022046704323)81:0.00402792190432)46:0.00285764389513)7:1.00000050003e-06,Jupunba_laeta_Mori_25147@NODE_1_length_1718_cov_118.038391:0.0125841129629)6:1.00000050003e-06)8:0.00207400171788)39:0.00277901073011,Jupunba_filamentosa_Lima_7487@NODE_1_length_2119_cov_198.615083:0.0373946805203)87:0.0110539769345)56:0.0155173647534,(Afrocalliandra_redacta_Germishuizen_5585@NODE_1_length_1752_cov_379.271045:0.0763339235476,Calliandra_bella_LPQ15696@NODE_1_length_1790_cov_434.029189:0.088528648388)100:0.0539029820778)46:0.0179637464696)42:0.000729592441888)36:0.00163842206694):0;
