# Supplementary material for: A new generic circumscription of Hydrochorea (Leguminosae, Caesalpinioideae, mimosoid clade) with an amphi-Atlantic distribution
Source: PhytoKeys. 2022 Aug 22;205:401–37. doi: 10.3897/phytokeys.205.82775 (PMC9849043; doi:10.3897/phytokeys.205.82775)
Supplement: Supplementary material 3 — Supplementary data file S3 [file phytokeys-205-401_article-82775__-s003.zip › MSC_m58850_comp39214_c0_seq7_exon02_1rr_1to1ortho.tre]

((Albizia_tomentella_Leach_Dunlop_3801@NODE_1_length_1360_cov_122.321122:0.03500581107973892159,((Albizia_edwallii_Dalmaso_272@NODE_1_length_1019_cov_8.310166:0.03675426602757685818,(Albizia_multiflora_Hughes_3090@NODE_1_length_1291_cov_100.877265:0.01222181201591950213,Albizia_decandra_Vilhena_231@NODE_1_length_662_cov_38.994872:0.01077396895723455560)100:0.02112517258015556357)100:0.07118741071637907369,(Albizia_coripatensis_Hughes_2433@NODE_1_length_1097_cov_191.239216:0.01988446723364740293,Albizia_burkartiana_StivalSantos_678@NODE_1_length_722_cov_11.649175:0.01482057094958525237)100:0.00576187228579403462)97:0.01643037070142718339)95:0.01110219140420278666,(Acacia_rostellifera_Murphy_466@NODE_1_length_1415_cov_116.541854:0.03417608706247011324,(((((Punjuba_lehmannii_Escobar_7465@NODE_1_length_1339_cov_68.809033:0.00551232136876601397,Punjuba_killipii_Palodorios_6252@NODE_1_length_869_cov_64.731061:0.00650116843987108908)94:0.00564701688105148820,Punjuba_racemiflora_Jimenez_Soares_3626@NODE_1_length_1183_cov_110.356239:0.00998735738856862572)91:0.00153405456485183195,Punjuba_callejasii_Daly_5935@NODE_1_length_818_cov_26.449393:0.00853759119304682221)98:0.00461866580984761615,((Jupunba_langsdorfii_Ribeiro_728@NODE_1_length_1589_cov_88.352513:0.01480290038763956706,(((Jupunba_floribunda_Iganci_883@NODE_1_length_1386_cov_102.054240:0.01166802658235678060,Jupunba_microcalyx_Iganci_855@NODE_1_length_1573_cov_117.649733:0.00930224357602376165)23:0.00073342189319612703,((Balizia_elegans_Iganci_870@NODE_1_length_1454_cov_84.472041:0.01423506088036386417,Balizia_leucocalyx_Aguilar_1939@NODE_1_length_1403_cov_110.490950:0.01537662967441572222)77:0.00333708534640936826,(((((Jupunba_limae_Iganci_261@NODE_1_length_1472_cov_86.164158:0.00476701847867829452,Jupunba_brachystachya_Lima_7438@NODE_1_length_1373_cov_98.589506:0.00572856490042172092)42:0.00274355936971288532,Jupunba_villosa_Borges_423@NODE_1_length_1366_cov_121.930954:0.00991578542156147137)29:0.00202041932902354612,Jupunba_leucophylla_Iganci_839@NODE_1_length_1307_cov_190.483740:0.00818687552834907253)3:0.00000100000050002909,((((Cathormion_rhombifolium_Deighton_3618@NODE_1_length_1039_cov_84.851351:0.00497971622380103795,Cathormion_obliquifoliolatum_Wieringa_6519@NODE_1_length_1188_cov_434.716681:0.00545747394853634150)99:0.00366251988557024207,(Hydrochorea_marginata_Morim_563@NODE_1_length_1449_cov_148.574344:0.00179594695287094868,((Hydrochorea_gonggrijpii_Tillett_45696@NODE_1_length_987_cov_121.141758:0.00421619387391260984,Hydrochorea_corymbosa2_Iganci_862@NODE_1_length_1210_cov_293.174892:0.00168749673839669353)37:0.00000100000050002909,Hydrochorea_corymbosa1_Bonadeu_655@NODE_1_length_1038_cov_327.817904:0.00097080057929169075)66:0.00000100000050002909)88:0.00178639266291794681)99:0.00409424602493000615,Balizia_spnov_Morim_577@NODE_1_length_851_cov_298.707286:0.00962116053038472065)78:0.00275614691539454544,((Jupunba_trapezifolia_Simon_1600@NODE_1_length_1318_cov_194.190024:0.00414893389770663781,Jupunba_barbouriana_Iganci_847@NODE_1_length_1162_cov_159.680184:0.00221383238163507705)99:0.00583852355729528281,(Jupunba_macradenia_Lourteig_3021@NODE_1_length_1069_cov_91.116935:0.01089500428826629778,Balizia_pedicellaris_Queiroz_15529@NODE_1_length_1338_cov_356.841777:0.00979163147931042671)68:0.00116715813570900627)52:0.00096510443057820910)73:0.00163499128156365144)8:0.00076324080684835168,((Jupunba_longipedunculata_Cardona_2682@NODE_1_length_877_cov_131.475000:0.00246374651262302232,Jupunba_laeta_Mori_25147@NODE_1_length_875_cov_43.365915:0.01386749542916834721)12:0.00000100000050002909,(Jupunba_cochleata_Bonadeu_673@NODE_1_length_1372_cov_98.248649:0.01350570977230785077,Jupunba_filamentosa_Lima_7487@NODE_1_length_1352_cov_107.438431:0.01174217380785581508)52:0.00404155352524282908)4:0.00000100000050002909)9:0.00000100000050002909)6:0.00076359047915046515)9:0.00000100000050002909,Jupunba_commutata_Maguire_46145@NODE_1_length_1212_cov_94.034361:0.01362507997208345367)88:0.00348652683807653633)91:0.00360432849300773659,((Jupunba_oxyphyllidia_Yonker_6157@NODE_1_length_881_cov_126.363184:0.00514617714584129915,Jupunba_idiopoda_Quesada_1718@NODE_1_length_1100_cov_79.763441:0.00264180132079251369)84:0.00133136708289697549,((Jupunba_nipensis_Mayo_19662@NODE_1_length_746_cov_36.466368:0.00315492184559858571,Jupunba_asplenifolia_Ekman_6383@NODE_1_length_699_cov_44.995177:0.00338552412575523825)98:0.00476134326708911766,(Jupunba_abbottii_Zanoni_21220@NODE_1_length_938_cov_83.325203:0.00000100000050002909,Jupunba_oppositifolia_Liegier_16014@NODE_1_length_776_cov_147.386266:0.00151555339080336059)97:0.00344694136435249373)52:0.00000100000050002909)100:0.01350342180530452948)72:0.00065806123209168033)100:0.02801458571178709264,(Calliandra_bella_LPQ15696@NODE_1_length_1208_cov_169.823165:0.12214263566215186052,Afrocalliandra_redacta_Germishuizen_5585@NODE_1_length_1011_cov_188.145610:0.09422760586583842080)100:0.04937052657376497095)99:0.01406291854614929483)89:0.00246033754402091983,Enterolobium_cyclocarpum_MWC9020@NODE_1_length_1362_cov_183.140078:0.04038816814613596651);
