# Supplementary material for: A new generic circumscription of Hydrochorea (Leguminosae, Caesalpinioideae, mimosoid clade) with an amphi-Atlantic distribution
Source: PhytoKeys. 2022 Aug 22;205:401–37. doi: 10.3897/phytokeys.205.82775 (PMC9849043; doi:10.3897/phytokeys.205.82775)
Supplement: Supplementary material 3 — Supplementary data file S3 [file phytokeys-205-401_article-82775__-s003.zip › MSC_m78943_comp40716_c1_seq3_exon01_1rr_1to1ortho.tre]

((((Albizia_niopoides_Simon_1601@NODE_1_length_1168_cov_109.424381:0.01718645615105469232,(Albizia_multiflora_Hughes_3090@NODE_1_length_1316_cov_73.418886:0.01376753644012324376,(Albizia_decandra_Vilhena_231@NODE_1_length_725_cov_24.381173:0.00458602718039823661,((Albizia_inundata_Wood_26530@NODE_1_length_861_cov_126.038462:0.00623099444916275745,(Albizia_subdimidiata_var_minor_Gorts_341@NODE_1_length_795_cov_46.282730:0.00276487330854119622,Albizia_subdimidiata_var_subdimidiata_Ferreira_210@NODE_1_length_976_cov_109.609566:0.00586660160797227142)71:0.00000100000050002909)93:0.00712398144371689281,Albizia_glabripetala_Lewis_1652@NODE_1_length_928_cov_47.186839:0.01062624528986577492)72:0.00359202035314649948)28:0.00000100000050002909)95:0.00405415329192833438)100:0.01043607609948517603,(((Albizia_tomentosa_Hughes_648@NODE_1_length_1137_cov_85.897170:0.00184201990688588071,Albizia_sinaloensis_Hughes_1576@NODE_1_length_1235_cov_68.734024:0.00442927180673347541)100:0.00799871541034353692,(Albizia_xerophytica_Hughes_1435@NODE_1_length_1097_cov_66.923529:0.00495830589718534130,Albizia_adinocephala_FHO33_88@NODE_1_length_1476_cov_103.014296:0.00892821487729490021)100:0.00507750280779414864)100:0.00907189206079027886,Albizia_burkartiana_StivalSantos_678@NODE_1_length_847_cov_10.114899:0.00623004840277831262)45:0.00000100000050002909)94:0.00495712548969207047,Albizia_coripatensis_Hughes_2433@NODE_1_length_1493_cov_143.853107:0.02146941087097306231)57:0.00000100000050002909,((((Punjuba_callejasii_Daly_5935@NODE_1_length_993_cov_46.591703:0.00616698995573741662,(Punjuba_killipii_Palodorios_6252@NODE_1_length_790_cov_41.695652:0.00412578750792674896,Punjuba_lehmannii_Escobar_7465@NODE_1_length_1253_cov_86.315476:0.00251800573856767991)62:0.00249193108922635478)62:0.00000100000050002909,Punjuba_racemiflora_Jimenez_Soares_3626@NODE_1_length_1324_cov_97.558941:0.00929521092136285053)98:0.00421240514482203957,((((((Jupunba_oxyphyllidia_Yonker_6157@NODE_1_length_1003_cov_105.336933:0.00000100000050002909,Jupunba_idiopoda_Quesada_1718@NODE_1_length_1018_cov_47.976621:0.00207277282799038683)100:0.00609329832179954234,(Balizia_elegans_Iganci_870@NODE_1_length_1565_cov_86.987903:0.01348778977430577751,Balizia_leucocalyx_Aguilar_1939@NODE_1_length_1570_cov_93.490958:0.01271760892599444262)89:0.00061466457649789338)88:0.00369685416635259648,((Jupunba_floribunda_Iganci_883@NODE_1_length_1369_cov_94.017802:0.00784218644305279509,Jupunba_longipedunculata_Cardona_2682@NODE_1_length_870_cov_158.341740:0.00688045287063987574)99:0.00626124791441165073,((Jupunba_microcalyx_Iganci_855@NODE_1_length_1689_cov_97.808933:0.00890837283686007723,((Jupunba_commutata_Maguire_46145@NODE_1_length_1315_cov_104.176090:0.01585900868449891671,Jupunba_barbouriana_Iganci_847@NODE_1_length_1316_cov_149.199354:0.00315477652488168041)100:0.00161765631534625896,Jupunba_trapezifolia_Simon_1600@NODE_1_length_1354_cov_209.906082:0.00870713202199614907)100:0.00436556309049829921)25:0.00000100000050002909,(Jupunba_macradenia_Lourteig_3021@NODE_1_length_975_cov_87.834076:0.02807933428556640479,((Jupunba_langsdorfii_Ribeiro_728@NODE_1_length_1614_cov_72.528953:0.00514780739817398154,(Jupunba_asplenifolia_Ekman_6383@NODE_1_length_883_cov_61.960298:0.01493536341648528040,((Jupunba_oppositifolia_Liegier_16014@NODE_1_length_860_cov_140.166028:0.00000100000050002909,Jupunba_abbottii_Zanoni_21220@NODE_1_length_1133_cov_96.832386:0.00251155470876705290)74:0.00000100000050002909,Jupunba_nipensis_Mayo_19662@NODE_1_length_799_cov_37.112188:0.00538131561337291866)97:0.00288932600816859753)67:0.00379404934960222160)32:0.00000100000050002909,Jupunba_cochleata_Bonadeu_673@NODE_1_length_1196_cov_104.831099:0.00656771539830921635)40:0.00002868437772065397)11:0.00143276807584693318)24:0.00146398870935454152)16:0.00073131071323335149)2:0.00000100000050002909,((Jupunba_limae_Iganci_261@NODE_1_length_1692_cov_75.661920:0.00367587363826632398,(Jupunba_filamentosa_Lima_7487@NODE_1_length_1412_cov_81.424719:0.00589107959855829019,(Jupunba_villosa_Borges_423@NODE_1_length_1395_cov_104.850531:0.00219800851102336077,Jupunba_brachystachya_Lima_7438@NODE_1_length_1516_cov_86.576789:0.00302830940603966052)61:0.00000100000050002909)93:0.00368210832081422579)100:0.00368134389449318407,Balizia_pedicellaris_Queiroz_15529@NODE_1_length_871_cov_264.301471:0.01044806312436129432)9:0.00000100000050002909)6:0.00000100000050002909,Jupunba_laeta_Mori_25147@NODE_1_length_1092_cov_44.075862:0.01445665100646181984)29:0.00082053604233718743,(Hydrochorea_corymbosa1_Bonadeu_655@NODE_1_length_1036_cov_147.341488:0.01139384951929211381,((((Cathormion_obliquifoliolatum_Wieringa_6519@NODE_1_length_1152_cov_179.810392:0.00666886875250616382,Cathormion_rhombifolium_Deighton_3618@NODE_1_length_1129_cov_58.896388:0.00180106008102265164)95:0.00272139404792088018,(Hydrochorea_marginata_Morim_563@NODE_1_length_1690_cov_128.350279:0.00496931609100768543,Hydrochorea_corymbosa2_Iganci_862@NODE_1_length_1298_cov_374.957361:0.00314182147047673823)83:0.00162731771368052731)53:0.00000100000050002909,Hydrochorea_gonggrijpii_Tillett_45696@NODE_1_length_1013_cov_125.628205:0.00612469684143357538)57:0.00111075044873628855,Balizia_spnov_Morim_577@NODE_1_length_1267_cov_178.146865:0.00795819277871209589)93:0.00482843740472009564)69:0.00329748076111124498)69:0.00239596620990977513)92:0.00337401947913417615,(Albizia_tomentella_Leach_Dunlop_3801@NODE_1_length_1378_cov_121.907763:0.02749628571954519998,(Archidendron_clypearia_Wieringa_1849@NODE_1_length_1177_cov_145.432727:0.02532940122014520901,(Acacia_rostellifera_Murphy_466@NODE_1_length_1553_cov_120.016938:0.02453152601489987442,(Enterolobium_cyclocarpum_MWC9020@NODE_1_length_1371_cov_177.161515:0.03799860261987805105,(Afrocalliandra_redacta_Germishuizen_5585@NODE_1_length_1088_cov_129.270030:0.05144777752119428227,Calliandra_bella_LPQ15696@NODE_1_length_1346_cov_123.111899:0.12945401315697549482)100:0.04984381732219690664)89:0.00860538183677536477)53:0.00223343410125895290)11:0.00000100000050002909)86:0.00235543839895520010)94:0.00569900138307442503,Albizia_edwallii_Dalmaso_272@NODE_1_length_820_cov_11.054902:0.01589829613173278020);
