# Supplementary material for: A new generic circumscription of Hydrochorea (Leguminosae, Caesalpinioideae, mimosoid clade) with an amphi-Atlantic distribution
Source: PhytoKeys. 2022 Aug 22;205:401–37. doi: 10.3897/phytokeys.205.82775 (PMC9849043; doi:10.3897/phytokeys.205.82775)
Supplement: Supplementary material 3 — Supplementary data file S3 [file phytokeys-205-401_article-82775__-s003.zip › MSC_m78943_comp40716_c1_seq3_exon09_1rr_MIortho1.tre]

(Acacia_rostellifera_Murphy_466@NODE_1_length_2199_cov_296.162582:0.0251505416424,(((((Balizia_leucocalyx_Aguilar_1939@NODE_1_length_2157_cov_184.070673:0.00910501025526,(((Hydrochorea_marginata_Morim_563@NODE_1_length_2351_cov_263.130167:0.0065356592952,(Hydrochorea_corymbosa1_Bonadeu_655@NODE_1_length_1633_cov_156.326362:0.00183616127076,Hydrochorea_corymbosa2_Iganci_862@NODE_1_length_2012_cov_366.771078:1.00000050003e-06)100:0.00373357254735)100:0.00350394185117,((Cathormion_rhombifolium_Deighton_3618@NODE_1_length_1738_cov_128.560506:0.00426507903273,Cathormion_obliquifoliolatum_Wieringa_6519@NODE_1_length_1963_cov_327.805031:0.00419040384339)100:0.00550400246516,Balizia_spnov_Morim_577@NODE_1_length_2169_cov_328.763955:0.00348209272573)67:0.00119420295317)73:1.00000050003e-06,Hydrochorea_gonggrijpii_Tillett_45696@NODE_1_length_1701_cov_206.796798:0.00772710160624)34:0.00147591183486)60:0.00250951028979,((((Jupunba_longipedunculata_Cardona_2682@NODE_1_length_1702_cov_211.464615:0.00295535027799,Jupunba_floribunda_Iganci_883@NODE_1_length_2410_cov_157.724389:0.00551991701342)100:0.0061770454191,(Jupunba_trapezifolia_Simon_1600@NODE_1_length_2232_cov_253.928342:0.00349263585645,(Jupunba_commutata_Maguire_46145@NODE_1_length_2232_cov_166.234339:0.00488685914159,Jupunba_barbouriana_Iganci_847@NODE_1_length_1894_cov_289.984040:0.00425502563583)69:1.00000050003e-06)99:0.00382565127877)78:0.00240120410003,(Jupunba_laeta_Mori_25147@NODE_1_length_1743_cov_74.560024:0.0064365772909,((Jupunba_limae_Iganci_261@NODE_1_length_2255_cov_167.189164:0.00299788876814,(Jupunba_villosa_Borges_423@NODE_1_length_2147_cov_213.927053:0.00244013071251,Jupunba_brachystachya_Lima_7438@NODE_1_length_2286_cov_171.961068:0.00240611986914)17:1.00000050003e-06)85:0.000560342952843,Jupunba_filamentosa_Lima_7487@NODE_1_length_2018_cov_180.463679:0.00557185797003)90:0.00111676065702)79:0.001690967918)3:1.00000050003e-06,(Balizia_pedicellaris_Queiroz_15529@NODE_2_length_766_cov_255.908579:0.00544016885753,((Jupunba_macradenia_Lourteig_3021@NODE_1_length_1665_cov_179.209698:0.0100520873016,(Jupunba_microcalyx_Iganci_855@NODE_1_length_1863_cov_294.619821:0.00184785466828,Jupunba_leucophylla_Iganci_839@NODE_1_length_2225_cov_354.021415:0.00533297081419)96:0.00284354101527)22:0.000603411219425,Jupunba_cochleata_Bonadeu_673@NODE_1_length_2346_cov_175.237550:0.00973996173757)18:0.000476393557333)6:0.000481046744804)25:0.000491108095469)35:0.000948358120189,(Punjuba_callejasii_Daly_5935@NODE_1_length_1616_cov_48.033138:0.00722968741458,(Punjuba_racemiflora_Jimenez_Soares_3626@NODE_1_length_1896_cov_200.485432:0.00724640288866,(Punjuba_killipii_Palodorios_6252@NODE_1_length_1662_cov_84.642271:0.00181465185092,Punjuba_lehmannii_Escobar_7465@NODE_1_length_2105_cov_134.449211:0.0041298817492)100:0.00503782251)65:0.00100557852936)100:0.00447109524106)61:0.00292055595086,(Albizia_coripatensis_Hughes_2433@NODE_1_length_2058_cov_308.592630:0.0150219817923,(((Albizia_niopoides_Simon_1601@NODE_1_length_1941_cov_197.738734:0.0151648191101,((Albizia_glabripetala_Lewis_1652@NODE_1_length_1769_cov_106.777187:0.00952389409153,((Albizia_subdimidiata_var_subdimidiata_Ferreira_210@NODE_1_length_1995_cov_179.805005:0.00338865317211,Albizia_subdimidiata_var_minor_Gorts_341@NODE_1_length_1514_cov_56.868476:0.00142323007935)90:0.00365898259001,Albizia_inundata_Wood_26530@NODE_1_length_1751_cov_205.905071:0.00153567451134)90:0.00517672181433)98:0.00204976558601,(Albizia_decandra_Vilhena_231@NODE_1_length_1307_cov_32.378862:0.00528871439326,Albizia_multiflora_Hughes_3090@NODE_1_length_1951_cov_181.046425:0.00920745790393)57:0.00130230323144)98:0.002835177952)100:0.00590481150178,(((Albizia_adinocephala_FHO33_88@NODE_1_length_2543_cov_158.042985:0.00925456440015,Albizia_xerophytica_Hughes_1435@NODE_1_length_1704_cov_133.344192:0.00482774169585)100:0.00341145991663,(Albizia_tomentosa_Hughes_648@NODE_1_length_1966_cov_140.913182:0.00335546659786,Albizia_sinaloensis_Hughes_1576@NODE_1_length_1919_cov_122.951140:0.00745483894882)100:0.0033470324389)100:0.00782683453243,Albizia_burkartiana_StivalSantos_678@NODE_1_length_1580_cov_13.674754:0.00999664622159)54:0.0010116965833)100:0.00642092899002,Albizia_edwallii_Dalmaso_272@NODE_1_length_1663_cov_12.504353:0.0122030603208)67:0.00103083106493)94:0.00692884940349)63:0.00143561193709,((Calliandra_bella_LPQ15696@NODE_1_length_1806_cov_252.718334:0.110179021965,Afrocalliandra_redacta_Germishuizen_5585@NODE_1_length_1760_cov_307.009507:0.0564887502331)100:0.0346853487451,(Albizia_tomentella_Leach_Dunlop_3801@NODE_1_length_1120_cov_191.422819:0.0224804653744,Enterolobium_cyclocarpum_MWC9020@NODE_1_length_588_cov_572.191781:0.0240646760695)70:0.00267063928827)83:0.00754207365775)85:0.00174658448732,Archidendron_clypearia_Wieringa_1849@NODE_1_length_1952_cov_326.030933:0.0206254926936):0;
