# Supplementary material for: A new generic circumscription of Hydrochorea (Leguminosae, Caesalpinioideae, mimosoid clade) with an amphi-Atlantic distribution
Source: PhytoKeys. 2022 Aug 22;205:401–37. doi: 10.3897/phytokeys.205.82775 (PMC9849043; doi:10.3897/phytokeys.205.82775)
Supplement: Supplementary material 3 — Supplementary data file S3 [file phytokeys-205-401_article-82775__-s003.zip › MSC_m79856_comp40780_c0_seq1_exon02_1rr_1to1ortho.tre]

(Albizia_tomentella_Leach_Dunlop_3801@NODE_1_length_1416_cov_186.516804:0.09255082080041072967,((((((Punjuba_lehmannii_Escobar_7465@NODE_1_length_1491_cov_92.531825:0.00331967384281952509,Punjuba_killipii_Palodorios_6252@NODE_1_length_1045_cov_70.472107:0.00509571635032447356)98:0.00668429847281902696,(Punjuba_callejasii_Daly_5935@NODE_1_length_911_cov_24.230216:0.00679959764099949491,Punjuba_racemiflora_Jimenez_Soares_3626@NODE_1_length_1557_cov_128.314189:0.00939110973942702647)93:0.00311997044946330437)97:0.00305869143587722461,(Jupunba_laeta_Mori_25147@NODE_1_length_1197_cov_40.655357:0.01201335877505347455,((((Balizia_pedicellaris_Queiroz_15529@NODE_1_length_1285_cov_207.688618:0.00398929715792879433,Balizia_elegans_Iganci_870@NODE_1_length_1566_cov_109.560779:0.00425427434683895746)90:0.00105920327978348380,((((Hydrochorea_marginata_Morim_563@NODE_1_length_1744_cov_164.475705:0.00191786315041891291,Hydrochorea_corymbosa1_Bonadeu_655@NODE_1_length_929_cov_212.763158:0.00226587530886425848)72:0.00000100000050002909,Hydrochorea_corymbosa2_Iganci_862@NODE_1_length_963_cov_263.834802:0.00215368095295967281)78:0.00383793478128597590,(Cathormion_obliquifoliolatum_Wieringa_6519@NODE_1_length_1160_cov_104.318552:0.00268148932559686458,Hydrochorea_gonggrijpii_Tillett_45696@NODE_1_length_1180_cov_150.045331:0.00352543122294263211)31:0.00000100000050002909)55:0.00000100000050002909,Cathormion_rhombifolium_Deighton_3618@NODE_1_length_1325_cov_85.346154:0.00308000507877734643)89:0.00481018432770808236)94:0.00442622025777570944,((((((Jupunba_limae_Iganci_261@NODE_1_length_2096_cov_98.508172:0.00203207866116188705,Jupunba_villosa_Borges_423@NODE_1_length_1828_cov_128.127356:0.00136003867158514952)45:0.00067133509224400357,(Jupunba_brachystachya_Lima_7438@NODE_1_length_1156_cov_164.583874:0.00000100000050002909,Jupunba_langsdorfii_Ribeiro_728@NODE_1_length_1722_cov_123.065046:0.00135999127324784260)43:0.00000100000050002909)89:0.00202981102403863726,(Jupunba_trapezifolia_Simon_1600@NODE_1_length_1010_cov_244.020942:0.00412074085374088041,Balizia_spnov_Morim_577@NODE_1_length_1015_cov_302.204167:0.00305949971184356481)58:0.00000100000050002909)66:0.00135252223672547613,((Jupunba_cochleata_Bonadeu_673@NODE_1_length_1366_cov_152.699767:0.00261711252461381116,(Jupunba_microcalyx_Iganci_855@NODE_1_length_1271_cov_184.695142:0.00440224592029113057,Jupunba_leucophylla_Iganci_839@NODE_1_length_1441_cov_240.375367:0.00288519373643463797)99:0.00385346758933189986)77:0.00191259443852037506,Jupunba_barbouriana_Iganci_847@NODE_1_length_1537_cov_189.647945:0.00271029947986108164)15:0.00000100000050002909)18:0.00000100000050002909,(Jupunba_filamentosa_Lima_7487@NODE_1_length_1502_cov_131.472281:0.00672134819165015867,Jupunba_macradenia_Lourteig_3021@NODE_1_length_1268_cov_109.758186:0.00822210294493175113)73:0.00163462654345081725)8:0.00000100000050002909,(Jupunba_oxyphyllidia_Yonker_6157@NODE_1_length_1196_cov_125.810545:0.00086372377076213949,Jupunba_idiopoda_Quesada_1718@NODE_1_length_1205_cov_106.773936:0.00363332624380579292)99:0.00816171397646341980)29:0.00044511640338720093)29:0.00089680920894161253,(((((Jupunba_commutata_Maguire_46145@NODE_1_length_1605_cov_120.442408:0.01370350327970883478,Jupunba_asplenifolia_Ekman_6383@NODE_1_length_926_cov_40.998822:0.00342670057029511796)10:0.00000100000050002909,Jupunba_longipedunculata_Cardona_2682@NODE_1_length_1180_cov_132.308250:0.00876672942361439445)12:0.00000100000050002909,((Jupunba_oppositifolia_Liegier_16014@NODE_1_length_1182_cov_108.023529:0.00442807587511193611,Jupunba_abbottii_Zanoni_21220@NODE_1_length_1259_cov_92.651438:0.00297039119768135150)79:0.00197026841965375170,Jupunba_nipensis_Mayo_19662@NODE_1_length_1010_cov_29.466238:0.00000100000050002909)45:0.00000100000050002909)31:0.00000100000050002909,Jupunba_floribunda_Iganci_883@NODE_1_length_1496_cov_138.397463:0.00686747413483541902)22:0.00000100000050002909,Balizia_leucocalyx_Aguilar_1939@NODE_1_length_1574_cov_144.835671:0.00816125765001908011)31:0.00000100000050002909)99:0.00587400369894790914)95:0.00519253263940561063)100:0.00338429414951787848,(((Albizia_adinocephala_FHO33_88@NODE_1_length_1661_cov_128.355429:0.00908410717657649920,(Albizia_sinaloensis_Hughes_1576@NODE_1_length_1446_cov_74.552228:0.00293890740632538712,(Albizia_tomentosa_Hughes_648@NODE_1_length_1413_cov_101.084581:0.00479170383225250001,Albizia_xerophytica_Hughes_1435@NODE_1_length_1189_cov_85.975719:0.00173083738397007084)13:0.00000100000050002909)100:0.00384323872602081000)100:0.00938735315628639461,(((Albizia_niopoides_Simon_1601@NODE_1_length_1188_cov_157.156616:0.01392508873051532745,(Albizia_decandra_Vilhena_231@NODE_1_length_845_cov_37.786458:0.00629810158477362315,Albizia_multiflora_Hughes_3090@NODE_1_length_1244_cov_156.610968:0.00425686831402616230)23:0.00000100000050002909)69:0.00172265020882072226,(((Albizia_subdimidiata_var_minor_Gorts_341@NODE_1_length_1064_cov_44.767984:0.00334804844634500583,Albizia_inundata_Wood_26530@NODE_1_length_957_cov_199.954545:0.00295717543843279944)85:0.00284490309015507847,Albizia_glabripetala_Lewis_1652@NODE_1_length_1147_cov_59.904673:0.00446807671934581520)97:0.00294731938335624378,Albizia_subdimidiata_var_subdimidiata_Ferreira_210@NODE_1_length_1358_cov_133.926620:0.01448168872127384744)66:0.00089658316667592150)99:0.00507490802645310657,Albizia_burkartiana_StivalSantos_678@NODE_1_length_826_cov_12.251621:0.01142355454207769593)74:0.00230998030800943577)100:0.00631787698211582188,(Albizia_edwallii_Dalmaso_272@NODE_1_length_1003_cov_6.785865:0.00212925435298709194,Albizia_coripatensis_Hughes_2433@NODE_1_length_1574_cov_205.147629:0.01282795083348909314)98:0.00315383426566916278)99:0.00382604721421768348)98:0.00420504533184127942,(Calliandra_bella_LPQ15696@NODE_1_length_1482_cov_235.787900:0.04596656321568799025,Afrocalliandra_redacta_Germishuizen_5585@NODE_1_length_952_cov_300.097143:0.02326016527809886617)100:0.03257757587279249550)92:0.00202359180258460591,(Acacia_rostellifera_Murphy_466@NODE_1_length_1372_cov_204.410811:0.03629485855041828662,Archidendron_clypearia_Wieringa_1849@NODE_1_length_1470_cov_195.786073:0.01104374824690582992)97:0.00471705934255974013)97:0.00329088031057903421,Enterolobium_cyclocarpum_MWC9020@NODE_1_length_1356_cov_249.405786:0.02011733355047804969);
