# Supplementary material for: A new generic circumscription of Hydrochorea (Leguminosae, Caesalpinioideae, mimosoid clade) with an amphi-Atlantic distribution
Source: PhytoKeys. 2022 Aug 22;205:401–37. doi: 10.3897/phytokeys.205.82775 (PMC9849043; doi:10.3897/phytokeys.205.82775)
Supplement: Supplementary material 3 — Supplementary data file S3 [file phytokeys-205-401_article-82775__-s003.zip › MSC_m79856_comp40780_c0_seq1_exon13_1rr_MIortho1.tre]

(Acacia_rostellifera_Murphy_466@NODE_1_length_1649_cov_150.365776:0.029014346363,((Albizia_tomentella_Leach_Dunlop_3801@NODE_1_length_998_cov_190.239957:0.0353694490196,Enterolobium_cyclocarpum_MWC9020@NODE_1_length_1421_cov_232.912946:0.0218868993316)86:0.00892558891378,(((((Punjuba_racemiflora_Jimenez_Soares_3626@NODE_1_length_1454_cov_126.182280:0.00765813599609,Punjuba_lehmannii_Escobar_7465@NODE_1_length_1260_cov_95.850380:0.0117284728711)56:0.00267783754226,(Punjuba_killipii_Palodorios_6252@NODE_1_length_945_cov_83.020737:0.00585769565581,((Balizia_leucocalyx_Aguilar_1939@NODE_1_length_1545_cov_120.033379:0.00637844879326,((Balizia_spnov_Morim_577@NODE_1_length_2172_cov_124.984412:0.00821694506822,(((Jupunba_asplenifolia_Ekman_6383@NODE_1_length_757_cov_41.735294:0.003056667193,Jupunba_nipensis_Mayo_19662@NODE_1_length_869_cov_38.016414:0.00217360967984)85:0.00432868740242,((Jupunba_abbottii_Zanoni_21220@NODE_1_length_1050_cov_86.109969:0.0057629852783,Jupunba_oppositifolia_Liegier_16014@NODE_1_length_921_cov_130.058057:0.00241496611818)74:0.00346046177073,(Jupunba_idiopoda_Quesada_1718@NODE_1_length_1126_cov_117.111535:0.00284835225788,((Jupunba_floribunda_Iganci_883@NODE_1_length_1774_cov_103.037124:0.00153322912788,Jupunba_longipedunculata_Cardona_2682@NODE_1_length_1110_cov_92.046467:0.00288460456792)59:0.000765753190215,(Jupunba_microcalyx_Iganci_855@NODE_1_length_1702_cov_123.019077:0.0457558096139,Jupunba_leucophylla_Iganci_839@NODE_1_length_1601_cov_216.027559:0.00438746734212)83:0.00383624638668)23:3.62450014769e-05)0:1.00000050003e-06)1:1.00000050003e-06)0:1.64573929982e-06,Jupunba_macradenia_Lourteig_3021@NODE_1_length_974_cov_103.442586:0.00221436656577)0:0.000477645489578)1:1.00000050003e-06,((Jupunba_trapezifolia_Simon_1600@NODE_1_length_1228_cov_125.660699:0.00499157429022,Jupunba_barbouriana_Iganci_847@NODE_1_length_1354_cov_167.763508:0.00318033935163)82:0.00317651514739,(((Jupunba_cochleata_Bonadeu_673@NODE_2_length_565_cov_5.731557:0.013730768749,((Cathormion_rhombifolium_Deighton_3618@NODE_1_length_1337_cov_66.863492:0.00251840092885,(Cathormion_obliquifoliolatum_Wieringa_6519@NODE_1_length_1145_cov_160.716514:0.00749336871375,(Hydrochorea_marginata_Morim_563@NODE_1_length_1407_cov_176.745113:0.00230416664955,(Hydrochorea_corymbosa1_Bonadeu_655@NODE_1_length_1066_cov_166.126607:0.00199114717279,Hydrochorea_corymbosa2_Iganci_862@NODE_1_length_1131_cov_261.228625:0.00138422858178)89:0.00139167475208)78:0.00150862917153)27:1.00000050003e-06)34:0.00107318968998,Hydrochorea_gonggrijpii_Tillett_45696@NODE_1_length_965_cov_157.915541:0.0045306945764)56:5.44864994746e-05)47:0.00111920597659,(Balizia_elegans_Iganci_870@NODE_1_length_1469_cov_115.663075:0.00285299641301,Balizia_pedicellaris_Queiroz_15529@NODE_1_length_2183_cov_237.088346:0.00075684320109)91:0.00211687095963)56:0.00424570425714,(Jupunba_commutata_Maguire_46145@NODE_1_length_1336_cov_111.913423:0.00262851505263,Jupunba_laeta_Mori_25147@NODE_1_length_1029_cov_49.097689:0.00949654764335)37:0.00131150673455)15:0.000704373501455)8:1.00000050003e-06)1:1.00000050003e-06)8:0.000703116776936,((Jupunba_oxyphyllidia_Yonker_6157@NODE_1_length_1048_cov_114.282183:1.00000050003e-06,(Jupunba_villosa_Borges_423@NODE_1_length_1478_cov_141.312634:0.00423422857195,((Jupunba_brachystachya_Lima_7438@NODE_1_length_1432_cov_121.749077:0.000749038880021,Jupunba_limae_Iganci_261@NODE_1_length_1921_cov_88.517896:0.000702803055585)25:0.000703037264373,Jupunba_langsdorfii_Ribeiro_728@NODE_1_length_1615_cov_104.533160:0.0021110167938)14:1.00000050003e-06)41:0.00105529452658)10:0.00105523925442,Jupunba_filamentosa_Lima_7487@NODE_1_length_1409_cov_123.973724:0.00747277665838)3:1.00000050003e-06)75:0.0042822106368)36:1.00000050003e-06)31:0.00136057005766,Punjuba_callejasii_Daly_5935@NODE_1_length_1056_cov_21.617978:0.013514881893)82:0.00385087441667,(((((Albizia_decandra_Vilhena_231@NODE_1_length_756_cov_42.541973:0.01069682857,Albizia_niopoides_Simon_1601@NODE_1_length_1146_cov_149.136576:0.0093795336449)8:1.00000050003e-06,Albizia_multiflora_Hughes_3090@NODE_1_length_1525_cov_112.586326:0.00419685174957)78:0.0021130052697,(Albizia_subdimidiata_var_subdimidiata_Ferreira_210@NODE_1_length_1082_cov_179.461692:0.00199283839554,(Albizia_inundata_Wood_26530@NODE_1_length_782_cov_246.998624:0.00147372735003,(Albizia_subdimidiata_var_minor_Gorts_341@NODE_1_length_1000_cov_45.308776:0.00106804743099,Albizia_glabripetala_Lewis_1652@NODE_1_length_1119_cov_55.403071:0.00314473338093)17:1.00000050003e-06)99:0.00730251043374)87:0.00205766361897)96:0.00742578192657,((Albizia_tomentosa_Hughes_648@NODE_1_length_1415_cov_93.775037:0.00468015862572,Albizia_sinaloensis_Hughes_1576@NODE_1_length_1334_cov_77.665076:0.00678523643168)90:0.00294181028311,(Albizia_adinocephala_FHO33_88@NODE_1_length_1771_cov_118.206021:0.00466650429916,Albizia_xerophytica_Hughes_1435@NODE_1_length_1057_cov_120.363265:0.00211250866512)95:0.00528457995421)100:0.00792147217712)96:0.00958625470185,(Albizia_edwallii_Dalmaso_272@NODE_1_length_769_cov_5.385154:0.00769616083611,Albizia_coripatensis_Hughes_2433@NODE_1_length_1478_cov_214.680228:0.0141573781626)94:0.00934531982342)95:0.0029828623382)86:0.00805459629907,(Afrocalliandra_redacta_Germishuizen_5585@NODE_1_length_1129_cov_151.970532:0.0538445668704,Calliandra_bella_LPQ15696@NODE_1_length_1417_cov_160.958209:0.0630087865095)100:0.051629786865)76:0.00137942465939)83:0.00290660182715,Archidendron_clypearia_Wieringa_1849@NODE_1_length_1509_cov_202.423184:0.0181579862994):0;
