# Supplementary material for: A new generic circumscription of Hydrochorea (Leguminosae, Caesalpinioideae, mimosoid clade) with an amphi-Atlantic distribution
Source: PhytoKeys. 2022 Aug 22;205:401–37. doi: 10.3897/phytokeys.205.82775 (PMC9849043; doi:10.3897/phytokeys.205.82775)
Supplement: Supplementary material 3 — Supplementary data file S3 [file phytokeys-205-401_article-82775__-s003.zip › MSC_m85845_comp41106_c0_seq13_exon01_2rr_MIortho1.tre]

(Archidendron_clypearia_Wieringa_1849@NODE_2_length_1073_cov_56.259036:0.0560759667025,((Albizia_glabripetala_Lewis_1652@NODE_5_length_506_cov_17.710956:0.033174768536,((Albizia_xerophytica_Hughes_1435@NODE_3_length_789_cov_19.613764:0.022611558928,((Albizia_tomentosa_Hughes_648@NODE_4_length_722_cov_17.575194:0.0215637962925,Albizia_sinaloensis_Hughes_1576@NODE_5_length_714_cov_17.761381:0.0282000838092)81:0.00316108085302,Albizia_adinocephala_FHO33_88@NODE_2_length_1298_cov_14.888616:0.0137429227952)79:0.0100140443601)100:0.0357551080221,(Albizia_subdimidiata_var_subdimidiata_Ferreira_210@NODE_3_length_769_cov_42.953757:0.0492106572297,Albizia_niopoides_Simon_1601@NODE_2_length_910_cov_42.627851:0.0410339944836)58:0.00359620639725)54:0.00530777524943)100:0.0500564127098,(((Jupunba_filamentosa_Lima_7487@NODE_3_length_756_cov_51.103093:0.0111099973015,((Jupunba_cochleata_Bonadeu_673@NODE_4_length_816_cov_25.612991:0.0202088564618,(Jupunba_nipensis_Mayo_19662@NODE_2_length_589_cov_30.033203:0.00417076176179,(Jupunba_asplenifolia_Ekman_6383@NODE_4_length_581_cov_15.863095:0.0150129114723,Jupunba_abbottii_Zanoni_21220@NODE_3_length_819_cov_21.924528:0.0192480827483)52:1.00000050003e-06)74:0.0021533671931)100:0.00987938398595,Jupunba_idiopoda_Quesada_1718@NODE_3_length_705_cov_20.800955:0.0197865921734)40:1.00000050003e-06)100:0.0185439058589,(Jupunba_longipedunculata_Cardona_2682@NODE_2_length_885_cov_39.487624:0.0678032255956,(Jupunba_macradenia_Lourteig_3021@NODE_4_length_748_cov_22.013413:0.040001606766,(Jupunba_floribunda_Iganci_883@NODE_3_length_1124_cov_35.381089:0.0140661596629,(((Jupunba_brachystachya_Lima_7438@NODE_3_length_962_cov_41.273446:0.044423771077,Jupunba_limae_Iganci_261@NODE_3_length_1027_cov_38.466316:0.0220647881081)80:0.00851405837694,Jupunba_langsdorfii_Ribeiro_728@NODE_4_length_1063_cov_18.284990:0.0118266769528)66:0.00229101909227,(Jupunba_leucophylla_Iganci_839@NODE_3_length_1346_cov_27.081954:0.0192369125182,(Jupunba_commutata_Maguire_46145@NODE_4_length_563_cov_65.135802:0.0246420963959,Jupunba_laeta_Mori_25147@NODE_3_length_665_cov_9.345238:0.0165830755441)20:1.00000050003e-06)41:0.00134939123213)76:0.0076974453299)93:0.00562984144519)95:0.00398521455916)100:0.00541164588026)35:1.00000050003e-06,((Punjuba_callejasii_Daly_5935@NODE_3_length_605_cov_16.736742:0.0177081776731,Punjuba_racemiflora_Jimenez_Soares_3626@NODE_2_length_1083_cov_72.809145:0.0139205535118)93:0.00793943716926,(Punjuba_killipii_Palodorios_6252@NODE_2_length_747_cov_23.682090:0.00610168240712,Punjuba_lehmannii_Escobar_7465@NODE_3_length_961_cov_76.263575:0.00504384361767)62:0.0035644170739)100:0.018436981965)100:0.0183563319178)92:0.00606586441537,Acacia_rostellifera_Murphy_466@NODE_2_length_557_cov_5.775000:0.147224185533)32:1.00000050003e-06;
