# Supplementary material for: A new generic circumscription of Hydrochorea (Leguminosae, Caesalpinioideae, mimosoid clade) with an amphi-Atlantic distribution
Source: PhytoKeys. 2022 Aug 22;205:401–37. doi: 10.3897/phytokeys.205.82775 (PMC9849043; doi:10.3897/phytokeys.205.82775)
Supplement: Supplementary material 3 — Supplementary data file S3 [file phytokeys-205-401_article-82775__-s003.zip › MSC_m85845_comp41106_c0_seq13_exon01_2rr_MIortho2.tre]

((Albizia_coripatensis_Hughes_2433@NODE_2_length_1338_cov_112.878668:0.0160530895976,Albizia_edwallii_Dalmaso_272@NODE_2_length_659_cov_5.557947:0.0420131338318)100:0.0157552681449,((Albizia_subdimidiata_var_subdimidiata_Ferreira_210@NODE_4_length_631_cov_110.620939:0.0147033580121,(Albizia_glabripetala_Lewis_1652@NODE_2_length_704_cov_27.984051:0.0161921632292,Albizia_subdimidiata_var_minor_Gorts_341@NODE_2_length_578_cov_20.650699:0.0205027514761)77:0.00127624583846)100:0.0249219081851,(Albizia_decandra_Vilhena_231@NODE_2_length_596_cov_21.971098:0.0238215697025,Albizia_multiflora_Hughes_3090@NODE_2_length_1071_cov_86.204225:0.0246952734672)89:0.00258073516842)100:0.023420805248,(((Punjuba_killipii_Palodorios_6252@NODE_4_length_549_cov_50.290254:0.0203573683996,(Punjuba_lehmannii_Escobar_7465@NODE_2_length_1149_cov_44.251866:0.0118603880382,Punjuba_racemiflora_Jimenez_Soares_3626@NODE_4_length_906_cov_25.020507:0.0163478905585)100:0.0101123479943)100:0.0137618865363,((Jupunba_langsdorfii_Ribeiro_728@NODE_2_length_1489_cov_69.879603:0.0204981575415,Balizia_leucocalyx_Aguilar_1939@NODE_3_length_1219_cov_61.319615:0.120087442228)100:0.0131866047461,((Jupunba_limae_Iganci_261@NODE_4_length_842_cov_47.163399:0.0153787294563,((Jupunba_brachystachya_Lima_7438@NODE_2_length_1114_cov_35.085824:0.00452997049236,Jupunba_cochleata_Bonadeu_673@NODE_3_length_1202_cov_33.616889:0.0151124840945)48:0.000973037402471,Jupunba_villosa_Borges_423@NODE_2_length_1306_cov_43.709520:0.00801633219861)36:1.00000050003e-06)100:0.0261659486431,Balizia_elegans_Iganci_870@NODE_2_length_1365_cov_36.614907:0.0326310096519)68:0.00870758692046)69:0.00651285763247)69:0.0072961565141,(Jupunba_trapezifolia_Simon_1600@NODE_3_length_668_cov_168.526917:0.0150293741269,((((((Jupunba_leucophylla_Iganci_839@NODE_2_length_1527_cov_108.410345:0.000905090949684,Jupunba_microcalyx_Iganci_855@NODE_2_length_1254_cov_54.813934:0.00468368803967)100:0.00722626026843,(Jupunba_floribunda_Iganci_883@NODE_4_length_1111_cov_45.637331:0.00872312944298,Jupunba_longipedunculata_Cardona_2682@NODE_4_length_696_cov_31.390953:0.0128779859356)69:0.00543612279921)61:0.00217776896842,(Jupunba_oppositifolia_Liegier_16014@NODE_2_length_732_cov_87.160305:0.0245274069897,(Jupunba_abbottii_Zanoni_21220@NODE_4_length_772_cov_68.774101:0.0101643962159,(Jupunba_nipensis_Mayo_19662@NODE_3_length_546_cov_16.415778:0.00223830167512,Jupunba_asplenifolia_Ekman_6383@NODE_2_length_603_cov_23.323194:1.00000050003e-06)99:0.00745182953631)69:0.00218416843963)57:0.00641878527388)7:1.00000050003e-06,Jupunba_macradenia_Lourteig_3021@NODE_2_length_799_cov_79.422438:0.0136311534197)14:1.00000050003e-06,(Jupunba_barbouriana_Iganci_847@NODE_2_length_1202_cov_115.595556:0.00506501555852,Jupunba_commutata_Maguire_46145@NODE_3_length_951_cov_48.279176:0.015435737005)51:0.00331090192691)64:0.00405028552382,Balizia_pedicellaris_Queiroz_15529@NODE_2_length_545_cov_88.906122:0.0117776867283)85:0.00725743368369)99:0.0214075906438)97:0.0496911514616)100:0.0256469704096;
