# Supplementary material for: A new generic circumscription of Hydrochorea (Leguminosae, Caesalpinioideae, mimosoid clade) with an amphi-Atlantic distribution
Source: PhytoKeys. 2022 Aug 22;205:401–37. doi: 10.3897/phytokeys.205.82775 (PMC9849043; doi:10.3897/phytokeys.205.82775)
Supplement: Supplementary material 3 — Supplementary data file S3 [file phytokeys-205-401_article-82775__-s003.zip › MSC_m85845_comp41106_c0_seq13_exon07_1rr_MIortho1.tre]

(Acacia_rostellifera_Murphy_466@NODE_1_length_1271_cov_108.701005:0.0267841769324,((((Punjuba_lehmannii_Escobar_7465@NODE_1_length_1212_cov_59.565639:0.0109119161486,(Punjuba_killipii_Palodorios_6252@NODE_1_length_936_cov_43.565774:0.00331033314248,(Punjuba_racemiflora_Jimenez_Soares_3626@NODE_1_length_1413_cov_84.889970:0.00968641622402,Punjuba_callejasii_Daly_5935@NODE_1_length_882_cov_16.003727:0.00706571009512)52:1.00000050003e-06)55:1.00000050003e-06)97:0.00652518923243,(Jupunba_barbouriana_Iganci_847@NODE_1_length_1575_cov_109.397196:0.00745026059572,(((Balizia_leucocalyx_Aguilar_1939@NODE_1_length_1614_cov_78.900455:0.0162653850232,Balizia_spnov_Morim_577@NODE_2_length_604_cov_235.211293:0.0234985102261)41:1.00000050003e-06,(Jupunba_leucophylla_Iganci_839@NODE_1_length_1739_cov_129.841757:0.00320077432495,Jupunba_microcalyx_Iganci_855@NODE_1_length_1335_cov_100.282989:0.00304917577761)89:0.00712872925928)60:0.000823559543912,((((Jupunba_commutata_Maguire_46145@NODE_1_length_1342_cov_85.133597:0.00456636361889,Jupunba_trapezifolia_Simon_1600@NODE_1_length_1183_cov_158.335106:0.00639162140211)78:0.00450427851527,(Balizia_pedicellaris_Queiroz_15529@NODE_1_length_1362_cov_223.773527:0.0121986584021,(Balizia_elegans_Iganci_870@NODE_1_length_1217_cov_83.255263:0.0118716739985,((Hydrochorea_corymbosa2_Iganci_862@NODE_1_length_1232_cov_257.672897:0.00111478403023,Hydrochorea_corymbosa1_Bonadeu_655@NODE_1_length_969_cov_183.646608:0.00743405067362)100:0.004732990592,((Hydrochorea_gonggrijpii_Tillett_45696@NODE_1_length_936_cov_96.791618:0.00327952599242,(Cathormion_obliquifoliolatum_Wieringa_6519@NODE_1_length_1261_cov_177.001658:0.00290494840133,Cathormion_rhombifolium_Deighton_3618@NODE_1_length_1121_cov_69.680077:0.00201653832738)100:0.00467154070649)89:0.00232711674943,Hydrochorea_marginata_Morim_563@NODE_1_length_1551_cov_110.991180:0.00360392116312)56:0.00106657119338)95:0.00360894345377)72:0.00219210745543)44:1.00000050003e-06)21:0.00147838021543,(Jupunba_laeta_Mori_25147@NODE_1_length_807_cov_37.583562:0.0105400233231,(((Jupunba_nipensis_Mayo_19662@NODE_1_length_724_cov_33.275116:0.00874640112979,(Jupunba_oxyphyllidia_Yonker_6157@NODE_1_length_1060_cov_97.312309:0.00657933001893,(Jupunba_abbottii_Zanoni_21220@NODE_1_length_935_cov_79.868298:0.00718674463323,Jupunba_asplenifolia_Ekman_6383@NODE_1_length_688_cov_31.590835:0.00303859094254)97:0.00284392015956)64:0.00213652859757)27:0.00108081808188,(Jupunba_floribunda_Iganci_883@NODE_1_length_1489_cov_73.966006:0.00338689004715,Jupunba_longipedunculata_Cardona_2682@NODE_1_length_1030_cov_88.221406:0.0041580185299)29:0.00112249132535)2:1.00000050003e-06,(Jupunba_cochleata_Bonadeu_673@NODE_1_length_1108_cov_112.548012:0.00636479210072,((Jupunba_macradenia_Lourteig_3021@NODE_1_length_901_cov_77.067961:0.00946981474461,Jupunba_idiopoda_Quesada_1718@NODE_1_length_1023_cov_51.856237:0.00770473242455)79:0.00246126603689,(Jupunba_oppositifolia_Liegier_16014@NODE_1_length_1062_cov_68.220305:0.00575235253505,(Jupunba_filamentosa_Lima_7487@NODE_1_length_1311_cov_84.814425:0.00251168721646,(Jupunba_limae_Iganci_261@NODE_1_length_1979_cov_60.444795:0.00370268230498,(Jupunba_brachystachya_Lima_7438@NODE_1_length_1279_cov_87.749584:1.00000050003e-06,Jupunba_villosa_Borges_423@NODE_1_length_1600_cov_84.894288:0.002220428571)64:0.000738437813428)20:1.00000050003e-06)2:1.00000050003e-06)51:0.00147388958417)13:1.00000050003e-06)11:0.000739044431517)1:0.000730647870858)0:7.10937212041e-06)8:1.00000050003e-06,Jupunba_langsdorfii_Ribeiro_728@NODE_1_length_1583_cov_68.524568:0.00669257124006)1:1.00000050003e-06)43:0.000726548306349)99:0.00664592114698)91:0.00381042902378,(Albizia_coripatensis_Hughes_2433@NODE_1_length_1450_cov_124.817189:0.037264254067,(Albizia_burkartiana_StivalSantos_678@NODE_1_length_957_cov_9.222838:0.0227540413508,(((Albizia_decandra_Vilhena_231@NODE_1_length_615_cov_26.310409:0.0101571882159,(((Albizia_subdimidiata_var_subdimidiata_Ferreira_210@NODE_1_length_1148_cov_114.559290:0.00390055114189,Albizia_subdimidiata_var_minor_Gorts_341@NODE_1_length_881_cov_38.274876:1.00000050003e-06)76:1.00000050003e-06,Albizia_glabripetala_Lewis_1652@NODE_2_length_512_cov_63.818391:1.00000050003e-06)100:0.00977565574673,Albizia_inundata_Wood_26530@NODE_1_length_978_cov_214.517876:0.00246584907908)43:0.00488012543103)43:0.00280190368076,Albizia_multiflora_Hughes_3090@NODE_1_length_1246_cov_87.006843:0.0101455203032)94:0.00304171407759,(((Albizia_sinaloensis_Hughes_1576@NODE_1_length_1271_cov_60.881910:0.00856868813264,(Albizia_adinocephala_FHO33_88@NODE_1_length_1629_cov_92.118557:0.0130654312428,Albizia_tomentosa_Hughes_648@NODE_1_length_1043_cov_92.994824:0.0048902826677)91:0.00140149602754)97:0.00487131752123,Albizia_xerophytica_Hughes_1435@NODE_1_length_1237_cov_67.850000:0.00657522587142)57:0.00123530818653,Albizia_niopoides_Simon_1601@NODE_1_length_1218_cov_89.999124:0.0169884788536)78:0.00064822305701)99:0.0044233462314)99:0.00946129670818)35:0.000815989527991)50:0.000914395806049,((Enterolobium_cyclocarpum_MWC9020@NODE_1_length_1025_cov_243.757384:0.0283239030429,Albizia_tomentella_Leach_Dunlop_3801@NODE_1_length_1218_cov_88.877301:0.0286937127694)53:0.000461760926321,Calliandra_bella_LPQ15696@NODE_1_length_1007_cov_78.496774:0.104521632886)33:0.00109407650872)81:0.0035983045404,Archidendron_clypearia_Wieringa_1849@NODE_1_length_1099_cov_187.335616:0.0158742605274):0;
