# Supplementary material for: A new generic circumscription of Hydrochorea (Leguminosae, Caesalpinioideae, mimosoid clade) with an amphi-Atlantic distribution
Source: PhytoKeys. 2022 Aug 22;205:401–37. doi: 10.3897/phytokeys.205.82775 (PMC9849043; doi:10.3897/phytokeys.205.82775)
Supplement: Supplementary material 3 — Supplementary data file S3 [file phytokeys-205-401_article-82775__-s003.zip › MSC_m87395_comp41197_c0_seq3_exon01_1rr_1to1ortho.tre]

(Calliandra_bella_LPQ15696@NODE_1_length_1024_cov_175.369588:0.04337087297280999010,((((Jupunba_commutata_Maguire_46145@NODE_1_length_1140_cov_107.241769:0.00524668856516280827,(Jupunba_barbouriana_Iganci_847@NODE_1_length_1256_cov_133.234097:0.00261101895585760021,Jupunba_trapezifolia_Simon_1600@NODE_1_length_1165_cov_123.701802:0.00560560230484966841)60:0.00119214443693374896)97:0.00256715413213735302,((Jupunba_brachystachya_Lima_7438@NODE_1_length_1135_cov_94.965028:0.00090072544326434776,Jupunba_villosa_Borges_423@NODE_1_length_1470_cov_86.296482:0.00364336544803467314)97:0.00272760138855940391,(((Jupunba_filamentosa_Lima_7487@NODE_1_length_1330_cov_78.047885:0.00867685129697302361,(Jupunba_longipedunculata_Cardona_2682@NODE_1_length_993_cov_114.147380:0.00610526583924157155,(Jupunba_leucophylla_Iganci_839@NODE_1_length_1635_cov_126.343389:0.00238447195865463743,Jupunba_microcalyx_Iganci_855@NODE_1_length_1604_cov_92.609037:0.00318342481661761014)64:0.00159035219349274457)34:0.00000100000050002909)26:0.00000100000050002909,Jupunba_floribunda_Iganci_883@NODE_1_length_1263_cov_97.430017:0.00398205415889612419)0:0.00000100000050002909,((Jupunba_macradenia_Lourteig_3021@NODE_1_length_889_cov_112.369458:0.00570434913027788489,Jupunba_cochleata_Bonadeu_673@NODE_1_length_1489_cov_80.361898:0.00658927657891615615)22:0.00000100000050002909,(Jupunba_laeta_Mori_25147@NODE_1_length_873_cov_45.042714:0.01182916348472643105,Jupunba_limae_Iganci_261@NODE_1_length_1499_cov_74.984529:0.00623424061875364147)51:0.00095566039467638608)1:0.00000100000050002909)10:0.00000100000050002909)51:0.00079344656597736020)90:0.00244175754162124885,((Jupunba_langsdorfii_Ribeiro_728@NODE_1_length_1397_cov_83.874242:0.00319081443707582620,(((Jupunba_asplenifolia_Ekman_6383@NODE_1_length_707_cov_41.261905:0.00145011130909417042,(Jupunba_oppositifolia_Liegier_16014@NODE_1_length_901_cov_124.648058:0.00112534318020777622,Jupunba_abbottii_Zanoni_21220@NODE_1_length_1112_cov_91.412560:0.00000100000050002909)92:0.00000100000050002909)28:0.00000100000050002909,Jupunba_nipensis_Mayo_19662@NODE_1_length_641_cov_46.792553:0.00162132001622459338)67:0.00546642993951830178,(Jupunba_oxyphyllidia_Yonker_6157@NODE_1_length_1072_cov_94.896482:0.00282157282289011808,Jupunba_idiopoda_Quesada_1718@NODE_1_length_804_cov_60.182944:0.00000100000050002909)43:0.00000100000050002909)79:0.00000100000050002909)99:0.00475212183659735367,(Balizia_leucocalyx_Aguilar_1939@NODE_1_length_1319_cov_89.680354:0.00482588807983354209,((Balizia_pedicellaris_Queiroz_15529@NODE_1_length_1178_cov_241.497774:0.00784260088676386191,Balizia_elegans_Iganci_870@NODE_1_length_1153_cov_93.723048:0.00611650146417669436)35:0.00000100000050002909,((Balizia_spnov_Morim_577@NODE_1_length_1220_cov_73.557940:0.00499094219404810045,((Hydrochorea_corymbosa1_Bonadeu_655@NODE_1_length_772_cov_78.852162:0.00665473030548569683,Hydrochorea_corymbosa2_Iganci_862@NODE_1_length_1080_cov_223.787317:0.00839383976446495678)38:0.00000100000050002909,Hydrochorea_marginata_Morim_563@NODE_1_length_1416_cov_122.368932:0.00386289249090296383)47:0.00335518644788958612)32:0.00087169751466226826,((Cathormion_obliquifoliolatum_Wieringa_6519@NODE_1_length_1044_cov_106.240647:0.00193565990041393281,Cathormion_rhombifolium_Deighton_3618@NODE_1_length_1198_cov_47.739518:0.00359842547263816964)99:0.00819271554793894394,Hydrochorea_gonggrijpii_Tillett_45696@NODE_1_length_877_cov_130.438750:0.00115243323279692932)73:0.00180167992171714145)18:0.00000100000050002909)46:0.00000100000050002909)92:0.00162945633316457930)72:0.00157638439419502787)99:0.00978926382751148759,(Archidendron_clypearia_Wieringa_1849@NODE_1_length_1188_cov_158.414041:0.02261128555552348665,(Acacia_rostellifera_Murphy_466@NODE_1_length_1364_cov_141.093240:0.03032266330520320616,(((Albizia_tomentella_Leach_Dunlop_3801@NODE_1_length_1080_cov_153.342971:0.03014577770596454931,((Albizia_edwallii_Dalmaso_272@NODE_1_length_742_cov_9.965066:0.00136552624987654127,Albizia_coripatensis_Hughes_2433@NODE_1_length_1330_cov_147.104549:0.00888171616060916790)99:0.00594983631254145367,(Albizia_burkartiana_StivalSantos_678@NODE_1_length_1034_cov_7.519918:0.00818840508650529875,((Albizia_niopoides_Simon_1601@NODE_1_length_1033_cov_106.254184:0.01899604098276208575,(Albizia_multiflora_Hughes_3090@NODE_1_length_1012_cov_89.592513:0.00634608558474352834,(Albizia_inundata_Wood_26530@NODE_1_length_745_cov_94.304348:0.00726859406274671729,(Albizia_subdimidiata_var_minor_Gorts_341@NODE_1_length_703_cov_41.062300:0.01032608462360130701,Albizia_subdimidiata_var_subdimidiata_Ferreira_210@NODE_1_length_902_cov_107.216970:0.00581122814953219640)40:0.00000100000050002909)78:0.00361765105014846475)91:0.00390840823884978667)88:0.00275663339231238752,((Albizia_sinaloensis_Hughes_1576@NODE_1_length_996_cov_63.327530:0.00306449954035370627,Albizia_tomentosa_Hughes_648@NODE_1_length_957_cov_75.660227:0.00534662355977931578)100:0.00615783410735265199,(Albizia_adinocephala_FHO33_88@NODE_1_length_1542_cov_55.865529:0.01302706730013844690,Albizia_xerophytica_Hughes_1435@NODE_1_length_1009_cov_41.950644:0.00200166379409922159)71:0.00090526566398871073)100:0.00911164609021245832)60:0.00101072356547854034)80:0.00100000194029188335)99:0.00773033762442903224)66:0.00000100000050002909,Enterolobium_cyclocarpum_MWC9020@NODE_1_length_1117_cov_168.036538:0.03589450934773241036)61:0.00226172891035337966,(((Punjuba_killipii_Palodorios_6252@NODE_1_length_749_cov_44.235119:0.00136268890944440924,Punjuba_lehmannii_Escobar_7465@NODE_1_length_1236_cov_70.623814:0.00556720411192639878)67:0.00184733328473142685,Punjuba_racemiflora_Jimenez_Soares_3626@NODE_1_length_1082_cov_130.345274:0.00658617037343909358)67:0.00000100000050002909,Punjuba_callejasii_Daly_5935@NODE_1_length_839_cov_31.044619:0.00487759983816618819)98:0.00955822046646696497)39:0.00164775308179820131)15:0.00000100000050002909)43:0.00065155103084254173)99:0.01832221186923778389,Afrocalliandra_redacta_Germishuizen_5585@NODE_1_length_993_cov_168.974891:0.04242000247963092358);
