# Supplementary material for: A new generic circumscription of Hydrochorea (Leguminosae, Caesalpinioideae, mimosoid clade) with an amphi-Atlantic distribution
Source: PhytoKeys. 2022 Aug 22;205:401–37. doi: 10.3897/phytokeys.205.82775 (PMC9849043; doi:10.3897/phytokeys.205.82775)
Supplement: Supplementary material 3 — Supplementary data file S3 [file phytokeys-205-401_article-82775__-s003.zip › MSC_m88370_comp41244_c0_seq8_exon01_1rr_MIortho1.tre]

((((Jupunba_floribunda_Iganci_883@NODE_1_length_1917_cov_129.718478:0.0120104902765,(((Jupunba_idiopoda_Quesada_1718@NODE_1_length_1172_cov_103.839269:0.0037333030951,Jupunba_oxyphyllidia_Yonker_6157@NODE_1_length_1405_cov_126.039157:0.0100447909203)100:0.0847255505626,(Jupunba_filamentosa_Lima_7487@NODE_1_length_1645_cov_138.080995:0.00872411660801,((Jupunba_limae_Iganci_261@NODE_1_length_1692_cov_139.920743:0.00967082177045,Jupunba_brachystachya_Lima_7438@NODE_1_length_1655_cov_142.735741:0.000725701033049)53:0.00240474858309,Jupunba_villosa_Borges_423@NODE_1_length_1307_cov_202.250407:0.00206991132888)34:0.00142123481811)76:0.00384157469494)40:0.00193558650049,((((Jupunba_microcalyx_Iganci_855@NODE_1_length_1812_cov_155.224207:0.00202852951205,Jupunba_leucophylla_Iganci_839@NODE_1_length_1904_cov_189.825397:0.00407102787428)100:0.0129585343419,Jupunba_longipedunculata_Cardona_2682@NODE_1_length_1432_cov_134.394834:0.00851721956852)60:0.000817528492724,((Jupunba_barbouriana_Iganci_847@NODE_1_length_1525_cov_226.469613:0.00171303157234,Jupunba_trapezifolia_Simon_1600@NODE_1_length_1147_cov_167.269231:0.00138863158955)100:0.0102785520188,(((Jupunba_macradenia_Lourteig_3021@NODE_1_length_1310_cov_122.846715:0.0111642077882,((Balizia_pedicellaris_Queiroz_15529@NODE_1_length_1416_cov_228.742836:0.0312373318559,Jupunba_langsdorfii_Ribeiro_728@NODE_1_length_1871_cov_127.591416:0.0055364854782)62:0.00183736302901,(Jupunba_oppositifolia_Liegier_16014@NODE_1_length_1444_cov_134.032187:0.00587670604523,((Jupunba_nipensis_Mayo_19662@NODE_1_length_923_cov_70.112293:1.00000050003e-06,Jupunba_asplenifolia_Ekman_6383@NODE_1_length_847_cov_59.446753:0.00656573045368)100:0.00599997958039,Jupunba_abbottii_Zanoni_21220@NODE_1_length_1130_cov_144.343780:0.00465249018168)92:0.00120155495504)99:0.00802711686811)29:0.000915906594593)5:1.00000050003e-06,(Balizia_elegans_Iganci_870@NODE_1_length_1553_cov_155.313008:0.0085073998871,((((Hydrochorea_gonggrijpii_Tillett_45696@NODE_1_length_1205_cov_148.906915:0.00396964927733,Balizia_spnov_Morim_577@NODE_1_length_511_cov_227.519737:1.00000050003e-06)72:0.00316728584665,(Cathormion_rhombifolium_Deighton_3618@NODE_1_length_1499_cov_83.926160:0.0071932299116,Cathormion_obliquifoliolatum_Wieringa_6519@NODE_1_length_1266_cov_148.909166:0.00585832808747)99:0.00359030400446)80:0.00473585789041,((Hydrochorea_corymbosa1_Bonadeu_655@NODE_1_length_849_cov_153.573048:0.00630560125957,Hydrochorea_corymbosa2_Iganci_862@NODE_1_length_756_cov_302.475036:1.00000050003e-06)45:0.00151397706427,Hydrochorea_marginata_Morim_563@NODE_1_length_1709_cov_214.002451:0.0143974177145)50:0.00285354789309)8:0.000997674833905,Balizia_leucocalyx_Aguilar_1939@NODE_1_length_1533_cov_164.569368:0.0112440283778)29:0.000747977869016)24:0.00133525637402)15:0.00081253509783,Jupunba_commutata_Maguire_46145@NODE_1_length_1672_cov_133.018809:0.0138287994728)30:0.00206397791483)74:0.00394746169826)43:0.0013391490341,Jupunba_laeta_Mori_25147@NODE_1_length_1212_cov_67.560352:0.0170127115645)53:0.00164451468102)38:0.00212359336077)92:0.00651490097347,((Punjuba_lehmannii_Escobar_7465@NODE_1_length_1558_cov_107.700203:0.00733871510749,Punjuba_callejasii_Daly_5935@NODE_1_length_1267_cov_38.917647:0.00893049927004)100:0.00534163902892,Punjuba_killipii_Palodorios_6252@NODE_1_length_1079_cov_51.991018:0.0277120265094)60:0.00286047598962)94:0.00897898429271,(Enterolobium_cyclocarpum_MWC9020@NODE_1_length_1418_cov_261.623415:0.0436432151773,Albizia_tomentella_Leach_Dunlop_3801@NODE_1_length_1404_cov_198.258478:0.0581604489608)51:0.000689464134855)84:0.00546872683468,(((Albizia_burkartiana_StivalSantos_678@NODE_1_length_930_cov_6.475429:0.0299980389973,Albizia_edwallii_Dalmaso_272@NODE_1_length_958_cov_9.063123:0.0153654779147)30:0.00221772698147,Albizia_niopoides_Simon_1601@NODE_1_length_1271_cov_192.458124:0.0417260626318)19:0.00326460725317,((((Albizia_inundata_Wood_26530@NODE_1_length_1076_cov_139.316357:0.0321912344377,Albizia_decandra_Vilhena_231@NODE_1_length_954_cov_45.248575:0.0159519513919)52:0.00268540875415,((Albizia_subdimidiata_var_minor_Gorts_341@NODE_1_length_1048_cov_41.984552:0.00365889286781,Albizia_subdimidiata_var_subdimidiata_Ferreira_210@NODE_1_length_1361_cov_161.409657:0.00800379181392)100:0.0264086469978,Albizia_glabripetala_Lewis_1652@NODE_1_length_1040_cov_79.128764:0.0228485386426)98:0.0399433580631)42:0.00602754518458,Albizia_multiflora_Hughes_3090@NODE_1_length_1142_cov_150.509859:0.0106140654207)100:0.0351060347855,(Albizia_adinocephala_FHO33_88@NODE_1_length_1621_cov_145.468264:0.0299092867926,(Albizia_xerophytica_Hughes_1435@NODE_1_length_1357_cov_103.661719:0.0303399724713,(Albizia_tomentosa_Hughes_648@NODE_1_length_1264_cov_136.421230:0.00498203246094,Albizia_sinaloensis_Hughes_1576@NODE_1_length_1304_cov_102.387123:0.00517674354486)100:0.00548916618227)89:0.0134915659353)100:0.0453235972179)65:0.0220878952273)52:0.00945618646231,Albizia_coripatensis_Hughes_2433@NODE_1_length_1839_cov_191.773553:0.0229164609734):0;
