# Supplementary material for: A new generic circumscription of Hydrochorea (Leguminosae, Caesalpinioideae, mimosoid clade) with an amphi-Atlantic distribution
Source: PhytoKeys. 2022 Aug 22;205:401–37. doi: 10.3897/phytokeys.205.82775 (PMC9849043; doi:10.3897/phytokeys.205.82775)
Supplement: Supplementary material 3 — Supplementary data file S3 [file phytokeys-205-401_article-82775__-s003.zip › MSC_m94302_comp41509_c0_seq8_exon27_1rr_MIortho1.tre]

(Punjuba_callejasii_Daly_5935@NODE_1_length_1123_cov_27.288719:0.005057294781,((Punjuba_lehmannii_Escobar_7465@NODE_1_length_1651_cov_106.420584:0.00307654292117,Punjuba_killipii_Palodorios_6252@NODE_1_length_1077_cov_82.508000:1.00000050003e-06)100:0.00307784956165,(((Albizia_tomentella_Leach_Dunlop_3801@NODE_1_length_1356_cov_190.862392:0.0379572453448,Enterolobium_cyclocarpum_MWC9020@NODE_1_length_1455_cov_307.034107:0.0270159149578)46:0.00178231388816,(Calliandra_bella_LPQ15696@NODE_1_length_1536_cov_235.211789:0.0619974921927,Afrocalliandra_redacta_Germishuizen_5585@NODE_1_length_1156_cov_335.860982:0.157992589599)100:0.0410877011437)36:1.00000050003e-06,((((((Albizia_adinocephala_FHO33_88@NODE_1_length_1984_cov_131.466702:0.00795341989646,(Albizia_sinaloensis_Hughes_1576@NODE_1_length_1427_cov_106.162963:0.00512754796347,Albizia_tomentosa_Hughes_648@NODE_1_length_1553_cov_112.087398:0.00674719776827)100:0.004548031781)100:0.00754237183605,Albizia_xerophytica_Hughes_1435@NODE_1_length_1460_cov_107.419378:0.0132148728657)100:0.00544816554779,(((Albizia_multiflora_Hughes_3090@NODE_1_length_1481_cov_145.061966:0.00760707301246,((Albizia_subdimidiata_var_subdimidiata_Ferreira_210@NODE_1_length_1343_cov_160.788310:0.00331549902032,Albizia_subdimidiata_var_minor_Gorts_341@NODE_1_length_1223_cov_37.402269:0.00413872810023)53:0.000856385278381,Albizia_inundata_Wood_26530@NODE_1_length_1104_cov_283.978074:0.00704931425745)44:0.00267882861379)88:0.00386583915801,((Albizia_niopoides_Simon_1601@NODE_1_length_1434_cov_181.150332:0.0210715372155,Albizia_decandra_Vilhena_231@NODE_1_length_859_cov_44.632992:0.00543294497616)75:0.00188957120163,Albizia_glabripetala_Lewis_1652@NODE_2_length_518_cov_50.814059:0.0137312048482)65:1.00000050003e-06)95:0.00325212914559,Albizia_burkartiana_StivalSantos_678@NODE_1_length_1275_cov_12.671311:0.00929446214509)92:0.00139689615202)100:0.004615701716,(Albizia_coripatensis_Hughes_2433@NODE_1_length_1705_cov_248.791155:0.0032728821837,Albizia_edwallii_Dalmaso_272@NODE_1_length_1096_cov_8.668588:0.00419685830444)100:0.00326841630961)100:0.00792725144341,((((Jupunba_brachystachya_Lima_7438@NODE_1_length_1753_cov_149.590692:0.00384093629166,(Jupunba_limae_Iganci_261@NODE_1_length_1840_cov_129.267158:0.00129538853421,Jupunba_villosa_Borges_423@NODE_1_length_1711_cov_162.538556:0.00260242569718)96:0.00137015389749)84:0.00210133916309,Jupunba_macradenia_Lourteig_3021@NODE_1_length_1245_cov_169.159247:0.0042799508519)89:0.00116238998433,Jupunba_langsdorfii_Ribeiro_728@NODE_1_length_1450_cov_148.450838:0.00532857589832)98:0.00398869009567,(((Jupunba_trapezifolia_Simon_1600@NODE_1_length_1565_cov_291.900662:0.00286086268161,Jupunba_barbouriana_Iganci_847@NODE_1_length_1756_cov_184.067898:0.00355420250036)99:0.00427720198423,(((((((Jupunba_commutata_Maguire_46145@NODE_1_length_1500_cov_151.015460:0.0032879117285,((Jupunba_asplenifolia_Ekman_6383@NODE_1_length_1105_cov_78.437743:0.00297661472334,Jupunba_abbottii_Zanoni_21220@NODE_1_length_1311_cov_151.789303:0.00186598782791)48:1.00000050003e-06,(Jupunba_oppositifolia_Liegier_16014@NODE_1_length_1188_cov_153.296130:0.00277518649528,Jupunba_nipensis_Mayo_19662@NODE_1_length_920_cov_56.073547:1.00000050003e-06)55:1.00000050003e-06)96:0.00545840774602)45:0.000820597164588,Balizia_spnov_Morim_577@NODE_1_length_1535_cov_413.762838:0.00431055480446)12:0.000669295000803,((Hydrochorea_corymbosa2_Iganci_862@NODE_1_length_543_cov_78.411885:0.00405526466111,((Cathormion_obliquifoliolatum_Wieringa_6519@NODE_1_length_1311_cov_301.507166:0.00234785556175,Cathormion_rhombifolium_Deighton_3618@NODE_1_length_1360_cov_105.809821:0.00233603714229)92:0.00479359691128,Hydrochorea_marginata_Morim_563@NODE_1_length_1683_cov_211.331880:0.00340911203796)51:1.00000050003e-06)57:0.00284709567363,(Balizia_pedicellaris_Queiroz_15529@NODE_1_length_881_cov_334.732446:0.0110018339666,(Hydrochorea_gonggrijpii_Tillett_45696@NODE_1_length_1344_cov_171.818469:0.00719547987129,Hydrochorea_corymbosa1_Bonadeu_655@NODE_1_length_1220_cov_2239.916738:0.00445665540545)94:0.00302444603872)54:1.00000050003e-06)13:1.00000050003e-06)1:0.000646711105566,Balizia_leucocalyx_Aguilar_1939@NODE_1_length_1596_cov_163.973667:0.00328888349994)1:0.000449387241954,Jupunba_laeta_Mori_25147@NODE_1_length_1209_cov_56.227032:0.00549818433101)3:0.000194088902627,((Jupunba_leucophylla_Iganci_839@NODE_1_length_1976_cov_238.685097:0.0072036549897,Jupunba_microcalyx_Iganci_855@NODE_1_length_1972_cov_149.625858:0.00260511723163)84:0.0012976695597,((Jupunba_cochleata_Bonadeu_673@NODE_1_length_1852_cov_138.030423:0.00547701904697,Jupunba_longipedunculata_Cardona_2682@NODE_1_length_1146_cov_176.893358:0.00474359804188)29:0.00105946537086,Balizia_elegans_Iganci_870@NODE_1_length_1537_cov_153.004795:0.00462788200215)13:1.00000050003e-06)0:1.00000050003e-06)2:1.00000050003e-06,(Jupunba_floribunda_Iganci_883@NODE_1_length_1931_cov_114.420712:0.00722885569982,Jupunba_filamentosa_Lima_7487@NODE_1_length_1776_cov_126.126545:0.00868979609715)46:0.000622224654488)41:0.000646605134105)73:0.00194159736096,(Jupunba_idiopoda_Quesada_1718@NODE_1_length_1186_cov_91.981966:0.00225411940209,Jupunba_oxyphyllidia_Yonker_6157@NODE_1_length_1273_cov_156.219900:0.000855914445307)100:0.00898868766566)37:1.00000050003e-06)97:0.00392764009995)98:0.00304822907772,(Acacia_rostellifera_Murphy_466@NODE_1_length_1235_cov_264.233161:0.124880711245,Archidendron_clypearia_Wieringa_1849@NODE_1_length_1350_cov_264.303221:0.0247792573269)68:0.00820808310908)30:0.00027045707968)100:0.00826324480581)100:0.00316056937412,Punjuba_racemiflora_Jimenez_Soares_3626@NODE_1_length_1594_cov_142.030323:0.00844326210217):0;
