# Supplementary material for: A new generic circumscription of Hydrochorea (Leguminosae, Caesalpinioideae, mimosoid clade) with an amphi-Atlantic distribution
Source: PhytoKeys. 2022 Aug 22;205:401–37. doi: 10.3897/phytokeys.205.82775 (PMC9849043; doi:10.3897/phytokeys.205.82775)
Supplement: Supplementary material 3 — Supplementary data file S3 [file phytokeys-205-401_article-82775__-s003.zip › MSC_m96069_comp41567_c0_seq3_exon01_1rr_1to1ortho.tre]

(Albizia_tomentella_Leach_Dunlop_3801@NODE_1_length_1903_cov_217.943045:0.01913975238655154024,((((Punjuba_racemiflora_Jimenez_Soares_3626@NODE_1_length_1717_cov_203.395122:0.00468437678781608285,((Punjuba_killipii_Palodorios_6252@NODE_1_length_1391_cov_102.662861:0.00146998366113524704,Punjuba_lehmannii_Escobar_7465@NODE_1_length_1739_cov_162.491576:0.00288792798637512718)95:0.00289119084669112398,Punjuba_callejasii_Daly_5935@NODE_1_length_1332_cov_47.652590:0.00776900594584151432)69:0.00000100000050002909)87:0.00284890167427302070,(((Albizia_burkartiana_StivalSantos_678@NODE_1_length_1320_cov_16.135178:0.00713064094810430486,(((Albizia_inundata_Wood_26530@NODE_1_length_1472_cov_268.245589:0.00483652637285650507,(Albizia_subdimidiata_var_subdimidiata_Ferreira_210@NODE_1_length_1535_cov_216.628258:0.00338766483470975648,Albizia_subdimidiata_var_minor_Gorts_341@NODE_1_length_1380_cov_41.826554:0.00447781499616722607)95:0.00169708954258021398)100:0.00696122747891685534,(((Albizia_tomentosa_Hughes_648@NODE_1_length_1809_cov_147.180716:0.00321183311687028763,Albizia_sinaloensis_Hughes_1576@NODE_1_length_1576_cov_145.461641:0.00393045273552411391)100:0.00455932731806452368,(Albizia_xerophytica_Hughes_1435@NODE_1_length_1522_cov_149.415917:0.00399321894951698130,Albizia_adinocephala_FHO33_88@NODE_1_length_2256_cov_165.545204:0.00791829840795572545)97:0.00129487915826857996)100:0.00809383930370804680,Albizia_niopoides_Simon_1601@NODE_1_length_1792_cov_200.797668:0.01319516534815145907)74:0.00061328426574322177)33:0.00122156633928872395,Albizia_glabripetala_Lewis_1652@NODE_1_length_1437_cov_104.438235:0.00570130241286632717)39:0.00086341661981091688)43:0.00226573512651596920,((Albizia_decandra_Vilhena_231@NODE_1_length_1342_cov_39.555731:0.00538706083560066759,Albizia_multiflora_Hughes_3090@NODE_1_length_1759_cov_188.854340:0.01032607024847025101)27:0.00100652359448374549,(Albizia_coripatensis_Hughes_2433@NODE_1_length_2062_cov_292.475063:0.00548149931830819396,Albizia_edwallii_Dalmaso_272@NODE_1_length_1356_cov_13.643351:0.00612519124041274472)100:0.00550119410639838321)16:0.00000100000050002909)100:0.00492244297168346889,(((((Jupunba_commutata_Maguire_46145@NODE_1_length_1784_cov_216.028120:0.00451389134790658626,Jupunba_trapezifolia_Simon_1600@NODE_1_length_2112_cov_277.280506:0.00395525438723287777)95:0.00156912645841214343,((Jupunba_longipedunculata_Cardona_2682@NODE_1_length_1556_cov_197.707235:0.00388990618671237369,Jupunba_floribunda_Iganci_883@NODE_1_length_2264_cov_144.060357:0.00618824198968625713)31:0.00000100000050002909,((Balizia_leucocalyx_Aguilar_1939@NODE_1_length_1884_cov_201.732706:0.00686446372390447836,((Hydrochorea_marginata_Morim_563@NODE_1_length_2125_cov_239.316895:0.00426224027640853022,((Hydrochorea_corymbosa1_Bonadeu_655@NODE_1_length_560_cov_458.865347:0.00000100000050002909,(Hydrochorea_corymbosa2_Iganci_862@NODE_1_length_2359_cov_344.450087:0.00272182174156685016,Balizia_spnov_Morim_577@NODE_1_length_2342_cov_400.840840:0.00277008299590462406)83:0.00052026300480747384)23:0.00000100000050002909,Hydrochorea_gonggrijpii_Tillett_45696@NODE_1_length_1436_cov_248.818985:0.00283969745602922607)32:0.00000100000050002909)77:0.00309524221097938956,(Cathormion_obliquifoliolatum_Wieringa_6519@NODE_1_length_1681_cov_354.756458:0.00423964445759592023,Cathormion_rhombifolium_Deighton_3618@NODE_1_length_1632_cov_127.046945:0.00404963267904102052)80:0.00200260175684610327)88:0.00223397003425320493)34:0.00051150995955713129,(Balizia_elegans_Iganci_870@NODE_1_length_1601_cov_190.106299:0.00696617495653045152,Balizia_pedicellaris_Queiroz_15529@NODE_1_length_2398_cov_341.136150:0.00575218888923098408)52:0.00079866880872770285)56:0.00052348747938619643)51:0.00062078706149318720)23:0.00000100000050002909,(Jupunba_filamentosa_Lima_7487@NODE_1_length_1974_cov_161.762256:0.00945330178597005195,(Jupunba_langsdorfii_Ribeiro_728@NODE_1_length_2270_cov_139.557228:0.00838078253031652835,(Jupunba_macradenia_Lourteig_3021@NODE_1_length_1578_cov_182.011326:0.00511681878216379161,Jupunba_laeta_Mori_25147@NODE_1_length_1661_cov_70.159722:0.00366616613078052812)24:0.00000100000050002909)56:0.00055618359534312497)47:0.00104469516262350494)1:0.00000100000050002909,((Jupunba_cochleata_Bonadeu_673@NODE_1_length_1774_cov_192.101355:0.00454789957618347528,(((Jupunba_oppositifolia_Liegier_16014@NODE_1_length_1490_cov_182.316348:0.00000100000050002909,Jupunba_abbottii_Zanoni_21220@NODE_1_length_1552_cov_181.406780:0.00076728905804649902)97:0.00183208922967517326,(Jupunba_asplenifolia_Ekman_6383@NODE_1_length_1228_cov_61.473501:0.00467092739783670375,Jupunba_nipensis_Mayo_19662@NODE_1_length_1329_cov_49.760383:0.00272322418333539786)70:0.00155380720442173598)92:0.00183732753354286628,((Jupunba_limae_Iganci_261@NODE_1_length_2486_cov_133.464508:0.00263123303823250762,Jupunba_brachystachya_Lima_7438@NODE_1_length_1814_cov_180.656880:0.00000100000050002909)63:0.00000100000050002909,Jupunba_villosa_Borges_423@NODE_1_length_2133_cov_179.241732:0.00314232761459239378)66:0.00069489099040779591)91:0.00140168385983307554)87:0.00104129926342474109,(Jupunba_microcalyx_Iganci_855@NODE_1_length_2092_cov_207.729529:0.00209914659915854795,Jupunba_leucophylla_Iganci_839@NODE_1_length_2268_cov_292.583295:0.00156324742178400554)100:0.00738305373878496429)25:0.00000100000050002909)52:0.00052084273135436085,(Jupunba_barbouriana_Iganci_847@NODE_1_length_2031_cov_252.942682:0.00589122016171229890,(Jupunba_oxyphyllidia_Yonker_6157@NODE_1_length_1624_cov_204.588882:0.00275923531936861496,Jupunba_idiopoda_Quesada_1718@NODE_1_length_1489_cov_113.587110:0.00202792766801803597)100:0.00345997145109596489)61:0.00145261338497145679)99:0.00324606505671887202)33:0.00042730318429928208)65:0.00099449378992160116,(Afrocalliandra_redacta_Germishuizen_5585@NODE_1_length_1415_cov_355.580717:0.12385116416026371866,Calliandra_bella_LPQ15696@NODE_1_length_1952_cov_278.752000:0.05523506156221812124)100:0.03778856239371732734)46:0.00063937945714846571,(Acacia_rostellifera_Murphy_466@NODE_1_length_2122_cov_280.566259:0.02420396851058812665,Archidendron_clypearia_Wieringa_1849@NODE_1_length_1681_cov_368.864713:0.01658020297644567653)87:0.00096452411872316880)61:0.00161061675027557479,Enterolobium_cyclocarpum_MWC9020@NODE_1_length_1701_cov_383.189039:0.02304278439113285198);
