# Supplementary material for: A new generic circumscription of Hydrochorea (Leguminosae, Caesalpinioideae, mimosoid clade) with an amphi-Atlantic distribution
Source: PhytoKeys. 2022 Aug 22;205:401–37. doi: 10.3897/phytokeys.205.82775 (PMC9849043; doi:10.3897/phytokeys.205.82775)
Supplement: Supplementary material 3 — Supplementary data file S3 [file phytokeys-205-401_article-82775__-s003.zip › MSC_m106622_comp41980_c1_seq2_exon01_2rr_MIortho1.tre]

((Albizia_tomentosa_Hughes_648@NODE_2_length_799_cov_66.317175:0.0196795669222,Albizia_sinaloensis_Hughes_1576@NODE_2_length_1012_cov_44.265241:0.0159582122745)100:0.0197710618621,(((Albizia_tomentella_Leach_Dunlop_3801@NODE_2_length_988_cov_108.079034:0.191112971694,Enterolobium_cyclocarpum_MWC9020@NODE_2_length_1025_cov_130.968354:0.240146820836)75:0.0456704235981,((Jupunba_longipedunculata_Cardona_2682@NODE_2_length_741_cov_76.463855:0.009087502222,((Jupunba_brachystachya_Lima_7438@NODE_2_length_1145_cov_65.795880:0.00653741165057,Jupunba_villosa_Borges_423@NODE_2_length_1330_cov_59.857143:0.00616105029648)100:0.0340701322829,(Punjuba_racemiflora_Jimenez_Soares_3626@NODE_2_length_1012_cov_74.967914:0.0731316109248,(Punjuba_lehmannii_Escobar_7465@NODE_2_length_852_cov_57.656774:0.0324418931134,Punjuba_killipii_Palodorios_6252@NODE_2_length_729_cov_22.414110:0.0167224812517)25:1.00000050003e-06)84:0.00453459569721)69:0.00536613971268)95:0.0203794584213,((Jupunba_floribunda_Iganci_883@NODE_1_length_1637_cov_29.298077:0.0276932537085,(((Jupunba_oxyphyllidia_Yonker_6157@NODE_2_length_966_cov_72.852643:0.0660235406007,Jupunba_idiopoda_Quesada_1718@NODE_2_length_793_cov_50.068436:0.0771422903242)59:0.0320458577584,((Jupunba_oppositifolia_Liegier_16014@NODE_2_length_759_cov_79.131965:0.00597374010342,Jupunba_abbottii_Zanoni_21220@NODE_2_length_785_cov_90.741525:0.00164390486118)100:0.0131658448016,(Jupunba_nipensis_Mayo_19662@NODE_2_length_709_cov_19.112342:0.00285254670168,Jupunba_asplenifolia_Ekman_6383@NODE_2_length_572_cov_36.381818:1.00000050003e-06)99:0.0114412508844)85:0.000838917593712)51:0.00669053426064,(((Jupunba_macradenia_Lourteig_3021@NODE_2_length_872_cov_81.555975:0.0312969711817,((Jupunba_barbouriana_Iganci_847@NODE_1_length_1058_cov_92.441386:0.0130708163195,Jupunba_trapezifolia_Simon_1600@NODE_2_length_853_cov_117.958647:0.0155320580714)65:0.00691446421516,Balizia_elegans_Iganci_870@NODE_2_length_866_cov_67.288973:0.0355258066051)46:0.0124350771266)17:0.0042574029827,(Jupunba_leucophylla_Iganci_839@NODE_1_length_1303_cov_99.093801:0.0247110864274,(Balizia_pedicellaris_Queiroz_15529@NODE_2_length_929_cov_123.486270:0.0318085424612,(((Hydrochorea_corymbosa1_Bonadeu_655@NODE_2_length_598_cov_62.836096:0.176028970014,Hydrochorea_corymbosa2_Iganci_862@NODE_2_length_776_cov_111.346741:0.0127859516374)8:1.00000050003e-06,Hydrochorea_gonggrijpii_Tillett_45696@NODE_2_length_777_cov_117.012857:0.012475091742)22:0.00437593924515,(Hydrochorea_marginata_Morim_563@NODE_2_length_1214_cov_101.357080:0.234959365618,((Cathormion_obliquifoliolatum_Wieringa_6519@NODE_2_length_732_cov_55.601182:0.00193771408428,Cathormion_rhombifolium_Deighton_3618@NODE_2_length_1027_cov_44.737895:1.00000050003e-06)100:0.0498551213132,Balizia_spnov_Morim_577@NODE_2_length_848_cov_161.331652:0.0112552093559)73:1.00000050003e-06)23:0.010137840249)21:0.00275157293192)21:0.0180559256571)2:1.00000050003e-06)0:1.00000050003e-06,Jupunba_commutata_Maguire_46145@NODE_2_length_739_cov_117.818731:0.0143605168483)1:0.00184622176372)6:0.00289122890315)6:0.0052816662706,(Balizia_leucocalyx_Aguilar_1939@NODE_2_length_994_cov_49.441658:0.167223973307,Jupunba_laeta_Mori_25147@NODE_2_length_802_cov_20.331034:0.0922571090212)6:0.00518672227829)5:0.00175570634913)27:0.0283769287956)74:0.0364580555519,(Albizia_coripatensis_Hughes_2433@NODE_2_length_880_cov_55.958904:0.0334811566155,((((Albizia_subdimidiata_var_subdimidiata_Ferreira_210@NODE_2_length_886_cov_81.698393:0.0185941344582,(Albizia_subdimidiata_var_minor_Gorts_341@NODE_2_length_628_cov_20.854809:0.0110514989007,Albizia_inundata_Wood_26530@NODE_2_length_551_cov_65.306452:0.0185003568749)45:1.00000050003e-06)98:0.0117210330132,Albizia_multiflora_Hughes_3090@NODE_2_length_1019_cov_68.669851:0.0156181179129)69:1.00000050003e-06,(Albizia_glabripetala_Lewis_1652@NODE_2_length_637_cov_37.560714:0.0547834255186,Albizia_niopoides_Simon_1601@NODE_2_length_916_cov_101.568534:0.0294936249431)61:0.00212381300858)56:1.00000050003e-06,Albizia_decandra_Vilhena_231@NODE_2_length_527_cov_34.108889:0.0263956578256)100:0.0569523230349)100:0.0867058643347)100:0.128772051346,Albizia_xerophytica_Hughes_1435@NODE_2_length_1043_cov_72.824017:0.0248384012743):0;
