# Supplementary material for: A new generic circumscription of Hydrochorea (Leguminosae, Caesalpinioideae, mimosoid clade) with an amphi-Atlantic distribution
Source: PhytoKeys. 2022 Aug 22;205:401–37. doi: 10.3897/phytokeys.205.82775 (PMC9849043; doi:10.3897/phytokeys.205.82775)
Supplement: Supplementary material 3 — Supplementary data file S3 [file phytokeys-205-401_article-82775__-s003.zip › MSC_m106792_comp41991_c2_seq1_exon05_1rr_MIortho1.tre]

(((((Albizia_multiflora_Hughes_3090@NODE_1_length_1200_cov_141.389136:0.0062941995687,(Albizia_glabripetala_Lewis_1652@NODE_1_length_1129_cov_40.811787:0.00800742643249,((Albizia_inundata_Wood_26530@NODE_1_length_1049_cov_123.994970:0.013390755369,Albizia_subdimidiata_var_minor_Gorts_341@NODE_1_length_891_cov_41.652334:0.00813565134712)80:0.00186173342567,Albizia_subdimidiata_var_subdimidiata_Ferreira_210@NODE_1_length_1195_cov_138.966011:0.00972538123677)88:0.00506694796047)69:0.00356142959944)100:0.0150634903288,Albizia_niopoides_Simon_1601@NODE_1_length_1172_cov_166.876712:0.0114247676141)86:0.00593329698604,(Albizia_burkartiana_StivalSantos_678@NODE_1_length_823_cov_12.959635:0.0109537519442,Albizia_decandra_Vilhena_231@NODE_1_length_784_cov_48.809052:0.0217233633754)18:1.00000050003e-06)39:0.00122970959688,((Albizia_sinaloensis_Hughes_1576@NODE_1_length_1190_cov_81.075472:0.00395844483944,Albizia_tomentosa_Hughes_648@NODE_1_length_1308_cov_90.525589:0.00100368900167)100:0.00944239678883,(Albizia_adinocephala_FHO33_88@NODE_1_length_1221_cov_178.717657:0.00763571437589,Albizia_xerophytica_Hughes_1435@NODE_1_length_1315_cov_80.887722:0.00670200139402)82:0.000921683048213)98:0.0184818024537)78:0.00438549084034,(Albizia_edwallii_Dalmaso_272@NODE_1_length_917_cov_11.656613:0.00825356774566,Albizia_coripatensis_Hughes_2433@NODE_1_length_1589_cov_200.663360:0.0168987969598)86:0.00778072053964,(((Jupunba_nipensis_Mayo_19662@NODE_1_length_802_cov_63.176552:0.00157738612886,Jupunba_asplenifolia_Ekman_6383@NODE_1_length_868_cov_45.402023:0.0146845439016)100:0.0149379802948,(Jupunba_leucophylla_Iganci_839@NODE_2_length_1221_cov_104.527098:0.010500196816,Jupunba_microcalyx_Iganci_855@NODE_2_length_775_cov_112.213467:0.00996645954183)100:0.106909228341)53:0.0163603532936,((Jupunba_longipedunculata_Cardona_2682@NODE_1_length_1119_cov_163.394434:0.0126761654886,Jupunba_floribunda_Iganci_883@NODE_1_length_1223_cov_202.237347:0.0153025048562)71:0.00377480894457,((Jupunba_brachystachya_Lima_7438@NODE_2_length_1138_cov_110.586239:0.00360703847054,(Jupunba_limae_Iganci_261@NODE_1_length_1327_cov_109.049600:0.00553075810413,Jupunba_filamentosa_Lima_7487@NODE_2_length_594_cov_152.034816:0.00772116485243)88:0.00181447459756)100:0.0204273738974,((Jupunba_oxyphyllidia_Yonker_6157@NODE_2_length_971_cov_163.187919:0.0147429254575,Jupunba_idiopoda_Quesada_1718@NODE_1_length_1005_cov_141.273707:0.0108116259072)87:0.00241401558987,(Hydrochorea_gonggrijpii_Tillett_45696@NODE_2_length_754_cov_85.283604:0.0407966928369,Balizia_leucocalyx_Aguilar_1939@NODE_1_length_1145_cov_172.877341:0.0259780995452)29:1.00000050003e-06)67:0.0050460568374)48:0.00764029635394)43:0.00517084811074)70:0.0164766244084)96:0.0123199232972;
