# Supplementary material for: A new generic circumscription of Hydrochorea (Leguminosae, Caesalpinioideae, mimosoid clade) with an amphi-Atlantic distribution
Source: PhytoKeys. 2022 Aug 22;205:401–37. doi: 10.3897/phytokeys.205.82775 (PMC9849043; doi:10.3897/phytokeys.205.82775)
Supplement: Supplementary material 3 — Supplementary data file S3 [file phytokeys-205-401_article-82775__-s003.zip › MSC_m111912_comp42158_c1_seq10_exon01_1rr_MIortho1.tre]

(Calliandra_bella_LPQ15696@NODE_1_length_1171_cov_202.555759:0.135927516439,((Enterolobium_cyclocarpum_MWC9020@NODE_1_length_1087_cov_232.767327:0.0242029347564,(((Balizia_elegans_Iganci_870@NODE_1_length_1188_cov_123.149415:0.00173136821176,Balizia_pedicellaris_Queiroz_15529@NODE_1_length_1263_cov_392.189570:0.00445604795864)96:0.00356279464107,((Hydrochorea_marginata_Morim_563@NODE_1_length_1609_cov_130.962794:0.00972126129037,(Cathormion_rhombifolium_Deighton_3618@NODE_1_length_1010_cov_84.367631:0.033027421153,Cathormion_obliquifoliolatum_Wieringa_6519@NODE_1_length_1051_cov_295.251004:0.00814558405598)100:0.00781364779412)76:0.00426994580244,((Balizia_leucocalyx_Aguilar_1939@NODE_1_length_1287_cov_140.343802:0.00994844596687,Jupunba_macradenia_Lourteig_3021@NODE_1_length_877_cov_132.560000:0.00732468496433)65:0.00135365975034,((Hydrochorea_corymbosa1_Bonadeu_655@NODE_1_length_869_cov_247.861179:0.00364002569015,Hydrochorea_corymbosa2_Iganci_862@NODE_1_length_1184_cov_260.191320:0.00428027496942)46:0.00143251696422,(Balizia_spnov_Morim_577@NODE_1_length_1209_cov_263.872617:0.00941041561463,Hydrochorea_gonggrijpii_Tillett_45696@NODE_1_length_886_cov_162.715698:0.00241862196618)34:1.00000050003e-06)72:0.00269049305166)46:0.00158538088734)29:1.00000050003e-06)24:1.00000050003e-06,((Jupunba_laeta_Mori_25147@NODE_1_length_791_cov_56.633053:0.00136149127205,(Jupunba_oxyphyllidia_Yonker_6157@NODE_1_length_1002_cov_140.358919:0.00137728678222,Jupunba_idiopoda_Quesada_1718@NODE_1_length_912_cov_85.487425:0.0023146566059)86:0.00276663606126)46:1.00000050003e-06,(Jupunba_langsdorfii_Ribeiro_728@NODE_1_length_1537_cov_103.815068:0.00619298750831,(Jupunba_nipensis_Mayo_19662@NODE_1_length_691_cov_37.260586:0.00955958425962,(Jupunba_oppositifolia_Liegier_16014@NODE_1_length_859_cov_135.575448:1.00000050003e-06,(Jupunba_abbottii_Zanoni_21220@NODE_1_length_1033_cov_113.001046:0.00238294954744,Jupunba_asplenifolia_Ekman_6383@NODE_1_length_687_cov_68.100000:0.00648158119733)39:1.00000050003e-06)83:0.00178435833536)58:0.00180044440043)7:1.00000050003e-06)61:0.00102527219351)98:0.0124679342845)61:0.00386533890078,(((((Jupunba_limae_Iganci_261@NODE_1_length_2031_cov_69.877687:0.00617069211358,(Jupunba_filamentosa_Lima_7487@NODE_1_length_1543_cov_92.235334:0.00181091784732,Jupunba_villosa_Borges_423@NODE_1_length_1548_cov_113.859279:0.00457258744984)80:0.00160326260216)24:1.00000050003e-06,Jupunba_brachystachya_Lima_7438@NODE_1_length_1395_cov_105.396813:0.000916199383355)100:0.00697239661666,(Jupunba_commutata_Maguire_46145@NODE_1_length_1329_cov_115.485623:1.00000050003e-06,Jupunba_barbouriana_Iganci_847@NODE_2_length_540_cov_22.853132:0.00759039570701)100:0.0125470369361)56:0.000797833317919,(Punjuba_racemiflora_Jimenez_Soares_3626@NODE_1_length_1145_cov_136.395131:0.00980404834441,((((Jupunba_longipedunculata_Cardona_2682@NODE_1_length_1083_cov_230.136183:0.0046953354377,Jupunba_leucophylla_Iganci_839@NODE_1_length_1113_cov_231.418919:0.00613951534427)96:0.00299932224307,(Jupunba_cochleata_Bonadeu_673@NODE_1_length_1074_cov_95.247743:0.0145867114954,(Jupunba_microcalyx_Iganci_855@NODE_1_length_1327_cov_96.538400:0.00733098909565,Jupunba_floribunda_Iganci_883@NODE_1_length_1490_cov_97.340410:0.0112590105614)81:0.00241020215275)63:0.000788780678173)100:0.00640709593319,Punjuba_callejasii_Daly_5935@NODE_1_length_913_cov_39.761962:0.00697017458525)75:0.00144689532787,(Punjuba_killipii_Palodorios_6252@NODE_1_length_807_cov_49.017808:0.00581437925183,Punjuba_lehmannii_Escobar_7465@NODE_1_length_1151_cov_94.790503:0.00855857184826)73:0.00367373656945)31:0.000973868463281)59:0.0019510867556)87:0.00354238039657,(Archidendron_clypearia_Wieringa_1849@NODE_1_length_1228_cov_214.251955:0.00870592373079,(((Albizia_edwallii_Dalmaso_272@NODE_1_length_825_cov_9.672727:0.00526417090021,Albizia_coripatensis_Hughes_2433@NODE_1_length_1447_cov_169.943066:0.00676382794056)59:0.00131247618015,((Albizia_burkartiana_StivalSantos_678@NODE_1_length_822_cov_10.155150:0.00656383528045,Albizia_xerophytica_Hughes_1435@NODE_1_length_1245_cov_63.349315:0.0117466935679)91:0.00468708343408,(((Albizia_inundata_Wood_26530@NODE_1_length_802_cov_2137.673360:0.00949323166317,(Albizia_niopoides_Simon_1601@NODE_1_length_1039_cov_143.615385:0.0174317927604,(((Albizia_glabripetala_Lewis_1652@NODE_1_length_808_cov_82.247606:0.00456762987844,Albizia_subdimidiata_var_minor_Gorts_341@NODE_1_length_755_cov_43.169617:0.00377546951831)85:0.00531590786531,Albizia_subdimidiata_var_subdimidiata_Ferreira_210@NODE_1_length_1032_cov_134.859686:0.00758100919317)91:0.00503741898942,Albizia_decandra_Vilhena_231@NODE_1_length_671_cov_53.569024:0.00832348146424)38:1.00000050003e-06)90:0.00392405918462)91:0.00390574316371,((Albizia_tomentosa_Hughes_648@NODE_1_length_1139_cov_86.401130:0.00143266272103,Albizia_sinaloensis_Hughes_1576@NODE_1_length_1096_cov_102.033366:0.00711145662525)100:0.00562004776209,Albizia_adinocephala_FHO33_88@NODE_1_length_1765_cov_99.638033:0.00528552375541)76:0.00108539204629)77:0.00239459141819,Albizia_multiflora_Hughes_3090@NODE_1_length_1327_cov_103.582400:0.0131588534434)61:0.000872386862492)48:0.000728582476386)100:0.00899509820217,(Acacia_rostellifera_Murphy_466@NODE_1_length_1211_cov_187.619929:0.0200850406772,Albizia_tomentella_Leach_Dunlop_3801@NODE_1_length_1209_cov_201.572438:0.0292196387676)76:0.000970671498009)71:0.000799315258374)84:0.00161181885295)71:0.00250581935846)77:0.0240031866396,Afrocalliandra_redacta_Germishuizen_5585@NODE_1_length_980_cov_226.759690:0.134984229854):0;
