# Supplementary material for: A new generic circumscription of Hydrochorea (Leguminosae, Caesalpinioideae, mimosoid clade) with an amphi-Atlantic distribution
Source: PhytoKeys. 2022 Aug 22;205:401–37. doi: 10.3897/phytokeys.205.82775 (PMC9849043; doi:10.3897/phytokeys.205.82775)
Supplement: Supplementary material 3 — Supplementary data file S3 [file phytokeys-205-401_article-82775__-s003.zip › MSC_m111912_comp42158_c1_seq10_exon04_1rr_MIortho1.tre]

(((Jupunba_brachystachya_Lima_7438@NODE_1_length_890_cov_75.167282:0.00677562075594,Jupunba_limae_Iganci_261@NODE_1_length_1353_cov_59.579937:0.00223431845999)99:0.00223947153814,Jupunba_villosa_Borges_423@NODE_1_length_1418_cov_71.806861:0.00444085973178)100:0.00344143764762,Jupunba_filamentosa_Lima_7487@NODE_1_length_1421_cov_62.258185:0.00789299752341,(((((Jupunba_leucophylla_Iganci_839@NODE_1_length_1339_cov_111.927100:0.00455137305533,Jupunba_microcalyx_Iganci_855@NODE_1_length_1298_cov_77.141687:0.0979870682953)97:0.0111277059831,((Jupunba_longipedunculata_Cardona_2682@NODE_1_length_970_cov_138.819709:0.0200405054466,((Jupunba_barbouriana_Iganci_847@NODE_1_length_727_cov_38.286154:0.0086506372784,Jupunba_commutata_Maguire_46145@NODE_1_length_948_cov_44.960964:0.00432655279459)73:0.00518750335208,Jupunba_floribunda_Iganci_883@NODE_1_length_1207_cov_62.039823:0.0142815908895)15:1.00000050003e-06)52:0.00216631616633,Jupunba_trapezifolia_Simon_1600@NODE_1_length_1244_cov_188.481918:0.00505693937393)72:0.00147964701511)93:0.00663861898117,((Punjuba_racemiflora_Jimenez_Soares_3626@NODE_1_length_1061_cov_79.485772:0.0121145479892,Punjuba_callejasii_Daly_5935@NODE_1_length_663_cov_24.363481:0.00628899452261)73:0.00299749938728,(Punjuba_lehmannii_Escobar_7465@NODE_1_length_1138_cov_52.631480:0.0150469389487,Punjuba_killipii_Palodorios_6252@NODE_1_length_774_cov_34.030129:0.0118760280559)24:1.00000050003e-06)45:0.00240993924225)71:0.00274957823671,((((Albizia_burkartiana_StivalSantos_678@NODE_1_length_825_cov_6.120779:0.0107468389946,(Albizia_coripatensis_Hughes_2433@NODE_1_length_1271_cov_115.059464:0.0188520048081,Albizia_edwallii_Dalmaso_272@NODE_1_length_908_cov_4.985932:0.0214392006125)96:0.00228774510041)88:0.00462385218262,(Albizia_xerophytica_Hughes_1435@NODE_1_length_1176_cov_35.898089:0.0132291134602,(((Albizia_sinaloensis_Hughes_1576@NODE_1_length_1257_cov_52.573729:0.0120679425594,Albizia_tomentosa_Hughes_648@NODE_1_length_992_cov_49.040437:0.0088371085672)97:0.00218630633615,Albizia_adinocephala_FHO33_88@NODE_1_length_1343_cov_62.086098:0.00991209808544)84:0.0036912830074,(((Albizia_decandra_Vilhena_231@NODE_1_length_695_cov_20.454693:0.00783801929124,(Albizia_subdimidiata_var_subdimidiata_Ferreira_210@NODE_1_length_905_cov_74.679952:0.0676716469495,(Albizia_glabripetala_Lewis_1652@NODE_1_length_795_cov_26.371866:1.00000050003e-06,Albizia_subdimidiata_var_minor_Gorts_341@NODE_1_length_694_cov_13.698541:0.0219880600165)69:0.00927755100315)80:0.0126187401432)44:1.00000050003e-06,(Albizia_inundata_Wood_26530@NODE_1_length_795_cov_135.301351:0.0145192780465,Albizia_niopoides_Simon_1601@NODE_1_length_1075_cov_76.437876:0.0159102101974)38:0.00174909211446)41:0.00179048307083,Albizia_multiflora_Hughes_3090@NODE_1_length_918_cov_75.227111:0.0178490915087)46:0.00156458940959)84:0.00262747106688)91:0.00334582313196)96:0.00781380290794,((Jupunba_laeta_Mori_25147@NODE_1_length_935_cov_21.385781:0.0117251681308,(Jupunba_langsdorfii_Ribeiro_728@NODE_1_length_1325_cov_49.869391:0.0034596389777,((Jupunba_nipensis_Mayo_19662@NODE_1_length_689_cov_15.235294:1.00000050003e-06,Jupunba_asplenifolia_Ekman_6383@NODE_1_length_590_cov_33.783626:1.00000050003e-06)98:0.00781167965905,(Jupunba_idiopoda_Quesada_1718@NODE_1_length_861_cov_46.770408:0.0598009504419,Jupunba_oxyphyllidia_Yonker_6157@NODE_1_length_986_cov_63.264026:0.00252895142882)80:0.00497263342814)17:1.00000050003e-06)45:0.00227010102546)34:0.00468300024391,(((Hydrochorea_marginata_Morim_563@NODE_1_length_1435_cov_82.202504:0.00756229612591,(Cathormion_obliquifoliolatum_Wieringa_6519@NODE_1_length_960_cov_143.564641:0.00640947406514,Cathormion_rhombifolium_Deighton_3618@NODE_1_length_962_cov_41.092655:0.00869873844269)92:0.0065232010368)86:0.00518989422375,((Jupunba_abbottii_Zanoni_21220@NODE_1_length_931_cov_61.879391:0.00169654330367,Jupunba_oppositifolia_Liegier_16014@NODE_1_length_807_cov_72.057534:0.0059102520206)98:0.0139732697638,(Balizia_elegans_Iganci_870@NODE_1_length_1317_cov_44.615323:0.0112679151552,(Balizia_pedicellaris_Queiroz_15529@NODE_1_length_945_cov_172.125843:0.0139852333451,Balizia_leucocalyx_Aguilar_1939@NODE_1_length_1175_cov_68.352459:0.0128305229291)39:0.000953787256731)35:0.00071192903576)26:0.00213068196442)9:0.00137864139539,(Jupunba_macradenia_Lourteig_3021@NODE_1_length_991_cov_61.043764:0.0108651404069,((Balizia_spnov_Morim_577@NODE_1_length_1181_cov_164.484902:0.00556117431658,(Hydrochorea_corymbosa2_Iganci_862@NODE_1_length_871_cov_137.215686:0.00345864073545,Hydrochorea_corymbosa1_Bonadeu_655@NODE_1_length_794_cov_96.238160:0.00779147107387)79:0.00169072338253)36:0.00111638743985,Hydrochorea_gonggrijpii_Tillett_45696@NODE_1_length_893_cov_68.895833:0.00869193717003)35:0.00108055367998)29:0.00193094648576)20:1.00000050003e-06)100:0.0138025308626)26:0.00054989472994,Archidendron_clypearia_Wieringa_1849@NODE_1_length_1233_cov_96.375433:0.0277328817876)22:1.00000050003e-06)37:0.000817396145352,((Jupunba_cochleata_Bonadeu_673@NODE_1_length_1297_cov_35.111475:0.0435257359493,Enterolobium_cyclocarpum_MWC9020@NODE_1_length_1025_cov_131.830169:0.0680922631322)91:0.0234660861321,(Acacia_rostellifera_Murphy_466@NODE_1_length_1072_cov_94.236181:0.0583067071017,Albizia_tomentella_Leach_Dunlop_3801@NODE_1_length_1101_cov_87.049805:0.0638442465361)45:0.00158542607957)56:0.0460011125473)66:0.0105682441634):0;
