# Supplementary material for: A new generic circumscription of Hydrochorea (Leguminosae, Caesalpinioideae, mimosoid clade) with an amphi-Atlantic distribution
Source: PhytoKeys. 2022 Aug 22;205:401–37. doi: 10.3897/phytokeys.205.82775 (PMC9849043; doi:10.3897/phytokeys.205.82775)
Supplement: Supplementary material 3 — Supplementary data file S3 [file phytokeys-205-401_article-82775__-s003.zip › MSC_m117190_comp42331_c0_seq1_exon01_1rr_MIortho1.tre]

(Calliandra_bella_LPQ15696@NODE_1_length_1615_cov_337.520806:0.058527446938,((((Enterolobium_cyclocarpum_MWC9020@NODE_1_length_1800_cov_322.924550:0.0265786031457,Albizia_tomentella_Leach_Dunlop_3801@NODE_1_length_1394_cov_214.101746:0.0250764648133)100:0.0128430989962,((((Punjuba_killipii_Palodorios_6252@NODE_1_length_1243_cov_103.831904:0.00345032371913,Punjuba_lehmannii_Escobar_7465@NODE_1_length_1579_cov_129.033289:0.0039535663065)73:0.000985390584067,Punjuba_racemiflora_Jimenez_Soares_3626@NODE_1_length_1692_cov_188.892879:0.0105695702158)15:1.00000050003e-06,Punjuba_callejasii_Daly_5935@NODE_1_length_1292_cov_36.424691:0.00906386577909)100:0.00475840645927,((((((Jupunba_brachystachya_Lima_7438@NODE_1_length_1788_cov_163.497370:0.00549297989154,(Jupunba_limae_Iganci_261@NODE_1_length_2223_cov_127.254893:0.00182159146163,Jupunba_villosa_Borges_423@NODE_1_length_1751_cov_203.863799:0.000666402695316)80:1.00000050003e-06)95:0.00308263595256,Jupunba_cochleata_Bonadeu_673@NODE_1_length_2029_cov_151.204918:0.00796722844676)29:0.00120809144061,(Jupunba_filamentosa_Lima_7487@NODE_1_length_1842_cov_148.851558:0.00486573284657,Jupunba_laeta_Mori_25147@NODE_1_length_1229_cov_70.743924:0.00175923327711)95:0.0027827932765)34:0.0011878497273,(((Balizia_leucocalyx_Aguilar_1939@NODE_1_length_1716_cov_191.826724:0.00546169694849,(((Balizia_spnov_Morim_577@NODE_1_length_1610_cov_298.267524:0.00459075131896,(Hydrochorea_gonggrijpii_Tillett_45696@NODE_1_length_1294_cov_199.948233:0.00247474926097,Cathormion_obliquifoliolatum_Wieringa_6519@NODE_1_length_1605_cov_285.163226:0.00201663803932)51:0.00202206403435)31:0.00288069447531,(Hydrochorea_corymbosa2_Iganci_862@NODE_1_length_1500_cov_351.996540:0.0013966391992,(Hydrochorea_marginata_Morim_563@NODE_1_length_2100_cov_224.775087:0.00489702145648,Hydrochorea_corymbosa1_Bonadeu_655@NODE_1_length_1241_cov_226.878583:0.00174471199219)68:0.000811076052738)94:0.00327026015835)19:0.000605173826899,Balizia_pedicellaris_Queiroz_15529@NODE_1_length_1696_cov_472.638026:0.00423052045933)26:0.00123281715033)13:1.00000050003e-06,Jupunba_macradenia_Lourteig_3021@NODE_1_length_1429_cov_183.889053:0.00728082271172)19:0.00122696699267,((Jupunba_abbottii_Zanoni_21220@NODE_1_length_1172_cov_210.491324:0.00278188088369,(Jupunba_asplenifolia_Ekman_6383@NODE_1_length_1243_cov_87.662093:0.00397749510284,Jupunba_nipensis_Mayo_19662@NODE_1_length_1179_cov_43.267695:0.00184511037864)86:1.00000050003e-06)78:0.00364611597541,Jupunba_oppositifolia_Liegier_16014@NODE_1_length_1414_cov_161.439043:0.00150727440334)51:0.00148681141655)5:0.000611654476707)2:1.00000050003e-06,((Jupunba_commutata_Maguire_46145@NODE_1_length_1449_cov_180.355685:0.00580640365722,(Jupunba_idiopoda_Quesada_1718@NODE_1_length_1368_cov_119.140976:0.00227799760492,Jupunba_oxyphyllidia_Yonker_6157@NODE_1_length_1481_cov_181.231481:0.00458130979171)100:0.00383361182007)12:0.00065139620206,(Jupunba_langsdorfii_Ribeiro_728@NODE_1_length_2180_cov_137.148835:0.00792180032774,(Jupunba_floribunda_Iganci_883@NODE_1_length_1803_cov_162.604867:0.00559159158254,(Balizia_elegans_Iganci_870@NODE_1_length_1547_cov_159.685714:0.0011318732524,Cathormion_rhombifolium_Deighton_3618@NODE_1_length_1607_cov_106.547712:0.00550450513327)27:0.00506544982947)44:0.0227571996223)2:0.000133795299469)1:0.000204195465856)4:1.00000050003e-06,(Jupunba_longipedunculata_Cardona_2682@NODE_1_length_1328_cov_207.779376:0.00380383961923,((Jupunba_barbouriana_Iganci_847@NODE_1_length_1794_cov_252.573675:0.00303245331055,Jupunba_trapezifolia_Simon_1600@NODE_1_length_1424_cov_383.042367:0.00833388470635)61:0.00226220818085,(Jupunba_leucophylla_Iganci_839@NODE_1_length_1651_cov_346.084498:0.00397262491076,Jupunba_microcalyx_Iganci_855@NODE_1_length_1943_cov_193.264202:0.00195516928521)100:0.00393295570688)13:1.00000050003e-06)27:0.00131678346758)88:0.00289328696928)83:0.00116808440544)64:0.00336537189803,((((((Albizia_subdimidiata_var_subdimidiata_Ferreira_210@NODE_1_length_1294_cov_340.255546:0.00416200025281,Albizia_subdimidiata_var_minor_Gorts_341@NODE_1_length_1515_cov_104.943672:0.00652959985966)82:0.00334559563016,(Albizia_inundata_Wood_26530@NODE_2_length_531_cov_586.207983:0.00786666015302,(Albizia_decandra_Vilhena_231@NODE_1_length_1133_cov_65.105114:0.00673132532298,Albizia_niopoides_Simon_1601@NODE_1_length_1618_cov_207.070733:0.0570914270589)50:0.00633070030046)2:1.00000050003e-06)77:0.0128214515107,Albizia_multiflora_Hughes_3090@NODE_1_length_1545_cov_193.806540:0.00553848696514)69:0.00189982543411,((Albizia_adinocephala_FHO33_88@NODE_1_length_1820_cov_185.975904:0.010365327611,(Albizia_tomentosa_Hughes_648@NODE_1_length_1438_cov_157.376929:0.00566147134461,Albizia_sinaloensis_Hughes_1576@NODE_1_length_1390_cov_139.727342:0.00483452345426)80:0.00102387245149)59:0.000837017658644,Albizia_xerophytica_Hughes_1435@NODE_1_length_1551_cov_119.147897:0.00341703571961)100:0.00431414136262)95:0.00404392113556,(Albizia_edwallii_Dalmaso_272@NODE_1_length_1320_cov_8.818182:0.0077275165983,Albizia_coripatensis_Hughes_2433@NODE_1_length_1707_cov_296.398773:0.00748273813854)99:0.00609856315867)100:0.00431751834015,Albizia_burkartiana_StivalSantos_678@NODE_1_length_1209_cov_13.577990:0.0180865307754)100:0.00851724460663)49:0.00196266225635,(Acacia_rostellifera_Murphy_466@NODE_1_length_1542_cov_328.524915:0.0183656598909,Archidendron_clypearia_Wieringa_1849@NODE_1_length_1691_cov_321.014870:0.018117894767)93:0.00331433113583)100:0.0509478525399,Afrocalliandra_redacta_Germishuizen_5585@NODE_1_length_1386_cov_329.284950:0.0411283534296):0;
