# Supplementary material for: A new generic circumscription of Hydrochorea (Leguminosae, Caesalpinioideae, mimosoid clade) with an amphi-Atlantic distribution
Source: PhytoKeys. 2022 Aug 22;205:401–37. doi: 10.3897/phytokeys.205.82775 (PMC9849043; doi:10.3897/phytokeys.205.82775)
Supplement: Supplementary material 3 — Supplementary data file S3 [file phytokeys-205-401_article-82775__-s003.zip › MSC_m119410_comp42407_c5_seq11_exon02_1rr_MIortho1.tre]

(Calliandra_bella_LPQ15696@NODE_1_length_1011_cov_99.088865:0.42286867895,(((Albizia_coripatensis_Hughes_2433@NODE_1_length_1112_cov_144.280193:0.0112408028285,Albizia_edwallii_Dalmaso_272@NODE_1_length_684_cov_8.206677:0.0185651534903)95:0.00381079900794,((((Albizia_xerophytica_Hughes_1435@NODE_1_length_1008_cov_61.249194:0.0142917470837,Albizia_adinocephala_FHO33_88@NODE_1_length_1393_cov_42.341945:0.00518937037995)87:0.000878987083062,(Albizia_sinaloensis_Hughes_1576@NODE_1_length_1050_cov_43.134635:0.0209180583849,Albizia_tomentosa_Hughes_648@NODE_1_length_1083_cov_55.850895:0.00135363711101)100:0.0161856706714)100:0.0165950517564,(Albizia_niopoides_Simon_1601@NODE_1_length_915_cov_72.951074:0.018021991954,(Albizia_multiflora_Hughes_3090@NODE_1_length_899_cov_84.253041:0.00855865054479,(Albizia_decandra_Vilhena_231@NODE_1_length_584_cov_32.218935:0.0142788075365,(((Albizia_subdimidiata_var_subdimidiata_Ferreira_210@NODE_1_length_958_cov_96.199773:0.0114746384941,Albizia_subdimidiata_var_minor_Gorts_341@NODE_1_length_693_cov_24.904221:0.00318660156595)100:0.0087965018566,Albizia_inundata_Wood_26530@NODE_1_length_631_cov_339.282986:0.0224963665741)99:0.0144198339197,Albizia_glabripetala_Lewis_1652@NODE_1_length_594_cov_39.038685:0.0118915689596)44:0.00571246377098)19:0.00276562066717)15:0.000989244209282)78:0.00531865709993)95:0.00325581047141,Albizia_burkartiana_StivalSantos_678@NODE_1_length_807_cov_10.894947:0.0082883932456)100:0.0180005473799)95:0.0125381228148,(((((((Jupunba_trapezifolia_Simon_1600@NODE_1_length_1109_cov_205.184061:0.00851717057803,(((Hydrochorea_gonggrijpii_Tillett_45696@NODE_1_length_911_cov_95.609113:0.00427316045888,(Hydrochorea_corymbosa2_Iganci_862@NODE_1_length_1108_cov_284.645774:0.0043941297483,(Balizia_leucocalyx_Aguilar_1939@NODE_1_length_1410_cov_68.981245:0.00505712927643,(Balizia_elegans_Iganci_870@NODE_1_length_1537_cov_55.171233:0.00843271271544,((Hydrochorea_corymbosa1_Bonadeu_655@NODE_1_length_677_cov_336.237942:1.00000050003e-06,Balizia_spnov_Morim_577@NODE_1_length_987_cov_212.624464:0.0075474616089)6:1.00000050003e-06,Hydrochorea_marginata_Morim_563@NODE_1_length_1267_cov_105.979832:0.00252927076367)11:1.00000050003e-06)30:0.000820866739687)69:0.00198512420012)42:0.00109505641921)98:0.0037267485935,((Jupunba_oxyphyllidia_Yonker_6157@NODE_1_length_988_cov_93.657519:0.00670111389819,Jupunba_idiopoda_Quesada_1718@NODE_1_length_865_cov_74.321066:0.00452036064899)94:0.00362534409547,((Jupunba_asplenifolia_Ekman_6383@NODE_1_length_666_cov_48.429542:0.00351243698749,Jupunba_nipensis_Mayo_19662@NODE_1_length_707_cov_28.401587:0.019501371964)96:0.00279626686408,(Jupunba_oppositifolia_Liegier_16014@NODE_1_length_828_cov_73.279627:0.00317775960626,Jupunba_abbottii_Zanoni_21220@NODE_1_length_973_cov_56.515625:0.00484858935671)81:0.00318089653207)98:0.00532520631579)43:1.00000050003e-06)96:0.0064808792906,Jupunba_macradenia_Lourteig_3021@NODE_1_length_972_cov_84.367598:0.00440035223455)87:0.00277725117086)88:0.00606957168737,(((Jupunba_villosa_Borges_423@NODE_1_length_1444_cov_71.028530:0.00428840749262,Jupunba_filamentosa_Lima_7487@NODE_1_length_1180_cov_69.435177:1.00000050003e-06)84:1.00000050003e-06,Jupunba_limae_Iganci_261@NODE_1_length_1300_cov_54.409648:0.00355200205113)97:0.00598896559217,(Jupunba_barbouriana_Iganci_847@NODE_1_length_1220_cov_99.038495:0.00536210451485,Jupunba_commutata_Maguire_46145@NODE_1_length_1209_cov_83.502650:0.00180565685218)100:0.00785058284498)57:0.0014046548359)1:0.000842495762449,(((Jupunba_microcalyx_Iganci_855@NODE_1_length_1340_cov_86.670625:0.00335585333518,Jupunba_leucophylla_Iganci_839@NODE_1_length_1475_cov_101.832618:0.00419135491219)98:0.00252916008051,(Jupunba_floribunda_Iganci_883@NODE_1_length_1360_cov_74.506625:0.00684406553938,Jupunba_longipedunculata_Cardona_2682@NODE_1_length_962_cov_103.955932:0.00443855938664)79:0.000923386943787)100:0.0131630719768,Jupunba_langsdorfii_Ribeiro_728@NODE_1_length_1566_cov_62.827401:0.00885253921141)50:0.000839619338313)21:0.00168183304693,(Jupunba_brachystachya_Lima_7438@NODE_1_length_1168_cov_68.586618:0.0099213833625,((Balizia_pedicellaris_Queiroz_15529@NODE_1_length_874_cov_305.448107:0.0132867116807,(Cathormion_rhombifolium_Deighton_3618@NODE_1_length_852_cov_64.912258:0.00899261176137,Cathormion_obliquifoliolatum_Wieringa_6519@NODE_1_length_1021_cov_228.183230:0.00376300294881)100:0.00780917120157)92:0.00674338342839,(Jupunba_laeta_Mori_25147@NODE_1_length_1062_cov_27.393909:0.011045950137,Jupunba_cochleata_Bonadeu_673@NODE_2_length_582_cov_7.170297:0.0150972801509)41:0.00115516268831)46:0.00102403041912)63:0.00445390534696)34:1.00000050003e-06,(((Punjuba_racemiflora_Jimenez_Soares_3626@NODE_1_length_1098_cov_82.985309:0.00552038327837,Punjuba_killipii_Palodorios_6252@NODE_1_length_788_cov_56.808720:0.00697701678565)71:0.00276375942119,Punjuba_callejasii_Daly_5935@NODE_1_length_710_cov_22.548183:0.00640813220999)55:0.0012810658166,Punjuba_lehmannii_Escobar_7465@NODE_1_length_1150_cov_64.401678:0.0274248750044)38:0.0040870238262)79:0.0225612192916,Archidendron_clypearia_Wieringa_1849@NODE_1_length_806_cov_201.864198:0.025371933868)28:1.00000050003e-06,(Acacia_rostellifera_Murphy_466@NODE_1_length_1003_cov_138.908207:0.0252594981027,(Enterolobium_cyclocarpum_MWC9020@NODE_1_length_1267_cov_141.335294:0.0650886128771,Albizia_tomentella_Leach_Dunlop_3801@NODE_1_length_1066_cov_106.257836:0.0227831275927)100:0.052075092241)75:0.0152178750728)61:0.0051224266104)90:0.0539344232384,Afrocalliandra_redacta_Germishuizen_5585@NODE_1_length_827_cov_176.201333:0.106394643727):0;
