# Supplementary material for: A new generic circumscription of Hydrochorea (Leguminosae, Caesalpinioideae, mimosoid clade) with an amphi-Atlantic distribution
Source: PhytoKeys. 2022 Aug 22;205:401–37. doi: 10.3897/phytokeys.205.82775 (PMC9849043; doi:10.3897/phytokeys.205.82775)
Supplement: Supplementary material 3 — Supplementary data file S3 [file phytokeys-205-401_article-82775__-s003.zip › MSC_m143156_comp43454_c0_seq1_exon03_1rr_MIortho1.tre]

(Acacia_rostellifera_Murphy_466@NODE_1_length_1936_cov_165.548682:0.0295924284629,((((Afrocalliandra_redacta_Germishuizen_5585@NODE_1_length_1129_cov_47.448669:0.0897673798805,Calliandra_bella_LPQ15696@NODE_1_length_1114_cov_75.022179:0.114988688371)100:0.0858296348237,(((((Albizia_xerophytica_Hughes_1435@NODE_1_length_1476_cov_54.870622:0.0083899958305,(Albizia_adinocephala_FHO33_88@NODE_1_length_1701_cov_111.599754:0.00386411432891,(Albizia_sinaloensis_Hughes_1576@NODE_1_length_1283_cov_79.878109:0.0241123446914,Albizia_tomentosa_Hughes_648@NODE_1_length_1325_cov_86.983974:0.00466099541336)99:0.00677022580429)85:0.00305015234713)100:0.0073419343613,((Albizia_multiflora_Hughes_3090@NODE_1_length_1296_cov_102.600492:0.0135212317436,((Albizia_subdimidiata_var_subdimidiata_Ferreira_210@NODE_1_length_1258_cov_97.967824:0.00717774476964,(Albizia_inundata_Wood_26530@NODE_1_length_623_cov_182.265845:0.00176705244548,(Albizia_subdimidiata_var_minor_Gorts_341@NODE_1_length_983_cov_34.993377:0.00951955547476,Albizia_glabripetala_Lewis_1652@NODE_1_length_916_cov_46.123957:0.00809246657048)49:1.00000050003e-06)66:0.00272299617249)97:0.00793235367043,Albizia_decandra_Vilhena_231@NODE_1_length_801_cov_28.308011:0.00401386620501)90:0.00124570647872)89:0.00176398910092,Albizia_niopoides_Simon_1601@NODE_1_length_1375_cov_115.492296:0.0192457029927)87:0.000862884415315)100:0.00983182400882,(Albizia_coripatensis_Hughes_2433@NODE_1_length_1642_cov_159.859425:0.0122736914398,(Albizia_edwallii_Dalmaso_272@NODE_1_length_1039_cov_11.777439:0.00789369293362,Albizia_burkartiana_StivalSantos_678@NODE_1_length_1113_cov_7.747637:0.0124223077629)100:0.00598488138959)87:0.00151068759542)97:0.00392225368291,((((((((Jupunba_laeta_Mori_25147@NODE_1_length_1332_cov_37.172908:0.0108056069184,((Jupunba_idiopoda_Quesada_1718@NODE_1_length_1287_cov_54.109917:0.00286433649562,Jupunba_oxyphyllidia_Yonker_6157@NODE_1_length_1368_cov_125.384973:0.00257026890539)99:0.00489363472187,(Jupunba_microcalyx_Iganci_855@NODE_1_length_1789_cov_131.833528:0.00654808303095,Jupunba_leucophylla_Iganci_839@NODE_1_length_1987_cov_165.213089:0.00692102667455)43:0.00144266404755)42:0.00163212835734)3:1.00000050003e-06,((Jupunba_floribunda_Iganci_883@NODE_1_length_1898_cov_66.718836:0.00768527314756,Jupunba_longipedunculata_Cardona_2682@NODE_1_length_1227_cov_176.176522:0.00427745509544)68:0.00228271824188,(Jupunba_asplenifolia_Ekman_6383@NODE_1_length_1071_cov_43.344064:1.00000050003e-06,Jupunba_nipensis_Mayo_19662@NODE_1_length_1013_cov_35.478632:0.00102986391821)100:0.0149080949624)5:1.00000050003e-06)19:0.000660783453605,(Jupunba_filamentosa_Lima_7487@NODE_1_length_1681_cov_87.630299:0.00382125182083,Jupunba_barbouriana_Iganci_847@NODE_1_length_585_cov_62.639764:0.0103564782341)40:0.000918995622817)31:0.00065928352959,((((Balizia_pedicellaris_Queiroz_15529@NODE_1_length_741_cov_212.483965:0.0118268223183,Cathormion_rhombifolium_Deighton_3618@NODE_1_length_1219_cov_69.697023:0.011352012945)8:0.000965141178972,Balizia_elegans_Iganci_870@NODE_1_length_1682_cov_89.524611:0.00551389231617)16:0.00210577396803,((((Hydrochorea_gonggrijpii_Tillett_45696@NODE_1_length_1275_cov_130.720367:0.00474971852022,(Hydrochorea_corymbosa2_Iganci_862@NODE_1_length_1410_cov_259.106273:0.00495141264887,Hydrochorea_corymbosa1_Bonadeu_655@NODE_1_length_1216_cov_131.720069:0.00247187868283)86:0.00236028133103)35:1.00000050003e-06,Cathormion_obliquifoliolatum_Wieringa_6519@NODE_1_length_1526_cov_117.171312:0.00634213800144)72:0.000878855461504,Hydrochorea_marginata_Morim_563@NODE_1_length_1389_cov_182.192835:0.00326266853362)95:0.0024907261605,Balizia_spnov_Morim_577@NODE_1_length_1299_cov_268.679260:0.00779726253058)38:0.000647734285849)4:1.00000050003e-06,Balizia_leucocalyx_Aguilar_1939@NODE_1_length_1673_cov_93.776316:0.00664579568996)64:0.00465106163549)11:1.00000050003e-06,(Jupunba_commutata_Maguire_46145@NODE_1_length_1531_cov_100.320495:0.00716255119007,Jupunba_trapezifolia_Simon_1600@NODE_2_length_593_cov_182.602230:0.00535031994185)65:0.00359996468723)33:0.000658990210448,(Jupunba_macradenia_Lourteig_3021@NODE_1_length_1390_cov_128.166794:0.00504703600741,Jupunba_langsdorfii_Ribeiro_728@NODE_1_length_1768_cov_82.125961:0.00734913418323)72:0.0019742412386)44:1.00000050003e-06,(Jupunba_limae_Iganci_261@NODE_1_length_1395_cov_107.147951:0.00241651299435,(Jupunba_brachystachya_Lima_7438@NODE_1_length_1573_cov_99.744652:0.00596728045052,Jupunba_villosa_Borges_423@NODE_1_length_1704_cov_101.867240:0.00136827664519)66:1.00000050003e-06)99:0.00464158164009)100:0.00639580621235,(Jupunba_oppositifolia_Liegier_16014@NODE_1_length_1225_cov_120.326655:0.00253318483761,Jupunba_abbottii_Zanoni_21220@NODE_1_length_1244_cov_131.961440:0.0016468772462)100:0.00831443856022)85:0.00158934515446)77:0.000709280769681,((Punjuba_racemiflora_Jimenez_Soares_3626@NODE_1_length_1542_cov_108.664164:0.00934897259114,Punjuba_callejasii_Daly_5935@NODE_1_length_1156_cov_50.867470:0.0100746093851)69:1.00000050003e-06,(Punjuba_killipii_Palodorios_6252@NODE_1_length_1229_cov_35.202257:0.00579900083955,Punjuba_lehmannii_Escobar_7465@NODE_1_length_1516_cov_110.293954:0.00546977367442)100:0.00611978738417)99:0.00727310032078)76:0.00229493738942)62:0.00321974924582,Enterolobium_cyclocarpum_MWC9020@NODE_1_length_1418_cov_201.779269:0.0525260231056)42:0.00165716893087,Albizia_tomentella_Leach_Dunlop_3801@NODE_1_length_1481_cov_188.287749:0.0348104527403)79:0.00598478480006,Archidendron_clypearia_Wieringa_1849@NODE_1_length_1516_cov_174.378735:0.017757513346):0;
