# Supplementary material for: A new generic circumscription of Hydrochorea (Leguminosae, Caesalpinioideae, mimosoid clade) with an amphi-Atlantic distribution
Source: PhytoKeys. 2022 Aug 22;205:401–37. doi: 10.3897/phytokeys.205.82775 (PMC9849043; doi:10.3897/phytokeys.205.82775)
Supplement: Supplementary material 3 — Supplementary data file S3 [file phytokeys-205-401_article-82775__-s003.zip › MSC_m143811_comp44414_c0_seq1_exon02_1rr_1to1ortho.tre]

(((((((Jupunba_oxyphyllidia_Yonker_6157@NODE_1_length_1254_cov_160.237893:0.00000100000050002909,Jupunba_idiopoda_Quesada_1718@NODE_1_length_1291_cov_128.816310:0.00078788168228606525)100:0.00316254947500614397,((((Balizia_pedicellaris_Queiroz_15529@NODE_1_length_1385_cov_274.112030:0.00364719583475559819,(((Hydrochorea_marginata_Morim_563@NODE_1_length_1836_cov_221.155770:0.00263781582649611109,(Hydrochorea_corymbosa2_Iganci_862@NODE_1_length_1250_cov_393.186611:0.00163814262748633523,Hydrochorea_corymbosa1_Bonadeu_655@NODE_1_length_917_cov_171.049884:0.00112759445809685059)93:0.00164688516938945608)75:0.00087790241631171499,(Cathormion_rhombifolium_Deighton_3618@NODE_1_length_1398_cov_111.557911:0.00215975808346441974,Balizia_spnov_Morim_577@NODE_1_length_1354_cov_414.601232:0.00399640341811729593)63:0.00087406516818570965)28:0.00000100000050002909,Hydrochorea_gonggrijpii_Tillett_45696@NODE_1_length_1156_cov_217.466172:0.00268574673254753709)93:0.00309046401692487926)46:0.00000100000050002909,Balizia_elegans_Iganci_870@NODE_1_length_1655_cov_133.739544:0.00755954557927424661)67:0.00070912475959257969,Cathormion_obliquifoliolatum_Wieringa_6519@NODE_1_length_1113_cov_209.434783:0.00093333621600750778)71:0.00141240082701562381,Balizia_leucocalyx_Aguilar_1939@NODE_1_length_1696_cov_145.033354:0.00902077901245029561)56:0.00084672185024513042)38:0.00000100000050002909,(((Jupunba_nipensis_Mayo_19662@NODE_1_length_908_cov_51.077016:0.00119432243595464505,Jupunba_abbottii_Zanoni_21220@NODE_1_length_1233_cov_113.450692:0.00080621944549125093)45:0.00000100000050002909,Jupunba_asplenifolia_Ekman_6383@NODE_1_length_903_cov_55.009685:0.00361121314912124427)64:0.00002920036265243637,Jupunba_oppositifolia_Liegier_16014@NODE_1_length_1224_cov_149.561465:0.00084595541817278754)100:0.00589838829686920377)77:0.00356647428997209932,((Jupunba_macradenia_Lourteig_3021@NODE_1_length_1221_cov_153.018357:0.00504891736036507111,(((Jupunba_trapezifolia_Simon_1600@NODE_1_length_1228_cov_255.699062:0.00253226684396021294,(Jupunba_longipedunculata_Cardona_2682@NODE_1_length_1195_cov_119.907871:0.00172776543488109861,Jupunba_commutata_Maguire_46145@NODE_1_length_1500_cov_149.799719:0.00000100000050002909)32:0.00000100000050002909)55:0.00000100000050002909,Jupunba_barbouriana_Iganci_847@NODE_1_length_1237_cov_250.261207:0.00090676481373345281)72:0.00250944339631449173,Jupunba_laeta_Mori_25147@NODE_1_length_1186_cov_67.617674:0.00528123024314273905)72:0.00002648203394673764)87:0.00251859315236686561,(((((Jupunba_microcalyx_Iganci_855@NODE_1_length_1604_cov_201.484610:0.00128676871646776119,Jupunba_leucophylla_Iganci_839@NODE_1_length_1915_cov_295.497280:0.00128255589064280571)99:0.00257055587059382530,Jupunba_floribunda_Iganci_883@NODE_1_length_1879_cov_125.101554:0.00000100000050002909)67:0.00000100000050002909,Jupunba_cochleata_Bonadeu_673@NODE_1_length_1739_cov_161.294826:0.00256752762034669329)97:0.00321377166222959519,Jupunba_langsdorfii_Ribeiro_728@NODE_1_length_1645_cov_141.142219:0.00188896768175485469)44:0.00000100000050002909,((Jupunba_filamentosa_Lima_7487@NODE_1_length_1756_cov_144.412746:0.00063190802418857414,Jupunba_brachystachya_Lima_7438@NODE_1_length_1733_cov_143.294082:0.00126048038184326601)62:0.00000100000050002909,(Jupunba_limae_Iganci_261@NODE_1_length_2062_cov_115.939043:0.00000100000050002909,Jupunba_villosa_Borges_423@NODE_1_length_1696_cov_174.637431:0.00000100000050002909)98:0.00188909672935936050)90:0.00189086367995784351)50:0.00000100000050002909)71:0.00189286504339740902)91:0.00190443009612527238,(Punjuba_lehmannii_Escobar_7465@NODE_1_length_1749_cov_100.910287:0.00330226838314489225,((Punjuba_racemiflora_Jimenez_Soares_3626@NODE_1_length_1358_cov_143.942233:0.00948302642411307656,Punjuba_callejasii_Daly_5935@NODE_1_length_938_cov_30.584204:0.00118011706609960328)64:0.00116140668189472517,Punjuba_killipii_Palodorios_6252@NODE_1_length_1121_cov_101.274904:0.00558587973095836347)28:0.00000100000050002909)90:0.00243929983907816006)93:0.00248766614823604012,((Albizia_coripatensis_Hughes_2433@NODE_1_length_1760_cov_206.051099:0.00377477769758543863,Albizia_edwallii_Dalmaso_272@NODE_1_length_954_cov_7.547275:0.00341065041121857296)97:0.00578327632433411030,(((Albizia_multiflora_Hughes_3090@NODE_1_length_1143_cov_191.279550:0.00541500329872683650,(Albizia_decandra_Vilhena_231@NODE_1_length_805_cov_47.135989:0.00686976419354479433,(Albizia_glabripetala_Lewis_1652@NODE_1_length_1152_cov_93.160000:0.00178994884619998029,(Albizia_subdimidiata_var_subdimidiata_Ferreira_210@NODE_1_length_1295_cov_205.427750:0.00105158853266434449,(Albizia_subdimidiata_var_minor_Gorts_341@NODE_1_length_1125_cov_43.017176:0.00283818948917662853,Albizia_inundata_Wood_26530@NODE_1_length_988_cov_143.777063:0.00440038474167102605)24:0.00000100000050002909)72:0.00228535323515596973)94:0.00750378453081281330)57:0.00000100000050002909)88:0.00308280026930484461,Albizia_burkartiana_StivalSantos_678@NODE_1_length_851_cov_8.123116:0.00998512008072105495)68:0.00097197667054023569,(Albizia_niopoides_Simon_1601@NODE_1_length_1342_cov_207.630830:0.01157800708208405090,(Albizia_adinocephala_FHO33_88@NODE_1_length_1875_cov_153.786429:0.00406509054313055739,(Albizia_xerophytica_Hughes_1435@NODE_1_length_1404_cov_128.372268:0.00293434195076398927,(Albizia_sinaloensis_Hughes_1576@NODE_1_length_1381_cov_118.948620:0.00000100000050002909,Albizia_tomentosa_Hughes_648@NODE_1_length_1398_cov_155.601060:0.00084520539845766261)99:0.00335333490483610136)100:0.00093123986975882751)100:0.00737380817100876957)73:0.00170482796220106526)66:0.00077156118314922542)100:0.00709356829161327147)87:0.00262392479940398281,((Albizia_tomentella_Leach_Dunlop_3801@NODE_1_length_1582_cov_153.267110:0.02747938971811684714,Enterolobium_cyclocarpum_MWC9020@NODE_1_length_1369_cov_376.659443:0.07755486113818749194)97:0.00698556384415621127,(Acacia_rostellifera_Murphy_466@NODE_1_length_1679_cov_182.127341:0.02126025233399823564,(Calliandra_bella_LPQ15696@NODE_1_length_1429_cov_299.190089:0.06527835714845448001,Afrocalliandra_redacta_Germishuizen_5585@NODE_1_length_1193_cov_294.242832:0.03440490172590316559)100:0.02758275465863338147)27:0.00018298451836496174)50:0.00131419917677442805,Archidendron_clypearia_Wieringa_1849@NODE_1_length_1470_cov_244.862886:0.01545746989618007605);
