# Supplementary material for: A new generic circumscription of Hydrochorea (Leguminosae, Caesalpinioideae, mimosoid clade) with an amphi-Atlantic distribution
Source: PhytoKeys. 2022 Aug 22;205:401–37. doi: 10.3897/phytokeys.205.82775 (PMC9849043; doi:10.3897/phytokeys.205.82775)
Supplement: Supplementary material 3 — Supplementary data file S3 [file phytokeys-205-401_article-82775__-s003.zip › MSC_m143811_comp44414_c0_seq1_exon04_1rr_MIortho1.tre]

(Acacia_rostellifera_Murphy_466@NODE_1_length_2283_cov_392.562103:0.0309007616444,((Albizia_tomentella_Leach_Dunlop_3801@NODE_1_length_2234_cov_283.769124:0.0309016950088,Enterolobium_cyclocarpum_MWC9020@NODE_1_length_2270_cov_482.966712:0.0176479405332)98:0.00763954856661,((((((Punjuba_callejasii_Daly_5935@NODE_1_length_1777_cov_61.467059:0.00315767450345,Punjuba_racemiflora_Jimenez_Soares_3626@NODE_1_length_2456_cov_208.587642:0.0122253713971)96:0.0045456608384,Punjuba_killipii_Palodorios_6252@NODE_1_length_1825_cov_114.855835:0.00367509357958)59:1.00000050003e-06,Punjuba_lehmannii_Escobar_7465@NODE_1_length_2369_cov_171.199825:0.00588188290363)100:0.00494681839927,((((Jupunba_oxyphyllidia_Yonker_6157@NODE_1_length_2054_cov_210.159838:0.000570833684617,Jupunba_idiopoda_Quesada_1718@NODE_1_length_2033_cov_183.728528:0.00420028054473)100:0.00739380233597,(Jupunba_asplenifolia_Ekman_6383@NODE_1_length_1882_cov_82.433795:0.0106075841959,((Jupunba_nipensis_Mayo_19662@NODE_1_length_1765_cov_50.975118:0.00218205664704,Jupunba_oppositifolia_Liegier_16014@NODE_1_length_2067_cov_184.830653:0.00198104653536)74:0.000726445090309,Jupunba_abbottii_Zanoni_21220@NODE_1_length_2034_cov_194.141032:0.00512904661765)77:0.000834490326387)99:0.0061392684354)97:0.00281485552871,((Balizia_elegans_Iganci_870@NODE_1_length_2618_cov_196.322708:0.0104273920613,(Balizia_pedicellaris_Queiroz_15529@NODE_1_length_2288_cov_397.687864:0.00681603222839,(((Hydrochorea_corymbosa2_Iganci_862@NODE_1_length_1045_cov_614.942424:1.00000050003e-06,Hydrochorea_corymbosa1_Bonadeu_655@NODE_1_length_1747_cov_302.713357:0.00139915323133)95:0.00338386112209,(((Cathormion_obliquifoliolatum_Wieringa_6519@NODE_1_length_1789_cov_432.995386:0.0022489865161,Cathormion_rhombifolium_Deighton_3618@NODE_1_length_1995_cov_168.165276:0.00600100042804)52:0.00195292804298,Balizia_spnov_Morim_577@NODE_1_length_2030_cov_441.671392:0.00177234636003)21:0.000907962167376,Hydrochorea_marginata_Morim_563@NODE_1_length_2412_cov_348.936617:0.0073950437302)27:1.00000050003e-06)54:1.00000050003e-06,Hydrochorea_gonggrijpii_Tillett_45696@NODE_1_length_2018_cov_298.657908:0.00308205039776)100:0.0141714050866)68:0.000609362047257)87:0.00333751310226,Balizia_leucocalyx_Aguilar_1939@NODE_1_length_2562_cov_242.599195:0.0190611056395)66:0.0026234837341)100:0.0535116542135,((((Jupunba_brachystachya_Lima_7438@NODE_1_length_2565_cov_214.093650:0.00186656539069,(Jupunba_villosa_Borges_423@NODE_1_length_2598_cov_248.128520:0.00228348519215,Jupunba_limae_Iganci_261@NODE_1_length_2877_cov_191.164286:0.00323898747964)13:0.000918641288197)17:0.000528586972949,Jupunba_filamentosa_Lima_7487@NODE_1_length_2597_cov_209.532540:0.00512539577499)20:0.00100351248042,(Jupunba_langsdorfii_Ribeiro_728@NODE_1_length_2590_cov_197.086351:0.0024627007002,(Jupunba_macradenia_Lourteig_3021@NODE_1_length_2130_cov_195.309303:0.0040785483453,((Jupunba_longipedunculata_Cardona_2682@NODE_1_length_2079_cov_192.893107:0.0017244040478,(Jupunba_laeta_Mori_25147@NODE_1_length_2048_cov_76.202943:0.00512180009036,(Jupunba_trapezifolia_Simon_1600@NODE_1_length_2173_cov_192.876771:0.0048739921312,Jupunba_commutata_Maguire_46145@NODE_1_length_2156_cov_260.278499:0.00206556749915)63:0.00133283045722)16:1.00000050003e-06)18:1.00000050003e-06,Jupunba_barbouriana_Iganci_847@NODE_1_length_2364_cov_351.766944:0.00287449861197)33:1.00000050003e-06)71:0.00229928685903)30:0.000684682401774)30:0.000839225718897,(Jupunba_floribunda_Iganci_883@NODE_2_length_665_cov_35.353741:0.00500086423979,(Jupunba_cochleata_Bonadeu_673@NODE_1_length_2761_cov_223.364382:0.00766920064386,(Jupunba_microcalyx_Iganci_855@NODE_1_length_2511_cov_286.130238:0.00189434283274,Jupunba_leucophylla_Iganci_839@NODE_1_length_2691_cov_506.092578:0.00166961518363)98:0.00456490441519)62:0.000536228138782)67:0.00269238848136)68:0.00491495527626)62:0.00160202462499)74:0.00321088244338,((Albizia_coripatensis_Hughes_2433@NODE_1_length_2591_cov_368.061257:0.00739722125865,Albizia_edwallii_Dalmaso_272@NODE_1_length_1767_cov_8.855724:0.0308139559528)98:0.00656519089446,(((Albizia_xerophytica_Hughes_1435@NODE_1_length_2144_cov_183.264635:0.0177696339234,((Albizia_tomentosa_Hughes_648@NODE_1_length_2261_cov_188.268315:0.00892603766196,Albizia_sinaloensis_Hughes_1576@NODE_1_length_1978_cov_181.791689:0.000749993479282)84:0.00236029838829,Albizia_adinocephala_FHO33_88@NODE_1_length_2750_cov_255.467265:0.00595748812704)77:0.000296360022345)93:0.00365631756583,Albizia_niopoides_Simon_1601@NODE_1_length_2244_cov_265.457776:0.0171052268623)84:0.00175695258641,(Albizia_burkartiana_StivalSantos_678@NODE_1_length_1827_cov_13.838600:0.0115820249771,((Albizia_multiflora_Hughes_3090@NODE_1_length_2320_cov_209.991975:0.014092820119,(Albizia_inundata_Wood_26530@NODE_1_length_1766_cov_324.838106:0.00380097996935,(Albizia_subdimidiata_var_subdimidiata_Ferreira_210@NODE_1_length_1954_cov_289.665956:0.00479877373773,(Albizia_subdimidiata_var_minor_Gorts_341@NODE_1_length_1964_cov_67.203498:0.00124220253341,Albizia_glabripetala_Lewis_1652@NODE_1_length_1852_cov_125.886197:0.00403604070578)56:0.00203868006466)96:0.00360913385057)100:0.0054569635643)34:1.00000050003e-06,Albizia_decandra_Vilhena_231@NODE_1_length_1606_cov_55.621321:0.00665656973764)99:0.00367835293285)47:0.000855998135921)100:0.0153156740077)100:0.00934132416287)24:1.00000050003e-06,(Afrocalliandra_redacta_Germishuizen_5585@NODE_1_length_2140_cov_445.073194:0.0610061006166,Calliandra_bella_LPQ15696@NODE_1_length_2510_cov_418.586519:0.116297524069)100:0.0579851989096)43:0.000113466672269)93:0.0040166687363,Archidendron_clypearia_Wieringa_1849@NODE_1_length_2217_cov_382.933645:0.0251164653423):0;
