# Supplementary material for: A new generic circumscription of Hydrochorea (Leguminosae, Caesalpinioideae, mimosoid clade) with an amphi-Atlantic distribution
Source: PhytoKeys. 2022 Aug 22;205:401–37. doi: 10.3897/phytokeys.205.82775 (PMC9849043; doi:10.3897/phytokeys.205.82775)
Supplement: Supplementary material 3 — Supplementary data file S3 [file phytokeys-205-401_article-82775__-s003.zip › MSC_m143836_comp44465_c0_seq1_exon01_1rr_MIortho1.tre]

((Enterolobium_cyclocarpum_MWC9020@NODE_1_length_1398_cov_202.028766:0.0288719921101,(((((Albizia_sinaloensis_Hughes_1576@NODE_1_length_1164_cov_85.157314:0.00893227828964,Albizia_tomentosa_Hughes_648@NODE_1_length_1209_cov_107.885159:0.000806167016506)100:0.0033988338418,((Albizia_niopoides_Simon_1601@NODE_1_length_1145_cov_158.387640:0.0134387659766,(Albizia_decandra_Vilhena_231@NODE_1_length_885_cov_46.480198:0.0180038308873,((Albizia_glabripetala_Lewis_1652@NODE_1_length_1052_cov_37.874872:0.00703263621584,(Albizia_subdimidiata_var_subdimidiata_Ferreira_210@NODE_1_length_1254_cov_136.144435:0.00143972627727,Albizia_subdimidiata_var_minor_Gorts_341@NODE_1_length_1081_cov_24.002988:0.00136687246115)81:0.00495238132379)95:0.00787636691426,Albizia_inundata_Wood_26530@NODE_1_length_906_cov_381.444183:0.00967075960249)85:0.00138553585124)39:1.00000050003e-06)89:0.00408852899431,((Albizia_adinocephala_FHO33_88@NODE_1_length_1809_cov_89.529446:0.00298425386509,Albizia_xerophytica_Hughes_1435@NODE_1_length_1326_cov_84.458767:0.00233861240788)100:0.0049598651216,Albizia_multiflora_Hughes_3090@NODE_1_length_1239_cov_126.844234:0.0109122340551)68:0.000803462510673)36:1.00000050003e-06)81:0.00260174436244,(Albizia_edwallii_Dalmaso_272@NODE_1_length_815_cov_8.898684:0.0106490613005,Albizia_burkartiana_StivalSantos_678@NODE_1_length_841_cov_11.624682:0.00628315044874)88:0.0022279886395)100:0.0103794757018,((((Balizia_elegans_Iganci_870@NODE_1_length_1577_cov_102.791333:0.0059449376889,Balizia_pedicellaris_Queiroz_15529@NODE_1_length_1289_cov_323.894652:0.00784282784202)49:0.00159645563133,(((Jupunba_laeta_Mori_25147@NODE_1_length_1199_cov_36.572193:0.00600754993561,(Jupunba_microcalyx_Iganci_855@NODE_1_length_1593_cov_135.451187:0.00453352626612,Jupunba_leucophylla_Iganci_839@NODE_1_length_1456_cov_202.324873:0.00570695903217)97:0.00272710851862)79:0.000886229180501,Jupunba_floribunda_Iganci_883@NODE_1_length_1649_cov_100.468830:0.00384372394897)70:0.000735363606534,Jupunba_filamentosa_Lima_7487@NODE_1_length_1508_cov_108.467505:0.00295269798207)21:1.00000050003e-06)33:0.000734804230199,((Jupunba_brachystachya_Lima_7438@NODE_1_length_1411_cov_108.928036:0.00147653145945,(Jupunba_langsdorfii_Ribeiro_728@NODE_1_length_1969_cov_92.957188:0.00295732204735,Jupunba_limae_Iganci_261@NODE_1_length_1768_cov_91.817859:0.00221671418099)32:1.00000050003e-06)79:0.00147640519042,((Jupunba_idiopoda_Quesada_1718@NODE_1_length_1198_cov_99.513827:0.00557498946371,Jupunba_oxyphyllidia_Yonker_6157@NODE_1_length_1040_cov_140.163032:1.00000050003e-06)97:0.00369987533847,((Jupunba_longipedunculata_Cardona_2682@NODE_1_length_1148_cov_107.937442:0.00615575438898,(Jupunba_commutata_Maguire_46145@NODE_1_length_1323_cov_112.924559:0.0041466895221,Jupunba_trapezifolia_Simon_1600@NODE_1_length_1181_cov_223.639432:0.00609977443187)100:0.00353092493086)93:0.00227660338783,(Jupunba_villosa_Borges_423@NODE_1_length_1576_cov_127.985324:0.00295459109766,Jupunba_barbouriana_Iganci_847@NODE_1_length_1423_cov_136.910847:0.0051954574035)29:1.00000050003e-06)58:1.00000050003e-06)73:0.00147252810832)15:1.00000050003e-06)100:0.00893906044133,((Balizia_leucocalyx_Aguilar_1939@NODE_1_length_1434_cov_119.466470:0.00750355251321,Jupunba_macradenia_Lourteig_3021@NODE_1_length_1080_cov_124.048853:0.00467728296699)100:0.00469773643438,((Jupunba_abbottii_Zanoni_21220@NODE_1_length_1136_cov_104.518414:0.00324945255823,(Jupunba_oppositifolia_Liegier_16014@NODE_1_length_1051_cov_108.014374:0.00194136754679,(Jupunba_asplenifolia_Ekman_6383@NODE_2_length_553_cov_30.563025:1.00000050003e-06,Jupunba_nipensis_Mayo_19662@NODE_1_length_832_cov_40.435762:1.00000050003e-06)82:0.00126796563186)90:0.0019367870756)92:0.00215304601746,(Jupunba_cochleata_Bonadeu_673@NODE_1_length_1760_cov_98.137849:0.00675612326474,(((Hydrochorea_marginata_Morim_563@NODE_1_length_1542_cov_163.941980:0.00565987737389,(Hydrochorea_corymbosa2_Iganci_862@NODE_1_length_1133_cov_473.695733:0.00270162631797,Hydrochorea_gonggrijpii_Tillett_45696@NODE_1_length_1069_cov_137.558468:0.00378897983703)86:0.000890631499098)76:0.000782108167314,Hydrochorea_corymbosa1_Bonadeu_655@NODE_1_length_955_cov_3320.234444:0.00755986133432)44:0.00246665854637,(Balizia_spnov_Morim_577@NODE_1_length_1230_cov_383.857021:0.00329984905035,(Cathormion_obliquifoliolatum_Wieringa_6519@NODE_1_length_1183_cov_198.424645:0.00255650699647,Cathormion_rhombifolium_Deighton_3618@NODE_1_length_1193_cov_79.197133:0.0025359813377)95:1.00000050003e-06)98:0.00483528720538)94:0.00227870378415)83:0.0010964768745)80:0.00109305476898)100:0.00594856515236)81:0.00150598672976)66:0.000825209803244,(Albizia_coripatensis_Hughes_2433@NODE_1_length_1456_cov_167.497462:0.0248072579587,(Punjuba_callejasii_Daly_5935@NODE_1_length_869_cov_26.623737:0.00862640141232,(Punjuba_racemiflora_Jimenez_Soares_3626@NODE_1_length_1504_cov_100.164681:0.0052360522782,(Punjuba_lehmannii_Escobar_7465@NODE_1_length_1331_cov_87.122807:0.00226219076207,Punjuba_killipii_Palodorios_6252@NODE_1_length_961_cov_55.716063:0.00319874801043)76:1.00000050003e-06)99:0.00373688825275)99:0.00387287277674)91:0.00453195322372)65:0.000725736566409)40:0.00127379332608,((Afrocalliandra_redacta_Germishuizen_5585@NODE_1_length_1160_cov_165.882733:0.170002024354,Calliandra_bella_LPQ15696@NODE_1_length_1008_cov_335.194415:0.0388946825845)100:0.0332883291903,(Acacia_rostellifera_Murphy_466@NODE_1_length_635_cov_253.476703:0.0321823941386,Archidendron_clypearia_Wieringa_1849@NODE_1_length_1343_cov_174.260664:0.0215739356718)87:0.00436759709065)97:0.0104325644734,Albizia_tomentella_Leach_Dunlop_3801@NODE_1_length_1257_cov_169.213559:0.0435777963325):0;
