# Supplementary material for: A new generic circumscription of Hydrochorea (Leguminosae, Caesalpinioideae, mimosoid clade) with an amphi-Atlantic distribution
Source: PhytoKeys. 2022 Aug 22;205:401–37. doi: 10.3897/phytokeys.205.82775 (PMC9849043; doi:10.3897/phytokeys.205.82775)
Supplement: Supplementary material 3 — Supplementary data file S3 [file phytokeys-205-401_article-82775__-s003.zip › MSC_m144051_comp44891_c0_seq1_1rr_MIortho1.tre]

(Albizia_tomentella_Leach_Dunlop_3801@NODE_1_length_1920_cov_357.256104:0.0442046511048,((((Punjuba_killipii_Palodorios_6252@NODE_1_length_1510_cov_120.157013:0.00322580265859,Punjuba_lehmannii_Escobar_7465@NODE_1_length_1952_cov_160.721067:0.00392868368407)99:0.00472213759932,(Punjuba_callejasii_Daly_5935@NODE_1_length_1326_cov_128.863090:0.00721256591958,Punjuba_racemiflora_Jimenez_Soares_3626@NODE_1_length_1830_cov_240.757558:0.00587770868408)40:1.00000050003e-06)100:0.00662110624818,((((Jupunba_macradenia_Lourteig_3021@NODE_1_length_1661_cov_244.666667:0.00482326202487,(Balizia_leucocalyx_Aguilar_1939@NODE_1_length_1978_cov_249.376644:0.00553608875674,((Balizia_spnov_Morim_577@NODE_1_length_2034_cov_545.208691:0.00390182752194,(Hydrochorea_gonggrijpii_Tillett_45696@NODE_1_length_1543_cov_302.120737:0.001555315952,Hydrochorea_marginata_Morim_563@NODE_1_length_2201_cov_283.927966:0.00579011989626)32:1.00000050003e-06)36:0.000507357831652,Hydrochorea_corymbosa1_Bonadeu_655@NODE_1_length_869_cov_734.857494:1.00000050003e-06)55:1.31902706206e-05)91:0.00702601602935)20:1.00000050003e-06,(Balizia_pedicellaris_Queiroz_15529@NODE_1_length_2212_cov_621.636069:0.0120408537712,(Balizia_elegans_Iganci_870@NODE_1_length_2374_cov_158.491075:0.00707628147734,((Cathormion_obliquifoliolatum_Wieringa_6519@NODE_1_length_756_cov_202.249643:0.00177648956002,Cathormion_rhombifolium_Deighton_3618@NODE_1_length_1671_cov_157.770389:0.00183878773485)99:0.00532308907685,(((Jupunba_abbottii_Zanoni_21220@NODE_1_length_1548_cov_236.040789:0.00152106257619,Jupunba_oppositifolia_Liegier_16014@NODE_1_length_1621_cov_247.170337:0.00221346495136)49:0.000552740591655,Jupunba_asplenifolia_Ekman_6383@NODE_1_length_1409_cov_115.279279:0.000981730809701)58:0.000163057787246,Jupunba_nipensis_Mayo_19662@NODE_1_length_1306_cov_64.441009:0.00298169196905)88:0.00143744882904)90:0.0013667901924)56:1.00000050003e-06)87:0.00108761270503)91:0.00287294423195,(Jupunba_langsdorfii_Ribeiro_728@NODE_1_length_2305_cov_186.612208:0.0041463440125,(((Jupunba_idiopoda_Quesada_1718@NODE_1_length_1604_cov_169.853962:0.00304080381166,Jupunba_oxyphyllidia_Yonker_6157@NODE_1_length_1731_cov_220.165659:0.00473838424988)100:0.00201686610957,(Jupunba_floribunda_Iganci_883@NODE_1_length_2018_cov_201.807316:0.00636774184281,Jupunba_longipedunculata_Cardona_2682@NODE_1_length_1655_cov_255.451204:0.00271267937155)100:0.00352044045525)98:0.00262272944096,((Jupunba_brachystachya_Lima_7438@NODE_1_length_2206_cov_138.174730:0.00389119253695,Jupunba_filamentosa_Lima_7487@NODE_1_length_2114_cov_182.408935:0.00427045449853)99:0.00276850903815,(((Jupunba_laeta_Mori_25147@NODE_1_length_1562_cov_96.358249:0.0372056088096,(Enterolobium_cyclocarpum_MWC9020@NODE_1_length_1746_cov_426.976034:0.12770647324,((Albizia_coripatensis_Hughes_2433@NODE_1_length_1917_cov_359.302174:0.0270123128001,Albizia_edwallii_Dalmaso_272@NODE_1_length_1702_cov_17.774742:0.0389097728748)91:0.0201751992454,((Albizia_niopoides_Simon_1601@NODE_1_length_1915_cov_254.470076:0.0140205292869,Albizia_multiflora_Hughes_3090@NODE_1_length_1715_cov_228.313797:0.0141627582155)87:0.00488537026508,(Albizia_inundata_Wood_26530@NODE_1_length_1662_cov_3687.507778:0.0066695101873,(Albizia_glabripetala_Lewis_1652@NODE_1_length_1564_cov_99.427707:0.00443584198416,(Albizia_subdimidiata_var_subdimidiata_Ferreira_210@NODE_1_length_1895_cov_230.509901:0.00621868137055,Albizia_subdimidiata_var_minor_Gorts_341@NODE_1_length_1864_cov_51.935087:0.00736066600722)93:0.00645597155049)92:0.00551729944854)100:0.0199505310183)100:0.0264184743822)100:0.0373989737964)51:0.023919913083)60:0.0249684705001,Jupunba_cochleata_Bonadeu_673@NODE_1_length_2176_cov_195.762744:0.058005319204)61:0.0448623237467,(Jupunba_villosa_Borges_423@NODE_1_length_931_cov_183.516393:0.00310569949585,Jupunba_limae_Iganci_261@NODE_1_length_2705_cov_211.388889:1.00000050003e-06)97:0.00847111886682)40:0.000815752798089)38:0.00108760860103)17:1.00000050003e-06)37:0.000537331418646)13:1.00000050003e-06,((Jupunba_trapezifolia_Simon_1600@NODE_1_length_1947_cov_404.314482:0.00525929742142,(Jupunba_barbouriana_Iganci_847@NODE_1_length_1674_cov_362.127113:0.00365625039585,Jupunba_commutata_Maguire_46145@NODE_1_length_1810_cov_278.403347:0.0217627091261)23:1.00000050003e-06)78:0.00188265623143,(Jupunba_microcalyx_Iganci_855@NODE_1_length_1967_cov_292.105291:0.000617652619767,Jupunba_leucophylla_Iganci_839@NODE_1_length_2445_cov_285.308699:0.000676917888093)100:0.00749858663806)21:1.00000050003e-06)56:0.00567618654355)57:0.00481674873564,((Afrocalliandra_redacta_Germishuizen_5585@NODE_2_length_1449_cov_515.781341:0.0928196683811,Calliandra_bella_LPQ15696@NODE_2_length_1065_cov_415.644737:0.0950833164104)100:0.042439717745,(Acacia_rostellifera_Murphy_466@NODE_1_length_2296_cov_313.155926:0.0254719275522,(Albizia_burkartiana_StivalSantos_678@NODE_1_length_1830_cov_16.366761:0.0129150056684,(Albizia_decandra_Vilhena_231@NODE_1_length_1358_cov_81.907104:0.0117208372811,((Albizia_tomentosa_Hughes_648@NODE_1_length_1802_cov_154.114783:0.000591916051964,Albizia_sinaloensis_Hughes_1576@NODE_1_length_1726_cov_132.030928:1.00000050003e-06)100:0.00623266473097,(Albizia_adinocephala_FHO33_88@NODE_1_length_2101_cov_220.558794:0.00581063469861,Albizia_xerophytica_Hughes_1435@NODE_1_length_1701_cov_141.681034:0.00234074943046)97:0.00393135982284)97:0.00268531171069)100:0.00268254035647)100:0.0174666077712)34:0.0013493499149)19:1.00000050003e-06)55:0.0025095574347,Archidendron_clypearia_Wieringa_1849@NODE_1_length_1821_cov_416.658257:0.0396673822803):0;
