# Supplementary material for: A new generic circumscription of Hydrochorea (Leguminosae, Caesalpinioideae, mimosoid clade) with an amphi-Atlantic distribution
Source: PhytoKeys. 2022 Aug 22;205:401–37. doi: 10.3897/phytokeys.205.82775 (PMC9849043; doi:10.3897/phytokeys.205.82775)
Supplement: Supplementary material 3 — Supplementary data file S3 [file phytokeys-205-401_article-82775__-s003.zip › MSC_m144203_comp45221_c0_seq1_exon04_1rr_MIortho1.tre]

((Jupunba_longipedunculata_Cardona_2682@NODE_1_length_847_cov_73.353247:0.0308555249497,(Jupunba_macradenia_Lourteig_3021@NODE_1_length_865_cov_36.483503:0.0115339692451,((Jupunba_laeta_Mori_25147@NODE_1_length_756_cov_18.312224:0.0113331761651,Jupunba_floribunda_Iganci_883@NODE_1_length_1442_cov_48.256410:0.00447846475162)96:0.002159166379,(Jupunba_barbouriana_Iganci_847@NODE_1_length_1060_cov_69.077314:0.00199774129759,(Jupunba_commutata_Maguire_46145@NODE_1_length_1084_cov_47.140020:0.00322215321279,Jupunba_trapezifolia_Simon_1600@NODE_1_length_848_cov_58.175284:0.00128660368138)88:1.00000050003e-06)100:0.00630636241249)79:0.000986076371017)70:0.00154788521499)19:1.00000050003e-06,(((((((Hydrochorea_gonggrijpii_Tillett_45696@NODE_1_length_776_cov_37.882690:0.0083186275326,Hydrochorea_corymbosa1_Bonadeu_655@NODE_1_length_633_cov_93.546713:0.00994428463123)30:1.00000050003e-06,Hydrochorea_marginata_Morim_563@NODE_1_length_1165_cov_72.316176:0.00633533237441)59:0.00254382204831,Cathormion_obliquifoliolatum_Wieringa_6519@NODE_1_length_553_cov_84.827309:0.00473677626362)49:1.00000050003e-06,Cathormion_rhombifolium_Deighton_3618@NODE_1_length_767_cov_44.065217:0.00626686309239)28:1.00000050003e-06,(Balizia_elegans_Iganci_870@NODE_1_length_1027_cov_25.781053:0.00327872859592,Balizia_spnov_Morim_577@NODE_1_length_720_cov_64.777444:0.0133188231389)100:0.0111870758139)56:0.00107684736643,Balizia_leucocalyx_Aguilar_1939@NODE_1_length_938_cov_70.392567:0.012782641545)72:0.00207542813759,Jupunba_langsdorfii_Ribeiro_728@NODE_1_length_1261_cov_32.695101:0.00750710184456)54:0.00139712050757,((((Albizia_coripatensis_Hughes_2433@NODE_1_length_1084_cov_67.358491:0.01229183459,Albizia_edwallii_Dalmaso_272@NODE_1_length_905_cov_3.376471:0.0104428028239)98:0.00576680229866,(Albizia_multiflora_Hughes_3090@NODE_1_length_944_cov_62.251442:0.102308761587,(Albizia_glabripetala_Lewis_1652@NODE_1_length_755_cov_28.370206:0.0177396338344,Albizia_inundata_Wood_26530@NODE_1_length_550_cov_100.202020:0.0258826489824)93:0.00721476694551)71:0.00517271278098)76:0.00158523632514,(Albizia_niopoides_Simon_1601@NODE_1_length_912_cov_85.001198:0.0312831170955,((Albizia_adinocephala_FHO33_88@NODE_1_length_1371_cov_78.064142:0.0136754434746,(Albizia_sinaloensis_Hughes_1576@NODE_1_length_832_cov_29.038411:0.00653640544562,Albizia_tomentosa_Hughes_648@NODE_1_length_977_cov_85.543333:1.00000050003e-06)100:0.00507589174194)98:0.00671294160236,Albizia_xerophytica_Hughes_1435@NODE_1_length_1101_cov_51.519531:0.0105209936472)100:0.0113161929865)61:0.00261167263006)97:0.00832955341065,(((Jupunba_idiopoda_Quesada_1718@NODE_1_length_833_cov_46.867725:0.00757889576243,Jupunba_oxyphyllidia_Yonker_6157@NODE_1_length_815_cov_63.136856:0.0091826998509)100:0.0119628390123,(Jupunba_leucophylla_Iganci_839@NODE_1_length_1075_cov_95.035070:0.00807760025047,(((Jupunba_cochleata_Bonadeu_673@NODE_1_length_1293_cov_47.116776:0.00922602819285,((Balizia_pedicellaris_Queiroz_15529@NODE_1_length_1051_cov_128.808233:0.0110615016152,Jupunba_microcalyx_Iganci_855@NODE_1_length_1126_cov_68.575786:0.0258676415536)96:0.00720076866583,Jupunba_limae_Iganci_261@NODE_1_length_1182_cov_44.114932:0.0141021076464)48:0.00345661026527)29:0.00272609334792,((Jupunba_brachystachya_Lima_7438@NODE_1_length_1161_cov_51.703875:1.00000050003e-06,Jupunba_villosa_Borges_423@NODE_1_length_1429_cov_47.193047:1.00000050003e-06)100:0.0139026635832,Jupunba_filamentosa_Lima_7487@NODE_1_length_1285_cov_42.692881:0.0100474074937)51:0.005220353743)12:0.00019574061326,(Jupunba_asplenifolia_Ekman_6383@NODE_1_length_586_cov_17.508841:0.00456133609,((Jupunba_oppositifolia_Liegier_16014@NODE_1_length_847_cov_41.370130:0.00474547429302,Jupunba_nipensis_Mayo_19662@NODE_1_length_644_cov_15.569665:0.00726564406453)76:0.00351033060605,Jupunba_abbottii_Zanoni_21220@NODE_1_length_827_cov_36.497333:0.00177005226739)47:0.00453322496983)71:0.00321726308643)20:0.00117236098496)53:0.00403103582858)51:0.00254432781526,(Punjuba_racemiflora_Jimenez_Soares_3626@NODE_1_length_1027_cov_48.233684:0.0135436417759,(Punjuba_killipii_Palodorios_6252@NODE_1_length_687_cov_36.485246:0.00307571520414,(Punjuba_lehmannii_Escobar_7465@NODE_1_length_1062_cov_45.391878:0.00146332836062,Punjuba_callejasii_Daly_5935@NODE_1_length_675_cov_8.240803:0.00164256705462)96:0.00448001501862)100:0.0121303688004)99:0.00596378913722)36:0.00250702862754)29:0.00750741840352)95:0.00721286534911;
