# Supplementary material for: A new generic circumscription of Hydrochorea (Leguminosae, Caesalpinioideae, mimosoid clade) with an amphi-Atlantic distribution
Source: PhytoKeys. 2022 Aug 22;205:401–37. doi: 10.3897/phytokeys.205.82775 (PMC9849043; doi:10.3897/phytokeys.205.82775)
Supplement: Supplementary material 3 — Supplementary data file S3 [file phytokeys-205-401_article-82775__-s003.zip › MSC_m144460_comp46041_c0_seq1_exon03_1rr_MIortho1.tre]

(((((Jupunba_trapezifolia_Simon_1600@NODE_1_length_1112_cov_109.070956:0.011252245396,(Jupunba_commutata_Maguire_46145@NODE_1_length_1044_cov_76.754912:0.00584186998009,Jupunba_oxyphyllidia_Yonker_6157@NODE_1_length_875_cov_81.254386:0.00705057965728)72:0.00187930950615)11:1.00000050003e-06,(((Jupunba_filamentosa_Lima_7487@NODE_1_length_1017_cov_54.345745:0.0127471496978,Jupunba_limae_Iganci_261@NODE_1_length_1463_cov_62.104618:0.00692503149378)73:0.00270273618837,(Jupunba_brachystachya_Lima_7438@NODE_1_length_1390_cov_73.565880:0.00509185032944,Jupunba_villosa_Borges_423@NODE_1_length_1370_cov_80.080433:0.00253466736438)92:0.00169939915459)61:0.0025470624749,((Jupunba_leucophylla_Iganci_839@NODE_1_length_1350_cov_131.791045:0.00559304509761,Jupunba_macradenia_Lourteig_3021@NODE_1_length_970_cov_51.181411:0.00637992035158)68:0.00221901807618,(((Jupunba_microcalyx_Iganci_855@NODE_1_length_1411_cov_81.638681:0.0102740524728,((Cathormion_rhombifolium_Deighton_3618@NODE_1_length_859_cov_52.195652:0.013443480743,Balizia_leucocalyx_Aguilar_1939@NODE_1_length_1282_cov_76.406639:0.00659668808113)53:0.00107737563372,((Hydrochorea_marginata_Morim_563@NODE_1_length_1310_cov_100.094079:0.00473233674304,(Hydrochorea_gonggrijpii_Tillett_45696@NODE_1_length_1007_cov_76.178495:0.00500686136974,(Hydrochorea_corymbosa1_Bonadeu_655@NODE_1_length_859_cov_91.899254:0.00892470062028,Hydrochorea_corymbosa2_Iganci_862@NODE_1_length_587_cov_232.678571:0.00175787850318)63:0.00149558607845)71:1.00000050003e-06)91:0.0037778976662,Balizia_pedicellaris_Queiroz_15529@NODE_1_length_916_cov_272.131243:0.00891809820515)20:1.00000050003e-06)48:0.000846872061477)7:1.00000050003e-06,(Jupunba_langsdorfii_Ribeiro_728@NODE_1_length_1168_cov_74.028414:0.00606389482463,(Jupunba_barbouriana_Iganci_847@NODE_1_length_1277_cov_99.895833:0.00767829900327,(Balizia_spnov_Morim_577@NODE_1_length_1192_cov_163.844327:0.0113062447574,Jupunba_idiopoda_Quesada_1718@NODE_1_length_987_cov_52.789011:0.00928891258159)66:0.00108446979108)8:1.00000050003e-06)3:1.00000050003e-06)0:1.00000050003e-06,((Cathormion_obliquifoliolatum_Wieringa_6519@NODE_1_length_991_cov_110.336538:0.0116517131484,Balizia_elegans_Iganci_870@NODE_1_length_1250_cov_67.372549:0.00577190041089)58:0.00226441866033,((((Jupunba_asplenifolia_Ekman_6383@NODE_1_length_535_cov_18.737991:1.00000050003e-06,Jupunba_nipensis_Mayo_19662@NODE_1_length_654_cov_19.852686:1.00000050003e-06)94:0.00486231296188,Jupunba_longipedunculata_Cardona_2682@NODE_1_length_857_cov_78.015385:0.00359052910824)3:1.00000050003e-06,(Jupunba_laeta_Mori_25147@NODE_1_length_917_cov_19.127381:0.0112470455948,Jupunba_floribunda_Iganci_883@NODE_1_length_1235_cov_76.426598:0.00597562658317)8:1.00000050003e-06)2:1.00000050003e-06,(Jupunba_abbottii_Zanoni_21220@NODE_1_length_725_cov_49.293210:0.00142987875236,Jupunba_oppositifolia_Liegier_16014@NODE_1_length_805_cov_81.486264:0.001273179798)51:0.00125576294117)3:1.00000050003e-06)1:1.00000050003e-06)3:1.00000050003e-06)5:0.000844531642746)3:1.00000050003e-06)36:0.00308599671636,Jupunba_cochleata_Bonadeu_673@NODE_1_length_1341_cov_58.403481:0.00937734337507)96:0.00457016195217,Punjuba_killipii_Palodorios_6252@NODE_1_length_793_cov_48.060056:0.0192763375678)88:0.00355809365337,((((Afrocalliandra_redacta_Germishuizen_5585@NODE_1_length_958_cov_148.795687:0.0572021555142,Calliandra_bella_LPQ15696@NODE_1_length_1065_cov_100.896761:0.0656548601309)100:0.0342956006194,(((Albizia_coripatensis_Hughes_2433@NODE_1_length_1574_cov_102.603874:0.0108422320603,Albizia_edwallii_Dalmaso_272@NODE_1_length_868_cov_5.686347:0.00517127527982)100:0.00845041999148,(((Albizia_tomentosa_Hughes_648@NODE_1_length_1182_cov_54.913122:0.0052042632649,Albizia_sinaloensis_Hughes_1576@NODE_1_length_981_cov_61.661504:0.0104076679312)99:0.00480841275129,(Albizia_xerophytica_Hughes_1435@NODE_1_length_872_cov_73.094340:0.00715062971175,Albizia_adinocephala_FHO33_88@NODE_1_length_983_cov_102.544150:0.00752979187889)67:1.00000050003e-06)98:0.00538242856952,((Albizia_burkartiana_StivalSantos_678@NODE_1_length_740_cov_9.529927:0.00464374714823,(Albizia_glabripetala_Lewis_1652@NODE_1_length_660_cov_31.603774:0.0147821268499,((Albizia_decandra_Vilhena_231@NODE_1_length_504_cov_17.915691:0.00537207101121,Albizia_multiflora_Hughes_3090@NODE_1_length_1047_cov_87.953608:0.0103752050767)89:0.00505232754937,Albizia_niopoides_Simon_1601@NODE_1_length_1110_cov_86.848984:0.0135016762777)79:0.00108174146693)73:0.00213084043169)86:0.00430132766336,(Albizia_subdimidiata_var_minor_Gorts_341@NODE_1_length_702_cov_19.048000:0.0104995932359,(Albizia_inundata_Wood_26530@NODE_1_length_639_cov_2613.873288:0.011328310696,Albizia_subdimidiata_var_subdimidiata_Ferreira_210@NODE_1_length_876_cov_87.489362:0.00874901799353)83:1.00000050003e-06)92:0.0110580332582)89:0.000866306781089)99:0.00368298090363)85:0.00812007687558,(Punjuba_lehmannii_Escobar_7465@NODE_1_length_1035_cov_38.942589:0.0118559926629,(Punjuba_racemiflora_Jimenez_Soares_3626@NODE_1_length_1073_cov_90.279116:0.0103922229373,Punjuba_callejasii_Daly_5935@NODE_1_length_879_cov_19.517456:0.00643212729027)80:0.00270977771522)100:0.011055084454)43:1.00000050003e-06)45:0.00171985386209,Enterolobium_cyclocarpum_MWC9020@NODE_1_length_721_cov_212.282609:0.029420275758)23:1.00000050003e-06,(Acacia_rostellifera_Murphy_466@NODE_1_length_957_cov_144.394318:0.0305549856259,Archidendron_clypearia_Wieringa_1849@NODE_1_length_1024_cov_118.807814:0.0209957777613)64:0.00135164742305)53:0.000793151697467,Albizia_tomentella_Leach_Dunlop_3801@NODE_1_length_1185_cov_64.345668:0.0375586395845):0;
