# Supplementary material for: A new generic circumscription of Hydrochorea (Leguminosae, Caesalpinioideae, mimosoid clade) with an amphi-Atlantic distribution
Source: PhytoKeys. 2022 Aug 22;205:401–37. doi: 10.3897/phytokeys.205.82775 (PMC9849043; doi:10.3897/phytokeys.205.82775)
Supplement: Supplementary material 3 — Supplementary data file S3 [file phytokeys-205-401_article-82775__-s003.zip › MSC_m144841_comp53180_c0_seq1_exon03_1rr_1to1ortho.tre]

(Acacia_rostellifera_Murphy_466@NODE_1_length_1464_cov_170.534968:0.05627943048714146440,(((((Albizia_edwallii_Dalmaso_272@NODE_1_length_953_cov_8.288419:0.03065681546733164953,Albizia_coripatensis_Hughes_2433@NODE_1_length_1501_cov_197.590590:0.00300486016015297621)100:0.00980185842815094709,(Albizia_burkartiana_StivalSantos_678@NODE_1_length_882_cov_9.611850:0.01066776236362385749,((Albizia_adinocephala_FHO33_88@NODE_1_length_1737_cov_113.810241:0.01015722812625904393,(Albizia_xerophytica_Hughes_1435@NODE_1_length_1320_cov_77.145615:0.00844133573955637394,(Albizia_tomentosa_Hughes_648@NODE_1_length_1047_cov_124.907216:0.00467334276391784958,Albizia_sinaloensis_Hughes_1576@NODE_1_length_1150_cov_97.651445:0.00568556561693373506)81:0.00700703528734976638)55:0.00306854306586767630)59:0.00194296216991776552,((Albizia_decandra_Vilhena_231@NODE_1_length_512_cov_22.257471:0.01690108168526760837,(Albizia_inundata_Wood_26530@NODE_1_length_774_cov_263.033380:0.01624842415131277917,(Albizia_glabripetala_Lewis_1652@NODE_1_length_800_cov_90.340249:0.01218522643588770479,(Albizia_subdimidiata_var_minor_Gorts_341@NODE_1_length_912_cov_33.292216:0.00152056056017465060,Albizia_subdimidiata_var_subdimidiata_Ferreira_210@NODE_1_length_1118_cov_138.292988:0.00139895263007799495)100:0.00658926789354899282)81:0.00673274463570152151)69:0.00000100000050002909)49:0.00530757746784951169,(Albizia_multiflora_Hughes_3090@NODE_1_length_1155_cov_122.425788:0.01497870284507777684,Albizia_niopoides_Simon_1601@NODE_1_length_1313_cov_134.038835:0.01871935722620236137)50:0.00247217327661536802)13:0.00000100000050002909)16:0.00000100000050002909)100:0.00841758575340037160)95:0.00602729663601335539,((Punjuba_racemiflora_Jimenez_Soares_3626@NODE_1_length_1150_cov_130.833178:0.00766122104057868035,(Punjuba_callejasii_Daly_5935@NODE_1_length_962_cov_35.694915:0.00611110110424303681,(Punjuba_killipii_Palodorios_6252@NODE_1_length_956_cov_59.836177:0.00238447589248055002,Punjuba_lehmannii_Escobar_7465@NODE_1_length_1339_cov_85.165610:0.00600571678179090494)92:0.00399629283137650868)26:0.00000100000050002909)88:0.00195818951063712280,(((Jupunba_floribunda_Iganci_883@NODE_1_length_1455_cov_79.124093:0.00469635036663595962,(((Hydrochorea_gonggrijpii_Tillett_45696@NODE_1_length_1071_cov_161.883300:0.00317732153460265326,(Hydrochorea_marginata_Morim_563@NODE_1_length_1447_cov_187.702190:0.00245160486163308912,(Hydrochorea_corymbosa1_Bonadeu_655@NODE_1_length_999_cov_218.635593:0.00302620168322892532,Hydrochorea_corymbosa2_Iganci_862@NODE_1_length_1319_cov_204.052215:0.00341884976916179877)79:0.00000100000050002909)91:0.00180180495115689690)99:0.00722821436328449553,(Jupunba_macradenia_Lourteig_3021@NODE_1_length_933_cov_139.030374:0.00253592862772378464,(Jupunba_leucophylla_Iganci_839@NODE_1_length_1887_cov_194.981215:0.00088428068333855868,Jupunba_microcalyx_Iganci_855@NODE_1_length_1443_cov_136.174963:0.00167526406290269877)90:0.00444541467840865474)71:0.00000100000050002909)40:0.00152829570863417157,((Jupunba_barbouriana_Iganci_847@NODE_1_length_1441_cov_165.414956:0.00544329193992022092,Jupunba_cochleata_Bonadeu_673@NODE_1_length_1666_cov_85.417244:0.00380181344323341462)7:0.00000100000050002909,(((Jupunba_limae_Iganci_261@NODE_1_length_1715_cov_93.087912:0.00151832011994151926,(Jupunba_trapezifolia_Simon_1600@NODE_1_length_1155_cov_113.527273:0.00240657299608160570,Jupunba_commutata_Maguire_46145@NODE_1_length_1161_cov_128.723247:0.00441596513547067374)58:0.00130207567092596385)40:0.00065978894243007909,Jupunba_laeta_Mori_25147@NODE_1_length_1017_cov_41.926596:0.00681772056443186603)25:0.00009648534305445082,((Jupunba_filamentosa_Lima_7487@NODE_1_length_1430_cov_114.934220:0.01006352509310671009,Jupunba_longipedunculata_Cardona_2682@NODE_1_length_975_cov_149.940980:0.00357257359705552601)24:0.00000100000050002909,(Jupunba_brachystachya_Lima_7438@NODE_1_length_1207_cov_147.418584:0.00351129226792994869,Jupunba_villosa_Borges_423@NODE_1_length_1568_cov_129.789403:0.00177646492628891098)98:0.00354756291090680504)40:0.00075805197080352788)2:0.00000100000050002909)14:0.00000100000050002909)25:0.00075785010111340326)87:0.00229586811627471637,Jupunba_langsdorfii_Ribeiro_728@NODE_1_length_1455_cov_91.946299:0.00921850291604799088)84:0.00180938594320146956,((Balizia_spnov_Morim_577@NODE_1_length_1232_cov_254.487681:0.00382926801465079559,(Balizia_leucocalyx_Aguilar_1939@NODE_1_length_1408_cov_120.848234:0.00992977327937169182,((Cathormion_rhombifolium_Deighton_3618@NODE_1_length_1283_cov_68.118574:0.01028764777118576328,(Balizia_elegans_Iganci_870@NODE_1_length_1371_cov_117.522411:0.00783027599274535926,Cathormion_obliquifoliolatum_Wieringa_6519@NODE_1_length_1034_cov_223.741573:0.00312084149079382926)59:0.00105946397499067269)72:0.00368827344004494292,Balizia_pedicellaris_Queiroz_15529@NODE_1_length_1284_cov_193.523190:0.01274481621563047784)85:0.00496215509473149890)63:0.00221374412235082231)55:0.00207966963565871157,(((Jupunba_abbottii_Zanoni_21220@NODE_1_length_1167_cov_102.165138:0.00090531743984060252,Jupunba_oppositifolia_Liegier_16014@NODE_1_length_1008_cov_109.932331:0.00111862703312360441)64:0.00000100000050002909,(Jupunba_asplenifolia_Ekman_6383@NODE_1_length_870_cov_40.863808:0.00434317865905957650,Jupunba_nipensis_Mayo_19662@NODE_1_length_675_cov_62.317726:0.00000100000050002909)81:0.00216427014372166937)88:0.00361778242046206875,(Jupunba_idiopoda_Quesada_1718@NODE_1_length_889_cov_53.975369:0.00382660669204349475,Jupunba_oxyphyllidia_Yonker_6157@NODE_1_length_1131_cov_128.492410:0.00281463406177468118)75:0.00282814032334354794)44:0.00089239947583950277)58:0.00106302137894119368)90:0.00383589372873195493)98:0.00482289076275258660)85:0.00180030650373022615,Enterolobium_cyclocarpum_MWC9020@NODE_1_length_1305_cov_219.569218:0.06419866254094308555)100:0.03567331856128974632,(Calliandra_bella_LPQ15696@NODE_1_length_1209_cov_107.955830:0.16723772170137335413,Afrocalliandra_redacta_Germishuizen_5585@NODE_1_length_991_cov_163.618162:0.08993440206726734110)100:0.09535927080219895602)100:0.05253030691108614980,Archidendron_clypearia_Wieringa_1849@NODE_1_length_1101_cov_202.930664:0.02069636897912411830);
