# Supplementary material for: A new generic circumscription of Hydrochorea (Leguminosae, Caesalpinioideae, mimosoid clade) with an amphi-Atlantic distribution
Source: PhytoKeys. 2022 Aug 22;205:401–37. doi: 10.3897/phytokeys.205.82775 (PMC9849043; doi:10.3897/phytokeys.205.82775)
Supplement: Supplementary material 3 — Supplementary data file S3 [file phytokeys-205-401_article-82775__-s003.zip › MSC_SAS_m83747_comp40963_c2_seq1_exon01_1rr_MIortho1.tre]

(Acacia_rostellifera_Murphy_466@NODE_1_length_2163_cov_191.377756:0.0117323397225,((Calliandra_bella_LPQ15696@NODE_1_length_1874_cov_290.365609:0.0477997068468,Afrocalliandra_redacta_Germishuizen_5585@NODE_1_length_1610_cov_269.531637:0.0491188785271)100:0.0229893067919,((((Punjuba_racemiflora_Jimenez_Soares_3626@NODE_1_length_1750_cov_162.271967:0.00356676938625,Punjuba_callejasii_Daly_5935@NODE_1_length_1271_cov_23.371859:0.00331960779117)100:0.00178868336493,(Punjuba_killipii_Palodorios_6252@NODE_1_length_1502_cov_86.687018:0.00116313504812,Punjuba_lehmannii_Escobar_7465@NODE_1_length_1479_cov_110.795292:0.00334508005447)100:0.0068816044295)100:0.00348669655072,Balizia_leucocalyx_Aguilar_1939@NODE_1_length_2089_cov_133.459245:0.0142417473926)100:0.00537934207879,((((((Albizia_niopoides_Simon_1601@NODE_1_length_1724_cov_199.081967:0.0108678952337,((Albizia_glabripetala_Lewis_1652@NODE_1_length_1534_cov_93.065202:0.00797280310701,(Albizia_subdimidiata_var_subdimidiata_Ferreira_210@NODE_1_length_1756_cov_201.578320:1.00000050003e-06,Albizia_subdimidiata_var_minor_Gorts_341@NODE_1_length_1165_cov_40.014706:0.00365411058421)56:0.00407469771182)95:0.00516947529293,Albizia_inundata_Wood_26530@NODE_1_length_1566_cov_219.556585:0.00682409978058)96:0.00269777601883)61:0.00127036381611,((Albizia_xerophytica_Hughes_1435@NODE_1_length_1814_cov_125.890040:0.0016117730968,Albizia_adinocephala_FHO33_88@NODE_1_length_1803_cov_211.634415:0.00336216196695)85:0.00140851976101,(Albizia_sinaloensis_Hughes_1576@NODE_1_length_1754_cov_104.721527:0.00520661015587,Albizia_tomentosa_Hughes_648@NODE_1_length_1737_cov_145.518072:0.00390976990171)100:0.00332415224569)100:0.00608715751037)73:1.00000050003e-06,Albizia_burkartiana_StivalSantos_678@NODE_1_length_1416_cov_9.334313:0.0080736253352)83:0.00154897018639,(Albizia_decandra_Vilhena_231@NODE_1_length_1277_cov_32.674167:0.0115169926792,Albizia_multiflora_Hughes_3090@NODE_1_length_1735_cov_163.289505:0.0110905144337)97:0.00210762528874)100:0.00555328049638,(Albizia_edwallii_Dalmaso_272@NODE_1_length_1627_cov_6.048346:0.00706664866946,Albizia_coripatensis_Hughes_2433@NODE_1_length_2054_cov_235.097117:0.00853428139213)100:0.00413332658797)97:0.00316789570141,(Albizia_tomentella_Leach_Dunlop_3801@NODE_1_length_1925_cov_138.690476:0.0215876262633,Enterolobium_cyclocarpum_MWC9020@NODE_1_length_1863_cov_316.436170:0.0118244324345)100:0.0077586241973)88:0.000937225963967)83:0.000619912745627)94:0.00436697559291,Archidendron_clypearia_Wieringa_1849@NODE_1_length_1850_cov_226.068810:0.051816623923):0;
