# Supplementary material for: A new generic circumscription of Hydrochorea (Leguminosae, Caesalpinioideae, mimosoid clade) with an amphi-Atlantic distribution
Source: PhytoKeys. 2022 Aug 22;205:401–37. doi: 10.3897/phytokeys.205.82775 (PMC9849043; doi:10.3897/phytokeys.205.82775)
Supplement: Supplementary material 3 — Supplementary data file S3 [file phytokeys-205-401_article-82775__-s003.zip › RBH3_m2487_comp17655_c0_seq1_exon01_1rr_1to1ortho.tre]

(Enterolobium_cyclocarpum_MWC9020@NODE_1_length_1391_cov_192.329528:0.02480873655987109530,((Afrocalliandra_redacta_Germishuizen_5585@NODE_1_length_1122_cov_245.154067:0.11601865759408383494,((((Punjuba_killipii_Palodorios_6252@NODE_1_length_1137_cov_57.011321:0.00277608785256551862,Punjuba_lehmannii_Escobar_7465@NODE_1_length_1591_cov_105.410172:0.00440435293571067154)71:0.00000100000050002909,(Punjuba_callejasii_Daly_5935@NODE_1_length_962_cov_55.748023:0.00906239854277436294,Punjuba_racemiflora_Jimenez_Soares_3626@NODE_1_length_1483_cov_148.309388:0.00400721361669258060)80:0.00305982834098519505)100:0.00504836870723491399,((Jupunba_langsdorfii_Ribeiro_728@NODE_1_length_1089_cov_160.333992:0.00557012529584584477,(((Balizia_leucocalyx_Aguilar_1939@NODE_1_length_1498_cov_148.609430:0.00849549087096372439,(Jupunba_leucophylla_Iganci_839@NODE_1_length_1729_cov_171.911622:0.00477793565160446014,Jupunba_microcalyx_Iganci_855@NODE_1_length_1560_cov_166.746460:0.00409382301763697599)99:0.00475251552916139582)41:0.00072917809329890628,(Jupunba_idiopoda_Quesada_1718@NODE_1_length_1148_cov_90.550887:0.00680932587256704441,Jupunba_oxyphyllidia_Yonker_6157@NODE_1_length_1020_cov_153.305408:0.00000100000050002909)85:0.00338832190170943381)4:0.00000100000050002909,((Jupunba_barbouriana_Iganci_847@NODE_1_length_1520_cov_182.557866:0.00345627202954433511,Jupunba_trapezifolia_Simon_1600@NODE_1_length_1115_cov_202.643396:0.00093380789646326521)95:0.00320553575620108853,(Jupunba_brachystachya_Lima_7438@NODE_1_length_1477_cov_124.667143:0.00303225241073071684,Jupunba_villosa_Borges_423@NODE_1_length_1535_cov_128.466392:0.00642489084619777412)73:0.00163140141731429032)66:0.00087405453250855860)16:0.00000100000050002909)21:0.00065772345192757309,((Balizia_elegans_Iganci_870@NODE_1_length_1427_cov_134.164444:0.00212957940447259251,(Balizia_pedicellaris_Queiroz_15529@NODE_1_length_1159_cov_269.000000:0.00359360506475481624,(Cathormion_obliquifoliolatum_Wieringa_6519@NODE_1_length_1117_cov_97.804143:0.00469374605522892251,(Hydrochorea_gonggrijpii_Tillett_45696@NODE_1_length_1145_cov_140.868914:0.00550602340296234109,(Cathormion_rhombifolium_Deighton_3618@NODE_1_length_1349_cov_74.291667:0.00626432612250425822,(Balizia_spnov_Morim_577@NODE_1_length_1264_cov_214.263854:0.00243937507946473788,(Hydrochorea_corymbosa1_Bonadeu_655@NODE_1_length_739_cov_132.203216:0.00148308993865144947,Hydrochorea_marginata_Morim_563@NODE_1_length_1766_cov_171.587330:0.00272808921693788991)85:0.00181048808879990327)67:0.00074758460022922681)54:0.00074756369298625185)22:0.00000100000050002909)40:0.00000100000050002909)73:0.00091916162338748209)92:0.00324447505922333818,(((Jupunba_commutata_Maguire_46145@NODE_1_length_1452_cov_148.019636:0.00140656006075153776,Jupunba_longipedunculata_Cardona_2682@NODE_1_length_1284_cov_203.686827:0.00405756906320088161)84:0.00140372578695368449,(Jupunba_macradenia_Lourteig_3021@NODE_1_length_1157_cov_145.536111:0.00816602915812409715,((Jupunba_filamentosa_Lima_7487@NODE_1_length_1552_cov_109.700339:0.00413610399615950853,Jupunba_laeta_Mori_25147@NODE_1_length_1296_cov_59.072190:0.00472373271561723606)79:0.00000100000050002909,Jupunba_cochleata_Bonadeu_673@NODE_1_length_1776_cov_115.000000:0.00337805844751167417)86:0.00135891297254298027)53:0.00066511264944561527)10:0.00000100000050002909,((Jupunba_floribunda_Iganci_883@NODE_1_length_1659_cov_117.772440:0.00988162425483236906,((Jupunba_oppositifolia_Liegier_16014@NODE_1_length_1033_cov_161.861925:0.00409329233229708579,(Jupunba_asplenifolia_Ekman_6383@NODE_1_length_967_cov_55.520225:0.00108785093371935575,Jupunba_nipensis_Mayo_19662@NODE_1_length_957_cov_24.698864:0.00000100000050002909)84:0.00098685126097228823)90:0.00198468814278843610,Jupunba_abbottii_Zanoni_21220@NODE_1_length_1112_cov_134.382609:0.00093166323392968053)95:0.00276287848737848682)71:0.00103357064777084558,Jupunba_limae_Iganci_261@NODE_1_length_1837_cov_102.698864:0.00202553224013697587)14:0.00000100000050002909)15:0.00000100000050002909)49:0.00068787631325249135)95:0.00308683193109486219)100:0.00407539014899371225,((Albizia_edwallii_Dalmaso_272@NODE_1_length_851_cov_6.532663:0.00126233498991844945,Albizia_coripatensis_Hughes_2433@NODE_1_length_1540_cov_202.900205:0.00984200013260658028)100:0.00836267984221190745,(((Albizia_adinocephala_FHO33_88@NODE_1_length_1635_cov_126.337612:0.00409977118307366158,((Albizia_tomentosa_Hughes_648@NODE_1_length_1203_cov_100.470693:0.00390369476595583487,Albizia_sinaloensis_Hughes_1576@NODE_1_length_1327_cov_73.826400:0.00258695827890725394)99:0.00618060374236158432,Albizia_xerophytica_Hughes_1435@NODE_1_length_1384_cov_76.156083:0.00368734955738664674)99:0.00218194317507574469)90:0.00204150955020311956,((Albizia_multiflora_Hughes_3090@NODE_1_length_1373_cov_130.981481:0.00650572081114813173,(((Albizia_subdimidiata_var_minor_Gorts_341@NODE_1_length_1120_cov_35.876318:0.00439605902999438448,Albizia_glabripetala_Lewis_1652@NODE_1_length_1138_cov_35.892554:0.00614872952082586889)85:0.00398656555976895262,(Albizia_subdimidiata_var_subdimidiata_Ferreira_210@NODE_1_length_1274_cov_124.883041:0.00663649152061265325,Albizia_inundata_Wood_26530@NODE_1_length_923_cov_103.103687:0.00585810249311516634)92:0.00218296521892778371)87:0.00618107627645420824,Albizia_decandra_Vilhena_231@NODE_1_length_1016_cov_38.784878:0.00938548964099161429)59:0.00000100000050002909)73:0.00093686918070440045,Albizia_niopoides_Simon_1601@NODE_1_length_1410_cov_131.510878:0.00654327378259575779)48:0.00000100000050002909)96:0.00612368170602119177,Albizia_burkartiana_StivalSantos_678@NODE_1_length_869_cov_8.194103:0.00891372381493413246)100:0.00667692043973376441)100:0.00872091269982143945)80:0.00265735504005045788)26:0.00075924469914327036,(Acacia_rostellifera_Murphy_466@NODE_1_length_1834_cov_183.928856:0.03170816932129279925,Archidendron_clypearia_Wieringa_1849@NODE_1_length_1504_cov_186.904695:0.01884708955587705015)48:0.00191455825557634786)39:0.00430572620279849778,Albizia_tomentella_Leach_Dunlop_3801@NODE_1_length_1385_cov_265.711009:0.03166531428187208813);
