# Supplementary material for: A new generic circumscription of Hydrochorea (Leguminosae, Caesalpinioideae, mimosoid clade) with an amphi-Atlantic distribution
Source: PhytoKeys. 2022 Aug 22;205:401–37. doi: 10.3897/phytokeys.205.82775 (PMC9849043; doi:10.3897/phytokeys.205.82775)
Supplement: Supplementary material 3 — Supplementary data file S3 [file phytokeys-205-401_article-82775__-s003.zip › RBH3_m2495_comp17670_c0_seq1_exon04_1rr_1to1ortho.tre]

(Jupunba_oxyphyllidia_Yonker_6157@NODE_2_length_808_cov_59.012312:0.00556034507354336884,((Jupunba_trapezifolia_Simon_1600@NODE_3_length_920_cov_105.778035:0.02249685445524091110,((Jupunba_macradenia_Lourteig_3021@NODE_2_length_922_cov_59.313609:0.02483741204023064489,(((Jupunba_leucophylla_Iganci_839@NODE_3_length_1056_cov_49.368744:0.00957873160919219674,Jupunba_microcalyx_Iganci_855@NODE_2_length_1298_cov_60.935299:0.00834240545624609364)87:0.00370843221604833613,Jupunba_longipedunculata_Cardona_2682@NODE_2_length_896_cov_46.611722:0.01104715191302903764)68:0.00089733437859513990,Jupunba_barbouriana_Iganci_847@NODE_2_length_1068_cov_145.700303:0.00946114698501748785)38:0.00000100000050002909)39:0.00172529672729798060,((Jupunba_brachystachya_Lima_7438@NODE_2_length_1212_cov_55.206167:0.00657013735714676722,Jupunba_filamentosa_Lima_7487@NODE_2_length_1234_cov_48.631806:0.00562276497987237132)89:0.00140238055576375614,Jupunba_laeta_Mori_25147@NODE_2_length_800_cov_17.156293:0.02017039485279135264)58:0.00154714567691048577)45:0.00368915696015142611)62:0.00267112056435924328,(((Jupunba_limae_Iganci_261@NODE_2_length_1176_cov_47.184713:0.00580655695725005704,Jupunba_villosa_Borges_423@NODE_2_length_1219_cov_77.990368:0.00086704153696606193)100:0.01143888162150505025,((Punjuba_lehmannii_Escobar_7465@NODE_2_length_977_cov_50.235556:0.08544898979083857815,Jupunba_commutata_Maguire_46145@NODE_2_length_1381_cov_46.258436:0.12824407768567122612)49:0.07805940863554582110,((Balizia_spnov_Morim_577@NODE_4_length_761_cov_76.124646:0.00246745098142022411,((Hydrochorea_gonggrijpii_Tillett_45696@NODE_3_length_752_cov_30.005926:0.00620131968923521345,Hydrochorea_marginata_Morim_563@NODE_2_length_1066_cov_38.310415:0.02496734025810048302)60:0.00002391599852122841,(Hydrochorea_corymbosa2_Iganci_862@NODE_3_length_516_cov_75.416486:0.00000100000050002909,Hydrochorea_corymbosa1_Bonadeu_655@NODE_3_length_500_cov_39.020225:0.00275712271372859823)100:0.01015459864741252022)47:0.00274157442588146734)94:0.01311932916276712692,Balizia_leucocalyx_Aguilar_1939@NODE_2_length_1157_cov_43.334259:0.04143266998617495950)82:0.01430955814346335057)40:0.03251410869788189106)25:0.00000100000050002909,((Jupunba_langsdorfii_Ribeiro_728@NODE_2_length_1497_cov_52.618310:0.01009274723898438177,(Jupunba_asplenifolia_Ekman_6383@NODE_2_length_587_cov_37.903922:0.02020796051798592896,((Jupunba_nipensis_Mayo_19662@NODE_2_length_624_cov_20.493601:0.00718862329226222212,Jupunba_abbottii_Zanoni_21220@NODE_2_length_913_cov_53.688995:0.00293573520309279743)26:0.00000100000050002909,Jupunba_oppositifolia_Liegier_16014@NODE_2_length_850_cov_59.522639:0.00621843530665798071)50:0.00214967001312141564)100:0.01295624668598918845)91:0.00366624131709524436,(Punjuba_racemiflora_Jimenez_Soares_3626@NODE_2_length_930_cov_76.788980:0.02586098615697168118,(Albizia_adinocephala_FHO33_88@NODE_3_length_905_cov_44.394928:0.11425916889089775264,Enterolobium_cyclocarpum_MWC9020@NODE_2_length_893_cov_46.560049:0.08826201380392978413)60:0.00367793929197380524)44:0.01002465906196173782)31:0.00114183635564899986)60:0.00502065753147402666)99:0.01143217554003845768,Jupunba_idiopoda_Quesada_1718@NODE_2_length_771_cov_61.083573:0.00708543199450410721);
