# Supplementary material for: A new generic circumscription of Hydrochorea (Leguminosae, Caesalpinioideae, mimosoid clade) with an amphi-Atlantic distribution
Source: PhytoKeys. 2022 Aug 22;205:401–37. doi: 10.3897/phytokeys.205.82775 (PMC9849043; doi:10.3897/phytokeys.205.82775)
Supplement: Supplementary material 3 — Supplementary data file S3 [file phytokeys-205-401_article-82775__-s003.zip › RBH3_m2495_comp17670_c0_seq1_exon04_2rr_1to1ortho.tre]

((Punjuba_lehmannii_Escobar_7465@NODE_1_length_2369_cov_58.994764:0.00868042823273112822,Punjuba_racemiflora_Jimenez_Soares_3626@NODE_3_length_918_cov_40.137931:0.01334581245391995054)68:0.00118129579769100999,(((Jupunba_limae_Iganci_261@NODE_1_length_2694_cov_73.947268:0.00479281156751040251,(((Jupunba_asplenifolia_Ekman_6383@NODE_3_length_553_cov_33.989496:0.00185220740890793011,((Jupunba_filamentosa_Lima_7487@NODE_1_length_2505_cov_85.442751:0.00892449145079961086,((Jupunba_oppositifolia_Liegier_16014@NODE_3_length_747_cov_33.952239:0.00552895952645866828,Jupunba_abbottii_Zanoni_21220@NODE_3_length_870_cov_36.373266:0.00000100000050002909)66:0.00233211834761059200,((Jupunba_floribunda_Iganci_883@NODE_1_length_2610_cov_75.250691:0.00688178336589878419,Jupunba_cochleata_Bonadeu_673@NODE_1_length_2513_cov_85.760263:0.00760116916610178561)66:0.00030274675781054029,Jupunba_laeta_Mori_25147@NODE_4_length_673_cov_17.286913:0.00748619480481670877)10:0.00013960620994382276)12:0.00000100000050002909)13:0.00000100000050002909,Jupunba_nipensis_Mayo_19662@NODE_3_length_540_cov_14.958963:0.00000100000050002909)2:0.00000108927142523353)6:0.00067019016995145068,(Jupunba_leucophylla_Iganci_839@NODE_1_length_2717_cov_144.012879:0.00448985251911280733,Jupunba_microcalyx_Iganci_855@NODE_1_length_2677_cov_98.926538:0.00312694184711607807)46:0.00167485055259354240)10:0.00061435730134785850,(((Jupunba_oxyphyllidia_Yonker_6157@NODE_3_length_777_cov_25.060000:0.01016235716604685368,Jupunba_idiopoda_Quesada_1718@NODE_3_length_687_cov_18.567213:0.00754300604608831426)96:0.00447953457611825062,(((Balizia_elegans_Iganci_870@NODE_2_length_1061_cov_38.054878:0.00685202945281366670,Balizia_pedicellaris_Queiroz_15529@NODE_2_length_1199_cov_403.461538:0.00204451881099395813)95:0.00565872152472330758,Balizia_leucocalyx_Aguilar_1939@NODE_1_length_2443_cov_88.314455:0.00838351543815491276)81:0.00420377718540307192,((((Hydrochorea_corymbosa1_Bonadeu_655@NODE_2_length_819_cov_190.175393:0.00632541671775757423,Hydrochorea_marginata_Morim_563@NODE_1_length_2713_cov_111.603187:0.00234925000357614306)95:0.00315490542587166774,(Hydrochorea_corymbosa2_Iganci_862@NODE_2_length_1079_cov_142.593750:0.01199611096077967884,Cathormion_obliquifoliolatum_Wieringa_6519@NODE_2_length_1122_cov_160.491097:0.00710324410650871058)82:0.00194735152463017583)73:0.00064528881672269776,(Cathormion_rhombifolium_Deighton_3618@NODE_2_length_988_cov_28.858397:0.00935532980816141356,Hydrochorea_gonggrijpii_Tillett_45696@NODE_2_length_766_cov_39.560232:0.00652953560345395038)97:0.00613927716340795671)89:0.00416879119742369353,((Balizia_spnov_Morim_577@NODE_2_length_1073_cov_208.958743:0.01923787184491561678,Jupunba_macradenia_Lourteig_3021@NODE_4_length_660_cov_49.759863:0.00636115956631990494)63:0.00144583667253233954,Jupunba_longipedunculata_Cardona_2682@NODE_3_length_782_cov_40.287943:0.00660025776803138675)60:0.00126688749574362298)63:0.00067258336684197795)91:0.00145673931565847817)59:0.00100010155256436990,Jupunba_commutata_Maguire_46145@NODE_1_length_2229_cov_76.888476:0.00866524117477132996)33:0.00046124248723250250)12:0.00109383191297210045)21:0.00083451711780883973,(((Jupunba_trapezifolia_Simon_1600@NODE_2_length_1066_cov_176.940653:0.07062464875814332410,Jupunba_barbouriana_Iganci_847@NODE_1_length_2541_cov_99.299107:0.00667466846479104672)48:0.00139356928081647456,Jupunba_langsdorfii_Ribeiro_728@NODE_1_length_2599_cov_72.043220:0.00715419405056545808)21:0.00000100000050002909,(Jupunba_brachystachya_Lima_7438@NODE_1_length_2538_cov_82.249086:0.00252146048576891652,Jupunba_villosa_Borges_423@NODE_1_length_2702_cov_91.896762:0.00462519761318901101)100:0.00293668029744612166)26:0.00057965390159537417)99:0.00330027650288826791,((((Albizia_burkartiana_StivalSantos_678@NODE_2_length_670_cov_14.102439:0.02119635176062575899,Albizia_coripatensis_Hughes_2433@NODE_1_length_2562_cov_115.862777:0.01560866980051412410)59:0.00645176173392708607,Albizia_edwallii_Dalmaso_272@NODE_2_length_903_cov_7.187500:0.02411191752168102484)44:0.00048799670122899727,(((Albizia_decandra_Vilhena_231@NODE_2_length_570_cov_14.253550:0.01288938114898332404,Albizia_inundata_Wood_26530@NODE_2_length_872_cov_155.223990:0.01891879857546814939)72:0.00269467320550479447,Albizia_niopoides_Simon_1601@NODE_2_length_811_cov_46.779292:0.02844286596423997726)41:0.00151584810590038306,(((Albizia_tomentosa_Hughes_648@NODE_2_length_662_cov_35.369231:0.00000100000050002909,Albizia_sinaloensis_Hughes_1576@NODE_2_length_608_cov_30.983051:0.00000100000050002909)100:0.01406176642649595299,(Albizia_xerophytica_Hughes_1435@NODE_2_length_735_cov_21.273556:0.01646743057604930366,Albizia_adinocephala_FHO33_88@NODE_2_length_1147_cov_31.577570:0.00850645183007836363)89:0.00182248804716754064)100:0.01196665460998395936,((Albizia_subdimidiata_var_minor_Gorts_341@NODE_2_length_627_cov_7.289091:0.00334490122576226517,Albizia_subdimidiata_var_subdimidiata_Ferreira_210@NODE_2_length_891_cov_38.259214:0.00176319094773398112)100:0.01867934325128561834,Albizia_multiflora_Hughes_3090@NODE_2_length_946_cov_29.920598:0.01107116669112050492)78:0.00116049402021934180)60:0.00329408008168209513)53:0.00091503322112497195)99:0.00603316911050711269,(Archidendron_clypearia_Wieringa_1849@NODE_2_length_892_cov_73.412270:0.02339216246279283290,(Acacia_rostellifera_Murphy_466@NODE_1_length_2344_cov_113.502426:0.03818017475795183052,(Albizia_tomentella_Leach_Dunlop_3801@NODE_1_length_2338_cov_100.879257:0.03331594315906462322,Enterolobium_cyclocarpum_MWC9020@NODE_1_length_2373_cov_147.540941:0.03356991977248026393)55:0.00132441279061998947)58:0.00109082155668445467)90:0.00093798291600753108)99:0.00401584165868117040)99:0.00641272882745451672,Punjuba_callejasii_Daly_5935@NODE_2_length_642_cov_20.286726:0.00800334477215693986);
