# Supplementary material for: A new generic circumscription of Hydrochorea (Leguminosae, Caesalpinioideae, mimosoid clade) with an amphi-Atlantic distribution
Source: PhytoKeys. 2022 Aug 22;205:401–37. doi: 10.3897/phytokeys.205.82775 (PMC9849043; doi:10.3897/phytokeys.205.82775)
Supplement: Supplementary material 3 — Supplementary data file S3 [file phytokeys-205-401_article-82775__-s003.zip › RBH3_m2495_comp17670_c0_seq1_exon04_3rr_1to1ortho.tre]

(Albizia_adinocephala_FHO33_88@NODE_1_length_1441_cov_118.156891:0.01055983106692962893,(((Archidendron_clypearia_Wieringa_1849@NODE_1_length_1383_cov_181.336141:0.02722715938842167060,((Punjuba_killipii_Palodorios_6252@NODE_1_length_1101_cov_69.015625:0.00461126956267508999,(Punjuba_callejasii_Daly_5935@NODE_1_length_1164_cov_13.816007:0.01154386263498478372,Punjuba_racemiflora_Jimenez_Soares_3626@NODE_1_length_1468_cov_114.459382:0.00775905438903638171)54:0.00000100000050002909)96:0.00604468667374532913,((((Hydrochorea_gonggrijpii_Tillett_45696@NODE_1_length_1276_cov_93.208507:0.00640195521909531391,(Balizia_elegans_Iganci_870@NODE_1_length_1601_cov_109.049869:0.00664469464033845894,Balizia_pedicellaris_Queiroz_15529@NODE_1_length_1398_cov_211.607595:0.00698700988908586285)97:0.00328883920551526453)56:0.00075585674718926788,((Cathormion_rhombifolium_Deighton_3618@NODE_1_length_1305_cov_77.114821:0.00387208940482767225,(Balizia_spnov_Morim_577@NODE_1_length_1394_cov_171.483943:0.00304944406490271743,(Cathormion_obliquifoliolatum_Wieringa_6519@NODE_1_length_1204_cov_103.945170:0.00382467404550104750,(Hydrochorea_corymbosa1_Bonadeu_655@NODE_1_length_990_cov_150.939037:0.00827237824704485369,Hydrochorea_corymbosa2_Iganci_862@NODE_1_length_1323_cov_185.527603:0.00308202809840563792)79:0.00309314344715396579)78:0.00166904791449188250)93:0.00304073224487741304)71:0.00100849899167417901,(Jupunba_longipedunculata_Cardona_2682@NODE_1_length_1244_cov_110.891174:0.00487139227868941919,(Jupunba_laeta_Mori_25147@NODE_1_length_1236_cov_45.736842:0.00408181234878751686,((Jupunba_nipensis_Mayo_19662@NODE_1_length_942_cov_25.042775:0.00432232389832134124,(Jupunba_abbottii_Zanoni_21220@NODE_1_length_1138_cov_92.794533:0.00230101344234712483,Jupunba_asplenifolia_Ekman_6383@NODE_1_length_1014_cov_54.938100:0.00198694867550909147)40:0.00000100000050002909)91:0.00700016190956339115,Jupunba_oppositifolia_Liegier_16014@NODE_1_length_1122_cov_104.298565:0.00818930442291027939)96:0.00220762786390577568)74:0.00164452817860754989)46:0.00076810658885739390)14:0.00000100000050002909)39:0.00073344215030065197,Jupunba_macradenia_Lourteig_3021@NODE_1_length_1162_cov_107.411060:0.00880188675861436932)89:0.00230730615721435380,(Jupunba_idiopoda_Quesada_1718@NODE_1_length_1294_cov_73.381265:0.00704979976945972753,Jupunba_trapezifolia_Simon_1600@NODE_1_length_1177_cov_193.140820:0.00953867003565878231)76:0.00075221178677209097)94:0.00148660227113417941)100:0.00558236222741556685)100:0.00831819652835572368,((Albizia_decandra_Vilhena_231@NODE_1_length_930_cov_29.901524:0.01123787011644767665,(((Albizia_glabripetala_Lewis_1652@NODE_1_length_983_cov_63.259382:0.00000100000050002909,(Albizia_subdimidiata_var_minor_Gorts_341@NODE_1_length_1053_cov_28.882172:0.00095753110360148835,Albizia_subdimidiata_var_subdimidiata_Ferreira_210@NODE_1_length_1360_cov_128.006235:0.00254891922010194944)63:0.00193372476271874076)100:0.00487352062330000200,Albizia_multiflora_Hughes_3090@NODE_1_length_1417_cov_102.420149:0.00924292764715097491)57:0.00000100000050002909,Albizia_inundata_Wood_26530@NODE_1_length_940_cov_247.988701:0.00878798178475046626)73:0.00236668120690549646)87:0.00590484091607917146,(Albizia_edwallii_Dalmaso_272@NODE_1_length_1060_cov_5.211940:0.00979223494043365665,(Albizia_burkartiana_StivalSantos_678@NODE_1_length_848_cov_8.379571:0.01096637934731730345,Albizia_niopoides_Simon_1601@NODE_1_length_1030_cov_129.304302:0.02062120989458886278)49:0.00000100000050002909)38:0.00000100000050002909)54:0.00089657927990309701)95:0.00385725759303076621,(Albizia_sinaloensis_Hughes_1576@NODE_1_length_1325_cov_65.970353:0.00151956848735457987,Albizia_tomentosa_Hughes_648@NODE_1_length_1556_cov_70.884381:0.00384435544592154343)100:0.00382540373450948427)85:0.00000100000050002909,Albizia_xerophytica_Hughes_1435@NODE_1_length_1321_cov_76.827974:0.00658129392700441181);
