# Supplementary material for: A new generic circumscription of Hydrochorea (Leguminosae, Caesalpinioideae, mimosoid clade) with an amphi-Atlantic distribution
Source: PhytoKeys. 2022 Aug 22;205:401–37. doi: 10.3897/phytokeys.205.82775 (PMC9849043; doi:10.3897/phytokeys.205.82775)
Supplement: Supplementary material 3 — Supplementary data file S3 [file phytokeys-205-401_article-82775__-s003.zip › RBH3_m2676_comp17980_c0_seq1_exon03_1rr_MIortho1.tre]

(((Punjuba_killipii_Palodorios_6252@NODE_1_length_661_cov_56.510274:0.0085871039055,(Punjuba_lehmannii_Escobar_7465@NODE_1_length_1039_cov_63.674636:0.0016478285892,Punjuba_callejasii_Daly_5935@NODE_1_length_643_cov_19.249117:0.0107129657583)82:1.00000050003e-06)94:0.0116722636609,((((Jupunba_limae_Iganci_261@NODE_1_length_752_cov_101.554074:0.00830730898284,(Jupunba_microcalyx_Iganci_855@NODE_1_length_1302_cov_88.678367:0.00941420012341,Jupunba_leucophylla_Iganci_839@NODE_1_length_1344_cov_115.855564:0.00200118251461)39:0.00148800456181)93:0.0087878205594,(((Hydrochorea_gonggrijpii_Tillett_45696@NODE_1_length_724_cov_110.196291:0.0245519387432,((Cathormion_rhombifolium_Deighton_3618@NODE_1_length_977_cov_64.244444:1.00000050003e-06,Cathormion_obliquifoliolatum_Wieringa_6519@NODE_1_length_983_cov_103.536638:0.00290626350789)100:0.0082342913059,((Hydrochorea_marginata_Morim_563@NODE_1_length_755_cov_168.097345:0.0015404122816,Hydrochorea_corymbosa2_Iganci_862@NODE_1_length_660_cov_246.461157:0.0017379069426)77:0.0030753855614,Hydrochorea_corymbosa1_Bonadeu_655@NODE_1_length_696_cov_161.815913:0.00170642795296)58:0.0031296513481)30:1.00000050003e-06)95:0.0074514584118,Jupunba_barbouriana_Iganci_847@NODE_1_length_864_cov_141.674714:0.014652123321)83:0.00272642834142,((Jupunba_floribunda_Iganci_883@NODE_1_length_1333_cov_65.552548:0.00761257550861,(Balizia_leucocalyx_Aguilar_1939@NODE_1_length_1122_cov_64.824880:0.0137436888872,(Balizia_elegans_Iganci_870@NODE_1_length_1376_cov_60.430331:0.00844778500396,Balizia_pedicellaris_Queiroz_15529@NODE_1_length_823_cov_225.511719:0.00459733082952)99:0.00670866050941)25:1.00000050003e-06)42:0.000925591336199,(Jupunba_macradenia_Lourteig_3021@NODE_1_length_649_cov_79.370629:0.0238009037044,Balizia_spnov_Morim_577@NODE_1_length_1077_cov_185.560665:0.0160196072602)49:0.00305778860815)39:0.00139310753496)65:0.00369954043908)93:0.00593238620624,(((Jupunba_idiopoda_Quesada_1718@NODE_1_length_703_cov_77.691693:0.00498059443058,Jupunba_oxyphyllidia_Yonker_6157@NODE_1_length_672_cov_118.050420:0.00815153241381)100:0.0124142329101,Jupunba_oppositifolia_Liegier_16014@NODE_1_length_686_cov_82.075534:0.0334308429188)54:0.0074192045857,(Jupunba_cochleata_Bonadeu_673@NODE_1_length_1458_cov_65.927589:0.00947064975145,((Jupunba_commutata_Maguire_46145@NODE_1_length_1046_cov_68.859649:0.0136026054382,Jupunba_trapezifolia_Simon_1600@NODE_2_length_521_cov_33.600858:0.00518255304904)77:0.00379171840371,((Jupunba_brachystachya_Lima_7438@NODE_1_length_934_cov_79.869312:0.00482736008221,Jupunba_villosa_Borges_423@NODE_1_length_1069_cov_96.202621:1.00000050003e-06)100:0.012990815778,Jupunba_longipedunculata_Cardona_2682@NODE_1_length_710_cov_97.502370:0.00785522948438)39:0.00161320737954)43:0.0024471316895)60:0.00540137098692)45:0.00355368434738)52:0.00220726690462,(Jupunba_langsdorfii_Ribeiro_728@NODE_1_length_883_cov_81.552109:0.0147298718002,(Jupunba_filamentosa_Lima_7487@NODE_1_length_1040_cov_71.483904:0.00955325589039,Jupunba_laeta_Mori_25147@NODE_1_length_529_cov_33.500000:0.027638882326)56:0.00518406329678)93:0.0175732848223)74:0.00233184182367)90:0.00775675700012,(Punjuba_racemiflora_Jimenez_Soares_3626@NODE_1_length_1188_cov_72.161116:0.024936408491,((((Albizia_subdimidiata_var_subdimidiata_Ferreira_210@NODE_1_length_841_cov_110.594241:0.0190202829965,(Albizia_glabripetala_Lewis_1652@NODE_1_length_812_cov_44.076190:0.0114376969744,Albizia_decandra_Vilhena_231@NODE_1_length_659_cov_24.807560:0.020534562034)86:0.00669532174678)88:0.00868259362521,(Albizia_adinocephala_FHO33_88@NODE_1_length_1002_cov_105.478919:0.0261404948685,((Albizia_niopoides_Simon_1601@NODE_1_length_992_cov_83.985792:0.0323090297544,((Albizia_sinaloensis_Hughes_1576@NODE_1_length_839_cov_69.888451:0.00261548168588,Albizia_tomentosa_Hughes_648@NODE_1_length_1144_cov_59.807873:0.00141316583743)100:0.0193823254318,Albizia_xerophytica_Hughes_1435@NODE_1_length_871_cov_62.458438:0.00870709959196)68:0.00328786085089)8:1.00000050003e-06,(Albizia_burkartiana_StivalSantos_678@NODE_1_length_838_cov_7.427842:0.00912919382201,(Albizia_subdimidiata_var_minor_Gorts_341@NODE_1_length_821_cov_25.014785:0.0160951616506,(Albizia_multiflora_Hughes_3090@NODE_1_length_952_cov_79.006857:0.0112767235285,Albizia_inundata_Wood_26530@NODE_1_length_786_cov_106.354309:0.0218764650412)51:0.00280706585359)88:0.00869712361604)49:0.00107722063682)58:0.00236909884531)73:0.0046545947351)89:0.00638198947668,(Albizia_edwallii_Dalmaso_272@NODE_1_length_747_cov_7.374277:0.0174910596252,Albizia_coripatensis_Hughes_2433@NODE_1_length_1275_cov_116.949082:0.00851169236905)93:0.00625328939736)99:0.0111338548532,(Enterolobium_cyclocarpum_MWC9020@NODE_1_length_1314_cov_151.989491:0.043780677989,(Afrocalliandra_redacta_Germishuizen_5585@NODE_1_length_609_cov_204.250000:0.115988667374,(Acacia_rostellifera_Murphy_466@NODE_2_length_849_cov_149.005181:0.0386405945688,Archidendron_clypearia_Wieringa_1849@NODE_1_length_1079_cov_111.019960:0.0263675381569)100:0.0359318586679)100:0.0492958992357)90:0.00835951249318)49:0.000509896937324)62:0.00257004466777,Albizia_tomentella_Leach_Dunlop_3801@NODE_1_length_1140_cov_106.256820:0.0631625098391):0;
