# Supplementary material for: A new generic circumscription of Hydrochorea (Leguminosae, Caesalpinioideae, mimosoid clade) with an amphi-Atlantic distribution
Source: PhytoKeys. 2022 Aug 22;205:401–37. doi: 10.3897/phytokeys.205.82775 (PMC9849043; doi:10.3897/phytokeys.205.82775)
Supplement: Supplementary material 3 — Supplementary data file S3 [file phytokeys-205-401_article-82775__-s003.zip › RBH3_m2956_comp18384_c0_seq2_exon06_1rr_1to1ortho.tre]

(((Albizia_edwallii_Dalmaso_272@NODE_1_length_1139_cov_7.118081:0.00766437578177597053,Albizia_coripatensis_Hughes_2433@NODE_1_length_1397_cov_175.374242:0.01009159675898859375)62:0.00359365298025226361,(Albizia_burkartiana_StivalSantos_678@NODE_1_length_920_cov_11.159538:0.02537756432308022406,((Albizia_niopoides_Simon_1601@NODE_1_length_1028_cov_136.615142:0.03014724595760404080,(Albizia_decandra_Vilhena_231@NODE_1_length_659_cov_28.319588:0.10528785444820193407,(Albizia_multiflora_Hughes_3090@NODE_1_length_1299_cov_100.650573:0.00957879358098031285,(Albizia_inundata_Wood_26530@NODE_1_length_937_cov_235.606576:0.00231478125660445830,((Albizia_glabripetala_Lewis_1652@NODE_1_length_740_cov_49.757164:0.00000100000050002909,Albizia_subdimidiata_var_minor_Gorts_341@NODE_1_length_1016_cov_39.484558:0.00000100000050002909)86:0.00287108656038405005,Albizia_subdimidiata_var_subdimidiata_Ferreira_210@NODE_1_length_993_cov_117.812227:0.00586998486751235879)37:0.00000100000050002909)95:0.00645633312518057844)74:0.00000100000050002909)72:0.00442371444154673714)69:0.00223163455019491710,(Albizia_adinocephala_FHO33_88@NODE_1_length_1520_cov_108.717256:0.01150096334269867099,(Albizia_xerophytica_Hughes_1435@NODE_1_length_1117_cov_68.040385:0.01084943818218159044,(Albizia_tomentosa_Hughes_648@NODE_1_length_1059_cov_96.756619:0.00471463935020570261,Albizia_sinaloensis_Hughes_1576@NODE_1_length_1072_cov_74.827136:0.00230811553353935149)98:0.00807591192494172203)74:0.00000100000050002909)92:0.00634243862731267549)38:0.00000100000050002909)56:0.00512279592451795641)52:0.00286235816032100361,((Jupunba_laeta_Mori_25147@NODE_1_length_871_cov_53.496222:0.01858889828188883819,((Jupunba_oxyphyllidia_Yonker_6157@NODE_1_length_954_cov_119.281642:0.00581558144331919061,(Jupunba_idiopoda_Quesada_1718@NODE_1_length_837_cov_58.538158:0.00313932830551114095,((Jupunba_nipensis_Mayo_19662@NODE_1_length_835_cov_42.676781:0.00000100000050002909,Jupunba_asplenifolia_Ekman_6383@NODE_1_length_887_cov_35.834568:0.00760652903909007395)95:0.00321894245741108191,(Jupunba_oppositifolia_Liegier_16014@NODE_1_length_895_cov_120.020782:0.00295092786281401110,Jupunba_abbottii_Zanoni_21220@NODE_1_length_1021_cov_111.723517:0.00269483668339297495)98:0.00488888760877222335)98:0.00325340405188059931)97:0.00270559978126763776)85:0.00357822552021139131,(((Jupunba_limae_Iganci_261@NODE_1_length_1374_cov_95.551272:0.00246028510941775653,(Jupunba_filamentosa_Lima_7487@NODE_1_length_1389_cov_92.041159:0.00226740656580314871,(Jupunba_brachystachya_Lima_7438@NODE_1_length_1553_cov_83.258808:0.00000100000050002909,Jupunba_villosa_Borges_423@NODE_1_length_1461_cov_105.266618:0.00075192911232929520)79:0.00075169640677743015)32:0.00000100000050002909)100:0.00680706870904105102,((((Jupunba_leucophylla_Iganci_839@NODE_1_length_1282_cov_190.622407:0.00116501283458649149,Jupunba_microcalyx_Iganci_855@NODE_1_length_1500_cov_115.490513:0.00656349533533241540)95:0.00392288283967559635,Jupunba_cochleata_Bonadeu_673@NODE_1_length_1630_cov_95.860270:0.00834366092997154522)87:0.00371647214200196419,(Jupunba_trapezifolia_Simon_1600@NODE_1_length_866_cov_163.276202:0.00632817561956960060,Jupunba_commutata_Maguire_46145@NODE_1_length_1227_cov_120.385217:0.00213452676569722251)91:0.00426227886600362600)32:0.00000100000050002909,(((Balizia_pedicellaris_Queiroz_15529@NODE_1_length_1430_cov_341.629818:0.00453640944166447922,(Balizia_spnov_Morim_577@NODE_1_length_1289_cov_199.008914:0.01619814947722430024,Balizia_elegans_Iganci_870@NODE_1_length_1552_cov_85.068475:0.00388590179470295035)98:0.00292339126028257155)17:0.00000100000050002909,(Balizia_leucocalyx_Aguilar_1939@NODE_1_length_1475_cov_97.407725:0.00529371053886399951,(Jupunba_macradenia_Lourteig_3021@NODE_1_length_1089_cov_101.433794:0.00929181410330651679,((Hydrochorea_marginata_Morim_563@NODE_1_length_1824_cov_113.534058:0.00794379752094774051,((Hydrochorea_corymbosa1_Bonadeu_655@NODE_1_length_1030_cov_185.932308:0.00973044520633578776,Hydrochorea_corymbosa2_Iganci_862@NODE_1_length_1268_cov_193.485573:0.00214165964957781186)78:0.00424402970536803207,Hydrochorea_gonggrijpii_Tillett_45696@NODE_1_length_981_cov_135.122788:0.00521607825031182235)63:0.00000100000050002909)94:0.00290990162182106155,(Cathormion_rhombifolium_Deighton_3618@NODE_1_length_1196_cov_61.118856:0.00289859403104449640,Cathormion_obliquifoliolatum_Wieringa_6519@NODE_1_length_1381_cov_122.036953:0.01098820668268160085)93:0.00178061198599765904)77:0.00169296920581629403)17:0.00000100000050002909)31:0.00000100000050002909)93:0.00227184407633850092,(Jupunba_floribunda_Iganci_883@NODE_1_length_1498_cov_84.334975:0.00761911870025698892,Jupunba_longipedunculata_Cardona_2682@NODE_1_length_991_cov_138.097374:0.00254841051822183228)77:0.00152246958966160322)77:0.00302084241347388288)62:0.00150917106650555661)30:0.00000100000050002909,(Jupunba_langsdorfii_Ribeiro_728@NODE_1_length_1475_cov_82.432761:0.00519806455928689421,Jupunba_barbouriana_Iganci_847@NODE_1_length_1118_cov_165.998079:0.00777714376238249159)40:0.00085918360314494405)67:0.00000100000050002909)24:0.00000100000050002909)83:0.00808854228888580655,(Archidendron_clypearia_Wieringa_1849@NODE_1_length_1298_cov_146.550369:0.04006478834181446957,(((Punjuba_callejasii_Daly_5935@NODE_1_length_845_cov_31.494792:0.01005992793936786450,Punjuba_racemiflora_Jimenez_Soares_3626@NODE_1_length_1395_cov_90.086495:0.03664431525314118532)100:0.00961419452998232837,(Punjuba_killipii_Palodorios_6252@NODE_1_length_812_cov_63.638095:0.00478191903555737988,Punjuba_lehmannii_Escobar_7465@NODE_1_length_1245_cov_66.883562:0.01599823944303691708)100:0.00979194591148326889)100:0.04384391705448564130,((Afrocalliandra_redacta_Germishuizen_5585@NODE_1_length_978_cov_135.693674:0.10076897065898469952,Calliandra_bella_LPQ15696@NODE_1_length_1131_cov_204.229602:0.10550915591744505773)100:0.08433615748585289451,(Acacia_rostellifera_Murphy_466@NODE_1_length_841_cov_150.541885:0.10708121961639376074,Enterolobium_cyclocarpum_MWC9020@NODE_1_length_1260_cov_196.086221:0.04523489738708588032)33:0.00815094800506187440)38:0.00889203803479102564)29:0.01593692197744137756)19:0.00452830433268491123)24:0.00316135611085223206,Albizia_tomentella_Leach_Dunlop_3801@NODE_1_length_1088_cov_136.242334:0.04109029971040489837);
