# Supplementary material for: A new generic circumscription of Hydrochorea (Leguminosae, Caesalpinioideae, mimosoid clade) with an amphi-Atlantic distribution
Source: PhytoKeys. 2022 Aug 22;205:401–37. doi: 10.3897/phytokeys.205.82775 (PMC9849043; doi:10.3897/phytokeys.205.82775)
Supplement: Supplementary material 3 — Supplementary data file S3 [file phytokeys-205-401_article-82775__-s003.zip › RBH3_m3147_comp18644_c0_seq1_exon09_1rr_1to1ortho.tre]

(Afrocalliandra_redacta_Germishuizen_5585@NODE_1_length_925_cov_187.688679:0.13708232712027584865,((((Punjuba_lehmannii_Escobar_7465@NODE_1_length_1150_cov_49.787512:0.00737706832998466858,(Punjuba_killipii_Palodorios_6252@NODE_1_length_674_cov_44.128978:0.00407633155222640164,(Punjuba_callejasii_Daly_5935@NODE_1_length_742_cov_17.159398:0.00622694528053154873,Punjuba_racemiflora_Jimenez_Soares_3626@NODE_1_length_1174_cov_89.219690:0.00359805120920397804)63:0.00177818253340374360)39:0.00000100000050002909)99:0.00782498784460512395,((Albizia_edwallii_Dalmaso_272@NODE_1_length_862_cov_6.423792:0.00451073800441655938,Albizia_coripatensis_Hughes_2433@NODE_1_length_1532_cov_100.243299:0.03197135742492072247)100:0.00813039939715341081,(((Albizia_sinaloensis_Hughes_1576@NODE_1_length_1043_cov_60.402692:0.00098890772909156948,Albizia_tomentosa_Hughes_648@NODE_1_length_832_cov_105.948344:0.00271024398186594899)95:0.00295870503306472051,(Albizia_adinocephala_FHO33_88@NODE_1_length_1534_cov_78.733013:0.00666222613849994615,Albizia_xerophytica_Hughes_1435@NODE_1_length_1079_cov_59.175649:0.00636593328487873502)96:0.00202605277785326008)99:0.00754353617004731650,((Albizia_burkartiana_StivalSantos_678@NODE_1_length_753_cov_7.104585:0.00909592884287029925,Albizia_niopoides_Simon_1601@NODE_1_length_1063_cov_97.341785:0.02703467199355827702)25:0.00000100000050002909,((Albizia_decandra_Vilhena_231@NODE_1_length_606_cov_20.077505:0.02187152950876717489,Albizia_multiflora_Hughes_3090@NODE_1_length_1044_cov_84.822130:0.01147888689535135447)95:0.00457051558653932041,(Albizia_glabripetala_Lewis_1652@NODE_1_length_772_cov_56.280576:0.00982988493404059541,(Albizia_inundata_Wood_26530@NODE_1_length_795_cov_179.325676:0.00697929565325476967,(Albizia_subdimidiata_var_subdimidiata_Ferreira_210@NODE_1_length_958_cov_104.727582:0.00166470260689078231,Albizia_subdimidiata_var_minor_Gorts_341@NODE_1_length_710_cov_29.178515:0.00489181913107745309)87:0.00159598185563237008)100:0.00874733722480897785)53:0.00172097135050953889)48:0.00128508688674474616)26:0.00000100000050002909)98:0.00525730501142123753)100:0.01043922679758812339)35:0.00000100000050002909,((Enterolobium_cyclocarpum_MWC9020@NODE_1_length_1103_cov_188.869396:0.03191216710830588332,Albizia_tomentella_Leach_Dunlop_3801@NODE_1_length_1185_cov_72.154332:0.03462689045646939745)94:0.00819005170770360259,(((((Jupunba_longipedunculata_Cardona_2682@NODE_1_length_753_cov_85.767751:0.00255840158294227699,(Jupunba_leucophylla_Iganci_839@NODE_1_length_1397_cov_147.771212:0.00281607444687139363,Jupunba_microcalyx_Iganci_855@NODE_1_length_1521_cov_90.102493:0.00336068525828081078)91:0.00391611463213062481)54:0.00099571378820648712,(Jupunba_floribunda_Iganci_883@NODE_1_length_1029_cov_87.310924:0.00533240732001391635,(((Jupunba_limae_Iganci_261@NODE_1_length_1363_cov_71.396579:0.00626532005521742829,Jupunba_villosa_Borges_423@NODE_1_length_1487_cov_73.768794:0.00081856273916231350)56:0.00081711314995519091,(Jupunba_filamentosa_Lima_7487@NODE_1_length_1301_cov_65.455882:0.00676477143767165341,Jupunba_brachystachya_Lima_7438@NODE_1_length_1340_cov_60.827395:0.00339597271758573837)30:0.00000100000050002909)44:0.00163388951727743196,(Jupunba_abbottii_Zanoni_21220@NODE_1_length_838_cov_83.245729:0.01048379714033328448,(Jupunba_oppositifolia_Liegier_16014@NODE_1_length_754_cov_90.509601:0.00000100000050002909,(Jupunba_asplenifolia_Ekman_6383@NODE_1_length_611_cov_40.853933:0.00385195464995022633,Jupunba_nipensis_Mayo_19662@NODE_1_length_658_cov_38.383821:0.00548253148887354030)99:0.01090718577192530472)90:0.00778855897175733791)54:0.00440888797789685486)25:0.00000100000050002909)31:0.00081776328945897827)16:0.00081377504261007246,(((Jupunba_barbouriana_Iganci_847@NODE_1_length_1248_cov_115.696840:0.00401555287755399771,Jupunba_trapezifolia_Simon_1600@NODE_1_length_745_cov_283.210145:0.00600110341916709582)90:0.00222670831413402000,(Jupunba_commutata_Maguire_46145@NODE_1_length_1183_cov_74.222423:0.00797676083392468739,(Jupunba_idiopoda_Quesada_1718@NODE_1_length_774_cov_49.068867:0.00143161287962637095,Jupunba_oxyphyllidia_Yonker_6157@NODE_1_length_975_cov_79.179287:0.00127599941067657510)92:0.00257736190246318471)58:0.00282584036511690680)55:0.00201906071364796845,(Balizia_leucocalyx_Aguilar_1939@NODE_1_length_1305_cov_72.868893:0.00736627342475070900,(Jupunba_cochleata_Bonadeu_673@NODE_1_length_1439_cov_75.483113:0.02729647709595760252,Jupunba_laeta_Mori_25147@NODE_1_length_744_cov_24.590705:0.00908104198994108026)54:0.00333343058865470231)34:0.00000100000050002909)15:0.00080948341074590078)60:0.00168035182719071725,(Jupunba_macradenia_Lourteig_3021@NODE_1_length_799_cov_65.463989:0.01133549788773020005,(Balizia_pedicellaris_Queiroz_15529@NODE_1_length_1192_cov_188.656113:0.01019867662482479460,(((Cathormion_obliquifoliolatum_Wieringa_6519@NODE_1_length_1107_cov_90.713878:0.01211580040303739635,Cathormion_rhombifolium_Deighton_3618@NODE_1_length_938_cov_58.118467:0.00227053579050823283)92:0.00517794165460301083,(Hydrochorea_gonggrijpii_Tillett_45696@NODE_1_length_970_cov_85.891377:0.00870830485345512953,((Hydrochorea_corymbosa1_Bonadeu_655@NODE_1_length_775_cov_135.019444:0.00142697375555235484,Hydrochorea_corymbosa2_Iganci_862@NODE_1_length_1071_cov_147.127953:0.00250267854950568568)58:0.00124565765304041629,Hydrochorea_marginata_Morim_563@NODE_1_length_1438_cov_106.873622:0.00177272838015823052)98:0.00378583222215191735)59:0.00090745239937350909)75:0.00226124953774470977,Balizia_spnov_Morim_577@NODE_1_length_539_cov_968.026860:0.00653800764954332644)92:0.00543575566587557561)94:0.00301822975761536225)75:0.00149573083769703958)59:0.00085116962358246066,(Jupunba_langsdorfii_Ribeiro_728@NODE_1_length_1338_cov_71.035686:0.01342568970273962450,Balizia_elegans_Iganci_870@NODE_1_length_1434_cov_67.061901:0.00479761699066285924)71:0.00099825132843275985)100:0.01552725251686298477)40:0.00085131704962499344)47:0.00149195737231017631,(Acacia_rostellifera_Murphy_466@NODE_1_length_1405_cov_100.527108:0.04215432224493218666,Archidendron_clypearia_Wieringa_1849@NODE_1_length_963_cov_174.130926:0.02689102315065502666)86:0.00651878823090212226)100:0.04901818903395230992,Calliandra_bella_LPQ15696@NODE_1_length_1164_cov_170.083717:0.13406627775866000740);
