# Supplementary material for: A new generic circumscription of Hydrochorea (Leguminosae, Caesalpinioideae, mimosoid clade) with an amphi-Atlantic distribution
Source: PhytoKeys. 2022 Aug 22;205:401–37. doi: 10.3897/phytokeys.205.82775 (PMC9849043; doi:10.3897/phytokeys.205.82775)
Supplement: Supplementary material 3 — Supplementary data file S3 [file phytokeys-205-401_article-82775__-s003.zip › RBH3_m3162_comp18662_c0_seq1_2rr_MIortho1.tre]

(Acacia_rostellifera_Murphy_466@NODE_1_length_1807_cov_275.878035:0.0280073190625,(((Albizia_multiflora_Hughes_3090@NODE_1_length_1552_cov_173.529492:0.0137544661379,((Albizia_decandra_Vilhena_231@NODE_1_length_1051_cov_58.264887:0.00227943682104,Albizia_glabripetala_Lewis_1652@NODE_1_length_1322_cov_94.361446:0.00182193126368)100:0.0092062029561,(((Albizia_subdimidiata_var_minor_Gorts_341@NODE_1_length_1350_cov_46.511390:0.00254503021412,(Albizia_subdimidiata_var_subdimidiata_Ferreira_210@NODE_1_length_1375_cov_208.365177:0.0033522436298,Albizia_inundata_Wood_26530@NODE_1_length_1344_cov_203.987587:0.00558488231981)72:0.000826677389545)100:0.00885472932496,(Albizia_burkartiana_StivalSantos_678@NODE_1_length_1417_cov_9.795154:0.0310245545816,Albizia_niopoides_Simon_1601@NODE_1_length_1498_cov_193.472906:0.014099315582)43:0.00467021811284)51:0.00337809233484,(Albizia_adinocephala_FHO33_88@NODE_1_length_1799_cov_194.343206:0.0135717273868,(Albizia_xerophytica_Hughes_1435@NODE_1_length_1242_cov_139.112446:0.0121345231154,(Albizia_tomentosa_Hughes_648@NODE_1_length_1433_cov_134.898968:0.00518341736027,Albizia_sinaloensis_Hughes_1576@NODE_1_length_1282_cov_141.224896:0.00152113832322)62:0.0018818773342)69:0.00126842153798)95:0.0046379429519)45:0.00199219668265)33:0.00131843945787)98:0.00740279824169,(Albizia_edwallii_Dalmaso_272@NODE_1_length_1457_cov_12.104137:0.00386852958204,Albizia_coripatensis_Hughes_2433@NODE_1_length_1777_cov_285.562353:0.00512178066985)100:0.0137976294122)100:0.00790057565631,(((Afrocalliandra_redacta_Germishuizen_5585@NODE_1_length_1426_cov_242.788732:0.0581199211957,Calliandra_bella_LPQ15696@NODE_1_length_1490_cov_299.911536:0.0518260077961)100:0.0238610891105,Albizia_tomentella_Leach_Dunlop_3801@NODE_1_length_1581_cov_306.273936:0.0979427928497)57:0.00452080269082,(((((((Hydrochorea_corymbosa1_Bonadeu_655@NODE_2_length_632_cov_402.100520:0.00645014691716,Hydrochorea_gonggrijpii_Tillett_45696@NODE_2_length_936_cov_291.082654:1.00000050003e-06)96:0.0172038710521,Balizia_leucocalyx_Aguilar_1939@NODE_1_length_1455_cov_240.415820:0.00802528407622)61:0.00378136413202,((Balizia_pedicellaris_Queiroz_15529@NODE_1_length_611_cov_509.026978:0.0183825675845,Jupunba_limae_Iganci_261@NODE_1_length_1613_cov_263.460938:1.00000050003e-06)98:0.00499907662009,Jupunba_macradenia_Lourteig_3021@NODE_1_length_1335_cov_233.044515:0.0109971501704)75:0.00346368114399)4:0.00167007746415,((Jupunba_brachystachya_Lima_7438@NODE_1_length_994_cov_307.245365:0.00592419025365,(Jupunba_villosa_Borges_423@NODE_1_length_932_cov_185.392982:0.00839874472379,(Jupunba_langsdorfii_Ribeiro_728@NODE_3_length_838_cov_145.268068:0.00121072735778,Jupunba_trapezifolia_Simon_1600@NODE_1_length_979_cov_170.813853:0.0127028177658)48:0.0036247723256)28:0.00133408667154)16:0.00349917647837,(Jupunba_barbouriana_Iganci_847@NODE_1_length_1388_cov_439.466056:0.00235167654314,(Jupunba_abbottii_Zanoni_21220@NODE_1_length_1452_cov_185.941091:0.00201281108254,Jupunba_oppositifolia_Liegier_16014@NODE_1_length_1316_cov_310.481840:0.00264320860354)77:0.0038191530418)25:0.00107428385288)0:1.00000050003e-06)0:0.00101074231031,(Enterolobium_cyclocarpum_MWC9020@NODE_1_length_1593_cov_324.676781:0.0314968630463,((((Jupunba_oxyphyllidia_Yonker_6157@NODE_4_length_686_cov_200.387521:1.00000050003e-06,Jupunba_idiopoda_Quesada_1718@NODE_1_length_1497_cov_168.164085:0.00729865672051)96:0.0412815812611,Jupunba_commutata_Maguire_46145@NODE_3_length_712_cov_196.014173:0.000918684465795)43:0.0112465084276,(Hydrochorea_marginata_Morim_563@NODE_5_length_597_cov_317.094231:0.010458801253,Jupunba_filamentosa_Lima_7487@NODE_3_length_1239_cov_275.795181:0.00422575303237)40:0.00204426526014)7:0.00343053899411,((((Jupunba_leucophylla_Iganci_839@NODE_4_length_993_cov_260.453057:0.00273569141915,Jupunba_microcalyx_Iganci_855@NODE_1_length_1501_cov_350.870787:0.00811161735587)85:0.0060437581142,(Balizia_elegans_Iganci_870@NODE_1_length_1585_cov_215.681034:0.0124042815665,(Jupunba_cochleata_Bonadeu_673@NODE_2_length_916_cov_143.160906:0.00388869673396,Jupunba_longipedunculata_Cardona_2682@NODE_1_length_1366_cov_378.136540:0.00380799495726)47:0.00174485434819)32:0.00150535808167)19:1.00000050003e-06,Jupunba_laeta_Mori_25147@NODE_1_length_1184_cov_93.548329:0.00912748980464)13:0.00159719706013,(Jupunba_asplenifolia_Ekman_6383@NODE_1_length_1169_cov_87.928571:0.0051826204417,(Jupunba_nipensis_Mayo_19662@NODE_1_length_1162_cov_76.229493:0.00205637722695,((Hydrochorea_corymbosa2_Iganci_862@NODE_1_length_1045_cov_553.793939:0.00429390274581,Balizia_spnov_Morim_577@NODE_2_length_701_cov_760.066563:0.00746585020672)27:0.00116699122141,Jupunba_floribunda_Iganci_883@NODE_1_length_1479_cov_227.861626:0.00995908553705)0:0.000956295195041)0:1.00000050003e-06)0:1.00000050003e-06)0:0.000783332401028)0:1.00000050003e-06)0:0.000670185586772)31:0.00522419304799,(Cathormion_obliquifoliolatum_Wieringa_6519@NODE_1_length_799_cov_241.467742:0.0039275549858,Cathormion_rhombifolium_Deighton_3618@NODE_1_length_1568_cov_149.314554:0.00219900750376)100:0.014234326585)65:0.00243522768439,((Punjuba_killipii_Palodorios_6252@NODE_1_length_1279_cov_110.900998:0.00714574979228,Punjuba_lehmannii_Escobar_7465@NODE_1_length_1597_cov_134.749342:0.00476640109661)83:0.00319297563654,(Punjuba_callejasii_Daly_5935@NODE_2_length_517_cov_93.420455:0.00924734239231,Punjuba_racemiflora_Jimenez_Soares_3626@NODE_1_length_1273_cov_246.433946:0.00711147801726)55:1.00000050003e-06)97:0.0101744551619)83:0.00401179491817)32:0.00058233662836)58:0.00276576377676,Archidendron_clypearia_Wieringa_1849@NODE_1_length_1684_cov_289.153080:0.0281438143133):0;
