# Supplementary material for: A new generic circumscription of Hydrochorea (Leguminosae, Caesalpinioideae, mimosoid clade) with an amphi-Atlantic distribution
Source: PhytoKeys. 2022 Aug 22;205:401–37. doi: 10.3897/phytokeys.205.82775 (PMC9849043; doi:10.3897/phytokeys.205.82775)
Supplement: Supplementary material 3 — Supplementary data file S3 [file phytokeys-205-401_article-82775__-s003.zip › RBH3_m3530_comp19132_c0_seq1_exon01_1rr_MIortho1.tre]

(Enterolobium_cyclocarpum_MWC9020@NODE_1_length_1516_cov_292.250869:0.0171966036417,(Archidendron_clypearia_Wieringa_1849@NODE_1_length_1376_cov_234.317937:0.0220098794365,(((Albizia_edwallii_Dalmaso_272@NODE_1_length_1087_cov_8.107558:0.00646429097586,Albizia_coripatensis_Hughes_2433@NODE_1_length_1613_cov_193.906901:0.00733675373384)100:0.0106245791795,Albizia_burkartiana_StivalSantos_678@NODE_1_length_969_cov_9.656455:0.0202628052927)95:0.00715458303183,(Afrocalliandra_redacta_Germishuizen_5585@NODE_1_length_1307_cov_197.571545:0.0870501236118,(Acacia_rostellifera_Murphy_466@NODE_1_length_1640_cov_215.227767:0.0781571395779,(((Punjuba_lehmannii_Escobar_7465@NODE_1_length_1565_cov_95.684140:0.00580009285599,Punjuba_callejasii_Daly_5935@NODE_1_length_1382_cov_25.124904:0.00384032339771)55:0.000996821085229,(Punjuba_racemiflora_Jimenez_Soares_3626@NODE_1_length_1498_cov_132.869810:0.00993719934921,Punjuba_killipii_Palodorios_6252@NODE_1_length_1320_cov_70.880129:0.00230577979925)45:0.00067680002822)100:0.00819658741661,((((((Jupunba_villosa_Borges_423@NODE_1_length_1613_cov_155.843099:0.00202420056302,((Jupunba_limae_Iganci_261@NODE_1_length_1734_cov_126.360893:0.00134990270412,Jupunba_filamentosa_Lima_7487@NODE_1_length_1750_cov_124.547519:0.00338289917076)74:0.000665827735636,Jupunba_brachystachya_Lima_7438@NODE_1_length_1773_cov_119.563090:0.0026919442789)38:1.00000050003e-06)93:0.00201695533271,((Jupunba_floribunda_Iganci_883@NODE_1_length_1655_cov_133.262991:0.00408286800007,(Jupunba_microcalyx_Iganci_855@NODE_1_length_1652_cov_154.931429:0.000678415055662,Jupunba_leucophylla_Iganci_839@NODE_1_length_1862_cov_227.127731:0.0013579052335)100:0.00480212603625)92:0.00132422617726,Jupunba_cochleata_Bonadeu_673@NODE_1_length_1648_cov_130.755570:0.00815650157525)84:0.000675268493855)84:0.00135428430037,(((Jupunba_idiopoda_Quesada_1718@NODE_1_length_1227_cov_116.789565:0.00366708266455,(Jupunba_oxyphyllidia_Yonker_6157@NODE_1_length_1273_cov_130.357860:0.00173247473113,((Hydrochorea_gonggrijpii_Tillett_45696@NODE_1_length_1230_cov_157.907199:0.00268342932241,((Cathormion_obliquifoliolatum_Wieringa_6519@NODE_1_length_1304_cov_319.059247:0.00046338594011,Cathormion_rhombifolium_Deighton_3618@NODE_1_length_1476_cov_77.961401:0.00268428618388)85:0.00188858375809,(Balizia_spnov_Morim_577@NODE_1_length_1317_cov_316.839144:0.00250864552168,(Hydrochorea_corymbosa1_Bonadeu_655@NODE_1_length_1090_cov_189.365217:1.00000050003e-06,(Hydrochorea_corymbosa2_Iganci_862@NODE_1_length_1308_cov_396.051875:0.000819139658276,Hydrochorea_marginata_Morim_563@NODE_1_length_1713_cov_208.740220:0.00242060494987)66:0.000956046053692)96:0.00386563476975)39:0.000782593401068)40:1.00000050003e-06)72:0.00212506855928,(Balizia_leucocalyx_Aguilar_1939@NODE_1_length_1501_cov_157.524579:0.0231919756046,Balizia_elegans_Iganci_870@NODE_1_length_1584_cov_132.947578:0.00933186671857)31:0.000244580192858)44:0.000672043110359)18:1.00000050003e-06)10:1.00000050003e-06,Jupunba_macradenia_Lourteig_3021@NODE_1_length_1159_cov_145.844732:0.00389794456826)26:0.00065614535172,(((((Jupunba_asplenifolia_Ekman_6383@NODE_1_length_975_cov_41.278396:0.00502422404631,Jupunba_nipensis_Mayo_19662@NODE_1_length_890_cov_34.671587:0.057450787205)67:0.000773719195955,(Jupunba_abbottii_Zanoni_21220@NODE_1_length_1202_cov_133.647111:1.00000050003e-06,Jupunba_oppositifolia_Liegier_16014@NODE_1_length_1195_cov_134.326476:0.00279026332817)55:1.00000050003e-06)96:0.00522127329612,Jupunba_longipedunculata_Cardona_2682@NODE_1_length_1278_cov_124.161532:0.00286806886087)80:0.0017231587392,Jupunba_barbouriana_Iganci_847@NODE_1_length_1521_cov_194.858726:0.00553063951107)42:1.00000050003e-06,(Jupunba_trapezifolia_Simon_1600@NODE_1_length_1408_cov_120.229120:0.00551287807429,Jupunba_commutata_Maguire_46145@NODE_1_length_1529_cov_143.059917:1.00000050003e-06)79:0.00136089809339)49:0.00068292557708)67:0.00202459334238)37:1.00000050003e-06,Jupunba_laeta_Mori_25147@NODE_1_length_1311_cov_61.688817:0.0505777347935)59:0.00101575515289,Balizia_pedicellaris_Queiroz_15529@NODE_1_length_817_cov_469.216535:0.00862386167686)96:0.00302655587171,Jupunba_langsdorfii_Ribeiro_728@NODE_1_length_1885_cov_111.475111:0.00679793620643)97:0.00337536370803)99:0.00566375173975)31:0.00125813220778)28:0.000996102852262)34:1.00000050003e-06)99:0.0123961179707,Albizia_tomentella_Leach_Dunlop_3801@NODE_1_length_1643_cov_159.495530:0.0259286326328):0;
