# Supplementary material for: A new generic circumscription of Hydrochorea (Leguminosae, Caesalpinioideae, mimosoid clade) with an amphi-Atlantic distribution
Source: PhytoKeys. 2022 Aug 22;205:401–37. doi: 10.3897/phytokeys.205.82775 (PMC9849043; doi:10.3897/phytokeys.205.82775)
Supplement: Supplementary material 3 — Supplementary data file S3 [file phytokeys-205-401_article-82775__-s003.zip › RBH3_m4059_comp20065_c0_seq1_exon03_1rr_MIortho1.tre]

((Jupunba_asplenifolia_Ekman_6383@NODE_3_length_542_cov_17.387097:0.00219161697008,Jupunba_abbottii_Zanoni_21220@NODE_3_length_739_cov_40.542296:0.00591989875782)46:1.00000050003e-06,((Archidendron_clypearia_Wieringa_1849@NODE_2_length_632_cov_16.390991:0.034348598942,((((Punjuba_callejasii_Daly_5935@NODE_2_length_680_cov_17.426202:0.013137686155,Punjuba_racemiflora_Jimenez_Soares_3626@NODE_3_length_860_cov_41.856960:0.10221586044)98:0.0756275572923,Balizia_spnov_Morim_577@NODE_3_length_575_cov_62.796154:0.0252595752792)46:0.0159529258839,((Jupunba_limae_Iganci_261@NODE_4_length_968_cov_40.012346:0.00897333612255,Jupunba_villosa_Borges_423@NODE_2_length_1065_cov_44.819838:0.0128693668717)63:0.0057200261122,(Balizia_leucocalyx_Aguilar_1939@NODE_3_length_692_cov_28.728455:0.0764926927147,(Jupunba_barbouriana_Iganci_847@NODE_2_length_855_cov_52.952442:0.00149697071847,Jupunba_trapezifolia_Simon_1600@NODE_2_length_842_cov_16.167726:0.00456911159323)100:0.0102743116343)60:0.00447528770768)24:0.00130417744569)11:0.00456751686352,(((Jupunba_macradenia_Lourteig_3021@NODE_3_length_601_cov_38.244275:0.0157970430255,(Cathormion_rhombifolium_Deighton_3618@NODE_3_length_768_cov_31.218524:0.0170266072845,((Jupunba_brachystachya_Lima_7438@NODE_4_length_902_cov_21.570909:0.00733693032975,(Jupunba_filamentosa_Lima_7487@NODE_2_length_1075_cov_40.119238:0.0485977419474,Jupunba_langsdorfii_Ribeiro_728@NODE_3_length_966_cov_17.157480:0.00923328328666)69:0.00525190427799)75:0.00311445421061,Jupunba_commutata_Maguire_46145@NODE_2_length_1067_cov_28.246465:0.0148187841782)26:0.00117783684058)17:0.00234136669799)10:0.00226674576318,(Balizia_elegans_Iganci_870@NODE_2_length_1002_cov_55.627027:0.0142229024495,((Cathormion_obliquifoliolatum_Wieringa_6519@NODE_1_length_906_cov_91.788484:0.00937182831047,Hydrochorea_corymbosa2_Iganci_862@NODE_2_length_969_cov_199.431072:0.00970182718071)99:0.0705182846607,(Hydrochorea_marginata_Morim_563@NODE_3_length_847_cov_48.683117:0.00336322703479,Hydrochorea_gonggrijpii_Tillett_45696@NODE_2_length_682_cov_36.143802:0.0096841610936)74:0.00190902062799)89:0.00430769264883)94:0.0184308158051)7:0.00089386559547,Jupunba_leucophylla_Iganci_839@NODE_3_length_1105_cov_45.824903:0.0430846072124)3:1.00000050003e-06)83:0.00566204663389)58:0.00180207233379,(Jupunba_oxyphyllidia_Yonker_6157@NODE_2_length_576_cov_5.837675:0.0124647877818,Jupunba_idiopoda_Quesada_1718@NODE_3_length_562_cov_30.830928:0.0150561858087)100:0.0266793139482)100:0.0105737713562,Jupunba_oppositifolia_Liegier_16014@NODE_1_length_914_cov_69.765830:0.0056290362593):0;
