# Supplementary material for: A new generic circumscription of Hydrochorea (Leguminosae, Caesalpinioideae, mimosoid clade) with an amphi-Atlantic distribution
Source: PhytoKeys. 2022 Aug 22;205:401–37. doi: 10.3897/phytokeys.205.82775 (PMC9849043; doi:10.3897/phytokeys.205.82775)
Supplement: Supplementary material 3 — Supplementary data file S3 [file phytokeys-205-401_article-82775__-s003.zip › RBH3_m4059_comp20065_c0_seq1_exon03_3rr_1to1ortho.tre]

(Albizia_tomentella_Leach_Dunlop_3801@NODE_1_length_1287_cov_162.750413:0.04310389309835692406,(((Albizia_decandra_Vilhena_231@NODE_1_length_691_cov_39.765472:0.00703999959771737550,((((Albizia_subdimidiata_var_subdimidiata_Ferreira_210@NODE_1_length_947_cov_115.154023:0.00878174953833528969,Albizia_subdimidiata_var_minor_Gorts_341@NODE_1_length_935_cov_26.391608:0.00644040647381002602)82:0.01199532239285380775,Albizia_glabripetala_Lewis_1652@NODE_1_length_870_cov_58.341740:0.01773025871781682555)92:0.00615476908361313121,(Albizia_inundata_Wood_26530@NODE_1_length_753_cov_279.451289:0.01395665757381905382,Albizia_multiflora_Hughes_3090@NODE_1_length_1173_cov_91.543796:0.01624862607059886221)48:0.00000100000050002909)94:0.00473455768638702482,Albizia_burkartiana_StivalSantos_678@NODE_1_length_885_cov_10.639759:0.01748910732398145998)47:0.00279387863396645232)96:0.01039297476837971849,((Albizia_edwallii_Dalmaso_272@NODE_1_length_792_cov_9.796472:0.00833238085593691717,Albizia_coripatensis_Hughes_2433@NODE_1_length_1522_cov_151.263668:0.01211656312365952219)99:0.00767487964614759367,(Albizia_niopoides_Simon_1601@NODE_1_length_1168_cov_116.721357:0.01262469229935929416,(Albizia_xerophytica_Hughes_1435@NODE_1_length_1042_cov_78.516062:0.00672250425069151683,(Albizia_adinocephala_FHO33_88@NODE_1_length_1257_cov_97.398305:0.00522036939589262845,(Albizia_tomentosa_Hughes_648@NODE_1_length_1090_cov_88.543929:0.00163156074661528262,Albizia_sinaloensis_Hughes_1576@NODE_1_length_1097_cov_70.589216:0.00932030462450451035)97:0.00513168406011944248)100:0.00632388117016893098)99:0.00768045947661021629)100:0.01258531950939375567)70:0.00581309397516138488)78:0.00311440682204277512,(Archidendron_clypearia_Wieringa_1849@NODE_1_length_1276_cov_165.085071:0.02038348947165190966,((Calliandra_bella_LPQ15696@NODE_1_length_934_cov_203.220537:0.14531655124391359979,Afrocalliandra_redacta_Germishuizen_5585@NODE_1_length_907_cov_138.360241:0.07105184746835029042)100:0.06896901534738701656,(Acacia_rostellifera_Murphy_466@NODE_1_length_1334_cov_153.498011:0.03627314946246985861,(((Punjuba_killipii_Palodorios_6252@NODE_1_length_809_cov_47.606557:0.00140648775440610583,Punjuba_lehmannii_Escobar_7465@NODE_1_length_1296_cov_61.953240:0.00297382912860250787)100:0.01041346312022476024,(Punjuba_callejasii_Daly_5935@NODE_1_length_698_cov_38.040258:0.00504740245480203489,Punjuba_racemiflora_Jimenez_Soares_3626@NODE_1_length_1098_cov_127.615083:0.01032659445921306658)80:0.00417578813546182030)69:0.00116720610540346878,((Jupunba_longipedunculata_Cardona_2682@NODE_1_length_993_cov_122.512009:0.00977926067726430509,(((((Jupunba_filamentosa_Lima_7487@NODE_1_length_1313_cov_86.559871:0.00319370427834511812,Jupunba_villosa_Borges_423@NODE_1_length_1486_cov_93.894251:0.00080150090273213657)78:0.00079812073662151295,Jupunba_limae_Iganci_261@NODE_1_length_1512_cov_49.329617:0.00322569025096131274)71:0.00079506950973102565,Balizia_spnov_Morim_577@NODE_1_length_900_cov_368.603550:0.00739684761440276804)52:0.00079564064597450372,(((Jupunba_brachystachya_Lima_7438@NODE_1_length_1344_cov_87.951066:0.00402730639122376131,Jupunba_floribunda_Iganci_883@NODE_1_length_1799_cov_67.157956:0.00722969838043434690)37:0.00077784823949467435,Jupunba_cochleata_Bonadeu_673@NODE_2_length_1359_cov_91.092044:0.00885835522909128939)20:0.00000100000050002909,((Jupunba_trapezifolia_Simon_1600@NODE_1_length_1042_cov_316.884498:0.00403995003343291231,Jupunba_barbouriana_Iganci_847@NODE_1_length_1276_cov_145.303586:0.00534814745556648832)37:0.00000100000050002909,Jupunba_commutata_Maguire_46145@NODE_1_length_1190_cov_101.991914:0.00345984901805475005)100:0.00535714004528226647)35:0.00079585576712134164)4:0.00000100000050002909,(((((Cathormion_rhombifolium_Deighton_3618@NODE_1_length_968_cov_75.645342:0.00000100000050002909,Cathormion_obliquifoliolatum_Wieringa_6519@NODE_2_length_828_cov_293.421734:0.00848269606609673016)100:0.01752520156233107473,(Jupunba_microcalyx_Iganci_855@NODE_4_length_695_cov_50.009709:0.00151336995048461471,Jupunba_leucophylla_Iganci_839@NODE_5_length_768_cov_72.900145:0.00000100000050002909)99:0.00301968327105046376)60:0.00273134347487884437,((((Jupunba_nipensis_Mayo_19662@NODE_1_length_671_cov_29.612795:0.00172928723843836056,(Jupunba_oppositifolia_Liegier_16014@NODE_2_length_841_cov_101.141361:0.00265007252309113926,Jupunba_abbottii_Zanoni_21220@NODE_1_length_869_cov_93.449495:0.01951418663005915002)68:0.00480052825224647726)16:0.00000100000050002909,Jupunba_asplenifolia_Ekman_6383@NODE_1_length_737_cov_43.790909:0.00150822797675735946)99:0.03057515534557096390,Balizia_leucocalyx_Aguilar_1939@NODE_1_length_1543_cov_73.640518:0.01351266994162343867)47:0.00186570576999729948,((Hydrochorea_marginata_Morim_563@NODE_1_length_1310_cov_132.219789:0.00862355236435853080,(Hydrochorea_corymbosa1_Bonadeu_655@NODE_1_length_959_cov_219.074115:0.00112915341174838011,Hydrochorea_corymbosa2_Iganci_862@NODE_1_length_1223_cov_444.816781:0.00000100000050002909)100:0.00662134132943985928)91:0.00378629703763644744,Balizia_elegans_Iganci_870@NODE_1_length_1466_cov_71.010799:0.00971599451462696120)81:0.00076044198339193520)35:0.00000100000050002909)33:0.00210074548148109263,(Jupunba_macradenia_Lourteig_3021@NODE_1_length_1080_cov_86.143569:0.02331319812026317120,Jupunba_laeta_Mori_25147@NODE_1_length_982_cov_41.887293:0.01211144789925648092)9:0.00000100000050002909)15:0.00107632306195738596,(Hydrochorea_gonggrijpii_Tillett_45696@NODE_1_length_864_cov_152.752224:0.01183057181014364641,(Jupunba_idiopoda_Quesada_1718@NODE_1_length_874_cov_66.207026:0.00128418307166646177,Jupunba_oxyphyllidia_Yonker_6157@NODE_1_length_905_cov_124.582126:0.00133847751158171625)100:0.00935041284902402188)38:0.00131821342755063416)20:0.00000232258544066312)10:0.00000100000050002909)36:0.00079622888723119211,Jupunba_langsdorfii_Ribeiro_728@NODE_1_length_1532_cov_77.407560:0.00481703122351886861)57:0.00083892678153244416)88:0.00417137680469673380)42:0.00060352706044448424)55:0.00172464953279882435)68:0.00174612485081318612)87:0.00786646474622071726,Enterolobium_cyclocarpum_MWC9020@NODE_1_length_1132_cov_200.488152:0.02338054535919784765);
