# Supplementary material for: A new generic circumscription of Hydrochorea (Leguminosae, Caesalpinioideae, mimosoid clade) with an amphi-Atlantic distribution
Source: PhytoKeys. 2022 Aug 22;205:401–37. doi: 10.3897/phytokeys.205.82775 (PMC9849043; doi:10.3897/phytokeys.205.82775)
Supplement: Supplementary material 3 — Supplementary data file S3 [file phytokeys-205-401_article-82775__-s003.zip › RBH3_m4065_comp20083_c0_seq1_exon01_1rr_1to1ortho.tre]

(Acacia_rostellifera_Murphy_466@NODE_1_length_1333_cov_255.728503:0.06899887588302397456,((((Afrocalliandra_redacta_Germishuizen_5585@NODE_1_length_1107_cov_218.267961:0.07720235600806570064,Calliandra_bella_LPQ15696@NODE_1_length_1137_cov_302.907547:0.11009831081249747686)100:0.06951022717840585341,(Archidendron_clypearia_Wieringa_1849@NODE_1_length_1072_cov_307.982915:0.02527301043780437115,((Punjuba_killipii_Palodorios_6252@NODE_1_length_1064_cov_60.921986:0.01710296085221240173,(Punjuba_lehmannii_Escobar_7465@NODE_1_length_1439_cov_112.522026:0.00359091362479439791,(Punjuba_racemiflora_Jimenez_Soares_3626@NODE_1_length_1409_cov_155.769520:0.00819908639186431483,Punjuba_callejasii_Daly_5935@NODE_1_length_1014_cov_87.433298:0.00904484633657168767)83:0.00271463570274277583)100:0.02954358693071931774)100:0.01280315328361327464,(Albizia_burkartiana_StivalSantos_678@NODE_1_length_857_cov_8.952618:0.02935832142992561219,((Albizia_coripatensis_Hughes_2433@NODE_1_length_1551_cov_216.418589:0.01578889441505539407,Albizia_edwallii_Dalmaso_272@NODE_1_length_1069_cov_5.817554:0.00908194108104757973)98:0.00741496036653658836,((((Albizia_multiflora_Hughes_3090@NODE_1_length_1408_cov_136.088655:0.01102490640400351739,(Albizia_inundata_Wood_26530@NODE_1_length_849_cov_145.288413:0.01564476808156239213,(Albizia_glabripetala_Lewis_1652@NODE_1_length_888_cov_65.445129:0.02122970184594426962,(Albizia_subdimidiata_var_subdimidiata_Ferreira_210@NODE_1_length_1200_cov_128.798753:0.00321918849595670582,Albizia_subdimidiata_var_minor_Gorts_341@NODE_1_length_1122_cov_27.666986:0.00629337721511649510)97:0.00267192024922539460)53:0.00266575520522631306)8:0.00000100000050002909)36:0.00142904998412994675,Albizia_decandra_Vilhena_231@NODE_1_length_840_cov_40.424640:0.01092810542145621414)28:0.00144402478350700160,(Albizia_xerophytica_Hughes_1435@NODE_1_length_1091_cov_85.563116:0.00694295791701257138,((Albizia_tomentosa_Hughes_648@NODE_1_length_1265_cov_89.042088:0.00226363059538095806,Albizia_sinaloensis_Hughes_1576@NODE_1_length_1283_cov_88.663350:0.00354194731658793527)100:0.00630541939935108046,Albizia_adinocephala_FHO33_88@NODE_1_length_1193_cov_191.019713:0.00780288753358845521)96:0.00515670825370224094)99:0.01131508746003171209)58:0.00000100000050002909,Albizia_niopoides_Simon_1601@NODE_1_length_1267_cov_148.606723:0.01280140046995028279)95:0.00263551719826583819)59:0.00000100000050002909)93:0.00431058822392731654)28:0.00000100000050002909)51:0.00213276997072593634)35:0.00085357689800401467,((Jupunba_langsdorfii_Ribeiro_728@NODE_1_length_1209_cov_159.904594:0.00287170454711897219,Balizia_pedicellaris_Queiroz_15529@NODE_1_length_998_cov_302.352068:0.00101895254459485277)100:0.00675610668536159951,((((Jupunba_filamentosa_Lima_7487@NODE_1_length_1146_cov_164.074836:0.00680599569461908145,(Jupunba_villosa_Borges_423@NODE_1_length_1512_cov_143.810453:0.00237384240016783694,Jupunba_brachystachya_Lima_7438@NODE_1_length_1531_cov_135.307428:0.00079438358417431934)99:0.00249426831091974872)61:0.00132612256742215256,((Jupunba_abbottii_Zanoni_21220@NODE_1_length_1197_cov_150.184821:0.00000100000050002909,(Jupunba_oppositifolia_Liegier_16014@NODE_1_length_1069_cov_180.788306:0.00213904937207877021,Jupunba_asplenifolia_Ekman_6383@NODE_1_length_892_cov_90.653988:0.01879002346732002934)29:0.00009983404823471930)48:0.00205454902442550602,Jupunba_nipensis_Mayo_19662@NODE_1_length_754_cov_63.192024:0.01354124333069139582)100:0.00820678065452267597)52:0.00090228296006821397,((Jupunba_floribunda_Iganci_883@NODE_1_length_1451_cov_143.296215:0.00714014055881229386,(Jupunba_microcalyx_Iganci_855@NODE_1_length_1658_cov_171.837445:0.00000100000050002909,Jupunba_leucophylla_Iganci_839@NODE_1_length_1656_cov_220.039265:0.00170053538959972421)100:0.00255720975542237912)92:0.00235403133161513111,((Jupunba_barbouriana_Iganci_847@NODE_1_length_1194_cov_234.886303:0.00669413510760338403,Jupunba_commutata_Maguire_46145@NODE_1_length_599_cov_144.431034:0.00000100000050002909)30:0.00173249033249734774,(Balizia_spnov_Morim_577@NODE_1_length_1233_cov_173.726655:0.00364081232317596103,(Jupunba_cochleata_Bonadeu_673@NODE_1_length_1710_cov_121.974893:0.00313691834228250425,((((Jupunba_longipedunculata_Cardona_2682@NODE_1_length_1293_cov_216.546053:0.09512299777535183909,Jupunba_laeta_Mori_25147@NODE_1_length_1003_cov_78.682505:0.03434483885034733675)85:0.04012057168736914148,(Jupunba_oxyphyllidia_Yonker_6157@NODE_1_length_966_cov_184.338583:0.05268223326150107966,Jupunba_idiopoda_Quesada_1718@NODE_1_length_982_cov_91.625414:0.04974158421941523439)99:0.05941236752189177350)49:0.03710954896693241523,(Jupunba_macradenia_Lourteig_3021@NODE_1_length_1112_cov_213.564251:0.00000100000050002909,Jupunba_trapezifolia_Simon_1600@NODE_1_length_970_cov_216.007650:0.00564249870333768423)19:0.00000100000050002909)19:0.00100836157220125268,(Cathormion_obliquifoliolatum_Wieringa_6519@NODE_1_length_1154_cov_122.710646:0.00199182954961139511,Jupunba_limae_Iganci_261@NODE_1_length_1836_cov_96.656055:0.00156772708536333911)7:0.00000100000050002909)0:0.00000100000050002909)3:0.00056758762543697655)8:0.00030780785764282043)33:0.00468934478025685719)74:0.00314737199901041079)32:0.00000100000050002909,(Balizia_leucocalyx_Aguilar_1939@NODE_1_length_1426_cov_154.655300:0.00704434880166904167,(((Hydrochorea_gonggrijpii_Tillett_45696@NODE_1_length_1041_cov_194.046680:0.00645141716626801507,Cathormion_rhombifolium_Deighton_3618@NODE_1_length_1269_cov_76.072987:0.00517157318690829575)12:0.00000100000050002909,(Hydrochorea_corymbosa1_Bonadeu_655@NODE_1_length_970_cov_122.339891:0.00144734106624639356,Hydrochorea_marginata_Morim_563@NODE_1_length_1390_cov_218.409749:0.00124051079552615190)80:0.00119225676834876291)75:0.00256775390365803456,(Hydrochorea_corymbosa2_Iganci_862@NODE_1_length_1004_cov_298.496312:0.04006900448145955806,Balizia_elegans_Iganci_870@NODE_1_length_1144_cov_161.468604:0.01874003829793668974)72:0.00367769164675787975)92:0.00260921925601082568)98:0.00461750899066805821)84:0.00369773363768137811)89:0.00741247189006539759)50:0.01376151381039573442,Albizia_tomentella_Leach_Dunlop_3801@NODE_1_length_1558_cov_213.275490:0.09576810317047734777)50:0.00547431017305845778,Enterolobium_cyclocarpum_MWC9020@NODE_1_length_1254_cov_234.836873:0.13116845347008126987);
