# Supplementary material for: A new generic circumscription of Hydrochorea (Leguminosae, Caesalpinioideae, mimosoid clade) with an amphi-Atlantic distribution
Source: PhytoKeys. 2022 Aug 22;205:401–37. doi: 10.3897/phytokeys.205.82775 (PMC9849043; doi:10.3897/phytokeys.205.82775)
Supplement: Supplementary material 3 — Supplementary data file S3 [file phytokeys-205-401_article-82775__-s003.zip › RBH3_m4126_comp20190_c0_seq1_exon01_1rr_MIortho1.tre]

((((Albizia_adinocephala_FHO33_88@NODE_1_length_1956_cov_168.725918:0.0668997100153,(Albizia_xerophytica_Hughes_1435@NODE_1_length_1543_cov_112.420191:0.00662582210267,(Albizia_sinaloensis_Hughes_1576@NODE_1_length_1469_cov_131.205460:0.00171851947121,Albizia_tomentosa_Hughes_648@NODE_1_length_1546_cov_130.559564:0.00173460552243)100:0.00588558731322)96:0.00230680381072)100:0.0189098713171,(((((Albizia_glabripetala_Lewis_1652@NODE_1_length_1305_cov_75.469870:0.0134091033552,(Albizia_subdimidiata_var_subdimidiata_Ferreira_210@NODE_1_length_1471_cov_174.403874:0.00264425489764,Albizia_subdimidiata_var_minor_Gorts_341@NODE_1_length_1259_cov_51.311337:0.00183145031234)74:0.00467824060361)65:0.00403165530921,Albizia_inundata_Wood_26530@NODE_1_length_1164_cov_121.995491:0.012390838655)79:0.00410788384989,Albizia_multiflora_Hughes_3090@NODE_1_length_1801_cov_151.874710:0.016278333811)70:0.00238916608378,(Albizia_burkartiana_StivalSantos_678@NODE_1_length_1136_cov_11.434783:0.0201511358753,(Albizia_niopoides_Simon_1601@NODE_1_length_1479_cov_162.741084:0.0224906145594,Albizia_decandra_Vilhena_231@NODE_1_length_1172_cov_34.961644:0.0182266584917)51:0.000828431117669)42:0.000555389308211)100:0.00626945896945,(Albizia_edwallii_Dalmaso_272@NODE_1_length_1271_cov_9.555921:0.00984746926868,Albizia_coripatensis_Hughes_2433@NODE_1_length_2065_cov_267.675050:0.0172771060129)100:0.00992154911827)82:0.00428894573945)64:0.00352076724832,(((Calliandra_bella_LPQ15696@NODE_1_length_1569_cov_250.531501:0.113218314498,Afrocalliandra_redacta_Germishuizen_5585@NODE_1_length_1473_cov_252.466332:0.0960373986754)100:0.0576809673559,((Punjuba_lehmannii_Escobar_7465@NODE_1_length_1731_cov_144.976421:0.00805846424361,(Punjuba_killipii_Palodorios_6252@NODE_1_length_1124_cov_89.200573:0.00743885407835,(Punjuba_racemiflora_Jimenez_Soares_3626@NODE_1_length_1539_cov_199.869357:0.0157103154356,Punjuba_callejasii_Daly_5935@NODE_1_length_1242_cov_80.393991:0.0099745923696)92:0.00220530313032)47:0.000966474543017)98:0.0043731384517,(Jupunba_floribunda_Iganci_883@NODE_1_length_1742_cov_171.628829:0.0100747543683,(Jupunba_longipedunculata_Cardona_2682@NODE_2_length_688_cov_133.990180:0.0105756638441,(Jupunba_microcalyx_Iganci_855@NODE_1_length_1816_cov_223.493387:0.00185462630881,Jupunba_leucophylla_Iganci_839@NODE_1_length_2172_cov_282.629117:0.0031414698225)100:0.0076564290248)98:0.00299546284211)98:0.0085572177885)99:0.00779281669337)95:0.00625626722316,Albizia_tomentella_Leach_Dunlop_3801@NODE_1_length_1631_cov_267.618404:0.104846276211)53:0.00125745606036)27:1.00000050003e-06,(Acacia_rostellifera_Murphy_466@NODE_1_length_1804_cov_296.759699:0.0490348171759,Archidendron_clypearia_Wieringa_1849@NODE_1_length_1587_cov_341.088079:0.0201365942921)15:0.00140845279622,Enterolobium_cyclocarpum_MWC9020@NODE_1_length_1468_cov_375.688713:0.0333903589732):0;
