# Supplementary material for: A new generic circumscription of Hydrochorea (Leguminosae, Caesalpinioideae, mimosoid clade) with an amphi-Atlantic distribution
Source: PhytoKeys. 2022 Aug 22;205:401–37. doi: 10.3897/phytokeys.205.82775 (PMC9849043; doi:10.3897/phytokeys.205.82775)
Supplement: Supplementary material 3 — Supplementary data file S3 [file phytokeys-205-401_article-82775__-s003.zip › RBH3_m4126_comp20190_c0_seq1_exon01_1rr_MIortho2.tre]

(((Balizia_elegans_Iganci_870@NODE_1_length_1754_cov_172.815742:0.00493889824623,((Hydrochorea_marginata_Morim_563@NODE_1_length_1910_cov_234.768685:0.00377944961812,(Hydrochorea_corymbosa2_Iganci_862@NODE_1_length_1513_cov_401.945816:0.0058726769233,Hydrochorea_corymbosa1_Bonadeu_655@NODE_1_length_1333_cov_123.361502:0.00292485507877)26:1.00000050003e-06)90:0.00589791743168,Hydrochorea_gonggrijpii_Tillett_45696@NODE_1_length_1278_cov_208.089925:0.00932299186801)46:0.00592758403792)11:0.000590248006375,((Balizia_pedicellaris_Queiroz_15529@NODE_1_length_1647_cov_283.597990:0.0112486015693,(Cathormion_obliquifoliolatum_Wieringa_6519@NODE_1_length_1397_cov_214.232489:0.0132399522667,Cathormion_rhombifolium_Deighton_3618@NODE_1_length_1531_cov_109.292297:0.0105470707956)47:0.00191550783264)20:1.00000050003e-06,(Balizia_leucocalyx_Aguilar_1939@NODE_1_length_1726_cov_191.827168:0.0113718885702,Balizia_spnov_Morim_577@NODE_1_length_1500_cov_367.976471:0.0327326129565)24:0.000461820111636)3:1.00000050003e-06)28:0.00205234818326,((Jupunba_macradenia_Lourteig_3021@NODE_1_length_1448_cov_208.529540:0.0110082087021,(((Jupunba_asplenifolia_Ekman_6383@NODE_1_length_1098_cov_117.416259:0.00250706071692,Jupunba_nipensis_Mayo_19662@NODE_1_length_1265_cov_74.642256:0.00504172883558)93:0.00490834531913,(Jupunba_abbottii_Zanoni_21220@NODE_1_length_1407_cov_210.601504:0.00666687439549,Jupunba_oppositifolia_Liegier_16014@NODE_1_length_1314_cov_212.470493:0.00506493054676)71:0.0012991682334)49:1.00000050003e-06,(Jupunba_idiopoda_Quesada_1718@NODE_1_length_1318_cov_93.781628:0.00679475519171,Jupunba_oxyphyllidia_Yonker_6157@NODE_1_length_1437_cov_221.096324:0.00349484771222)28:1.00000050003e-06)92:0.00278821804106)55:1.00000050003e-06,Jupunba_longipedunculata_Cardona_2682@NODE_1_length_777_cov_153.032857:0.0101814508283)31:0.0016658501154,((Jupunba_laeta_Mori_25147@NODE_1_length_1458_cov_88.880521:0.0138210678308,(Jupunba_cochleata_Bonadeu_673@NODE_1_length_1976_cov_153.723012:0.00740571473764,(Jupunba_limae_Iganci_261@NODE_2_length_591_cov_32.219844:0.0106283329694,Jupunba_filamentosa_Lima_7487@NODE_1_length_1780_cov_155.073400:0.00699149789309)85:0.00165122161512)88:0.00181359224484)90:0.00247141912198,(Jupunba_langsdorfii_Ribeiro_728@NODE_1_length_1987_cov_141.257068:0.00928058201988,((Jupunba_barbouriana_Iganci_847@NODE_1_length_1740_cov_237.750451:0.00315110397551,Jupunba_trapezifolia_Simon_1600@NODE_1_length_941_cov_194.275395:0.00824812602282)95:0.00461994592992,Jupunba_commutata_Maguire_46145@NODE_1_length_1811_cov_178.012111:0.0168953490107)96:0.00548908487317)37:1.00000050003e-06)15:0.00161821988115)64:0.00161721988065;
