# Supplementary material for: A new generic circumscription of Hydrochorea (Leguminosae, Caesalpinioideae, mimosoid clade) with an amphi-Atlantic distribution
Source: PhytoKeys. 2022 Aug 22;205:401–37. doi: 10.3897/phytokeys.205.82775 (PMC9849043; doi:10.3897/phytokeys.205.82775)
Supplement: Supplementary material 3 — Supplementary data file S3 [file phytokeys-205-401_article-82775__-s003.zip › RBH3_m4126_comp20190_c0_seq1_exon05_1rr_MIortho1.tre]

(Albizia_edwallii_Dalmaso_272@NODE_1_length_1679_cov_7.920567:0.00359820353892,((((Albizia_tomentosa_Hughes_648@NODE_1_length_1806_cov_138.447658:0.00122352738038,Albizia_sinaloensis_Hughes_1576@NODE_1_length_1739_cov_109.428400:0.000588039871402)100:0.00617181816869,(Albizia_xerophytica_Hughes_1435@NODE_1_length_1812_cov_121.057061:0.00462092346135,Albizia_adinocephala_FHO33_88@NODE_1_length_2431_cov_144.952421:0.00834821035111)69:0.000696549260801)100:0.00961673911774,((((Albizia_inundata_Wood_26530@NODE_1_length_1405_cov_406.180000:0.00641477723131,(Albizia_subdimidiata_var_subdimidiata_Ferreira_210@NODE_1_length_1773_cov_170.048349:0.000570945952343,(Albizia_glabripetala_Lewis_1652@NODE_1_length_822_cov_56.758389:0.00628828842575,Albizia_subdimidiata_var_minor_Gorts_341@NODE_1_length_1683_cov_42.636364:1.00000050003e-06)56:0.00295727509846)64:0.0019233083345)84:0.0037105411178,Albizia_decandra_Vilhena_231@NODE_1_length_1281_cov_32.568106:0.00566263551416)97:0.00240406407232,Albizia_niopoides_Simon_1601@NODE_1_length_1953_cov_177.415778:0.00755541090803)100:0.00340188936923,(Albizia_burkartiana_StivalSantos_678@NODE_1_length_1516_cov_11.479808:0.00877133010958,Albizia_multiflora_Hughes_3090@NODE_1_length_1864_cov_157.794628:0.011440341158)70:1.00000050003e-06)98:0.00249190902306)100:0.00279092507791,(((((Punjuba_lehmannii_Escobar_7465@NODE_1_length_1922_cov_107.505691:0.00906553899801,(((Jupunba_oppositifolia_Liegier_16014@NODE_1_length_1843_cov_126.186297:0.00117881393397,Jupunba_abbottii_Zanoni_21220@NODE_1_length_1640_cov_124.628919:0.00313256649025)84:0.00117746428791,((Jupunba_asplenifolia_Ekman_6383@NODE_1_length_1572_cov_41.427425:0.0012893625976,Jupunba_nipensis_Mayo_19662@NODE_1_length_1406_cov_49.149737:0.00219816215512)49:0.000647899485346,((Jupunba_barbouriana_Iganci_847@NODE_1_length_2028_cov_211.083547:0.00231080727937,Jupunba_trapezifolia_Simon_1600@NODE_1_length_1775_cov_228.606977:0.00401022841355)95:0.00214821420018,(Jupunba_idiopoda_Quesada_1718@NODE_1_length_1640_cov_88.086372:0.00375534829806,Jupunba_oxyphyllidia_Yonker_6157@NODE_1_length_1803_cov_149.993627:0.00128330083031)51:1.00000050003e-06)18:0.000512851750536)36:0.000511626662913)92:0.00191708942292,(((Cathormion_obliquifoliolatum_Wieringa_6519@NODE_1_length_1832_cov_290.147440:0.004936647277,Hydrochorea_gonggrijpii_Tillett_45696@NODE_1_length_1687_cov_165.823602:0.0018118006553)99:0.00282473913678,(Balizia_pedicellaris_Queiroz_15529@NODE_1_length_1969_cov_356.968130:0.00541652898469,Jupunba_macradenia_Lourteig_3021@NODE_1_length_1784_cov_129.671353:0.00513565114089)98:0.00117480414375)100:0.00274823895258,((((Jupunba_longipedunculata_Cardona_2682@NODE_1_length_1746_cov_135.828640:0.00173073149673,(Balizia_elegans_Iganci_870@NODE_1_length_2120_cov_138.439550:0.00618341946146,Balizia_spnov_Morim_577@NODE_1_length_1760_cov_461.584751:0.00929857600469)41:0.000467909876469)11:1.00000050003e-06,Balizia_leucocalyx_Aguilar_1939@NODE_1_length_2145_cov_134.107834:0.00822890367309)52:0.000506988433832,Jupunba_commutata_Maguire_46145@NODE_1_length_1965_cov_139.862818:0.00413239315479)72:0.00101976462745,(Jupunba_laeta_Mori_25147@NODE_1_length_1679_cov_53.794007:0.00670376631041,Jupunba_langsdorfii_Ribeiro_728@NODE_1_length_2226_cov_127.275477:0.00393377813914)84:0.00269762630661)63:0.000506191144675)52:0.00050189030821)97:0.00163825317494)51:1.00000050003e-06,(Punjuba_killipii_Palodorios_6252@NODE_1_length_1536_cov_77.389308:0.00332840097106,(Punjuba_callejasii_Daly_5935@NODE_1_length_1496_cov_26.414376:0.00558047306549,Punjuba_racemiflora_Jimenez_Soares_3626@NODE_1_length_1923_cov_152.067172:0.00732146881392)79:0.00212489979762)60:0.000663807332428)100:0.012335956097,(Calliandra_bella_LPQ15696@NODE_1_length_1889_cov_269.451987:0.0353666195065,Afrocalliandra_redacta_Germishuizen_5585@NODE_1_length_1684_cov_262.053516:0.0368249122531)100:0.0223680078659)100:0.0202644417117,(Enterolobium_cyclocarpum_MWC9020@NODE_1_length_1889_cov_327.336093:0.0209099638082,Albizia_tomentella_Leach_Dunlop_3801@NODE_1_length_1987_cov_152.798429:0.0236533503086)94:0.00204172446791)53:0.000567493953319,(Acacia_rostellifera_Murphy_466@NODE_1_length_2352_cov_195.785934:0.0184262293335,Archidendron_clypearia_Wieringa_1849@NODE_1_length_2040_cov_224.283749:0.0112162578686)46:0.000464707956569)100:0.0054155354582)100:0.00507750378983,Albizia_coripatensis_Hughes_2433@NODE_1_length_2035_cov_254.317160:0.00508960476267):0;
