# Supplementary material for: A new generic circumscription of Hydrochorea (Leguminosae, Caesalpinioideae, mimosoid clade) with an amphi-Atlantic distribution
Source: PhytoKeys. 2022 Aug 22;205:401–37. doi: 10.3897/phytokeys.205.82775 (PMC9849043; doi:10.3897/phytokeys.205.82775)
Supplement: Supplementary material 3 — Supplementary data file S3 [file phytokeys-205-401_article-82775__-s003.zip › RBH3_m4126_comp20190_c0_seq1_exon07_1rr_1to1ortho.tre]

(Albizia_coripatensis_Hughes_2433@NODE_1_length_1903_cov_304.913472:0.00846734844739834014,((((Albizia_tomentosa_Hughes_648@NODE_1_length_1806_cov_145.485252:0.00311456167752376155,Albizia_sinaloensis_Hughes_1576@NODE_1_length_1681_cov_107.800499:0.00250701658349675041)100:0.00633778419180387916,(Albizia_adinocephala_FHO33_88@NODE_1_length_1930_cov_206.742040:0.00628739326210116852,Albizia_xerophytica_Hughes_1435@NODE_1_length_1758_cov_125.014277:0.00426653576055404955)46:0.00050855123085067244)100:0.00760528864322333742,(Albizia_burkartiana_StivalSantos_678@NODE_1_length_1213_cov_8.591537:0.00988045772107750894,(Albizia_multiflora_Hughes_3090@NODE_1_length_1755_cov_191.961263:0.00789697680292268840,((Albizia_decandra_Vilhena_231@NODE_1_length_1240_cov_41.188306:0.00779854867265891705,(Albizia_glabripetala_Lewis_1652@NODE_1_length_1584_cov_82.970139:0.00762251992042455376,(Albizia_inundata_Wood_26530@NODE_1_length_1499_cov_212.104571:0.00344752983407351334,(Albizia_subdimidiata_var_minor_Gorts_341@NODE_1_length_1337_cov_39.070635:0.00522837765212153579,Albizia_subdimidiata_var_subdimidiata_Ferreira_210@NODE_1_length_1473_cov_213.962751:0.00000100000050002909)100:0.00534962296072499094)79:0.00294803895059287096)54:0.00266725833208772151)77:0.00346527268197870716,Albizia_niopoides_Simon_1601@NODE_1_length_1747_cov_212.280838:0.02427023874901374292)96:0.00321065582011290226)64:0.00000100000050002909)97:0.00401891499383798950)96:0.00367562914872035258,(((((((Punjuba_callejasii_Daly_5935@NODE_1_length_1127_cov_30.597143:0.00757598014146177237,Punjuba_racemiflora_Jimenez_Soares_3626@NODE_1_length_1482_cov_187.854804:0.01197287001937181496)91:0.00209204605668318177,Punjuba_killipii_Palodorios_6252@NODE_1_length_1444_cov_77.029993:0.01067251462490197839)80:0.00099997353336331372,(((Jupunba_floribunda_Iganci_883@NODE_1_length_1982_cov_154.824147:0.00560088648277154866,((((Jupunba_oxyphyllidia_Yonker_6157@NODE_1_length_1686_cov_149.607209:0.00302909580177236539,Jupunba_idiopoda_Quesada_1718@NODE_1_length_1472_cov_97.681720:0.00302341801831850681)100:0.00532224247400078700,((Jupunba_nipensis_Mayo_19662@NODE_1_length_1414_cov_49.112939:0.00374748445349015703,Jupunba_asplenifolia_Ekman_6383@NODE_1_length_1345_cov_53.107256:0.00348025594579824942)87:0.00091684121112679535,(Jupunba_oppositifolia_Liegier_16014@NODE_1_length_1487_cov_134.256738:0.00360759416812904583,Jupunba_abbottii_Zanoni_21220@NODE_1_length_1477_cov_137.492143:0.00235953983277517251)95:0.00366971202443396993)57:0.00085441614377631311)60:0.00074631976854591003,Balizia_leucocalyx_Aguilar_1939@NODE_1_length_1789_cov_165.318341:0.00869117084333589744)53:0.00057738716357518135,(Balizia_spnov_Morim_577@NODE_1_length_1902_cov_353.443422:0.00883104943568717438,Balizia_elegans_Iganci_870@NODE_1_length_2001_cov_129.747921:0.01036218835309297287)54:0.00189182841637364815)36:0.00000100000050002909)51:0.00112724813337183698,((Jupunba_laeta_Mori_25147@NODE_1_length_1540_cov_52.939850:0.00881702196582941078,((((Jupunba_microcalyx_Iganci_855@NODE_1_length_2154_cov_166.868560:0.00134860104061926712,Jupunba_leucophylla_Iganci_839@NODE_1_length_1978_cov_266.367175:0.00326356985638700517)100:0.01564912402249063472,(Jupunba_macradenia_Lourteig_3021@NODE_1_length_1578_cov_138.590273:0.00581944596449964109,Jupunba_brachystachya_Lima_7438@NODE_1_length_1913_cov_151.511983:0.01226641037327584095)93:0.00289595152174856093)34:0.00121712672371591013,Jupunba_cochleata_Bonadeu_673@NODE_1_length_2074_cov_137.096144:0.01206297619846719016)44:0.00093006330483520663,(((Jupunba_filamentosa_Lima_7487@NODE_1_length_1947_cov_143.624599:0.00550623368323072213,Jupunba_limae_Iganci_261@NODE_1_length_2063_cov_145.149043:0.00892119711122030777)63:0.00000100000050002909,Jupunba_villosa_Borges_423@NODE_1_length_1878_cov_175.840089:0.00419596041804645194)89:0.00345945158378799635,Jupunba_langsdorfii_Ribeiro_728@NODE_1_length_2135_cov_127.224004:0.00630535193741458069)27:0.00221960903231772878)56:0.01184272046753990365)100:0.03666537265198361456,((Balizia_pedicellaris_Queiroz_15529@NODE_1_length_1510_cov_287.075601:0.03240411936673770477,(Hydrochorea_gonggrijpii_Tillett_45696@NODE_1_length_1577_cov_170.240667:0.00471161596965530716,Cathormion_obliquifoliolatum_Wieringa_6519@NODE_1_length_1632_cov_201.325935:0.00894725415895070673)98:0.00211428504233873065)75:0.00281347464909489225,(Cathormion_rhombifolium_Deighton_3618@NODE_1_length_1560_cov_107.874579:0.00272135088030565344,((Hydrochorea_marginata_Morim_563@NODE_1_length_1994_cov_228.260303:0.00261163786671566494,Hydrochorea_corymbosa2_Iganci_862@NODE_1_length_1532_cov_291.077183:0.00459316116757783888)95:0.00214169926028508423,Hydrochorea_corymbosa1_Bonadeu_655@NODE_1_length_1411_cov_165.098820:0.03350982200012146001)78:0.00135648506356495185)100:0.00937826780282561071)56:0.00146888891351651873)82:0.00262988371877407841)58:0.00380202448142417243,((Jupunba_longipedunculata_Cardona_2682@NODE_1_length_1569_cov_126.768767:0.00624498688880143274,Jupunba_commutata_Maguire_46145@NODE_1_length_1775_cov_154.520612:0.00934427048276631998)37:0.00243014992295975327,(Jupunba_trapezifolia_Simon_1600@NODE_1_length_1293_cov_241.571082:0.02384823520517367901,Jupunba_barbouriana_Iganci_847@NODE_1_length_1836_cov_198.616828:0.00148446084525141221)100:0.00535892579572906386)47:0.00126948863107318745)82:0.00293975507568582876)72:0.00294061249101539718,Punjuba_lehmannii_Escobar_7465@NODE_1_length_1764_cov_116.957913:0.01301480705406560072)100:0.00721529863358705281,(Afrocalliandra_redacta_Germishuizen_5585@NODE_1_length_1610_cov_266.012394:0.06655008999097836164,Calliandra_bella_LPQ15696@NODE_1_length_1733_cov_311.777174:0.10813965466247842107)100:0.02839775176946493854)100:0.01999355276719866348,(Enterolobium_cyclocarpum_MWC9020@NODE_1_length_1838_cov_366.772288:0.02139336614847326540,Albizia_tomentella_Leach_Dunlop_3801@NODE_1_length_1873_cov_181.239978:0.03037742415092775997)72:0.00137933699885909472)58:0.00114569422028743591,(Acacia_rostellifera_Murphy_466@NODE_1_length_1911_cov_232.381134:0.02389262210660249991,Archidendron_clypearia_Wieringa_1849@NODE_1_length_1860_cov_245.688166:0.09286889550257261539)49:0.00000100000050002909)100:0.00359097881981747333)100:0.01295990768814986142,Albizia_edwallii_Dalmaso_272@NODE_1_length_1560_cov_5.944186:0.00413759566199638131);
