# Supplementary material for: A new generic circumscription of Hydrochorea (Leguminosae, Caesalpinioideae, mimosoid clade) with an amphi-Atlantic distribution
Source: PhytoKeys. 2022 Aug 22;205:401–37. doi: 10.3897/phytokeys.205.82775 (PMC9849043; doi:10.3897/phytokeys.205.82775)
Supplement: Supplementary material 3 — Supplementary data file S3 [file phytokeys-205-401_article-82775__-s003.zip › RBH3_m5245_comp21282_c0_seq1_1rr_MIortho1.tre]

(Albizia_sinaloensis_Hughes_1576@NODE_2_length_785_cov_21.343220:0.00444610630364,(((((Punjuba_callejasii_Daly_5935@NODE_2_length_801_cov_19.109116:0.0144090874009,(Punjuba_racemiflora_Jimenez_Soares_3626@NODE_2_length_1267_cov_99.737815:0.00714711002685,(Punjuba_lehmannii_Escobar_7465@NODE_2_length_1258_cov_65.326842:0.00568859967898,Punjuba_killipii_Palodorios_6252@NODE_2_length_907_cov_56.395181:0.00247594527288)95:0.00276794632707)92:0.00455963174292)92:0.00439041730399,((Jupunba_barbouriana_Iganci_847@NODE_2_length_504_cov_89.894614:0.00446689184219,Jupunba_commutata_Maguire_46145@NODE_2_length_1387_cov_89.431298:0.00221046432455)91:0.00675819506294,(((Jupunba_leucophylla_Iganci_839@NODE_2_length_625_cov_43.627737:0.00240444653411,Jupunba_microcalyx_Iganci_855@NODE_2_length_840_cov_173.916121:0.00399473984521)84:0.00225839107046,Jupunba_macradenia_Lourteig_3021@NODE_2_length_985_cov_102.752203:0.0132031254677)81:0.00443551736507,((Jupunba_laeta_Mori_25147@NODE_2_length_1034_cov_34.290491:0.0115216516753,(Balizia_leucocalyx_Aguilar_1939@NODE_2_length_1173_cov_107.395073:0.00907779512915,((Balizia_spnov_Morim_577@NODE_2_length_1102_cov_164.648520:0.00463913000796,Hydrochorea_gonggrijpii_Tillett_45696@NODE_2_length_1015_cov_116.603412:0.00319594018836)98:0.010920261394,((Hydrochorea_marginata_Morim_563@NODE_1_length_1519_cov_134.053398:0.0106796069898,((Hydrochorea_corymbosa2_Iganci_862@NODE_2_length_736_cov_367.693098:0.00952658053527,Balizia_elegans_Iganci_870@NODE_2_length_1380_cov_89.248657:0.00574497512629)28:0.00463409695056,Jupunba_langsdorfii_Ribeiro_728@NODE_3_length_568_cov_24.140530:0.0176864035551)10:0.00109992678362)10:0.000881935291925,(Hydrochorea_corymbosa1_Bonadeu_655@NODE_1_length_894_cov_190.663886:0.00620788978971,((Cathormion_obliquifoliolatum_Wieringa_6519@NODE_2_length_647_cov_185.462838:0.014497309431,Cathormion_rhombifolium_Deighton_3618@NODE_2_length_1148_cov_57.509804:0.00869340690923)39:0.00297907115737,Balizia_pedicellaris_Queiroz_15529@NODE_2_length_1202_cov_235.482999:0.00486580816533)40:0.00354475445657)8:1.00000050003e-06)24:0.000938029931401)38:0.00200222428651)40:0.00197264909431)3:1.00000050003e-06,((((Jupunba_longipedunculata_Cardona_2682@NODE_2_length_1214_cov_76.277045:0.00769722565956,Jupunba_floribunda_Iganci_883@NODE_1_length_1427_cov_82.057037:0.00674650278959)62:0.00101580520396,(Jupunba_limae_Iganci_261@NODE_2_length_1550_cov_75.389681:0.00981970950938,(((Jupunba_abbottii_Zanoni_21220@NODE_2_length_1026_cov_73.173867:0.00631433155669,(Jupunba_oppositifolia_Liegier_16014@NODE_2_length_975_cov_94.966592:0.00420909877254,Jupunba_asplenifolia_Ekman_6383@NODE_2_length_820_cov_29.944818:0.0331858505244)21:1.00000050003e-06)43:0.00127815284208,Jupunba_cochleata_Bonadeu_673@NODE_1_length_1463_cov_94.286436:0.00480164291402)25:0.00114124665087,(Jupunba_idiopoda_Quesada_1718@NODE_2_length_1074_cov_55.276830:0.00584402910637,Jupunba_oxyphyllidia_Yonker_6157@NODE_2_length_964_cov_116.287486:0.00109776040906)98:0.00457765262855)19:1.00000050003e-06)8:0.000825927546947)10:0.000100558885484,Jupunba_nipensis_Mayo_19662@NODE_2_length_710_cov_47.605055:0.00491586256275)20:0.00167058533868,(Jupunba_villosa_Borges_423@NODE_1_length_1514_cov_105.448852:0.00100387338466,(Jupunba_brachystachya_Lima_7438@NODE_1_length_1478_cov_85.993576:0.0105674493309,Jupunba_filamentosa_Lima_7487@NODE_2_length_1281_cov_84.895349:0.00616342182596)56:0.00175921305673)94:0.00892511720785)13:1.00000050003e-06)23:0.00176724017221)39:0.000980463857876)95:0.00740679764245)90:0.00539293693143,Enterolobium_cyclocarpum_MWC9020@NODE_2_length_1154_cov_132.926648:0.126458530287)94:0.00615684087841,(Albizia_edwallii_Dalmaso_272@NODE_2_length_806_cov_7.013316:0.0137984212804,Albizia_coripatensis_Hughes_2433@NODE_2_length_1225_cov_62.780488:0.0299647907609)99:0.0127759814027)100:0.0176177254694,(Albizia_burkartiana_StivalSantos_678@NODE_2_length_519_cov_5.489224:0.0170846862644,(Albizia_multiflora_Hughes_3090@NODE_2_length_829_cov_56.417553:0.0235571454601,Albizia_subdimidiata_var_subdimidiata_Ferreira_210@NODE_2_length_642_cov_45.148673:0.0295265177496)100:0.0209584943642)98:0.0108527186249)100:0.0379505537812,Albizia_tomentosa_Hughes_648@NODE_2_length_545_cov_28.559829:0.0106015685298):0;
