# Supplementary material for: A new generic circumscription of Hydrochorea (Leguminosae, Caesalpinioideae, mimosoid clade) with an amphi-Atlantic distribution
Source: PhytoKeys. 2022 Aug 22;205:401–37. doi: 10.3897/phytokeys.205.82775 (PMC9849043; doi:10.3897/phytokeys.205.82775)
Supplement: Supplementary material 3 — Supplementary data file S3 [file phytokeys-205-401_article-82775__-s003.zip › RBH3_m5431_comp21371_c0_seq1_exon03_1rr_MIortho1.tre]

((Jupunba_langsdorfii_Ribeiro_728@NODE_1_length_1146_cov_96.769878:0.00297460807002,Jupunba_barbouriana_Iganci_847@NODE_1_length_1193_cov_171.640681:0.012015367123)57:1.00000050003e-06,((((Balizia_pedicellaris_Queiroz_15529@NODE_1_length_1012_cov_378.394984:0.00901300611181,(Jupunba_macradenia_Lourteig_3021@NODE_1_length_870_cov_116.742749:0.0111789131237,(Jupunba_idiopoda_Quesada_1718@NODE_1_length_858_cov_75.138284:0.00491191718998,((Jupunba_oxyphyllidia_Yonker_6157@NODE_1_length_984_cov_124.146637:0.0052262058662,(Jupunba_abbottii_Zanoni_21220@NODE_1_length_966_cov_132.129359:1.00000050003e-06,Jupunba_oppositifolia_Liegier_16014@NODE_1_length_820_cov_127.251682:0.00508031700153)87:0.00641405234434)31:1.00000050003e-06,(Jupunba_nipensis_Mayo_19662@NODE_1_length_801_cov_25.831492:0.00693617216277,Jupunba_asplenifolia_Ekman_6383@NODE_1_length_695_cov_50.131068:0.00151761062896)74:0.00654962914896)20:1.00000050003e-06)65:0.0030854977545)21:1.00000050003e-06)18:1.00000050003e-06,(Jupunba_leucophylla_Iganci_839@NODE_1_length_1694_cov_164.322202:0.00677259935741,Jupunba_microcalyx_Iganci_855@NODE_1_length_1347_cov_145.847244:0.00422646832308)100:0.00685396788303)19:0.000828311766627,(((Jupunba_filamentosa_Lima_7487@NODE_1_length_1222_cov_107.110917:0.00828669007795,Jupunba_laeta_Mori_25147@NODE_1_length_879_cov_46.361596:0.00378837551845)52:0.00263689809481,(Jupunba_commutata_Maguire_46145@NODE_1_length_1183_cov_76.283906:0.00689171341539,Jupunba_longipedunculata_Cardona_2682@NODE_1_length_983_cov_98.804636:0.00657360430513)39:0.000969078493319)39:0.00195175737955,(Jupunba_limae_Iganci_261@NODE_1_length_1309_cov_101.621753:0.00628931704075,(Jupunba_brachystachya_Lima_7438@NODE_1_length_1218_cov_104.209465:0.00605657559686,Jupunba_villosa_Borges_423@NODE_1_length_1262_cov_108.983966:0.00424586014054)91:0.00185567478537)99:0.00661158954413)31:0.00273017670559)24:0.00260109457126,(Jupunba_cochleata_Bonadeu_673@NODE_1_length_1602_cov_72.286557:0.0137682516712,((Jupunba_floribunda_Iganci_883@NODE_1_length_1323_cov_96.516051:0.00914724540726,((((Hydrochorea_corymbosa1_Bonadeu_655@NODE_1_length_1024_cov_159.775026:0.00841794179497,Hydrochorea_marginata_Morim_563@NODE_1_length_1254_cov_159.862362:0.00596974004622)61:0.00482557013933,Balizia_elegans_Iganci_870@NODE_1_length_1254_cov_108.299065:0.0140254858963)7:1.00000050003e-06,Hydrochorea_corymbosa2_Iganci_862@NODE_1_length_757_cov_439.917379:0.0244023496078)32:0.00357327680189,(Balizia_leucocalyx_Aguilar_1939@NODE_1_length_1467_cov_110.306475:0.00605522953459,(Balizia_spnov_Morim_577@NODE_1_length_1247_cov_240.087248:0.0132188975475,(Hydrochorea_gonggrijpii_Tillett_45696@NODE_1_length_731_cov_215.868502:0.00874282065184,(Cathormion_rhombifolium_Deighton_3618@NODE_1_length_914_cov_82.915173:0.00335934247108,Cathormion_obliquifoliolatum_Wieringa_6519@NODE_1_length_1255_cov_312.500000:0.00240495412715)99:0.00364522722982)40:0.00118578298354)35:0.00260752429808)28:0.000827286174206)50:0.0008302006826)28:1.00000050003e-06,(((Punjuba_racemiflora_Jimenez_Soares_3626@NODE_1_length_1066_cov_132.288170:0.0139502629657,Punjuba_killipii_Palodorios_6252@NODE_1_length_868_cov_40.658660:0.00547820811061)69:0.00216956538612,Punjuba_callejasii_Daly_5935@NODE_1_length_836_cov_31.985507:0.014838585866)87:0.00493660797071,((Enterolobium_cyclocarpum_MWC9020@NODE_1_length_1232_cov_200.488312:0.0326687681341,Albizia_tomentella_Leach_Dunlop_3801@NODE_3_length_973_cov_157.844866:0.0354538612974)85:0.004911797466,(Acacia_rostellifera_Murphy_466@NODE_1_length_1372_cov_157.368340:0.202853235205,(Afrocalliandra_redacta_Germishuizen_5585@NODE_1_length_950_cov_171.934708:0.128563324771,((Albizia_coripatensis_Hughes_2433@NODE_1_length_1255_cov_178.535654:0.011128636487,Albizia_edwallii_Dalmaso_272@NODE_1_length_1032_cov_10.803480:0.0125689306161)99:0.00213836873072,((Albizia_niopoides_Simon_1601@NODE_1_length_1018_cov_110.476089:0.0221193373706,((Albizia_sinaloensis_Hughes_1576@NODE_1_length_980_cov_80.397564:0.00284975992964,Albizia_tomentosa_Hughes_648@NODE_1_length_1102_cov_78.188293:0.000924570266498)100:0.00458993713493,(Albizia_xerophytica_Hughes_1435@NODE_1_length_926_cov_89.607774:0.00113877012075,Albizia_adinocephala_FHO33_88@NODE_1_length_1290_cov_97.915911:0.00312747646781)98:0.0020770508863)100:0.00706652400701)30:0.00252337833374,(((Albizia_decandra_Vilhena_231@NODE_1_length_638_cov_35.655971:0.0145822481144,(Albizia_glabripetala_Lewis_1652@NODE_1_length_792_cov_69.227972:0.00841062435344,(Albizia_subdimidiata_var_minor_Gorts_341@NODE_1_length_662_cov_57.389744:0.00926971759859,Albizia_subdimidiata_var_subdimidiata_Ferreira_210@NODE_1_length_993_cov_97.177948:0.00221928268246)66:0.0069063230834)71:0.00626107518832)37:0.00353822311662,(Albizia_inundata_Wood_26530@NODE_1_length_864_cov_151.948084:0.0130264483021,Albizia_multiflora_Hughes_3090@NODE_1_length_1126_cov_117.854147:0.0139399559954)80:0.00499509836891)19:0.00205004799529,Albizia_burkartiana_StivalSantos_678@NODE_1_length_825_cov_13.377922:0.0123589865533)5:1.00000050003e-06)100:0.00810575284597)100:0.0252413549322)99:0.0228401577001)52:0.00379896453053)79:0.00215959270275)55:0.00296322285491)40:0.00164535625355)4:1.00000050003e-06)63:0.00165072896364,Jupunba_trapezifolia_Simon_1600@NODE_1_length_1330_cov_244.346667:0.0034458263733):0;
