# Supplementary material for: A new generic circumscription of Hydrochorea (Leguminosae, Caesalpinioideae, mimosoid clade) with an amphi-Atlantic distribution
Source: PhytoKeys. 2022 Aug 22;205:401–37. doi: 10.3897/phytokeys.205.82775 (PMC9849043; doi:10.3897/phytokeys.205.82775)
Supplement: Supplementary material 3 — Supplementary data file S3 [file phytokeys-205-401_article-82775__-s003.zip › RBH3_m5560_comp21443_c1_seq1_exon01_1rr_MIortho1.tre]

((Afrocalliandra_redacta_Germishuizen_5585@NODE_1_length_741_cov_82.823795:0.103614095548,Calliandra_bella_LPQ15696@NODE_1_length_1046_cov_121.435501:0.0775543282628)100:0.0912937405102,(((((Punjuba_lehmannii_Escobar_7465@NODE_2_length_586_cov_61.033399:0.0124718274108,Punjuba_racemiflora_Jimenez_Soares_3626@NODE_1_length_1260_cov_138.607777:0.0198095909549)91:0.00230083550583,Punjuba_killipii_Palodorios_6252@NODE_1_length_991_cov_47.904814:0.00456436306938)72:0.00218252984181,Punjuba_callejasii_Daly_5935@NODE_1_length_1098_cov_53.175318:0.0106249436248)39:0.000732527889799,(((((Balizia_pedicellaris_Queiroz_15529@NODE_1_length_1310_cov_238.937849:0.00556678387362,Balizia_elegans_Iganci_870@NODE_1_length_1439_cov_110.787812:0.056248212951)99:0.00361556518078,(Balizia_spnov_Morim_577@NODE_1_length_1193_cov_352.674868:0.00258411969553,((Hydrochorea_corymbosa2_Iganci_862@NODE_1_length_1210_cov_320.111688:0.00626584118437,(Hydrochorea_corymbosa1_Bonadeu_655@NODE_1_length_917_cov_4421.288863:0.00119745919475,Hydrochorea_marginata_Morim_563@NODE_1_length_1234_cov_201.515125:1.00000050003e-06)81:1.00000050003e-06)90:0.00239138897709,(Hydrochorea_gonggrijpii_Tillett_45696@NODE_1_length_1183_cov_152.197107:0.00547701276578,(Cathormion_obliquifoliolatum_Wieringa_6519@NODE_1_length_1187_cov_270.409011:0.00677131704781,Cathormion_rhombifolium_Deighton_3618@NODE_1_length_1319_cov_62.193237:0.00586505975515)69:0.00131528084878)55:1.00000050003e-06)77:0.00130625219624)99:0.00263124547474)98:0.00477555152612,(Jupunba_commutata_Maguire_46145@NODE_1_length_1207_cov_138.981416:0.00481790158018,Jupunba_cochleata_Bonadeu_673@NODE_1_length_1088_cov_122.998022:0.00608528815509)83:0.00332585797888)49:0.000818953636095,((Jupunba_floribunda_Iganci_883@NODE_1_length_1580_cov_101.538257:0.00858216981846,(Jupunba_trapezifolia_Simon_1600@NODE_1_length_1157_cov_231.405626:0.00332761908771,Jupunba_barbouriana_Iganci_847@NODE_1_length_1345_cov_174.259464:0.00442199824262)78:0.00219470156223)77:0.00248226548684,(Jupunba_laeta_Mori_25147@NODE_1_length_1251_cov_50.324532:0.00974692819066,((Jupunba_brachystachya_Lima_7438@NODE_1_length_1442_cov_113.834432:0.0050058908249,(Jupunba_filamentosa_Lima_7487@NODE_1_length_1452_cov_99.531636:0.000783421590674,Jupunba_limae_Iganci_261@NODE_1_length_1722_cov_84.889970:0.00472181546226)97:0.0011740093655)84:0.00118031642588,Jupunba_villosa_Borges_423@NODE_1_length_1546_cov_103.590878:0.00836827727424)80:0.00109420425118)91:0.00219640523173)54:0.000862555054873)39:0.000850775212465,(Jupunba_langsdorfii_Ribeiro_728@NODE_1_length_1542_cov_101.221843:0.0151811291486,((((((Jupunba_macradenia_Lourteig_3021@NODE_1_length_1222_cov_144.306550:0.00572287739695,Balizia_leucocalyx_Aguilar_1939@NODE_1_length_1168_cov_156.724106:0.00937508719438)98:0.0033999331071,Jupunba_longipedunculata_Cardona_2682@NODE_1_length_1110_cov_162.850920:0.00894343219983)37:0.00108488066616,(((Jupunba_nipensis_Mayo_19662@NODE_1_length_836_cov_49.220026:0.00277623114191,Jupunba_abbottii_Zanoni_21220@NODE_1_length_1115_cov_93.769750:0.00366416742415)6:1.00000050003e-06,Jupunba_oppositifolia_Liegier_16014@NODE_1_length_1019_cov_151.182590:0.00322866713698)71:1.00000050003e-06,Jupunba_asplenifolia_Ekman_6383@NODE_1_length_976_cov_55.921023:0.00555508550496)100:0.0105020240082)18:1.00000050003e-06,Jupunba_oxyphyllidia_Yonker_6157@NODE_1_length_1172_cov_124.416438:0.00544756278397)14:0.000777219487219,Jupunba_idiopoda_Quesada_1718@NODE_1_length_879_cov_82.076060:0.00397361729784)26:0.000124251241798,(Jupunba_leucophylla_Iganci_839@NODE_1_length_1785_cov_154.797424:0.0111553951052,Jupunba_microcalyx_Iganci_855@NODE_1_length_1621_cov_94.652202:0.00873520610415)90:0.00505849390779)59:0.00204481187572)24:2.28110535481e-05)34:0.00219437738641)96:0.0087323627505,((Albizia_tomentella_Leach_Dunlop_3801@NODE_1_length_1311_cov_175.413290:0.0475298787761,(((((Albizia_glabripetala_Lewis_1652@NODE_1_length_923_cov_52.631206:0.0224371443863,(Albizia_decandra_Vilhena_231@NODE_1_length_707_cov_27.349206:0.00508638504376,(Albizia_inundata_Wood_26530@NODE_1_length_920_cov_121.178035:0.0110098727532,(Albizia_subdimidiata_var_subdimidiata_Ferreira_210@NODE_1_length_1094_cov_123.417896:0.00545627740611,Albizia_subdimidiata_var_minor_Gorts_341@NODE_1_length_962_cov_40.767232:0.0547265351536)57:0.0038459140361)47:0.00179536868776)55:0.00367071872348)55:1.00000050003e-06,Albizia_multiflora_Hughes_3090@NODE_1_length_1199_cov_126.736185:0.0148938251895)98:0.0131025807455,(Albizia_xerophytica_Hughes_1435@NODE_1_length_1126_cov_89.311725:0.00982468950121,Albizia_adinocephala_FHO33_88@NODE_1_length_1417_cov_119.843284:0.0151667303203)100:0.0172487571001)86:0.00413558215035,(Albizia_burkartiana_StivalSantos_678@NODE_1_length_975_cov_13.008696:0.0175957317653,(Albizia_niopoides_Simon_1601@NODE_1_length_1038_cov_159.700312:0.0186149971643,(Albizia_tomentosa_Hughes_648@NODE_1_length_1107_cov_92.632039:0.00362100103682,Albizia_sinaloensis_Hughes_1576@NODE_1_length_1135_cov_81.870510:0.0055922647159)100:0.0152126080034)100:0.0221507068257)56:0.00493733697121)100:0.0472295833041,(Albizia_coripatensis_Hughes_2433@NODE_1_length_1544_cov_181.784594:0.0058712172006,Albizia_edwallii_Dalmaso_272@NODE_1_length_681_cov_14.785942:0.0148866049587)100:0.0712901343716)100:0.04106996487)40:0.00146503176988,(Acacia_rostellifera_Murphy_466@NODE_1_length_1497_cov_182.130986:0.0273378997845,Archidendron_clypearia_Wieringa_1849@NODE_1_length_1341_cov_183.837816:0.0201637774993)97:0.00751352854096)52:0.00144387523648)58:0.00182223228405,Enterolobium_cyclocarpum_MWC9020@NODE_1_length_1212_cov_205.576211:0.0443644714876):0;
