# Supplementary material for: A new generic circumscription of Hydrochorea (Leguminosae, Caesalpinioideae, mimosoid clade) with an amphi-Atlantic distribution
Source: PhytoKeys. 2022 Aug 22;205:401–37. doi: 10.3897/phytokeys.205.82775 (PMC9849043; doi:10.3897/phytokeys.205.82775)
Supplement: Supplementary material 3 — Supplementary data file S3 [file phytokeys-205-401_article-82775__-s003.zip › RBH3_m5844_comp21627_c0_seq1_exon02_1rr_MIortho1.tre]

(((((((((((Albizia_subdimidiata_var_minor_Gorts_341@NODE_1_length_886_cov_48.681088:0.042262833807,Albizia_inundata_Wood_26530@NODE_1_length_777_cov_225.349030:0.0147386688925)51:0.0150374165352,(Albizia_glabripetala_Lewis_1652@NODE_1_length_999_cov_30.161605:0.0287693430569,Albizia_subdimidiata_var_subdimidiata_Ferreira_210@NODE_1_length_1060_cov_135.758901:0.011646088783)54:0.00980668295369)21:0.00935946733313,Albizia_multiflora_Hughes_3090@NODE_1_length_1329_cov_127.806709:0.0125046484461)9:1.00000050003e-06,Albizia_decandra_Vilhena_231@NODE_1_length_710_cov_20.663507:0.0169587986062)20:1.00000050003e-06,Albizia_edwallii_Dalmaso_272@NODE_1_length_855_cov_9.896250:0.0235061968932)19:0.00621233691293,Albizia_burkartiana_StivalSantos_678@NODE_1_length_839_cov_11.744898:0.109922993873)17:1.00000050003e-06,(Albizia_niopoides_Simon_1601@NODE_1_length_1226_cov_118.047868:0.0272822939264,(Albizia_xerophytica_Hughes_1435@NODE_1_length_1191_cov_84.737882:0.0108228646,(Albizia_adinocephala_FHO33_88@NODE_1_length_1614_cov_115.170462:0.0179615338705,(Albizia_tomentosa_Hughes_648@NODE_1_length_1358_cov_76.839969:0.0121069496958,Albizia_sinaloensis_Hughes_1576@NODE_1_length_1139_cov_84.588512:0.0153807660402)99:0.00633812356097)48:0.000910721643702)90:0.00987391427845)36:0.00122737793466)60:0.0235204735976,Albizia_coripatensis_Hughes_2433@NODE_1_length_1497_cov_110.460563:0.0469976728864)100:0.0119006611687,Enterolobium_cyclocarpum_MWC9020@NODE_1_length_1361_cov_200.841121:0.0485797149181)76:0.00437498007362,((Balizia_pedicellaris_Queiroz_15529@NODE_1_length_1133_cov_227.283859:0.031994141023,(((Jupunba_laeta_Mori_25147@NODE_1_length_1127_cov_34.167619:0.0429173566899,((Jupunba_barbouriana_Iganci_847@NODE_1_length_1540_cov_146.179084:0.0093183322205,Jupunba_trapezifolia_Simon_1600@NODE_1_length_772_cov_220.768480:0.0076331384779)51:0.0088676946904,(Jupunba_villosa_Borges_423@NODE_1_length_1472_cov_117.418638:0.0227348343509,((Jupunba_abbottii_Zanoni_21220@NODE_1_length_1029_cov_103.526261:0.00894291364471,Jupunba_oppositifolia_Liegier_16014@NODE_1_length_905_cov_124.493961:0.00318375246169)99:0.0037495860865,(Jupunba_nipensis_Mayo_19662@NODE_1_length_886_cov_24.728059:0.0149770144379,Jupunba_asplenifolia_Ekman_6383@NODE_1_length_847_cov_59.175325:1.00000050003e-06)100:0.0217822693707)99:0.00884877602373)63:0.00503682588909)28:0.00423560439331)22:0.0041762958887,(((Jupunba_cochleata_Bonadeu_673@NODE_1_length_1199_cov_119.651515:0.0184716911215,Jupunba_macradenia_Lourteig_3021@NODE_1_length_953_cov_114.619863:0.0291138699221)87:0.00951561589708,Jupunba_langsdorfii_Ribeiro_728@NODE_2_length_646_cov_13.123023:0.0256325831784)57:0.0064751137511,((Cathormion_rhombifolium_Deighton_3618@NODE_1_length_1116_cov_77.884504:0.0162213434206,(Hydrochorea_corymbosa2_Iganci_862@NODE_1_length_580_cov_289.049524:0.00454785748551,Hydrochorea_gonggrijpii_Tillett_45696@NODE_1_length_998_cov_151.722041:0.0155024477067)39:1.00000050003e-06)39:0.00193730096523,((Hydrochorea_corymbosa1_Bonadeu_655@NODE_1_length_872_cov_250.752754:0.0703773813426,Balizia_spnov_Morim_577@NODE_1_length_1026_cov_274.318229:0.00683383010592)27:0.00199942480292,(Cathormion_obliquifoliolatum_Wieringa_6519@NODE_1_length_1050_cov_223.193970:0.0548874136968,Hydrochorea_marginata_Morim_563@NODE_1_length_1373_cov_160.537037:0.00669577913474)35:0.00184380704976)12:0.00319604509451)66:0.0109441486133)22:0.00286935323143)6:1.00000050003e-06,((((Jupunba_microcalyx_Iganci_855@NODE_1_length_1717_cov_106.184146:0.00844947419186,Jupunba_leucophylla_Iganci_839@NODE_1_length_1507_cov_181.370629:0.00517002459606)100:0.0161308817661,Jupunba_commutata_Maguire_46145@NODE_1_length_1325_cov_113.504808:0.0116038704144)47:0.00142931138779,(Jupunba_floribunda_Iganci_883@NODE_1_length_1394_cov_105.936978:0.0123853647,((Balizia_leucocalyx_Aguilar_1939@NODE_1_length_1282_cov_119.209959:0.022971688406,Jupunba_longipedunculata_Cardona_2682@NODE_1_length_1023_cov_124.292812:0.00289149503983)44:0.0021454657616,Jupunba_idiopoda_Quesada_1718@NODE_1_length_1086_cov_63.813677:0.0193276119297)18:0.000909053194738)20:0.00133745961205)57:0.00829736695836,(Balizia_elegans_Iganci_870@NODE_1_length_1333_cov_101.541401:0.0232013708887,Jupunba_oxyphyllidia_Yonker_6157@NODE_1_length_1071_cov_106.193159:0.0143823082828)86:0.00612036575196)19:0.00218262722259)29:0.0026587030151)96:0.00970847743512,((Punjuba_callejasii_Daly_5935@NODE_1_length_851_cov_31.540052:0.0283118461476,(Punjuba_killipii_Palodorios_6252@NODE_1_length_980_cov_59.827243:0.0204358862878,(Punjuba_racemiflora_Jimenez_Soares_3626@NODE_1_length_1311_cov_125.574554:0.00920648913954,Punjuba_lehmannii_Escobar_7465@NODE_1_length_1311_cov_83.650729:0.0198053635369)53:0.00129541691428)100:0.0192783768733)97:0.0182978274094,(Jupunba_filamentosa_Lima_7487@NODE_1_length_1391_cov_102.349315:0.00482053040615,(Jupunba_brachystachya_Lima_7438@NODE_1_length_1384_cov_115.263198:0.00901630401086,Jupunba_limae_Iganci_261@NODE_1_length_1674_cov_94.216656:0.00974218154891)53:0.000782912723551)100:0.0242913801059)97:0.0213373071544)100:0.0589929326234)76:0.00456596005299,(Acacia_rostellifera_Murphy_466@NODE_1_length_1328_cov_162.696243:0.0549061064341,Archidendron_clypearia_Wieringa_1849@NODE_1_length_1243_cov_184.137221:0.0467874416122)79:0.0079929941545,Albizia_tomentella_Leach_Dunlop_3801@NODE_1_length_1255_cov_132.914261:0.0640495724165):0;
