# Supplementary material for: A new generic circumscription of Hydrochorea (Leguminosae, Caesalpinioideae, mimosoid clade) with an amphi-Atlantic distribution
Source: PhytoKeys. 2022 Aug 22;205:401–37. doi: 10.3897/phytokeys.205.82775 (PMC9849043; doi:10.3897/phytokeys.205.82775)
Supplement: Supplementary material 3 — Supplementary data file S3 [file phytokeys-205-401_article-82775__-s003.zip › RBH3_m6003_comp21721_c0_seq1_exon08_1rr_1to1ortho.tre]

(Jupunba_oxyphyllidia_Yonker_6157@NODE_1_length_866_cov_74.059569:0.00234179137640839639,(((Jupunba_abbottii_Zanoni_21220@NODE_1_length_843_cov_49.996084:0.00242248118981093410,Jupunba_oppositifolia_Liegier_16014@NODE_1_length_802_cov_72.777931:0.00259975962902875583)62:0.00117625475562466273,(Jupunba_asplenifolia_Ekman_6383@NODE_1_length_630_cov_26.200723:0.00164126489766188376,Jupunba_nipensis_Mayo_19662@NODE_1_length_712_cov_27.507087:0.00437770473487137778)34:0.00000100000050002909)70:0.00117815714236626807,((((((Jupunba_microcalyx_Iganci_855@NODE_1_length_1350_cov_68.003142:0.00469844060792187421,Jupunba_leucophylla_Iganci_839@NODE_1_length_1363_cov_101.713064:0.00081669487370576591)100:0.00563326971277205209,Jupunba_limae_Iganci_261@NODE_1_length_1283_cov_57.688226:0.00601760011282420279)35:0.00000100000050002909,((Jupunba_macradenia_Lourteig_3021@NODE_1_length_940_cov_63.713789:0.00215680669783553094,Balizia_leucocalyx_Aguilar_1939@NODE_1_length_1207_cov_60.354867:0.01023461079139815350)98:0.00390036689023339151,(Balizia_pedicellaris_Queiroz_15529@NODE_1_length_688_cov_219.229068:0.01523257237950867773,((Hydrochorea_gonggrijpii_Tillett_45696@NODE_1_length_821_cov_69.568548:0.00369180263257194328,(Cathormion_rhombifolium_Deighton_3618@NODE_1_length_1071_cov_42.373239:0.00118310352372795122,Cathormion_obliquifoliolatum_Wieringa_6519@NODE_1_length_966_cov_165.807903:0.00000100000050002909)94:0.00350064953485630962)46:0.00000100000050002909,(Balizia_spnov_Morim_577@NODE_1_length_1101_cov_184.608031:0.00861741003632890239,((Hydrochorea_corymbosa2_Iganci_862@NODE_1_length_866_cov_164.411837:0.00456421672167189787,Hydrochorea_corymbosa1_Bonadeu_655@NODE_1_length_750_cov_133.541007:0.00414263105881703623)81:0.00152267481977951154,Hydrochorea_marginata_Morim_563@NODE_1_length_1539_cov_78.498632:0.00258267163441909574)77:0.00255466881488582587)31:0.00000100000050002909)89:0.00304606426082871130)85:0.00296758785618176551)31:0.00000100000050002909)48:0.00085248333160494285,(Jupunba_cochleata_Bonadeu_673@NODE_1_length_1360_cov_62.711613:0.01208894548488502647,(((Jupunba_filamentosa_Lima_7487@NODE_1_length_1264_cov_61.146588:0.00255382907135073009,Jupunba_brachystachya_Lima_7438@NODE_1_length_1217_cov_62.603509:0.00255757168850153250)94:0.00253868877152096852,Jupunba_villosa_Borges_423@NODE_1_length_1154_cov_60.815227:0.00687836400860917206)95:0.00431510386387295043,Jupunba_laeta_Mori_25147@NODE_1_length_852_cov_18.787097:0.01308624121627035772)26:0.00000100000050002909)10:0.00000100000050002909)32:0.00085530628548644233,((((Jupunba_barbouriana_Iganci_847@NODE_1_length_729_cov_117.535276:0.00418654837134255480,(Jupunba_commutata_Maguire_46145@NODE_1_length_1060_cov_63.900305:0.00477465313520927283,Jupunba_trapezifolia_Simon_1600@NODE_1_length_990_cov_150.484492:0.00243140865949549633)71:0.00000100000050002909)54:0.00105139730648806618,Jupunba_floribunda_Iganci_883@NODE_1_length_1238_cov_54.840655:0.00512425766934323807)33:0.00000100000050002909,Jupunba_longipedunculata_Cardona_2682@NODE_1_length_919_cov_60.060570:0.00218738603894586122)90:0.00370539472526718776,Jupunba_langsdorfii_Ribeiro_728@NODE_1_length_1262_cov_65.355274:0.01230928245163166214)75:0.00283079329149389007)61:0.00084685912646146201,(Punjuba_racemiflora_Jimenez_Soares_3626@NODE_1_length_1056_cov_72.960163:0.01777597253174169334,((Albizia_tomentella_Leach_Dunlop_3801@NODE_1_length_1171_cov_54.101463:0.03080643036591249398,((Punjuba_lehmannii_Escobar_7465@NODE_1_length_704_cov_62.200957:0.00000100000050002909,(Punjuba_killipii_Palodorios_6252@NODE_1_length_914_cov_27.303465:0.00387844402258167740,Punjuba_callejasii_Daly_5935@NODE_1_length_570_cov_12.610548:0.01108972016343301274)63:0.00000100000050002909)97:0.00927161047384647552,(((Albizia_burkartiana_StivalSantos_678@NODE_1_length_846_cov_8.025284:0.00739675668603164294,(Albizia_xerophytica_Hughes_1435@NODE_1_length_975_cov_52.341871:0.00855853753637972163,((Albizia_sinaloensis_Hughes_1576@NODE_1_length_909_cov_40.100962:0.00764530803136773303,Albizia_tomentosa_Hughes_648@NODE_1_length_1020_cov_62.636267:0.00514163306895191758)94:0.00387893032659858980,Albizia_adinocephala_FHO33_88@NODE_1_length_1174_cov_67.954421:0.00990925816112643576)78:0.00096517921435466372)98:0.00615533881954778272)62:0.00111849829024242764,((Albizia_niopoides_Simon_1601@NODE_1_length_1040_cov_69.021807:0.02069260163715147191,Albizia_multiflora_Hughes_3090@NODE_1_length_1115_cov_66.138728:0.00833284060493686037)85:0.00466110955202322756,((Albizia_subdimidiata_var_subdimidiata_Ferreira_210@NODE_1_length_894_cov_81.430845:0.00445037665413859466,Albizia_inundata_Wood_26530@NODE_1_length_747_cov_229.679191:0.00000100000050002909)100:0.00925632511160738580,(Albizia_subdimidiata_var_minor_Gorts_341@NODE_1_length_774_cov_16.362984:0.00000100000050002909,Albizia_glabripetala_Lewis_1652@NODE_1_length_775_cov_39.628940:0.00262247173301297445)100:0.01265312427935830729)64:0.00156270568238182049)63:0.00093719655414502073)97:0.00432363596994559361,(Albizia_edwallii_Dalmaso_272@NODE_1_length_805_cov_6.109333:0.00646338587105376762,Albizia_coripatensis_Hughes_2433@NODE_1_length_1219_cov_90.217163:0.00371267754066857171)100:0.01382001804572594028)96:0.00435395881675222467)28:0.00096951021239899491)42:0.00081582509045374481,(Afrocalliandra_redacta_Germishuizen_5585@NODE_1_length_891_cov_128.285012:0.15852559029381266265,Archidendron_clypearia_Wieringa_1849@NODE_1_length_1065_cov_76.679150:0.03266717654531025444)24:0.00000100000050002909)58:0.00246340503133036896)98:0.01224151834750888783)94:0.00457546672307130448)92:0.00231375384337062983,Jupunba_idiopoda_Quesada_1718@NODE_1_length_851_cov_55.339793:0.00481490159025025136);
