# Supplementary material for: A new generic circumscription of Hydrochorea (Leguminosae, Caesalpinioideae, mimosoid clade) with an amphi-Atlantic distribution
Source: PhytoKeys. 2022 Aug 22;205:401–37. doi: 10.3897/phytokeys.205.82775 (PMC9849043; doi:10.3897/phytokeys.205.82775)
Supplement: Supplementary material 3 — Supplementary data file S3 [file phytokeys-205-401_article-82775__-s003.zip › RBH3_m6039_comp21740_c0_seq1_exon04_1rr_MIortho1.tre]

(((Balizia_leucocalyx_Aguilar_1939@NODE_1_length_1368_cov_70.855151:0.0707045645613,(Balizia_pedicellaris_Queiroz_15529@NODE_1_length_1182_cov_175.418811:0.0154659170905,(Balizia_elegans_Iganci_870@NODE_1_length_1365_cov_66.239907:0.0266574034655,(((Hydrochorea_gonggrijpii_Tillett_45696@NODE_1_length_942_cov_82.250867:0.0131491761301,(Hydrochorea_corymbosa2_Iganci_862@NODE_1_length_702_cov_336.207110:0.00675122039189,Hydrochorea_marginata_Morim_563@NODE_1_length_1279_cov_97.370216:0.00744840558334)16:1.00000050003e-06)16:0.00392910171356,(Hydrochorea_corymbosa1_Bonadeu_655@NODE_1_length_659_cov_1720.051325:0.00844168440064,Cathormion_obliquifoliolatum_Wieringa_6519@NODE_1_length_1033_cov_56.729039:0.0150389338593)45:0.00191489465292)19:0.00263737025634,Balizia_spnov_Morim_577@NODE_1_length_1101_cov_156.115679:0.0200250205124)28:0.00784594435904)14:0.00254864815622)37:0.0320297498719)42:0.0489365687332,((Jupunba_limae_Iganci_261@NODE_1_length_1604_cov_50.745252:0.00502163279851,((Jupunba_filamentosa_Lima_7487@NODE_1_length_1147_cov_64.913084:0.0134301838462,Jupunba_villosa_Borges_423@NODE_1_length_1317_cov_82.104032:0.00344734504024)66:0.00194693473584,Jupunba_brachystachya_Lima_7438@NODE_1_length_1157_cov_67.411111:0.00644520340017)35:1.00000050003e-06)64:0.00508744718312,(Jupunba_langsdorfii_Ribeiro_728@NODE_1_length_1459_cov_58.141100:0.0122314861678,(Jupunba_laeta_Mori_25147@NODE_1_length_741_cov_26.646084:0.0160193081516,((Jupunba_oxyphyllidia_Yonker_6157@NODE_1_length_868_cov_68.993679:0.00164887400399,Jupunba_idiopoda_Quesada_1718@NODE_1_length_818_cov_50.318489:0.00351828822763)99:0.00829341328,(Jupunba_longipedunculata_Cardona_2682@NODE_1_length_759_cov_27.293255:0.0124006977711,Jupunba_macradenia_Lourteig_3021@NODE_1_length_833_cov_58.440476:0.00349141312437)68:0.00210029093766)60:0.00176057191364)62:0.0035530451541)16:1.00000050003e-06)78:0.0111048345569)25:0.00643580373788,(((Albizia_burkartiana_StivalSantos_678@NODE_1_length_586_cov_4.325800:0.159213854411,((Albizia_tomentosa_Hughes_648@NODE_1_length_945_cov_60.355991:0.00882628919375,Albizia_sinaloensis_Hughes_1576@NODE_1_length_885_cov_42.539604:0.00474337280267)92:0.00882995317478,(Albizia_adinocephala_FHO33_88@NODE_1_length_1246_cov_73.304534:0.00664180909747,Albizia_xerophytica_Hughes_1435@NODE_1_length_1232_cov_44.364502:0.00884550672443)96:0.00177045822623)82:0.00464590624072)92:0.00762666666204,(((Albizia_glabripetala_Lewis_1652@NODE_1_length_689_cov_46.872549:0.0105148155489,(Albizia_inundata_Wood_26530@NODE_1_length_715_cov_221.703030:0.0236249226443,(Albizia_subdimidiata_var_subdimidiata_Ferreira_210@NODE_1_length_1098_cov_67.776690:0.00443372412768,Albizia_subdimidiata_var_minor_Gorts_341@NODE_1_length_733_cov_21.164634:0.0100357880383)87:0.00414158165556)90:0.00519924968663)79:0.00510730496216,Albizia_multiflora_Hughes_3090@NODE_1_length_1357_cov_49.231250:0.0140444860207)79:0.00345588420081,Albizia_niopoides_Simon_1601@NODE_1_length_954_cov_82.582668:0.0257424893894)44:1.00000050003e-06)94:0.0106436184916,Albizia_coripatensis_Hughes_2433@NODE_1_length_856_cov_146.193838:0.0131625867987)94:0.018065219847,Enterolobium_cyclocarpum_MWC9020@NODE_1_length_1274_cov_114.259816:0.0372606601037)27:0.00143202738555;
