# Supplementary material for: A new generic circumscription of Hydrochorea (Leguminosae, Caesalpinioideae, mimosoid clade) with an amphi-Atlantic distribution
Source: PhytoKeys. 2022 Aug 22;205:401–37. doi: 10.3897/phytokeys.205.82775 (PMC9849043; doi:10.3897/phytokeys.205.82775)
Supplement: Supplementary material 3 — Supplementary data file S3 [file phytokeys-205-401_article-82775__-s003.zip › RBH3_m6058_comp21752_c0_seq1_1rr_MIortho1.tre]

(((Albizia_burkartiana_StivalSantos_678@NODE_1_length_1002_cov_10.750792:0.0200423095856,(Albizia_edwallii_Dalmaso_272@NODE_1_length_971_cov_10.596070:0.0248491090915,(Albizia_coripatensis_Hughes_2433@NODE_1_length_1022_cov_291.838095:0.00857185590689,(((Albizia_tomentosa_Hughes_648@NODE_1_length_1046_cov_108.961816:0.00565820573094,Albizia_sinaloensis_Hughes_1576@NODE_1_length_1121_cov_94.350575:0.00384222482458)100:0.0192794119015,(Albizia_adinocephala_FHO33_88@NODE_1_length_1482_cov_136.811388:0.00691549300681,Albizia_xerophytica_Hughes_1435@NODE_1_length_1086_cov_99.119921:0.00800709760043)100:0.00657868562989)100:0.0120393528183,(Albizia_multiflora_Hughes_3090@NODE_1_length_614_cov_185.096834:0.0115999637246,(Albizia_glabripetala_Lewis_1652@NODE_1_length_814_cov_83.059701:0.0172829754632,(Albizia_decandra_Vilhena_231@NODE_1_length_680_cov_53.593698:0.00410059648709,(((Albizia_subdimidiata_var_minor_Gorts_341@NODE_1_length_966_cov_34.035996:0.0135522464832,Albizia_inundata_Wood_26530@NODE_1_length_814_cov_375.275362:0.0103144614999)45:0.0015584820532,Albizia_niopoides_Simon_1601@NODE_1_length_1021_cov_217.424788:0.016890591092)36:0.00140673345678,Albizia_subdimidiata_var_subdimidiata_Ferreira_210@NODE_1_length_970_cov_168.697648:0.0158335362996)41:0.00208217070391)24:0.00203311370553)8:1.00000050003e-06)44:0.00203448682324)59:0.00290879825238)38:0.00101170246803)35:0.00197707437097)50:0.00399248313538,Jupunba_laeta_Mori_25147@NODE_1_length_1026_cov_43.559536:0.0218373102309)13:0.000884745093515,(((Albizia_tomentella_Leach_Dunlop_3801@NODE_1_length_1126_cov_190.116301:0.122681849536,Archidendron_clypearia_Wieringa_1849@NODE_1_length_1208_cov_200.010610:0.0264048543621)7:1.00000050003e-06,(Jupunba_langsdorfii_Ribeiro_728@NODE_1_length_1743_cov_99.216086:0.0163672113284,((((Punjuba_killipii_Palodorios_6252@NODE_1_length_848_cov_74.465629:0.00147122504279,Punjuba_lehmannii_Escobar_7465@NODE_1_length_1136_cov_102.805477:1.00000050003e-06)95:0.0052435259933,Punjuba_callejasii_Daly_5935@NODE_1_length_857_cov_23.998718:0.00720910534193)89:0.00163276305453,Punjuba_racemiflora_Jimenez_Soares_3626@NODE_1_length_1290_cov_151.507832:0.0076204840767)98:0.00862333120055,((Jupunba_idiopoda_Quesada_1718@NODE_1_length_963_cov_99.454853:0.0150558447788,((Jupunba_cochleata_Bonadeu_673@NODE_1_length_1636_cov_112.869788:0.0102752242193,(Jupunba_floribunda_Iganci_883@NODE_1_length_1542_cov_107.163823:0.0064629004987,Jupunba_longipedunculata_Cardona_2682@NODE_1_length_1089_cov_116.171937:0.00410171305518)92:0.00395987357028)73:0.00215323060079,((Jupunba_microcalyx_Iganci_855@NODE_1_length_1570_cov_144.298058:0.0158814313225,Jupunba_leucophylla_Iganci_839@NODE_1_length_1570_cov_210.264568:0.0833585374699)75:0.00285277918743,(Jupunba_brachystachya_Lima_7438@NODE_1_length_1381_cov_119.996166:0.0070158146024,(Jupunba_villosa_Borges_423@NODE_1_length_1370_cov_149.477958:0.00374452675536,(Jupunba_limae_Iganci_261@NODE_1_length_1481_cov_116.024217:0.00331190500726,Jupunba_filamentosa_Lima_7487@NODE_1_length_1672_cov_94.128527:0.00084387425409)100:0.00565470483788)51:0.00180047609862)92:0.0034888813449)79:0.00232130529262)68:0.00230170412704)68:0.00319384223326,((Balizia_elegans_Iganci_870@NODE_1_length_1348_cov_127.047994:0.00475702280106,(Jupunba_macradenia_Lourteig_3021@NODE_1_length_806_cov_159.130316:0.0163105603911,(Cathormion_obliquifoliolatum_Wieringa_6519@NODE_1_length_1239_cov_247.907095:0.00450171969109,((Hydrochorea_gonggrijpii_Tillett_45696@NODE_1_length_1132_cov_137.215166:0.00385632430778,Cathormion_rhombifolium_Deighton_3618@NODE_1_length_1288_cov_83.905037:1.00000050003e-06)63:0.00170168406581,(Hydrochorea_marginata_Morim_563@NODE_1_length_1375_cov_205.986133:0.0704445896763,(Hydrochorea_corymbosa1_Bonadeu_655@NODE_1_length_827_cov_344.457254:0.00307288248341,Hydrochorea_corymbosa2_Iganci_862@NODE_1_length_1186_cov_375.060124:0.0009108848206)88:0.000757871017602)78:0.00395576204877)12:1.00000050003e-06)69:0.00367136713292)19:1.00000050003e-06)29:0.00181713590052,(((Jupunba_abbottii_Zanoni_21220@NODE_1_length_918_cov_118.087990:0.0053237717439,Jupunba_oppositifolia_Liegier_16014@NODE_1_length_958_cov_124.963678:0.0014671569988)86:0.00279119746197,(Jupunba_asplenifolia_Ekman_6383@NODE_1_length_709_cov_63.791139:0.0228244177441,Jupunba_nipensis_Mayo_19662@NODE_1_length_853_cov_41.368557:1.00000050003e-06)80:0.00894448216603)45:0.00350216862046,((Balizia_pedicellaris_Queiroz_15529@NODE_1_length_1390_cov_420.235206:0.0116633458405,(Balizia_spnov_Morim_577@NODE_1_length_1289_cov_349.247164:0.0173758144292,(Balizia_leucocalyx_Aguilar_1939@NODE_1_length_1397_cov_145.676515:0.0159356733323,Jupunba_oxyphyllidia_Yonker_6157@NODE_1_length_1045_cov_132.511364:0.0052271977235)33:0.00112487468695)28:0.000889820232)20:0.00157737309886,(Jupunba_trapezifolia_Simon_1600@NODE_1_length_1004_cov_332.672287:0.0168545069981,(Jupunba_commutata_Maguire_46145@NODE_1_length_1217_cov_124.975439:0.00089081391022,Jupunba_barbouriana_Iganci_847@NODE_1_length_1452_cov_177.800000:0.00404797772534)90:0.00130490192221)75:0.0032486030914)5:1.00000050003e-06)16:0.000871589299861)51:0.00283726522873)61:0.00102375443553)79:0.00168027733376)27:0.00117924996651)6:0.00108163166022,(Acacia_rostellifera_Murphy_466@NODE_1_length_1386_cov_199.101604:0.0634000187108,(Calliandra_bella_LPQ15696@NODE_1_length_1166_cov_256.570248:0.155731980741,Afrocalliandra_redacta_Germishuizen_5585@NODE_1_length_1094_cov_256.048181:0.136892706281)99:0.0442361933076)33:0.00324677739095)0:1.00000050003e-06,Enterolobium_cyclocarpum_MWC9020@NODE_1_length_1323_cov_239.150883:0.0330621704022):0;
