# Supplementary material for: A new generic circumscription of Hydrochorea (Leguminosae, Caesalpinioideae, mimosoid clade) with an amphi-Atlantic distribution
Source: PhytoKeys. 2022 Aug 22;205:401–37. doi: 10.3897/phytokeys.205.82775 (PMC9849043; doi:10.3897/phytokeys.205.82775)
Supplement: Supplementary material 3 — Supplementary data file S3 [file phytokeys-205-401_article-82775__-s003.zip › RBH3_m6074_comp21760_c0_seq1_exon06_1rr_MIortho1.tre]

(Albizia_glabripetala_Lewis_1652@NODE_1_length_1132_cov_48.606635:0.00629842999822,(((Albizia_subdimidiata_var_subdimidiata_Ferreira_210@NODE_1_length_1177_cov_166.403636:0.00826386055308,(Albizia_subdimidiata_var_minor_Gorts_341@NODE_1_length_1002_cov_40.358919:0.0140175896407,Albizia_inundata_Wood_26530@NODE_1_length_1022_cov_2489.195450:0.0111539168372)92:0.00153807121818)93:0.00472388395645,Albizia_multiflora_Hughes_3090@NODE_1_length_1096_cov_157.172718:0.0126629996344)86:0.00192157939141,(Albizia_niopoides_Simon_1601@NODE_1_length_1224_cov_178.462947:0.0171680638009,((((Albizia_xerophytica_Hughes_1435@NODE_1_length_1151_cov_122.651769:0.00941821065052,(Albizia_sinaloensis_Hughes_1576@NODE_1_length_1198_cov_90.099911:0.0100768874949,Albizia_tomentosa_Hughes_648@NODE_1_length_1149_cov_115.842351:0.00888369903523)100:0.00667607989546)81:0.000717654975448,Albizia_adinocephala_FHO33_88@NODE_1_length_1730_cov_110.468845:0.0164119084535)98:0.00759646914931,Albizia_burkartiana_StivalSantos_678@NODE_1_length_1001_cov_11.873150:0.0112301148625)48:0.00266698386233,((Albizia_coripatensis_Hughes_2433@NODE_1_length_1481_cov_199.539886:0.0166671687194,Albizia_edwallii_Dalmaso_272@NODE_1_length_992_cov_7.993597:0.00831486614414)95:0.00726279137008,(((((Jupunba_villosa_Borges_423@NODE_1_length_601_cov_323.005725:0.00191369375126,(Jupunba_filamentosa_Lima_7487@NODE_1_length_1299_cov_134.004910:0.0102425861932,(Jupunba_limae_Iganci_261@NODE_1_length_1958_cov_92.041999:0.00691085062216,Jupunba_brachystachya_Lima_7438@NODE_1_length_1327_cov_134.195200:0.00323405683941)83:0.00150856493723)64:0.00152214892274)50:0.00142036634398,(((Jupunba_laeta_Mori_25147@NODE_1_length_1220_cov_36.747157:0.00987108016869,(Balizia_pedicellaris_Queiroz_15529@NODE_1_length_1347_cov_424.107585:0.0135533860243,(Balizia_leucocalyx_Aguilar_1939@NODE_1_length_1456_cov_133.346628:0.00895825974991,Jupunba_macradenia_Lourteig_3021@NODE_1_length_1079_cov_118.516966:0.0114058270288)80:0.00103477923589)78:0.00297682889334)56:0.00360565233019,Jupunba_cochleata_Bonadeu_673@NODE_1_length_1628_cov_117.260477:0.0141372994923)17:0.000787334367654,Jupunba_idiopoda_Quesada_1718@NODE_1_length_999_cov_107.450108:0.00884774808741)34:0.000266810410605)71:0.00739505195709,(Punjuba_racemiflora_Jimenez_Soares_3626@NODE_1_length_1300_cov_144.329518:0.00835150740569,Punjuba_callejasii_Daly_5935@NODE_1_length_945_cov_21.609447:0.0142533579327)100:0.01365995896)43:0.00245346679751,((Cathormion_obliquifoliolatum_Wieringa_6519@NODE_1_length_1385_cov_279.842857:0.0109732369935,(Jupunba_floribunda_Iganci_883@NODE_1_length_1560_cov_118.838840:0.00422929955314,((Jupunba_barbouriana_Iganci_847@NODE_1_length_1444_cov_161.575713:0.00463282898596,(Jupunba_microcalyx_Iganci_855@NODE_2_length_632_cov_97.581982:0.0103621821403,Jupunba_trapezifolia_Simon_1600@NODE_1_length_1419_cov_162.043255:0.00229198110511)35:1.00000050003e-06)71:0.00208369071413,Jupunba_longipedunculata_Cardona_2682@NODE_1_length_1091_cov_105.260355:0.00995810233679)83:0.00296935574079)57:0.00570993401274)77:0.00560865999656,Jupunba_langsdorfii_Ribeiro_728@NODE_1_length_638_cov_202.023173:0.0159789275149)32:0.00366614398587)58:0.00138016162084,(((Calliandra_bella_LPQ15696@NODE_1_length_1234_cov_308.358686:0.331506973471,Afrocalliandra_redacta_Germishuizen_5585@NODE_1_length_909_cov_377.549279:0.186600029959)93:0.0585266660672,Archidendron_clypearia_Wieringa_1849@NODE_1_length_1283_cov_262.677446:0.0131401113527)83:0.0109627664522,(Acacia_rostellifera_Murphy_466@NODE_1_length_1602_cov_158.506885:0.0530025171466,(Albizia_tomentella_Leach_Dunlop_3801@NODE_1_length_1459_cov_150.919682:0.0394293085692,Enterolobium_cyclocarpum_MWC9020@NODE_1_length_1289_cov_277.111386:0.0344640054221)92:0.00936271212131)51:0.000681744601821)42:0.000739489157916)90:0.00433866772087)100:0.0112664250478)32:0.00331901101412)34:0.00192439560075)90:0.0108711520394,Albizia_decandra_Vilhena_231@NODE_1_length_731_cov_61.233945:0.0113940201667):0;
