# Supplementary material for: A new generic circumscription of Hydrochorea (Leguminosae, Caesalpinioideae, mimosoid clade) with an amphi-Atlantic distribution
Source: PhytoKeys. 2022 Aug 22;205:401–37. doi: 10.3897/phytokeys.205.82775 (PMC9849043; doi:10.3897/phytokeys.205.82775)
Supplement: Supplementary material 3 — Supplementary data file S3 [file phytokeys-205-401_article-82775__-s003.zip › RBH3_m6287_comp21897_c0_seq1_exon01_1rr_MIortho1.tre]

(((Albizia_decandra_Vilhena_231@NODE_1_length_547_cov_16.736170:0.00825933348831,(Albizia_multiflora_Hughes_3090@NODE_1_length_1151_cov_23.533520:0.00289272491874,Albizia_niopoides_Simon_1601@NODE_1_length_998_cov_32.918567:0.0164714491646)51:1.00000050003e-06)96:0.00679610510051,((Albizia_subdimidiata_var_subdimidiata_Ferreira_210@NODE_1_length_1230_cov_23.252385:0.00552790167963,(Albizia_inundata_Wood_26530@NODE_1_length_562_cov_25.061144:0.124357268581,Albizia_glabripetala_Lewis_1652@NODE_1_length_1051_cov_14.635524:0.108441125159)75:0.0306645721562)74:0.00640343647937,(Albizia_xerophytica_Hughes_1435@NODE_1_length_1322_cov_32.943775:0.00241703566283,(Albizia_adinocephala_FHO33_88@NODE_1_length_1063_cov_38.069980:0.00319780030838,(Albizia_tomentosa_Hughes_648@NODE_1_length_1213_cov_36.107394:0.0044681518072,Albizia_sinaloensis_Hughes_1576@NODE_1_length_1172_cov_21.511416:0.0121608877226)80:0.00421454653067)78:0.00143362758888)99:0.0105037680291)46:0.000210034129423)94:0.00943642928062,((Jupunba_commutata_Maguire_46145@NODE_1_length_1492_cov_18.890459:0.0155683183889,((Punjuba_lehmannii_Escobar_7465@NODE_1_length_1321_cov_19.292605:0.0123289432829,(Punjuba_killipii_Palodorios_6252@NODE_1_length_954_cov_19.000000:0.00680697024226,(Punjuba_callejasii_Daly_5935@NODE_1_length_909_cov_12.556490:0.00119416782987,Punjuba_racemiflora_Jimenez_Soares_3626@NODE_1_length_1227_cov_40.326957:0.00430387847754)96:0.00215466800074)92:0.00104921940111)100:0.00900654260005,((((Jupunba_longipedunculata_Cardona_2682@NODE_1_length_1292_cov_11.470782:0.00576602103075,Jupunba_floribunda_Iganci_883@NODE_1_length_1482_cov_22.054804:0.0076656727485)99:0.00665188452307,((((Jupunba_laeta_Mori_25147@NODE_1_length_943_cov_9.422633:0.0102818841591,(Balizia_spnov_Morim_577@NODE_1_length_1392_cov_29.712042:0.00961715707662,((Balizia_elegans_Iganci_870@NODE_1_length_1385_cov_22.511468:0.0045632972005,(Hydrochorea_corymbosa2_Iganci_862@NODE_1_length_1151_cov_39.342153:0.0086452366027,(Hydrochorea_gonggrijpii_Tillett_45696@NODE_1_length_1210_cov_17.231244:0.00451230990701,Cathormion_obliquifoliolatum_Wieringa_6519@NODE_1_length_1266_cov_56.677126:0.00629734751599)62:0.00219463563006)67:0.00333869778269)34:1.00000050003e-06,(Balizia_leucocalyx_Aguilar_1939@NODE_1_length_1495_cov_22.532440:0.00737622375162,(Balizia_pedicellaris_Queiroz_15529@NODE_1_length_1347_cov_49.063467:0.00371785458213,(Hydrochorea_marginata_Morim_563@NODE_1_length_1292_cov_17.609877:0.00478775538734,Cathormion_rhombifolium_Deighton_3618@NODE_1_length_803_cov_12.961433:0.00690729555827)100:0.00673727113482)86:0.00448095025515)34:1.00000050003e-06)34:1.00000050003e-06)74:0.00146517905707)17:1.00000050003e-06,Jupunba_macradenia_Lourteig_3021@NODE_1_length_1159_cov_21.719039:0.00615825027067)52:1.00000050003e-06,(((Jupunba_barbouriana_Iganci_847@NODE_1_length_1385_cov_26.274465:0.00409493319656,Jupunba_trapezifolia_Simon_1600@NODE_1_length_1126_cov_18.218487:0.00183353483211)90:0.00125870818606,(Jupunba_microcalyx_Iganci_855@NODE_1_length_1576_cov_35.154103:0.000830011315709,Jupunba_leucophylla_Iganci_839@NODE_1_length_1234_cov_52.202247:0.00355333352964)99:0.00566622035816)86:0.00294907445167,(Jupunba_brachystachya_Lima_7438@NODE_1_length_913_cov_19.742823:0.0035948620845,Jupunba_limae_Iganci_261@NODE_1_length_1511_cov_18.435844:1.00000050003e-06)95:0.00829201621638)42:0.00128660818972)60:0.00146660524368,Jupunba_villosa_Borges_423@NODE_1_length_1211_cov_29.748677:0.00867965110057)89:0.00221154477606)79:0.00146596438185,((Jupunba_idiopoda_Quesada_1718@NODE_1_length_945_cov_19.790323:0.00858872682168,(Jupunba_oxyphyllidia_Yonker_6157@NODE_1_length_1285_cov_37.865066:0.00340930978152,((Jupunba_asplenifolia_Ekman_6383@NODE_1_length_630_cov_10.974684:1.00000050003e-06,(Jupunba_abbottii_Zanoni_21220@NODE_1_length_1150_cov_12.985089:0.000885036473767,Jupunba_nipensis_Mayo_19662@NODE_1_length_715_cov_5.753918:0.00312716885521)12:2.68889203266e-06)62:3.8588519997e-06,Jupunba_oppositifolia_Liegier_16014@NODE_1_length_1356_cov_19.333855:1.00000050003e-06)99:0.00775560264229)64:0.00174395548452)99:0.0057074086479,Jupunba_langsdorfii_Ribeiro_728@NODE_1_length_1566_cov_22.670920:0.00668251014036)100:0.00441780454856)62:0.000731664873757,Jupunba_cochleata_Bonadeu_673@NODE_1_length_1505_cov_35.235994:0.0149041330241)60:0.00084421920761)33:1.00000050003e-06)94:0.00370760691369,((Enterolobium_cyclocarpum_MWC9020@NODE_1_length_1355_cov_39.757433:0.023488152656,Albizia_tomentella_Leach_Dunlop_3801@NODE_1_length_1231_cov_32.681976:0.0646726984559)65:0.00393473029554,(Acacia_rostellifera_Murphy_466@NODE_1_length_1296_cov_17.785890:0.0242945446861,Archidendron_clypearia_Wieringa_1849@NODE_1_length_1173_cov_29.812956:0.0225027339633)87:0.00296276896061)94:1.00000050003e-06)97:0.00756627702558,Albizia_coripatensis_Hughes_2433@NODE_1_length_1596_cov_38.182357:0.0852402735891):0;
