# Supplementary material for: A new generic circumscription of Hydrochorea (Leguminosae, Caesalpinioideae, mimosoid clade) with an amphi-Atlantic distribution
Source: PhytoKeys. 2022 Aug 22;205:401–37. doi: 10.3897/phytokeys.205.82775 (PMC9849043; doi:10.3897/phytokeys.205.82775)
Supplement: Supplementary material 3 — Supplementary data file S3 [file phytokeys-205-401_article-82775__-s003.zip › RBH3_m6791_comp22191_c0_seq1_exon07_1rr_MIortho1.tre]

(Jupunba_leucophylla_Iganci_839@NODE_1_length_1592_cov_196.839604:0.00887564036454,(((Balizia_leucocalyx_Aguilar_1939@NODE_1_length_1721_cov_102.860706:0.015506889984,Jupunba_floribunda_Iganci_883@NODE_1_length_1604_cov_86.006549:0.0100672657386)40:0.00154329315268,(Jupunba_filamentosa_Lima_7487@NODE_1_length_1562_cov_108.798653:0.00613054488535,(Jupunba_villosa_Borges_423@NODE_1_length_1192_cov_140.857399:0.000858611734553,Jupunba_brachystachya_Lima_7438@NODE_1_length_1574_cov_109.592518:0.000760432026056)91:0.00461214581652)79:0.00382202553111)8:1.00000050003e-06,(((Jupunba_limae_Iganci_261@NODE_1_length_1401_cov_103.530211:0.0107859779473,((Jupunba_longipedunculata_Cardona_2682@NODE_1_length_1086_cov_126.589693:0.00711925408309,Jupunba_barbouriana_Iganci_847@NODE_1_length_1243_cov_181.993139:0.00597736559297)23:0.0011893755777,Jupunba_commutata_Maguire_46145@NODE_1_length_1267_cov_125.961345:0.00758424636516)4:1.00000050003e-06)13:0.000774120799536,(Jupunba_langsdorfii_Ribeiro_728@NODE_1_length_1457_cov_117.816667:0.0068823862493,((((Cathormion_obliquifoliolatum_Wieringa_6519@NODE_1_length_1282_cov_81.534637:0.125578754364,Cathormion_rhombifolium_Deighton_3618@NODE_1_length_1071_cov_99.072435:0.00912162460985)66:0.00182532509171,(((Hydrochorea_marginata_Morim_563@NODE_1_length_1449_cov_180.961370:0.00338047196973,(Hydrochorea_corymbosa2_Iganci_862@NODE_1_length_1242_cov_159.966302:0.00219936874814,Hydrochorea_corymbosa1_Bonadeu_655@NODE_1_length_956_cov_49.296337:0.00799808916895)86:0.0010956477671)76:0.00119814108123,Hydrochorea_gonggrijpii_Tillett_45696@NODE_1_length_1034_cov_148.450366:0.00317181907831)32:1.00000050003e-06,Balizia_spnov_Morim_577@NODE_1_length_1187_cov_211.926678:0.00872006226484)49:0.00118586057764)73:0.00267174218323,(((Balizia_pedicellaris_Queiroz_15529@NODE_1_length_1247_cov_187.197148:0.00624781375679,Jupunba_trapezifolia_Simon_1600@NODE_1_length_693_cov_126.689655:0.0118571066622)46:1.00000050003e-06,Jupunba_macradenia_Lourteig_3021@NODE_1_length_970_cov_155.493841:0.00816721318375)51:0.00125339256041,Balizia_elegans_Iganci_870@NODE_1_length_1499_cov_160.936006:0.00773985532393)28:0.000721761400493)23:0.00079403604028,((Jupunba_oppositifolia_Liegier_16014@NODE_1_length_977_cov_107.710000:0.00116245005838,(Jupunba_nipensis_Mayo_19662@NODE_1_length_638_cov_43.862745:0.00183717126507,Jupunba_abbottii_Zanoni_21220@NODE_1_length_994_cov_97.994547:0.001128172552)43:6.6317630605e-06)94:0.00660160323802,Jupunba_asplenifolia_Ekman_6383@NODE_1_length_717_cov_38.545313:0.00497480461128)91:0.00482845537133)14:0.00152593292535)4:0.00155809888983)6:0.000762085593029,(((Jupunba_cochleata_Bonadeu_673@NODE_1_length_1362_cov_82.920623:0.0467350633556,Jupunba_laeta_Mori_25147@NODE_1_length_894_cov_66.909425:0.00768581097126)50:0.00343771882519,(Jupunba_idiopoda_Quesada_1718@NODE_1_length_1022_cov_131.260317:0.00657782684083,Jupunba_oxyphyllidia_Yonker_6157@NODE_1_length_1095_cov_130.264244:0.00676365188705)82:0.0033733042713)44:0.00794279481881,(((Punjuba_racemiflora_Jimenez_Soares_3626@NODE_1_length_1235_cov_136.592401:0.0124889656508,Punjuba_callejasii_Daly_5935@NODE_1_length_1033_cov_27.593096:0.0140511266293)77:0.00376083066364,(Punjuba_lehmannii_Escobar_7465@NODE_1_length_1334_cov_84.036595:0.0102801305796,Punjuba_killipii_Palodorios_6252@NODE_1_length_929_cov_78.300469:0.00371703937573)94:0.0036106762449)53:0.00220793482397,((((((((Albizia_sinaloensis_Hughes_1576@NODE_1_length_1048_cov_74.593203:0.0177110000564,((Albizia_adinocephala_FHO33_88@NODE_1_length_1598_cov_115.614727:0.00401950889551,Albizia_xerophytica_Hughes_1435@NODE_1_length_1243_cov_98.664666:0.00178617683093)62:0.00106388144588,Albizia_tomentosa_Hughes_648@NODE_1_length_1088_cov_116.119683:0.00927612349459)58:0.000933196638813)97:0.00658817958692,(Albizia_niopoides_Simon_1601@NODE_1_length_1086_cov_174.951437:0.0108291042441,((Albizia_subdimidiata_var_subdimidiata_Ferreira_210@NODE_1_length_1081_cov_165.963147:0.00348723971892,Albizia_subdimidiata_var_minor_Gorts_341@NODE_1_length_752_cov_36.472593:0.00588602118239)97:0.00342089699388,Albizia_inundata_Wood_26530@NODE_1_length_785_cov_77.253425:0.00747426186915)99:0.00607714493419)69:0.0020960964393)70:0.00228741643979,(Albizia_decandra_Vilhena_231@NODE_1_length_683_cov_40.762376:0.00857186417419,(Albizia_multiflora_Hughes_3090@NODE_1_length_1210_cov_108.496028:0.0279588179278,Albizia_glabripetala_Lewis_1652@NODE_1_length_870_cov_46.181589:0.00941597650067)51:1.00000050003e-06)73:0.00432994401414)96:0.00541370164828,(Albizia_coripatensis_Hughes_2433@NODE_1_length_1408_cov_141.703982:0.0125790006149,Albizia_edwallii_Dalmaso_272@NODE_1_length_1139_cov_3.590406:0.0103306533327)100:0.0111138930282)100:0.00843786453429,Albizia_burkartiana_StivalSantos_678@NODE_1_length_999_cov_5.344280:0.0234802229927)100:0.0223862182657,(Albizia_tomentella_Leach_Dunlop_3801@NODE_1_length_1127_cov_184.543810:0.0517405256751,Enterolobium_cyclocarpum_MWC9020@NODE_1_length_1234_cov_221.602420:0.0492030966666)78:0.00570783954776)73:0.0033735981535,(Afrocalliandra_redacta_Germishuizen_5585@NODE_1_length_938_cov_141.519164:0.0936010179797,Calliandra_bella_LPQ15696@NODE_1_length_606_cov_28.056711:0.0898483926405)100:0.0309256693942)70:0.00371782312539,(Acacia_rostellifera_Murphy_466@NODE_1_length_1078_cov_110.702298:0.0363179370021,Archidendron_clypearia_Wieringa_1849@NODE_1_length_1145_cov_179.132022:0.0236581957219)70:0.00505347354134)99:0.00727982505355)76:0.0013355246958)24:0.0047553645368)22:0.000759357201286)73:0.00190184588583,Jupunba_microcalyx_Iganci_855@NODE_1_length_1355_cov_156.417840:0.0102622067416):0;
