# Supplementary material for: A new generic circumscription of Hydrochorea (Leguminosae, Caesalpinioideae, mimosoid clade) with an amphi-Atlantic distribution
Source: PhytoKeys. 2022 Aug 22;205:401–37. doi: 10.3897/phytokeys.205.82775 (PMC9849043; doi:10.3897/phytokeys.205.82775)
Supplement: Supplementary material 3 — Supplementary data file S3 [file phytokeys-205-401_article-82775__-s003.zip › RBH3_m8267_comp24000_c0_seq1_1rr_MIortho1.tre]

(Albizia_edwallii_Dalmaso_272@NODE_1_length_946_cov_7.598204:0.00779575232733,((((Albizia_inundata_Wood_26530@NODE_1_length_939_cov_235.070136:0.00132190447162,(Albizia_subdimidiata_var_subdimidiata_Ferreira_210@NODE_1_length_1070_cov_151.787513:1.00000050003e-06,Albizia_subdimidiata_var_minor_Gorts_341@NODE_1_length_853_cov_26.225515:0.0072959745793)8:1.00000050003e-06)88:0.00924442256865,(Albizia_multiflora_Hughes_3090@NODE_1_length_1214_cov_126.217238:0.0158367814354,Albizia_glabripetala_Lewis_1652@NODE_1_length_1015_cov_61.750533:0.0179023991665)41:0.00716801407788)44:0.00246734944104,(Albizia_niopoides_Simon_1601@NODE_1_length_1189_cov_147.498201:0.0221097571002,(((Albizia_adinocephala_FHO33_88@NODE_1_length_1752_cov_100.864478:0.00301953180866,Albizia_xerophytica_Hughes_1435@NODE_1_length_1047_cov_112.302062:0.00567258920124)99:0.00607964463326,(Albizia_tomentosa_Hughes_648@NODE_1_length_1077_cov_110.301000:0.00311762139015,Albizia_sinaloensis_Hughes_1576@NODE_1_length_1353_cov_72.373824:0.00577273518176)100:0.0054688060853)72:0.00391564171211,(Albizia_burkartiana_StivalSantos_678@NODE_1_length_1131_cov_9.918216:0.0176865741546,Albizia_decandra_Vilhena_231@NODE_1_length_874_cov_33.198243:0.0168074302491)54:0.00254213189241)44:1.00000050003e-06)59:0.00270612052184)73:0.00497675802637,(((Afrocalliandra_redacta_Germishuizen_5585@NODE_1_length_1093_cov_202.931102:0.0586008062705,Calliandra_bella_LPQ15696@NODE_1_length_1360_cov_149.901013:0.0859538192991)100:0.0329195827707,(Enterolobium_cyclocarpum_MWC9020@NODE_1_length_1240_cov_216.783319:0.0529354495153,(((Punjuba_callejasii_Daly_5935@NODE_1_length_803_cov_22.933884:0.00929513743192,Punjuba_lehmannii_Escobar_7465@NODE_1_length_1494_cov_80.141849:0.0249019173892)80:0.00844348778901,(Punjuba_racemiflora_Jimenez_Soares_3626@NODE_1_length_586_cov_256.341847:0.00449546605316,Punjuba_killipii_Palodorios_6252@NODE_1_length_883_cov_66.027295:0.0107129646097)66:0.00206185653297)35:1.00000050003e-06,((((((Jupunba_brachystachya_Lima_7438@NODE_1_length_1316_cov_109.886199:0.00244883794691,Jupunba_filamentosa_Lima_7487@NODE_1_length_1415_cov_96.500000:1.00000050003e-06)100:0.0101387438936,Jupunba_longipedunculata_Cardona_2682@NODE_1_length_1199_cov_93.578431:0.0129740338777)89:0.00338493668072,(Jupunba_laeta_Mori_25147@NODE_1_length_1130_cov_31.943020:0.0199120747777,(Jupunba_asplenifolia_Ekman_6383@NODE_1_length_935_cov_29.516317:0.013912668439,((Jupunba_abbottii_Zanoni_21220@NODE_1_length_1230_cov_92.930616:0.00272291182189,Jupunba_oppositifolia_Liegier_16014@NODE_1_length_972_cov_98.263687:0.00360467503933)97:0.00378584491534,Jupunba_nipensis_Mayo_19662@NODE_1_length_682_cov_30.786777:0.00456984697076)65:0.00281022871969)97:0.011097668305)37:0.00127977525353)21:0.0015317905774,Jupunba_cochleata_Bonadeu_673@NODE_1_length_1548_cov_112.593474:0.0216867214744)3:0.000789019975014,((Albizia_tomentella_Leach_Dunlop_3801@NODE_1_length_551_cov_321.128692:0.0292137965759,(Balizia_pedicellaris_Queiroz_15529@NODE_1_length_1433_cov_257.989840:0.00898350635017,Jupunba_villosa_Borges_423@NODE_1_length_1186_cov_150.807935:0.00720078609406)76:0.00301705412602)31:0.00339009944002,(Jupunba_commutata_Maguire_46145@NODE_1_length_1361_cov_120.143302:0.0151121395968,((((Jupunba_microcalyx_Iganci_855@NODE_1_length_1621_cov_143.562176:0.00309436162384,Jupunba_leucophylla_Iganci_839@NODE_1_length_1252_cov_139.261277:0.00688357789079)100:0.0160237955802,Jupunba_macradenia_Lourteig_3021@NODE_1_length_1072_cov_106.934673:0.00949406866785)2:1.00000050003e-06,(((Jupunba_trapezifolia_Simon_1600@NODE_1_length_560_cov_300.209901:0.00782357541881,Jupunba_barbouriana_Iganci_847@NODE_1_length_1264_cov_145.191238:0.00649355492893)69:0.00478134134671,Balizia_leucocalyx_Aguilar_1939@NODE_1_length_1469_cov_111.392241:0.00871629055458)52:0.00327457202502,Jupunba_limae_Iganci_261@NODE_1_length_1598_cov_98.985536:0.0127803468905)29:0.0027161168177)29:0.00204255777395,(Jupunba_floribunda_Iganci_883@NODE_1_length_1607_cov_97.558824:0.0151368364626,(Balizia_elegans_Iganci_870@NODE_1_length_1290_cov_108.083265:0.0144017591992,(Hydrochorea_marginata_Morim_563@NODE_1_length_1254_cov_166.416313:0.00861133823739,Hydrochorea_corymbosa2_Iganci_862@NODE_1_length_1130_cov_309.680000:0.0047195899209)85:0.00480445009668)69:0.00179074117617)69:0.00633284190033)48:0.00550004010202)51:0.0055524712794)7:1.00000050003e-06)12:0.00317093690761,(Jupunba_langsdorfii_Ribeiro_728@NODE_1_length_1459_cov_110.182344:0.0134305402301,(Jupunba_idiopoda_Quesada_1718@NODE_1_length_1143_cov_84.209193:0.0150188984863,Jupunba_oxyphyllidia_Yonker_6157@NODE_1_length_1172_cov_105.663014:0.0107687440075)68:0.00862240492669)46:0.00190982187785)24:0.00207512831324)53:0.00773908489224)35:0.00683276881222)20:0.00360149404513,(Acacia_rostellifera_Murphy_466@NODE_1_length_1131_cov_208.331120:0.0173615740839,Archidendron_clypearia_Wieringa_1849@NODE_1_length_1331_cov_193.558214:0.0251226957671)97:0.00750704719983)83:0.0127283561644)93:0.00685031458485,Albizia_coripatensis_Hughes_2433@NODE_1_length_1550_cov_161.780041:0.0130585433112):0;
