# Supplementary material for: A new generic circumscription of Hydrochorea (Leguminosae, Caesalpinioideae, mimosoid clade) with an amphi-Atlantic distribution
Source: PhytoKeys. 2022 Aug 22;205:401–37. doi: 10.3897/phytokeys.205.82775 (PMC9849043; doi:10.3897/phytokeys.205.82775)
Supplement: Supplementary material 3 — Supplementary data file S3 [file phytokeys-205-401_article-82775__-s003.zip › RBH3_m10563_comp27977_c0_seq1_exon04_1rr_MIortho1.tre]

(((((((Albizia_inundata_Wood_26530@NODE_1_length_841_cov_111.908397:0.00328643790891,(Albizia_glabripetala_Lewis_1652@NODE_1_length_939_cov_47.419954:0.00517523075702,(Albizia_subdimidiata_var_minor_Gorts_341@NODE_1_length_737_cov_40.171212:1.00000050003e-06,Albizia_subdimidiata_var_subdimidiata_Ferreira_210@NODE_1_length_1163_cov_106.355433:0.00679163162384)89:0.00337476475402)99:0.00845479451804)67:0.0033547075991,(Albizia_decandra_Vilhena_231@NODE_1_length_701_cov_40.620192:0.00581878256687,Albizia_multiflora_Hughes_3090@NODE_1_length_1317_cov_96.358065:0.0357302218799)43:0.0075627843966)25:1.00000050003e-06,(Albizia_niopoides_Simon_1601@NODE_1_length_1318_cov_108.042707:0.0114791684412,(Albizia_xerophytica_Hughes_1435@NODE_1_length_1335_cov_68.659777:0.00532427366499,(Albizia_sinaloensis_Hughes_1576@NODE_1_length_1001_cov_84.494589:0.00142890856906,Albizia_tomentosa_Hughes_648@NODE_1_length_1115_cov_87.665703:0.00108480978616)100:0.00679948686149)100:0.00536207228981)67:0.00199217469654)59:0.00431242230607,Albizia_burkartiana_StivalSantos_678@NODE_1_length_815_cov_8.532895:0.00551529309669)95:0.00564777764461,(Albizia_edwallii_Dalmaso_272@NODE_1_length_948_cov_5.969765:0.0058958294683,Albizia_coripatensis_Hughes_2433@NODE_1_length_1413_cov_168.627994:0.013973308734)98:0.00486717693982)100:0.00876897373602,(((Punjuba_racemiflora_Jimenez_Soares_3626@NODE_1_length_1200_cov_108.851291:0.00992348022565,Punjuba_callejasii_Daly_5935@NODE_1_length_934_cov_15.675613:0.0128272058207)81:0.00157261696349,(Punjuba_lehmannii_Escobar_7465@NODE_1_length_1441_cov_59.826979:0.0092433289508,Punjuba_killipii_Palodorios_6252@NODE_1_length_882_cov_63.201242:0.00556146582918)73:0.00242846399364)75:0.00163465663828,Enterolobium_cyclocarpum_MWC9020@NODE_1_length_1385_cov_195.577982:0.0314078043201)90:0.00197096240572)73:0.00389181701131,(Acacia_rostellifera_Murphy_466@NODE_1_length_1443_cov_146.420937:0.0232571241233,(Archidendron_clypearia_Wieringa_1849@NODE_1_length_915_cov_253.795943:0.0238721666293,((Calliandra_bella_LPQ15696@NODE_1_length_1406_cov_195.967645:0.0411657724911,Afrocalliandra_redacta_Germishuizen_5585@NODE_1_length_1103_cov_172.453216:0.0652625470765)100:0.0338883171022,((((Jupunba_nipensis_Mayo_19662@NODE_1_length_677_cov_42.050000:0.00164780766599,Jupunba_oppositifolia_Liegier_16014@NODE_1_length_1032_cov_78.160209:0.00111536089608)47:2.03098761243e-05,Jupunba_abbottii_Zanoni_21220@NODE_1_length_877_cov_106.602500:0.00237282766582)67:0.00303045307169,Jupunba_asplenifolia_Ekman_6383@NODE_1_length_882_cov_33.365217:0.00349710256257)100:0.00881875737974,(((((Cathormion_rhombifolium_Deighton_3618@NODE_1_length_891_cov_66.797297:0.00473129617901,((Hydrochorea_gonggrijpii_Tillett_45696@NODE_1_length_860_cov_110.729246:0.00862697496755,((Hydrochorea_marginata_Morim_563@NODE_1_length_1066_cov_153.887765:0.00093938104848,Hydrochorea_corymbosa2_Iganci_862@NODE_1_length_1149_cov_313.016453:0.00298342081996)82:1.00000050003e-06,Hydrochorea_corymbosa1_Bonadeu_655@NODE_1_length_918_cov_88.174971:0.00114345607728)96:0.00331453853843)58:0.00330307190373,Balizia_spnov_Morim_577@NODE_1_length_1147_cov_158.025641:0.00191031437923)41:1.00000050003e-06)57:0.00257475614678,Cathormion_obliquifoliolatum_Wieringa_6519@NODE_1_length_1104_cov_123.396568:0.00716932216934)99:0.00789511330968,(((Jupunba_limae_Iganci_261@NODE_1_length_1028_cov_108.851735:0.00882721164963,(Jupunba_barbouriana_Iganci_847@NODE_1_length_1042_cov_150.100518:0.00877401801884,((Balizia_elegans_Iganci_870@NODE_1_length_1018_cov_119.037194:0.0113013396428,Balizia_pedicellaris_Queiroz_15529@NODE_2_length_515_cov_227.145652:0.00412257594165)2:1.00000050003e-06,Jupunba_macradenia_Lourteig_3021@NODE_1_length_933_cov_109.448598:0.00223538154877)33:0.0042915361535)0:1.00000050003e-06)0:0.000155406589537,(Jupunba_longipedunculata_Cardona_2682@NODE_1_length_946_cov_112.464902:0.00441087754047,(Jupunba_idiopoda_Quesada_1718@NODE_1_length_879_cov_65.857855:0.0012011203191,Jupunba_oxyphyllidia_Yonker_6157@NODE_1_length_949_cov_122.391055:0.00307612599644)98:0.00466601130764)40:0.00107488180456)1:0.000683278434534,((((Jupunba_cochleata_Bonadeu_673@NODE_1_length_1096_cov_115.500491:0.00665700786304,Jupunba_laeta_Mori_25147@NODE_1_length_1013_cov_41.912393:0.00601655189638)36:1.00000050003e-06,(Jupunba_brachystachya_Lima_7438@NODE_1_length_1479_cov_78.679030:0.00332403775088,(Jupunba_filamentosa_Lima_7487@NODE_1_length_1285_cov_89.269868:0.00377421821969,Jupunba_villosa_Borges_423@NODE_1_length_1459_cov_99.461650:0.00422672633733)57:0.000814187964935)55:0.000838589697248)35:0.00164923727793,Jupunba_langsdorfii_Ribeiro_728@NODE_1_length_1669_cov_69.223618:0.0100820578277)24:0.000813567108778,(Balizia_leucocalyx_Aguilar_1939@NODE_1_length_985_cov_141.289648:0.0104185357693,Jupunba_floribunda_Iganci_883@NODE_1_length_1071_cov_120.214286:0.0142121666586)13:1.00000050003e-06)20:0.00165056999045)11:0.000828399762091)14:0.000890451277898,(Jupunba_microcalyx_Iganci_855@NODE_1_length_1135_cov_135.384688:0.0100496254492,Jupunba_leucophylla_Iganci_839@NODE_1_length_1198_cov_215.609277:0.007786857778)75:0.00324901815463)31:0.00172958295664,(Jupunba_trapezifolia_Simon_1600@NODE_1_length_1116_cov_186.476909:0.00352489557097,Jupunba_commutata_Maguire_46145@NODE_1_length_1016_cov_127.043663:0.00689068846072)79:0.00449126313199)28:0.00083472024665)100:0.0133022621015)97:0.00856043803812)56:1.00000050003e-06)45:1.00000050003e-06,Albizia_tomentella_Leach_Dunlop_3801@NODE_1_length_1123_cov_169.878585:0.0236173708712):0;
