# Supplementary material for: A new generic circumscription of Hydrochorea (Leguminosae, Caesalpinioideae, mimosoid clade) with an amphi-Atlantic distribution
Source: PhytoKeys. 2022 Aug 22;205:401–37. doi: 10.3897/phytokeys.205.82775 (PMC9849043; doi:10.3897/phytokeys.205.82775)
Supplement: Supplementary material 3 — Supplementary data file S3 [file phytokeys-205-401_article-82775__-s003.zip › RBH3_m10617_comp27999_c0_seq1_exon01_1rr_1to1ortho.tre]

(Calliandra_bella_LPQ15696@NODE_1_length_1758_cov_313.005949:0.03183658894970635422,((Albizia_tomentella_Leach_Dunlop_3801@NODE_1_length_1543_cov_223.268076:0.03191839168864833709,Enterolobium_cyclocarpum_MWC9020@NODE_1_length_1591_cov_308.774108:0.01779906987897872037)64:0.00191497383203107917,((((((Albizia_burkartiana_StivalSantos_678@NODE_1_length_1107_cov_15.879278:0.01222083952428515939,((Albizia_sinaloensis_Hughes_1576@NODE_1_length_1449_cov_100.001458:0.00424164728218662680,Albizia_tomentosa_Hughes_648@NODE_1_length_1370_cov_151.017015:0.00377556013229632653)95:0.00208271758806816880,(Albizia_adinocephala_FHO33_88@NODE_1_length_1813_cov_172.276498:0.00262661274101778442,Albizia_xerophytica_Hughes_1435@NODE_1_length_1442_cov_112.759707:0.00352739805201441985)83:0.00086655932983171655)99:0.00469165953565803609)79:0.00093237070371152240,Albizia_multiflora_Hughes_3090@NODE_1_length_1562_cov_170.216835:0.00977779025647591837)65:0.00064345396613072717,((((Albizia_inundata_Wood_26530@NODE_1_length_1121_cov_1757.830206:0.00555912408874945779,Albizia_subdimidiata_var_subdimidiata_Ferreira_210@NODE_1_length_1485_cov_197.389915:0.00463144466669341334)99:0.00111871279721920233,(Albizia_glabripetala_Lewis_1652@NODE_1_length_1177_cov_95.189091:0.00438191464980064362,Albizia_subdimidiata_var_minor_Gorts_341@NODE_1_length_1201_cov_47.077402:0.00000100000050002909)72:0.00160056206287024442)100:0.00467388112686896451,Albizia_niopoides_Simon_1601@NODE_1_length_1365_cov_228.047360:0.00886275467140363281)80:0.00193926292828676145,Albizia_decandra_Vilhena_231@NODE_1_length_1013_cov_35.834402:0.00410635621268530451)59:0.00000100000050002909)95:0.00186748175254856366,(Albizia_edwallii_Dalmaso_272@NODE_1_length_1226_cov_9.750640:0.00250896633230119313,Albizia_coripatensis_Hughes_2433@NODE_1_length_2008_cov_213.716727:0.00355946490856647859)100:0.00859439414737266788)99:0.00580540464113405829,((Punjuba_lehmannii_Escobar_7465@NODE_1_length_1731_cov_110.021161:0.00200555977589189464,((Punjuba_callejasii_Daly_5935@NODE_1_length_1080_cov_31.119641:0.00197620615883297053,Punjuba_racemiflora_Jimenez_Soares_3626@NODE_1_length_1433_cov_201.670354:0.00982823039509006513)59:0.00160478535483288753,Punjuba_killipii_Palodorios_6252@NODE_1_length_1006_cov_99.602799:0.00727754757200886702)46:0.00000100000050002909)100:0.00496057706125879391,(((((Balizia_pedicellaris_Queiroz_15529@NODE_1_length_1647_cov_561.670226:0.00085851138521027953,Balizia_spnov_Morim_577@NODE_1_length_1452_cov_485.719399:0.00610584131356859718)100:0.01004015388098372652,((Jupunba_floribunda_Iganci_883@NODE_1_length_1874_cov_151.403450:0.00180988069818013896,Jupunba_longipedunculata_Cardona_2682@NODE_1_length_1316_cov_171.297821:0.00154710962904368527)99:0.00362886230010799060,(((Jupunba_leucophylla_Iganci_839@NODE_1_length_1994_cov_262.270736:0.00068741334111132907,Jupunba_microcalyx_Iganci_855@NODE_1_length_1777_cov_216.468824:0.00060537941216597276)100:0.00345310420006417944,(Jupunba_commutata_Maguire_46145@NODE_1_length_1619_cov_159.223087:0.00187443420037432945,Jupunba_trapezifolia_Simon_1600@NODE_1_length_1589_cov_164.077575:0.00191651066062809906)100:0.00377632163571188593)55:0.00068687762366040947,(Jupunba_barbouriana_Iganci_847@NODE_1_length_1513_cov_249.617688:0.00470617073738881751,Jupunba_cochleata_Bonadeu_673@NODE_1_length_2043_cov_143.090031:0.00361922780856583715)35:0.00000100000050002909)47:0.00000100000050002909)89:0.00202839014880556653)64:0.00098200828288803302,Jupunba_langsdorfii_Ribeiro_728@NODE_1_length_2004_cov_137.706279:0.01032625708613321182)40:0.00000100000050002909,(Jupunba_limae_Iganci_261@NODE_1_length_1931_cov_137.599245:0.00301192578504605023,(Jupunba_brachystachya_Lima_7438@NODE_1_length_1812_cov_147.514697:0.00241025963480710542,(Jupunba_villosa_Borges_423@NODE_1_length_1633_cov_200.525064:0.00247350555720643418,Jupunba_filamentosa_Lima_7487@NODE_1_length_1861_cov_148.013453:0.00727631929492612243)68:0.00000100000050002909)56:0.00000100000050002909)95:0.00301846807001007484)65:0.00058167767906572678,(((Jupunba_macradenia_Lourteig_3021@NODE_1_length_1390_cov_162.412034:0.00441143934516887055,Jupunba_laeta_Mori_25147@NODE_1_length_1421_cov_55.652530:0.00575152953143145355)64:0.00067999162042513457,(Balizia_elegans_Iganci_870@NODE_1_length_1769_cov_157.177896:0.00240882046890656927,((Jupunba_nipensis_Mayo_19662@NODE_1_length_1123_cov_42.399618:0.00106663318730712054,Jupunba_asplenifolia_Ekman_6383@NODE_1_length_1069_cov_73.764113:0.00116547886315672899)100:0.00503313995589269557,(Jupunba_abbottii_Zanoni_21220@NODE_1_length_1414_cov_124.433807:0.00083632188730715397,Jupunba_oppositifolia_Liegier_16014@NODE_1_length_1262_cov_160.690295:0.00243538113892814235)95:0.00210454150520234364)51:0.00208565004499282119)7:0.00000100000050002909)14:0.00000100000050002909,(((Jupunba_idiopoda_Quesada_1718@NODE_1_length_1228_cov_131.161599:0.00375051078625955516,Jupunba_oxyphyllidia_Yonker_6157@NODE_1_length_1391_cov_162.905632:0.00071236627429655485)99:0.00398858689502004388,Balizia_leucocalyx_Aguilar_1939@NODE_1_length_1955_cov_159.435570:0.00602767080142368669)26:0.00063721230225943738,((Cathormion_rhombifolium_Deighton_3618@NODE_1_length_1302_cov_123.845714:0.00394862991333061897,Cathormion_obliquifoliolatum_Wieringa_6519@NODE_1_length_1337_cov_309.167707:0.00074982695904409228)100:0.00745686896980428827,(Hydrochorea_gonggrijpii_Tillett_45696@NODE_1_length_1214_cov_213.821460:0.00167540379848757272,(Hydrochorea_corymbosa2_Iganci_862@NODE_1_length_1369_cov_377.181887:0.00074523747356208250,(Hydrochorea_marginata_Morim_563@NODE_1_length_1855_cov_241.521935:0.00156502084427131028,Hydrochorea_corymbosa1_Bonadeu_655@NODE_1_length_1135_cov_419.142593:0.00000100000050002909)57:0.00000100000050002909)94:0.00236554295113827794)100:0.00237964563262642748)47:0.00155575646414369347)14:0.00000100000050002909)67:0.00062137319930266350)100:0.00336691295259408533)86:0.00190524891380297709)44:0.00185702013647523218,(Acacia_rostellifera_Murphy_466@NODE_1_length_1796_cov_222.041885:0.01352900222215714689,Archidendron_clypearia_Wieringa_1849@NODE_1_length_1695_cov_257.014215:0.01390797727019404094)51:0.00056815857083903796)29:0.00070519634363676363)100:0.02136894096948133148,Afrocalliandra_redacta_Germishuizen_5585@NODE_1_length_1364_cov_346.010101:0.03269034217304490897);
