# Supplementary material for: A new generic circumscription of Hydrochorea (Leguminosae, Caesalpinioideae, mimosoid clade) with an amphi-Atlantic distribution
Source: PhytoKeys. 2022 Aug 22;205:401–37. doi: 10.3897/phytokeys.205.82775 (PMC9849043; doi:10.3897/phytokeys.205.82775)
Supplement: Supplementary material 3 — Supplementary data file S3 [file phytokeys-205-401_article-82775__-s003.zip › RBH3_m11384_comp28454_c0_seq1_exon01_1rr_1to1ortho.tre]

(Enterolobium_cyclocarpum_MWC9020@NODE_1_length_1310_cov_219.819951:0.15942361766912721555,(((((((Jupunba_macradenia_Lourteig_3021@NODE_1_length_1219_cov_179.299475:0.03068360835879864468,(Cathormion_rhombifolium_Deighton_3618@NODE_1_length_1281_cov_75.011628:0.01721788387440713330,(((Hydrochorea_marginata_Morim_563@NODE_1_length_1374_cov_208.769468:0.03966166726506979712,Balizia_pedicellaris_Queiroz_15529@NODE_1_length_1119_cov_145.834586:0.00903290376389309646)47:0.00099364836356788584,(Hydrochorea_corymbosa2_Iganci_862@NODE_1_length_1140_cov_198.393548:0.00850489793831197063,(Hydrochorea_gonggrijpii_Tillett_45696@NODE_1_length_1163_cov_190.193370:0.02330404012501793853,Hydrochorea_corymbosa1_Bonadeu_655@NODE_1_length_1063_cov_624.063492:0.00789041864901347118)62:0.00518584423208017908)46:0.00533522889256450236)39:0.00334223134652430207,Cathormion_obliquifoliolatum_Wieringa_6519@NODE_1_length_1247_cov_68.215604:0.01613772301079075683)21:0.00000100000050002909)19:0.00408557625694374021)41:0.00467215319612962563,(Balizia_spnov_Morim_577@NODE_1_length_1122_cov_196.575445:0.03864263750967732169,Jupunba_laeta_Mori_25147@NODE_1_length_1027_cov_74.490526:0.18256541919069912971)23:0.00516178590262500719)31:0.00327091228974925232,(Jupunba_langsdorfii_Ribeiro_728@NODE_1_length_1732_cov_101.193353:0.01568623102220084026,(Balizia_leucocalyx_Aguilar_1939@NODE_1_length_1516_cov_133.319666:0.02471473435252896297,(Jupunba_barbouriana_Iganci_847@NODE_1_length_1268_cov_211.696054:0.01505468207558379595,(((Jupunba_asplenifolia_Ekman_6383@NODE_1_length_1010_cov_92.830654:0.00214149948949410437,((Jupunba_nipensis_Mayo_19662@NODE_1_length_1001_cov_67.611472:0.00210906397475693879,Jupunba_oppositifolia_Liegier_16014@NODE_1_length_1177_cov_171.802727:0.00830460303714174175)95:0.00614300716602612495,Jupunba_abbottii_Zanoni_21220@NODE_1_length_1092_cov_164.605911:0.00208853268425332949)57:0.00201134577218627878)100:0.01444802781840040171,((((Jupunba_filamentosa_Lima_7487@NODE_1_length_1553_cov_93.211382:0.01009036570001027415,(Jupunba_brachystachya_Lima_7438@NODE_1_length_1496_cov_102.483439:0.01056631210100091034,Jupunba_villosa_Borges_423@NODE_1_length_1514_cov_133.125261:0.00768753358382286058)52:0.00115407311478851879)74:0.00242774632187801138,Jupunba_limae_Iganci_261@NODE_1_length_1493_cov_84.555791:0.01020019401205277988)78:0.00343943148056137038,((Jupunba_longipedunculata_Cardona_2682@NODE_1_length_1266_cov_187.801514:0.07281104025856931228,Jupunba_floribunda_Iganci_883@NODE_1_length_1558_cov_116.017556:0.01874084201173178282)33:0.00327029177550084999,(Jupunba_microcalyx_Iganci_855@NODE_1_length_1388_cov_187.623951:0.00110334306018586834,Jupunba_leucophylla_Iganci_839@NODE_1_length_1594_cov_218.792353:0.00116639286813622592)100:0.01930659239452679754)14:0.00000100000050002909)37:0.00152673234696890613,Jupunba_commutata_Maguire_46145@NODE_1_length_1343_cov_149.354660:0.01568238168882356634)30:0.00465246412450413642)11:0.00134424743026299452,Balizia_elegans_Iganci_870@NODE_1_length_1517_cov_126.581250:0.02862991111096923474)3:0.00000100000050002909)18:0.00693899653739345115)10:0.00364103734687026403)5:0.00220303554147682204)17:0.00579544452523324347,(Jupunba_cochleata_Bonadeu_673@NODE_1_length_1111_cov_140.013540:0.07827432260677036346,(Jupunba_trapezifolia_Simon_1600@NODE_1_length_1184_cov_84.516386:0.02195206542877222583,(Jupunba_idiopoda_Quesada_1718@NODE_1_length_1030_cov_72.020986:0.01586839452906104592,Jupunba_oxyphyllidia_Yonker_6157@NODE_1_length_1155_cov_151.414657:0.01376051535109951846)94:0.00690766480625600900)94:0.04607081473673232258)47:0.01580734553341219331)88:0.01124200498018612659,(Punjuba_callejasii_Daly_5935@NODE_1_length_944_cov_75.213379:0.05125585464928504587,((Punjuba_killipii_Palodorios_6252@NODE_1_length_944_cov_49.761246:0.02017838906435305210,Punjuba_lehmannii_Escobar_7465@NODE_1_length_1123_cov_129.880497:0.00836503796748148433)100:0.02237852332406056050,Punjuba_racemiflora_Jimenez_Soares_3626@NODE_1_length_1226_cov_141.938207:0.04707634626623086183)67:0.00522459048238147882)99:0.01863547684424853371)94:0.01627915493108958445,(((Albizia_burkartiana_StivalSantos_678@NODE_1_length_859_cov_6.861940:0.01904938907787703459,(((Albizia_tomentosa_Hughes_648@NODE_1_length_1203_cov_92.249556:0.00139841733212547501,Albizia_sinaloensis_Hughes_1576@NODE_1_length_1345_cov_78.940063:0.00877121684895110221)97:0.00855706689230006229,(Albizia_adinocephala_FHO33_88@NODE_1_length_1289_cov_145.574257:0.01485934886956697017,Albizia_xerophytica_Hughes_1435@NODE_1_length_1185_cov_84.499097:0.01732687850890355166)86:0.00158588149152739943)100:0.03877119056821130144,Albizia_niopoides_Simon_1601@NODE_1_length_968_cov_141.626263:0.05558618993275025316)41:0.00540537072525241243)19:0.00000100000050002909,((Albizia_subdimidiata_var_subdimidiata_Ferreira_210@NODE_1_length_1138_cov_130.977380:0.02562700684710202820,Albizia_glabripetala_Lewis_1652@NODE_1_length_907_cov_40.537349:0.03967992118011682418)100:0.05109233767792641795,((Albizia_subdimidiata_var_minor_Gorts_341@NODE_1_length_1043_cov_49.656315:0.01727869108405157353,Albizia_inundata_Wood_26530@NODE_1_length_922_cov_87.046136:0.01853458300669202571)100:0.02619321663088587659,Albizia_multiflora_Hughes_3090@NODE_1_length_1155_cov_151.191095:0.04487031723183548815)60:0.01743792224049073997)41:0.00499432670607335635)99:0.02917902738449749261,Albizia_edwallii_Dalmaso_272@NODE_1_length_998_cov_6.359491:0.11605767459178457923)74:0.00781073523771160048)58:0.00381322787493506166,(Acacia_rostellifera_Murphy_466@NODE_1_length_1773_cov_168.628538:0.08165905600984985080,Archidendron_clypearia_Wieringa_1849@NODE_1_length_1268_cov_227.994123:0.04694566229888706699)100:0.01943539154715236486)100:0.09701784197593028847,Albizia_tomentella_Leach_Dunlop_3801@NODE_1_length_1444_cov_208.912948:0.20425815303173119886);
