# Supplementary material for: A new generic circumscription of Hydrochorea (Leguminosae, Caesalpinioideae, mimosoid clade) with an amphi-Atlantic distribution
Source: PhytoKeys. 2022 Aug 22;205:401–37. doi: 10.3897/phytokeys.205.82775 (PMC9849043; doi:10.3897/phytokeys.205.82775)
Supplement: Supplementary material 3 — Supplementary data file S3 [file phytokeys-205-401_article-82775__-s003.zip › RBH3_m11384_comp28454_c0_seq1_exon03_1rr_1to1ortho.tre]

(((Albizia_tomentella_Leach_Dunlop_3801@NODE_1_length_1007_cov_156.851613:0.09955862678383665954,Calliandra_bella_LPQ15696@NODE_1_length_1175_cov_158.998179:0.14890518341725750284)76:0.01877082334354607598,Enterolobium_cyclocarpum_MWC9020@NODE_1_length_1122_cov_228.744498:0.02860841457335897356)30:0.00354280595228165544,(Acacia_rostellifera_Murphy_466@NODE_1_length_1281_cov_166.406977:0.01728208331108227469,(Jupunba_trapezifolia_Simon_1600@NODE_1_length_1119_cov_234.029135:0.02237414348460926503,(((Punjuba_killipii_Palodorios_6252@NODE_1_length_980_cov_49.135105:0.00791867337257743699,Punjuba_lehmannii_Escobar_7465@NODE_1_length_1327_cov_69.225600:0.00113131770136508793)100:0.01057501248854197766,(((Balizia_spnov_Morim_577@NODE_1_length_967_cov_387.741228:0.00722170154356535903,(((Balizia_pedicellaris_Queiroz_15529@NODE_1_length_1501_cov_269.117566:0.00443286253128574552,Cathormion_rhombifolium_Deighton_3618@NODE_1_length_1143_cov_68.270169:0.00835438185810327347)59:0.00107208636806566658,((Hydrochorea_gonggrijpii_Tillett_45696@NODE_1_length_948_cov_141.828932:0.00939124606524574003,(Hydrochorea_marginata_Morim_563@NODE_1_length_1617_cov_129.546753:0.00235755391952710081,Balizia_elegans_Iganci_870@NODE_1_length_1314_cov_102.695230:0.00809900573618431777)43:0.00072217561516060326)18:0.00000100000050002909,Hydrochorea_corymbosa1_Bonadeu_655@NODE_1_length_888_cov_143.145258:0.00000100000050002909)28:0.00000100000050002909)56:0.00100522999515197304,Cathormion_obliquifoliolatum_Wieringa_6519@NODE_1_length_920_cov_163.417341:0.00841592177646847094)76:0.00098171424103616657)96:0.00508128946133279847,(Jupunba_macradenia_Lourteig_3021@NODE_1_length_1125_cov_100.541031:0.01563485286412613987,Balizia_leucocalyx_Aguilar_1939@NODE_1_length_1582_cov_90.977409:0.02042924684878923494)53:0.00186263098516019766)41:0.00234573413607192362,(Punjuba_racemiflora_Jimenez_Soares_3626@NODE_1_length_1236_cov_112.875755:0.01018676695965271134,(Punjuba_callejasii_Daly_5935@NODE_1_length_817_cov_24.950000:0.01130512564668044451,(((Jupunba_cochleata_Bonadeu_673@NODE_1_length_1759_cov_87.017836:0.01336100028226292619,((Jupunba_idiopoda_Quesada_1718@NODE_1_length_941_cov_72.368056:0.01015146368546208759,Jupunba_oxyphyllidia_Yonker_6157@NODE_1_length_1140_cov_103.752587:0.00516509015816031362)47:0.00181015883368397502,(Jupunba_commutata_Maguire_46145@NODE_1_length_902_cov_135.654545:0.00232547273405827497,Jupunba_barbouriana_Iganci_847@NODE_1_length_1319_cov_142.545894:0.00383794580074739954)78:0.00198941557171765458)46:0.00263591772442865182)29:0.00091539219304509966,((Jupunba_laeta_Mori_25147@NODE_1_length_1031_cov_50.898323:0.00815092160848010332,(Jupunba_langsdorfii_Ribeiro_728@NODE_1_length_1777_cov_78.076471:0.00320109971413142912,(Jupunba_longipedunculata_Cardona_2682@NODE_1_length_887_cov_115.260494:0.00385977996641856174,(Jupunba_leucophylla_Iganci_839@NODE_1_length_1662_cov_160.543849:0.00000100000050002909,Jupunba_microcalyx_Iganci_855@NODE_1_length_1609_cov_106.644256:0.00155343500624338920)100:0.00902674410892797055)43:0.00193769299900261216)20:0.00088794394053033252)3:0.00000100000050002909,(Jupunba_villosa_Borges_423@NODE_1_length_1477_cov_115.413571:0.00388136990943579443,(Jupunba_brachystachya_Lima_7438@NODE_1_length_1293_cov_90.791118:0.00597921395206592928,Jupunba_filamentosa_Lima_7487@NODE_1_length_1386_cov_86.716578:0.00334852429826966664)26:0.00000100000050002909)88:0.00374241871686644030)32:0.00310043486206961752)34:0.00086054309362597293,(Jupunba_oppositifolia_Liegier_16014@NODE_1_length_904_cov_114.910520:0.01123561864916227532,((Jupunba_nipensis_Mayo_19662@NODE_1_length_737_cov_60.166667:0.03951682201604694855,Jupunba_asplenifolia_Ekman_6383@NODE_1_length_696_cov_59.348950:0.00136426561421759099)88:0.00864171562163519591,Jupunba_abbottii_Zanoni_21220@NODE_1_length_1084_cov_89.584906:0.00000100000050002909)73:0.00104194114402977899)97:0.00435962224407627445)52:0.00325852835210559350)4:0.00000100000050002909)4:0.00071585078536691112)21:0.00156005095874161333)5:0.00000100000050002909,((Albizia_decandra_Vilhena_231@NODE_1_length_601_cov_21.921756:0.02038683747235097918,Albizia_burkartiana_StivalSantos_678@NODE_1_length_881_cov_7.973366:0.01447899139805105574)30:0.00226326231358429247,(Albizia_coripatensis_Hughes_2433@NODE_2_length_727_cov_111.576923:0.01762826122213239852,((((Albizia_adinocephala_FHO33_88@NODE_1_length_1747_cov_81.468862:0.00496525070064265765,(Albizia_tomentosa_Hughes_648@NODE_1_length_1210_cov_92.672551:0.00513661464023843460,Albizia_sinaloensis_Hughes_1576@NODE_1_length_1054_cov_85.338792:0.00511646593158193372)93:0.00257088839170850842)86:0.00000100000050002909,Albizia_xerophytica_Hughes_1435@NODE_1_length_1112_cov_78.820290:0.01459323603491286155)99:0.01331223393295734130,(Albizia_multiflora_Hughes_3090@NODE_1_length_1232_cov_107.799134:0.01528511373583998911,(Albizia_subdimidiata_var_subdimidiata_Ferreira_210@NODE_1_length_1023_cov_120.771670:0.01513080873001443685,(Albizia_inundata_Wood_26530@NODE_1_length_1022_cov_108.887280:0.01138371774023524616,Albizia_subdimidiata_var_minor_Gorts_341@NODE_1_length_807_cov_33.191781:0.00267147329453489143)100:0.00754113023331191325)98:0.00501264346997172018)93:0.00544762287446193261)78:0.00090804839368290936,Albizia_edwallii_Dalmaso_272@NODE_1_length_900_cov_5.469822:0.03254873611501778868)84:0.00491423308420671848)44:0.00117404848090040741)3:0.00000100000050002909)20:0.00212921769876327476)10:0.00106810950471515685)2:0.00000100000050002909,Archidendron_clypearia_Wieringa_1849@NODE_1_length_1216_cov_179.021949:0.02092194944726693401);
