# Supplementary material for: A new generic circumscription of Hydrochorea (Leguminosae, Caesalpinioideae, mimosoid clade) with an amphi-Atlantic distribution
Source: PhytoKeys. 2022 Aug 22;205:401–37. doi: 10.3897/phytokeys.205.82775 (PMC9849043; doi:10.3897/phytokeys.205.82775)
Supplement: Supplementary material 3 — Supplementary data file S3 [file phytokeys-205-401_article-82775__-s003.zip › RBH3_m12200_comp28908_c0_seq1_exon14_1rr_MIortho1.tre]

((((Albizia_tomentella_Leach_Dunlop_3801@NODE_1_length_3303_cov_258.427464:0.029907354435,Enterolobium_cyclocarpum_MWC9020@NODE_1_length_3205_cov_442.531650:0.0272655169911)95:0.00234115510047,(((Punjuba_killipii_Palodorios_6252@NODE_1_length_2826_cov_143.739905:0.00199449624378,Punjuba_lehmannii_Escobar_7465@NODE_1_length_3132_cov_177.563666:0.00296452470843)92:0.00110346505918,(Punjuba_callejasii_Daly_5935@NODE_1_length_2702_cov_42.561524:0.00586802791983,Punjuba_racemiflora_Jimenez_Soares_3626@NODE_1_length_3273_cov_233.892053:0.00846946386837)34:1.00000050003e-06)100:0.0116955031761,((Jupunba_cochleata_Bonadeu_673@NODE_1_length_3510_cov_242.748034:0.0616034893282,((Jupunba_langsdorfii_Ribeiro_728@NODE_1_length_3698_cov_228.227561:0.00248475877359,Jupunba_limae_Iganci_261@NODE_1_length_3543_cov_223.697634:0.00280995794277)98:0.0010903178384,((((Jupunba_floribunda_Iganci_883@NODE_1_length_3598_cov_241.988640:0.000840754101373,Jupunba_longipedunculata_Cardona_2682@NODE_1_length_2857_cov_214.970144:0.00428655608894)100:0.00167795864738,(((Jupunba_trapezifolia_Simon_1600@NODE_1_length_3077_cov_362.215089:0.00106820471415,Jupunba_commutata_Maguire_46145@NODE_1_length_3136_cov_255.021903:0.00196896748897)100:0.00191218694231,Jupunba_barbouriana_Iganci_847@NODE_1_length_3381_cov_377.726090:0.00465956842094)99:0.000740941446519,(Jupunba_idiopoda_Quesada_1718@NODE_1_length_2860_cov_222.015451:0.0011904250036,Jupunba_oxyphyllidia_Yonker_6157@NODE_1_length_3080_cov_217.178821:0.000391357647345)100:0.00394261438185)56:1.00000050003e-06)100:0.00208497446162,(Jupunba_macradenia_Lourteig_3021@NODE_1_length_2873_cov_204.328326:0.0122272982561,((Balizia_pedicellaris_Queiroz_15529@NODE_1_length_3102_cov_529.137512:0.00585900578504,Balizia_leucocalyx_Aguilar_1939@NODE_1_length_3345_cov_263.681763:0.00590920587427)94:0.00114922859083,(((Hydrochorea_gonggrijpii_Tillett_45696@NODE_1_length_2867_cov_224.116129:0.00235443091795,((Hydrochorea_corymbosa2_Iganci_862@NODE_1_length_3000_cov_507.285908:0.000851943916625,Hydrochorea_corymbosa1_Bonadeu_655@NODE_1_length_2648_cov_277.923255:0.00131416915412)100:0.00206505656349,Hydrochorea_marginata_Morim_563@NODE_1_length_3541_cov_356.902425:0.0135669619434)95:0.00508466950847)100:0.0166977845277,(Balizia_spnov_Morim_577@NODE_1_length_2904_cov_423.514567:0.00501903104044,(Cathormion_rhombifolium_Deighton_3618@NODE_1_length_3157_cov_142.158117:0.00149543710768,Cathormion_obliquifoliolatum_Wieringa_6519@NODE_1_length_2907_cov_247.493689:0.00189503939623)100:0.0030360990144)97:0.000715036639665)58:0.00121845645343,Balizia_elegans_Iganci_870@NODE_1_length_3354_cov_223.722612:0.00472784146703)63:0.000699138575551)53:0.000405303830332)68:0.00165041037516)55:0.000931616230408,((Jupunba_laeta_Mori_25147@NODE_1_length_2847_cov_87.645126:0.00790785487454,(Jupunba_leucophylla_Iganci_839@NODE_1_length_3593_cov_468.613481:0.00154820077135,Jupunba_microcalyx_Iganci_855@NODE_1_length_3573_cov_277.234268:0.00154431475498)100:0.00699572305136)70:0.000820302500058,(((Jupunba_brachystachya_Lima_7438@NODE_1_length_1412_cov_227.691386:0.000874186183879,Jupunba_villosa_Borges_423@NODE_1_length_3633_cov_271.680540:1.00000050003e-06)100:0.00348204913794,Jupunba_filamentosa_Lima_7487@NODE_1_length_3429_cov_253.160203:0.00472319507524)98:0.0019702289841,((Jupunba_oppositifolia_Liegier_16014@NODE_1_length_2977_cov_204.024138:0.00225621358848,Jupunba_nipensis_Mayo_19662@NODE_1_length_2550_cov_54.131015:0.00323427365841)70:0.00037358895415,(Jupunba_abbottii_Zanoni_21220@NODE_1_length_2956_cov_164.445988:0.00251832358902,Jupunba_asplenifolia_Ekman_6383@NODE_1_length_2510_cov_72.497328:0.00188150937433)84:0.000496731290979)100:0.00370526754594)72:0.00123091845352)30:1.00000050003e-06)25:0.000458962910016)83:0.0175207105223)100:0.022893410685,(((Albizia_burkartiana_StivalSantos_678@NODE_1_length_2692_cov_11.923777:0.00898488934019,((Albizia_multiflora_Hughes_3090@NODE_1_length_3102_cov_230.056529:0.0087685494924,(Albizia_glabripetala_Lewis_1652@NODE_1_length_2713_cov_105.973065:0.00509150044731,(Albizia_inundata_Wood_26530@NODE_1_length_2649_cov_342.507325:0.0071772791168,(Albizia_subdimidiata_var_minor_Gorts_341@NODE_1_length_2563_cov_66.346742:0.00135291404778,Albizia_subdimidiata_var_subdimidiata_Ferreira_210@NODE_1_length_3193_cov_280.238447:0.00203254018012)100:0.00217109277384)100:0.00344312607561)80:0.00142430365703)100:0.00315770998866,(Albizia_niopoides_Simon_1601@NODE_1_length_3051_cov_284.091796:0.00935023909673,Albizia_decandra_Vilhena_231@NODE_1_length_2590_cov_59.780342:0.00734148838708)99:0.003219689805)86:0.000481107872724)82:0.000505063175351,(Albizia_xerophytica_Hughes_1435@NODE_1_length_3239_cov_146.695762:0.00605579641221,(Albizia_adinocephala_FHO33_88@NODE_1_length_3310_cov_264.933808:0.0511193515501,(Albizia_sinaloensis_Hughes_1576@NODE_1_length_3283_cov_126.927948:0.0018113122273,Albizia_tomentosa_Hughes_648@NODE_1_length_2973_cov_173.648826:0.00107773154448)100:0.00703576162181)58:0.00109242700199)100:0.00480569365601)100:0.00453585493085,(Albizia_edwallii_Dalmaso_272@NODE_1_length_2790_cov_9.664717:0.00639292250809,Albizia_coripatensis_Hughes_2433@NODE_1_length_3300_cov_361.558176:0.00956813478168)100:0.00197717048699)100:0.00705467049062)48:0.00107976220241)70:0.000419983455722)100:0.00489132015983,(Acacia_rostellifera_Murphy_466@NODE_1_length_3400_cov_304.640385:0.0242596188039,Archidendron_clypearia_Wieringa_1849@NODE_1_length_2202_cov_331.760860:0.0200027407046)92:0.00250434822103)100:0.0265828153823,Afrocalliandra_redacta_Germishuizen_5585@NODE_2_length_794_cov_321.686192:0.0446300074829,Calliandra_bella_LPQ15696@NODE_1_length_3126_cov_450.162348:0.0345224948985):0;
