# Supplementary material for: A new generic circumscription of Hydrochorea (Leguminosae, Caesalpinioideae, mimosoid clade) with an amphi-Atlantic distribution
Source: PhytoKeys. 2022 Aug 22;205:401–37. doi: 10.3897/phytokeys.205.82775 (PMC9849043; doi:10.3897/phytokeys.205.82775)
Supplement: Supplementary material 3 — Supplementary data file S3 [file phytokeys-205-401_article-82775__-s003.zip › RBH3_m13065_comp29350_c0_seq3_exon10_1rr_1to1ortho.tre]

(Albizia_tomentella_Leach_Dunlop_3801@NODE_1_length_1496_cov_193.752643:0.04231291531114145243,((Archidendron_clypearia_Wieringa_1849@NODE_1_length_1221_cov_262.505245:0.01423868276761307110,((((Punjuba_lehmannii_Escobar_7465@NODE_1_length_1460_cov_67.825018:0.00277407716596818127,(Punjuba_killipii_Palodorios_6252@NODE_1_length_972_cov_75.836872:0.00541274338347881492,Punjuba_racemiflora_Jimenez_Soares_3626@NODE_1_length_1222_cov_149.988646:0.00856748976690541696)52:0.00000100000050002909)63:0.00421988174598096448,Punjuba_callejasii_Daly_5935@NODE_1_length_831_cov_48.063660:0.00620754652425006392)97:0.00855597578150549612,((Jupunba_langsdorfii_Ribeiro_728@NODE_1_length_1762_cov_101.986350:0.01395350454603177387,((Balizia_elegans_Iganci_870@NODE_1_length_1559_cov_112.497301:0.01085134747678380245,(Jupunba_macradenia_Lourteig_3021@NODE_1_length_1148_cov_112.408030:0.00817962078577329742,Balizia_pedicellaris_Queiroz_15529@NODE_1_length_1452_cov_247.776664:0.00454005582277285970)38:0.00081059201389185875)38:0.00066948728411181217,Balizia_leucocalyx_Aguilar_1939@NODE_1_length_1507_cov_144.930769:0.01338107602546388490)88:0.00524198015907790821)56:0.00138314062405318840,((((((Hydrochorea_marginata_Morim_563@NODE_1_length_1554_cov_140.027082:0.00085039615877365439,(Hydrochorea_corymbosa1_Bonadeu_655@NODE_1_length_1047_cov_184.042339:0.00794240394914775411,Hydrochorea_corymbosa2_Iganci_862@NODE_1_length_1306_cov_341.916867:0.00197131676316698781)52:0.00195880704478221474)51:0.00000100000050002909,Hydrochorea_gonggrijpii_Tillett_45696@NODE_1_length_1045_cov_140.853306:0.00600802559802868317)85:0.00303213574959019941,(Cathormion_obliquifoliolatum_Wieringa_6519@NODE_1_length_1196_cov_177.281332:0.00559409460232696346,Cathormion_rhombifolium_Deighton_3618@NODE_1_length_1178_cov_85.398728:0.00173856811219699954)99:0.00652524097124614327)96:0.00308998196670757022,(Jupunba_idiopoda_Quesada_1718@NODE_1_length_1070_cov_84.099698:0.00389828556135337484,Jupunba_oxyphyllidia_Yonker_6157@NODE_1_length_1255_cov_105.432088:0.00274734340650254101)100:0.00642924149523499151)91:0.00201268884155988460,(Jupunba_microcalyx_Iganci_855@NODE_1_length_1560_cov_150.974376:0.00835062018552965891,Jupunba_leucophylla_Iganci_839@NODE_1_length_1778_cov_160.403292:0.00279005251839401077)80:0.00070990840899948747)72:0.00137663391036424074,((((((Jupunba_nipensis_Mayo_19662@NODE_1_length_846_cov_34.498049:0.00122563509803890239,(Jupunba_asplenifolia_Ekman_6383@NODE_1_length_791_cov_48.889356:0.00660497870460139119,(Jupunba_abbottii_Zanoni_21220@NODE_1_length_1172_cov_99.920548:0.00353451617698693045,Jupunba_oppositifolia_Liegier_16014@NODE_1_length_1234_cov_102.967156:0.00335547373066122541)92:0.00251373087908199778)22:0.00000100000050002909)81:0.00251502072248094028,Jupunba_filamentosa_Lima_7487@NODE_1_length_1781_cov_93.753521:0.00831145742144410830)33:0.00000100000050002909,((Jupunba_barbouriana_Iganci_847@NODE_1_length_1686_cov_155.864512:0.00343912252272245665,Jupunba_floribunda_Iganci_883@NODE_1_length_1636_cov_106.406671:0.00344247464160278311)72:0.00137837841868602333,(Jupunba_longipedunculata_Cardona_2682@NODE_1_length_1177_cov_154.768182:0.00087406918063617127,Jupunba_trapezifolia_Simon_1600@NODE_1_length_1403_cov_263.089763:0.00295530979893845417)61:0.00000100000050002909)63:0.00137425844968117701)43:0.00000100000050002909,Jupunba_laeta_Mori_25147@NODE_1_length_1241_cov_45.256873:0.00689664002729839954)57:0.00067966088112354317,Jupunba_cochleata_Bonadeu_673@NODE_1_length_1708_cov_108.933170:0.00553146191491352482)55:0.00069144345428153277,((Jupunba_brachystachya_Lima_7438@NODE_1_length_1482_cov_117.836299:0.00976346028770463253,Balizia_spnov_Morim_577@NODE_1_length_1285_cov_225.716260:0.00719119629779460534)53:0.00000100000050002909,(Jupunba_commutata_Maguire_46145@NODE_1_length_1431_cov_125.556130:0.00384142219218628614,(Jupunba_limae_Iganci_261@NODE_1_length_1820_cov_95.497418:0.00137131484103057526,Jupunba_villosa_Borges_423@NODE_1_length_1518_cov_153.157529:0.00210090412329280198)80:0.00137873812459305030)35:0.00000100000050002909)13:0.00000100000050002909)99:0.00420407517205201656)97:0.00341167016435385247)58:0.00153722266237523364)67:0.00279495177165183092,((Albizia_coripatensis_Hughes_2433@NODE_1_length_1578_cov_184.293804:0.00998858540583695033,Albizia_edwallii_Dalmaso_272@NODE_1_length_997_cov_12.156051:0.00884902938666462351)100:0.00820657726160433677,(Albizia_burkartiana_StivalSantos_678@NODE_1_length_888_cov_12.213685:0.01758418623875253328,(Albizia_niopoides_Simon_1601@NODE_1_length_1326_cov_136.787030:0.02020633290965452925,((Albizia_decandra_Vilhena_231@NODE_1_length_929_cov_25.578638:0.00575798865405226408,((Albizia_adinocephala_FHO33_88@NODE_1_length_1675_cov_119.555069:0.00361566652830235240,Albizia_xerophytica_Hughes_1435@NODE_1_length_1464_cov_82.232156:0.00368747242822520813)100:0.00885652028545343487,(Albizia_sinaloensis_Hughes_1576@NODE_1_length_1235_cov_84.178756:0.00917425272283223237,Albizia_tomentosa_Hughes_648@NODE_1_length_1199_cov_99.857398:0.01054990517415023074)91:0.00178779471885734029)93:0.00183019903220831373)91:0.00182298981223711167,(Albizia_multiflora_Hughes_3090@NODE_1_length_1379_cov_115.395545:0.00721071895316581848,(((Albizia_glabripetala_Lewis_1652@NODE_1_length_972_cov_25.800000:0.01096119741169276733,Albizia_subdimidiata_var_subdimidiata_Ferreira_210@NODE_1_length_1434_cov_112.346352:0.00247520183368399880)61:0.00460711971999920242,Albizia_subdimidiata_var_minor_Gorts_341@NODE_1_length_1084_cov_41.987090:0.01064458762807760084)12:0.00000100000050002909,Albizia_inundata_Wood_26530@NODE_1_length_994_cov_865.321619:0.01059237209891565959)33:0.00000100000050002909)99:0.00900081721171888498)83:0.00099150711456208289)100:0.00501378012528753622)98:0.00469443613323891271)91:0.00232131374340601663)64:0.00367078435863460407)32:0.00097632429458271650,(Acacia_rostellifera_Murphy_466@NODE_1_length_1540_cov_144.380725:0.03902717217446032005,Afrocalliandra_redacta_Germishuizen_5585@NODE_1_length_811_cov_71.276567:0.10399161088202028835)27:0.00225073602961566076)82:0.00368108793260827315,Enterolobium_cyclocarpum_MWC9020@NODE_1_length_1283_cov_213.845771:0.02220049560018653653);
