# Supplementary material for: A new generic circumscription of Hydrochorea (Leguminosae, Caesalpinioideae, mimosoid clade) with an amphi-Atlantic distribution
Source: PhytoKeys. 2022 Aug 22;205:401–37. doi: 10.3897/phytokeys.205.82775 (PMC9849043; doi:10.3897/phytokeys.205.82775)
Supplement: Supplementary material 3 — Supplementary data file S3 [file phytokeys-205-401_article-82775__-s003.zip › RBH3_m13446_comp29553_c0_seq1_1rr_MIortho1.tre]

(((Jupunba_langsdorfii_Ribeiro_728@NODE_1_length_1581_cov_96.552527:0.00593856958589,((((Jupunba_trapezifolia_Simon_1600@NODE_1_length_807_cov_242.654255:0.0216732316908,Jupunba_cochleata_Bonadeu_673@NODE_1_length_1685_cov_98.019279:0.00938210326306)11:1.00000050003e-06,(Jupunba_laeta_Mori_25147@NODE_1_length_1115_cov_38.868015:0.0102479970565,((Jupunba_commutata_Maguire_46145@NODE_1_length_1191_cov_151.333034:0.0548838664878,Jupunba_floribunda_Iganci_883@NODE_1_length_1531_cov_109.473177:0.0101485536105)43:0.00635244338053,Jupunba_macradenia_Lourteig_3021@NODE_1_length_1108_cov_142.121242:0.0113292203352)25:0.0024869056265)2:1.00000050003e-06)2:1.00000050003e-06,Jupunba_filamentosa_Lima_7487@NODE_1_length_1063_cov_138.959432:0.00291454583695)7:0.000928967096605,(((Jupunba_brachystachya_Lima_7438@NODE_1_length_1436_cov_114.629875:0.00871408592947,Jupunba_villosa_Borges_423@NODE_1_length_1636_cov_104.277742:0.00355420524045)55:0.000782928530513,(((Balizia_pedicellaris_Queiroz_15529@NODE_1_length_1402_cov_410.631032:0.00358829764935,Hydrochorea_gonggrijpii_Tillett_45696@NODE_1_length_1085_cov_135.166667:0.0104791534711)75:0.000478439442982,(Balizia_elegans_Iganci_870@NODE_1_length_1486_cov_94.797729:0.00650451493127,(Balizia_spnov_Morim_577@NODE_1_length_958_cov_386.545958:0.0055099573199,((Hydrochorea_marginata_Morim_563@NODE_1_length_1619_cov_162.275616:0.00215426090352,(Hydrochorea_corymbosa2_Iganci_862@NODE_1_length_1375_cov_250.434848:0.00157277162607,Hydrochorea_corymbosa1_Bonadeu_655@NODE_1_length_1052_cov_217.536610:0.00194309116746)93:1.00000050003e-06)99:0.00360673215932,(Cathormion_obliquifoliolatum_Wieringa_6519@NODE_1_length_1266_cov_225.684558:0.00577824489853,Cathormion_rhombifolium_Deighton_3618@NODE_1_length_1237_cov_84.365517:0.00283340609793)100:0.00428552306714)91:0.00429917046634)23:1.00000050003e-06)78:0.00154888085077)98:0.00781990138232,(Jupunba_limae_Iganci_261@NODE_1_length_1437_cov_110.545588:0.00511637948814,((Jupunba_longipedunculata_Cardona_2682@NODE_1_length_1120_cov_137.658677:0.00557919023353,(Jupunba_microcalyx_Iganci_855@NODE_1_length_1538_cov_142.759069:0.000787189103864,Jupunba_leucophylla_Iganci_839@NODE_1_length_1183_cov_273.881555:0.00100194389258)100:0.00508991826353)52:0.00338331872584,Balizia_leucocalyx_Aguilar_1939@NODE_1_length_1442_cov_130.272527:0.0102793979734)14:1.00000050003e-06)17:0.000713398276883)2:1.00000050003e-06)5:1.00000050003e-06,((Jupunba_nipensis_Mayo_19662@NODE_1_length_781_cov_42.605114:0.00412356952632,(Jupunba_oppositifolia_Liegier_16014@NODE_1_length_1076_cov_108.649650:1.00000050003e-06,Jupunba_asplenifolia_Ekman_6383@NODE_1_length_803_cov_51.096419:0.00133016735764)95:0.00258882043577)73:0.00258408565551,((Jupunba_idiopoda_Quesada_1718@NODE_1_length_962_cov_93.707345:0.00329499561823,Jupunba_oxyphyllidia_Yonker_6157@NODE_1_length_1116_cov_148.409047:1.00000050003e-06)92:0.00167469896192,Jupunba_abbottii_Zanoni_21220@NODE_1_length_1049_cov_120.261317:0.00313072855852)57:0.00155205472437)80:0.00264040678276)9:0.0019259970308)26:0.00146460146848)59:0.00588124738644,((Jupunba_barbouriana_Iganci_847@NODE_1_length_1412_cov_162.551311:0.0148380319227,(Punjuba_lehmannii_Escobar_7465@NODE_1_length_1233_cov_107.564014:0.0118385516193,(Punjuba_killipii_Palodorios_6252@NODE_1_length_911_cov_82.202638:0.0119257413664,(Punjuba_callejasii_Daly_5935@NODE_1_length_865_cov_37.284264:0.0113760699646,Punjuba_racemiflora_Jimenez_Soares_3626@NODE_1_length_1342_cov_138.121739:0.00970115461234)61:0.00200317531463)65:0.00216817109629)85:0.00210967783072)41:0.00188671741033,(((Afrocalliandra_redacta_Germishuizen_5585@NODE_2_length_818_cov_152.021592:0.0862471647509,Calliandra_bella_LPQ15696@NODE_1_length_1201_cov_176.635231:0.120099497475)100:0.0423110620251,((((Albizia_multiflora_Hughes_3090@NODE_1_length_1258_cov_120.122777:0.0167458235839,Albizia_decandra_Vilhena_231@NODE_1_length_746_cov_57.070254:0.00864311254561)98:0.00711129573017,((Albizia_niopoides_Simon_1601@NODE_1_length_1314_cov_128.737268:0.0222042553738,((Albizia_tomentosa_Hughes_648@NODE_1_length_1295_cov_103.887521:0.00253641672221,Albizia_sinaloensis_Hughes_1576@NODE_1_length_1181_cov_100.460145:0.00262073717402)100:0.00638236461595,(Albizia_adinocephala_FHO33_88@NODE_1_length_1721_cov_101.667275:0.011011307627,Albizia_xerophytica_Hughes_1435@NODE_1_length_1146_cov_79.048644:0.0126524690592)91:0.0019446624055)91:0.000304095264335)52:0.000795117992832,(Albizia_inundata_Wood_26530@NODE_1_length_950_cov_214.412291:0.00749352014687,(Albizia_subdimidiata_var_minor_Gorts_341@NODE_1_length_909_cov_44.312500:0.00498744216333,(Albizia_subdimidiata_var_subdimidiata_Ferreira_210@NODE_1_length_1026_cov_137.807165:0.00671878779402,Albizia_glabripetala_Lewis_1652@NODE_1_length_921_cov_31.783175:0.00445959664834)55:0.00119647766238)100:0.00930241075835)96:0.00458434418274)83:0.00338665165153)100:0.0124464356274,Albizia_burkartiana_StivalSantos_678@NODE_1_length_1073_cov_12.494106:0.0172048233964)67:0.00112109616382,(Albizia_coripatensis_Hughes_2433@NODE_1_length_1749_cov_164.666268:0.0123565127539,Albizia_edwallii_Dalmaso_272@NODE_1_length_1129_cov_5.956238:0.00305554625209)100:0.00927806775429)96:0.0111045111812)72:0.00415949997232,Enterolobium_cyclocarpum_MWC9020@NODE_1_length_1340_cov_232.992082:0.0338353668886)60:0.00158784842774)14:0.000848266060006)64:0.00169712267116,(Acacia_rostellifera_Murphy_466@NODE_1_length_1401_cov_218.381420:0.041885604421,Archidendron_clypearia_Wieringa_1849@NODE_1_length_1189_cov_258.113309:0.0190863488049)93:0.00559594469654,Albizia_tomentella_Leach_Dunlop_3801@NODE_1_length_1264_cov_173.866049:0.0211894957853):0;
