# Supplementary material for: A new generic circumscription of Hydrochorea (Leguminosae, Caesalpinioideae, mimosoid clade) with an amphi-Atlantic distribution
Source: PhytoKeys. 2022 Aug 22;205:401–37. doi: 10.3897/phytokeys.205.82775 (PMC9849043; doi:10.3897/phytokeys.205.82775)
Supplement: Supplementary material 3 — Supplementary data file S3 [file phytokeys-205-401_article-82775__-s003.zip › RBH3_m17649_comp31730_c0_seq2_exon02_1rr_MIortho1.tre]

(Punjuba_racemiflora_Jimenez_Soares_3626@NODE_1_length_1289_cov_187.259076:0.0103746363156,(((Punjuba_lehmannii_Escobar_7465@NODE_1_length_1697_cov_101.291975:0.00847652950123,Punjuba_killipii_Palodorios_6252@NODE_1_length_1153_cov_77.909851:0.00771118962981)98:0.0100796913471,(((Jupunba_langsdorfii_Ribeiro_728@NODE_1_length_1536_cov_141.994517:0.00385712480282,(Jupunba_villosa_Borges_423@NODE_1_length_1424_cov_168.345954:0.00426248949959,Jupunba_brachystachya_Lima_7438@NODE_1_length_1781_cov_142.981808:0.00662659336531)40:1.00000050003e-06)83:0.00469096462777,Jupunba_filamentosa_Lima_7487@NODE_1_length_1836_cov_124.996020:0.00948999126765)29:0.00141279527764,((Jupunba_microcalyx_Iganci_855@NODE_2_length_577_cov_29.990000:0.0189672944526,Jupunba_limae_Iganci_261@NODE_1_length_1793_cov_123.727273:0.00500659923321)77:0.00745316175749,(Jupunba_cochleata_Bonadeu_673@NODE_1_length_1691_cov_135.604089:0.0163105549957,Hydrochorea_gonggrijpii_Tillett_45696@NODE_1_length_1351_cov_174.576138:0.0131630306008)35:0.00138898717571)13:0.000691341116604)3:0.0059070066659)63:0.000832357088218,(Archidendron_clypearia_Wieringa_1849@NODE_1_length_1255_cov_312.151952:0.01483988821,(Acacia_rostellifera_Murphy_466@NODE_1_length_764_cov_421.519651:0.0169612376049,((Calliandra_bella_LPQ15696@NODE_1_length_569_cov_114.164634:0.079719419402,Afrocalliandra_redacta_Germishuizen_5585@NODE_1_length_1189_cov_216.710432:0.0836979236303)88:0.0278570904912,((Albizia_tomentella_Leach_Dunlop_3801@NODE_1_length_550_cov_425.084567:0.0544352486577,Enterolobium_cyclocarpum_MWC9020@NODE_1_length_1429_cov_288.393491:0.0298626496698)68:0.00503042878282,((Albizia_edwallii_Dalmaso_272@NODE_1_length_1183_cov_8.064716:0.0114906481294,Albizia_burkartiana_StivalSantos_678@NODE_1_length_1213_cov_10.516408:0.012664803445)82:0.00129583747131,(Albizia_coripatensis_Hughes_2433@NODE_1_length_1659_cov_224.740202:0.013992814869,((Albizia_niopoides_Simon_1601@NODE_1_length_1056_cov_171.100102:0.00399080463909,(Albizia_decandra_Vilhena_231@NODE_1_length_982_cov_36.451934:0.0111341090778,(Albizia_multiflora_Hughes_3090@NODE_1_length_1303_cov_157.544861:0.00682041130301,((Albizia_subdimidiata_var_subdimidiata_Ferreira_210@NODE_1_length_1384_cov_161.796480:0.00672229314224,Albizia_inundata_Wood_26530@NODE_1_length_1157_cov_157.546279:0.00617280975767)39:0.0020430967988,(Albizia_subdimidiata_var_minor_Gorts_341@NODE_1_length_1086_cov_42.701685:0.00644038886455,Albizia_glabripetala_Lewis_1652@NODE_1_length_1191_cov_70.384201:0.00782629359009)65:0.00363444537878)85:0.00196028388961)72:1.00000050003e-06)91:0.00159288270528)94:0.00277567092248,((Albizia_tomentosa_Hughes_648@NODE_1_length_1301_cov_129.558007:0.00335563676567,Albizia_sinaloensis_Hughes_1576@NODE_1_length_1496_cov_94.683580:0.00324507543616)100:0.00444604955953,(Albizia_xerophytica_Hughes_1435@NODE_1_length_1207_cov_122.536283:1.00000050003e-06,Albizia_adinocephala_FHO33_88@NODE_1_length_1636_cov_175.107761:0.00313859613336)71:1.00000050003e-06)100:0.00842865285749)100:0.00554977522595)95:0.00937514394409)83:0.0073330722605)64:0.0132248918311)80:0.163243070519)48:0.0116842893471)93:0.0229165387234)79:0.00427742489691,Punjuba_callejasii_Daly_5935@NODE_1_length_1138_cov_29.004713:0.0131193634815):0;
