# Supplementary material for: A new generic circumscription of Hydrochorea (Leguminosae, Caesalpinioideae, mimosoid clade) with an amphi-Atlantic distribution
Source: PhytoKeys. 2022 Aug 22;205:401–37. doi: 10.3897/phytokeys.205.82775 (PMC9849043; doi:10.3897/phytokeys.205.82775)
Supplement: Supplementary material 3 — Supplementary data file S3 [file phytokeys-205-401_article-82775__-s003.zip › RBH3_m19258_comp32194_c0_seq1_1rr_1to1ortho.tre]

(Albizia_niopoides_Simon_1601@NODE_1_length_1367_cov_102.620155:0.01265385836438718235,(((Albizia_multiflora_Hughes_3090@NODE_1_length_1207_cov_125.969027:0.01744896774648847793,(((Albizia_inundata_Wood_26530@NODE_1_length_1052_cov_173.162487:0.00573348931254170392,Albizia_subdimidiata_var_subdimidiata_Ferreira_210@NODE_1_length_897_cov_157.110976:0.00000100000050002909)100:0.00693323398670947846,Albizia_subdimidiata_var_minor_Gorts_341@NODE_1_length_932_cov_35.681871:0.01177947528537809027)98:0.01145767566867153184,Albizia_decandra_Vilhena_231@NODE_1_length_743_cov_40.094595:0.01051589941701295064)49:0.00503454781736962891)31:0.00258588428065882484,(((Albizia_adinocephala_FHO33_88@NODE_1_length_1617_cov_108.024026:0.00250683527747079440,Albizia_xerophytica_Hughes_1435@NODE_1_length_1301_cov_69.276144:0.00330541287786080724)100:0.00360614040080401224,(Albizia_tomentosa_Hughes_648@NODE_1_length_1056_cov_84.621042:0.00482522211889303224,Albizia_sinaloensis_Hughes_1576@NODE_1_length_1224_cov_61.107236:0.00571537205033426001)82:0.00359994253358950468)100:0.01268414544792966295,Albizia_burkartiana_StivalSantos_678@NODE_1_length_1093_cov_9.170520:0.01802800465372993502)48:0.00247157771473358089)9:0.00242050308090135599,((Albizia_edwallii_Dalmaso_272@NODE_1_length_807_cov_6.474734:0.01088120018848638335,Albizia_coripatensis_Hughes_2433@NODE_1_length_1334_cov_177.739857:0.01158766882138520006)39:0.00442438296318429288,((Archidendron_clypearia_Wieringa_1849@NODE_1_length_1251_cov_208.092845:0.03599627371197292730,((Albizia_tomentella_Leach_Dunlop_3801@NODE_1_length_1046_cov_207.600619:0.02955809196167213590,Enterolobium_cyclocarpum_MWC9020@NODE_1_length_1223_cov_222.961606:0.04013688737239938520)11:0.00461103226865541751,((Punjuba_killipii_Palodorios_6252@NODE_1_length_904_cov_76.010883:0.00378506069861186305,(Punjuba_lehmannii_Escobar_7465@NODE_1_length_1333_cov_87.520701:0.00455143277971065564,(Punjuba_callejasii_Daly_5935@NODE_1_length_873_cov_46.217337:0.00664616580773632910,Punjuba_racemiflora_Jimenez_Soares_3626@NODE_1_length_1224_cov_126.896251:0.00639673411594072257)96:0.00214909594218470499)98:0.00674093070284540602)96:0.00563043549815030967,(Jupunba_laeta_Mori_25147@NODE_1_length_1053_cov_57.156762:0.01219723671953823821,(Jupunba_microcalyx_Iganci_855@NODE_1_length_1674_cov_81.601127:0.01981102628531782039,(((((Jupunba_langsdorfii_Ribeiro_728@NODE_1_length_1564_cov_101.224613:0.01589245301801327226,Jupunba_limae_Iganci_261@NODE_1_length_1985_cov_71.511006:0.00468799321255357684)20:0.00083249490174041707,Jupunba_floribunda_Iganci_883@NODE_1_length_1170_cov_127.698994:0.00627863053230913112)16:0.00233525199218023597,(((Jupunba_brachystachya_Lima_7438@NODE_1_length_1449_cov_111.438776:0.00516212464408176419,Jupunba_villosa_Borges_423@NODE_1_length_1305_cov_140.746743:0.00396510539417191995)57:0.00255091346579677412,Jupunba_filamentosa_Lima_7487@NODE_1_length_1448_cov_101.669584:0.00554325602564378645)37:0.00170249301810962146,((Jupunba_longipedunculata_Cardona_2682@NODE_1_length_1090_cov_164.867720:0.00704039545812290557,Jupunba_cochleata_Bonadeu_673@NODE_1_length_1167_cov_107.970642:0.00527821206876926113)13:0.00000100000050002909,(Jupunba_leucophylla_Iganci_839@NODE_1_length_1088_cov_192.409496:0.00517977742749250319,(((Jupunba_barbouriana_Iganci_847@NODE_1_length_1031_cov_195.128931:0.00429886682869574065,Jupunba_commutata_Maguire_46145@NODE_1_length_1319_cov_103.600644:0.01617155795842275048)85:0.01200906036519163236,Jupunba_macradenia_Lourteig_3021@NODE_1_length_1192_cov_130.120179:0.00633047978225691373)22:0.00000100000050002909,Jupunba_trapezifolia_Simon_1600@NODE_1_length_1367_cov_260.965701:0.00811264200891851500)20:0.00000100000050002909)20:0.00079099100752978452)2:0.00000100000050002909)3:0.00071379899630787515)0:0.00084615859752208396,(Hydrochorea_marginata_Morim_563@NODE_1_length_1481_cov_164.369658:0.00786978254518067542,(Balizia_leucocalyx_Aguilar_1939@NODE_1_length_1383_cov_127.160796:0.01153435786025558754,((Balizia_spnov_Morim_577@NODE_1_length_1515_cov_209.441096:0.00391387990244781991,(Cathormion_rhombifolium_Deighton_3618@NODE_1_length_1120_cov_73.867689:0.00097078253035875063,Cathormion_obliquifoliolatum_Wieringa_6519@NODE_1_length_1255_cov_237.464167:0.00285325790861430369)99:0.00669811588935242171)70:0.00275235466755374908,(Balizia_elegans_Iganci_870@NODE_1_length_1329_cov_114.847444:0.01199827694884945777,(Balizia_pedicellaris_Queiroz_15529@NODE_1_length_1366_cov_351.906941:0.00806736873283672370,(Hydrochorea_gonggrijpii_Tillett_45696@NODE_1_length_981_cov_147.478982:0.00118412628569201429,(Hydrochorea_corymbosa2_Iganci_862@NODE_1_length_859_cov_278.083333:0.00000100000050002909,Hydrochorea_corymbosa1_Bonadeu_655@NODE_1_length_1116_cov_188.124411:0.00287634589479269587)94:0.00615043937418581661)75:0.00242716930942885436)38:0.00091702239484384824)29:0.00256908608212123683)5:0.00075350495413425175)5:0.00117181638389222292)9:0.00076808129181924032)5:0.00156139659437311610,((Jupunba_idiopoda_Quesada_1718@NODE_1_length_1109_cov_86.358527:0.00696048622638189337,Jupunba_oxyphyllidia_Yonker_6157@NODE_1_length_1224_cov_108.204010:0.00629471372710321744)90:0.00421215800290983267,((Jupunba_abbottii_Zanoni_21220@NODE_1_length_1019_cov_65.223992:0.00763638897897243006,(Jupunba_nipensis_Mayo_19662@NODE_1_length_891_cov_47.261671:0.00647598024751631831,Jupunba_oppositifolia_Liegier_16014@NODE_1_length_1150_cov_122.054054:0.00991506355941481135)17:0.00000100000050002909)51:0.00367898401535379175,Jupunba_asplenifolia_Ekman_6383@NODE_1_length_750_cov_55.677563:0.00162815024014471951)99:0.00742908076676242288)30:0.00000100000050002909)13:0.00174968854946041955)9:0.00100193251042536699)69:0.00392471999476415312)10:0.00079505297769157373)4:0.00850650531758280308)8:0.00555341057539871646,(Afrocalliandra_redacta_Germishuizen_5585@NODE_1_length_980_cov_142.683278:0.16833103634461582532,Calliandra_bella_LPQ15696@NODE_1_length_1311_cov_181.015397:0.09446843896878104330)98:0.06258569307403308302)29:0.00596304424266876076)40:0.00477133059579797330)64:0.01020286154623324150,Albizia_glabripetala_Lewis_1652@NODE_1_length_911_cov_35.731415:0.02452726422894299305);
