# Supplementary material for: A new generic circumscription of Hydrochorea (Leguminosae, Caesalpinioideae, mimosoid clade) with an amphi-Atlantic distribution
Source: PhytoKeys. 2022 Aug 22;205:401–37. doi: 10.3897/phytokeys.205.82775 (PMC9849043; doi:10.3897/phytokeys.205.82775)
Supplement: Supplementary material 3 — Supplementary data file S3 [file phytokeys-205-401_article-82775__-s003.zip › RBH3_m19852_comp32351_c0_seq1_1rr_MIortho1.tre]

(Punjuba_killipii_Palodorios_6252@NODE_1_length_1020_cov_48.611877:0.0096984255036,((Punjuba_lehmannii_Escobar_7465@NODE_1_length_1237_cov_79.755172:0.00750174309364,Punjuba_racemiflora_Jimenez_Soares_3626@NODE_1_length_1163_cov_130.761510:0.00767352664595)97:0.00915143209072,(((Jupunba_nipensis_Mayo_19662@NODE_1_length_621_cov_22.937500:0.0209622657259,Jupunba_laeta_Mori_25147@NODE_1_length_914_cov_54.259259:0.0142799944681)64:0.00163631923377,Jupunba_cochleata_Bonadeu_673@NODE_1_length_1519_cov_96.244105:0.0174463791898)63:0.0106887018805,((((((Albizia_niopoides_Simon_1601@NODE_1_length_1395_cov_106.638088:0.0327923282097,Albizia_decandra_Vilhena_231@NODE_1_length_785_cov_48.677966:0.00339904966211)38:0.00341284735543,((((Albizia_xerophytica_Hughes_1435@NODE_1_length_1032_cov_77.220942:0.00251652417152,Albizia_adinocephala_FHO33_88@NODE_1_length_1376_cov_103.269438:0.00491423036943)100:0.0157014089168,(Albizia_tomentosa_Hughes_648@NODE_1_length_1215_cov_78.346221:0.00367106553719,Albizia_sinaloensis_Hughes_1576@NODE_1_length_970_cov_60.174692:0.0074427222147)100:0.0152070904507)98:0.00640881817897,(Albizia_multiflora_Hughes_3090@NODE_1_length_1240_cov_99.832330:0.0156188662311,((Albizia_inundata_Wood_26530@NODE_1_length_763_cov_194.456215:0.0562905229259,Albizia_subdimidiata_var_subdimidiata_Ferreira_210@NODE_1_length_980_cov_83.730897:0.00546314864405)96:0.00597744693937,Albizia_glabripetala_Lewis_1652@NODE_1_length_817_cov_66.370270:0.0106462243537)80:0.00138576308838)68:0.00446258746357)65:0.00289953101312,Albizia_subdimidiata_var_minor_Gorts_341@NODE_1_length_837_cov_24.072368:0.0042003805578)38:0.00295753882306)54:0.00535033792895,Albizia_burkartiana_StivalSantos_678@NODE_1_length_842_cov_9.867853:0.0670928997024)96:0.00685873181428,(Albizia_coripatensis_Hughes_2433@NODE_1_length_1479_cov_153.039230:0.00819151387695,Albizia_edwallii_Dalmaso_272@NODE_1_length_775_cov_8.493056:0.0047574032676)100:0.0156690717608)100:0.0163975233704,(((Jupunba_leucophylla_Iganci_839@NODE_1_length_1620_cov_122.641607:0.0147168799352,(((Jupunba_oxyphyllidia_Yonker_6157@NODE_1_length_1037_cov_101.487500:0.00538474007373,Jupunba_idiopoda_Quesada_1718@NODE_1_length_866_cov_93.939163:0.0055404738465)96:0.00358423500574,(Jupunba_abbottii_Zanoni_21220@NODE_1_length_758_cov_139.954479:1.00000050003e-06,(Jupunba_asplenifolia_Ekman_6383@NODE_1_length_681_cov_38.870861:0.00406618831697,Jupunba_oppositifolia_Liegier_16014@NODE_1_length_832_cov_73.503311:0.00170069614702)39:1.00000050003e-06)96:0.00641821625159)97:0.00725768599564,(Jupunba_trapezifolia_Simon_1600@NODE_1_length_897_cov_236.062945:0.0665165487858,(Jupunba_barbouriana_Iganci_847@NODE_1_length_682_cov_119.852893:0.00364668691991,(((Jupunba_brachystachya_Lima_7438@NODE_1_length_1313_cov_96.052589:0.00174536191392,Jupunba_villosa_Borges_423@NODE_1_length_1368_cov_116.402014:0.00170980961959)86:0.00171569745168,Jupunba_langsdorfii_Ribeiro_728@NODE_1_length_1219_cov_106.852890:0.00408910183688)49:1.00000050003e-06,Jupunba_limae_Iganci_261@NODE_2_length_569_cov_56.766260:0.00321289150299)98:0.00471702839845)59:0.00113241177269)55:0.00113324234944)71:0.00291778912558)50:0.0011972567863,Jupunba_macradenia_Lourteig_3021@NODE_1_length_846_cov_137.892068:0.00757140343537)68:0.00374719799206,(Jupunba_filamentosa_Lima_7487@NODE_1_length_1416_cov_81.045556:0.0153274963848,(Balizia_elegans_Iganci_870@NODE_1_length_1283_cov_99.641791:0.00899501408902,Balizia_leucocalyx_Aguilar_1939@NODE_1_length_1462_cov_105.103971:0.00966768981735)32:0.0048404125558)35:0.000982585441259)99:0.0169586278389)33:0.00190419091048,(Calliandra_bella_LPQ15696@NODE_1_length_1022_cov_119.267725:0.212064335013,(Acacia_rostellifera_Murphy_466@NODE_1_length_1283_cov_151.242952:0.0521292028845,Archidendron_clypearia_Wieringa_1849@NODE_1_length_1204_cov_204.915705:0.0304503948495)36:0.000613416818391)36:0.00510861352255)60:0.0107307684197)93:0.0105027811986)98:0.00376906785161,Punjuba_callejasii_Daly_5935@NODE_1_length_812_cov_34.073469:0.00162026856179):0;
