# Supplementary material for: A new generic circumscription of Hydrochorea (Leguminosae, Caesalpinioideae, mimosoid clade) with an amphi-Atlantic distribution
Source: PhytoKeys. 2022 Aug 22;205:401–37. doi: 10.3897/phytokeys.205.82775 (PMC9849043; doi:10.3897/phytokeys.205.82775)
Supplement: Supplementary material 3 — Supplementary data file S3 [file phytokeys-205-401_article-82775__-s003.zip › RBH3_m20371_comp32533_c0_seq2_exon07_1rr_MIortho1.tre]

(Acacia_rostellifera_Murphy_466@NODE_1_length_1427_cov_68.165185:0.0275644599182,((((Albizia_coripatensis_Hughes_2433@NODE_1_length_1236_cov_88.930112:0.0414627481104,Albizia_edwallii_Dalmaso_272@NODE_1_length_748_cov_8.248196:0.00372819915151)98:0.0146837716101,((Albizia_burkartiana_StivalSantos_678@NODE_1_length_513_cov_6.331878:0.00211035473797,(Albizia_xerophytica_Hughes_1435@NODE_1_length_921_cov_48.970379:0.00347555805521,(Albizia_adinocephala_FHO33_88@NODE_1_length_1327_cov_56.856000:0.00956855728755,Albizia_tomentosa_Hughes_648@NODE_1_length_1035_cov_51.618998:0.0061413976882)51:1.00000050003e-06)74:0.00377618423189)65:0.00380368732756,(Albizia_niopoides_Simon_1601@NODE_1_length_1377_cov_48.405385:0.0182761145145,((((Albizia_glabripetala_Lewis_1652@NODE_1_length_666_cov_28.983022:0.00638882562127,(Albizia_inundata_Wood_26530@NODE_1_length_784_cov_235.117970:0.00383846847635,Albizia_subdimidiata_var_subdimidiata_Ferreira_210@NODE_1_length_860_cov_56.173691:1.00000050003e-06)92:0.00366567100884)67:0.00365026048594,Albizia_multiflora_Hughes_3090@NODE_1_length_1005_cov_58.892241:0.00753941588302)34:1.00000050003e-06,Albizia_decandra_Vilhena_231@NODE_1_length_533_cov_28.949561:0.00813492043867)28:1.00000050003e-06,Albizia_subdimidiata_var_minor_Gorts_341@NODE_1_length_762_cov_28.094891:0.0112687116206)81:0.00607814547844)62:0.00100397624941)79:0.00360643004156)77:0.00246757967332,(((Punjuba_callejasii_Daly_5935@NODE_1_length_753_cov_23.761834:0.00852812678968,(Punjuba_killipii_Palodorios_6252@NODE_1_length_693_cov_27.150974:0.00470293561639,Punjuba_racemiflora_Jimenez_Soares_3626@NODE_1_length_987_cov_69.084615:0.00212535542171)17:1.00000050003e-06)61:1.00000050003e-06,Punjuba_lehmannii_Escobar_7465@NODE_1_length_968_cov_68.172840:0.00218171765014)98:0.00425052240484,(((Jupunba_villosa_Borges_423@NODE_1_length_1206_cov_57.671391:0.00255019274845,Jupunba_brachystachya_Lima_7438@NODE_1_length_1346_cov_41.427108:0.0016963559476)100:0.00597007014516,(((Jupunba_filamentosa_Lima_7487@NODE_1_length_1126_cov_45.972355:0.00553987420492,Jupunba_limae_Iganci_261@NODE_1_length_1285_cov_46.254139:1.00000050003e-06)42:0.00424375247196,(Jupunba_cochleata_Bonadeu_673@NODE_1_length_1432_cov_40.674539:0.00512692934083,(Jupunba_barbouriana_Iganci_847@NODE_1_length_1166_cov_59.648301:0.00526427913822,(Jupunba_trapezifolia_Simon_1600@NODE_1_length_985_cov_208.984946:0.0214214063056,Jupunba_commutata_Maguire_46145@NODE_1_length_1317_cov_54.562903:0.00307649451395)82:0.00203508605792)42:1.00000050003e-06)43:0.00083580200272)3:1.00000050003e-06,(Jupunba_langsdorfii_Ribeiro_728@NODE_1_length_1693_cov_39.959777:0.00596750259398,((Jupunba_microcalyx_Iganci_855@NODE_1_length_1300_cov_75.524121:0.00432437955404,Jupunba_leucophylla_Iganci_839@NODE_1_length_1396_cov_90.130402:0.00480123752685)91:0.00190189297021,((Jupunba_oxyphyllidia_Yonker_6157@NODE_1_length_989_cov_71.864035:1.00000050003e-06,Jupunba_idiopoda_Quesada_1718@NODE_1_length_860_cov_32.572158:0.00249649447398)86:0.00641957542517,((Jupunba_asplenifolia_Ekman_6383@NODE_1_length_573_cov_45.068548:0.00374762666305,Jupunba_nipensis_Mayo_19662@NODE_1_length_539_cov_34.727273:0.00605675325297)54:1.00000050003e-06,(Jupunba_abbottii_Zanoni_21220@NODE_1_length_748_cov_88.739195:0.0014158096283,Jupunba_oppositifolia_Liegier_16014@NODE_1_length_1103_cov_44.460039:1.00000050003e-06)100:0.00488395052381)62:0.00247370132595)58:0.00103529109176)49:0.00095286476811)2:1.00000050003e-06)17:1.00000050003e-06)29:0.00169900630387,((((((Hydrochorea_marginata_Morim_563@NODE_1_length_1235_cov_78.881693:0.00173190512959,(Hydrochorea_corymbosa2_Iganci_862@NODE_1_length_1035_cov_199.895918:0.000994282169566,(Hydrochorea_gonggrijpii_Tillett_45696@NODE_1_length_925_cov_76.290094:0.00115573554701,Hydrochorea_corymbosa1_Bonadeu_655@NODE_1_length_763_cov_260.656780:0.00282117285238)63:1.00000050003e-06)61:1.00000050003e-06)67:0.000863506260444,(Cathormion_obliquifoliolatum_Wieringa_6519@NODE_1_length_956_cov_136.366260:0.00128288628826,Cathormion_rhombifolium_Deighton_3618@NODE_1_length_1010_cov_45.631297:0.00358788162931)97:0.00498992269449)73:0.00139879869927,Balizia_leucocalyx_Aguilar_1939@NODE_1_length_1319_cov_54.732689:0.010325211168)48:0.000398361866104,(Balizia_pedicellaris_Queiroz_15529@NODE_1_length_680_cov_195.206400:0.015374961527,Balizia_elegans_Iganci_870@NODE_1_length_1276_cov_50.844871:0.00428500731665)23:1.00000050003e-06)43:0.00100553217893,Balizia_spnov_Morim_577@NODE_1_length_527_cov_57.855932:0.0101185802329)12:1.00000050003e-06,Jupunba_macradenia_Lourteig_3021@NODE_1_length_826_cov_70.476636:0.00608527563671)13:0.00155149310566)55:0.00212552860516)56:0.0021402482813)52:0.00209571829707,((Albizia_tomentella_Leach_Dunlop_3801@NODE_1_length_1153_cov_80.687732:0.0407121586491,(Afrocalliandra_redacta_Germishuizen_5585@NODE_1_length_991_cov_103.472648:0.0348635886645,Calliandra_bella_LPQ15696@NODE_1_length_1065_cov_102.100202:0.0994640746365)100:0.0404560861801)41:0.00394784314721,Enterolobium_cyclocarpum_MWC9020@NODE_1_length_926_cov_106.017668:0.0203841866525)27:1.00000050003e-06)67:0.00190113003398,Archidendron_clypearia_Wieringa_1849@NODE_1_length_1059_cov_95.003055:0.0222409917573):0;
