# Supplementary material for: A new generic circumscription of Hydrochorea (Leguminosae, Caesalpinioideae, mimosoid clade) with an amphi-Atlantic distribution
Source: PhytoKeys. 2022 Aug 22;205:401–37. doi: 10.3897/phytokeys.205.82775 (PMC9849043; doi:10.3897/phytokeys.205.82775)
Supplement: Supplementary material 3 — Supplementary data file S3 [file phytokeys-205-401_article-82775__-s003.zip › RBH3_m22212_comp33123_c0_seq1_exon09_2rr_MIortho1.tre]

(Enterolobium_cyclocarpum_MWC9020@NODE_2_length_1363_cov_97.374028:0.0186587104512,(Acacia_rostellifera_Murphy_466@NODE_2_length_1268_cov_81.848866:0.107552023476,(((Cathormion_obliquifoliolatum_Wieringa_6519@NODE_2_length_922_cov_113.752018:0.0129482874898,Cathormion_rhombifolium_Deighton_3618@NODE_2_length_924_cov_57.010626:0.00296811809328)86:0.0108288475684,(Balizia_pedicellaris_Queiroz_15529@NODE_2_length_619_cov_139.895390:0.0130064376395,(Hydrochorea_gonggrijpii_Tillett_45696@NODE_2_length_987_cov_76.990110:0.0264644087005,(((((Jupunba_brachystachya_Lima_7438@NODE_2_length_1238_cov_57.670112:0.0222851466093,Jupunba_villosa_Borges_423@NODE_2_length_1120_cov_58.289549:0.0154000806079)56:0.00629629491475,(Jupunba_laeta_Mori_25147@NODE_2_length_1007_cov_29.213978:0.0231237848774,Jupunba_floribunda_Iganci_883@NODE_2_length_1381_cov_63.508436:0.0206037305795)21:0.00113021962984)9:0.00312303803319,((Hydrochorea_corymbosa1_Bonadeu_655@NODE_2_length_756_cov_73.805991:0.0207211944786,(((Jupunba_nipensis_Mayo_19662@NODE_2_length_672_cov_18.428571:0.013797228373,Jupunba_oppositifolia_Liegier_16014@NODE_2_length_950_cov_78.388316:0.00993656302454)62:0.00566524195661,(Jupunba_asplenifolia_Ekman_6383@NODE_2_length_746_cov_24.473842:1.00000050003e-06,Jupunba_abbottii_Zanoni_21220@NODE_2_length_959_cov_62.424036:0.0108291598382)72:0.00318064302647)91:0.00966489136656,Balizia_elegans_Iganci_870@NODE_2_length_1011_cov_70.234475:0.0194270726131)5:0.00169204555025)8:0.00219554147077,((((Jupunba_barbouriana_Iganci_847@NODE_2_length_1280_cov_90.372402:0.0216555666773,Jupunba_trapezifolia_Simon_1600@NODE_2_length_1053_cov_25.307615:0.0173884863802)18:0.00493996243403,Jupunba_limae_Iganci_261@NODE_2_length_1491_cov_53.806931:0.0308425744972)2:0.00155463674899,((Jupunba_idiopoda_Quesada_1718@NODE_2_length_942_cov_38.593064:0.0155746019883,Jupunba_oxyphyllidia_Yonker_6157@NODE_2_length_962_cov_73.263277:0.00518992030672)99:0.0217741458125,(Balizia_leucocalyx_Aguilar_1939@NODE_2_length_1167_cov_62.517431:0.0253162502836,Jupunba_filamentosa_Lima_7487@NODE_2_length_1218_cov_41.194566:0.0258060825043)35:0.00218071140492)16:0.00382246371728)0:0.00119540410134,Jupunba_longipedunculata_Cardona_2682@NODE_2_length_990_cov_80.805038:0.0125285843617)1:0.00221988232407)0:0.00218493425533)3:0.00220311626251,(Jupunba_commutata_Maguire_46145@NODE_2_length_874_cov_86.786700:0.0143035581005,((Hydrochorea_marginata_Morim_563@NODE_2_length_1260_cov_114.015216:0.0205831764867,(Hydrochorea_corymbosa2_Iganci_862@NODE_2_length_1016_cov_148.145682:0.0224660823877,Balizia_spnov_Morim_577@NODE_1_length_1027_cov_149.124486:0.0184342551972)38:0.00171301595618)43:0.00835153298367,(Jupunba_cochleata_Bonadeu_673@NODE_2_length_933_cov_56.052570:0.0249780191436,(Jupunba_microcalyx_Iganci_855@NODE_2_length_1313_cov_82.802589:0.00682151120154,Jupunba_leucophylla_Iganci_839@NODE_2_length_1362_cov_114.231128:0.012575312783)78:0.0035215852362)16:0.00337675999806)1:0.0016030728421)0:0.00194416680461)0:0.00121252060634,(Jupunba_langsdorfii_Ribeiro_728@NODE_2_length_1283_cov_61.863184:0.0248488655782,Jupunba_macradenia_Lourteig_3021@NODE_2_length_1069_cov_57.697581:0.0147056134239)37:0.00624735500036)2:0.0044243064437)5:0.000317807173557)4:1.00000050003e-06)43:0.0085741502333,((Albizia_coripatensis_Hughes_2433@NODE_2_length_1156_cov_107.414272:0.0306483920411,((((Albizia_subdimidiata_var_subdimidiata_Ferreira_210@NODE_2_length_1030_cov_29.070304:0.0236080349589,((Albizia_subdimidiata_var_minor_Gorts_341@NODE_2_length_775_cov_12.279370:0.00268765201285,Albizia_inundata_Wood_26530@NODE_2_length_789_cov_70.038147:0.014125147025)100:0.0113770472243,Albizia_glabripetala_Lewis_1652@NODE_2_length_750_cov_37.835067:0.0422092991919)58:0.00923294720416)79:0.00691595332146,(Albizia_decandra_Vilhena_231@NODE_2_length_670_cov_19.268128:0.0764950396388,Albizia_multiflora_Hughes_3090@NODE_2_length_1117_cov_70.855769:0.00245015380415)70:0.0187172217553)33:0.00763547903492,(Albizia_xerophytica_Hughes_1435@NODE_2_length_877_cov_23.570000:0.0360730998512,Albizia_niopoides_Simon_1601@NODE_1_length_1194_cov_62.664279:0.0404932032418)44:0.00422470522613)58:1.00000050003e-06,Albizia_edwallii_Dalmaso_272@NODE_2_length_707_cov_5.176380:0.0873493637063)39:0.0104708743275)60:0.0146872459836,(((Punjuba_callejasii_Daly_5935@NODE_2_length_843_cov_16.114883:0.0106080715698,(Punjuba_killipii_Palodorios_6252@NODE_2_length_760_cov_35.311859:0.0102594880258,Punjuba_lehmannii_Escobar_7465@NODE_2_length_1075_cov_50.414830:0.0178196507694)32:0.0055245193056)36:0.0085861339143,Punjuba_racemiflora_Jimenez_Soares_3626@NODE_2_length_1330_cov_66.695930:0.0278414312752)52:0.00569556294657,Archidendron_clypearia_Wieringa_1849@NODE_2_length_1079_cov_108.154691:0.0327664627898)20:0.00338083879193)24:0.00367067319812)59:0.0331223118394)99:0.122444228791,Albizia_tomentella_Leach_Dunlop_3801@NODE_2_length_1165_cov_80.047794:0.049721215304):0;
