# Supplementary material for: A new generic circumscription of Hydrochorea (Leguminosae, Caesalpinioideae, mimosoid clade) with an amphi-Atlantic distribution
Source: PhytoKeys. 2022 Aug 22;205:401–37. doi: 10.3897/phytokeys.205.82775 (PMC9849043; doi:10.3897/phytokeys.205.82775)
Supplement: Supplementary material 3 — Supplementary data file S3 [file phytokeys-205-401_article-82775__-s003.zip › RBH3_m23662_comp33575_c0_seq1_1rr_MIortho1.tre]

(Albizia_coripatensis_Hughes_2433@NODE_1_length_1735_cov_181.499397:0.00885889663616,(((((Jupunba_longipedunculata_Cardona_2682@NODE_1_length_1286_cov_103.009926:0.0072487534253,Jupunba_barbouriana_Iganci_847@NODE_1_length_1584_cov_153.315196:0.000940676041855)98:0.00378577500787,(((Jupunba_langsdorfii_Ribeiro_728@NODE_1_length_1517_cov_133.650000:0.00743356493298,Jupunba_brachystachya_Lima_7438@NODE_1_length_1707_cov_107.322699:0.00775970336797)8:1.00000050003e-06,(Jupunba_laeta_Mori_25147@NODE_1_length_1238_cov_45.218777:0.00836247744694,((Jupunba_villosa_Borges_423@NODE_1_length_1557_cov_141.579054:0.00397347416909,Jupunba_limae_Iganci_261@NODE_1_length_1932_cov_95.135310:0.00323664122575)24:1.00000050003e-06,(Jupunba_macradenia_Lourteig_3021@NODE_1_length_1208_cov_112.668435:0.0109431211586,(Jupunba_oxyphyllidia_Yonker_6157@NODE_1_length_1271_cov_131.871859:1.00000050003e-06,Jupunba_idiopoda_Quesada_1718@NODE_1_length_837_cov_108.943421:1.00000050003e-06)76:0.00473364987703)32:0.00131251096508)27:0.00127631242319)7:1.00000050003e-06)17:0.000641500576542,(((((Hydrochorea_gonggrijpii_Tillett_45696@NODE_1_length_1182_cov_135.885973:0.00620032965398,(Hydrochorea_corymbosa2_Iganci_862@NODE_1_length_1576_cov_188.671269:0.00224831415723,Hydrochorea_corymbosa1_Bonadeu_655@NODE_1_length_1249_cov_131.665829:0.00331349621741)85:0.00224097002201)43:1.00000050003e-06,(Cathormion_obliquifoliolatum_Wieringa_6519@NODE_1_length_1695_cov_235.676829:0.00634883588967,Cathormion_rhombifolium_Deighton_3618@NODE_1_length_1261_cov_86.699324:0.00492861480036)83:0.00139438511752)50:0.000846999308988,Hydrochorea_marginata_Morim_563@NODE_1_length_1391_cov_184.727549:0.00440072163885)100:0.00833537720351,((Jupunba_microcalyx_Iganci_855@NODE_1_length_1672_cov_151.225078:0.00644161129927,Jupunba_leucophylla_Iganci_839@NODE_1_length_1688_cov_219.176288:0.00390628091384)91:0.00257282870514,Jupunba_cochleata_Bonadeu_673@NODE_1_length_1786_cov_114.064365:0.00578944121464)78:0.000643879772334)65:0.00129969300588,((Balizia_pedicellaris_Queiroz_15529@NODE_1_length_1752_cov_355.877431:0.0110717331925,(Balizia_spnov_Morim_577@NODE_1_length_1644_cov_295.400881:0.00987032679362,(Balizia_leucocalyx_Aguilar_1939@NODE_1_length_1690_cov_126.311841:0.00783517143428,Balizia_elegans_Iganci_870@NODE_1_length_1603_cov_87.595020:0.00584930488879)96:0.00231711912898)75:0.00146386579559)69:0.00130833709793,(Jupunba_floribunda_Iganci_883@NODE_1_length_1625_cov_113.083333:0.0108892091503,((Jupunba_commutata_Maguire_46145@NODE_1_length_1580_cov_115.632735:0.00192803212232,Jupunba_trapezifolia_Simon_1600@NODE_1_length_1611_cov_164.852828:0.00644507993234)39:1.00000050003e-06,(Jupunba_filamentosa_Lima_7487@NODE_1_length_1760_cov_96.291741:0.0090802519819,((Jupunba_abbottii_Zanoni_21220@NODE_1_length_1209_cov_87.326855:1.00000050003e-06,Jupunba_oppositifolia_Liegier_16014@NODE_1_length_1221_cov_104.650350:0.00093862554668)100:0.00639573450795,(Jupunba_nipensis_Mayo_19662@NODE_1_length_1028_cov_33.378549:0.00135522076788,Jupunba_asplenifolia_Ekman_6383@NODE_1_length_1008_cov_50.116004:0.0023774735043)80:0.00427526866024)79:0.00116969303551)40:1.00000050003e-06)62:0.00121480274387)44:0.00064525608113)48:0.000707817711718)9:1.00000050003e-06)20:1.00000050003e-06)99:0.00666075892751,((Punjuba_lehmannii_Escobar_7465@NODE_1_length_1384_cov_94.778118:0.00102955311596,Punjuba_killipii_Palodorios_6252@NODE_1_length_1057_cov_84.813265:0.00198418344217)100:0.00584901183079,(Punjuba_racemiflora_Jimenez_Soares_3626@NODE_1_length_1349_cov_141.051887:0.0117564445378,Punjuba_callejasii_Daly_5935@NODE_1_length_1003_cov_15.651188:0.00532001143229)96:0.00325073286065)42:0.00175339078781)71:0.000818500600737,((Albizia_burkartiana_StivalSantos_678@NODE_1_length_1352_cov_10.210486:0.00676926217283,((((Albizia_subdimidiata_var_minor_Gorts_341@NODE_1_length_1053_cov_31.776639:0.00973200769624,(Albizia_subdimidiata_var_subdimidiata_Ferreira_210@NODE_1_length_1516_cov_104.009729:0.00507484999768,Albizia_inundata_Wood_26530@NODE_1_length_1309_cov_132.222488:0.0117147325157)81:0.00720167809444)100:0.00607860125013,(Albizia_glabripetala_Lewis_1652@NODE_2_length_716_cov_52.834116:0.010580362674,Albizia_multiflora_Hughes_3090@NODE_1_length_1554_cov_120.191605:0.0107994532283)55:1.00000050003e-06)33:0.00293701944989,Albizia_niopoides_Simon_1601@NODE_1_length_1449_cov_86.516764:0.0251982868778)35:0.000778429111006,Albizia_decandra_Vilhena_231@NODE_1_length_929_cov_35.092723:0.0114721726629)22:0.000802866600526)60:0.000741395116288,((Albizia_tomentosa_Hughes_648@NODE_1_length_1302_cov_111.449796:0.00477092690883,Albizia_sinaloensis_Hughes_1576@NODE_1_length_1430_cov_83.923873:0.00746234530261)100:0.00510939518034,(Albizia_xerophytica_Hughes_1435@NODE_1_length_1380_cov_98.784344:0.00508330229727,Albizia_adinocephala_FHO33_88@NODE_1_length_1195_cov_170.213775:0.00426122143877)85:0.0040898321055)99:0.00467211372377)100:0.00738712833372)55:0.00197019035761,(Archidendron_clypearia_Wieringa_1849@NODE_1_length_1369_cov_194.070433:0.0196971119312,(Acacia_rostellifera_Murphy_466@NODE_1_length_1599_cov_161.693824:0.0346012575297,((Enterolobium_cyclocarpum_MWC9020@NODE_1_length_1565_cov_256.521505:0.034318900154,Albizia_tomentella_Leach_Dunlop_3801@NODE_1_length_1405_cov_143.411898:0.0360820234479)99:0.0171235860733,(Afrocalliandra_redacta_Germishuizen_5585@NODE_1_length_1144_cov_155.912840:0.0587018920337,Calliandra_bella_LPQ15696@NODE_1_length_1420_cov_162.237528:0.082613039306)100:0.0533620804868)94:0.00901647730433)43:0.000736711375146)49:1.00000050003e-06)98:0.00574371627244,Albizia_edwallii_Dalmaso_272@NODE_1_length_1323_cov_5.781546:0.00539615401461):0;
