# Supplementary material for: A new generic circumscription of Hydrochorea (Leguminosae, Caesalpinioideae, mimosoid clade) with an amphi-Atlantic distribution
Source: PhytoKeys. 2022 Aug 22;205:401–37. doi: 10.3897/phytokeys.205.82775 (PMC9849043; doi:10.3897/phytokeys.205.82775)
Supplement: Supplementary material 3 — Supplementary data file S3 [file phytokeys-205-401_article-82775__-s003.zip › RBH3_m24158_comp33727_c0_seq1_1rr_MIortho1.tre]

(Acacia_rostellifera_Murphy_466@NODE_1_length_1682_cov_130.595639:0.0377255435942,((Albizia_tomentella_Leach_Dunlop_3801@NODE_1_length_1322_cov_135.230522:0.0494677905443,(((Jupunba_idiopoda_Quesada_1718@NODE_1_length_958_cov_68.572077:0.00563408646066,Jupunba_oxyphyllidia_Yonker_6157@NODE_1_length_1149_cov_103.732276:0.00152329544492)100:0.0161824434472,((Albizia_edwallii_Dalmaso_272@NODE_1_length_1203_cov_9.072300:0.0255238961057,Albizia_coripatensis_Hughes_2433@NODE_1_length_1374_cov_153.875096:0.0182848900991)100:0.0117697529777,(((Albizia_decandra_Vilhena_231@NODE_1_length_651_cov_34.292683:0.00942838397438,(Albizia_subdimidiata_var_subdimidiata_Ferreira_210@NODE_1_length_1113_cov_102.833977:0.00961813159934,(Albizia_inundata_Wood_26530@NODE_1_length_1073_cov_176.778978:0.00303278456131,(Albizia_subdimidiata_var_minor_Gorts_341@NODE_1_length_772_cov_43.648921:1.00000050003e-06,Albizia_glabripetala_Lewis_1652@NODE_1_length_897_cov_59.414634:0.00464455284368)73:0.00452417391267)100:0.0127594154607)58:0.00148766442047)51:0.00201866645075,((Albizia_niopoides_Simon_1601@NODE_1_length_1133_cov_114.611742:0.022066235416,Albizia_multiflora_Hughes_3090@NODE_1_length_1232_cov_102.408658:0.0188768847416)78:0.00219084771157,Albizia_burkartiana_StivalSantos_678@NODE_1_length_1117_cov_8.661959:0.0141962070623)44:0.00159741530506)22:0.00361032246483,((Albizia_adinocephala_FHO33_88@NODE_1_length_1293_cov_102.495888:0.0123827744561,(Albizia_sinaloensis_Hughes_1576@NODE_1_length_1182_cov_72.585520:0.00512969033742,Albizia_tomentosa_Hughes_648@NODE_1_length_915_cov_88.539379:0.00455493094977)92:0.00340921473258)78:1.00000050003e-06,Albizia_xerophytica_Hughes_1435@NODE_1_length_1026_cov_85.427819:0.0106195409099)95:0.0107496614256)98:0.0103411699666)99:0.00747794287827)60:0.00376166459191,(Jupunba_langsdorfii_Ribeiro_728@NODE_1_length_1696_cov_80.911674:0.0257268889422,((((((Jupunba_laeta_Mori_25147@NODE_1_length_987_cov_41.873626:0.0139272545349,((Jupunba_asplenifolia_Ekman_6383@NODE_1_length_748_cov_50.703428:0.00666795331327,((Jupunba_abbottii_Zanoni_21220@NODE_1_length_1057_cov_91.316327:0.00252436460361,Jupunba_oppositifolia_Liegier_16014@NODE_1_length_1068_cov_91.742684:0.00424505879716)96:0.00496411701571,Jupunba_nipensis_Mayo_19662@NODE_1_length_811_cov_31.339237:0.00422871709922)52:0.00189332628289)90:0.00967417927445,Balizia_pedicellaris_Queiroz_15529@NODE_1_length_1016_cov_329.091571:0.0171317136069)53:0.00644378725491)2:0.00127458344209,(((Hydrochorea_marginata_Morim_563@NODE_1_length_1500_cov_155.560787:0.00514388799503,((Hydrochorea_corymbosa2_Iganci_862@NODE_1_length_649_cov_288.385522:1.00000050003e-06,Hydrochorea_gonggrijpii_Tillett_45696@NODE_1_length_1080_cov_132.282154:0.00120987219034)61:1.00000050003e-06,Hydrochorea_corymbosa1_Bonadeu_655@NODE_1_length_1018_cov_272.512980:0.00676269915241)60:0.00138224369956)73:0.00548686493902,((Cathormion_rhombifolium_Deighton_3618@NODE_1_length_1252_cov_70.964255:0.004600380746,Cathormion_obliquifoliolatum_Wieringa_6519@NODE_1_length_992_cov_288.763074:0.00649105854867)87:0.0107911887695,(Balizia_leucocalyx_Aguilar_1939@NODE_1_length_1513_cov_92.823120:0.016633660296,(Balizia_elegans_Iganci_870@NODE_1_length_1260_cov_98.917160:0.00968542023192,Balizia_spnov_Morim_577@NODE_1_length_1431_cov_258.857558:0.00992191223618)52:0.00207634248691)18:0.000800740593806)27:0.00562005905947)43:0.00308337692251,Jupunba_macradenia_Lourteig_3021@NODE_1_length_1100_cov_111.657869:0.0565338226938)51:0.00360068507735)2:0.00508662895111,Jupunba_longipedunculata_Cardona_2682@NODE_1_length_1152_cov_122.511628:0.0148502386955)0:1.00000050003e-06,(Jupunba_cochleata_Bonadeu_673@NODE_1_length_1167_cov_105.064220:0.00924514163322,(Jupunba_filamentosa_Lima_7487@NODE_1_length_1298_cov_92.769861:0.0168052357913,((Jupunba_brachystachya_Lima_7438@NODE_1_length_1412_cov_104.470412:0.00334752224857,Jupunba_villosa_Borges_423@NODE_1_length_1290_cov_127.475680:0.0203365287827)19:0.00671519350953,Jupunba_limae_Iganci_261@NODE_1_length_1586_cov_80.872763:0.00101581384392)18:0.00455798498774)8:0.00632304157862)5:0.00273286623486)5:0.00453807620312,Jupunba_commutata_Maguire_46145@NODE_1_length_1524_cov_147.276434:0.0162311195409)5:0.000898050527461,Jupunba_microcalyx_Iganci_855@NODE_2_length_555_cov_11.194561:0.0207451084492)10:0.000898474864812)34:0.00286919353163)80:0.00800679796165)40:0.00359895512162,(((Punjuba_killipii_Palodorios_6252@NODE_1_length_829_cov_36.546543:0.0212338967779,Punjuba_lehmannii_Escobar_7465@NODE_1_length_1236_cov_96.388266:0.0109314740862)51:0.00561035143458,(Punjuba_callejasii_Daly_5935@NODE_1_length_868_cov_44.361568:0.0147405531367,Punjuba_racemiflora_Jimenez_Soares_3626@NODE_1_length_1409_cov_107.454955:0.0639782481501)30:1.00000050003e-06)86:0.0083948723865,Enterolobium_cyclocarpum_MWC9020@NODE_1_length_1244_cov_182.312768:0.0334009354387)28:0.000488644455819)77:0.0012222491587,Archidendron_clypearia_Wieringa_1849@NODE_1_length_1234_cov_175.401901:0.0258893413765):0;
