# Supplementary material for: A new generic circumscription of Hydrochorea (Leguminosae, Caesalpinioideae, mimosoid clade) with an amphi-Atlantic distribution
Source: PhytoKeys. 2022 Aug 22;205:401–37. doi: 10.3897/phytokeys.205.82775 (PMC9849043; doi:10.3897/phytokeys.205.82775)
Supplement: Supplementary material 3 — Supplementary data file S3 [file phytokeys-205-401_article-82775__-s003.zip › RBH3_m24189_comp33746_c0_seq1_exon02_1rr_MIortho1.tre]

(Afrocalliandra_redacta_Germishuizen_5585@NODE_1_length_1038_cov_158.054110:0.0428252319556,(Enterolobium_cyclocarpum_MWC9020@NODE_1_length_1412_cov_175.110112:0.0282149228987,(Archidendron_clypearia_Wieringa_1849@NODE_1_length_1340_cov_168.452890:0.0193636629622,((Albizia_tomentella_Leach_Dunlop_3801@NODE_1_length_1338_cov_131.878668:0.0248965288566,((((((Albizia_adinocephala_FHO33_88@NODE_1_length_1563_cov_85.100942:0.00773428246604,Albizia_xerophytica_Hughes_1435@NODE_1_length_1368_cov_66.629744:0.00772769431126)30:1.00000050003e-06,(Albizia_sinaloensis_Hughes_1576@NODE_1_length_1147_cov_69.162617:0.00724795566112,Albizia_tomentosa_Hughes_648@NODE_1_length_1222_cov_86.413100:0.00505934721032)83:0.00162474391787)100:0.00409329611917,Albizia_decandra_Vilhena_231@NODE_1_length_892_cov_26.284663:0.00987135631919)83:0.000859757732582,Albizia_glabripetala_Lewis_1652@NODE_1_length_1082_cov_55.135323:0.0308355098588)98:0.00624261952517,Albizia_burkartiana_StivalSantos_678@NODE_1_length_1371_cov_8.664894:0.00394173790808)98:0.0110579434469,(((Albizia_multiflora_Hughes_3090@NODE_1_length_1324_cov_99.338412:0.0122543905069,(Albizia_subdimidiata_var_subdimidiata_Ferreira_210@NODE_1_length_1219_cov_118.973730:0.0091690723276,(Albizia_subdimidiata_var_minor_Gorts_341@NODE_1_length_1160_cov_32.277008:0.00488154689389,Albizia_inundata_Wood_26530@NODE_1_length_1158_cov_198.928377:0.0124862730133)58:0.00217625261848)96:0.00233343344564)96:0.00272429316779,Albizia_niopoides_Simon_1601@NODE_1_length_1283_cov_117.237148:0.0210307664893)100:0.0134565565392,(Albizia_coripatensis_Hughes_2433@NODE_1_length_1520_cov_134.217602:0.0171830064766,Albizia_edwallii_Dalmaso_272@NODE_1_length_1126_cov_6.452848:0.0119971623496)100:0.0170488869574)14:1.00000050003e-06)52:0.000995846266385)47:0.00100539280202,(Acacia_rostellifera_Murphy_466@NODE_1_length_1590_cov_119.754131:0.0326882293271,(((Punjuba_lehmannii_Escobar_7465@NODE_1_length_1418_cov_70.347502:0.00107473583475,Punjuba_killipii_Palodorios_6252@NODE_1_length_1018_cov_64.030818:0.00103345779069)98:0.00431171682992,(Punjuba_callejasii_Daly_5935@NODE_1_length_901_cov_30.802184:0.00362669742802,Punjuba_racemiflora_Jimenez_Soares_3626@NODE_1_length_1258_cov_114.620660:0.00521583530663)89:0.00130120895761)92:0.00180183869925,(((Jupunba_laeta_Mori_25147@NODE_1_length_1000_cov_57.719393:0.00524588497256,((Jupunba_microcalyx_Iganci_855@NODE_1_length_1703_cov_145.315498:0.00840387212283,Jupunba_leucophylla_Iganci_839@NODE_1_length_1667_cov_208.877987:0.00348461212708)83:0.00347572200073,(((Balizia_spnov_Morim_577@NODE_1_length_1483_cov_356.278011:0.00297108682991,Balizia_pedicellaris_Queiroz_15529@NODE_1_length_1589_cov_421.004563:0.00416182957609)67:1.00000050003e-06,Balizia_elegans_Iganci_870@NODE_1_length_1576_cov_119.669780:0.00696678817713)97:0.00277818067904,((Jupunba_villosa_Borges_423@NODE_1_length_1521_cov_143.792936:0.00282779242867,Jupunba_brachystachya_Lima_7438@NODE_1_length_1416_cov_112.928305:0.00359367929363)98:1.00000050003e-06,(Jupunba_limae_Iganci_261@NODE_1_length_1712_cov_103.325382:0.00556752666158,Jupunba_filamentosa_Lima_7487@NODE_1_length_1507_cov_108.533566:0.000689440635462)71:0.000693293034644)100:0.00486722562315)77:1.00000050003e-06)31:0.00104167834717)37:0.00104045282602,(Jupunba_langsdorfii_Ribeiro_728@NODE_1_length_1913_cov_92.495643:0.0062650153451,(((((Jupunba_abbottii_Zanoni_21220@NODE_1_length_1144_cov_109.416120:0.00269975071175,Jupunba_oppositifolia_Liegier_16014@NODE_1_length_1166_cov_121.660239:0.00351823112156)44:1.00000050003e-06,(Jupunba_nipensis_Mayo_19662@NODE_1_length_994_cov_41.248637:0.00322721026541,Jupunba_asplenifolia_Ekman_6383@NODE_1_length_819_cov_62.102426:0.00402024557804)50:0.0010728165281)58:0.00172120749816,((Jupunba_trapezifolia_Simon_1600@NODE_1_length_1507_cov_283.455234:0.0108812497889,Jupunba_commutata_Maguire_46145@NODE_1_length_1440_cov_137.825385:0.00865471894592)59:0.00278480557532,(Jupunba_barbouriana_Iganci_847@NODE_1_length_1431_cov_173.042097:0.007947832682,Jupunba_floribunda_Iganci_883@NODE_1_length_1552_cov_120.045424:0.00712794442306)26:1.00000050003e-06)13:1.00000050003e-06)6:1.00000050003e-06,Jupunba_longipedunculata_Cardona_2682@NODE_1_length_1183_cov_125.888788:0.00608246166484)11:0.000674135773177,((Balizia_leucocalyx_Aguilar_1939@NODE_1_length_1511_cov_148.632497:0.0104999664761,Jupunba_macradenia_Lourteig_3021@NODE_1_length_1159_cov_132.941774:0.00442985975075)38:1.00000050003e-06,((Jupunba_idiopoda_Quesada_1718@NODE_1_length_1165_cov_98.172794:0.00441803987506,Jupunba_oxyphyllidia_Yonker_6157@NODE_1_length_1143_cov_116.842402:0.00633704014914)63:0.000878670121212,((Hydrochorea_gonggrijpii_Tillett_45696@NODE_1_length_1119_cov_165.754319:0.00242750733279,Cathormion_obliquifoliolatum_Wieringa_6519@NODE_1_length_1228_cov_234.260870:0.0036034940004)98:0.00546697091758,(Cathormion_rhombifolium_Deighton_3618@NODE_1_length_1236_cov_90.075065:0.0209108557768,(Hydrochorea_corymbosa2_Iganci_862@NODE_1_length_1514_cov_485.396162:0.00527438814364,(Hydrochorea_corymbosa1_Bonadeu_655@NODE_1_length_1207_cov_3711.971354:0.00254517896006,Hydrochorea_marginata_Morim_563@NODE_1_length_1688_cov_185.459963:0.00138251734851)61:1.00000050003e-06)94:0.00241755358789)95:0.00246586708695)86:0.00137510280194)30:1.00000050003e-06)47:0.000693529616835)22:0.000690188312999)20:0.000689608047569)70:0.000692781206944,Jupunba_cochleata_Bonadeu_673@NODE_1_length_1606_cov_124.245258:0.0112327595076)96:0.00221360578941)100:0.0104334055263)23:1.00000050003e-06)43:0.00077851219793)54:0.0021950434646)100:0.0487769804715,Calliandra_bella_LPQ15696@NODE_1_length_1404_cov_250.896006:0.193875382241):0;
