# Supplementary material for: A new generic circumscription of Hydrochorea (Leguminosae, Caesalpinioideae, mimosoid clade) with an amphi-Atlantic distribution
Source: PhytoKeys. 2022 Aug 22;205:401–37. doi: 10.3897/phytokeys.205.82775 (PMC9849043; doi:10.3897/phytokeys.205.82775)
Supplement: Supplementary material 3 — Supplementary data file S3 [file phytokeys-205-401_article-82775__-s003.zip › RBH3_m24668_comp33912_c0_seq3_exon07_1rr_1to1ortho.tre]

((((((((Jupunba_floribunda_Iganci_883@NODE_2_length_810_cov_5.889495:0.02299074664636025986,(Jupunba_cochleata_Bonadeu_673@NODE_2_length_1100_cov_10.691105:0.01605118357191507444,Jupunba_laeta_Mori_25147@NODE_2_length_708_cov_15.800317:0.01042078632992715810)73:0.00241434497333136442)49:0.00091782389514196371,Jupunba_longipedunculata_Cardona_2682@NODE_2_length_625_cov_33.613139:0.01567443714412627975)64:0.00200542827106046668,Jupunba_filamentosa_Lima_7487@NODE_2_length_936_cov_26.165308:0.01135356534162838479)95:0.00380994100070711607,Jupunba_limae_Iganci_261@NODE_2_length_1025_cov_22.548523:0.01712814860064701059)99:0.00370238238001140748,(Jupunba_brachystachya_Lima_7438@NODE_2_length_931_cov_19.010539:0.00770521081649699555,Jupunba_villosa_Borges_423@NODE_2_length_1041_cov_27.870332:0.01082080166874217937)100:0.01584809546257824608)100:0.00766933575304627486,((Jupunba_commutata_Maguire_46145@NODE_2_length_851_cov_31.164083:0.00303403171722024800,Jupunba_barbouriana_Iganci_847@NODE_2_length_809_cov_34.468579:0.01183660576446005086)99:0.01206694395633029285,Jupunba_langsdorfii_Ribeiro_728@NODE_2_length_1014_cov_27.254002:0.02622108078211787471)66:0.00005157635936784291)99:0.00620694028867425397,(Jupunba_idiopoda_Quesada_1718@NODE_2_length_720_cov_34.620529:0.02693677198660348812,(Jupunba_macradenia_Lourteig_3021@NODE_2_length_913_cov_29.679426:0.01799764875652968069,(Jupunba_leucophylla_Iganci_839@NODE_2_length_1408_cov_44.971450:0.00203127469546429120,Jupunba_microcalyx_Iganci_855@NODE_2_length_1012_cov_36.406417:0.00000100000050002909)100:0.02041868785698966460)89:0.00449780972310836070)34:0.00259090961518387754)29:0.00000100000050002909,((((Hydrochorea_marginata_Morim_563@NODE_2_length_1023_cov_41.632135:0.01752089806833259655,Balizia_elegans_Iganci_870@NODE_2_length_1002_cov_17.708108:0.01817473656307884780)79:0.00229809638308723892,Balizia_leucocalyx_Aguilar_1939@NODE_2_length_939_cov_22.690255:0.03469055117796266546)98:0.00889362824974198468,(Hydrochorea_gonggrijpii_Tillett_45696@NODE_2_length_579_cov_54.790837:0.02556254879493426516,Cathormion_rhombifolium_Deighton_3618@NODE_3_length_814_cov_25.938942:0.02396369857564465550)68:0.00377914987304729362)68:0.01026981082924890813,((Punjuba_killipii_Palodorios_6252@NODE_2_length_637_cov_17.830357:0.01393981451593757220,Punjuba_racemiflora_Jimenez_Soares_3626@NODE_2_length_991_cov_38.687090:0.01950361479644701843)99:0.01585696483471232474,(Archidendron_clypearia_Wieringa_1849@NODE_2_length_616_cov_43.183673:0.05498440060868395318,Enterolobium_cyclocarpum_MWC9020@NODE_2_length_785_cov_26.567797:0.07236690477998811155)88:0.01648465776729126850)74:0.00601453270513356737)76:0.00732440387711305076,Jupunba_abbottii_Zanoni_21220@NODE_2_length_634_cov_14.610413:0.18794661852128433099);
