# Supplementary material for: A new generic circumscription of Hydrochorea (Leguminosae, Caesalpinioideae, mimosoid clade) with an amphi-Atlantic distribution
Source: PhytoKeys. 2022 Aug 22;205:401–37. doi: 10.3897/phytokeys.205.82775 (PMC9849043; doi:10.3897/phytokeys.205.82775)
Supplement: Supplementary material 3 — Supplementary data file S3 [file phytokeys-205-401_article-82775__-s003.zip › RBH3_m24668_comp33912_c0_seq3_exon08_1rr_1to1ortho.tre]

(Enterolobium_cyclocarpum_MWC9020@NODE_1_length_1670_cov_326.276208:0.03001900486960182995,(((Albizia_burkartiana_StivalSantos_678@NODE_1_length_1331_cov_15.000000:0.01630469382002468562,((Albizia_edwallii_Dalmaso_272@NODE_1_length_1274_cov_9.821165:0.01253056541435235323,Albizia_coripatensis_Hughes_2433@NODE_1_length_1733_cov_283.373792:0.01232170398950702302)99:0.00352608897733679063,((Albizia_adinocephala_FHO33_88@NODE_1_length_1848_cov_169.822699:0.01094181337476929708,(Albizia_xerophytica_Hughes_1435@NODE_1_length_1711_cov_114.003060:0.00421863804860361791,(Albizia_tomentosa_Hughes_648@NODE_1_length_1728_cov_117.745003:0.00291571185281081814,Albizia_sinaloensis_Hughes_1576@NODE_1_length_1509_cov_93.461592:0.00472233442007971484)100:0.00364932206803309477)100:0.00632117468385321943)100:0.00601863224642213562,(Albizia_niopoides_Simon_1601@NODE_1_length_1646_cov_203.619503:0.01271331865676680016,((((Albizia_glabripetala_Lewis_1652@NODE_1_length_1366_cov_85.886734:0.00686438475531180297,Albizia_inundata_Wood_26530@NODE_1_length_1302_cov_2936.392943:0.00542241721306833437)60:0.00151849711336866011,Albizia_subdimidiata_var_subdimidiata_Ferreira_210@NODE_1_length_1507_cov_333.444056:0.00604736181007905875)50:0.00080183251668144886,Albizia_multiflora_Hughes_3090@NODE_1_length_1823_cov_163.745704:0.00945758654868712918)69:0.00217804102755247368,Albizia_decandra_Vilhena_231@NODE_1_length_1185_cov_56.168773:0.00553473171019621714)61:0.00165273998326146798)74:0.00167642299488520558)100:0.00501214072653707789)43:0.00104835278959041975)100:0.00835046191033777564,((Punjuba_racemiflora_Jimenez_Soares_3626@NODE_1_length_1713_cov_159.711491:0.01502619692706611693,((Jupunba_langsdorfii_Ribeiro_728@NODE_1_length_2082_cov_161.266833:0.00579102919882715228,((Jupunba_macradenia_Lourteig_3021@NODE_1_length_1568_cov_150.798122:0.00520048617183943226,(Balizia_leucocalyx_Aguilar_1939@NODE_1_length_2051_cov_185.595745:0.01014582371834045656,(Jupunba_idiopoda_Quesada_1718@NODE_1_length_1407_cov_188.043609:0.00293554146529950190,Jupunba_oxyphyllidia_Yonker_6157@NODE_1_length_1538_cov_176.091034:0.00176591369818624171)92:0.00089330874836228739)78:0.00133607231388968226)91:0.00071314203665777441,((Balizia_spnov_Morim_577@NODE_1_length_908_cov_523.543962:0.00669113893799233670,((Cathormion_obliquifoliolatum_Wieringa_6519@NODE_1_length_1588_cov_238.220483:0.00063775307623645326,Cathormion_rhombifolium_Deighton_3618@NODE_1_length_1634_cov_102.441875:0.00436771985177584771)99:0.00061369907291636651,((Hydrochorea_marginata_Morim_563@NODE_1_length_1987_cov_243.443979:0.00333194701290514443,Hydrochorea_gonggrijpii_Tillett_45696@NODE_1_length_1512_cov_165.851568:0.00356129972200793432)84:0.00173842897644626215,(Hydrochorea_corymbosa2_Iganci_862@NODE_1_length_1479_cov_795.815309:0.00000100000050002909,Hydrochorea_corymbosa1_Bonadeu_655@NODE_1_length_1370_cov_299.580228:0.00450689178047170968)74:0.00086279361809188501)93:0.00159667729922696950)96:0.00291259632181363861)96:0.00290826446046758792,(Balizia_elegans_Iganci_870@NODE_1_length_1847_cov_152.727119:0.00528162767004548665,Balizia_pedicellaris_Queiroz_15529@NODE_1_length_1726_cov_464.674446:0.00237772788108682812)74:0.00057839856935937783)99:0.00342295381627131644)63:0.00115498478379839008)66:0.00117993800881088643,((((Jupunba_filamentosa_Lima_7487@NODE_1_length_1937_cov_149.696237:0.00114488936519554336,(Jupunba_brachystachya_Lima_7438@NODE_1_length_1700_cov_177.714110:0.00179528206069212259,(Jupunba_villosa_Borges_423@NODE_1_length_1989_cov_176.701883:0.00401201751514119759,Jupunba_limae_Iganci_261@NODE_1_length_2151_cov_143.782064:0.00286390202330961876)73:0.00001823751889274801)76:0.00057262149081095735)96:0.00286882934327896801,(((Jupunba_trapezifolia_Simon_1600@NODE_1_length_1631_cov_351.244924:0.00189792191941743878,Jupunba_barbouriana_Iganci_847@NODE_1_length_1880_cov_215.991681:0.00267984365267282974)66:0.00135027626135627524,Jupunba_commutata_Maguire_46145@NODE_1_length_1846_cov_150.390051:0.00057144596240999378)100:0.00519974086296768386,((Jupunba_abbottii_Zanoni_21220@NODE_1_length_1776_cov_111.437316:0.00175929296009295607,Jupunba_oppositifolia_Liegier_16014@NODE_1_length_1514_cov_142.408490:0.00000100000050002909)98:0.00174956929668276893,(Jupunba_asplenifolia_Ekman_6383@NODE_1_length_1225_cov_56.256969:0.00000100000050002909,Jupunba_nipensis_Mayo_19662@NODE_1_length_1235_cov_44.634715:0.00085259296610969647)100:0.00336576651679805407)100:0.00354981436499844736)96:0.00171507397180484353)28:0.00000100000050002909,(Jupunba_laeta_Mori_25147@NODE_1_length_1612_cov_52.179805:0.00697184281312279806,Jupunba_cochleata_Bonadeu_673@NODE_1_length_1843_cov_154.421291:0.00453847459203831054)85:0.00073160093805518149)99:0.00204721168107165280,((Jupunba_leucophylla_Iganci_839@NODE_1_length_1908_cov_277.626980:0.00107152457142569444,Jupunba_microcalyx_Iganci_855@NODE_1_length_1873_cov_189.374722:0.00067970969250289294)100:0.01005048090537553201,(Jupunba_longipedunculata_Cardona_2682@NODE_1_length_1464_cov_150.044701:0.00279059420872847372,Jupunba_floribunda_Iganci_883@NODE_1_length_2066_cov_157.716943:0.00951299013463014279)96:0.00164420329665746542)63:0.00302033007474766498)40:0.00024819574799088981)100:0.00360034017307511852)60:0.00071182558991954000,((Punjuba_lehmannii_Escobar_7465@NODE_1_length_1583_cov_130.128818:0.00000100000050002909,Punjuba_killipii_Palodorios_6252@NODE_1_length_1441_cov_122.313783:0.00000100000050002909)99:0.01097390206879682306,Punjuba_callejasii_Daly_5935@NODE_1_length_1525_cov_30.330110:0.00573972459295012030)98:0.00636248212903414451)100:0.00679642400936035593)99:0.00152459914985098879,(Acacia_rostellifera_Murphy_466@NODE_1_length_1804_cov_208.595831:0.03205648927446322349,Archidendron_clypearia_Wieringa_1849@NODE_1_length_1634_cov_295.102762:0.01838682284235990116)100:0.00851069383734881328)99:0.00694548550998489497,Albizia_tomentella_Leach_Dunlop_3801@NODE_1_length_1874_cov_197.473567:0.04389803509333559811);
