# Supplementary material for: A new generic circumscription of Hydrochorea (Leguminosae, Caesalpinioideae, mimosoid clade) with an amphi-Atlantic distribution
Source: PhytoKeys. 2022 Aug 22;205:401–37. doi: 10.3897/phytokeys.205.82775 (PMC9849043; doi:10.3897/phytokeys.205.82775)
Supplement: Supplementary material 3 — Supplementary data file S3 [file phytokeys-205-401_article-82775__-s003.zip › RBH3_m25355_comp34111_c0_seq1_1rr_MIortho1.tre]

((((Albizia_burkartiana_StivalSantos_678@NODE_1_length_1782_cov_14.239143:0.00794945198092,(Albizia_edwallii_Dalmaso_272@NODE_1_length_1756_cov_12.969430:0.00443122038208,Albizia_coripatensis_Hughes_2433@NODE_1_length_2011_cov_355.207342:0.00905177933159)100:0.00169858104297)82:0.00227319074684,(Albizia_niopoides_Simon_1601@NODE_1_length_2002_cov_209.686234:0.0117890381801,(((Albizia_adinocephala_FHO33_88@NODE_1_length_2365_cov_165.736888:0.00472394151935,(Albizia_sinaloensis_Hughes_1576@NODE_1_length_1803_cov_150.320973:0.000579435055897,Albizia_tomentosa_Hughes_648@NODE_1_length_1792_cov_179.521283:0.00179236419212)100:0.00405972763852)44:1.00000050003e-06,Albizia_xerophytica_Hughes_1435@NODE_1_length_2130_cov_123.787141:0.00570801289554)100:0.00798210751543,(((Albizia_multiflora_Hughes_3090@NODE_1_length_1948_cov_201.773383:0.00489472236367,(Albizia_subdimidiata_var_subdimidiata_Ferreira_210@NODE_1_length_1704_cov_213.281500:0.00197057087236,Albizia_inundata_Wood_26530@NODE_1_length_1703_cov_2287.324636:0.00264591681854)98:0.00261080157879)68:0.00125728797427,(Albizia_subdimidiata_var_minor_Gorts_341@NODE_1_length_1642_cov_55.967412:0.00287221115939,Albizia_glabripetala_Lewis_1652@NODE_1_length_1657_cov_119.784177:0.00558584519163)35:0.00134361348642)50:0.000982979964572,Albizia_decandra_Vilhena_231@NODE_1_length_1630_cov_59.773986:0.0041723305424)61:0.00215091842921)88:0.00112802208405)98:0.00852518051902)96:0.0035575458635,(Enterolobium_cyclocarpum_MWC9020@NODE_1_length_1808_cov_417.968226:0.0265049732823,(((Jupunba_macradenia_Lourteig_3021@NODE_1_length_1574_cov_216.675351:0.00759387840008,((((((Balizia_elegans_Iganci_870@NODE_1_length_2214_cov_177.291998:0.00359016149894,Balizia_pedicellaris_Queiroz_15529@NODE_1_length_2249_cov_646.152233:0.00355595553484)42:1.00000050003e-06,Cathormion_rhombifolium_Deighton_3618@NODE_1_length_1468_cov_169.131560:0.0468834820201)34:0.000494642894338,Hydrochorea_gonggrijpii_Tillett_45696@NODE_1_length_1645_cov_256.077168:0.00564024045819)27:0.000493597411054,Balizia_leucocalyx_Aguilar_1939@NODE_1_length_2062_cov_205.715869:0.00816674514836)27:0.00152410583159,(((Jupunba_commutata_Maguire_46145@NODE_1_length_1997_cov_202.917188:0.00588280894397,Jupunba_trapezifolia_Simon_1600@NODE_1_length_1940_cov_344.057825:0.00221884773349)53:0.00233909132995,(Jupunba_microcalyx_Iganci_855@NODE_1_length_1815_cov_345.558688:1.00000050003e-06,Jupunba_leucophylla_Iganci_839@NODE_1_length_2414_cov_358.690201:0.00336440764766)100:0.00418100874964)14:0.000565764974644,(((Jupunba_laeta_Mori_25147@NODE_1_length_1716_cov_72.007322:0.00586025960487,Jupunba_filamentosa_Lima_7487@NODE_1_length_2240_cov_177.033287:0.00352686808786)45:1.00000050003e-06,(((Jupunba_brachystachya_Lima_7438@NODE_1_length_2049_cov_198.528905:0.00253608004468,Jupunba_villosa_Borges_423@NODE_1_length_2069_cov_217.851406:0.00416316831932)83:0.000493798766111,Jupunba_limae_Iganci_261@NODE_1_length_2194_cov_173.854983:0.00405129274498)81:0.00101786058352,Jupunba_cochleata_Bonadeu_673@NODE_1_length_2002_cov_204.667013:0.00520736698529)57:0.000501635247782)96:0.00251945597225,(((Jupunba_idiopoda_Quesada_1718@NODE_1_length_1600_cov_114.781353:0.000738712307345,Jupunba_oxyphyllidia_Yonker_6157@NODE_1_length_1893_cov_211.654736:0.000972183450897)96:0.00294374113569,Jupunba_longipedunculata_Cardona_2682@NODE_1_length_1930_cov_197.234754:0.00318659335643)20:0.000603015800878,((Jupunba_langsdorfii_Ribeiro_728@NODE_1_length_2293_cov_169.115975:0.0117157235319,(Jupunba_abbottii_Zanoni_21220@NODE_1_length_1747_cov_227.476048:0.00497175487565,(Jupunba_asplenifolia_Ekman_6383@NODE_1_length_1440_cov_96.592076:0.00166562172894,(Jupunba_oppositifolia_Liegier_16014@NODE_1_length_1623_cov_208.247736:0.000715709141694,Jupunba_nipensis_Mayo_19662@NODE_1_length_1609_cov_51.843342:0.00144477256575)95:0.00131214378936)99:0.00262138669431)97:0.00295776217431)10:1.00000050003e-06,(Jupunba_barbouriana_Iganci_847@NODE_1_length_1956_cov_301.693454:0.00493412547522,Jupunba_floribunda_Iganci_883@NODE_1_length_1778_cov_213.712522:0.00389666178303)55:0.000956686280668)2:1.00000050003e-06)29:0.000533636625914)25:0.00100293648741)13:0.000512187017488)10:0.0014974530285,((Balizia_spnov_Morim_577@NODE_2_length_891_cov_441.437799:0.0062511784799,Cathormion_obliquifoliolatum_Wieringa_6519@NODE_1_length_2058_cov_401.903145:0.00460880881526)57:0.00413487550813,((Hydrochorea_corymbosa2_Iganci_862@NODE_1_length_2105_cov_443.397073:0.00500729709653,Hydrochorea_corymbosa1_Bonadeu_655@NODE_1_length_1609_cov_1902.664093:1.00000050003e-06)86:0.00124212395195,Hydrochorea_marginata_Morim_563@NODE_1_length_1759_cov_370.738407:0.000633231945637)80:0.000890435703769)56:0.00253494678531)23:0.00049409503327)58:0.00101941157736,((Punjuba_killipii_Palodorios_6252@NODE_1_length_1550_cov_95.942974:0.0464666496495,Punjuba_lehmannii_Escobar_7465@NODE_1_length_1904_cov_187.625616:0.00185785077245)71:0.00178822788652,(Punjuba_callejasii_Daly_5935@NODE_1_length_1484_cov_100.684435:0.00401406939343,Punjuba_racemiflora_Jimenez_Soares_3626@NODE_1_length_2017_cov_216.915979:0.00579768103159)30:1.00000050003e-06)80:0.00276904530072)56:0.000510376233709,(Afrocalliandra_redacta_Germishuizen_5585@NODE_1_length_1543_cov_405.691678:0.0266740593436,Calliandra_bella_LPQ15696@NODE_1_length_1860_cov_400.579361:0.0591524040568)100:0.0328728144402)32:0.000821885186156)30:1.73965205105e-05)46:0.00303671678706,(Acacia_rostellifera_Murphy_466@NODE_1_length_1932_cov_353.180593:0.0227644674359,Archidendron_clypearia_Wieringa_1849@NODE_1_length_1922_cov_322.759350:0.0198083350468)47:0.00152152234275,Albizia_tomentella_Leach_Dunlop_3801@NODE_1_length_2035_cov_330.099591:0.0303808372738):0;
