# Supplementary material for: A new generic circumscription of Hydrochorea (Leguminosae, Caesalpinioideae, mimosoid clade) with an amphi-Atlantic distribution
Source: PhytoKeys. 2022 Aug 22;205:401–37. doi: 10.3897/phytokeys.205.82775 (PMC9849043; doi:10.3897/phytokeys.205.82775)
Supplement: Supplementary material 3 — Supplementary data file S3 [file phytokeys-205-401_article-82775__-s003.zip › RBH3_m25665_comp34190_c0_seq3_exon08_1rr_1to1ortho.tre]

(Enterolobium_cyclocarpum_MWC9020@NODE_1_length_1348_cov_278.114870:0.14983567756089435918,(((((((Jupunba_cochleata_Bonadeu_673@NODE_1_length_1425_cov_167.798220:0.00513150125765303011,((Jupunba_filamentosa_Lima_7487@NODE_1_length_1319_cov_175.790660:0.01170212056351941331,Jupunba_limae_Iganci_261@NODE_1_length_1804_cov_120.090330:0.00112641647830081636)63:0.00236090383827726111,((Jupunba_trapezifolia_Simon_1600@NODE_1_length_1136_cov_177.246068:0.00552033080750648133,(Jupunba_laeta_Mori_25147@NODE_1_length_1012_cov_59.340107:0.00720600481500419804,((Jupunba_commutata_Maguire_46145@NODE_1_length_1440_cov_146.554659:0.00566651714682297070,Jupunba_barbouriana_Iganci_847@NODE_1_length_1622_cov_185.560518:0.00416168396027529440)53:0.00136499693105896999,Jupunba_macradenia_Lourteig_3021@NODE_1_length_1084_cov_144.902681:0.00479621848606967202)9:0.00000100000050002909)9:0.00000100000050002909)17:0.00000100000050002909,(Jupunba_longipedunculata_Cardona_2682@NODE_1_length_1231_cov_117.928943:0.00333165530367660967,(Jupunba_microcalyx_Iganci_855@NODE_1_length_1485_cov_191.975142:0.00692961975562502667,Jupunba_leucophylla_Iganci_839@NODE_1_length_1755_cov_249.918355:0.00816861269817300249)5:0.00000100000050002909)73:0.00222709106703675164)7:0.00000100000050002909)17:0.00000100000050002909)48:0.00068751924871312371,Jupunba_floribunda_Iganci_883@NODE_1_length_1864_cov_129.351427:0.00907250009373059690)44:0.00068955080990519644,((Jupunba_villosa_Borges_423@NODE_1_length_1187_cov_203.706306:0.00521962836606828205,Jupunba_brachystachya_Lima_7438@NODE_1_length_1545_cov_147.171662:0.00539107880821592007)37:0.00153126965468242983,(((Balizia_pedicellaris_Queiroz_15529@NODE_1_length_1283_cov_296.969055:0.00479289171240697767,(((Cathormion_obliquifoliolatum_Wieringa_6519@NODE_1_length_620_cov_111.545133:0.00175888438402670003,Cathormion_rhombifolium_Deighton_3618@NODE_1_length_1191_cov_101.640934:0.00085762337255785432)54:0.00000100000050002909,(Hydrochorea_corymbosa2_Iganci_862@NODE_1_length_1164_cov_375.660956:0.00535964631470554724,(Hydrochorea_marginata_Morim_563@NODE_1_length_1610_cov_216.970646:0.00000100000050002909,Hydrochorea_corymbosa1_Bonadeu_655@NODE_1_length_927_cov_2118.897936:0.00115408798752816410)93:0.00236938747815113471)76:0.00118588421151749439)95:0.00266935561926796546,((Hydrochorea_gonggrijpii_Tillett_45696@NODE_1_length_1102_cov_184.147317:0.00851909353380680794,Balizia_leucocalyx_Aguilar_1939@NODE_1_length_1752_cov_137.370746:0.03054699740133411806)51:0.00000100000050002909,Balizia_elegans_Iganci_870@NODE_1_length_1642_cov_134.680511:0.00554067770734349273)54:0.00069613156030648047)47:0.00000100000050002909)52:0.00000100000050002909,Balizia_spnov_Morim_577@NODE_1_length_1190_cov_403.509251:0.00783125062772774445)56:0.00330377870929204507,((Jupunba_asplenifolia_Ekman_6383@NODE_1_length_854_cov_60.060489:0.00778992927542336393,(Jupunba_abbottii_Zanoni_21220@NODE_1_length_1096_cov_131.320903:0.00094401956701630017,(Jupunba_nipensis_Mayo_19662@NODE_1_length_966_cov_36.646794:0.00000100000050002909,Jupunba_oppositifolia_Liegier_16014@NODE_1_length_1138_cov_120.487276:0.00361632033111228225)51:0.00000100000050002909)68:0.00127851319897202679)93:0.00256071452883494715,(Jupunba_oxyphyllidia_Yonker_6157@NODE_1_length_1243_cov_138.757290:0.00000100000050002909,Jupunba_idiopoda_Quesada_1718@NODE_1_length_1155_cov_108.717996:0.00127551748539450030)99:0.00640570317566288745)41:0.00138166904782898391)41:0.00152742539325042268)19:0.00000100000050002909)40:0.00068577425114158496,Jupunba_langsdorfii_Ribeiro_728@NODE_1_length_1911_cov_122.884406:0.00276185590188404630)81:0.00345934724851567829,((Punjuba_callejasii_Daly_5935@NODE_1_length_1040_cov_31.787124:0.00307027994305142556,Punjuba_racemiflora_Jimenez_Soares_3626@NODE_1_length_1272_cov_181.036820:0.00198082860960375031)91:0.00198755572933583674,(Punjuba_killipii_Palodorios_6252@NODE_1_length_1004_cov_83.370011:0.00417773948804830032,Punjuba_lehmannii_Escobar_7465@NODE_1_length_1851_cov_71.839346:0.00319903044540651316)92:0.00320213132808191362)39:0.00000100000050002909)95:0.00207199578150005963,((Albizia_coripatensis_Hughes_2433@NODE_1_length_1648_cov_209.669001:0.00562393853838014015,Albizia_edwallii_Dalmaso_272@NODE_1_length_955_cov_5.531111:0.00666492710958279094)99:0.00362057716352569454,(((Albizia_tomentosa_Hughes_648@NODE_1_length_1402_cov_110.280755:0.00948970352173240071,Albizia_sinaloensis_Hughes_1576@NODE_1_length_1357_cov_90.361719:0.00150954725643548436)95:0.00218911507069142813,(Albizia_adinocephala_FHO33_88@NODE_1_length_1692_cov_144.147988:0.00156524572946010630,Albizia_xerophytica_Hughes_1435@NODE_1_length_1344_cov_106.063141:0.00303932950988203927)88:0.00155908328716291168)100:0.00788104489764940297,((Albizia_niopoides_Simon_1601@NODE_1_length_1076_cov_221.771772:0.02128411472299377577,(((Albizia_subdimidiata_var_subdimidiata_Ferreira_210@NODE_1_length_1232_cov_173.982684:0.00276808909972107390,Albizia_inundata_Wood_26530@NODE_1_length_864_cov_329.899876:0.00252218105822137658)49:0.00276191268750813988,(Albizia_subdimidiata_var_minor_Gorts_341@NODE_1_length_995_cov_44.959695:0.01275307901890387549,Albizia_glabripetala_Lewis_1652@NODE_1_length_903_cov_109.386199:0.00000100000050002909)59:0.00388003537377970900)95:0.00480375067980020123,(Albizia_multiflora_Hughes_3090@NODE_1_length_1511_cov_142.437936:0.00548684039640789413,Albizia_decandra_Vilhena_231@NODE_1_length_861_cov_39.112245:0.00254639231730871942)17:0.00000100000050002909)47:0.00066738095465041099)64:0.00079502575620865124,Albizia_burkartiana_StivalSantos_678@NODE_1_length_803_cov_11.871658:0.00697511288573946907)89:0.00166223568896828235)75:0.00145615201758710934)98:0.00621030959132501999)89:0.00245055408983202655,((Afrocalliandra_redacta_Germishuizen_5585@NODE_1_length_1301_cov_262.168301:0.05146640267724805068,Calliandra_bella_LPQ15696@NODE_1_length_1396_cov_309.156937:0.04356711619752002412)100:0.02200915530103526863,(Acacia_rostellifera_Murphy_466@NODE_1_length_1575_cov_207.901202:0.02286200283327487204,Archidendron_clypearia_Wieringa_1849@NODE_1_length_1308_cov_264.555646:0.00901545115791409744)100:0.01086021720248199832)100:0.01268636612218515189)79:0.00413878903945699445,Albizia_tomentella_Leach_Dunlop_3801@NODE_1_length_1465_cov_176.997118:0.01836525734288943848);
