# Supplementary material for: A new generic circumscription of Hydrochorea (Leguminosae, Caesalpinioideae, mimosoid clade) with an amphi-Atlantic distribution
Source: PhytoKeys. 2022 Aug 22;205:401–37. doi: 10.3897/phytokeys.205.82775 (PMC9849043; doi:10.3897/phytokeys.205.82775)
Supplement: Supplementary material 3 — Supplementary data file S3 [file phytokeys-205-401_article-82775__-s003.zip › RBH3_m25665_comp34190_c0_seq3_exon09_1rr_MIortho1.tre]

(Acacia_rostellifera_Murphy_466@NODE_1_length_1530_cov_223.030970:0.0277971066557,(((((Albizia_burkartiana_StivalSantos_678@NODE_1_length_1083_cov_13.098249:0.0115802910966,((Albizia_niopoides_Simon_1601@NODE_1_length_1395_cov_179.864188:0.0234550939442,(Albizia_multiflora_Hughes_3090@NODE_1_length_1452_cov_144.600727:0.00595805406936,(Albizia_decandra_Vilhena_231@NODE_1_length_911_cov_53.123501:0.00823345760895,((Albizia_subdimidiata_var_minor_Gorts_341@NODE_1_length_1056_cov_41.006129:0.00823151601965,(Albizia_subdimidiata_var_subdimidiata_Ferreira_210@NODE_1_length_1266_cov_168.529857:0.0132537292065,Albizia_inundata_Wood_26530@NODE_1_length_868_cov_337.985240:1.00000050003e-06)38:1.00000050003e-06)65:0.00669784448036,Albizia_glabripetala_Lewis_1652@NODE_1_length_1094_cov_75.867257:0.0122581841953)92:0.00215374232746)44:1.00000050003e-06)96:0.00438443462496)96:0.00266788153848,((Albizia_sinaloensis_Hughes_1576@NODE_1_length_1391_cov_85.404871:0.00455347141293,Albizia_tomentosa_Hughes_648@NODE_1_length_1212_cov_135.143612:0.00094367819197)100:0.00363186760613,(Albizia_adinocephala_FHO33_88@NODE_1_length_1602_cov_162.017705:0.0043613229953,Albizia_xerophytica_Hughes_1435@NODE_1_length_1615_cov_89.982445:0.00583850270332)95:0.00135843278763)100:0.0120003325949)56:1.00000050003e-06)88:0.00356469986641,(Albizia_edwallii_Dalmaso_272@NODE_1_length_981_cov_8.220302:0.003694586768,Albizia_coripatensis_Hughes_2433@NODE_1_length_1885_cov_205.530973:0.0156345095766)95:0.0038286437199)100:0.00978315735541,(((Jupunba_filamentosa_Lima_7487@NODE_1_length_706_cov_151.655008:0.00647954106463,Jupunba_villosa_Borges_423@NODE_3_length_512_cov_52.114943:0.00224007324626)99:0.0122384111504,Jupunba_langsdorfii_Ribeiro_728@NODE_1_length_1908_cov_108.879847:0.0117466266543)63:3.83181708058e-06,((Punjuba_killipii_Palodorios_6252@NODE_1_length_1083_cov_100.699801:0.00817600570707,Punjuba_lehmannii_Escobar_7465@NODE_1_length_1290_cov_106.178071:0.00978587427633)91:0.00424474126643,(Punjuba_callejasii_Daly_5935@NODE_1_length_953_cov_30.538813:0.00901993364142,Punjuba_racemiflora_Jimenez_Soares_3626@NODE_1_length_1310_cov_184.345499:0.00758621290954)80:0.00487104568798)56:0.00155441432366)79:0.00426012632866)64:0.0013462837502,(Enterolobium_cyclocarpum_MWC9020@NODE_1_length_1560_cov_280.975051:0.0282002188885,Albizia_tomentella_Leach_Dunlop_3801@NODE_1_length_1527_cov_204.731724:0.0336659376712)80:0.00249213456451)100:0.0202654194906,(Calliandra_bella_LPQ15696@NODE_1_length_1576_cov_301.705137:0.0634410405992,Afrocalliandra_redacta_Germishuizen_5585@NODE_1_length_1288_cov_227.473163:0.0555995263668)100:0.0136626659536)100:0.013762541799,Archidendron_clypearia_Wieringa_1849@NODE_1_length_1534_cov_196.910089:0.0224451995731):0;
