# Supplementary material for: A new generic circumscription of Hydrochorea (Leguminosae, Caesalpinioideae, mimosoid clade) with an amphi-Atlantic distribution
Source: PhytoKeys. 2022 Aug 22;205:401–37. doi: 10.3897/phytokeys.205.82775 (PMC9849043; doi:10.3897/phytokeys.205.82775)
Supplement: Supplementary material 3 — Supplementary data file S3 [file phytokeys-205-401_article-82775__-s003.zip › RBH3_m25959_comp34264_c0_seq11_exon05_1rr_1to1ortho.tre]

(Jupunba_floribunda_Iganci_883@NODE_1_length_1508_cov_51.538784:0.00870381275205414640,((Jupunba_microcalyx_Iganci_855@NODE_1_length_1617_cov_71.608442:0.00087058804634225257,Jupunba_leucophylla_Iganci_839@NODE_1_length_1409_cov_118.682432:0.00266213405031602915)100:0.00624548300325087399,(((Jupunba_laeta_Mori_25147@NODE_1_length_678_cov_36.199667:0.01198104274716449945,((Jupunba_filamentosa_Lima_7487@NODE_1_length_1267_cov_73.493277:0.00876661270835292321,(((Jupunba_villosa_Borges_423@NODE_1_length_1429_cov_74.534763:0.00464240502675476122,((Jupunba_brachystachya_Lima_7438@NODE_1_length_1175_cov_76.951730:0.00477630551232484206,Jupunba_limae_Iganci_261@NODE_1_length_1531_cov_60.572902:0.00308693687356833332)83:0.00205945013730140722,Jupunba_cochleata_Bonadeu_673@NODE_1_length_1368_cov_73.994578:0.00947561429467013924)81:0.00000100000050002909)34:0.00000100000050002909,Jupunba_macradenia_Lourteig_3021@NODE_1_length_952_cov_65.553143:0.00780385480380536324)75:0.00513633838415376506,Balizia_elegans_Iganci_870@NODE_1_length_1298_cov_66.502867:0.01591424310407600282)25:0.00082694886773113563)26:0.00173985664123317996,(((Hydrochorea_gonggrijpii_Tillett_45696@NODE_1_length_833_cov_79.170635:0.04578113939060837745,Hydrochorea_corymbosa2_Iganci_862@NODE_1_length_1208_cov_158.413703:0.00676911878953730204)52:0.00806622080142995433,(Hydrochorea_corymbosa1_Bonadeu_655@NODE_1_length_893_cov_105.125298:0.01610801482596780840,Balizia_spnov_Morim_577@NODE_1_length_760_cov_290.059574:0.00962814569936343637)74:0.00333011465615389588)7:0.00000100000050002909,((Cathormion_rhombifolium_Deighton_3618@NODE_1_length_974_cov_50.334448:0.02004387277639037290,Cathormion_obliquifoliolatum_Wieringa_6519@NODE_1_length_1122_cov_104.507029:0.01247248024283694433)31:0.00304491391784367368,Balizia_pedicellaris_Queiroz_15529@NODE_1_length_1438_cov_301.467101:0.01132533005072324135)12:0.00366664305376157920)10:0.00258959875895209803)20:0.00153229106698903376)22:0.00150306855298783237,Balizia_leucocalyx_Aguilar_1939@NODE_1_length_1117_cov_60.259615:0.01610938935352904111)51:0.00209494644148137347,((Jupunba_barbouriana_Iganci_847@NODE_1_length_1234_cov_90.764045:0.00667620407094227097,(Jupunba_trapezifolia_Simon_1600@NODE_1_length_1205_cov_164.079130:0.00528289397497035736,Jupunba_commutata_Maguire_46145@NODE_1_length_1271_cov_55.797320:0.00614949586038315149)72:0.00276547994523366645)94:0.00719147263326653640,((Jupunba_langsdorfii_Ribeiro_728@NODE_1_length_1261_cov_72.988176:0.02120690112378367451,((((Jupunba_nipensis_Mayo_19662@NODE_1_length_622_cov_32.840367:0.00216938359307789364,(Jupunba_oppositifolia_Liegier_16014@NODE_1_length_826_cov_73.343124:0.00277736161944851278,Jupunba_abbottii_Zanoni_21220@NODE_1_length_871_cov_53.950882:0.00456469800058121288)95:0.00604461167240204385)33:0.00000100000050002909,Jupunba_asplenifolia_Ekman_6383@NODE_1_length_645_cov_23.862676:0.02461951297589082266)14:0.00000100000050002909,(Jupunba_idiopoda_Quesada_1718@NODE_1_length_986_cov_60.141914:0.00170747724334238118,Jupunba_oxyphyllidia_Yonker_6157@NODE_1_length_788_cov_76.234880:0.00476525754048679178)60:0.00169728423833177323)100:0.01994531066531517183,(Punjuba_racemiflora_Jimenez_Soares_3626@NODE_1_length_1324_cov_62.048917:0.01962703669433790016,((Punjuba_killipii_Palodorios_6252@NODE_1_length_737_cov_47.403030:0.00000100000050002909,Punjuba_lehmannii_Escobar_7465@NODE_1_length_1199_cov_42.053476:0.00000100000050002909)97:0.00808134017267935281,Punjuba_callejasii_Daly_5935@NODE_1_length_760_cov_13.093704:0.00000100000050002909)81:0.00000100000050002909)96:0.00335647928591185007)39:0.00099361549676587756)44:0.00171284234475530786,((Albizia_edwallii_Dalmaso_272@NODE_1_length_813_cov_4.930079:0.01039416091596175040,Albizia_coripatensis_Hughes_2433@NODE_1_length_1180_cov_94.771532:0.01750559344529883238)100:0.01183596957737011526,((((Albizia_glabripetala_Lewis_1652@NODE_1_length_989_cov_28.774123:0.00908785455658565194,((Albizia_subdimidiata_var_subdimidiata_Ferreira_210@NODE_1_length_940_cov_111.178447:0.00179107782958625567,Albizia_subdimidiata_var_minor_Gorts_341@NODE_1_length_766_cov_16.172714:0.00335435642238036871)93:0.00237263219708923204,Albizia_niopoides_Simon_1601@NODE_1_length_971_cov_109.911633:0.01551282947472556670)68:0.00359059066791851504)55:0.00624253691663894696,(Albizia_inundata_Wood_26530@NODE_1_length_918_cov_113.054461:0.01631786965372427831,(Albizia_decandra_Vilhena_231@NODE_1_length_579_cov_26.912351:0.01168293233113271330,Albizia_multiflora_Hughes_3090@NODE_1_length_1091_cov_79.371795:0.00526190113379672655)29:0.00228005302076277842)21:0.00109332800044961969)87:0.00710072584946064463,(((Albizia_sinaloensis_Hughes_1576@NODE_1_length_966_cov_46.833521:0.00927148851906376900,Albizia_adinocephala_FHO33_88@NODE_1_length_1185_cov_84.982852:0.09229900095879983724)98:0.01322191569298382038,Albizia_xerophytica_Hughes_1435@NODE_1_length_1116_cov_55.317613:0.01527357897854227445)98:0.00912849979718844198,Albizia_burkartiana_StivalSantos_678@NODE_1_length_981_cov_4.697624:0.00779222939674886674)71:0.00957688940165967763)66:0.00398782075033997114,(Archidendron_clypearia_Wieringa_1849@NODE_1_length_1106_cov_105.479106:0.04039778208481788896,((Albizia_tomentella_Leach_Dunlop_3801@NODE_1_length_1003_cov_79.818575:0.08861645857039462948,Enterolobium_cyclocarpum_MWC9020@NODE_1_length_1032_cov_155.942408:0.02461712529955958559)70:0.00841475559079442499,(Acacia_rostellifera_Murphy_466@NODE_1_length_1442_cov_72.188278:0.02071093304558140405,Afrocalliandra_redacta_Germishuizen_5585@NODE_1_length_918_cov_172.661118:0.17944663390922918622)47:0.00182451656311583129)77:0.00152539785144522309)92:0.00476042560680997075)61:0.00130227052263986770)73:0.00321575469290313930)50:0.00099139319859175646)9:0.00000100000050002909)76:0.00258757792561240723)90:0.00347300303893106552,Jupunba_longipedunculata_Cardona_2682@NODE_1_length_852_cov_50.658065:0.00813486580313551449);
