# Supplementary material for: A new generic circumscription of Hydrochorea (Leguminosae, Caesalpinioideae, mimosoid clade) with an amphi-Atlantic distribution
Source: PhytoKeys. 2022 Aug 22;205:401–37. doi: 10.3897/phytokeys.205.82775 (PMC9849043; doi:10.3897/phytokeys.205.82775)
Supplement: Supplementary material 3 — Supplementary data file S3 [file phytokeys-205-401_article-82775__-s003.zip › RBH3_m27928_comp34707_c0_seq1_exon02_1rr_1to1ortho.tre]

((Albizia_coripatensis_Hughes_2433@NODE_2_length_1010_cov_58.947481:0.03041953458793888315,((((Jupunba_commutata_Maguire_46145@NODE_2_length_526_cov_43.639198:0.01362302329082803326,(Jupunba_idiopoda_Quesada_1718@NODE_2_length_717_cov_20.868750:0.00415045136556756265,Jupunba_oxyphyllidia_Yonker_6157@NODE_2_length_753_cov_21.090237:0.00954993004698426705)100:0.01857886020088371157)93:0.00147115879114700335,Jupunba_langsdorfii_Ribeiro_728@NODE_2_length_954_cov_18.698974:0.01416713099027543284)97:0.01027290729493134450,(Jupunba_longipedunculata_Cardona_2682@NODE_2_length_641_cov_58.835106:0.01250764963665364563,(((((Hydrochorea_corymbosa1_Bonadeu_655@NODE_2_length_649_cov_1007.203704:0.00244234946311778448,Hydrochorea_corymbosa2_Iganci_862@NODE_2_length_778_cov_219.127248:0.00384222022340976284)61:0.00180341663544756454,((Hydrochorea_gonggrijpii_Tillett_45696@NODE_2_length_540_cov_66.725702:0.00182841162671947368,Hydrochorea_marginata_Morim_563@NODE_2_length_1258_cov_78.901778:0.00597963634487749807)21:0.00000100000050002909,Cathormion_rhombifolium_Deighton_3618@NODE_2_length_882_cov_26.279503:0.00799694925870746663)23:0.00000100000050002909)58:0.00357502500404406317,Jupunba_filamentosa_Lima_7487@NODE_2_length_1084_cov_47.487587:0.01424897993916173118)25:0.00088914385579114369,(((Jupunba_barbouriana_Iganci_847@NODE_1_length_1047_cov_42.981443:0.03121989681085865151,Jupunba_trapezifolia_Simon_1600@NODE_2_length_820_cov_262.203922:0.00000100000050002909)79:0.00555264275824727399,(Jupunba_microcalyx_Iganci_855@NODE_2_length_988_cov_58.869374:0.00528874235046058322,Jupunba_leucophylla_Iganci_839@NODE_2_length_1040_cov_90.641745:0.01055406628965427709)96:0.00734739401316617750)18:0.00000100000050002909,(Jupunba_floribunda_Iganci_883@NODE_2_length_1136_cov_52.843248:0.01061661197047620089,Jupunba_cochleata_Bonadeu_673@NODE_2_length_1135_cov_46.723062:0.01175717891777112653)76:0.00094270285281042884)5:0.00000100000050002909)4:0.00000100000050002909,(((Jupunba_oppositifolia_Liegier_16014@NODE_2_length_702_cov_39.337600:0.00284318610853882998,(Jupunba_abbottii_Zanoni_21220@NODE_2_length_694_cov_35.998379:0.00142599373049069676,Jupunba_nipensis_Mayo_19662@NODE_2_length_513_cov_10.958716:0.00000100000050002909)87:0.00000607543646021844)88:0.00000100000050002909,Balizia_spnov_Morim_577@NODE_2_length_920_cov_241.924855:0.01463190580982568455)82:0.00448465385382257158,(Jupunba_macradenia_Lourteig_3021@NODE_2_length_692_cov_58.445528:0.00724502356224264454,(Balizia_leucocalyx_Aguilar_1939@NODE_2_length_1093_cov_39.224409:0.01602851959605167131,Balizia_elegans_Iganci_870@NODE_2_length_888_cov_31.694205:0.00816274041643930137)71:0.00523352136788119739)20:0.00000100000050002909)34:0.00203473234180493161)8:0.00000100000050002909)41:0.00201415657339540019)100:0.02253567719266385411,((Albizia_inundata_Wood_26530@NODE_2_length_609_cov_116.406137:0.01696071634874488435,Albizia_multiflora_Hughes_3090@NODE_2_length_804_cov_50.686382:0.01971633515468626877)98:0.00390623792741135161,(Albizia_subdimidiata_var_subdimidiata_Ferreira_210@NODE_2_length_842_cov_75.024837:0.00842663108004329704,Albizia_glabripetala_Lewis_1652@NODE_3_length_623_cov_29.177656:0.00828355947296962811)87:0.01211742832314233013)100:0.02727215864093364764)37:0.00575203404831775653)100:0.01484517039210113756,(Albizia_adinocephala_FHO33_88@NODE_2_length_1027_cov_50.715789:0.01235321253579237458,Albizia_xerophytica_Hughes_1435@NODE_2_length_889_cov_32.947044:0.02306473585914954952)90:0.00000100000050002909,Albizia_tomentosa_Hughes_648@NODE_2_length_794_cov_19.027894:0.01556252375977310379);
