# Supplementary material for: A new generic circumscription of Hydrochorea (Leguminosae, Caesalpinioideae, mimosoid clade) with an amphi-Atlantic distribution
Source: PhytoKeys. 2022 Aug 22;205:401–37. doi: 10.3897/phytokeys.205.82775 (PMC9849043; doi:10.3897/phytokeys.205.82775)
Supplement: Supplementary material 3 — Supplementary data file S3 [file phytokeys-205-401_article-82775__-s003.zip › RBH3_m28346_comp34815_c0_seq8_exon03_1rr_MIortho1.tre]

(Albizia_xerophytica_Hughes_1435@NODE_1_length_1393_cov_107.262918:0.00681250205163,((Albizia_sinaloensis_Hughes_1576@NODE_1_length_1180_cov_112.996374:0.00562962928186,Albizia_tomentosa_Hughes_648@NODE_1_length_1399_cov_113.506051:0.00498862010108)98:0.00448208661673,(((Albizia_niopoides_Simon_1601@NODE_1_length_1319_cov_196.143317:0.0169546941785,(Albizia_glabripetala_Lewis_1652@NODE_1_length_1245_cov_52.183219:0.011176676898,(Albizia_subdimidiata_var_minor_Gorts_341@NODE_1_length_1074_cov_51.312939:0.00819672469335,(Albizia_subdimidiata_var_subdimidiata_Ferreira_210@NODE_1_length_1468_cov_148.865564:0.0061277400092,Albizia_inundata_Wood_26530@NODE_1_length_1164_cov_173.383228:0.0133402629101)87:0.00131193706305)97:0.00824909042566)96:0.00788663765005)31:1.00000050003e-06,Albizia_burkartiana_StivalSantos_678@NODE_1_length_1238_cov_11.441251:0.0122241823196)68:0.00128649873933,((Albizia_multiflora_Hughes_3090@NODE_1_length_1518_cov_172.757807:0.010584999922,Albizia_decandra_Vilhena_231@NODE_1_length_931_cov_51.001171:0.0129320480216)97:0.00666527902294,((Albizia_coripatensis_Hughes_2433@NODE_1_length_1693_cov_265.113243:0.0387723741711,Albizia_edwallii_Dalmaso_272@NODE_1_length_1237_cov_10.510998:0.00551058259184)100:0.0212005072014,((((Enterolobium_cyclocarpum_MWC9020@NODE_1_length_1176_cov_317.312102:0.0240721622318,Punjuba_racemiflora_Jimenez_Soares_3626@NODE_1_length_1685_cov_141.298507:0.00898388719126)52:0.00170961216936,(Punjuba_callejasii_Daly_5935@NODE_1_length_1038_cov_75.208117:0.00603428412929,(Punjuba_lehmannii_Escobar_7465@NODE_1_length_1562_cov_144.829630:0.00440563310167,Punjuba_killipii_Palodorios_6252@NODE_1_length_1224_cov_92.213601:0.00315703674879)86:0.00350650908147)100:0.00658102395994)55:0.00281701254078,(((Jupunba_longipedunculata_Cardona_2682@NODE_1_length_1327_cov_267.212000:0.00321423384113,Jupunba_floribunda_Iganci_883@NODE_1_length_1943_cov_140.166131:0.00493719359694)97:0.00195056612249,((Jupunba_langsdorfii_Ribeiro_728@NODE_1_length_1830_cov_135.073588:0.0053859911769,((Jupunba_villosa_Borges_423@NODE_1_length_1789_cov_155.119743:0.00311253592856,Jupunba_brachystachya_Lima_7438@NODE_1_length_1800_cov_120.575160:1.00000050003e-06)99:0.00373493883602,(Jupunba_cochleata_Bonadeu_673@NODE_1_length_1891_cov_130.340684:0.00249079723913,(Jupunba_limae_Iganci_261@NODE_1_length_1839_cov_133.965948:0.00400708307236,Jupunba_filamentosa_Lima_7487@NODE_1_length_1694_cov_129.635745:0.0053621682691)89:0.00152064724102)63:1.00000050003e-06)95:0.00312432969662)64:0.000617613315603,(((Jupunba_asplenifolia_Ekman_6383@NODE_1_length_1017_cov_87.127660:0.00220694872135,((Jupunba_abbottii_Zanoni_21220@NODE_1_length_1316_cov_143.774011:0.00438703417056,Jupunba_oppositifolia_Liegier_16014@NODE_1_length_1213_cov_159.646127:0.00631738160187)79:1.00000050003e-06,Jupunba_nipensis_Mayo_19662@NODE_1_length_1056_cov_57.894791:0.0031668689205)72:1.00000050003e-06)97:0.00558390176136,(Jupunba_idiopoda_Quesada_1718@NODE_1_length_1269_cov_106.103188:0.00885621520269,Jupunba_oxyphyllidia_Yonker_6157@NODE_1_length_1307_cov_182.786179:0.00430133471033)63:0.000939222312461)84:0.00275842899215,((((Jupunba_microcalyx_Iganci_855@NODE_1_length_2042_cov_160.433079:0.00329251627874,Jupunba_leucophylla_Iganci_839@NODE_1_length_1551_cov_259.859566:0.00565759312348)46:0.00108394675645,(Jupunba_commutata_Maguire_46145@NODE_1_length_1261_cov_217.733108:0.0134429161386,Jupunba_trapezifolia_Simon_1600@NODE_1_length_1484_cov_125.314206:0.00321191646036)46:0.00203079202804)50:1.00000050003e-06,Jupunba_barbouriana_Iganci_847@NODE_1_length_1164_cov_307.766329:0.00658661152729)55:0.000635524389455,Jupunba_laeta_Mori_25147@NODE_1_length_1381_cov_68.265337:0.00688749231856)60:0.000620499175243)68:0.000638492463532)28:1.00000050003e-06)96:0.00185955467608,((((Hydrochorea_gonggrijpii_Tillett_45696@NODE_1_length_1211_cov_248.215168:0.00177574843964,(Hydrochorea_marginata_Morim_563@NODE_2_length_777_cov_90.218571:0.00400283174726,(Hydrochorea_corymbosa2_Iganci_862@NODE_1_length_1481_cov_323.893408:0.00227214153567,Hydrochorea_corymbosa1_Bonadeu_655@NODE_1_length_1284_cov_1273.804719:0.00407308432006)90:0.00305577554462)71:0.00202235800072)59:0.000989078527659,(Balizia_spnov_Morim_577@NODE_1_length_1601_cov_243.023286:0.00705935372525,(Cathormion_obliquifoliolatum_Wieringa_6519@NODE_1_length_1171_cov_242.353943:0.00292041032759,Cathormion_rhombifolium_Deighton_3618@NODE_1_length_1373_cov_110.221451:0.00135973516583)82:0.00208907107168)23:1.00000050003e-06)98:0.00403916221866,(Balizia_pedicellaris_Queiroz_15529@NODE_2_length_722_cov_226.077961:0.00628176298136,Balizia_elegans_Iganci_870@NODE_1_length_1733_cov_152.304952:0.00492120620985)89:0.00651805197011)99:0.00276970788786,(Balizia_leucocalyx_Aguilar_1939@NODE_1_length_1732_cov_184.556495:0.00931154602034,Jupunba_macradenia_Lourteig_3021@NODE_1_length_1281_cov_165.599668:0.0114027601097)79:0.00181783265154)100:0.00480149051287)100:0.00443616849874)34:0.000525058676925,(Albizia_tomentella_Leach_Dunlop_3801@NODE_1_length_1623_cov_325.293661:0.0444052915807,((Afrocalliandra_redacta_Germishuizen_5585@NODE_1_length_1103_cov_182.819688:0.0551660242647,Calliandra_bella_LPQ15696@NODE_1_length_1640_cov_296.796545:0.11254215307)100:0.0487014219455,(Acacia_rostellifera_Murphy_466@NODE_1_length_1816_cov_230.730880:0.023137429613,Archidendron_clypearia_Wieringa_1849@NODE_1_length_1406_cov_318.139955:0.0192216862518)84:0.00308776807533)70:0.002197458555)45:0.00190532345305)99:0.00329116986813)100:0.00914326279599)45:0.000743293436266)100:0.0100893643813)97:0.00242848771822,Albizia_adinocephala_FHO33_88@NODE_1_length_2103_cov_147.316881:0.00737237393172):0;
