# Supplementary material for: A new generic circumscription of Hydrochorea (Leguminosae, Caesalpinioideae, mimosoid clade) with an amphi-Atlantic distribution
Source: PhytoKeys. 2022 Aug 22;205:401–37. doi: 10.3897/phytokeys.205.82775 (PMC9849043; doi:10.3897/phytokeys.205.82775)
Supplement: Supplementary material 3 — Supplementary data file S3 [file phytokeys-205-401_article-82775__-s003.zip › RBH3_m28370_comp34820_c1_seq1_exon01_1rr_1to1ortho.tre]

(Afrocalliandra_redacta_Germishuizen_5585@NODE_1_length_1433_cov_427.207965:0.04355580333905949980,((((((((Jupunba_limae_Iganci_261@NODE_1_length_1903_cov_180.017525:0.00281483341339064906,(Jupunba_filamentosa_Lima_7487@NODE_1_length_1885_cov_176.076327:0.00340035670388669307,(((Jupunba_floribunda_Iganci_883@NODE_1_length_2018_cov_162.059248:0.00564671210039994868,Jupunba_longipedunculata_Cardona_2682@NODE_1_length_1411_cov_202.214393:0.00595012666489607486)48:0.00000100000050002909,(Jupunba_microcalyx_Iganci_855@NODE_1_length_2048_cov_212.179097:0.00056332943349564389,Jupunba_leucophylla_Iganci_839@NODE_1_length_2063_cov_300.572508:0.00111930459188767798)98:0.00281490105506360545)76:0.00084188012731939519,Jupunba_macradenia_Lourteig_3021@NODE_1_length_1422_cov_142.533829:0.00432763945607915913)67:0.00084580625334986913)75:0.00111679577374783519)44:0.00056061652871374759,(Jupunba_villosa_Borges_423@NODE_1_length_1902_cov_197.756164:0.00281356385402464380,Jupunba_brachystachya_Lima_7438@NODE_1_length_1795_cov_179.043655:0.00296371497650745747)45:0.00000100000050002909)66:0.00111400339116719165,Jupunba_langsdorfii_Ribeiro_728@NODE_1_length_1990_cov_146.867224:0.00507820092300578785)14:0.00000100000050002909,(Jupunba_cochleata_Bonadeu_673@NODE_1_length_1867_cov_181.189385:0.00564262546152152766,((Jupunba_idiopoda_Quesada_1718@NODE_1_length_1298_cov_110.955774:0.00078572234413843008,Jupunba_oxyphyllidia_Yonker_6157@NODE_1_length_1556_cov_172.724814:0.00150971342651027370)100:0.00436783020256095028,(Jupunba_barbouriana_Iganci_847@NODE_1_length_1935_cov_239.480624:0.00280982657014167483,(Jupunba_commutata_Maguire_46145@NODE_1_length_1908_cov_165.752594:0.00468091301748281043,Jupunba_trapezifolia_Simon_1600@NODE_1_length_1790_cov_196.342939:0.00115513561899071291)73:0.00000100000050002909)83:0.00112615851155785330)59:0.00055795428527495594)9:0.00000100000050002909)8:0.00000100000050002909,(((Balizia_elegans_Iganci_870@NODE_1_length_1922_cov_165.655285:0.00519004569625575174,(((Hydrochorea_marginata_Morim_563@NODE_1_length_1895_cov_280.875138:0.00168923111389306557,(Cathormion_rhombifolium_Deighton_3618@NODE_1_length_1598_cov_120.493097:0.00321238100030968960,(Hydrochorea_corymbosa2_Iganci_862@NODE_1_length_1593_cov_400.308192:0.00064069562707856132,Hydrochorea_corymbosa1_Bonadeu_655@NODE_1_length_1265_cov_256.195868:0.00079929761599347815)71:0.00000201143597844262)78:0.00000100000050002909)85:0.00112295235013886905,Hydrochorea_gonggrijpii_Tillett_45696@NODE_1_length_1426_cov_215.175686:0.00071857299896041786)100:0.00338666329632401160,(Balizia_leucocalyx_Aguilar_1939@NODE_1_length_2002_cov_175.962078:0.00451650847816518868,((Cathormion_obliquifoliolatum_Wieringa_6519@NODE_1_length_1781_cov_202.226535:0.01597591374832312006,Balizia_spnov_Morim_577@NODE_1_length_1271_cov_440.370066:0.00171834691894792030)69:0.00173787438150646003,Balizia_pedicellaris_Queiroz_15529@NODE_1_length_1714_cov_515.125980:0.00415919045522762307)33:0.00000100000050002909)61:0.00056256359136577793)56:0.00000100000050002909)89:0.00149920966717108145,(((Jupunba_abbottii_Zanoni_21220@NODE_1_length_1471_cov_146.360832:0.00239021119890669076,Jupunba_asplenifolia_Ekman_6383@NODE_1_length_1253_cov_60.717687:0.00166350074590339769)90:0.00237906743958669767,Jupunba_nipensis_Mayo_19662@NODE_1_length_1127_cov_73.607619:0.00466861973336352761)42:0.00000100000050002909,Jupunba_oppositifolia_Liegier_16014@NODE_1_length_1386_cov_188.430863:0.00303082386427216141)82:0.00158734889214886361)45:0.00068579233364964498,Jupunba_laeta_Mori_25147@NODE_1_length_1418_cov_71.240865:0.00363070303903931463)33:0.00006251451782124905)96:0.00225672060272758337,(Punjuba_lehmannii_Escobar_7465@NODE_1_length_1734_cov_129.208811:0.00527017729242017924,(Punjuba_killipii_Palodorios_6252@NODE_1_length_1178_cov_93.237057:0.00539199251045823381,(Punjuba_callejasii_Daly_5935@NODE_1_length_1358_cov_23.557377:0.00469834963429564042,Punjuba_racemiflora_Jimenez_Soares_3626@NODE_1_length_1792_cov_186.311370:0.00631823438390261179)94:0.00394776715703681804)51:0.00000100000050002909)84:0.00119552033429207237)98:0.00225915304661019603,(((Albizia_niopoides_Simon_1601@NODE_1_length_1640_cov_229.471529:0.01166999749757011498,((Albizia_adinocephala_FHO33_88@NODE_1_length_1957_cov_198.169149:0.00738106959571777077,(Albizia_sinaloensis_Hughes_1576@NODE_1_length_1686_cov_130.138595:0.00513816653376519134,Albizia_xerophytica_Hughes_1435@NODE_1_length_1650_cov_136.302606:0.00188059825189067242)61:0.00120963186570991464)53:0.00071335466478118347,Albizia_tomentosa_Hughes_648@NODE_1_length_1460_cov_191.071584:0.00571893742938755882)89:0.00295821028850345611)59:0.00000100000050002909,(Albizia_burkartiana_StivalSantos_678@NODE_1_length_1252_cov_11.397661:0.00633274040020022008,(Albizia_decandra_Vilhena_231@NODE_1_length_1146_cov_38.976614:0.00920366098783708189,(((Albizia_subdimidiata_var_subdimidiata_Ferreira_210@NODE_1_length_1475_cov_240.553648:0.00407584367209186480,(Albizia_subdimidiata_var_minor_Gorts_341@NODE_1_length_1324_cov_47.227747:0.00230699626545327347,Albizia_inundata_Wood_26530@NODE_1_length_1172_cov_237.333930:0.00271672035997562239)28:0.00000100000050002909)36:0.00081296283277935120,Albizia_multiflora_Hughes_3090@NODE_1_length_1615_cov_195.374512:0.00428371574609554082)24:0.00000100000050002909,Albizia_glabripetala_Lewis_1652@NODE_1_length_1496_cov_121.905567:0.00513736446158921146)70:0.00399166455284659903)72:0.00000100000050002909)96:0.00279301453810864827)92:0.00191188504593054983,(Albizia_coripatensis_Hughes_2433@NODE_1_length_1705_cov_330.502457:0.00541930743491040885,Albizia_edwallii_Dalmaso_272@NODE_1_length_1273_cov_6.231527:0.00323749205489928934)25:0.00000100000050002909)100:0.00519519484216823639)91:0.00102487983461502772,(Acacia_rostellifera_Murphy_466@NODE_1_length_2028_cov_243.372629:0.01586208722484146530,(Archidendron_clypearia_Wieringa_1849@NODE_1_length_1675_cov_309.880476:0.01069176289303045563,(Albizia_tomentella_Leach_Dunlop_3801@NODE_1_length_1592_cov_216.650825:0.01847268639525819281,Enterolobium_cyclocarpum_MWC9020@NODE_1_length_921_cov_605.104265:0.01653334823957388830)82:0.00223353838811711026)81:0.00031407502916888289)87:0.00277467676654464005)100:0.01450711625818488018,Calliandra_bella_LPQ15696@NODE_1_length_1726_cov_309.685264:0.06428107882567465903);
