# Supplementary material for: A new generic circumscription of Hydrochorea (Leguminosae, Caesalpinioideae, mimosoid clade) with an amphi-Atlantic distribution
Source: PhytoKeys. 2022 Aug 22;205:401–37. doi: 10.3897/phytokeys.205.82775 (PMC9849043; doi:10.3897/phytokeys.205.82775)
Supplement: Supplementary material 3 — Supplementary data file S3 [file phytokeys-205-401_article-82775__-s003.zip › RBH3_m29534_comp35081_c0_seq1_exon01_1rr_MIortho1.tre]

(Albizia_edwallii_Dalmaso_272@NODE_1_length_1128_cov_7.506058:0.00491243435739,(((Albizia_glabripetala_Lewis_1652@NODE_1_length_941_cov_106.140046:0.0025885416164,((Albizia_subdimidiata_var_minor_Gorts_341@NODE_1_length_1028_cov_56.662461:0.00226039161814,Albizia_subdimidiata_var_subdimidiata_Ferreira_210@NODE_1_length_1096_cov_220.382728:0.0120929901437)73:0.00294629035278,Albizia_inundata_Wood_26530@NODE_1_length_1036_cov_261.445464:0.00439405435266)66:0.00126352789478)94:0.00639688776082,(Albizia_burkartiana_StivalSantos_678@NODE_1_length_832_cov_12.980695:0.00813797519702,((Albizia_multiflora_Hughes_3090@NODE_1_length_1323_cov_163.808989:0.0145390476955,(Albizia_tomentosa_Hughes_648@NODE_1_length_1410_cov_114.833458:0.00426186070417,(Albizia_sinaloensis_Hughes_1576@NODE_1_length_1036_cov_140.736184:0.00165546623784,(Albizia_xerophytica_Hughes_1435@NODE_1_length_1390_cov_95.929931:0.00484751165565,Albizia_adinocephala_FHO33_88@NODE_1_length_1615_cov_166.195709:0.00388746087291)70:0.000514987836868)65:0.00215214980216)100:0.00761584145581)81:0.00149684868641,(Albizia_decandra_Vilhena_231@NODE_1_length_1042_cov_55.696373:0.0156057337165,Albizia_niopoides_Simon_1601@NODE_1_length_1141_cov_224.547932:0.00661900125271)47:0.0010377930162)46:0.000709680047918)22:1.00000050003e-06)62:0.00138908280488,(((Afrocalliandra_redacta_Germishuizen_5585@NODE_1_length_1090_cov_680.293189:0.134463649389,Calliandra_bella_LPQ15696@NODE_1_length_1472_cov_391.543369:0.147607560981)100:0.0708955329527,(Albizia_tomentella_Leach_Dunlop_3801@NODE_1_length_1347_cov_230.402362:0.0297868761023,Enterolobium_cyclocarpum_MWC9020@NODE_1_length_1314_cov_321.202102:0.0193739435446)93:0.00425142217683)54:0.00197567067369,(((Punjuba_racemiflora_Jimenez_Soares_3626@NODE_1_length_1479_cov_156.716120:0.00861971671294,(Punjuba_lehmannii_Escobar_7465@NODE_1_length_1328_cov_118.988809:0.00518265700097,(Punjuba_killipii_Palodorios_6252@NODE_1_length_1233_cov_73.116782:0.00172694353348,Punjuba_callejasii_Daly_5935@NODE_1_length_1025_cov_23.324895:0.00336849894556)96:0.000823678745974)100:0.0101948663836)98:0.00468553924803,(((Balizia_pedicellaris_Queiroz_15529@NODE_1_length_1164_cov_457.021641:0.00850383484138,Jupunba_macradenia_Lourteig_3021@NODE_1_length_1251_cov_132.038330:0.0011183316008)92:0.0022677492806,((Balizia_leucocalyx_Aguilar_1939@NODE_1_length_1750_cov_138.716677:0.0167967975851,((Hydrochorea_marginata_Morim_563@NODE_1_length_1769_cov_197.568558:0.00686344023284,(Hydrochorea_gonggrijpii_Tillett_45696@NODE_1_length_1241_cov_153.750859:0.00570762412828,(Hydrochorea_corymbosa1_Bonadeu_655@NODE_1_length_952_cov_230.285396:0.00127180028903,Hydrochorea_corymbosa2_Iganci_862@NODE_1_length_1141_cov_440.627072:0.000957341180418)93:0.000988919702211)48:0.000920868403562)75:0.000923349122736,(Balizia_spnov_Morim_577@NODE_1_length_1336_cov_283.294301:0.00606779245946,(Cathormion_rhombifolium_Deighton_3618@NODE_1_length_1347_cov_98.147244:0.00154109667774,Cathormion_obliquifoliolatum_Wieringa_6519@NODE_1_length_1369_cov_112.381279:1.00000050003e-06)100:0.00375362428824)90:0.00385896078936)100:0.0152775115775)58:0.000378440673572,((Jupunba_filamentosa_Lima_7487@NODE_1_length_1552_cov_135.097627:0.00585864411656,Jupunba_laeta_Mori_25147@NODE_1_length_1129_cov_68.362167:0.00689670324376)94:0.0034366396816,((Jupunba_cochleata_Bonadeu_673@NODE_1_length_1650_cov_152.940877:0.00759372191158,(Jupunba_villosa_Borges_423@NODE_1_length_1625_cov_162.888243:0.00547788136796,(Jupunba_limae_Iganci_261@NODE_1_length_1727_cov_128.004848:0.00136971544572,Jupunba_brachystachya_Lima_7438@NODE_1_length_1571_cov_146.358099:0.00274162518581)93:0.00137614776984)54:0.000677105368237)42:1.00000050003e-06,(Jupunba_commutata_Maguire_46145@NODE_1_length_1448_cov_161.526623:0.01040641569,Jupunba_barbouriana_Iganci_847@NODE_1_length_1255_cov_256.325127:0.00342896604811)71:0.00165348168676)80:0.00241148073707)75:0.00239864615871)52:0.000730115494866)44:1.00000050003e-06,((((Jupunba_longipedunculata_Cardona_2682@NODE_1_length_1389_cov_127.937500:0.002980286563,Jupunba_floribunda_Iganci_883@NODE_1_length_2007_cov_112.950777:0.00137857510985)93:0.00137089370994,(Jupunba_microcalyx_Iganci_855@NODE_1_length_1605_cov_190.172120:0.00206714078189,Jupunba_leucophylla_Iganci_839@NODE_1_length_1687_cov_254.181366:0.000688406932186)97:0.00138329551912)100:0.00767155827014,(Jupunba_langsdorfii_Ribeiro_728@NODE_1_length_1733_cov_124.460749:0.00759176612483,((Jupunba_idiopoda_Quesada_1718@NODE_1_length_1209_cov_134.220848:0.00264445922426,Jupunba_oxyphyllidia_Yonker_6157@NODE_1_length_1340_cov_143.106097:0.00329067099838)98:0.00217994774981,Balizia_elegans_Iganci_870@NODE_1_length_1526_cov_137.162181:0.0070527133885)96:0.00234970312732)78:0.00135974579105)32:1.00000050003e-06,((Jupunba_abbottii_Zanoni_21220@NODE_1_length_1205_cov_134.965426:0.000887945036012,Jupunba_oppositifolia_Liegier_16014@NODE_1_length_1186_cov_140.338142:0.000912413873281)100:0.003661568193,(Jupunba_asplenifolia_Ekman_6383@NODE_1_length_1005_cov_67.184267:0.0511656258588,Jupunba_nipensis_Mayo_19662@NODE_1_length_1013_cov_46.504274:1.00000050003e-06)90:0.00298548976152)91:0.00490752615734)55:0.00204539328316)84:0.00343861306559)99:0.00855427219399,(Acacia_rostellifera_Murphy_466@NODE_1_length_1704_cov_184.122311:0.0313554410995,Archidendron_clypearia_Wieringa_1849@NODE_1_length_1064_cov_364.449848:0.00553385511979)83:0.00397320086965)26:1.00000050003e-06)82:0.00461365826598)99:0.00922494108447,Albizia_coripatensis_Hughes_2433@NODE_1_length_1476_cov_244.837741:0.00267549057972):0;
