# Supplementary material for: A new generic circumscription of Hydrochorea (Leguminosae, Caesalpinioideae, mimosoid clade) with an amphi-Atlantic distribution
Source: PhytoKeys. 2022 Aug 22;205:401–37. doi: 10.3897/phytokeys.205.82775 (PMC9849043; doi:10.3897/phytokeys.205.82775)
Supplement: Supplementary material 3 — Supplementary data file S3 [file phytokeys-205-401_article-82775__-s003.zip › RBH3_m30237_comp35228_c0_seq2_exon04_1rr_MIortho1.tre]

((((Jupunba_microcalyx_Iganci_855@NODE_2_length_937_cov_43.376744:0.0201186279057,(Jupunba_longipedunculata_Cardona_2682@NODE_2_length_800_cov_36.576763:0.0109036027527,Jupunba_floribunda_Iganci_883@NODE_2_length_956_cov_22.715586:0.0233362907641)94:0.00709462614417)39:0.0022541621551,Jupunba_leucophylla_Iganci_839@NODE_1_length_1460_cov_62.429501:0.0199532215534)34:0.00107387551339,(((Jupunba_abbottii_Zanoni_21220@NODE_2_length_511_cov_15.405530:0.0247031846946,(Jupunba_filamentosa_Lima_7487@NODE_2_length_1061_cov_41.071138:0.011732533431,(Jupunba_laeta_Mori_25147@NODE_2_length_645_cov_9.760563:0.0191923431572,(Jupunba_brachystachya_Lima_7438@NODE_2_length_1060_cov_41.980671:0.00996110905386,(Jupunba_villosa_Borges_423@NODE_2_length_1132_cov_39.068246:0.00845693946866,Jupunba_limae_Iganci_261@NODE_2_length_1294_cov_30.916187:0.00629647335946)75:0.00266689805314)46:0.00127757240499)59:0.00245380361759)49:0.0022468200632)34:0.0016994909855,((Jupunba_idiopoda_Quesada_1718@NODE_2_length_688_cov_46.787234:0.0143515909845,Jupunba_oxyphyllidia_Yonker_6157@NODE_2_length_1035_cov_40.825678:0.00907967637576)65:0.00149481711696,Jupunba_cochleata_Bonadeu_673@NODE_2_length_1297_cov_23.890164:0.037391625825)48:0.000318172764213)29:0.00199865402065,Jupunba_oppositifolia_Liegier_16014@NODE_2_length_657_cov_11.450000:0.0288156423397)21:0.000865128080256)46:0.00458382796728,(Jupunba_trapezifolia_Simon_1600@NODE_2_length_627_cov_32.722028:0.0229034134923,Jupunba_barbouriana_Iganci_847@NODE_2_length_909_cov_37.568510:0.0134817066714)39:0.00453527948038,(Albizia_coripatensis_Hughes_2433@NODE_2_length_1242_cov_69.077253:0.230714159846,(Jupunba_langsdorfii_Ribeiro_728@NODE_2_length_1147_cov_25.885981:0.0225318049592,((((Balizia_pedicellaris_Queiroz_15529@NODE_2_length_1151_cov_67.543796:0.0252651287557,((Balizia_elegans_Iganci_870@NODE_2_length_960_cov_39.732729:0.0195283033478,Hydrochorea_gonggrijpii_Tillett_45696@NODE_2_length_544_cov_29.743041:0.0150860731004)47:0.005540415189,Hydrochorea_marginata_Morim_563@NODE_2_length_1053_cov_36.802254:0.0292049603076)23:0.00365497302974)17:0.00209091491582,Balizia_spnov_Morim_577@NODE_2_length_630_cov_23.680000:0.0380709879994)24:0.00242674081663,Balizia_leucocalyx_Aguilar_1939@NODE_2_length_981_cov_34.516593:0.0264634559798)30:0.00370456055275,Cathormion_obliquifoliolatum_Wieringa_6519@NODE_2_length_778_cov_21.210235:0.0319379034416)87:0.00572619034959)82:0.00951529687106)21:0.00682141059489)23:0.00303238966513;
