# Supplementary material for: A new generic circumscription of Hydrochorea (Leguminosae, Caesalpinioideae, mimosoid clade) with an amphi-Atlantic distribution
Source: PhytoKeys. 2022 Aug 22;205:401–37. doi: 10.3897/phytokeys.205.82775 (PMC9849043; doi:10.3897/phytokeys.205.82775)
Supplement: Supplementary material 3 — Supplementary data file S3 [file phytokeys-205-401_article-82775__-s003.zip › RBH3_m30237_comp35228_c0_seq2_exon04_2rr_1to1ortho.tre]

(Albizia_burkartiana_StivalSantos_678@NODE_1_length_870_cov_10.765644:0.01135878443643517470,(((((Albizia_adinocephala_FHO33_88@NODE_1_length_1537_cov_90.621918:0.00882641570113325800,Albizia_xerophytica_Hughes_1435@NODE_1_length_1232_cov_63.802597:0.00415959925048048611)85:0.00366191069335037147,(Albizia_tomentosa_Hughes_648@NODE_1_length_1190_cov_73.747529:0.00407160749813540064,Albizia_sinaloensis_Hughes_1576@NODE_1_length_1213_cov_65.948063:0.00912194239481503751)98:0.00457520527409037338)99:0.01336765102570410153,(Albizia_multiflora_Hughes_3090@NODE_1_length_1189_cov_84.503597:0.00775532408525508692,((Albizia_inundata_Wood_26530@NODE_1_length_1020_cov_165.892228:0.00335944796955252529,(Albizia_glabripetala_Lewis_1652@NODE_1_length_1052_cov_55.669744:0.00000100000050002909,(Albizia_subdimidiata_var_minor_Gorts_341@NODE_1_length_1087_cov_30.058416:0.00106146653945429032,Albizia_subdimidiata_var_subdimidiata_Ferreira_210@NODE_1_length_1360_cov_95.976617:0.00246359108999497220)43:0.00123518703401528343)55:0.00206607525407987401)97:0.01005407652995579486,Albizia_decandra_Vilhena_231@NODE_1_length_972_cov_26.030168:0.00748054924746632387)33:0.00000100000050002909)91:0.00886480350041237396)89:0.00635762676318699701,(Albizia_edwallii_Dalmaso_272@NODE_1_length_999_cov_6.921610:0.00692569399493630968,Albizia_coripatensis_Hughes_2433@NODE_1_length_1344_cov_141.254933:0.00403242899496521028)100:0.01384238103547675604)72:0.00218342325570245258,((((Jupunba_langsdorfii_Ribeiro_728@NODE_1_length_1543_cov_72.061392:0.00759640813161597660,((((Jupunba_microcalyx_Iganci_855@NODE_1_length_1198_cov_158.336307:0.00163849342805297824,Jupunba_leucophylla_Iganci_839@NODE_2_length_1305_cov_206.691368:0.00517050955870548574)91:0.00835949232792885209,((((Jupunba_commutata_Maguire_46145@NODE_1_length_1219_cov_99.578809:0.00311497903570234335,Jupunba_trapezifolia_Simon_1600@NODE_1_length_1160_cov_203.702262:0.00584523242472592946)89:0.00335887078038517176,Jupunba_villosa_Borges_423@NODE_1_length_1676_cov_95.158224:0.00467145012301707629)17:0.00000100000050002909,Jupunba_limae_Iganci_261@NODE_1_length_1547_cov_70.846939:0.00731814499273860958)39:0.00000100000050002909,((Jupunba_macradenia_Lourteig_3021@NODE_1_length_1264_cov_78.299916:0.00821192440737398763,((Balizia_leucocalyx_Aguilar_1939@NODE_1_length_1416_cov_71.481703:0.01291402168099436976,(Jupunba_idiopoda_Quesada_1718@NODE_1_length_1159_cov_70.412200:0.00279274257313904140,Jupunba_oxyphyllidia_Yonker_6157@NODE_1_length_1258_cov_91.897544:0.00259272646885530143)94:0.00428846719300049646)36:0.00078634756925288459,((Balizia_spnov_Morim_577@NODE_1_length_1407_cov_203.255917:0.00749739996772933164,Balizia_elegans_Iganci_870@NODE_1_length_1629_cov_78.068943:0.00307908380579618611)60:0.00075535826232506220,(Jupunba_laeta_Mori_25147@NODE_1_length_1036_cov_29.877998:0.00798906550846404870,(Balizia_pedicellaris_Queiroz_15529@NODE_1_length_1481_cov_309.234222:0.00734581024825725973,(((Hydrochorea_marginata_Morim_563@NODE_1_length_1459_cov_162.727207:0.00362913304177717730,Hydrochorea_corymbosa1_Bonadeu_655@NODE_1_length_1111_cov_143.106061:0.00219833417584488697)68:0.00089400615847750285,Hydrochorea_corymbosa2_Iganci_862@NODE_1_length_1112_cov_265.554399:0.00233041267715555604)58:0.00087252932478961570,((Cathormion_rhombifolium_Deighton_3618@NODE_1_length_1249_cov_66.368601:0.00095477981424521151,Cathormion_obliquifoliolatum_Wieringa_6519@NODE_1_length_1248_cov_180.673093:0.00467583406297792693)92:0.00168927471321930734,Hydrochorea_gonggrijpii_Tillett_45696@NODE_1_length_1063_cov_119.252535:0.00619389619705527830)48:0.00184907740379880968)80:0.00327829836199560517)38:0.00000310849594499217)23:0.00158828079811029060)19:0.00076561354475497675)9:0.00000100000050002909)48:0.00229782493764626224,(Jupunba_cochleata_Bonadeu_673@NODE_1_length_1746_cov_73.575195:0.00625040926758541927,Jupunba_barbouriana_Iganci_847@NODE_1_length_1268_cov_150.579345:0.00793843417575994421)62:0.00075805518348761344)25:0.00076752073091057539)14:0.00016457242745205271)91:0.02181884833768194323,(Jupunba_brachystachya_Lima_7438@NODE_1_length_1465_cov_85.660663:0.01096398045024512234,(Jupunba_longipedunculata_Cardona_2682@NODE_1_length_1126_cov_94.231649:0.00101814443500721549,Jupunba_floribunda_Iganci_883@NODE_1_length_1332_cov_92.885259:0.00283244456154329574)97:0.00519257615666644627)68:0.00555823981284832552)71:0.00753724799127761420,Jupunba_filamentosa_Lima_7487@NODE_1_length_1430_cov_95.684405:0.00807244581068286733)75:0.00553771278643919781)43:0.00000100000050002909,((Jupunba_asplenifolia_Ekman_6383@NODE_1_length_882_cov_37.542857:0.00184471842091265019,Jupunba_nipensis_Mayo_19662@NODE_1_length_941_cov_22.900463:0.00236395209982951261)90:0.00579726608421238764,(Jupunba_oppositifolia_Liegier_16014@NODE_1_length_799_cov_84.042936:0.06105806357464197559,Jupunba_abbottii_Zanoni_21220@NODE_1_length_921_cov_86.633886:0.00000100000050002909)98:0.00440728446643063720)83:0.00414256251435988088)87:0.00328275379893847204,((Punjuba_racemiflora_Jimenez_Soares_3626@NODE_1_length_1329_cov_100.960064:0.00291216706905466196,Punjuba_callejasii_Daly_5935@NODE_1_length_931_cov_14.269321:0.00530103987716690032)100:0.00594496240262300333,(Punjuba_lehmannii_Escobar_7465@NODE_1_length_1495_cov_71.718618:0.00188322683618216387,Punjuba_killipii_Palodorios_6252@NODE_1_length_1040_cov_39.799585:0.00575835547346646107)100:0.00577379512684671366)100:0.00940457729885921939)52:0.00128124976786118169,(((Calliandra_bella_LPQ15696@NODE_1_length_790_cov_28.565217:0.07632928027435080531,Afrocalliandra_redacta_Germishuizen_5585@NODE_1_length_682_cov_36.662810:0.05145383275015105728)100:0.08239995465250966877,(Enterolobium_cyclocarpum_MWC9020@NODE_1_length_1255_cov_215.078947:0.02722644473827582831,Albizia_tomentella_Leach_Dunlop_3801@NODE_1_length_1308_cov_159.043867:0.04608398748166174508)31:0.00000100000050002909)38:0.00102122397435418450,(Acacia_rostellifera_Murphy_466@NODE_1_length_1348_cov_191.500393:0.14606148818059275230,Archidendron_clypearia_Wieringa_1849@NODE_1_length_1241_cov_203.054124:0.01811538513356349134)58:0.00201004873922739150)79:0.00474372787657828532)98:0.01260253372674973241)99:0.00859163523082412395,Albizia_niopoides_Simon_1601@NODE_1_length_1250_cov_89.816709:0.01756075733554408880);
