# Supplementary material for: A new generic circumscription of Hydrochorea (Leguminosae, Caesalpinioideae, mimosoid clade) with an amphi-Atlantic distribution
Source: PhytoKeys. 2022 Aug 22;205:401–37. doi: 10.3897/phytokeys.205.82775 (PMC9849043; doi:10.3897/phytokeys.205.82775)
Supplement: Supplementary material 3 — Supplementary data file S3 [file phytokeys-205-401_article-82775__-s003.zip › RBH3_m30937_comp35362_c0_seq2_exon03_1rr_MIortho1.tre]

(Enterolobium_cyclocarpum_MWC9020@NODE_1_length_1203_cov_204.333925:0.0317877334632,(((((Afrocalliandra_redacta_Germishuizen_5585@NODE_1_length_1013_cov_208.041667:0.0464554095707,Calliandra_bella_LPQ15696@NODE_1_length_1208_cov_212.034483:0.0774672501923)100:0.126389177949,Albizia_coripatensis_Hughes_2433@NODE_1_length_1378_cov_161.186779:0.0130921414399)35:0.0036681027813,((Albizia_niopoides_Simon_1601@NODE_1_length_1059_cov_114.232179:0.017800368284,((Albizia_xerophytica_Hughes_1435@NODE_1_length_1095_cov_77.251473:0.00887992454915,(Albizia_adinocephala_FHO33_88@NODE_1_length_1396_cov_97.549659:0.00786846225573,(Albizia_tomentosa_Hughes_648@NODE_1_length_1077_cov_93.172000:0.000989906009243,Albizia_sinaloensis_Hughes_1576@NODE_1_length_1145_cov_68.329588:0.00704965727687)100:0.00942516672791)99:0.00441224367022)99:0.00750090015325,Albizia_burkartiana_StivalSantos_678@NODE_1_length_893_cov_9.526253:0.00958381359865)81:0.0023504763181)52:0.00139685172825,(((Albizia_decandra_Vilhena_231@NODE_1_length_685_cov_22.809211:0.00425210860263,Albizia_multiflora_Hughes_3090@NODE_1_length_1244_cov_94.652099:0.00395242124551)81:0.00797231750878,(Albizia_glabripetala_Lewis_1652@NODE_1_length_948_cov_58.198622:0.00742000579136,(Albizia_subdimidiata_var_minor_Gorts_341@NODE_1_length_1053_cov_19.190574:0.00102005019469,Albizia_subdimidiata_var_subdimidiata_Ferreira_210@NODE_1_length_1111_cov_120.581238:0.0057237161247)98:0.002838185949)99:0.0040101755922)52:0.00258915238867,Albizia_inundata_Wood_26530@NODE_1_length_773_cov_3431.089136:0.00513628298192)52:0.000136135347919)100:0.015140479558)21:0.00107266380186,(((Punjuba_killipii_Palodorios_6252@NODE_1_length_887_cov_60.704938:0.00411710299519,Punjuba_lehmannii_Escobar_7465@NODE_1_length_1214_cov_68.737907:0.00445102310894)96:0.00446513391288,(Punjuba_racemiflora_Jimenez_Soares_3626@NODE_1_length_1228_cov_104.418766:0.00875850457789,Punjuba_callejasii_Daly_5935@NODE_1_length_863_cov_18.706107:0.00569938982004)88:0.00142116531394)95:0.0031180587243,(((Jupunba_trapezifolia_Simon_1600@NODE_1_length_981_cov_149.852052:0.00701001933088,((Jupunba_commutata_Maguire_46145@NODE_1_length_1186_cov_87.384130:0.00348168765271,(Jupunba_macradenia_Lourteig_3021@NODE_1_length_1096_cov_70.145240:0.00690024722309,(Jupunba_microcalyx_Iganci_855@NODE_1_length_1503_cov_112.131837:0.00332548469891,Jupunba_leucophylla_Iganci_839@NODE_1_length_1622_cov_157.916505:0.00165361565134)97:0.00251637922942)53:0.00249679417794)6:1.00000050003e-06,(Jupunba_langsdorfii_Ribeiro_728@NODE_1_length_1494_cov_76.823571:0.0117457929467,((Jupunba_oxyphyllidia_Yonker_6157@NODE_1_length_1075_cov_100.527054:0.00323956448319,Jupunba_idiopoda_Quesada_1718@NODE_1_length_924_cov_78.641086:0.0586434849928)69:0.00285476763562,Jupunba_barbouriana_Iganci_847@NODE_1_length_1140_cov_143.943556:0.00917416027646)28:1.00000050003e-06)26:0.000961094438717)28:1.00000050003e-06)34:1.00000050003e-06,((Jupunba_oppositifolia_Liegier_16014@NODE_1_length_997_cov_87.459783:0.00129371280798,Jupunba_abbottii_Zanoni_21220@NODE_1_length_1029_cov_66.701681:0.00395100953837)100:0.00266365652091,(Jupunba_nipensis_Mayo_19662@NODE_1_length_666_cov_29.842105:0.00204213060068,Jupunba_asplenifolia_Ekman_6383@NODE_1_length_657_cov_28.722414:0.0044214829954)96:0.00402942138758)92:0.00528049124645)81:0.00189653816459,((((((Jupunba_limae_Iganci_261@NODE_1_length_1489_cov_81.866856:0.00669989105863,Jupunba_villosa_Borges_423@NODE_1_length_1446_cov_108.631848:1.00000050003e-06)7:1.00000050003e-06,Jupunba_brachystachya_Lima_7438@NODE_1_length_1472_cov_88.941219:0.00167904668886)71:0.000827652859496,Jupunba_filamentosa_Lima_7487@NODE_1_length_1460_cov_82.287057:0.00249924630853)91:0.0016968242761,(Jupunba_laeta_Mori_25147@NODE_1_length_1023_cov_35.271670:0.150543777315,Jupunba_cochleata_Bonadeu_673@NODE_3_length_586_cov_55.337917:0.00977637784489)26:1.00000050003e-06)55:0.00547906098162,(Jupunba_longipedunculata_Cardona_2682@NODE_1_length_1109_cov_71.878876:0.0118253754532,Jupunba_floribunda_Iganci_883@NODE_1_length_1212_cov_108.021145:0.00537368495053)54:0.0022069382919)57:0.0012037565803,((((Balizia_pedicellaris_Queiroz_15529@NODE_1_length_1299_cov_228.781350:0.0070343491814,Balizia_leucocalyx_Aguilar_1939@NODE_1_length_1226_cov_100.582245:0.00869912471655)34:1.00000050003e-06,Balizia_spnov_Morim_577@NODE_1_length_1138_cov_332.335180:0.00278291079786)44:1.00000050003e-06,Balizia_elegans_Iganci_870@NODE_1_length_1517_cov_84.308333:0.0050071042124)47:1.00000050003e-06,((Hydrochorea_gonggrijpii_Tillett_45696@NODE_1_length_922_cov_117.958580:0.00383167103275,Hydrochorea_marginata_Morim_563@NODE_1_length_1373_cov_155.174383:0.000847650370248)54:4.10168472016e-06,((Hydrochorea_corymbosa1_Bonadeu_655@NODE_1_length_918_cov_138.466976:0.00388390657277,Hydrochorea_corymbosa2_Iganci_862@NODE_1_length_1111_cov_193.499053:1.00000050003e-06)51:0.00095332844769,(Cathormion_rhombifolium_Deighton_3618@NODE_1_length_1129_cov_65.275665:0.00377788668923,Cathormion_obliquifoliolatum_Wieringa_6519@NODE_1_length_1091_cov_107.148649:0.00320501531206)99:0.0034650335889)34:1.00000050003e-06)99:0.00501878904335)87:0.00333869289872)51:0.00142086301337)53:0.00250622726961)54:0.00273153376406)62:0.00425975116083,(Acacia_rostellifera_Murphy_466@NODE_1_length_1284_cov_119.812759:0.0360189964465,Archidendron_clypearia_Wieringa_1849@NODE_1_length_1040_cov_181.021807:0.0160264084838)69:0.0012791233647)87:0.00474852649656,Albizia_tomentella_Leach_Dunlop_3801@NODE_1_length_1220_cov_104.558180:0.0263921264835):0;
