# Supplementary material for: A new generic circumscription of Hydrochorea (Leguminosae, Caesalpinioideae, mimosoid clade) with an amphi-Atlantic distribution
Source: PhytoKeys. 2022 Aug 22;205:401–37. doi: 10.3897/phytokeys.205.82775 (PMC9849043; doi:10.3897/phytokeys.205.82775)
Supplement: Supplementary material 3 — Supplementary data file S3 [file phytokeys-205-401_article-82775__-s003.zip › RBH3_m32340_comp35692_c0_seq1_exon01_1rr_MIortho1.tre]

((((Hydrochorea_gonggrijpii_Tillett_45696@NODE_1_length_1337_cov_156.192857:0.0488619530456,(Hydrochorea_corymbosa2_Iganci_862@NODE_1_length_1298_cov_645.894610:0.00784524100726,((Cathormion_obliquifoliolatum_Wieringa_6519@NODE_1_length_1320_cov_236.256917:0.00453777809549,Cathormion_rhombifolium_Deighton_3618@NODE_1_length_1241_cov_127.433849:0.00511083440062)88:0.00334028510466,(Hydrochorea_marginata_Morim_563@NODE_1_length_1724_cov_234.675774:0.00730415789682,Hydrochorea_corymbosa1_Bonadeu_655@NODE_1_length_652_cov_5699.584590:0.0128095223814)42:0.0024588330868)45:0.00248137881655)75:0.00463681434671)84:0.00692553696651,(Jupunba_floribunda_Iganci_883@NODE_1_length_1401_cov_162.732628:0.0126692939022,Jupunba_longipedunculata_Cardona_2682@NODE_1_length_1157_cov_250.162963:0.0109109120588)62:0.00137402666957)19:0.000801214213519,((Jupunba_macradenia_Lourteig_3021@NODE_1_length_1399_cov_183.739032:0.0145325501407,Balizia_pedicellaris_Queiroz_15529@NODE_1_length_699_cov_311.611801:0.00682963201872)47:0.00114793355654,(Jupunba_microcalyx_Iganci_855@NODE_3_length_774_cov_142.987088:1.00000050003e-06,Jupunba_leucophylla_Iganci_839@NODE_1_length_1757_cov_263.258929:0.00109107011238)100:0.0160083189009)12:0.000550214583744)23:0.000758158198063,(Jupunba_laeta_Mori_25147@NODE_1_length_1406_cov_57.091798:0.0185600310521,((Jupunba_langsdorfii_Ribeiro_728@NODE_1_length_1400_cov_170.267574:0.0208217059215,((Jupunba_cochleata_Bonadeu_673@NODE_1_length_1851_cov_157.312289:0.162795743543,(Jupunba_oxyphyllidia_Yonker_6157@NODE_1_length_1248_cov_197.036721:0.0308665104534,Jupunba_idiopoda_Quesada_1718@NODE_1_length_1141_cov_119.527256:0.00863717215246)82:0.0104880768719)1:0.00213157362941,(Jupunba_barbouriana_Iganci_847@NODE_1_length_1681_cov_218.848504:0.068282846626,Jupunba_trapezifolia_Simon_1600@NODE_1_length_1209_cov_343.915945:0.0110206888037)46:0.00648869774782)7:0.00568927331665)4:1.00000050003e-06,(((Jupunba_abbottii_Zanoni_21220@NODE_1_length_1371_cov_186.144513:0.00213129302843,Jupunba_oppositifolia_Liegier_16014@NODE_1_length_1233_cov_185.271626:0.00197172413043)100:0.0104724405637,Jupunba_asplenifolia_Ekman_6383@NODE_1_length_980_cov_126.621262:0.00301579020463)29:1.00000050003e-06,Jupunba_nipensis_Mayo_19662@NODE_1_length_1082_cov_54.347264:0.0197117976025)81:0.0064504599307)16:0.00106214050183)3:1.00000050003e-06,(((Balizia_spnov_Morim_577@NODE_1_length_1175_cov_354.463393:0.0134584972428,Balizia_elegans_Iganci_870@NODE_1_length_1799_cov_135.686411:0.00917756940599)83:0.00644222821576,Balizia_leucocalyx_Aguilar_1939@NODE_1_length_1630_cov_161.211848:0.0243177327406)64:0.0045901142571,(Jupunba_filamentosa_Lima_7487@NODE_1_length_1707_cov_141.694479:0.046129244258,(Jupunba_limae_Iganci_261@NODE_1_length_1960_cov_135.121083:0.0638793035121,(Jupunba_brachystachya_Lima_7438@NODE_1_length_1463_cov_180.492785:0.00373075447332,Jupunba_villosa_Borges_423@NODE_1_length_1627_cov_130.039355:0.00461362332155)87:0.00251119057083)40:0.00233540102687)85:0.00469636507808)29:0.00213727566923)1:1.00000050003e-06;
