# Supplementary material for: A new generic circumscription of Hydrochorea (Leguminosae, Caesalpinioideae, mimosoid clade) with an amphi-Atlantic distribution
Source: PhytoKeys. 2022 Aug 22;205:401–37. doi: 10.3897/phytokeys.205.82775 (PMC9849043; doi:10.3897/phytokeys.205.82775)
Supplement: Supplementary material 3 — Supplementary data file S3 [file phytokeys-205-401_article-82775__-s003.zip › RBH3_m32340_comp35692_c0_seq1_exon02_1rr_MIortho1.tre]

((((((Albizia_adinocephala_FHO33_88@NODE_1_length_1319_cov_52.789855:0.0158109337896,((Albizia_tomentosa_Hughes_648@NODE_1_length_1002_cov_55.593514:0.00241056854701,Albizia_sinaloensis_Hughes_1576@NODE_1_length_889_cov_43.077586:0.00349420397305)100:0.0085248382737,Albizia_xerophytica_Hughes_1435@NODE_1_length_892_cov_56.971779:0.0113851261814)100:0.00567709706941)100:0.00784182627869,((Albizia_multiflora_Hughes_3090@NODE_1_length_1100_cov_61.043988:0.00782030138027,(Albizia_inundata_Wood_26530@NODE_1_length_1002_cov_206.876452:0.00928944633227,(Albizia_subdimidiata_var_subdimidiata_Ferreira_210@NODE_1_length_815_cov_87.967480:0.00957753492967,Albizia_subdimidiata_var_minor_Gorts_341@NODE_1_length_783_cov_11.974504:0.00536462690939)75:0.00123498952059)96:0.0074018575938)57:0.00355735903594,((Albizia_niopoides_Simon_1601@NODE_1_length_944_cov_94.525952:0.0189375453729,Albizia_burkartiana_StivalSantos_678@NODE_1_length_1038_cov_6.282808:0.00956049558643)68:0.00146828703698,Albizia_glabripetala_Lewis_1652@NODE_1_length_695_cov_15.443366:0.0201281751305)49:0.00139339703557)74:0.000928529767278)98:0.00435238339372,(Albizia_edwallii_Dalmaso_272@NODE_1_length_1030_cov_7.412308:0.0107529696488,Albizia_coripatensis_Hughes_2433@NODE_1_length_1423_cov_90.621842:0.0107546830641)93:0.00884446625807)99:0.00829729731509,((Jupunba_asplenifolia_Ekman_6383@NODE_1_length_746_cov_26.545590:0.00420123845446,(Jupunba_abbottii_Zanoni_21220@NODE_1_length_749_cov_87.745536:0.00279587198947,Jupunba_oppositifolia_Liegier_16014@NODE_1_length_830_cov_76.354582:0.0016739117336)98:0.00332934811494)100:0.00760364013795,((Punjuba_racemiflora_Jimenez_Soares_3626@NODE_1_length_618_cov_97.922366:0.00326242954682,Punjuba_callejasii_Daly_5935@NODE_1_length_752_cov_18.373333:0.00969086019912)67:0.00356096273069,((Punjuba_killipii_Palodorios_6252@NODE_1_length_777_cov_30.505714:0.00404867055288,Punjuba_lehmannii_Escobar_7465@NODE_1_length_1026_cov_61.702845:0.00523278310001)74:0.00173513462925,(Jupunba_leucophylla_Iganci_839@NODE_1_length_1431_cov_93.637371:0.00115770282904,Jupunba_microcalyx_Iganci_855@NODE_1_length_1070_cov_56.676737:0.00202730385935)100:0.0180108457773)14:1.00000050003e-06)49:0.00157965496452)83:0.00320072929323)69:0.00194476840624,Albizia_tomentella_Leach_Dunlop_3801@NODE_1_length_1066_cov_96.882710:0.0704286304125)81:0.000945347942168,(Acacia_rostellifera_Murphy_466@NODE_1_length_1311_cov_84.530794:0.0279442371627,Archidendron_clypearia_Wieringa_1849@NODE_1_length_968_cov_123.178451:0.0162598537121)55:0.00104369345902,Enterolobium_cyclocarpum_MWC9020@NODE_1_length_1083_cov_141.172962:0.024892402957):0;
