# Supplementary material for: A new generic circumscription of Hydrochorea (Leguminosae, Caesalpinioideae, mimosoid clade) with an amphi-Atlantic distribution
Source: PhytoKeys. 2022 Aug 22;205:401–37. doi: 10.3897/phytokeys.205.82775 (PMC9849043; doi:10.3897/phytokeys.205.82775)
Supplement: Supplementary material 3 — Supplementary data file S3 [file phytokeys-205-401_article-82775__-s003.zip › RBH3_m32340_comp35692_c0_seq1_exon02_1rr_MIortho2.tre]

(((((Balizia_elegans_Iganci_870@NODE_1_length_1124_cov_70.320917:1.00000050003e-06,Balizia_pedicellaris_Queiroz_15529@NODE_1_length_1413_cov_260.190722:0.00506969066991)73:0.00118298502977,(((Hydrochorea_corymbosa2_Iganci_862@NODE_1_length_1315_cov_248.767460:0.00342321909393,Hydrochorea_corymbosa1_Bonadeu_655@NODE_1_length_1070_cov_219.104433:0.0011050924748)95:0.0046029472376,Hydrochorea_marginata_Morim_563@NODE_1_length_1223_cov_91.170157:0.00779644839957)64:0.0020341905575,((Cathormion_obliquifoliolatum_Wieringa_6519@NODE_1_length_1406_cov_191.106588:0.00393703396852,Cathormion_rhombifolium_Deighton_3618@NODE_1_length_914_cov_47.935484:0.0045296348646)97:0.00528033769975,Hydrochorea_gonggrijpii_Tillett_45696@NODE_1_length_799_cov_83.203601:0.00519522870025)43:0.00131144155556)22:1.00000050003e-06)31:1.00000050003e-06,Balizia_spnov_Morim_577@NODE_1_length_707_cov_297.753067:0.00739867560706)93:0.00776055322859,Jupunba_commutata_Maguire_46145@NODE_1_length_936_cov_83.495925:0.00898798512578)12:1.00000050003e-06,(((Jupunba_barbouriana_Iganci_847@NODE_1_length_1062_cov_62.296447:0.00628089888655,Jupunba_trapezifolia_Simon_1600@NODE_1_length_1002_cov_233.370644:0.0105356111893)12:1.00000050003e-06,Jupunba_laeta_Mori_25147@NODE_1_length_929_cov_30.633803:0.0134467836823)17:0.00114932292988,((Jupunba_cochleata_Bonadeu_673@NODE_1_length_1390_cov_52.805027:0.0139855807211,(Jupunba_limae_Iganci_261@NODE_1_length_1452_cov_46.258909:0.00653886634466,(Jupunba_brachystachya_Lima_7438@NODE_1_length_1145_cov_71.510300:0.00315613143709,Jupunba_villosa_Borges_423@NODE_1_length_1466_cov_56.042477:0.00361592209485)50:0.00103515560637)98:0.00652048965918)62:0.00317102270967,Jupunba_filamentosa_Lima_7487@NODE_1_length_1192_cov_59.784753:0.013704674657)5:1.00000050003e-06)16:0.00106257556922,(((Balizia_leucocalyx_Aguilar_1939@NODE_1_length_1179_cov_64.926497:0.0101524970684,Jupunba_macradenia_Lourteig_3021@NODE_1_length_1025_cov_58.604430:0.00498851003884)100:0.00793322297714,Jupunba_longipedunculata_Cardona_2682@NODE_1_length_1019_cov_57.980892:0.0103188067952)95:0.00289983704095,((Jupunba_langsdorfii_Ribeiro_728@NODE_1_length_1373_cov_58.319444:0.00515191255377,(Jupunba_microcalyx_Iganci_855@NODE_2_length_902_cov_68.568485:0.00916381412868,(Jupunba_idiopoda_Quesada_1718@NODE_1_length_829_cov_52.771277:0.00123744640213,Jupunba_oxyphyllidia_Yonker_6157@NODE_1_length_881_cov_91.106965:0.00677530216645)92:0.00268933411212)43:1.00000050003e-06)79:0.00257125762345,Jupunba_floribunda_Iganci_883@NODE_1_length_1376_cov_57.484219:0.0158457307808)23:1.00000050003e-06)3:0.000857209439018)7:0.000856209438518;
