# Supplementary material for: A new generic circumscription of Hydrochorea (Leguminosae, Caesalpinioideae, mimosoid clade) with an amphi-Atlantic distribution
Source: PhytoKeys. 2022 Aug 22;205:401–37. doi: 10.3897/phytokeys.205.82775 (PMC9849043; doi:10.3897/phytokeys.205.82775)
Supplement: Supplementary material 3 — Supplementary data file S3 [file phytokeys-205-401_article-82775__-s003.zip › RBH3_m34746_comp36195_c0_seq3_exon03_1rr_MIortho1.tre]

(((Albizia_burkartiana_StivalSantos_678@NODE_1_length_747_cov_9.446532:0.023361842988,(((Albizia_niopoides_Simon_1601@NODE_1_length_994_cov_116.245365:0.0237976214931,(((Albizia_tomentosa_Hughes_648@NODE_1_length_1201_cov_86.331851:0.0034406807154,Albizia_sinaloensis_Hughes_1576@NODE_1_length_982_cov_86.238674:0.00105370365801)98:0.00676542617721,Albizia_xerophytica_Hughes_1435@NODE_1_length_1003_cov_88.191145:0.00435313772497)73:1.00000050003e-06,Albizia_adinocephala_FHO33_88@NODE_1_length_985_cov_104.340308:0.00689987041822)66:0.0101575585981)37:0.00960747991063,(Albizia_multiflora_Hughes_3090@NODE_1_length_1014_cov_101.316969:0.00728926347824,((Albizia_subdimidiata_var_subdimidiata_Ferreira_210@NODE_1_length_998_cov_105.137894:0.0126370209781,Albizia_subdimidiata_var_minor_Gorts_341@NODE_1_length_664_cov_40.865417:0.00487519246954)97:0.00849387899222,Albizia_inundata_Wood_26530@NODE_1_length_802_cov_107.457831:0.00950070396658)62:0.00177588610148)84:0.00932798528221)11:0.00266994624962,Albizia_glabripetala_Lewis_1652@NODE_1_length_652_cov_49.794783:0.0145523793108)37:1.00000050003e-06)82:0.00976239433602,(Albizia_edwallii_Dalmaso_272@NODE_1_length_805_cov_8.108000:0.00793294560522,Albizia_coripatensis_Hughes_2433@NODE_1_length_1306_cov_160.464605:0.0131293992016)88:0.00568295504851)73:0.0105662971743,((Albizia_tomentella_Leach_Dunlop_3801@NODE_1_length_1221_cov_118.831294:0.135339741245,((Punjuba_racemiflora_Jimenez_Soares_3626@NODE_1_length_1210_cov_105.350397:0.0101439109775,((((Jupunba_brachystachya_Lima_7438@NODE_1_length_1238_cov_92.669251:0.00470621507611,Jupunba_laeta_Mori_25147@NODE_1_length_726_cov_56.098613:0.00967613928206)48:0.00199569626495,Jupunba_cochleata_Bonadeu_673@NODE_1_length_1075_cov_89.592184:0.00770754625626)30:0.00356414168626,Jupunba_villosa_Borges_423@NODE_1_length_1296_cov_91.552092:0.00382324510425)95:0.0084632715797,(((Jupunba_leucophylla_Iganci_839@NODE_1_length_1248_cov_165.184458:0.00192661622514,(Jupunba_microcalyx_Iganci_855@NODE_1_length_1390_cov_93.171363:0.00258267345749,Jupunba_floribunda_Iganci_883@NODE_1_length_1551_cov_80.688602:0.00604363932342)73:0.000837372837273)80:0.000861325541053,(Jupunba_limae_Iganci_261@NODE_1_length_1216_cov_95.440737:0.00195890855272,Jupunba_filamentosa_Lima_7487@NODE_1_length_1473_cov_80.768625:0.00336624588453)100:0.00787440344115)42:0.00171027760078,(Jupunba_langsdorfii_Ribeiro_728@NODE_1_length_1432_cov_77.403690:0.00956477798565,((((Balizia_leucocalyx_Aguilar_1939@NODE_1_length_1591_cov_83.169749:0.0113007120572,((Cathormion_obliquifoliolatum_Wieringa_6519@NODE_1_length_1144_cov_90.634527:0.00741987595074,Cathormion_rhombifolium_Deighton_3618@NODE_1_length_886_cov_86.353523:0.0054714018308)99:0.00668893574642,(Balizia_elegans_Iganci_870@NODE_1_length_1441_cov_85.008065:0.00849847746565,Balizia_pedicellaris_Queiroz_15529@NODE_1_length_1281_cov_158.673736:0.00648797891651)26:0.000792993304226)42:0.00368530230753)17:0.00171439112352,((Hydrochorea_corymbosa1_Bonadeu_655@NODE_1_length_830_cov_124.076129:0.00236172545413,Hydrochorea_corymbosa2_Iganci_862@NODE_1_length_1191_cov_204.743838:0.0019395129991)100:0.00325033086922,Hydrochorea_gonggrijpii_Tillett_45696@NODE_1_length_850_cov_156.793014:0.00127189555316)99:0.00652258413544)5:1.00000050003e-06,(Jupunba_longipedunculata_Cardona_2682@NODE_1_length_939_cov_128.792343:0.00702578770181,(Balizia_spnov_Morim_577@NODE_1_length_1126_cov_249.214753:0.0079232032776,Jupunba_macradenia_Lourteig_3021@NODE_1_length_999_cov_98.109544:0.00511749731291)47:0.00175397672433)7:1.00000050003e-06)46:0.00604016828717,((((Jupunba_oppositifolia_Liegier_16014@NODE_1_length_890_cov_100.730627:0.00119191854169,Jupunba_abbottii_Zanoni_21220@NODE_1_length_919_cov_98.358670:0.00460555325434)95:0.0049479436885,(Jupunba_asplenifolia_Ekman_6383@NODE_1_length_652_cov_53.194783:0.00206472091279,Jupunba_nipensis_Mayo_19662@NODE_1_length_646_cov_38.453427:0.0108904022021)55:0.00177279180569)59:0.00428668354563,(Jupunba_barbouriana_Iganci_847@NODE_1_length_1152_cov_157.007442:0.00380596600065,(Jupunba_commutata_Maguire_46145@NODE_1_length_810_cov_128.735334:0.006494402907,Jupunba_trapezifolia_Simon_1600@NODE_1_length_1116_cov_115.510839:0.00612033314111)90:0.00147750661087)94:0.00546254676517)13:1.00000050003e-06,(Jupunba_idiopoda_Quesada_1718@NODE_1_length_936_cov_42.443539:0.00634393822472,Jupunba_oxyphyllidia_Yonker_6157@NODE_1_length_907_cov_101.410843:1.00000050003e-06)94:0.00485396280573)22:1.00000050003e-06)7:0.000859156180318)1:1.00000050003e-06)23:0.00456978490464)69:0.000965003416393)65:0.00180389253044,((Punjuba_callejasii_Daly_5935@NODE_1_length_659_cov_29.321306:0.00720516233472,(Punjuba_lehmannii_Escobar_7465@NODE_1_length_1227_cov_77.602609:0.0110930747153,Punjuba_killipii_Palodorios_6252@NODE_1_length_884_cov_43.503098:0.00242435910554)100:0.00819958915456)71:0.00392074022987,Enterolobium_cyclocarpum_MWC9020@NODE_1_length_859_cov_203.890026:0.0246806708651)6:1.00000050003e-06)17:1.00000050003e-06)26:0.00125106030274,(Acacia_rostellifera_Murphy_466@NODE_1_length_965_cov_190.995495:0.0258407087149,Archidendron_clypearia_Wieringa_1849@NODE_1_length_1175_cov_182.650273:0.0219874465476)51:0.00105328734386)38:0.0052633881565,Afrocalliandra_redacta_Germishuizen_5585@NODE_1_length_699_cov_101.520900:0.191767785362):0;
