# Supplementary material for: A new generic circumscription of Hydrochorea (Leguminosae, Caesalpinioideae, mimosoid clade) with an amphi-Atlantic distribution
Source: PhytoKeys. 2022 Aug 22;205:401–37. doi: 10.3897/phytokeys.205.82775 (PMC9849043; doi:10.3897/phytokeys.205.82775)
Supplement: Supplementary material 3 — Supplementary data file S3 [file phytokeys-205-401_article-82775__-s003.zip › RBH3_m38076_comp36713_c0_seq2_exon01_1rr_MIortho1.tre]

((Punjuba_lehmannii_Escobar_7465@NODE_1_length_1981_cov_74.220063:0.00152116297479,Punjuba_killipii_Palodorios_6252@NODE_1_length_1057_cov_88.614286:0.00193758847692)96:0.00306567860259,(((((Punjuba_callejasii_Daly_5935@NODE_1_length_1304_cov_29.211084:0.00863214926726,(Jupunba_langsdorfii_Ribeiro_728@NODE_1_length_1963_cov_109.146872:0.00181158106814,Jupunba_villosa_Borges_423@NODE_1_length_1892_cov_125.143251:0.0078925511041)62:0.000577845383478)16:2.20906983409e-05,(Balizia_pedicellaris_Queiroz_15529@NODE_1_length_1607_cov_407.499356:0.00507125755266,Jupunba_brachystachya_Lima_7438@NODE_1_length_1737_cov_129.857831:0.00665926730437)40:1.00000050003e-06)13:1.00000050003e-06,(Jupunba_floribunda_Iganci_883@NODE_1_length_1790_cov_119.367776:0.00728158336408,((Jupunba_trapezifolia_Simon_1600@NODE_1_length_1623_cov_212.302934:0.00127895212481,Jupunba_barbouriana_Iganci_847@NODE_1_length_1475_cov_192.063662:0.00301049206766)96:0.00257528470468,(Jupunba_commutata_Maguire_46145@NODE_1_length_1475_cov_149.515737:0.000691837528123,(Jupunba_leucophylla_Iganci_839@NODE_1_length_2006_cov_206.136858:0.00120489418774,Jupunba_microcalyx_Iganci_855@NODE_1_length_1933_cov_135.610453:0.00180557700389)93:0.00201595519081)74:0.00100641531559)69:1.00000050003e-06)84:0.00301790223458)52:0.000601683075403,(((((Jupunba_oppositifolia_Liegier_16014@NODE_1_length_1166_cov_131.175390:0.00349352857719,Jupunba_nipensis_Mayo_19662@NODE_1_length_1082_cov_38.689552:1.00000050003e-06)73:0.00174411671987,(Jupunba_cochleata_Bonadeu_673@NODE_1_length_1744_cov_122.665867:0.00571465029098,((Jupunba_asplenifolia_Ekman_6383@NODE_1_length_980_cov_50.906977:0.00105590424748,Jupunba_abbottii_Zanoni_21220@NODE_1_length_1288_cov_99.170107:0.00188907337194)94:0.00283996257972,(Jupunba_macradenia_Lourteig_3021@NODE_1_length_1331_cov_107.183413:0.011407955044,(Jupunba_idiopoda_Quesada_1718@NODE_1_length_1248_cov_107.508967:0.00162890962028,Jupunba_oxyphyllidia_Yonker_6157@NODE_1_length_1342_cov_127.923320:0.00381893463273)100:0.00380776599412)66:0.000863845721401)38:1.00000050003e-06)29:1.00000050003e-06)87:0.00213876476626,(Jupunba_laeta_Mori_25147@NODE_1_length_1276_cov_58.442869:0.0031887493215,(Jupunba_filamentosa_Lima_7487@NODE_1_length_1592_cov_126.533333:0.00318942816961,Jupunba_limae_Iganci_261@NODE_1_length_1465_cov_105.739914:0.00453365259085)77:1.00000050003e-06)48:0.00122568869351)24:1.00000050003e-06,((Balizia_elegans_Iganci_870@NODE_1_length_1639_cov_117.772087:0.00810021729087,(Balizia_spnov_Morim_577@NODE_1_length_1544_cov_217.188046:0.00268375328102,(Hydrochorea_gonggrijpii_Tillett_45696@NODE_1_length_1453_cov_119.928779:0.00280245173641,((Cathormion_rhombifolium_Deighton_3618@NODE_1_length_1416_cov_77.274085:0.00269688182611,Cathormion_obliquifoliolatum_Wieringa_6519@NODE_1_length_1324_cov_197.243499:0.00462614765115)60:0.000810894912309,((Hydrochorea_corymbosa2_Iganci_862@NODE_1_length_1445_cov_282.769784:0.00480007949841,Hydrochorea_corymbosa1_Bonadeu_655@NODE_1_length_1165_cov_198.581081:0.00307636815363)57:0.00262853414357,Hydrochorea_marginata_Morim_563@NODE_1_length_1945_cov_162.544968:0.00369789733052)27:0.00153266609231)13:1.00000050003e-06)44:1.00000050003e-06)95:0.00268521105767)55:0.000603825627985,Balizia_leucocalyx_Aguilar_1939@NODE_1_length_1708_cov_134.162477:0.00846954820775)98:0.00187241154374)88:0.00289362542508,Jupunba_longipedunculata_Cardona_2682@NODE_1_length_1384_cov_123.039021:0.00593243612627)51:0.00072460336668)11:1.00000050003e-06,((((Albizia_inundata_Wood_26530@NODE_1_length_1209_cov_221.940208:0.00673597920089,(Albizia_multiflora_Hughes_3090@NODE_1_length_1619_cov_118.835279:0.00652295294401,(Albizia_decandra_Vilhena_231@NODE_1_length_913_cov_41.683014:0.00560713297298,(Albizia_subdimidiata_var_minor_Gorts_341@NODE_1_length_1049_cov_44.551440:1.00000050003e-06,(Albizia_subdimidiata_var_subdimidiata_Ferreira_210@NODE_1_length_1378_cov_135.060723:1.00000050003e-06,Albizia_glabripetala_Lewis_1652@NODE_1_length_627_cov_79.174545:0.00164150376417)98:0.00436288140763)98:0.00523884896123)47:1.00000050003e-06)71:0.00074368463679)100:0.0118206009021,(Albizia_niopoides_Simon_1601@NODE_1_length_1394_cov_155.728929:0.0101976272311,((Albizia_tomentosa_Hughes_648@NODE_1_length_1342_cov_121.969960:0.00227744752409,Albizia_sinaloensis_Hughes_1576@NODE_1_length_1496_cov_72.210007:0.00337374032347)100:0.00815593976858,(Albizia_adinocephala_FHO33_88@NODE_1_length_1862_cov_128.630812:0.00609741547144,Albizia_xerophytica_Hughes_1435@NODE_1_length_1478_cov_75.140614:0.00205471329605)98:0.00202856630898)95:0.00137980432192)100:0.00670133689998)100:0.00322021073546,(Albizia_edwallii_Dalmaso_272@NODE_1_length_1261_cov_7.800166:0.00731680903334,(Albizia_coripatensis_Hughes_2433@NODE_1_length_1777_cov_198.980588:0.00748395527743,Albizia_burkartiana_StivalSantos_678@NODE_1_length_1191_cov_9.981514:0.00844042965558)95:0.00279352820135)83:0.00082822710975)86:0.00122216719972,(((Afrocalliandra_redacta_Germishuizen_5585@NODE_1_length_1049_cov_208.133745:0.0358573153479,Calliandra_bella_LPQ15696@NODE_1_length_934_cov_215.035006:0.0795585543553)100:0.044915796912,Albizia_tomentella_Leach_Dunlop_3801@NODE_1_length_842_cov_293.379085:0.0328673263209)53:0.00145449600169,(Archidendron_clypearia_Wieringa_1849@NODE_1_length_1416_cov_208.453323:0.0167151533343,(Acacia_rostellifera_Murphy_466@NODE_1_length_1792_cov_167.383090:0.0182120475574,Enterolobium_cyclocarpum_MWC9020@NODE_1_length_1616_cov_222.280052:0.0221385114191)61:0.00116799563824)72:0.00359345201027)90:0.00219418781674)83:0.00181398830038)95:0.0032700457962,Punjuba_racemiflora_Jimenez_Soares_3626@NODE_1_length_1626_cov_126.193028:0.00759127145243):0;
