# Supplementary material for: A new generic circumscription of Hydrochorea (Leguminosae, Caesalpinioideae, mimosoid clade) with an amphi-Atlantic distribution
Source: PhytoKeys. 2022 Aug 22;205:401–37. doi: 10.3897/phytokeys.205.82775 (PMC9849043; doi:10.3897/phytokeys.205.82775)
Supplement: Supplementary material 3 — Supplementary data file S3 [file phytokeys-205-401_article-82775__-s003.zip › RBH3_m38076_comp36713_c0_seq2_exon03_1rr_1to1ortho.tre]

((((Albizia_multiflora_Hughes_3090@NODE_1_length_1313_cov_116.851942:0.01193591472870511247,(Albizia_decandra_Vilhena_231@NODE_1_length_1013_cov_34.872863:0.00886246869920383901,((Albizia_subdimidiata_var_minor_Gorts_341@NODE_1_length_960_cov_43.252548:0.00445322978186440000,Albizia_glabripetala_Lewis_1652@NODE_1_length_1036_cov_43.974974:0.00213156448026983331)55:0.00000100000050002909,Albizia_subdimidiata_var_subdimidiata_Ferreira_210@NODE_1_length_1210_cov_161.338041:0.00351208053440257807)100:0.00889338256504242260)65:0.00082688140308895936)60:0.00000100000050002909,Albizia_inundata_Wood_26530@NODE_1_length_1239_cov_140.532939:0.01844451385800378526)100:0.00970818721772628325,(Albizia_niopoides_Simon_1601@NODE_1_length_1339_cov_162.203645:0.01559947716628392808,((Albizia_adinocephala_FHO33_88@NODE_1_length_2063_cov_123.147029:0.00545632560243590123,Albizia_xerophytica_Hughes_1435@NODE_1_length_1383_cov_95.189893:0.00376748128925692921)100:0.00313704409733718634,(Albizia_tomentosa_Hughes_648@NODE_1_length_1280_cov_127.368246:0.00000100000050002909,Albizia_sinaloensis_Hughes_1576@NODE_1_length_1569_cov_77.920912:0.00175523618933324816)100:0.00887991767164292810)96:0.00152562146727867735)97:0.00324694125386599955)72:0.00173735158625430708,((Albizia_coripatensis_Hughes_2433@NODE_1_length_1540_cov_238.809296:0.02052850824518553940,Albizia_burkartiana_StivalSantos_678@NODE_1_length_1233_cov_12.363328:0.00605786873837454651)65:0.00089671969885427288,((((Jupunba_longipedunculata_Cardona_2682@NODE_1_length_1369_cov_124.309598:0.00455169459695971973,(((Balizia_pedicellaris_Queiroz_15529@NODE_1_length_1493_cov_253.017385:0.00973594779450833239,(Jupunba_villosa_Borges_423@NODE_1_length_1929_cov_118.807775:0.00463703252191941667,Jupunba_langsdorfii_Ribeiro_728@NODE_1_length_2085_cov_104.335657:0.00527473750425240008)88:0.00126000032974769925)100:0.00689735814843691307,(Jupunba_brachystachya_Lima_7438@NODE_1_length_1833_cov_113.547267:0.01018946625902615935,(Jupunba_limae_Iganci_261@NODE_1_length_1966_cov_88.217575:0.00520527108938234704,Jupunba_filamentosa_Lima_7487@NODE_1_length_1757_cov_118.647619:0.00807658716467903048)29:0.00108770666337609876)56:0.00141554374964500819)44:0.00199821718711531982,((Balizia_leucocalyx_Aguilar_1939@NODE_1_length_1495_cov_143.277856:0.01314467086442216992,(Balizia_spnov_Morim_577@NODE_1_length_1462_cov_330.493959:0.00831222472751974584,(Hydrochorea_gonggrijpii_Tillett_45696@NODE_1_length_1147_cov_163.363551:0.00000100000050002909,((Hydrochorea_marginata_Morim_563@NODE_1_length_717_cov_39.596875:0.00288749816897341735,Hydrochorea_corymbosa1_Bonadeu_655@NODE_1_length_1156_cov_209.057221:0.00524326384182159568)88:0.00432433340753239030,Hydrochorea_corymbosa2_Iganci_862@NODE_1_length_1464_cov_230.553584:0.00433722927834888534)30:0.00076214354327755766)32:0.00077452270559506841)41:0.00349214398126830106)18:0.00065788272823060477,(((Jupunba_macradenia_Lourteig_3021@NODE_1_length_1175_cov_116.076503:0.01102437221917322747,(Jupunba_idiopoda_Quesada_1718@NODE_1_length_1315_cov_82.469305:0.00317158915568915888,Jupunba_oxyphyllidia_Yonker_6157@NODE_1_length_1386_cov_123.523300:0.00148790756689392363)93:0.00149197730534654537)72:0.00149100383799822839,(((Jupunba_laeta_Mori_25147@NODE_1_length_1224_cov_50.772450:0.00522720062692024531,((Jupunba_floribunda_Iganci_883@NODE_1_length_1898_cov_102.526085:0.00861063881224951970,(Jupunba_commutata_Maguire_46145@NODE_1_length_1622_cov_120.619417:0.00661277333703794417,(Jupunba_leucophylla_Iganci_839@NODE_1_length_1511_cov_256.321478:0.00657890364592331536,Jupunba_microcalyx_Iganci_855@NODE_1_length_1861_cov_166.147422:0.00440536214253196747)80:0.00352077826903927568)34:0.00000100000050002909)34:0.00000100000050002909,(Jupunba_barbouriana_Iganci_847@NODE_1_length_1318_cov_197.978243:0.00159213800688787080,Jupunba_trapezifolia_Simon_1600@NODE_1_length_1437_cov_228.693922:0.00493480948707447024)100:0.00793245755255715321)95:0.00545493154781422421)86:0.00180193091110470273,((Cathormion_obliquifoliolatum_Wieringa_6519@NODE_1_length_1550_cov_177.070234:0.00552060316821619164,Cathormion_rhombifolium_Deighton_3618@NODE_1_length_1319_cov_88.842190:0.01042309493778272207)100:0.00646581280799713321,((Jupunba_nipensis_Mayo_19662@NODE_1_length_1029_cov_39.192227:0.00534260526187431764,Jupunba_oppositifolia_Liegier_16014@NODE_1_length_1280_cov_109.946800:0.00647404090589500519)85:0.00000100000050002909,(Jupunba_asplenifolia_Ekman_6383@NODE_1_length_974_cov_56.273133:0.00464790309378327118,Jupunba_abbottii_Zanoni_21220@NODE_1_length_1251_cov_115.954855:0.00483773692171030924)96:0.00360958613790145688)75:0.00092018162069003664)23:0.00000100000050002909)61:0.00197774422956361554,Balizia_elegans_Iganci_870@NODE_1_length_1774_cov_108.582204:0.00926095207099976621)39:0.00000100000050002909)49:0.00395810373384704317,Jupunba_cochleata_Bonadeu_673@NODE_1_length_1924_cov_108.763942:0.01131840529882508287)12:0.00000100000050002909)41:0.00178053285318518963)41:0.00068927871665991867)95:0.00345867902519198444,((Punjuba_lehmannii_Escobar_7465@NODE_1_length_1424_cov_108.391240:0.00101392520554969136,Punjuba_killipii_Palodorios_6252@NODE_1_length_1084_cov_67.437934:0.00414910934252851749)100:0.00940612587278258014,(Punjuba_callejasii_Daly_5935@NODE_1_length_1029_cov_43.315126:0.00755429969117089265,Punjuba_racemiflora_Jimenez_Soares_3626@NODE_1_length_1458_cov_138.096307:0.01007822796757120408)54:0.00341177753973480758)70:0.00091509321682924560)100:0.01100284109133429535,(Calliandra_bella_LPQ15696@NODE_1_length_1369_cov_180.825851:0.12931409550759115357,Afrocalliandra_redacta_Germishuizen_5585@NODE_1_length_1295_cov_186.723317:0.18461565218200451377)97:0.02462245913379991491)75:0.00535296371839621716,((Enterolobium_cyclocarpum_MWC9020@NODE_1_length_1436_cov_294.367918:0.03900035811786831119,Albizia_tomentella_Leach_Dunlop_3801@NODE_1_length_1426_cov_222.111935:0.04780053718216500241)76:0.00177769785861388134,(Acacia_rostellifera_Murphy_466@NODE_1_length_1777_cov_195.675294:0.03483787315274716745,Archidendron_clypearia_Wieringa_1849@NODE_1_length_1510_cov_238.883461:0.02413088516607148071)85:0.00377108015730714908)100:0.02491192190397877385)100:0.00499125039987576360)75:0.00200513390516529827,Albizia_edwallii_Dalmaso_272@NODE_1_length_1152_cov_9.078396:0.01496922385045834115);
