# Supplementary material for: A new generic circumscription of Hydrochorea (Leguminosae, Caesalpinioideae, mimosoid clade) with an amphi-Atlantic distribution
Source: PhytoKeys. 2022 Aug 22;205:401–37. doi: 10.3897/phytokeys.205.82775 (PMC9849043; doi:10.3897/phytokeys.205.82775)
Supplement: Supplementary material 3 — Supplementary data file S3 [file phytokeys-205-401_article-82775__-s003.zip › RBH3_m38134_comp36724_c0_seq2_exon05_1rr_1to1ortho.tre]

(((Punjuba_racemiflora_Jimenez_Soares_3626@NODE_1_length_792_cov_142.586014:0.00359802306586987303,Punjuba_killipii_Palodorios_6252@NODE_1_length_1299_cov_129.299509:0.00043261119364774818)69:0.00576414774127180507,Punjuba_callejasii_Daly_5935@NODE_1_length_1321_cov_28.217042:0.00560423232137909847)85:0.00450568108890271341,(((((Jupunba_microcalyx_Iganci_855@NODE_1_length_1580_cov_254.439122:0.00479849251639107802,Jupunba_leucophylla_Iganci_839@NODE_1_length_1696_cov_386.265596:0.00467870771480562685)88:0.00412872124090595070,(((((Jupunba_idiopoda_Quesada_1718@NODE_1_length_1503_cov_148.778401:0.00829694970270108273,Jupunba_oxyphyllidia_Yonker_6157@NODE_1_length_1597_cov_175.294737:0.00385232019618237092)79:0.00255423947246576294,Jupunba_filamentosa_Lima_7487@NODE_1_length_1804_cov_189.195715:0.01016359980417784817)10:0.00000100000050002909,(Jupunba_oppositifolia_Liegier_16014@NODE_1_length_1601_cov_149.413386:0.00318931580694478863,((Jupunba_abbottii_Zanoni_21220@NODE_1_length_1501_cov_127.775983:0.00472051077714186890,Jupunba_asplenifolia_Ekman_6383@NODE_1_length_1242_cov_61.598283:0.00084244775064129074)53:0.00078454370246712837,Jupunba_nipensis_Mayo_19662@NODE_1_length_1298_cov_36.423423:0.00401369074758127064)25:0.00000100000050002909)99:0.00575140306007727170)34:0.00000100000050002909,(Balizia_pedicellaris_Queiroz_15529@NODE_1_length_1311_cov_475.304936:0.01110735822686735597,((Jupunba_villosa_Borges_423@NODE_1_length_2256_cov_190.055989:0.00143971449628391927,Jupunba_limae_Iganci_261@NODE_1_length_1982_cov_173.874541:0.00520504722319960287)38:0.00000100000050002909,Jupunba_brachystachya_Lima_7438@NODE_1_length_1423_cov_244.965082:0.00738946960223096656)56:0.00142489194776854568)66:0.00181001056651400273)28:0.00179805501541347042,Jupunba_langsdorfii_Ribeiro_728@NODE_1_length_866_cov_128.011407:0.00897047636998633303)68:0.00000100000050002909)17:0.00000100000050002909,(((Jupunba_cochleata_Bonadeu_673@NODE_1_length_2092_cov_176.192556:0.00433270266681100042,Jupunba_laeta_Mori_25147@NODE_1_length_1571_cov_66.446452:0.00522402659545919291)93:0.00144740533933801854,(Jupunba_floribunda_Iganci_883@NODE_1_length_2176_cov_171.380181:0.00192332045371234120,Jupunba_longipedunculata_Cardona_2682@NODE_1_length_1553_cov_149.695122:0.00396998493397309263)99:0.00388407152025904354)61:0.00056383336800487421,(Balizia_elegans_Iganci_870@NODE_1_length_1986_cov_169.988476:0.00758226983292272557,(Balizia_leucocalyx_Aguilar_1939@NODE_1_length_2043_cov_199.590031:0.00991686026976915450,(Jupunba_macradenia_Lourteig_3021@NODE_1_length_1639_cov_140.028809:0.00628954592270881355,(Balizia_spnov_Morim_577@NODE_1_length_1657_cov_312.555556:0.00430556510302915370,((Hydrochorea_marginata_Morim_563@NODE_1_length_2080_cov_256.854718:0.00508650394159346642,Hydrochorea_corymbosa2_Iganci_862@NODE_1_length_1593_cov_412.100130:0.00259533734590387767)67:0.00061194397909921673,(Hydrochorea_gonggrijpii_Tillett_45696@NODE_1_length_1525_cov_192.171271:0.00067288158527866533,Hydrochorea_corymbosa1_Bonadeu_655@NODE_1_length_1455_cov_1032.815714:0.00282942567383929295)44:0.00000100000050002909)77:0.00066500020843022654)54:0.00084581297280004910)90:0.00155669769360590156)71:0.00054164506572022136)83:0.00172254511828777586)5:0.00000100000050002909)28:0.00000100000050002909,((Cathormion_obliquifoliolatum_Wieringa_6519@NODE_1_length_1548_cov_233.545211:0.00227474346077797531,Cathormion_rhombifolium_Deighton_3618@NODE_1_length_1536_cov_132.108979:0.00200439129945672277)100:0.00845914814003244885,((Jupunba_trapezifolia_Simon_1600@NODE_1_length_1394_cov_205.624347:0.00235535671133139642,Jupunba_barbouriana_Iganci_847@NODE_1_length_1970_cov_244.481775:0.00592740005795873090)71:0.00150423613968322608,Jupunba_commutata_Maguire_46145@NODE_1_length_1814_cov_176.123201:0.00184937783967237691)98:0.00377813127311911598)46:0.00072097997918021170)100:0.00770696449872005414,(((Albizia_coripatensis_Hughes_2433@NODE_1_length_877_cov_233.321250:0.00875812486495568775,Albizia_edwallii_Dalmaso_272@NODE_1_length_1119_cov_9.478383:0.01715219813754204070)93:0.00359434065047143985,(Albizia_burkartiana_StivalSantos_678@NODE_1_length_1150_cov_11.925114:0.01017202301095505856,(((Albizia_multiflora_Hughes_3090@NODE_1_length_1495_cov_210.272920:0.00669185099484302312,((Albizia_subdimidiata_var_subdimidiata_Ferreira_210@NODE_1_length_1652_cov_218.652063:0.00692809749696474565,Albizia_subdimidiata_var_minor_Gorts_341@NODE_1_length_1386_cov_46.012223:0.00589686917523810604)87:0.00454139198205078323,(Albizia_glabripetala_Lewis_1652@NODE_1_length_1365_cov_110.329193:0.00476466912942910634,Albizia_inundata_Wood_26530@NODE_1_length_1217_cov_296.496558:0.00950214857356397428)87:0.00271913715013206124)58:0.00161775311421762471)47:0.00000100000050002909,Albizia_niopoides_Simon_1601@NODE_1_length_1622_cov_223.038835:0.01928236527398292585)54:0.00149293522593663868,(Albizia_decandra_Vilhena_231@NODE_1_length_1152_cov_55.729302:0.00650443631701458358,((Albizia_tomentosa_Hughes_648@NODE_1_length_1574_cov_148.577154:0.00527917764683373276,Albizia_sinaloensis_Hughes_1576@NODE_1_length_1751_cov_116.050179:0.00199479866852178556)100:0.00745928667983071936,(Albizia_adinocephala_FHO33_88@NODE_1_length_2068_cov_205.303365:0.00886239110611199664,Albizia_xerophytica_Hughes_1435@NODE_1_length_1737_cov_127.673494:0.00721378794652071612)98:0.00223595801364739021)100:0.00367945238495836265)69:0.00093370575133834522)90:0.00296006391691157203)98:0.00429571346226829270)100:0.00820079958791268028,((Calliandra_bella_LPQ15696@NODE_1_length_729_cov_256.946319:0.04619870211612432664,Afrocalliandra_redacta_Germishuizen_5585@NODE_1_length_1619_cov_333.127756:0.04321487478941084953)100:0.03584571164212234373,((Albizia_tomentella_Leach_Dunlop_3801@NODE_1_length_1747_cov_230.728743:0.03589511929822358088,Enterolobium_cyclocarpum_MWC9020@NODE_1_length_1423_cov_468.491085:0.02792786142362163951)93:0.00282260249833981474,(Acacia_rostellifera_Murphy_466@NODE_1_length_1629_cov_333.315722:0.02810438568887041119,Archidendron_clypearia_Wieringa_1849@NODE_1_length_1489_cov_382.722380:0.02140185118859462554)73:0.00267540779761401247)92:0.00331962904952823714)72:0.00199343044030939921)66:0.00102701430799930350)99:0.00513162982638573021,Punjuba_lehmannii_Escobar_7465@NODE_1_length_1574_cov_138.250501:0.00654410849858851583);
