# Supplementary material for: A new generic circumscription of Hydrochorea (Leguminosae, Caesalpinioideae, mimosoid clade) with an amphi-Atlantic distribution
Source: PhytoKeys. 2022 Aug 22;205:401–37. doi: 10.3897/phytokeys.205.82775 (PMC9849043; doi:10.3897/phytokeys.205.82775)
Supplement: Supplementary material 3 — Supplementary data file S3 [file phytokeys-205-401_article-82775__-s003.zip › RBH3_m38134_comp36724_c0_seq2_exon06_1rr_MIortho1.tre]

(Jupunba_barbouriana_Iganci_847@NODE_1_length_1439_cov_177.054332:0.0017467582133,(((Balizia_leucocalyx_Aguilar_1939@NODE_1_length_1551_cov_158.721167:0.00973459811584,((((Jupunba_commutata_Maguire_46145@NODE_1_length_1453_cov_145.205669:0.00588883501322,((Jupunba_cochleata_Bonadeu_673@NODE_2_length_1234_cov_161.551426:0.0032455347686,Jupunba_laeta_Mori_25147@NODE_1_length_1028_cov_64.506835:0.00935804407449)64:0.00210375870046,(((((Jupunba_villosa_Borges_423@NODE_1_length_1782_cov_131.893842:0.00292971281488,Jupunba_brachystachya_Lima_7438@NODE_1_length_1633_cov_134.026992:0.0014593571596)89:1.00000050003e-06,Jupunba_limae_Iganci_261@NODE_1_length_1338_cov_138.973037:0.0026849413149)84:0.00101632607917,Balizia_pedicellaris_Queiroz_15529@NODE_1_length_662_cov_278.062603:0.0132685957926)97:0.00488905205944,(Jupunba_filamentosa_Lima_7487@NODE_2_length_1216_cov_168.904302:0.00916625441929,(((Jupunba_idiopoda_Quesada_1718@NODE_1_length_1113_cov_131.214286:0.00762715631492,Jupunba_oxyphyllidia_Yonker_6157@NODE_1_length_1131_cov_150.622391:0.00187687059722)91:0.00176256585282,(Jupunba_oppositifolia_Liegier_16014@NODE_1_length_1152_cov_127.687442:0.000911566220727,((Jupunba_asplenifolia_Ekman_6383@NODE_1_length_855_cov_48.425450:0.00125183349401,Jupunba_abbottii_Zanoni_21220@NODE_1_length_1091_cov_105.292899:0.00194966452536)30:1.00000050003e-06,Jupunba_nipensis_Mayo_19662@NODE_1_length_999_cov_47.482646:1.00000050003e-06)52:1.00000050003e-06)81:0.00183104695934)67:0.000870210160161,Jupunba_langsdorfii_Ribeiro_728@NODE_1_length_1560_cov_116.636548:0.0049839080508)63:0.000974443107629)11:1.00000050003e-06)25:0.000733928019577,(Hydrochorea_corymbosa1_Bonadeu_655@NODE_1_length_760_cov_256.916312:0.00441938873229,((((((Albizia_burkartiana_StivalSantos_678@NODE_1_length_680_cov_12.368000:0.00482194671742,((Albizia_xerophytica_Hughes_1435@NODE_1_length_1224_cov_100.557105:0.00512682508947,Albizia_adinocephala_FHO33_88@NODE_1_length_1608_cov_124.629001:0.00537518593755)100:0.00593952582255,(Albizia_sinaloensis_Hughes_1576@NODE_1_length_1278_cov_82.727727:0.00794198121974,Albizia_tomentosa_Hughes_648@NODE_1_length_922_cov_133.648521:0.00638559942807)100:0.00746280229917)88:0.00322635973467)48:0.00158355603905,(Albizia_decandra_Vilhena_231@NODE_1_length_608_cov_44.625235:0.00927114803763,Albizia_niopoides_Simon_1601@NODE_1_length_1204_cov_159.710736:0.0187439415901)64:0.00164762633343)26:1.00000050003e-06,((Albizia_glabripetala_Lewis_1652@NODE_1_length_953_cov_63.457763:0.00994748186792,Albizia_inundata_Wood_26530@NODE_1_length_771_cov_243.878492:0.00422150659483)90:0.0040400039376,((Albizia_subdimidiata_var_subdimidiata_Ferreira_210@NODE_1_length_1084_cov_164.040715:0.00488512478184,Albizia_subdimidiata_var_minor_Gorts_341@NODE_1_length_969_cov_40.924888:0.00770438451132)92:0.00501190994826,Albizia_multiflora_Hughes_3090@NODE_1_length_1138_cov_120.608860:0.010849544429)41:0.00145640958745)96:0.0052808442492)100:0.00886951297788,(Albizia_edwallii_Dalmaso_272@NODE_1_length_637_cov_5.778351:0.00159861950537,Albizia_coripatensis_Hughes_2433@NODE_1_length_1499_cov_193.707454:0.0127317330104)99:0.00349844145061)99:0.00895403121845,((Afrocalliandra_redacta_Germishuizen_5585@NODE_1_length_942_cov_199.519075:0.0530028780343,Calliandra_bella_LPQ15696@NODE_2_length_884_cov_179.707559:0.0777369554019)100:0.0611824783244,(Archidendron_clypearia_Wieringa_1849@NODE_1_length_1223_cov_255.614311:0.0231686422591,(Enterolobium_cyclocarpum_MWC9020@NODE_1_length_1405_cov_257.346386:0.0274187687634,Albizia_tomentella_Leach_Dunlop_3801@NODE_1_length_1279_cov_151.632280:0.0392619751529)90:0.00119241952403)46:0.00425990128688)48:0.00282239698858)48:0.00524843171763,Punjuba_lehmannii_Escobar_7465@NODE_1_length_1454_cov_86.541031:0.0135244740801)27:0.00110460667033)7:0.000989583381154)2:1.00000050003e-06)2:0.000728093902269)1:1.00000050003e-06,(Jupunba_floribunda_Iganci_883@NODE_1_length_1443_cov_147.428258:0.00663856522933,Jupunba_longipedunculata_Cardona_2682@NODE_1_length_1224_cov_99.006103:0.00435569561583)79:0.00145287395741)1:1.00000050003e-06,(Balizia_elegans_Iganci_870@NODE_1_length_1166_cov_167.656566:0.0082027329412,(Jupunba_macradenia_Lourteig_3021@NODE_1_length_1105_cov_126.738327:0.013596707566,(Balizia_spnov_Morim_577@NODE_1_length_1160_cov_206.691403:0.00651642146563,((Hydrochorea_gonggrijpii_Tillett_45696@NODE_1_length_1139_cov_143.088512:0.00197986508575,Hydrochorea_marginata_Morim_563@NODE_2_length_1174_cov_277.427530:0.00292788026147)67:1.00000050003e-06,Hydrochorea_corymbosa2_Iganci_862@NODE_1_length_596_cov_273.005545:0.00178549056398)39:0.00444219506525)38:0.00411195968048)21:0.0010193244159)10:0.000927432005816)5:0.00201900960034,(Cathormion_obliquifoliolatum_Wieringa_6519@NODE_1_length_638_cov_152.337907:0.00632177610953,Cathormion_rhombifolium_Deighton_3618@NODE_1_length_1184_cov_95.269196:0.00920147359385)61:0.00475572804409)5:0.0244406798351)3:0.00202750195255,(Jupunba_microcalyx_Iganci_855@NODE_1_length_1292_cov_188.844444:0.0100170356931,Jupunba_leucophylla_Iganci_839@NODE_1_length_1614_cov_253.820429:0.00635561971945)40:0.00247933635664)16:0.000166979179854,(Acacia_rostellifera_Murphy_466@NODE_1_length_1593_cov_170.160290:0.0528572237736,(Punjuba_callejasii_Daly_5935@NODE_1_length_946_cov_24.139241:0.00804035150049,(Punjuba_killipii_Palodorios_6252@NODE_1_length_941_cov_115.944444:0.00226445528099,Punjuba_racemiflora_Jimenez_Soares_3626@NODE_1_length_1393_cov_147.441489:0.0023269215883)100:0.0036996688872)83:0.00984762767212)26:0.00677860321249)98:0.00346773898595,Jupunba_trapezifolia_Simon_1600@NODE_1_length_1273_cov_126.568144:0.00160267314535):0;
