# Supplementary material for: A new generic circumscription of Hydrochorea (Leguminosae, Caesalpinioideae, mimosoid clade) with an amphi-Atlantic distribution
Source: PhytoKeys. 2022 Aug 22;205:401–37. doi: 10.3897/phytokeys.205.82775 (PMC9849043; doi:10.3897/phytokeys.205.82775)
Supplement: Supplementary material 3 — Supplementary data file S3 [file phytokeys-205-401_article-82775__-s003.zip › RBH3_m38134_comp36724_c0_seq2_exon10_1rr_MIortho1.tre]

(Albizia_edwallii_Dalmaso_272@NODE_1_length_1552_cov_7.947896:0.0049817241434,((((Albizia_decandra_Vilhena_231@NODE_1_length_1182_cov_55.350226:0.00740939588854,((Albizia_tomentosa_Hughes_648@NODE_1_length_1511_cov_168.004184:0.00376688299982,Albizia_sinaloensis_Hughes_1576@NODE_1_length_1515_cov_128.383866:0.00627480302397)100:0.0060026782406,(Albizia_adinocephala_FHO33_88@NODE_1_length_2102_cov_178.444938:0.00538286789784,Albizia_xerophytica_Hughes_1435@NODE_1_length_1667_cov_131.964151:0.00428419403628)99:0.00177135722465)92:0.00178226357244)56:1.00000050003e-06,(Albizia_niopoides_Simon_1601@NODE_1_length_1725_cov_213.486650:0.0100768212502,((Albizia_glabripetala_Lewis_1652@NODE_1_length_1199_cov_95.513369:0.00566579013814,Albizia_inundata_Wood_26530@NODE_1_length_697_cov_528.037383:0.0042544560734)84:0.00242598536246,((Albizia_subdimidiata_var_subdimidiata_Ferreira_210@NODE_1_length_1518_cov_237.136711:0.00182997094014,Albizia_subdimidiata_var_minor_Gorts_341@NODE_1_length_1435_cov_31.089838:0.0053975575076)97:0.00686072548798,Albizia_multiflora_Hughes_3090@NODE_1_length_1778_cov_178.572016:0.00704314826085)92:0.00182312159971)97:0.00435595353289)38:1.00000050003e-06)77:0.00237079370197,Albizia_burkartiana_StivalSantos_678@NODE_1_length_1420_cov_12.965568:0.0113099122694)100:0.00322388568649,(((Punjuba_lehmannii_Escobar_7465@NODE_1_length_1946_cov_113.474585:0.00973608440738,((Punjuba_racemiflora_Jimenez_Soares_3626@NODE_1_length_1547_cov_211.629252:0.00388881377698,Punjuba_killipii_Palodorios_6252@NODE_1_length_1503_cov_99.608696:0.00311284368982)100:0.00317894836719,Punjuba_callejasii_Daly_5935@NODE_1_length_1348_cov_26.661684:0.00334435564467)100:0.00314501273198)100:0.00385045229958,((((Jupunba_leucophylla_Iganci_839@NODE_1_length_2109_cov_289.132874:0.00271132364862,Jupunba_microcalyx_Iganci_855@NODE_1_length_1969_cov_202.395349:0.00341059309027)83:0.00202654757674,(Jupunba_floribunda_Iganci_883@NODE_1_length_2191_cov_163.183538:0.00423104522383,Jupunba_longipedunculata_Cardona_2682@NODE_1_length_1503_cov_151.999299:0.00142587016708)79:0.00130403852702)76:0.00134116535538,((Jupunba_cochleata_Bonadeu_673@NODE_1_length_1939_cov_185.469388:0.0081314904252,Jupunba_laeta_Mori_25147@NODE_1_length_1366_cov_54.725369:0.0102678339736)78:0.00209308264815,(Jupunba_commutata_Maguire_46145@NODE_1_length_1745_cov_168.607914:0.0044555248017,Jupunba_trapezifolia_Simon_1600@NODE_2_length_730_cov_219.013333:0.00714651587556)57:0.00148090233391)24:2.00000100006e-06)82:0.00559659321897,((((Jupunba_idiopoda_Quesada_1718@NODE_1_length_1584_cov_149.723955:0.00197268086173,Jupunba_oxyphyllidia_Yonker_6157@NODE_1_length_1514_cov_172.196242:0.00278008350201)52:0.000654445685228,Jupunba_filamentosa_Lima_7487@NODE_1_length_1844_cov_176.246180:0.0234678636026)29:1.00000050003e-06,(Jupunba_abbottii_Zanoni_21220@NODE_1_length_1348_cov_148.092054:0.00239476102486,((Jupunba_asplenifolia_Ekman_6383@NODE_1_length_1238_cov_69.810508:0.000900090876477,Jupunba_nipensis_Mayo_19662@NODE_1_length_1160_cov_56.420129:0.00525626518917)95:0.00475938188423,Jupunba_oppositifolia_Liegier_16014@NODE_1_length_1433_cov_162.885693:0.00458395394759)25:1.00000050003e-06)94:0.00274531812564)67:1.00000050003e-06,(Jupunba_langsdorfii_Ribeiro_728@NODE_1_length_1817_cov_178.510920:0.00746236309832,(Balizia_pedicellaris_Queiroz_15529@NODE_1_length_1828_cov_561.900169:0.00876874305064,((Jupunba_brachystachya_Lima_7438@NODE_1_length_1894_cov_187.070996:0.000555172495335,Jupunba_limae_Iganci_261@NODE_1_length_2205_cov_144.253289:0.00166763461994)71:1.00000050003e-06,Jupunba_villosa_Borges_423@NODE_1_length_1939_cov_206.588614:0.00171416362825)85:0.00167052506185)76:0.00166742878113)39:1.00000050003e-06)72:0.00222691819746)100:0.00506419986646)99:0.00219538888895,(((Calliandra_bella_LPQ15696@NODE_1_length_1531_cov_306.051582:0.0663850224561,Afrocalliandra_redacta_Germishuizen_5585@NODE_1_length_1529_cov_315.555785:0.0495406931676)100:0.0688920445187,Archidendron_clypearia_Wieringa_1849@NODE_1_length_1684_cov_295.232110:0.165657656304)99:0.0402569609902,(Acacia_rostellifera_Murphy_466@NODE_1_length_1979_cov_218.671399:0.022154801053,(Albizia_tomentella_Leach_Dunlop_3801@NODE_1_length_1672_cov_203.522884:0.0239184555051,Enterolobium_cyclocarpum_MWC9020@NODE_1_length_1694_cov_361.993197:0.0225199107649)76:0.00222175608478)87:0.00181920119914)100:0.00847791797706)100:0.00511216835553)91:0.00268744947648,Albizia_coripatensis_Hughes_2433@NODE_1_length_1836_cov_265.789653:0.012214303567):0;
