# Supplementary material for: A new generic circumscription of Hydrochorea (Leguminosae, Caesalpinioideae, mimosoid clade) with an amphi-Atlantic distribution
Source: PhytoKeys. 2022 Aug 22;205:401–37. doi: 10.3897/phytokeys.205.82775 (PMC9849043; doi:10.3897/phytokeys.205.82775)
Supplement: Supplementary material 3 — Supplementary data file S3 [file phytokeys-205-401_article-82775__-s003.zip › RBH3_m38740_comp36828_c0_seq1_exon01_1rr_1to1ortho.tre]

(Enterolobium_cyclocarpum_MWC9020@NODE_1_length_1261_cov_205.526182:0.01873645325532843214,((((Albizia_edwallii_Dalmaso_272@NODE_1_length_846_cov_7.117573:0.00381037396555924468,Albizia_coripatensis_Hughes_2433@NODE_1_length_1322_cov_179.978313:0.00872853745891008503)100:0.01036662710319168935,((Albizia_decandra_Vilhena_231@NODE_1_length_520_cov_18.237020:0.00499161359807557756,((Albizia_subdimidiata_var_subdimidiata_Ferreira_210@NODE_1_length_1029_cov_114.334034:0.00413939928337957088,((Albizia_subdimidiata_var_minor_Gorts_341@NODE_1_length_821_cov_46.567204:0.00440500524082408206,Albizia_glabripetala_Lewis_1652@NODE_1_length_936_cov_35.518044:0.01184538290478508692)71:0.00349494905676417562,Albizia_inundata_Wood_26530@NODE_1_length_942_cov_86.412627:0.01072469880584146079)30:0.00000100000050002909)63:0.00672753898347352129,Albizia_multiflora_Hughes_3090@NODE_1_length_1303_cov_85.207178:0.06032434059232998774)51:0.00173891643075290412)68:0.00403964667746892648,((Albizia_niopoides_Simon_1601@NODE_1_length_1016_cov_116.561235:0.01553627507859848406,Albizia_burkartiana_StivalSantos_678@NODE_1_length_782_cov_8.248968:0.01175947667535852392)75:0.00218475058310865257,(Albizia_xerophytica_Hughes_1435@NODE_1_length_1116_cov_75.853705:0.00182406711712168970,(Albizia_adinocephala_FHO33_88@NODE_1_length_1374_cov_105.676176:0.01063627269264597920,(Albizia_tomentosa_Hughes_648@NODE_1_length_1361_cov_69.059190:0.00542751500967016565,Albizia_sinaloensis_Hughes_1576@NODE_1_length_1011_cov_87.005353:0.00861670003969947952)98:0.00274911471665852244)45:0.00118316629294445996)100:0.00621507919865539778)48:0.00091228945656564439)72:0.00277093066468981535)100:0.01362232719339880570,((Calliandra_bella_LPQ15696@NODE_1_length_1276_cov_176.322769:0.06672218670311334809,Afrocalliandra_redacta_Germishuizen_5585@NODE_1_length_1049_cov_123.874486:0.04198683223233896228)100:0.05569684926950371762,(((Punjuba_lehmannii_Escobar_7465@NODE_1_length_1275_cov_89.808013:0.00526703552206067311,Punjuba_racemiflora_Jimenez_Soares_3626@NODE_1_length_1070_cov_135.870091:0.00607114768933292477)61:0.00000100000050002909,(Punjuba_callejasii_Daly_5935@NODE_1_length_1054_cov_34.440123:0.00632033162839965631,Punjuba_killipii_Palodorios_6252@NODE_1_length_902_cov_50.738182:0.00500271629519216058)60:0.00103080638458252403)97:0.00663553138943206566,(((((Jupunba_idiopoda_Quesada_1718@NODE_1_length_1016_cov_58.068158:0.00423706472157438230,Jupunba_oxyphyllidia_Yonker_6157@NODE_1_length_1083_cov_111.413519:0.00452085493158435603)76:0.00338296158546042783,((Balizia_spnov_Morim_577@NODE_1_length_748_cov_281.630592:0.00965709762662207878,(Balizia_pedicellaris_Queiroz_15529@NODE_1_length_1175_cov_147.791964:0.00803552875125866997,((Hydrochorea_gonggrijpii_Tillett_45696@NODE_1_length_1122_cov_140.379904:0.00485351317050515194,((Cathormion_obliquifoliolatum_Wieringa_6519@NODE_1_length_1102_cov_110.779370:0.00384729106728789235,Cathormion_rhombifolium_Deighton_3618@NODE_1_length_1177_cov_52.901818:0.00262915468719731281)86:0.00171662906422984487,((Hydrochorea_corymbosa1_Bonadeu_655@NODE_1_length_886_cov_100.948255:0.00252115729609867769,Hydrochorea_corymbosa2_Iganci_862@NODE_1_length_1073_cov_290.476424:0.00398338322526579133)100:0.00396818997811531834,Hydrochorea_marginata_Morim_563@NODE_1_length_1457_cov_117.006522:0.00089329323250668673)98:0.00356770452362323645)49:0.00000100000050002909)81:0.00265794462883454322,Balizia_elegans_Iganci_870@NODE_1_length_1397_cov_103.008333:0.00317542183806822234)43:0.00077193848265741665)68:0.00158464800379322216)23:0.00000100000050002909,(Jupunba_floribunda_Iganci_883@NODE_1_length_1502_cov_94.560000:0.01035730033679896703,((Jupunba_trapezifolia_Simon_1600@NODE_1_length_1092_cov_98.433944:0.00673170224231469088,Jupunba_commutata_Maguire_46145@NODE_1_length_1234_cov_112.876404:0.00311710208467557044)81:0.00117104108819726790,Jupunba_barbouriana_Iganci_847@NODE_1_length_1351_cov_158.580063:0.00397727272916631892)84:0.00238761910431625974)61:0.00154089640677639115)28:0.00000100000050002909)20:0.00078492122638442873,(Jupunba_longipedunculata_Cardona_2682@NODE_1_length_1039_cov_120.920998:0.00305388299603579633,(Balizia_leucocalyx_Aguilar_1939@NODE_1_length_592_cov_46.537864:0.00539511782918387309,((Jupunba_abbottii_Zanoni_21220@NODE_1_length_1038_cov_104.797086:0.00101420942065262392,Jupunba_oppositifolia_Liegier_16014@NODE_1_length_1041_cov_113.358921:0.00148021274784539266)97:0.00480342634399559976,(Jupunba_asplenifolia_Ekman_6383@NODE_1_length_826_cov_48.475300:0.00756894062728268469,Jupunba_nipensis_Mayo_19662@NODE_1_length_738_cov_43.620272:0.00228832617793676496)67:0.00477587246789275537)82:0.00501159458678308422)46:0.00152657038431345030)21:0.00000100000050002909)39:0.00076433289276864303,(Jupunba_microcalyx_Iganci_855@NODE_1_length_1392_cov_123.285932:0.00906812990475977868,Jupunba_leucophylla_Iganci_839@NODE_1_length_693_cov_330.160714:0.00839565464715056643)48:0.00290182006868051337)74:0.00158224916762102989,(Jupunba_macradenia_Lourteig_3021@NODE_1_length_1096_cov_120.851816:0.00905615687382693539,(Jupunba_langsdorfii_Ribeiro_728@NODE_1_length_1378_cov_92.737894:0.00713286126307006215,(Jupunba_laeta_Mori_25147@NODE_1_length_1088_cov_55.995054:0.00495276298957323009,((Jupunba_cochleata_Bonadeu_673@NODE_1_length_1542_cov_95.810239:0.00727969930191518094,((Jupunba_brachystachya_Lima_7438@NODE_1_length_1431_cov_96.872230:0.00393890662134319461,Jupunba_villosa_Borges_423@NODE_1_length_1575_cov_97.987316:0.00000100000050002909)66:0.00078363093608056831,Jupunba_limae_Iganci_261@NODE_1_length_1729_cov_73.611985:0.00315053976062890312)94:0.00235784076328121638)32:0.00000100000050002909,Jupunba_filamentosa_Lima_7487@NODE_1_length_1329_cov_99.714856:0.00812613825617923211)67:0.00117909055995749079)84:0.00117336901478298588)97:0.00315323806279895922)35:0.00000100000050002909)75:0.00083718388152090100)87:0.00412834017303053639)82:0.00311718546019725071)79:0.00404393933107944064,(Acacia_rostellifera_Murphy_466@NODE_1_length_1490_cov_156.526539:0.05736255307966167671,Archidendron_clypearia_Wieringa_1849@NODE_1_length_1226_cov_171.436031:0.02353553029414625145)85:0.00696812958792791728)100:0.00828143420942650636,Albizia_tomentella_Leach_Dunlop_3801@NODE_1_length_1238_cov_127.260121:0.01685943860213209161);
