# Supplementary material for: A new generic circumscription of Hydrochorea (Leguminosae, Caesalpinioideae, mimosoid clade) with an amphi-Atlantic distribution
Source: PhytoKeys. 2022 Aug 22;205:401–37. doi: 10.3897/phytokeys.205.82775 (PMC9849043; doi:10.3897/phytokeys.205.82775)
Supplement: Supplementary material 3 — Supplementary data file S3 [file phytokeys-205-401_article-82775__-s003.zip › RBH3_m38740_comp36828_c0_seq1_exon03_1rr_1to1ortho.tre]

(((Albizia_xerophytica_Hughes_1435@NODE_2_length_800_cov_21.077455:0.00520958694401470104,((Albizia_tomentosa_Hughes_648@NODE_2_length_746_cov_23.651719:0.00136923879238473579,Albizia_sinaloensis_Hughes_1576@NODE_2_length_774_cov_21.915352:0.00163876546260739719)99:0.00610343127161424442,Albizia_adinocephala_FHO33_88@NODE_2_length_947_cov_33.483908:0.00132491022233818031)94:0.00129583205351221854)94:0.00401301640475296151,(Albizia_niopoides_Simon_1601@NODE_2_length_878_cov_32.042447:0.00965426805413656039,(Albizia_multiflora_Hughes_3090@NODE_2_length_838_cov_27.360053:0.01419664355669189061,Albizia_glabripetala_Lewis_1652@NODE_2_length_654_cov_5.693241:0.01117136301618194653)90:0.00153453202404551983)90:0.00194248863530104162)97:0.00511093969455774823,(((((Jupunba_oppositifolia_Liegier_16014@NODE_3_length_683_cov_25.881188:0.00311209465257409083,(Jupunba_asplenifolia_Ekman_6383@NODE_3_length_548_cov_14.840764:0.00772524507129478816,Jupunba_abbottii_Zanoni_21220@NODE_2_length_796_cov_24.805285:0.00144796123771061920)51:0.00040075388771902703)96:0.00959103847660044972,((((Balizia_pedicellaris_Queiroz_15529@NODE_2_length_684_cov_48.190779:0.00157990014969922000,Balizia_elegans_Iganci_870@NODE_2_length_1000_cov_20.631636:0.00558130562585535707)66:0.00110078168094015594,Balizia_leucocalyx_Aguilar_1939@NODE_2_length_990_cov_36.334064:0.00759611579244893163)33:0.00000100000050002909,(Hydrochorea_gonggrijpii_Tillett_45696@NODE_2_length_677_cov_38.670000:0.00309399927378551992,Hydrochorea_marginata_Morim_563@NODE_2_length_1071_cov_39.909457:0.00216445318103973723)91:0.00432459791959613829)62:0.00109561151131506887,Cathormion_rhombifolium_Deighton_3618@NODE_2_length_878_cov_10.393258:0.01183085015290544564)70:0.00215547681516615455)29:0.00107902210365169531,((((Jupunba_trapezifolia_Simon_1600@NODE_2_length_558_cov_3.586481:0.00940667092639379393,Jupunba_barbouriana_Iganci_847@NODE_3_length_914_cov_34.189964:0.00424088917826146751)53:0.00000100000050002909,Jupunba_commutata_Maguire_46145@NODE_3_length_866_cov_20.911280:0.00500733957638531575)62:0.00133776360749835528,((Jupunba_microcalyx_Iganci_855@NODE_2_length_1129_cov_29.294677:0.00434659024912731427,Jupunba_leucophylla_Iganci_839@NODE_2_length_1459_cov_36.179450:0.00216206989703415830)75:0.00216160174843088582,(Jupunba_oxyphyllidia_Yonker_6157@NODE_2_length_850_cov_33.382924:0.00158665982066487506,Jupunba_idiopoda_Quesada_1718@NODE_3_length_679_cov_21.405316:0.00305429012899027840)93:0.00316014418758848222)24:0.00000100000050002909)53:0.00108448047197833844,((Jupunba_floribunda_Iganci_883@NODE_2_length_894_cov_25.696450:0.01761684234383259495,Jupunba_cochleata_Bonadeu_673@NODE_2_length_895_cov_10.678484:0.00482273955928964968)65:0.00110810235222602864,((Jupunba_laeta_Mori_25147@NODE_3_length_679_cov_8.973422:0.00947473593202622505,(Jupunba_langsdorfii_Ribeiro_728@NODE_2_length_1137_cov_20.280189:0.00547975665860919899,((Jupunba_brachystachya_Lima_7438@NODE_3_length_870_cov_20.185372:0.01555943390612364585,Jupunba_filamentosa_Lima_7487@NODE_2_length_1004_cov_22.104639:0.00216962127778243729)64:0.00107687725940444319,(Jupunba_villosa_Borges_423@NODE_2_length_1039_cov_23.056133:0.00761486106347073095,Jupunba_limae_Iganci_261@NODE_4_length_910_cov_18.768307:0.00595095951285359685)27:0.00000100000050002909)99:0.00547118289641809145)53:0.00211690466290479894)28:0.00000100000050002909,(Jupunba_longipedunculata_Cardona_2682@NODE_2_length_722_cov_18.891473:0.00294796414750667654,Jupunba_macradenia_Lourteig_3021@NODE_3_length_669_cov_25.103041:0.01006774100963430535)64:0.00186778956291941975)23:0.00000100000050002909)28:0.00107619902681656667)4:0.00000100000050002909)61:0.00621441977340419366,Punjuba_lehmannii_Escobar_7465@NODE_3_length_824_cov_21.223561:0.00497640173729874472)24:0.00000100000050002909,(Punjuba_callejasii_Daly_5935@NODE_4_length_593_cov_9.337209:0.00762378053267505785,(Archidendron_clypearia_Wieringa_1849@NODE_3_length_782_cov_53.998582:0.02408709162442457946,(Afrocalliandra_redacta_Germishuizen_5585@NODE_2_length_825_cov_52.894385:0.14101387465799616883,Enterolobium_cyclocarpum_MWC9020@NODE_2_length_861_cov_37.221939:0.02234173532933839482)66:0.00187141149232890281)71:0.00411558917672527440)32:0.00116441397082723544)97:0.01041394891901361447,Albizia_coripatensis_Hughes_2433@NODE_2_length_997_cov_42.663043:0.01220118603819806032);
