# Supplementary material for: A new generic circumscription of Hydrochorea (Leguminosae, Caesalpinioideae, mimosoid clade) with an amphi-Atlantic distribution
Source: PhytoKeys. 2022 Aug 22;205:401–37. doi: 10.3897/phytokeys.205.82775 (PMC9849043; doi:10.3897/phytokeys.205.82775)
Supplement: Supplementary material 3 — Supplementary data file S3 [file phytokeys-205-401_article-82775__-s003.zip › RBH3_m38740_comp36828_c0_seq1_exon03_3rr_1to1ortho.tre]

((((Punjuba_racemiflora_Jimenez_Soares_3626@NODE_1_length_1283_cov_130.130182:0.00491748536192254237,((Punjuba_callejasii_Daly_5935@NODE_1_length_912_cov_35.089820:0.00125010887931235469,Punjuba_killipii_Palodorios_6252@NODE_1_length_1014_cov_61.411953:0.01069671995124994376)56:0.00000100000050002909,Punjuba_lehmannii_Escobar_7465@NODE_1_length_1267_cov_109.700840:0.00422671795539500406)39:0.00000894274034085813)99:0.00732857093005193604,((Jupunba_langsdorfii_Ribeiro_728@NODE_1_length_1489_cov_100.956091:0.00595283010707332600,(Jupunba_macradenia_Lourteig_3021@NODE_1_length_1312_cov_88.652632:0.00612121630309517013,(Jupunba_laeta_Mori_25147@NODE_1_length_1052_cov_52.099487:0.00736403358499803599,((((Jupunba_brachystachya_Lima_7438@NODE_1_length_1450_cov_118.437728:0.00229896190886554530,Jupunba_filamentosa_Lima_7487@NODE_1_length_1545_cov_88.444823:0.00538223790194061139)77:0.00075330956204409884,Jupunba_limae_Iganci_261@NODE_1_length_1316_cov_118.394673:0.00393942349481391559)85:0.00151549182989890946,Jupunba_villosa_Borges_423@NODE_1_length_1599_cov_124.868594:0.00154929828297429044)66:0.00000100000050002909,Jupunba_cochleata_Bonadeu_673@NODE_1_length_1397_cov_124.159848:0.00689762936733577178)53:0.00166691217908619422)69:0.00163887628792325126)57:0.00229776881921583314)94:0.00413507167403056805,(((Jupunba_leucophylla_Iganci_839@NODE_1_length_1705_cov_201.805283:0.00230102215863233579,Jupunba_microcalyx_Iganci_855@NODE_1_length_1412_cov_166.131086:0.00529265011723688457)86:0.00227206728082654172,((Jupunba_commutata_Maguire_46145@NODE_1_length_1377_cov_120.779231:0.00194862109010721920,(Jupunba_trapezifolia_Simon_1600@NODE_1_length_1001_cov_82.610994:0.00124106703276471216,Jupunba_barbouriana_Iganci_847@NODE_1_length_1432_cov_171.755720:0.00498909659676030712)60:0.00101501837673436085)98:0.00374680068807721652,((Jupunba_idiopoda_Quesada_1718@NODE_1_length_953_cov_78.517123:0.00316797716533238818,Jupunba_oxyphyllidia_Yonker_6157@NODE_1_length_1103_cov_117.798246:0.01061445255106726465)100:0.07660915933801680511,(Jupunba_longipedunculata_Cardona_2682@NODE_1_length_1264_cov_121.649537:0.00338333646780972002,Jupunba_floribunda_Iganci_883@NODE_1_length_1454_cov_102.047930:0.00208540523731956095)74:0.00103015901115656883)23:0.00000100000050002909)51:0.00086496932383287907)33:0.00195784873423301758,((Balizia_pedicellaris_Queiroz_15529@NODE_1_length_1193_cov_169.166960:0.00538782948269179388,((Balizia_elegans_Iganci_870@NODE_1_length_1542_cov_104.533788:0.00384210606337254731,(Hydrochorea_gonggrijpii_Tillett_45696@NODE_1_length_1271_cov_134.381910:0.00336605538293370532,(Hydrochorea_marginata_Morim_563@NODE_1_length_1736_cov_139.072936:0.00286530793716949488,(Hydrochorea_corymbosa1_Bonadeu_655@NODE_1_length_719_cov_118.022590:0.01355041553717814366,Hydrochorea_corymbosa2_Iganci_862@NODE_1_length_1130_cov_118.545116:0.00098071926567471260)35:0.00097652103566265084)32:0.00094737874507493786)17:0.00000100000050002909)16:0.00000100000050002909,(Cathormion_obliquifoliolatum_Wieringa_6519@NODE_1_length_1132_cov_140.587744:0.00689397436408076617,Cathormion_rhombifolium_Deighton_3618@NODE_1_length_1292_cov_74.204938:0.00361930761672156097)95:0.00364557159342232323)39:0.00114922205621362651)51:0.00346181929618886780,(((Jupunba_abbottii_Zanoni_21220@NODE_1_length_1197_cov_124.683929:0.00284193396425213131,Jupunba_oppositifolia_Liegier_16014@NODE_1_length_1036_cov_136.708029:0.00388034549340671294)63:0.00000100000050002909,(Jupunba_asplenifolia_Ekman_6383@NODE_1_length_1021_cov_39.805085:0.00107930003716193916,Jupunba_nipensis_Mayo_19662@NODE_1_length_816_cov_47.071719:0.00280441380476438877)84:0.00327076269543676197)78:0.00230027925643819416,Balizia_leucocalyx_Aguilar_1939@NODE_1_length_1261_cov_120.802365:0.01259299011816298296)97:0.00404841262149644495)67:0.00375482353019793809)38:0.00036657336239702507)76:0.00332856629757803972)100:0.00596910029261230480,(((Albizia_niopoides_Simon_1601@NODE_1_length_1213_cov_127.204225:0.01387249735365080408,((Albizia_xerophytica_Hughes_1435@NODE_1_length_1102_cov_88.581463:0.00432956830281246152,Albizia_adinocephala_FHO33_88@NODE_1_length_1550_cov_100.475900:0.00865625950494674189)81:0.00066090005679937333,(Albizia_tomentosa_Hughes_648@NODE_1_length_1120_cov_112.742090:0.00701976185085262036,Albizia_sinaloensis_Hughes_1576@NODE_1_length_1222_cov_70.785153:0.00173891837180798663)98:0.00696604468476844964)83:0.00397496046787567357)85:0.00397404322505485932,(Albizia_burkartiana_StivalSantos_678@NODE_1_length_616_cov_8.222816:0.00405464409548658526,((Albizia_multiflora_Hughes_3090@NODE_1_length_1352_cov_122.618039:0.01022894743030060283,(Albizia_subdimidiata_var_subdimidiata_Ferreira_210@NODE_1_length_1100_cov_126.012708:0.00477482179905507498,((Albizia_glabripetala_Lewis_1652@NODE_1_length_1160_cov_33.533703:0.00547567906565357351,Albizia_subdimidiata_var_minor_Gorts_341@NODE_1_length_894_cov_30.695226:0.00127526085631221196)75:0.00236046918361296166,Albizia_inundata_Wood_26530@NODE_1_length_668_cov_113.024470:0.00180414566134327490)68:0.00086253373638374897)47:0.00284802755740377368)80:0.00300975549572297637,Albizia_decandra_Vilhena_231@NODE_1_length_718_cov_23.747270:0.00494647656448338798)93:0.00554472237875970001)32:0.00000100000050002909)91:0.00217225375887513403,(Albizia_edwallii_Dalmaso_272@NODE_1_length_706_cov_5.047619:0.00156068975774100718,Albizia_coripatensis_Hughes_2433@NODE_1_length_1612_cov_176.359609:0.00836559781886109591)100:0.01158564883367219772)100:0.01624877627226458537)77:0.00136898066116846536,((Albizia_tomentella_Leach_Dunlop_3801@NODE_1_length_1461_cov_154.413295:0.03182976128593159593,Enterolobium_cyclocarpum_MWC9020@NODE_1_length_1270_cov_234.868399:0.02229606070349907099)99:0.01019188006625870897,(Acacia_rostellifera_Murphy_466@NODE_1_length_1779_cov_167.801998:0.02132974606143202626,(Afrocalliandra_redacta_Germishuizen_5585@NODE_1_length_1113_cov_277.782819:0.03457830708831023669,Calliandra_bella_LPQ15696@NODE_1_length_1327_cov_268.657600:0.03765607520887768317)100:0.03849159668635747378)47:0.00215340932409636586)44:0.00091592119333169829,Archidendron_clypearia_Wieringa_1849@NODE_1_length_1246_cov_213.022241:0.02485785694714736857);
