# Supplementary material for: A new generic circumscription of Hydrochorea (Leguminosae, Caesalpinioideae, mimosoid clade) with an amphi-Atlantic distribution
Source: PhytoKeys. 2022 Aug 22;205:401–37. doi: 10.3897/phytokeys.205.82775 (PMC9849043; doi:10.3897/phytokeys.205.82775)
Supplement: Supplementary material 3 — Supplementary data file S3 [file phytokeys-205-401_article-82775__-s003.zip › RBH3_m39837_comp36982_c0_seq1_exon01_1rr_MIortho1.tre]

((Punjuba_lehmannii_Escobar_7465@NODE_1_length_2583_cov_192.447326:0.00382100502259,(Punjuba_racemiflora_Jimenez_Soares_3626@NODE_1_length_2502_cov_231.009485:0.0109770358259,(Punjuba_killipii_Palodorios_6252@NODE_1_length_2333_cov_98.998670:0.00450068318584,Punjuba_callejasii_Daly_5935@NODE_1_length_2183_cov_93.284900:0.00654872562341)60:1.00000050003e-06)77:0.000466049186785)100:0.00428984660488,(((Albizia_niopoides_Simon_1601@NODE_1_length_2572_cov_240.147094:0.0147814696579,((Albizia_decandra_Vilhena_231@NODE_1_length_2151_cov_48.732401:0.0151323992823,((Albizia_inundata_Wood_26530@NODE_1_length_2087_cov_341.410433:0.00427842534378,Albizia_subdimidiata_var_subdimidiata_Ferreira_210@NODE_1_length_2388_cov_220.791432:0.00444621324813)96:0.00138488128025,(Albizia_subdimidiata_var_minor_Gorts_341@NODE_1_length_2270_cov_61.372093:0.00154638210305,Albizia_glabripetala_Lewis_1652@NODE_1_length_2453_cov_86.760101:0.00597478545026)70:0.00302135932752)100:0.00817624150412)54:0.00255099652596,Albizia_multiflora_Hughes_3090@NODE_1_length_2417_cov_221.830342:0.0109865138053)90:0.00345323068075)100:0.00971234899104,((Albizia_edwallii_Dalmaso_272@NODE_1_length_2261_cov_11.417498:0.0036496103023,Albizia_coripatensis_Hughes_2433@NODE_1_length_2761_cov_351.810358:0.00768747939127)100:0.0083449993487,(Albizia_burkartiana_StivalSantos_678@NODE_1_length_2154_cov_15.705098:0.0113230413076,((Albizia_adinocephala_FHO33_88@NODE_1_length_2997_cov_216.628425:0.0386834540383,Albizia_xerophytica_Hughes_1435@NODE_1_length_2712_cov_131.181025:0.00562526153016)100:0.00603797206398,(Albizia_tomentosa_Hughes_648@NODE_1_length_2377_cov_168.036522:0.0036198255369,Albizia_sinaloensis_Hughes_1576@NODE_1_length_2378_cov_149.293785:0.00496177784358)100:0.00568956120793)100:0.00471450034268)100:0.00375548681974)87:0.00259901445002)100:0.00693124374002,(((Albizia_tomentella_Leach_Dunlop_3801@NODE_1_length_2641_cov_316.723089:0.0367769973318,Enterolobium_cyclocarpum_MWC9020@NODE_1_length_2534_cov_430.435490:0.0415839418393)62:0.00274631911946,(Afrocalliandra_redacta_Germishuizen_5585@NODE_1_length_2415_cov_256.221129:0.0718199509516,Calliandra_bella_LPQ15696@NODE_1_length_2803_cov_215.997799:0.0767090468968)100:0.0422509293464)50:0.000464363854417,(Acacia_rostellifera_Murphy_466@NODE_1_length_2801_cov_334.595081:0.0272876012249,Archidendron_clypearia_Wieringa_1849@NODE_1_length_2446_cov_369.074293:0.0208735351305)83:0.00325521808155)99:0.00448764469521)68:0.00165117330092,Jupunba_cochleata_Bonadeu_673@NODE_2_length_550_cov_9.693446:0.00821553114774)49:1.00000050003e-06;
