# Supplementary material for: A new generic circumscription of Hydrochorea (Leguminosae, Caesalpinioideae, mimosoid clade) with an amphi-Atlantic distribution
Source: PhytoKeys. 2022 Aug 22;205:401–37. doi: 10.3897/phytokeys.205.82775 (PMC9849043; doi:10.3897/phytokeys.205.82775)
Supplement: Supplementary material 3 — Supplementary data file S3 [file phytokeys-205-401_article-82775__-s003.zip › RBH3_m39837_comp36982_c0_seq1_exon03_1rr_1to1ortho.tre]

(Acacia_rostellifera_Murphy_466@NODE_1_length_1738_cov_217.402769:0.01521831347287421615,((Albizia_tomentella_Leach_Dunlop_3801@NODE_1_length_1460_cov_191.030369:0.02452874098148230889,Enterolobium_cyclocarpum_MWC9020@NODE_1_length_1569_cov_284.350536:0.01964811053734343005)64:0.00193663639976885456,((((Albizia_coripatensis_Hughes_2433@NODE_1_length_1515_cov_297.054937:0.00731197750321603990,Albizia_edwallii_Dalmaso_272@NODE_1_length_1564_cov_8.214049:0.00310439457374316573)100:0.00868521245540264560,(Albizia_burkartiana_StivalSantos_678@NODE_1_length_1557_cov_11.944740:0.01022594521674833820,((((Albizia_glabripetala_Lewis_1652@NODE_1_length_1114_cov_64.582449:0.00372568799966309285,(Albizia_decandra_Vilhena_231@NODE_1_length_834_cov_48.340819:0.00264372158590193409,(Albizia_inundata_Wood_26530@NODE_1_length_1470_cov_196.694700:0.00093523120158298654,(Albizia_subdimidiata_var_minor_Gorts_341@NODE_1_length_1092_cov_44.165517:0.00582371704305874750,Albizia_subdimidiata_var_subdimidiata_Ferreira_210@NODE_1_length_1219_cov_190.039405:0.00166169164733516081)67:0.00000100000050002909)95:0.00511414729923197371)92:0.00255278742039126254)93:0.00166097698511619585,Albizia_multiflora_Hughes_3090@NODE_1_length_1350_cov_171.904163:0.00677303369729734435)100:0.00393183877333420570,Albizia_niopoides_Simon_1601@NODE_1_length_1310_cov_199.969992:0.00925617307724727924)97:0.00408278866632783965,((Albizia_xerophytica_Hughes_1435@NODE_1_length_1525_cov_109.321133:0.00066409393987149404,Albizia_adinocephala_FHO33_88@NODE_1_length_1777_cov_143.634706:0.00362196469836094034)99:0.00330043785929040601,(Albizia_tomentosa_Hughes_648@NODE_1_length_1309_cov_136.095779:0.00387243737298819876,Albizia_sinaloensis_Hughes_1576@NODE_1_length_1430_cov_103.869919:0.00211713536439715093)100:0.00272934004967541116)100:0.00328156602465699528)60:0.00167761350296776043)90:0.00432500039313827613)100:0.00901947403235594039,((Jupunba_langsdorfii_Ribeiro_728@NODE_1_length_1687_cov_145.039130:0.00435658390285373516,((Jupunba_commutata_Maguire_46145@NODE_1_length_1532_cov_165.608247:0.01011187605844382671,(Jupunba_trapezifolia_Simon_1600@NODE_1_length_1753_cov_255.379270:0.00775305053242023121,Jupunba_barbouriana_Iganci_847@NODE_1_length_1506_cov_238.606718:0.00271830002392092025)66:0.00131915567938539367)24:0.00000100000050002909,(((((Jupunba_nipensis_Mayo_19662@NODE_1_length_930_cov_59.433763:0.00000100000050002909,Jupunba_asplenifolia_Ekman_6383@NODE_1_length_907_cov_72.671084:0.00000100000050002909)85:0.00135585121060067138,(Jupunba_oppositifolia_Liegier_16014@NODE_1_length_1202_cov_166.637333:0.00445042579985395134,Jupunba_abbottii_Zanoni_21220@NODE_1_length_1219_cov_148.844133:0.00356303895005285294)74:0.00176227449226252662)75:0.00147627853181739321,(Jupunba_idiopoda_Quesada_1718@NODE_1_length_1105_cov_123.625486:0.00277652954394448301,Jupunba_oxyphyllidia_Yonker_6157@NODE_1_length_1207_cov_177.739823:0.00333980613701453759)8:0.00000100000050002909)58:0.00155864432395140095,Jupunba_filamentosa_Lima_7487@NODE_1_length_1718_cov_128.639244:0.00626192531460053291)30:0.00000100000050002909,Jupunba_macradenia_Lourteig_3021@NODE_1_length_1339_cov_139.331220:0.00150222716277908976)47:0.00000100000050002909)54:0.00060191700372235857)95:0.00373988023752786078,((Punjuba_lehmannii_Escobar_7465@NODE_1_length_1490_cov_127.000000:0.00610322831262249607,((Punjuba_callejasii_Daly_5935@NODE_1_length_1047_cov_42.262887:0.00198989128991466360,Punjuba_racemiflora_Jimenez_Soares_3626@NODE_1_length_1451_cov_170.109170:0.00364129369626176903)85:0.00144633098349526723,Punjuba_killipii_Palodorios_6252@NODE_1_length_1108_cov_82.459748:0.00282191455073036411)95:0.00339961801866007574)98:0.00143535358805396609,(((((Jupunba_limae_Iganci_261@NODE_1_length_1882_cov_123.114681:0.00060863932092155280,Jupunba_villosa_Borges_423@NODE_1_length_1849_cov_153.716140:0.00443321954116224302)99:0.00248249758525737269,Jupunba_brachystachya_Lima_7438@NODE_1_length_1543_cov_161.391542:0.00329556787392269474)80:0.00061816468322170104,(Jupunba_floribunda_Iganci_883@NODE_1_length_1723_cov_129.134265:0.00433307416569736134,(Jupunba_longipedunculata_Cardona_2682@NODE_1_length_1296_cov_167.441345:0.00311542786859141801,(Jupunba_microcalyx_Iganci_855@NODE_1_length_1816_cov_167.409431:0.00000100000050002909,Jupunba_leucophylla_Iganci_839@NODE_1_length_1824_cov_261.078420:0.00061627138937275327)98:0.00371210542428058359)53:0.00000100000050002909)87:0.00123826270226945912)67:0.00061700385749326734,(Balizia_leucocalyx_Aguilar_1939@NODE_1_length_1619_cov_161.299611:0.00700688690084764684,((Balizia_spnov_Morim_577@NODE_1_length_1743_cov_210.384479:0.00499787490467517356,((Cathormion_rhombifolium_Deighton_3618@NODE_1_length_1292_cov_111.419753:0.00199473317942069645,Cathormion_obliquifoliolatum_Wieringa_6519@NODE_1_length_1618_cov_190.843890:0.00236912148459453775)90:0.00159153360861487509,(Hydrochorea_gonggrijpii_Tillett_45696@NODE_1_length_1324_cov_216.644747:0.00152603193728546166,(Hydrochorea_corymbosa2_Iganci_862@NODE_1_length_1730_cov_268.346866:0.00145057807026824988,(Hydrochorea_corymbosa1_Bonadeu_655@NODE_1_length_1472_cov_220.960480:0.00076928419017165898,Hydrochorea_marginata_Morim_563@NODE_1_length_1558_cov_249.096556:0.00292161810437734310)77:0.00069630888286153331)82:0.00000100000050002909)92:0.00209227232849409179)74:0.00061282275337413452)94:0.00186665327644963230,(Balizia_pedicellaris_Queiroz_15529@NODE_1_length_1022_cov_284.637022:0.01482070985839927836,Balizia_elegans_Iganci_870@NODE_1_length_1636_cov_140.092367:0.01073236587970708041)69:0.00000100000050002909)90:0.00186484967203775099)30:0.00000100000050002909)93:0.00185050962382736690,Jupunba_laeta_Mori_25147@NODE_1_length_1087_cov_68.964356:0.00952763113330116346)81:0.00186538578115934446)66:0.00061315625726019265)92:0.00111056377391308570)87:0.00209812387058090416,(Afrocalliandra_redacta_Germishuizen_5585@NODE_1_length_1306_cov_236.964199:0.09003246369269013449,Calliandra_bella_LPQ15696@NODE_1_length_1440_cov_301.336023:0.17035711376781292881)100:0.03088140092785840798)77:0.00125280543532872886)70:0.00456743436349053497,Archidendron_clypearia_Wieringa_1849@NODE_1_length_768_cov_493.972504:0.01042868555475518280);
