# Supplementary material for: A new generic circumscription of Hydrochorea (Leguminosae, Caesalpinioideae, mimosoid clade) with an amphi-Atlantic distribution
Source: PhytoKeys. 2022 Aug 22;205:401–37. doi: 10.3897/phytokeys.205.82775 (PMC9849043; doi:10.3897/phytokeys.205.82775)
Supplement: Supplementary material 3 — Supplementary data file S3 [file phytokeys-205-401_article-82775__-s003.zip › RBH3_m41253_comp37246_c0_seq4_exon09_1rr_MIortho1.tre]

(Acacia_rostellifera_Murphy_466@NODE_1_length_2426_cov_290.665815:0.0265088798169,((Enterolobium_cyclocarpum_MWC9020@NODE_1_length_1935_cov_450.147470:0.0238204549117,Albizia_tomentella_Leach_Dunlop_3801@NODE_1_length_2147_cov_237.314493:0.0263685251162)100:0.00832798938276,(((Afrocalliandra_redacta_Germishuizen_5585@NODE_1_length_1777_cov_305.046471:0.0527263968718,Calliandra_bella_LPQ15696@NODE_1_length_2004_cov_304.021796:0.0487049504072)100:0.0510826381265,(((((Albizia_niopoides_Simon_1601@NODE_1_length_1780_cov_224.810922:0.0196760505482,(Albizia_glabripetala_Lewis_1652@NODE_1_length_1719_cov_93.341657:0.0281937099618,((Albizia_subdimidiata_var_minor_Gorts_341@NODE_1_length_1815_cov_61.950518:0.00188506693127,(Albizia_subdimidiata_var_subdimidiata_Ferreira_210@NODE_1_length_1876_cov_234.651473:0.00271096310245,Albizia_inundata_Wood_26530@NODE_1_length_1606_cov_174.225661:0.00162491174756)91:0.00106287546179)100:0.00323187641876,Albizia_multiflora_Hughes_3090@NODE_1_length_1965_cov_210.135593:0.00592980070482)99:0.00428014186287)51:0.000634344602476)86:0.00161963185078,Albizia_decandra_Vilhena_231@NODE_1_length_1472_cov_53.960573:0.00984512080853)99:0.00218041053092,((Albizia_xerophytica_Hughes_1435@NODE_1_length_1972_cov_146.948813:0.00204492993237,Albizia_adinocephala_FHO33_88@NODE_1_length_2228_cov_216.778708:0.00574418846566)100:0.00261831066097,(Albizia_sinaloensis_Hughes_1576@NODE_1_length_1888_cov_125.816124:0.00675417910796,Albizia_tomentosa_Hughes_648@NODE_1_length_1864_cov_168.832121:0.00217208509686)100:0.00238182371187)100:0.00892877295377)94:0.00169357746049,(Albizia_edwallii_Dalmaso_272@NODE_1_length_1751_cov_7.028892:0.00351932089519,Albizia_coripatensis_Hughes_2433@NODE_1_length_2407_cov_282.597425:0.00943300477347)100:0.00555522891237)95:0.0011632449444,Albizia_burkartiana_StivalSantos_678@NODE_1_length_1657_cov_10.765293:0.00497963384175)100:0.0119088201915)55:0.00101217191079,(((Jupunba_barbouriana_Iganci_847@NODE_1_length_2363_cov_238.508749:0.00793329832201,Jupunba_langsdorfii_Ribeiro_728@NODE_1_length_2326_cov_188.420631:0.00466644573868)59:0.000410889109546,((Jupunba_commutata_Maguire_46145@NODE_1_length_2242_cov_204.697460:0.00509282061015,(((Balizia_elegans_Iganci_870@NODE_1_length_2097_cov_189.026733:0.00776825578294,(((Hydrochorea_corymbosa2_Iganci_862@NODE_1_length_1913_cov_307.069968:0.00318593019043,(Hydrochorea_marginata_Morim_563@NODE_1_length_2223_cov_317.022367:0.00135243940962,Hydrochorea_corymbosa1_Bonadeu_655@NODE_1_length_1685_cov_2085.593865:0.00121595620167)86:0.000673568795936)99:0.00271102571525,(Cathormion_rhombifolium_Deighton_3618@NODE_1_length_1953_cov_132.353412:0.0041414007322,Cathormion_obliquifoliolatum_Wieringa_6519@NODE_1_length_1977_cov_276.940166:0.00204858284405)94:0.00099555816012)91:0.000890883558946,Hydrochorea_gonggrijpii_Tillett_45696@NODE_1_length_1888_cov_206.308669:0.00430705091228)82:0.000881293821289)59:1.00000050003e-06,(Balizia_leucocalyx_Aguilar_1939@NODE_1_length_2236_cov_207.147754:0.00890925665925,Balizia_spnov_Morim_577@NODE_1_length_2113_cov_377.234694:0.00632334358349)87:0.000970179319803)97:0.00321970507551,(Jupunba_trapezifolia_Simon_1600@NODE_1_length_1945_cov_187.470899:0.00732280171465,((Jupunba_abbottii_Zanoni_21220@NODE_1_length_1918_cov_150.485062:0.00905543718798,Jupunba_oppositifolia_Liegier_16014@NODE_1_length_2024_cov_168.925013:0.00161354011382)99:0.00120486548059,(Jupunba_nipensis_Mayo_19662@NODE_1_length_1720_cov_52.680463:0.00209111238378,Jupunba_asplenifolia_Ekman_6383@NODE_1_length_1456_cov_70.071066:0.000697857676694)100:0.00630364785169)100:0.00366827339375)70:0.000513276128152)68:1.00000050003e-06)92:0.0018434414496,(((Jupunba_laeta_Mori_25147@NODE_1_length_1797_cov_86.817442:0.00974480358164,Jupunba_limae_Iganci_261@NODE_1_length_2363_cov_178.475066:0.00982991935804)29:0.000458015871962,Balizia_pedicellaris_Queiroz_15529@NODE_1_length_2090_cov_412.809337:0.0146144494834)10:1.00000050003e-06,((Jupunba_oxyphyllidia_Yonker_6157@NODE_1_length_1967_cov_194.315344:0.00292690916766,Jupunba_idiopoda_Quesada_1718@NODE_1_length_1822_cov_137.861891:0.00501776705993)100:0.00892536341409,(((Jupunba_filamentosa_Lima_7487@NODE_1_length_2297_cov_182.947748:0.00138054601853,(Jupunba_villosa_Borges_423@NODE_1_length_2286_cov_238.215029:0.00142316293776,Jupunba_brachystachya_Lima_7438@NODE_1_length_2315_cov_214.392315:0.00230313518572)90:0.000460237394481)97:0.00137939592774,(Jupunba_cochleata_Bonadeu_673@NODE_1_length_2670_cov_191.770150:0.00553116811913,Jupunba_macradenia_Lourteig_3021@NODE_1_length_1998_cov_172.619469:0.00455324793802)51:1.00000050003e-06)35:1.00000050003e-06,((Jupunba_longipedunculata_Cardona_2682@NODE_1_length_1964_cov_192.990991:0.00257166104257,Jupunba_floribunda_Iganci_883@NODE_1_length_2367_cov_181.490830:0.00435766313528)98:0.00164086814009,(Jupunba_microcalyx_Iganci_855@NODE_1_length_2539_cov_216.543867:0.00258705261956,Jupunba_leucophylla_Iganci_839@NODE_2_length_799_cov_168.627424:0.0100749908007)95:0.0038860844692)53:0.000913987066399)19:0.00137747094047)24:1.00000050003e-06)93:0.0018425456992)9:1.00000050003e-06)97:0.00231488430413,(Punjuba_racemiflora_Jimenez_Soares_3626@NODE_1_length_2296_cov_197.818387:0.00945025572861,(Punjuba_callejasii_Daly_5935@NODE_1_length_1692_cov_44.288545:0.00788543651345,(Punjuba_killipii_Palodorios_6252@NODE_1_length_1702_cov_116.785846:0.00238961053854,Punjuba_lehmannii_Escobar_7465@NODE_1_length_2128_cov_147.384203:0.00261209665227)100:0.00260077638152)85:1.00000050003e-06)100:0.00446389921417)100:0.00675581668382)36:1.00000050003e-06)96:0.00329959950897,Archidendron_clypearia_Wieringa_1849@NODE_1_length_2070_cov_350.577521:0.0142573426469):0;
