# Supplementary material for: A new generic circumscription of Hydrochorea (Leguminosae, Caesalpinioideae, mimosoid clade) with an amphi-Atlantic distribution
Source: PhytoKeys. 2022 Aug 22;205:401–37. doi: 10.3897/phytokeys.205.82775 (PMC9849043; doi:10.3897/phytokeys.205.82775)
Supplement: Supplementary material 3 — Supplementary data file S3 [file phytokeys-205-401_article-82775__-s003.zip › RBH3_m41439_comp37277_c0_seq1_exon06_1rr_MIortho1.tre]

(Enterolobium_cyclocarpum_MWC9020@NODE_1_length_1173_cov_133.791058:0.0764540436938,((((Punjuba_lehmannii_Escobar_7465@NODE_1_length_1400_cov_45.328798:0.0236290143573,(Punjuba_killipii_Palodorios_6252@NODE_1_length_1102_cov_34.378537:0.0209715864946,(Punjuba_callejasii_Daly_5935@NODE_1_length_826_cov_28.008011:0.0203203587264,Punjuba_racemiflora_Jimenez_Soares_3626@NODE_1_length_1125_cov_105.098282:0.0234138599212)61:0.00632086204863)96:0.00653777643204)100:0.0101695972017,((((((Hydrochorea_corymbosa2_Iganci_862@NODE_1_length_1027_cov_278.299383:0.00474067920293,Hydrochorea_corymbosa1_Bonadeu_655@NODE_1_length_778_cov_133.208852:0.0126887975159)99:0.0129802574885,(Hydrochorea_marginata_Morim_563@NODE_1_length_1327_cov_131.716800:0.0101446226464,Hydrochorea_gonggrijpii_Tillett_45696@NODE_1_length_979_cov_99.450111:0.0100735454476)85:0.00295442223393)99:0.00881925099931,Jupunba_langsdorfii_Ribeiro_728@NODE_1_length_1497_cov_71.908451:0.0151852935932)57:0.00232846089791,(Jupunba_longipedunculata_Cardona_2682@NODE_1_length_1107_cov_115.934951:0.0171875125557,Jupunba_filamentosa_Lima_7487@NODE_1_length_1493_cov_59.365113:0.0157353247091)15:0.00219234410003)19:0.00370927241453,(((Jupunba_barbouriana_Iganci_847@NODE_1_length_1434_cov_108.399410:0.0197087522091,Jupunba_macradenia_Lourteig_3021@NODE_1_length_1040_cov_79.941848:0.0191972949662)89:0.00699910629056,(Jupunba_brachystachya_Lima_7438@NODE_1_length_1467_cov_65.096403:0.0264804555723,((Jupunba_limae_Iganci_261@NODE_1_length_1564_cov_58.985878:0.0131128098162,(Jupunba_cochleata_Bonadeu_673@NODE_1_length_1741_cov_57.868990:0.0133795390413,Jupunba_villosa_Borges_423@NODE_1_length_1319_cov_90.016103:0.0735825123526)54:0.00315525842397)46:0.00329286415015,(Jupunba_oxyphyllidia_Yonker_6157@NODE_1_length_937_cov_102.347674:0.0575493068183,(Jupunba_leucophylla_Iganci_839@NODE_1_length_1235_cov_137.818653:0.0210590676178,Jupunba_laeta_Mori_25147@NODE_1_length_1185_cov_34.968412:0.0169354320002)45:0.00330515549951)7:1.00000050003e-06)5:0.00535943817169)4:1.00000050003e-06)4:0.000875389726265,((Jupunba_idiopoda_Quesada_1718@NODE_1_length_1064_cov_49.043566:0.0133366736511,(((Jupunba_oppositifolia_Liegier_16014@NODE_1_length_1096_cov_56.186457:0.00268185479413,Jupunba_abbottii_Zanoni_21220@NODE_1_length_1011_cov_77.910064:0.00490032217386)100:0.013200570668,(Jupunba_nipensis_Mayo_19662@NODE_1_length_870_cov_24.126103:0.0111725819203,Jupunba_asplenifolia_Ekman_6383@NODE_1_length_815_cov_37.673442:0.00565778408147)76:0.00542763694334)95:0.0107476646281,Jupunba_trapezifolia_Simon_1600@NODE_1_length_1052_cov_110.137412:0.0209895062813)45:0.00114572830873)31:0.00463795375237,((Balizia_elegans_Iganci_870@NODE_1_length_1335_cov_77.560413:0.0215095875669,Jupunba_microcalyx_Iganci_855@NODE_1_length_1317_cov_99.804839:0.018281795171)35:0.00132421123471,((Jupunba_commutata_Maguire_46145@NODE_1_length_1087_cov_97.495050:0.0150711995368,Jupunba_floribunda_Iganci_883@NODE_1_length_1165_cov_88.994485:0.0135833047149)71:0.00420685700693,Balizia_pedicellaris_Queiroz_15529@NODE_1_length_1249_cov_198.564489:0.0333189381501)31:1.00000050003e-06)70:0.00521532975622)6:0.000741525234899)15:0.00353793674836)31:1.00000050003e-06,((Cathormion_obliquifoliolatum_Wieringa_6519@NODE_1_length_1208_cov_152.749350:0.00972474812949,Cathormion_rhombifolium_Deighton_3618@NODE_1_length_1148_cov_58.360411:0.00789784857014)100:0.0139379825356,(Balizia_leucocalyx_Aguilar_1939@NODE_1_length_1025_cov_92.814346:0.0238480354533,Balizia_spnov_Morim_577@NODE_1_length_1201_cov_161.267888:0.0232788678016)58:0.0025417151602)95:0.0123030126795)100:0.0103341073278)100:0.0128509340558,((Albizia_coripatensis_Hughes_2433@NODE_1_length_1548_cov_130.755948:0.0198665242453,Albizia_edwallii_Dalmaso_272@NODE_1_length_691_cov_4.168239:0.0142154285839)100:0.0243280495653,((Albizia_niopoides_Simon_1601@NODE_1_length_883_cov_102.698511:0.026452587676,(((Albizia_inundata_Wood_26530@NODE_1_length_824_cov_4824.671001:0.0209856859637,(Albizia_subdimidiata_var_subdimidiata_Ferreira_210@NODE_1_length_1137_cov_87.732075:0.00768467315027,Albizia_subdimidiata_var_minor_Gorts_341@NODE_1_length_598_cov_28.172745:0.0237020774026)94:0.00442114904557)97:0.00725781863388,Albizia_decandra_Vilhena_231@NODE_1_length_778_cov_21.078459:0.0102651474257)69:0.00356720858019,Albizia_multiflora_Hughes_3090@NODE_1_length_1104_cov_95.342746:0.0176805843053)67:0.00407924148359)87:0.00814138703894,(Albizia_burkartiana_StivalSantos_678@NODE_1_length_884_cov_7.353438:0.0217194104146,(Albizia_glabripetala_Lewis_1652@NODE_2_length_611_cov_34.395131:0.0281248165137,(Albizia_xerophytica_Hughes_1435@NODE_1_length_1160_cov_54.249307:0.0284773135888,(Albizia_tomentosa_Hughes_648@NODE_1_length_1218_cov_59.602103:0.157866930578,(Albizia_adinocephala_FHO33_88@NODE_1_length_1117_cov_94.442308:0.0131485028475,Albizia_sinaloensis_Hughes_1576@NODE_1_length_978_cov_58.013319:0.0238321098433)54:1.00000050003e-06)95:0.0157050486355)76:0.00394613634003)29:0.00139748403152)31:0.001455575175)98:0.0199035363379)86:0.0125369541074)46:0.00185704417776,(Acacia_rostellifera_Murphy_466@NODE_1_length_1359_cov_98.922777:0.0589171130798,Archidendron_clypearia_Wieringa_1849@NODE_1_length_1298_cov_143.924652:0.0404986913386)45:0.00280718000991)39:0.00361590787864,Albizia_tomentella_Leach_Dunlop_3801@NODE_1_length_1160_cov_152.380425:0.0841978005806):0;
