# Supplementary material for: A new generic circumscription of Hydrochorea (Leguminosae, Caesalpinioideae, mimosoid clade) with an amphi-Atlantic distribution
Source: PhytoKeys. 2022 Aug 22;205:401–37. doi: 10.3897/phytokeys.205.82775 (PMC9849043; doi:10.3897/phytokeys.205.82775)
Supplement: Supplementary material 3 — Supplementary data file S3 [file phytokeys-205-401_article-82775__-s003.zip › RBH3_m45449_comp37752_c0_seq1_exon01_1rr_MIortho1.tre]

(Afrocalliandra_redacta_Germishuizen_5585@NODE_1_length_1092_cov_110.552709:0.0487325432533,(((Archidendron_clypearia_Wieringa_1849@NODE_1_length_1285_cov_142.473510:0.0204625649161,(((((Punjuba_killipii_Palodorios_6252@NODE_1_length_968_cov_20.548822:0.00211648980733,Punjuba_lehmannii_Escobar_7465@NODE_1_length_1314_cov_113.890865:0.00602705017798)100:0.00601764378815,((((Jupunba_idiopoda_Quesada_1718@NODE_1_length_1155_cov_39.072356:0.002647954747,Jupunba_oxyphyllidia_Yonker_6157@NODE_1_length_1106_cov_115.395530:0.00464673704244)100:0.00672074500994,Jupunba_cochleata_Bonadeu_673@NODE_1_length_1416_cov_65.337565:0.00891189214891)77:0.00196739840139,Jupunba_macradenia_Lourteig_3021@NODE_1_length_1218_cov_144.832603:0.0123992251353)99:0.00393800402782,(Punjuba_callejasii_Daly_5935@NODE_1_length_1020_cov_122.538706:0.00712884547304,Punjuba_racemiflora_Jimenez_Soares_3626@NODE_1_length_1441_cov_102.027126:0.0107842344685)86:0.00309450019555)32:1.00000050003e-06)59:0.00128055750522,Balizia_leucocalyx_Aguilar_1939@NODE_1_length_1458_cov_65.191166:0.0326288882347)52:0.00205035851801,((((Jupunba_laeta_Mori_25147@NODE_1_length_1074_cov_57.669007:0.0115695252058,(Jupunba_floribunda_Iganci_883@NODE_1_length_1463_cov_77.388167:0.0118709823622,(Jupunba_asplenifolia_Ekman_6383@NODE_1_length_1034_cov_81.252874:0.00297144171252,(Jupunba_abbottii_Zanoni_21220@NODE_1_length_1152_cov_136.661395:0.00168211788355,(Jupunba_oppositifolia_Liegier_16014@NODE_1_length_990_cov_140.944140:0.00156735194686,Jupunba_nipensis_Mayo_19662@NODE_1_length_821_cov_34.776882:0.0037747275687)80:0.00156702086033)45:1.00000050003e-06)96:0.0034414986764)55:0.000880636842578)41:0.000880028659372,((Jupunba_filamentosa_Lima_7487@NODE_1_length_1488_cov_75.076541:0.000782312168936,(Jupunba_limae_Iganci_261@NODE_1_length_1900_cov_60.872189:0.00313820820081,Jupunba_villosa_Borges_423@NODE_1_length_1541_cov_97.880464:0.00156690006392)16:1.00000050003e-06)42:1.00000050003e-06,Jupunba_brachystachya_Lima_7438@NODE_1_length_1616_cov_84.090968:0.00630144838472)100:0.00769806418916)59:0.000973081568166,(Jupunba_longipedunculata_Cardona_2682@NODE_1_length_1142_cov_145.672300:0.00808167898892,((Jupunba_leucophylla_Iganci_839@NODE_1_length_1745_cov_143.098921:0.00398898703363,Jupunba_microcalyx_Iganci_855@NODE_1_length_1445_cov_153.959795:0.00157178056618)100:0.00722138881488,((Jupunba_barbouriana_Iganci_847@NODE_1_length_1519_cov_121.384189:0.00353090122923,Jupunba_commutata_Maguire_46145@NODE_1_length_1256_cov_122.603902:0.00604541826776)91:0.00116543810615,((((Cathormion_rhombifolium_Deighton_3618@NODE_1_length_1146_cov_65.686623:0.00177848841065,Cathormion_obliquifoliolatum_Wieringa_6519@NODE_1_length_996_cov_168.752391:0.0031002706859)100:0.00628564062593,((((Hydrochorea_corymbosa1_Bonadeu_655@NODE_1_length_809_cov_3043.718833:0.00156333246666,Hydrochorea_corymbosa2_Iganci_862@NODE_1_length_919_cov_421.870370:0.00993291078352)57:0.00254668355171,Hydrochorea_marginata_Morim_563@NODE_3_length_564_cov_71.891170:0.00544393602826)42:0.00120472343895,Hydrochorea_gonggrijpii_Tillett_45696@NODE_1_length_1077_cov_95.702000:0.00210469499272)56:0.00250232044848,Balizia_spnov_Morim_577@NODE_1_length_967_cov_347.065789:0.00962503795282)46:1.00000050003e-06)93:0.00354787279654,(Balizia_elegans_Iganci_870@NODE_1_length_1396_cov_76.755118:0.00976552243179,Balizia_pedicellaris_Queiroz_15529@NODE_1_length_1063_cov_391.245040:0.00972326414872)11:1.00000050003e-06)45:0.000787188826925,Jupunba_trapezifolia_Simon_1600@NODE_1_length_980_cov_288.073514:0.00632710972542)52:0.000785454004374)62:0.00156735951513)73:0.00234453354342)15:1.00000050003e-06)66:0.000777219625113,Jupunba_langsdorfii_Ribeiro_728@NODE_1_length_1517_cov_81.344444:0.00391255174454)100:0.0070284101592)96:0.00331807524399,((Albizia_coripatensis_Hughes_2433@NODE_1_length_1313_cov_142.036408:0.0154857964152,Albizia_edwallii_Dalmaso_272@NODE_1_length_760_cov_10.948936:0.0125553580989)97:0.00696667252042,((Albizia_burkartiana_StivalSantos_678@NODE_1_length_885_cov_9.803614:0.00958974266664,((Albizia_xerophytica_Hughes_1435@NODE_1_length_1089_cov_53.831028:0.00452221222035,Albizia_adinocephala_FHO33_88@NODE_1_length_1656_cov_74.447752:0.00236461636066)100:0.00819963982633,(Albizia_tomentosa_Hughes_648@NODE_1_length_1155_cov_67.257885:0.00478230374447,Albizia_sinaloensis_Hughes_1576@NODE_1_length_965_cov_61.778153:0.0119811686425)100:0.00958740803255)99:0.0075671230607)98:0.00403578453435,(Albizia_niopoides_Simon_1601@NODE_1_length_1171_cov_96.162706:0.0266562185681,((Albizia_multiflora_Hughes_3090@NODE_1_length_1173_cov_51.562044:0.0175863837798,(((Albizia_subdimidiata_var_subdimidiata_Ferreira_210@NODE_1_length_1171_cov_57.262340:0.00250298493997,Albizia_subdimidiata_var_minor_Gorts_341@NODE_1_length_915_cov_27.146778:0.00575682310189)98:0.00639198029711,Albizia_inundata_Wood_26530@NODE_1_length_834_cov_108.261874:0.00503751877365)79:0.00579300503266,Albizia_decandra_Vilhena_231@NODE_1_length_809_cov_31.562842:0.00656818171777)50:1.00000050003e-06)49:0.00397130902859,Albizia_glabripetala_Lewis_1652@NODE_1_length_1018_cov_43.238045:0.0159123088692)75:0.00255522346212)100:0.00879107283675)100:0.0150154956849)97:0.00410443724005)83:0.00229856586992)39:0.000123853927719,Albizia_tomentella_Leach_Dunlop_3801@NODE_1_length_1148_cov_181.994398:0.0448373691711)17:1.00000050003e-06,(Acacia_rostellifera_Murphy_466@NODE_1_length_1465_cov_189.087176:0.0261958684222,Enterolobium_cyclocarpum_MWC9020@NODE_1_length_1102_cov_185.408780:0.0291099656624)32:0.00148337606668)100:0.0360142742022,Calliandra_bella_LPQ15696@NODE_1_length_1237_cov_129.034483:0.0662645982233):0;
