# Supplementary material for: A new generic circumscription of Hydrochorea (Leguminosae, Caesalpinioideae, mimosoid clade) with an amphi-Atlantic distribution
Source: PhytoKeys. 2022 Aug 22;205:401–37. doi: 10.3897/phytokeys.205.82775 (PMC9849043; doi:10.3897/phytokeys.205.82775)
Supplement: Supplementary material 3 — Supplementary data file S3 [file phytokeys-205-401_article-82775__-s003.zip › RBH3_m45449_comp37752_c0_seq1_exon01_2rr_1to1ortho.tre]

(Jupunba_villosa_Borges_423@NODE_2_length_1082_cov_13.339303:0.02055932272442523648,((Jupunba_macradenia_Lourteig_3021@NODE_3_length_606_cov_44.262760:0.09842888170434620221,((Jupunba_floribunda_Iganci_883@NODE_3_length_861_cov_24.948980:0.03126437813065351123,Jupunba_limae_Iganci_261@NODE_2_length_986_cov_33.282728:0.02725877538598243943)16:0.00456118740245342082,(((Jupunba_idiopoda_Quesada_1718@NODE_2_length_636_cov_15.466905:0.00566994435872939656,Jupunba_oxyphyllidia_Yonker_6157@NODE_2_length_763_cov_47.495627:0.00895222461600780894)100:0.01654011419738755928,((Jupunba_commutata_Maguire_46145@NODE_2_length_754_cov_21.968981:0.02439066249249340762,Jupunba_trapezifolia_Simon_1600@NODE_3_length_630_cov_44.766957:0.01636696492139945447)91:0.02151415268141130405,Jupunba_langsdorfii_Ribeiro_728@NODE_2_length_1157_cov_24.200000:0.02552037875679454004)39:0.01445730141521227308)60:0.00000100000050002909,Jupunba_laeta_Mori_25147@NODE_2_length_754_cov_14.098966:0.03116814530165129549)18:0.00270845723308131775)5:0.00070223862177057751)11:0.00219723908336187787,((((Jupunba_abbottii_Zanoni_21220@NODE_2_length_750_cov_40.716196:0.00368121942368950092,Jupunba_oppositifolia_Liegier_16014@NODE_2_length_732_cov_26.029008:0.00157443797901240775)100:0.03049205040969239430,(Hydrochorea_gonggrijpii_Tillett_45696@NODE_2_length_713_cov_21.643082:0.09773635528765795000,((Balizia_elegans_Iganci_870@NODE_2_length_860_cov_25.846743:0.02170956078223230945,((Hydrochorea_corymbosa2_Iganci_862@NODE_2_length_621_cov_161.210247:0.01589946546490196219,Cathormion_rhombifolium_Deighton_3618@NODE_2_length_660_cov_29.631218:0.01022633411497862917)70:0.00375592307512566479,(Hydrochorea_corymbosa1_Bonadeu_655@NODE_2_length_656_cov_73.326123:0.16429840574908385897,Hydrochorea_marginata_Morim_563@NODE_1_length_1131_cov_35.616698:0.02425599149966692694)72:0.00955061228892269999)86:0.00451152472760900456)72:0.00283803610173223196,Balizia_spnov_Morim_577@NODE_2_length_805_cov_88.740000:0.02819530476198970487)56:0.00514577216250111137)76:0.00464121675175602905)100:0.01658091731696910084,Jupunba_longipedunculata_Cardona_2682@NODE_2_length_655_cov_27.589965:0.01822639410090831635)56:0.00374662859242078008,((Punjuba_racemiflora_Jimenez_Soares_3626@NODE_2_length_920_cov_49.224199:0.02113733683363423418,Punjuba_callejasii_Daly_5935@NODE_2_length_554_cov_20.735849:0.04054704001653743062)100:0.01625131331081139385,(Enterolobium_cyclocarpum_MWC9020@NODE_2_length_967_cov_65.055056:0.15063004521734388308,(Acacia_rostellifera_Murphy_466@NODE_2_length_1059_cov_53.419552:0.09760131992750874230,Archidendron_clypearia_Wieringa_1849@NODE_2_length_688_cov_25.479542:0.06995490327638637096)95:0.02761460224041304909)100:0.04709501548689033756)99:0.06863101154742810850)42:0.00817080259265584932)69:0.00537879528188036759,Jupunba_cochleata_Bonadeu_673@NODE_2_length_866_cov_19.817490:0.03443101623302471936);
