# Supplementary material for: A new generic circumscription of Hydrochorea (Leguminosae, Caesalpinioideae, mimosoid clade) with an amphi-Atlantic distribution
Source: PhytoKeys. 2022 Aug 22;205:401–37. doi: 10.3897/phytokeys.205.82775 (PMC9849043; doi:10.3897/phytokeys.205.82775)
Supplement: Supplementary material 3 — Supplementary data file S3 [file phytokeys-205-401_article-82775__-s003.zip › RBH3_m45528_comp37759_c0_seq2_exon04_1rr_MIortho1.tre]

((Albizia_tomentella_Leach_Dunlop_3801@NODE_1_length_1594_cov_173.609097:0.0328433955774,(((((Punjuba_lehmannii_Escobar_7465@NODE_1_length_1561_cov_123.524259:0.00211487079479,Punjuba_killipii_Palodorios_6252@NODE_1_length_1137_cov_123.965094:0.00393200749968)98:0.00321018201515,(Punjuba_callejasii_Daly_5935@NODE_1_length_1318_cov_31.112812:0.003430012067,Punjuba_racemiflora_Jimenez_Soares_3626@NODE_1_length_1763_cov_164.138790:0.00419446317432)91:0.00164979115619)94:0.00259827908021,(((Jupunba_langsdorfii_Ribeiro_728@NODE_1_length_1918_cov_147.652363:0.00363661603916,(((Jupunba_cochleata_Bonadeu_673@NODE_1_length_2033_cov_156.166667:0.00619816008077,Jupunba_floribunda_Iganci_883@NODE_1_length_1728_cov_168.096305:0.00745469669263)17:1.00000050003e-06,Jupunba_macradenia_Lourteig_3021@NODE_1_length_1444_cov_139.986101:0.00512746153164)18:1.00000050003e-06,(Jupunba_barbouriana_Iganci_847@NODE_1_length_1698_cov_211.578038:0.00671563008424,Jupunba_microcalyx_Iganci_855@NODE_1_length_2012_cov_192.202584:0.00732482139875)18:0.00060686791204)15:0.000602584240339)9:1.00000050003e-06,((Jupunba_idiopoda_Quesada_1718@NODE_1_length_1344_cov_134.025257:0.00689572410233,Jupunba_leucophylla_Iganci_839@NODE_1_length_2079_cov_260.806194:0.00329453939194)33:0.00109839702352,((Jupunba_oxyphyllidia_Yonker_6157@NODE_1_length_1409_cov_163.479730:0.0968631910236,(Jupunba_laeta_Mori_25147@NODE_1_length_1230_cov_72.928881:0.00432433779597,((Jupunba_villosa_Borges_423@NODE_1_length_1781_cov_188.873826:0.00242360380653,Jupunba_limae_Iganci_261@NODE_1_length_2044_cov_131.469243:0.00853515658793)71:0.00060107952071,(Jupunba_brachystachya_Lima_7438@NODE_1_length_1898_cov_150.381109:0.00181770920935,Jupunba_filamentosa_Lima_7487@NODE_1_length_1905_cov_147.042123:0.00365210144126)76:0.00120341177594)22:1.00000050003e-06)71:0.00180942222926)27:1.00000050003e-06,Jupunba_longipedunculata_Cardona_2682@NODE_1_length_1395_cov_160.264036:0.00769657811885)21:1.00000050003e-06)6:1.00000050003e-06)34:0.00121197157956,((Balizia_pedicellaris_Queiroz_15529@NODE_1_length_1490_cov_378.548432:0.00981919728421,(Balizia_spnov_Morim_577@NODE_1_length_1416_cov_320.091844:0.00650557539129,(Hydrochorea_corymbosa2_Iganci_862@NODE_1_length_1294_cov_448.769169:0.00335320610492,Hydrochorea_corymbosa1_Bonadeu_655@NODE_1_length_1107_cov_265.740494:0.00305485678967)100:0.00561172307926)91:0.00122211927274)79:0.00149806947597,(((Jupunba_abbottii_Zanoni_21220@NODE_1_length_1320_cov_134.050684:0.00291598143941,(Jupunba_asplenifolia_Ekman_6383@NODE_1_length_1035_cov_74.253653:0.00109265251141,Jupunba_nipensis_Mayo_19662@NODE_1_length_1135_cov_51.086957:0.000950820146265)74:0.0009510709548)42:1.00000050003e-06,Jupunba_oppositifolia_Liegier_16014@NODE_1_length_1132_cov_174.961137:0.0048090952772)77:0.000972639782152,(Balizia_leucocalyx_Aguilar_1939@NODE_1_length_1822_cov_172.986819:0.0122773488535,(((Cathormion_rhombifolium_Deighton_3618@NODE_1_length_1598_cov_109.559500:0.00147124976132,Cathormion_obliquifoliolatum_Wieringa_6519@NODE_1_length_1324_cov_336.396375:0.000800126879813)99:0.00356563338912,(Hydrochorea_gonggrijpii_Tillett_45696@NODE_1_length_1379_cov_191.498464:0.00149482572975,Hydrochorea_marginata_Morim_563@NODE_1_length_1440_cov_228.848129:0.00351385925343)83:0.000700666012143)89:0.000750870830873,Balizia_elegans_Iganci_870@NODE_1_length_1637_cov_158.260897:0.00323319329211)73:0.000599612551572)91:0.00152498013672)61:0.000752949325403)62:0.000749715521841)41:0.00435831038823)24:0.000666530610598,(Jupunba_trapezifolia_Simon_1600@NODE_1_length_565_cov_99.376471:0.00636078472143,Jupunba_commutata_Maguire_46145@NODE_1_length_1592_cov_168.058746:0.00763275802933)51:0.00610940221354)99:0.00282811850082,((((Albizia_edwallii_Dalmaso_272@NODE_1_length_1179_cov_8.935943:0.00988716500962,Albizia_coripatensis_Hughes_2433@NODE_1_length_1740_cov_241.443175:0.00641094870265)90:0.00235453993107,((Albizia_burkartiana_StivalSantos_678@NODE_1_length_1105_cov_13.556190:0.00705809584866,(Albizia_xerophytica_Hughes_1435@NODE_1_length_1510_cov_119.154920:0.00806952364951,((Albizia_tomentosa_Hughes_648@NODE_1_length_1404_cov_151.149209:0.00089958555577,Albizia_sinaloensis_Hughes_1576@NODE_1_length_1431_cov_118.911374:0.00239463228851)100:0.00427967342472,Albizia_adinocephala_FHO33_88@NODE_1_length_1951_cov_156.302561:0.00856616817783)100:0.00708421239099)60:1.00000050003e-06)60:0.00148037723335,(Albizia_niopoides_Simon_1601@NODE_1_length_1445_cov_196.154240:0.0155372088457,(Albizia_multiflora_Hughes_3090@NODE_1_length_1560_cov_152.218476:0.0114942891131,(Albizia_glabripetala_Lewis_1652@NODE_1_length_1217_cov_75.360526:0.00286790373645,(Albizia_subdimidiata_var_subdimidiata_Ferreira_210@NODE_1_length_1355_cov_201.099374:0.00448302715267,(Albizia_inundata_Wood_26530@NODE_1_length_1033_cov_262.735174:0.0112464062157,Albizia_subdimidiata_var_minor_Gorts_341@NODE_1_length_1144_cov_47.948454:0.0027843435669)33:0.000966488539045)48:0.00234317398301)65:0.00169739167927)100:0.00472104204623)100:0.00422335026875)63:0.00138605441511)67:0.000744847185242,Albizia_decandra_Vilhena_231@NODE_1_length_989_cov_70.317982:0.00833369744339)100:0.00808859621778,(Afrocalliandra_redacta_Germishuizen_5585@NODE_1_length_1131_cov_384.328273:0.0433925152136,Calliandra_bella_LPQ15696@NODE_1_length_1694_cov_294.260977:0.0954073142662)100:0.0355204687203)52:0.000908312539088)43:0.00116502177284)19:1.00000050003e-06,(Acacia_rostellifera_Murphy_466@NODE_1_length_1875_cov_223.433815:0.0228764528382,Archidendron_clypearia_Wieringa_1849@NODE_1_length_1584_cov_278.980756:0.0177318135242)39:0.000606723754559,Enterolobium_cyclocarpum_MWC9020@NODE_1_length_1515_cov_319.910987:0.0238994663368):0;
