# Supplementary material for: A new generic circumscription of Hydrochorea (Leguminosae, Caesalpinioideae, mimosoid clade) with an amphi-Atlantic distribution
Source: PhytoKeys. 2022 Aug 22;205:401–37. doi: 10.3897/phytokeys.205.82775 (PMC9849043; doi:10.3897/phytokeys.205.82775)
Supplement: Supplementary material 3 — Supplementary data file S3 [file phytokeys-205-401_article-82775__-s003.zip › RBH3_m45528_comp37759_c0_seq2_exon09_1rr_MIortho1.tre]

(((Albizia_edwallii_Dalmaso_272@NODE_1_length_1237_cov_11.973773:0.0186154157321,(Albizia_coripatensis_Hughes_2433@NODE_1_length_1931_cov_322.287487:0.0194994577681,(((Albizia_xerophytica_Hughes_1435@NODE_1_length_1909_cov_132.449236:0.00643179741653,((Albizia_adinocephala_FHO33_88@NODE_1_length_2213_cov_177.654963:0.00744697531293,(Albizia_tomentosa_Hughes_648@NODE_1_length_1664_cov_181.122243:0.00366611474703,Albizia_sinaloensis_Hughes_1576@NODE_1_length_1698_cov_132.827267:0.00439561907727)100:0.00754022598437)99:0.00315696023082,(Albizia_niopoides_Simon_1601@NODE_1_length_1880_cov_207.332224:0.0185426741542,(Albizia_multiflora_Hughes_3090@NODE_1_length_1791_cov_196.569428:0.0041642870022,(Albizia_subdimidiata_var_subdimidiata_Ferreira_210@NODE_1_length_1748_cov_200.728905:0.00176703697893,(Albizia_subdimidiata_var_minor_Gorts_341@NODE_1_length_1227_cov_56.765217:0.0247136478398,Albizia_inundata_Wood_26530@NODE_1_length_1098_cov_337.952061:0.00661937317769)47:0.00420119099688)78:0.0149762365389)70:0.00347907648835)78:0.015308547754)26:0.00182579597729)61:0.0561505514618,Albizia_decandra_Vilhena_231@NODE_1_length_1185_cov_64.054152:0.028888572238)40:0.0331765279204,(Albizia_glabripetala_Lewis_1652@NODE_1_length_680_cov_56.761194:0.161501956803,Albizia_burkartiana_StivalSantos_678@NODE_1_length_1164_cov_17.614968:0.0226599406304)28:0.00730210303988)98:0.0581647046679)56:0.00519127277018)55:0.00989825675257,(((Punjuba_killipii_Palodorios_6252@NODE_1_length_1403_cov_115.358974:0.00242189687927,Punjuba_lehmannii_Escobar_7465@NODE_1_length_1849_cov_144.739278:0.00330612164307)100:0.00254527356763,(Punjuba_callejasii_Daly_5935@NODE_1_length_1310_cov_36.734793:0.00365672709903,Punjuba_racemiflora_Jimenez_Soares_3626@NODE_1_length_1793_cov_198.827506:0.0102150051694)55:0.000901192652812)100:0.00786208810106,(Jupunba_barbouriana_Iganci_847@NODE_1_length_1773_cov_260.912736:0.000801828787719,(Jupunba_trapezifolia_Simon_1600@NODE_1_length_1094_cov_386.177093:0.00482768991758,Jupunba_commutata_Maguire_46145@NODE_1_length_1804_cov_186.778807:0.00559197313141)87:0.00442481263757)90:0.0114160734324)82:0.00205651086428)15:0.000334941426864,((Calliandra_bella_LPQ15696@NODE_1_length_1930_cov_317.174852:0.0335535972415,Afrocalliandra_redacta_Germishuizen_5585@NODE_1_length_1887_cov_309.898343:0.0456480259124)100:0.152048819069,(Enterolobium_cyclocarpum_MWC9020@NODE_1_length_1925_cov_360.964286:0.0442201130529,(Acacia_rostellifera_Murphy_466@NODE_1_length_2100_cov_268.322788:0.029986769784,Archidendron_clypearia_Wieringa_1849@NODE_1_length_1722_cov_357.305167:0.0175712335419)77:0.00190158203105)84:0.00185853378669)9:5.90455732943e-05,Albizia_tomentella_Leach_Dunlop_3801@NODE_1_length_1730_cov_247.623714:0.0402117626994):0;
