# Supplementary material for: A new generic circumscription of Hydrochorea (Leguminosae, Caesalpinioideae, mimosoid clade) with an amphi-Atlantic distribution
Source: PhytoKeys. 2022 Aug 22;205:401–37. doi: 10.3897/phytokeys.205.82775 (PMC9849043; doi:10.3897/phytokeys.205.82775)
Supplement: Supplementary material 3 — Supplementary data file S3 [file phytokeys-205-401_article-82775__-s003.zip › RBH3_m46182_comp37849_c0_seq3_exon08_1rr_MIortho1.tre]

(Balizia_pedicellaris_Queiroz_15529@NODE_1_length_552_cov_42.189135:0.00336587738524,((Jupunba_cochleata_Bonadeu_673@NODE_1_length_1224_cov_197.022668:0.0186000838003,(Jupunba_oxyphyllidia_Yonker_6157@NODE_1_length_1589_cov_123.280423:0.00611891917202,Jupunba_idiopoda_Quesada_1718@NODE_1_length_1349_cov_97.191824:0.0178196727563)99:0.00668412731229)52:0.00401720210593,(((Punjuba_racemiflora_Jimenez_Soares_3626@NODE_1_length_1585_cov_149.884615:0.0161144701035,((Punjuba_callejasii_Daly_5935@NODE_1_length_1106_cov_31.625850:0.0115581108145,Punjuba_lehmannii_Escobar_7465@NODE_1_length_1467_cov_118.660432:0.00812087822278)51:0.000956283570077,Punjuba_killipii_Palodorios_6252@NODE_1_length_1214_cov_79.431838:0.0109769572218)55:0.00217291847998)96:0.00666647614611,(Enterolobium_cyclocarpum_MWC9020@NODE_1_length_1554_cov_262.700745:0.0448264848617,((((Albizia_xerophytica_Hughes_1435@NODE_1_length_1510_cov_100.020237:0.0608663248718,Albizia_adinocephala_FHO33_88@NODE_1_length_2079_cov_141.144855:0.0152056435423)99:0.00326334642136,(Albizia_sinaloensis_Hughes_1576@NODE_1_length_1358_cov_111.989852:0.00586783142325,Albizia_tomentosa_Hughes_648@NODE_1_length_1542_cov_101.751536:0.00560869253518)99:0.00873834161069)100:0.0162054155916,((((Albizia_decandra_Vilhena_231@NODE_1_length_959_cov_51.185941:0.0150989248149,(Albizia_niopoides_Simon_1601@NODE_1_length_1452_cov_167.204364:0.0236996710489,(Albizia_glabripetala_Lewis_1652@NODE_1_length_1288_cov_76.944674:0.0173814860535,(Albizia_subdimidiata_var_minor_Gorts_341@NODE_1_length_1168_cov_43.520623:0.000991333919049,(Albizia_inundata_Wood_26530@NODE_1_length_955_cov_315.037778:0.00986832555273,Albizia_subdimidiata_var_subdimidiata_Ferreira_210@NODE_1_length_1424_cov_121.867854:0.00562824744656)44:0.00108536252141)100:0.0153903963521)48:0.00398224107997)14:1.00000050003e-06)27:0.00219612257096,Albizia_burkartiana_StivalSantos_678@NODE_1_length_935_cov_13.220455:0.0117668885467)17:1.00000050003e-06,Albizia_multiflora_Hughes_3090@NODE_1_length_1246_cov_168.639008:0.0172243927708)98:0.0118850343384,(Albizia_coripatensis_Hughes_2433@NODE_1_length_1816_cov_213.771133:0.0123706567045,Albizia_edwallii_Dalmaso_272@NODE_1_length_1184_cov_7.806909:0.0183586967838)97:0.00958201297462)88:0.00272640705935)99:0.0192125975377,((Afrocalliandra_redacta_Germishuizen_5585@NODE_1_length_1350_cov_167.576591:0.106546051613,Calliandra_bella_LPQ15696@NODE_1_length_1575_cov_185.285714:0.0723803086569)100:0.0719699009006,(Albizia_tomentella_Leach_Dunlop_3801@NODE_1_length_1520_cov_187.768538:0.0395433852752,(Acacia_rostellifera_Murphy_466@NODE_1_length_1644_cov_200.112317:0.043072408291,Archidendron_clypearia_Wieringa_1849@NODE_1_length_1482_cov_260.209964:0.0258223321531)97:0.00294994864277)93:0.00427207001569)76:0.00885086007986)66:0.00186831034215)100:0.0102195660269)19:0.000529408068569,Jupunba_langsdorfii_Ribeiro_728@NODE_1_length_1648_cov_140.280076:0.0125577400946)13:0.00160606329102)38:0.00258821579475,Jupunba_commutata_Maguire_46145@NODE_1_length_1437_cov_154.406618:0.0151693438778):0;
