# Supplementary material for: A new generic circumscription of Hydrochorea (Leguminosae, Caesalpinioideae, mimosoid clade) with an amphi-Atlantic distribution
Source: PhytoKeys. 2022 Aug 22;205:401–37. doi: 10.3897/phytokeys.205.82775 (PMC9849043; doi:10.3897/phytokeys.205.82775)
Supplement: Supplementary material 3 — Supplementary data file S3 [file phytokeys-205-401_article-82775__-s003.zip › RBH3_m46834_comp37931_c0_seq2_exon04_1rr_MIortho1.tre]

(Acacia_rostellifera_Murphy_466@NODE_1_length_1289_cov_138.619637:0.0445022466322,(((Albizia_tomentella_Leach_Dunlop_3801@NODE_1_length_1146_cov_111.325538:0.0706586876059,Enterolobium_cyclocarpum_MWC9020@NODE_1_length_1324_cov_164.064154:0.0348721949757)97:0.0154138650104,(((Albizia_edwallii_Dalmaso_272@NODE_1_length_667_cov_5.093137:0.0254995161609,Albizia_coripatensis_Hughes_2433@NODE_1_length_1392_cov_116.368061:0.0456191452395)67:0.00756729921316,((((Albizia_xerophytica_Hughes_1435@NODE_1_length_901_cov_50.171117:0.00784610470374,Albizia_adinocephala_FHO33_88@NODE_1_length_1347_cov_63.732283:0.00669244197505)96:0.00444427058665,(Albizia_tomentosa_Hughes_648@NODE_1_length_1198_cov_51.476360:0.00237844262257,Albizia_sinaloensis_Hughes_1576@NODE_1_length_976_cov_49.377086:0.00472246152571)82:0.00120747701611)100:0.0125973840928,((Albizia_subdimidiata_var_minor_Gorts_341@NODE_1_length_848_cov_27.744488:0.00267228181036,Albizia_subdimidiata_var_subdimidiata_Ferreira_210@NODE_1_length_968_cov_127.583614:0.0013666460261)97:0.00453558381067,Albizia_inundata_Wood_26530@NODE_1_length_645_cov_199.805085:0.00534637286596)87:0.00904998463616)52:0.00228317842204,(Albizia_multiflora_Hughes_3090@NODE_1_length_1205_cov_97.230496:0.0177496374856,((Albizia_decandra_Vilhena_231@NODE_1_length_643_cov_23.169611:0.0126671281588,Albizia_glabripetala_Lewis_1652@NODE_1_length_738_cov_43.387292:0.0117436555578)28:0.00356589545216,(Albizia_niopoides_Simon_1601@NODE_1_length_862_cov_134.284076:0.0223441232255,Albizia_burkartiana_StivalSantos_678@NODE_1_length_641_cov_8.404437:0.0171392582855)97:0.00739534680077)21:1.00000050003e-06)47:0.00499205467513)100:0.0149031507749)62:0.00506022610801,((Punjuba_callejasii_Daly_5935@NODE_1_length_849_cov_13.238342:0.0174654803047,(Punjuba_killipii_Palodorios_6252@NODE_1_length_779_cov_37.223647:1.00000050003e-06,Punjuba_lehmannii_Escobar_7465@NODE_1_length_1158_cov_66.091582:0.00612775095745)99:0.016097224967)94:0.00205590849208,Punjuba_racemiflora_Jimenez_Soares_3626@NODE_1_length_1182_cov_82.833484:0.0113511564583)100:0.00887485615593)53:0.0015278711975)49:0.00416200388738,(((((Jupunba_macradenia_Lourteig_3021@NODE_1_length_1022_cov_74.146032:0.0109624171261,(Jupunba_oxyphyllidia_Yonker_6157@NODE_1_length_1059_cov_78.527495:0.00319359255917,Jupunba_idiopoda_Quesada_1718@NODE_1_length_895_cov_58.310513:0.00509476591357)89:0.00206236442599)59:0.00234418008624,((Jupunba_microcalyx_Iganci_855@NODE_1_length_1065_cov_68.639676:0.0101234756615,(Jupunba_longipedunculata_Cardona_2682@NODE_2_length_626_cov_57.196721:0.00187746837839,(Hydrochorea_corymbosa2_Iganci_862@NODE_1_length_935_cov_69.493182:0.00855639563492,(((Cathormion_obliquifoliolatum_Wieringa_6519@NODE_1_length_995_cov_77.525532:0.00654738326924,Cathormion_rhombifolium_Deighton_3618@NODE_1_length_1031_cov_47.011530:0.00238898041203)100:0.0102262352738,Hydrochorea_corymbosa1_Bonadeu_655@NODE_1_length_537_cov_196.039419:0.00913958243879)51:1.00000050003e-06,Hydrochorea_marginata_Morim_563@NODE_1_length_1368_cov_103.762974:0.013480693579)97:0.0116005972924)31:1.00000050003e-06)22:1.00000050003e-06)30:0.00179865416476,((Balizia_leucocalyx_Aguilar_1939@NODE_1_length_1320_cov_79.555109:0.0144902430831,(Balizia_elegans_Iganci_870@NODE_1_length_1392_cov_67.146768:0.00662782703577,((Jupunba_abbottii_Zanoni_21220@NODE_1_length_928_cov_56.352526:0.00662842365022,(Jupunba_oppositifolia_Liegier_16014@NODE_1_length_909_cov_69.174279:0.00497808876556,(Jupunba_nipensis_Mayo_19662@NODE_1_length_600_cov_22.556405:1.00000050003e-06,Jupunba_asplenifolia_Ekman_6383@NODE_1_length_742_cov_20.714286:0.00155723679976)100:0.00786419460914)81:0.00156814645278)91:0.00380679133913,(Jupunba_barbouriana_Iganci_847@NODE_2_length_930_cov_33.359906:0.0247616960632,Balizia_pedicellaris_Queiroz_15529@NODE_1_length_1143_cov_179.094669:0.017075635761)84:0.00901029842799)53:0.00318521990675)23:0.000550122162022)10:1.00000050003e-06,Jupunba_commutata_Maguire_46145@NODE_1_length_737_cov_60.489394:0.0165038559581)21:0.00267409288244)3:1.00000050003e-06)17:0.00261976231024,Jupunba_cochleata_Bonadeu_673@NODE_1_length_1574_cov_72.437542:0.017944487346)65:0.00112496017112,Jupunba_langsdorfii_Ribeiro_728@NODE_1_length_1491_cov_77.925035:0.0173419454838)60:0.00359429003661,Jupunba_floribunda_Iganci_883@NODE_1_length_1578_cov_67.030646:0.0154926443702)96:0.00784700106188)92:0.00996921751819,Archidendron_clypearia_Wieringa_1849@NODE_1_length_1053_cov_147.012295:0.0168750106161):0;
