# Supplementary material for: A new generic circumscription of Hydrochorea (Leguminosae, Caesalpinioideae, mimosoid clade) with an amphi-Atlantic distribution
Source: PhytoKeys. 2022 Aug 22;205:401–37. doi: 10.3897/phytokeys.205.82775 (PMC9849043; doi:10.3897/phytokeys.205.82775)
Supplement: Supplementary material 3 — Supplementary data file S3 [file phytokeys-205-401_article-82775__-s003.zip › RBH3_m48041_comp38092_c1_seq4_exon08_1rr_1to1ortho.tre]

(Calliandra_bella_LPQ15696@NODE_1_length_1624_cov_192.506787:0.05598652154788895385,((Archidendron_clypearia_Wieringa_1849@NODE_1_length_1580_cov_148.175649:0.12381249926938661665,(((Punjuba_callejasii_Daly_5935@NODE_1_length_1187_cov_14.661261:0.01116054945799774441,((Punjuba_lehmannii_Escobar_7465@NODE_1_length_1855_cov_59.842520:0.00441523516069063267,Punjuba_killipii_Palodorios_6252@NODE_1_length_1300_cov_54.775961:0.00246115484891881384)91:0.00146854601959562486,Punjuba_racemiflora_Jimenez_Soares_3626@NODE_1_length_1875_cov_92.181869:0.00530204552248472651)86:0.00000100000050002909)90:0.00231562129993525927,(((Jupunba_oxyphyllidia_Yonker_6157@NODE_1_length_1632_cov_86.186495:0.00218716092336667615,Jupunba_idiopoda_Quesada_1718@NODE_1_length_1464_cov_66.390050:0.00506884368864213720)91:0.00207800881487459326,((((Jupunba_cochleata_Bonadeu_673@NODE_1_length_2125_cov_88.440918:0.00574047518677592641,Jupunba_longipedunculata_Cardona_2682@NODE_1_length_1543_cov_62.467258:0.00469250996650113876)40:0.00000100000050002909,((Jupunba_microcalyx_Iganci_855@NODE_1_length_1846_cov_111.788581:0.00518123325420795193,Jupunba_leucophylla_Iganci_839@NODE_1_length_2127_cov_164.403902:0.00345334508550563211)100:0.00342808994673744717,Jupunba_floribunda_Iganci_883@NODE_1_length_1882_cov_86.416620:0.00344387343427438779)24:0.00000100000050002909)6:0.00000100000050002909,(Jupunba_laeta_Mori_25147@NODE_1_length_1442_cov_35.268864:0.01104270514699120728,Jupunba_barbouriana_Iganci_847@NODE_1_length_1821_cov_118.041284:0.00580895922464680532)55:0.00051730528364650127)94:0.00228352317008337791,Jupunba_macradenia_Lourteig_3021@NODE_1_length_1527_cov_75.821379:0.00686046612839051606)37:0.00000100000050002909)88:0.00114352839789909778,(((Jupunba_asplenifolia_Ekman_6383@NODE_1_length_907_cov_25.233735:0.00241213781425767817,((Jupunba_oppositifolia_Liegier_16014@NODE_1_length_1306_cov_76.527258:0.00410229211467320713,Jupunba_abbottii_Zanoni_21220@NODE_1_length_1412_cov_70.599251:0.00147027353836703695)23:0.00000100000050002909,Jupunba_nipensis_Mayo_19662@NODE_1_length_1298_cov_20.682228:0.00408500412543775972)59:0.00000100000050002909)80:0.00207330016576673815,((((Hydrochorea_corymbosa2_Iganci_862@NODE_1_length_1422_cov_46.997074:0.00000100000050002909,Hydrochorea_corymbosa1_Bonadeu_655@NODE_1_length_1106_cov_73.500476:0.00000100000050002909)94:0.00145505953639724051,Hydrochorea_marginata_Morim_563@NODE_1_length_2192_cov_117.619858:0.00200130102006491764)100:0.00536955890874736812,((Balizia_elegans_Iganci_870@NODE_1_length_1689_cov_76.602357:0.00621207294668619202,Balizia_pedicellaris_Queiroz_15529@NODE_1_length_1379_cov_72.771903:0.00304017747044095163)98:0.00353095493869663973,Balizia_leucocalyx_Aguilar_1939@NODE_1_length_2007_cov_82.975130:0.00684610476699040738)18:0.00000100000050002909)35:0.00000100000050002909,(Hydrochorea_gonggrijpii_Tillett_45696@NODE_1_length_1401_cov_123.292296:0.00449014462042999097,(Balizia_spnov_Morim_577@NODE_1_length_1442_cov_80.841384:0.00288179282164262784,(Cathormion_obliquifoliolatum_Wieringa_6519@NODE_1_length_1474_cov_54.293164:0.00209844665337034601,Cathormion_rhombifolium_Deighton_3618@NODE_1_length_1443_cov_72.064422:0.00161484332217343325)96:0.00233134205311715404)29:0.00000100000050002909)97:0.00230402482288609087)83:0.00099698510440524002)99:0.00426406212890500895,(Jupunba_langsdorfii_Ribeiro_728@NODE_1_length_2001_cov_77.011435:0.00457605476771616362,((Jupunba_trapezifolia_Simon_1600@NODE_1_length_1326_cov_56.960661:0.00322719329280055827,Jupunba_commutata_Maguire_46145@NODE_1_length_1555_cov_97.320704:0.00652004753230427548)78:0.00079078692126651493,((Jupunba_limae_Iganci_261@NODE_1_length_2133_cov_77.012160:0.00114210378928817822,Jupunba_filamentosa_Lima_7487@NODE_1_length_1734_cov_94.682559:0.00298900035197216096)84:0.00057389740119706599,(Jupunba_villosa_Borges_423@NODE_1_length_1917_cov_96.735326:0.00443140678407639120,Jupunba_brachystachya_Lima_7438@NODE_1_length_1682_cov_99.464798:0.00300206263736501125)89:0.00073057465881504733)94:0.00257904982415146748)83:0.00085649094010635410)82:0.00114413416277998848)59:0.00056795039310181695)96:0.00402221741249625918)96:0.00434564626958679721,((Albizia_burkartiana_StivalSantos_678@NODE_1_length_607_cov_5.619565:0.01157992349878290972,Albizia_coripatensis_Hughes_2433@NODE_1_length_1887_cov_131.088950:0.00840440231187043231)44:0.00000100000050002909,((Albizia_tomentosa_Hughes_648@NODE_1_length_1435_cov_76.327688:0.00749817844518527697,(Albizia_adinocephala_FHO33_88@NODE_1_length_1908_cov_86.076461:0.00556174302500780145,(Albizia_xerophytica_Hughes_1435@NODE_1_length_1633_cov_65.865039:0.00430568179736548744,Albizia_sinaloensis_Hughes_1576@NODE_1_length_1470_cov_64.468772:0.00494903261833100523)31:0.00000100000050002909)97:0.00202905331871508412)100:0.01133787911041611238,(Albizia_niopoides_Simon_1601@NODE_1_length_1518_cov_103.621096:0.01114079284829735950,(Albizia_decandra_Vilhena_231@NODE_1_length_1120_cov_22.186961:0.01195974951789256606,(Albizia_multiflora_Hughes_3090@NODE_1_length_1843_cov_68.771234:0.00782201053764007212,(Albizia_glabripetala_Lewis_1652@NODE_1_length_1282_cov_61.394191:0.00749741655722032524,(Albizia_subdimidiata_var_minor_Gorts_341@NODE_1_length_1275_cov_18.250417:0.00156845361532665642,(Albizia_inundata_Wood_26530@NODE_1_length_971_cov_50.637555:0.00567545251671105772,Albizia_subdimidiata_var_subdimidiata_Ferreira_210@NODE_1_length_1585_cov_92.586870:0.00303963927855547449)99:0.00176244210753295967)88:0.00280488022716839092)99:0.00294761985324924584)94:0.00444262625125951913)47:0.00000100000050002909)100:0.00550789146874938480)97:0.00451611330825569569)99:0.00858398933259576363)65:0.00141790004878537715)57:0.00115721607444130878,(Acacia_rostellifera_Murphy_466@NODE_1_length_1956_cov_125.501330:0.03014577275006638524,(Enterolobium_cyclocarpum_MWC9020@NODE_1_length_1646_cov_198.555768:0.01559540309876101920,Albizia_tomentella_Leach_Dunlop_3801@NODE_1_length_1600_cov_90.717663:0.03205151449749332748)92:0.00496977097581789186)35:0.00061190683288784231)100:0.04829843342140417023,Afrocalliandra_redacta_Germishuizen_5585@NODE_1_length_1566_cov_170.264607:0.04672021011499217363);
