# Supplementary material for: A new generic circumscription of Hydrochorea (Leguminosae, Caesalpinioideae, mimosoid clade) with an amphi-Atlantic distribution
Source: PhytoKeys. 2022 Aug 22;205:401–37. doi: 10.3897/phytokeys.205.82775 (PMC9849043; doi:10.3897/phytokeys.205.82775)
Supplement: Supplementary material 3 — Supplementary data file S3 [file phytokeys-205-401_article-82775__-s003.zip › RBH3_m48041_comp38092_c1_seq4_exon08_2rr_1to1ortho.tre]

(Albizia_sinaloensis_Hughes_1576@NODE_2_length_1054_cov_46.564995:0.00541256911975289846,((Albizia_xerophytica_Hughes_1435@NODE_2_length_1039_cov_66.811850:0.00201981995974127382,Albizia_adinocephala_FHO33_88@NODE_2_length_1136_cov_97.853636:0.00824920041575407693)78:0.00109116930831626695,(((Albizia_multiflora_Hughes_3090@NODE_2_length_1178_cov_71.961853:0.00315017364954811412,(Albizia_subdimidiata_var_minor_Gorts_341@NODE_2_length_774_cov_28.733142:0.00297398992248622653,Albizia_subdimidiata_var_subdimidiata_Ferreira_210@NODE_2_length_845_cov_102.166667:0.00772717053291495717)92:0.00439866451665890494)52:0.00000100000050002909,(Albizia_decandra_Vilhena_231@NODE_2_length_512_cov_26.508046:0.00236796218025627078,Albizia_niopoides_Simon_1601@NODE_2_length_1166_cov_73.827365:0.01230326841644822922)66:0.00407424357922039557)73:0.00321582310203183397,(Albizia_burkartiana_StivalSantos_678@NODE_2_length_577_cov_4.952107:0.00659380248376835280,(Albizia_coripatensis_Hughes_2433@NODE_2_length_1296_cov_117.803938:0.01297296521190327567,((((Punjuba_killipii_Palodorios_6252@NODE_2_length_773_cov_42.656609:0.00157481908772763991,(Punjuba_racemiflora_Jimenez_Soares_3626@NODE_2_length_1101_cov_85.517578:0.00852111371054302055,Punjuba_lehmannii_Escobar_7465@NODE_2_length_1001_cov_60.778139:0.00546113509132538887)48:0.00000100000050002909)33:0.00000100000050002909,Punjuba_callejasii_Daly_5935@NODE_2_length_698_cov_27.378422:0.00509816199955925430)77:0.00476197926432710052,(Jupunba_longipedunculata_Cardona_2682@NODE_2_length_881_cov_80.439055:0.00257115730570181078,(((((Balizia_leucocalyx_Aguilar_1939@NODE_2_length_1256_cov_75.646310:0.00985266953157932189,(((Hydrochorea_corymbosa1_Bonadeu_655@NODE_2_length_528_cov_67.534884:0.00000100000050002909,Hydrochorea_corymbosa2_Iganci_862@NODE_2_length_821_cov_62.009138:0.00000100000050002909)70:0.00139443350965076651,Hydrochorea_marginata_Morim_563@NODE_2_length_1244_cov_107.741217:0.00196263029840705594)80:0.00584597622922457868,(((Cathormion_obliquifoliolatum_Wieringa_6519@NODE_2_length_845_cov_65.093671:0.00386033611756253676,(Hydrochorea_gonggrijpii_Tillett_45696@NODE_2_length_861_cov_98.714286:0.00531189170510915510,Cathormion_rhombifolium_Deighton_3618@NODE_2_length_893_cov_53.361520:0.00492755037286468286)35:0.00000100000050002909)89:0.00353648161117511503,(Jupunba_asplenifolia_Ekman_6383@NODE_2_length_638_cov_34.156863:0.00564470631394165066,(Jupunba_abbottii_Zanoni_21220@NODE_2_length_729_cov_92.250000:0.00159705338962594758,Jupunba_oppositifolia_Liegier_16014@NODE_2_length_760_cov_75.969253:0.00307675386443416726)77:0.00000100000050002909)82:0.00307345853842707923)26:0.00000100000050002909,Balizia_spnov_Morim_577@NODE_2_length_777_cov_132.961219:0.00299849119770211189)25:0.00000100000050002909)39:0.00000100000050002909)59:0.00000100000050002909,Balizia_pedicellaris_Queiroz_15529@NODE_2_length_1041_cov_28.653144:0.00500778057373881761)97:0.00508448105103732114,Jupunba_langsdorfii_Ribeiro_728@NODE_2_length_1386_cov_66.339954:0.00425310651057736380)38:0.00000100000050002909,((Jupunba_filamentosa_Lima_7487@NODE_2_length_1348_cov_66.116444:0.00429870107445677607,((Jupunba_trapezifolia_Simon_1600@NODE_2_length_845_cov_38.389873:0.00686411112251446732,(Jupunba_brachystachya_Lima_7438@NODE_2_length_1315_cov_69.297254:0.00000100000050002909,Jupunba_villosa_Borges_423@NODE_2_length_1403_cov_62.776772:0.00174080781557400506)61:0.00000100000050002909)57:0.00085046756168151048,Jupunba_limae_Iganci_261@NODE_2_length_1539_cov_55.771546:0.00514507249634429346)64:0.00082965886614774970)84:0.00427532976441363701,Jupunba_commutata_Maguire_46145@NODE_2_length_991_cov_69.487965:0.01078816020999862763)28:0.00000100000050002909)59:0.00084842199297498991,((Jupunba_floribunda_Iganci_883@NODE_2_length_1246_cov_65.674936:0.00939668220009690081,(Jupunba_laeta_Mori_25147@NODE_2_length_907_cov_31.869880:0.00618321405269740138,((Jupunba_leucophylla_Iganci_839@NODE_2_length_1615_cov_113.868661:0.00341485660086549752,Jupunba_microcalyx_Iganci_855@NODE_2_length_1425_cov_86.393917:0.00170481234802671096)97:0.00341339332480856744,(Jupunba_barbouriana_Iganci_847@NODE_2_length_1343_cov_97.928120:0.00512426938294951572,Jupunba_cochleata_Bonadeu_673@NODE_2_length_1484_cov_59.832267:0.01119715094806156622)14:0.00000100000050002909)47:0.00000100000050002909)44:0.00083652882297424703)55:0.00085236252752924247,((Jupunba_oxyphyllidia_Yonker_6157@NODE_2_length_902_cov_90.186667:0.00612227325510805026,Jupunba_macradenia_Lourteig_3021@NODE_2_length_809_cov_85.027322:0.01589436369141096136)30:0.00000100000050002909,Jupunba_idiopoda_Quesada_1718@NODE_2_length_856_cov_53.934531:0.00784590410111545185)29:0.00000100000050002909)55:0.00085437223730844682)36:0.00000100000050002909)61:0.00344704758129936407)91:0.00427529954119974971,(((Albizia_tomentella_Leach_Dunlop_3801@NODE_2_length_1037_cov_92.382292:0.03022936799087339380,Enterolobium_cyclocarpum_MWC9020@NODE_2_length_1058_cov_168.429154:0.03745567598690380251)100:0.01151872904316026888,(Calliandra_bella_LPQ15696@NODE_2_length_1193_cov_132.997312:0.10480885888170758669,Afrocalliandra_redacta_Germishuizen_5585@NODE_2_length_975_cov_163.109131:0.09865916689849951737)100:0.10081799744567837562)15:0.00000100000050002909,(Acacia_rostellifera_Murphy_466@NODE_2_length_1306_cov_108.311635:0.03615593922972195479,Archidendron_clypearia_Wieringa_1849@NODE_3_length_1071_cov_140.957746:0.05569282721974520844)54:0.00267154062391673601)52:0.00097304286296967741)91:0.00869871610558400205)32:0.00000100000050002909)96:0.00730528963206038100)100:0.01017478557657484212)46:0.00000100000050002909,Albizia_tomentosa_Hughes_648@NODE_2_length_1035_cov_65.225470:0.00603095152516527726);
