# Supplementary material for: A new generic circumscription of Hydrochorea (Leguminosae, Caesalpinioideae, mimosoid clade) with an amphi-Atlantic distribution
Source: PhytoKeys. 2022 Aug 22;205:401–37. doi: 10.3897/phytokeys.205.82775 (PMC9849043; doi:10.3897/phytokeys.205.82775)
Supplement: Supplementary material 3 — Supplementary data file S3 [file phytokeys-205-401_article-82775__-s003.zip › RBH3_m48791_comp38188_c0_seq4_exon06_1rr_1to1ortho.tre]

(((Albizia_coripatensis_Hughes_2433@NODE_1_length_1465_cov_167.802594:0.02253614198931357115,Albizia_edwallii_Dalmaso_272@NODE_1_length_866_cov_9.073983:0.01439116147962901139)6:0.00000100000050002909,((Albizia_adinocephala_FHO33_88@NODE_1_length_1589_cov_120.419312:0.00665374337137911685,(Albizia_xerophytica_Hughes_1435@NODE_1_length_1310_cov_75.079481:0.01021936778627694289,(Albizia_sinaloensis_Hughes_1576@NODE_1_length_1319_cov_64.392110:0.00315659437275699886,Albizia_tomentosa_Hughes_648@NODE_1_length_1271_cov_77.437186:0.00078144496448053651)100:0.01060080280250520063)74:0.00140931978115950104)100:0.01498865636090799050,((((Albizia_multiflora_Hughes_3090@NODE_1_length_1283_cov_130.636816:0.01122719910846684856,Albizia_decandra_Vilhena_231@NODE_1_length_753_cov_29.724852:0.00299001928850129665)57:0.00000100000050002909,Albizia_inundata_Wood_26530@NODE_1_length_891_cov_216.705742:0.01992862825475691380)82:0.00146598603688180302,((Albizia_subdimidiata_var_minor_Gorts_341@NODE_1_length_951_cov_31.891304:0.00916176078112333758,Albizia_subdimidiata_var_subdimidiata_Ferreira_210@NODE_1_length_1199_cov_141.339572:0.00803432720754039542)99:0.00723706026962861893,Albizia_glabripetala_Lewis_1652@NODE_1_length_889_cov_52.719212:0.00474960060216818910)100:0.00943355666778632890)95:0.00418937554085090872,Albizia_niopoides_Simon_1601@NODE_1_length_1376_cov_128.101617:0.02324917324895595105)98:0.00669701957771401402)40:0.00152555231737724071)35:0.00091124108368418439,(((Calliandra_bella_LPQ15696@NODE_1_length_1409_cov_208.333333:0.06676131523699864456,Afrocalliandra_redacta_Germishuizen_5585@NODE_1_length_1039_cov_177.828482:0.16220976082597524104)100:0.05062662569462761386,((((Punjuba_callejasii_Daly_5935@NODE_1_length_877_cov_20.565000:0.00121053645907262010,Punjuba_killipii_Palodorios_6252@NODE_1_length_912_cov_76.656287:0.00551458976456181520)87:0.00260905545511613823,Punjuba_lehmannii_Escobar_7465@NODE_1_length_1478_cov_64.483226:0.00596323785074851041)36:0.00000100000050002909,Punjuba_racemiflora_Jimenez_Soares_3626@NODE_1_length_1280_cov_129.109726:0.00903066057651798378)99:0.00597710773233147037,((Jupunba_langsdorfii_Ribeiro_728@NODE_1_length_1501_cov_112.303371:0.00770362638448285255,(Jupunba_filamentosa_Lima_7487@NODE_1_length_1509_cov_100.942039:0.00679420345267330462,(Jupunba_villosa_Borges_423@NODE_1_length_770_cov_191.438672:0.00581118980596619181,Jupunba_cochleata_Bonadeu_673@NODE_1_length_1575_cov_107.152203:0.01020582970665004710)67:0.00055130329224705040)68:0.00140924836095404952)46:0.00073019903842029739,(((Balizia_pedicellaris_Queiroz_15529@NODE_1_length_1290_cov_337.035628:0.00834076835726258771,((((Balizia_leucocalyx_Aguilar_1939@NODE_1_length_1656_cov_93.952502:0.01145142094891397379,(Jupunba_macradenia_Lourteig_3021@NODE_1_length_1097_cov_89.170588:0.01245459681329195989,((Hydrochorea_gonggrijpii_Tillett_45696@NODE_1_length_1023_cov_129.200846:0.00702262872761915194,Hydrochorea_marginata_Morim_563@NODE_1_length_1520_cov_136.679834:0.00158343565375260458)69:0.00560486482640536361,(Hydrochorea_corymbosa2_Iganci_862@NODE_1_length_1221_cov_2526.797599:0.00453996234143986752,Hydrochorea_corymbosa1_Bonadeu_655@NODE_1_length_1013_cov_243.893528:0.00122656232475251833)90:0.00357203008093708247)46:0.00397693907512927484)11:0.00000100000050002909)5:0.00000100000050002909,Jupunba_abbottii_Zanoni_21220@NODE_1_length_962_cov_90.805650:0.00991909210923290138)8:0.00113273899504163556,(Cathormion_obliquifoliolatum_Wieringa_6519@NODE_1_length_1240_cov_174.929958:0.00129062882569439159,Cathormion_rhombifolium_Deighton_3618@NODE_1_length_1122_cov_76.112919:0.00477376438335327512)99:0.00781314838643172756)19:0.00175518938496563976,(Balizia_elegans_Iganci_870@NODE_1_length_1352_cov_104.822745:0.00564725468729281293,Balizia_spnov_Morim_577@NODE_1_length_1289_cov_1949.117504:0.00739535151597913928)100:0.00752711884453980545)5:0.00058667575663009120)12:0.00124407491204858419,((Jupunba_commutata_Maguire_46145@NODE_1_length_1316_cov_126.160613:0.00475283852634814964,(Jupunba_trapezifolia_Simon_1600@NODE_1_length_1182_cov_210.803017:0.00357032428820074250,Jupunba_barbouriana_Iganci_847@NODE_1_length_1496_cov_137.071882:0.00598638517594336349)69:0.00464279622898232294)86:0.00217868468601955601,((Jupunba_microcalyx_Iganci_855@NODE_1_length_1081_cov_144.812749:0.00189318686656194594,Jupunba_leucophylla_Iganci_839@NODE_1_length_1721_cov_154.802311:0.00344097866294073695)100:0.00689740622341793955,(Jupunba_laeta_Mori_25147@NODE_1_length_1141_cov_32.336466:0.01274936448982955106,(Jupunba_asplenifolia_Ekman_6383@NODE_1_length_855_cov_26.371465:0.00762760574385300955,(Jupunba_nipensis_Mayo_19662@NODE_1_length_743_cov_25.552553:0.00153952134074466368,Jupunba_oppositifolia_Liegier_16014@NODE_1_length_1075_cov_99.529058:0.00151476909993604946)89:0.00303693406636967476)36:0.00298472134253176735)17:0.00000100000050002909)22:0.00079213651078504006)13:0.00073610071891215231)41:0.00073687513448973858,(((Jupunba_limae_Iganci_261@NODE_1_length_505_cov_7.516355:0.00000100000050002909,Jupunba_longipedunculata_Cardona_2682@NODE_1_length_1028_cov_100.214511:0.00000100000050002909)36:0.00325941120298741489,(Jupunba_floribunda_Iganci_883@NODE_1_length_1610_cov_103.725375:0.00740093223711308767,(Jupunba_oxyphyllidia_Yonker_6157@NODE_1_length_1079_cov_95.389222:0.00575007188496705780,Jupunba_idiopoda_Quesada_1718@NODE_1_length_1077_cov_92.646000:0.00247620294297681105)93:0.00221306262652375303)46:0.00000100000050002909)16:0.00000100000050002909,Jupunba_brachystachya_Lima_7438@NODE_1_length_1458_cov_100.968863:0.00743680526971760535)31:0.00147068782947745963)45:0.00073808127446326334)85:0.00220416118113591838)77:0.00323920451774176383)57:0.00074565716535033254,((Enterolobium_cyclocarpum_MWC9020@NODE_1_length_1298_cov_204.013923:0.03601842214975689571,Archidendron_clypearia_Wieringa_1849@NODE_1_length_1194_cov_216.221128:0.03397334485075886173)38:0.00000100000050002909,(Acacia_rostellifera_Murphy_466@NODE_1_length_1125_cov_171.412214:0.02104952642010622654,Albizia_tomentella_Leach_Dunlop_3801@NODE_1_length_1264_cov_156.095198:0.04360085903943689695)67:0.00188689616694521340)46:0.00000100000050002909)100:0.00814639274389990058,Albizia_burkartiana_StivalSantos_678@NODE_1_length_1096_cov_11.603266:0.02180934987766328798);
