# Supplementary material for: A new generic circumscription of Hydrochorea (Leguminosae, Caesalpinioideae, mimosoid clade) with an amphi-Atlantic distribution
Source: PhytoKeys. 2022 Aug 22;205:401–37. doi: 10.3897/phytokeys.205.82775 (PMC9849043; doi:10.3897/phytokeys.205.82775)
Supplement: Supplementary material 3 — Supplementary data file S3 [file phytokeys-205-401_article-82775__-s003.zip › RBH3_m49163_comp38236_c0_seq1_exon06_1rr_MIortho1.tre]

(Acacia_rostellifera_Murphy_466@NODE_1_length_1586_cov_136.872763:0.30469301209,(((Albizia_tomentella_Leach_Dunlop_3801@NODE_1_length_1199_cov_201.257576:0.244755552409,(Afrocalliandra_redacta_Germishuizen_5585@NODE_1_length_1085_cov_164.073413:0.194913027937,Calliandra_bella_LPQ15696@NODE_1_length_1337_cov_177.019048:0.31990500666)98:0.0550031980118)43:0.0311499511785,(((((((Jupunba_floribunda_Iganci_883@NODE_1_length_1798_cov_86.262638:0.018787719601,(Jupunba_oppositifolia_Liegier_16014@NODE_1_length_951_cov_122.552632:0.0124561039287,((Jupunba_asplenifolia_Ekman_6383@NODE_1_length_788_cov_59.056259:0.00767989152325,Jupunba_nipensis_Mayo_19662@NODE_1_length_790_cov_38.842917:0.00884399454634)86:0.00876447891251,Jupunba_abbottii_Zanoni_21220@NODE_1_length_1061_cov_116.000000:1.00000050003e-06)94:0.0115831946476)98:0.0215770718855)73:0.0116482489988,((((Jupunba_filamentosa_Lima_7487@NODE_1_length_1437_cov_111.135294:0.0153488636714,(Jupunba_brachystachya_Lima_7438@NODE_1_length_1459_cov_88.609262:0.0229907983295,Jupunba_villosa_Borges_423@NODE_1_length_1626_cov_114.769529:0.00937057246883)89:0.00604968734511)49:0.00355348662165,((Jupunba_leucophylla_Iganci_839@NODE_1_length_1727_cov_197.466061:0.00774489437292,Jupunba_microcalyx_Iganci_855@NODE_1_length_1290_cov_166.490519:0.00318600407428)100:0.0228251793071,(Jupunba_limae_Iganci_261@NODE_2_length_608_cov_15.521657:0.0350014143519,Jupunba_macradenia_Lourteig_3021@NODE_1_length_1103_cov_111.263158:0.0442884185715)69:0.166883482475)12:1.00000050003e-06)50:0.00848157453237,(Jupunba_cochleata_Bonadeu_673@NODE_1_length_1721_cov_100.481752:0.0306211624746,Jupunba_laeta_Mori_25147@NODE_1_length_1040_cov_41.448598:0.017366983054)41:0.00226993556011)32:0.00525550997434,Jupunba_longipedunculata_Cardona_2682@NODE_1_length_932_cov_160.582456:0.015623325551)34:0.00316581680561)49:0.00950193917216,Balizia_leucocalyx_Aguilar_1939@NODE_1_length_1441_cov_126.643695:0.0450327438973)47:0.0058637925346,Jupunba_langsdorfii_Ribeiro_728@NODE_1_length_780_cov_199.071124:0.0424594735524)38:0.0044623636486,(((((Cathormion_obliquifoliolatum_Wieringa_6519@NODE_1_length_854_cov_247.946183:0.0120500209582,Cathormion_rhombifolium_Deighton_3618@NODE_1_length_1139_cov_103.369115:0.0129523868337)15:1.00000050003e-06,(Hydrochorea_gonggrijpii_Tillett_45696@NODE_1_length_1099_cov_163.716243:0.013820944603,(Hydrochorea_corymbosa2_Iganci_862@NODE_1_length_514_cov_379.771242:0.0111447001606,(Hydrochorea_marginata_Morim_563@NODE_1_length_1347_cov_194.274016:0.00689368362487,Hydrochorea_corymbosa1_Bonadeu_655@NODE_1_length_748_cov_227.399711:0.00370678949368)80:0.000149297471716)70:0.00691640591291)59:0.00152526796086)52:0.00342761794996,(Balizia_pedicellaris_Queiroz_15529@NODE_1_length_1036_cov_416.700306:0.0237268848269,Balizia_elegans_Iganci_870@NODE_1_length_1467_cov_116.382734:0.0165201807732)72:0.00788964930038)97:0.012617833572,(Jupunba_commutata_Maguire_46145@NODE_1_length_1431_cov_123.449778:0.0132175373248,(Jupunba_barbouriana_Iganci_847@NODE_1_length_1512_cov_156.421603:0.0104456738976,Jupunba_trapezifolia_Simon_1600@NODE_1_length_928_cov_395.119129:0.0109041000462)77:0.00517743803223)90:0.0405858084852)85:0.0532065330501,(Jupunba_idiopoda_Quesada_1718@NODE_1_length_960_cov_80.041903:0.0110553551179,Jupunba_oxyphyllidia_Yonker_6157@NODE_1_length_1090_cov_125.651530:0.00725801617829)99:0.0268446388611)21:0.00714109655262)41:0.0142891265479,(Punjuba_racemiflora_Jimenez_Soares_3626@NODE_1_length_1339_cov_138.509509:0.0336952664006,((Punjuba_callejasii_Daly_5935@NODE_1_length_810_cov_48.450205:0.00743465819622,Punjuba_lehmannii_Escobar_7465@NODE_1_length_1305_cov_103.836319:0.022719282706)14:1.00000050003e-06,Punjuba_killipii_Palodorios_6252@NODE_1_length_908_cov_71.814681:0.0120697929409)63:0.00395712549856)93:0.0174238612923)12:0.00492282363204,Archidendron_clypearia_Wieringa_1849@NODE_1_length_1283_cov_213.264511:0.0799590678399)6:0.004651990434)1:1.00000050003e-06,(((((Albizia_glabripetala_Lewis_1652@NODE_1_length_975_cov_37.104677:0.0341245973431,Albizia_decandra_Vilhena_231@NODE_1_length_937_cov_17.429070:0.0350726262187)69:0.0050499235863,(Albizia_multiflora_Hughes_3090@NODE_1_length_1213_cov_92.456866:0.0143931403242,(Albizia_subdimidiata_var_subdimidiata_Ferreira_210@NODE_1_length_1080_cov_147.180459:0.0142764854784,Albizia_subdimidiata_var_minor_Gorts_341@NODE_1_length_843_cov_40.172324:0.018288329961)100:0.0194396516047)53:0.0139643027819)66:0.0046358718821,Albizia_niopoides_Simon_1601@NODE_1_length_672_cov_148.315966:0.0601924538308)97:0.0119740529848,((Albizia_adinocephala_FHO33_88@NODE_1_length_1440_cov_109.559795:0.0336368764865,Albizia_xerophytica_Hughes_1435@NODE_1_length_1420_cov_87.483246:0.019831179396)30:1.00000050003e-06,(Albizia_tomentosa_Hughes_648@NODE_1_length_1162_cov_110.076498:0.0230530505815,Albizia_sinaloensis_Hughes_1576@NODE_1_length_1357_cov_71.780469:0.018027085989)100:0.0166722092069)91:0.0190328413029)52:0.0156486903624,Albizia_burkartiana_StivalSantos_678@NODE_1_length_650_cov_10.468908:0.0338375758549)100:0.0584058011531)15:0.0114311590881,Enterolobium_cyclocarpum_MWC9020@NODE_1_length_1595_cov_204.667984:0.107325339173):0;
