# Supplementary material for: A new generic circumscription of Hydrochorea (Leguminosae, Caesalpinioideae, mimosoid clade) with an amphi-Atlantic distribution
Source: PhytoKeys. 2022 Aug 22;205:401–37. doi: 10.3897/phytokeys.205.82775 (PMC9849043; doi:10.3897/phytokeys.205.82775)
Supplement: Supplementary material 3 — Supplementary data file S3 [file phytokeys-205-401_article-82775__-s003.zip › RBH3_m49192_comp38241_c0_seq3_1rr_MIortho1.tre]

(Albizia_glabripetala_Lewis_1652@NODE_3_length_922_cov_12.321893:0.031924400416,(Albizia_niopoides_Simon_1601@NODE_4_length_806_cov_49.622771:0.0415639834452,(Albizia_adinocephala_FHO33_88@NODE_4_length_1120_cov_23.506232:0.0528867440377,(Archidendron_clypearia_Wieringa_1849@NODE_3_length_1138_cov_88.018850:0.0573291512331,(Albizia_tomentella_Leach_Dunlop_3801@NODE_3_length_1000_cov_63.836403:0.103939172842,((((Punjuba_killipii_Palodorios_6252@NODE_4_length_654_cov_38.778163:0.011533416779,Punjuba_lehmannii_Escobar_7465@NODE_4_length_1051_cov_23.532854:0.0188145919449)98:0.0150186592887,(Punjuba_racemiflora_Jimenez_Soares_3626@NODE_3_length_1013_cov_69.789530:0.0139441027845,Punjuba_callejasii_Daly_5935@NODE_4_length_615_cov_23.355019:0.0165947659667)85:0.0124236533351)66:0.00433281845512,((((Jupunba_macradenia_Lourteig_3021@NODE_3_length_958_cov_72.220204:0.0145977766298,Jupunba_nipensis_Mayo_19662@NODE_4_length_512_cov_17.852874:0.0123749190804)49:0.00432882295453,Jupunba_longipedunculata_Cardona_2682@NODE_3_length_961_cov_30.462670:0.0117734986931)22:0.00219387731684,((Jupunba_langsdorfii_Ribeiro_728@NODE_4_length_1285_cov_40.674669:0.0116730239509,Jupunba_villosa_Borges_423@NODE_2_length_1435_cov_87.436672:0.00529680932895)37:0.00118582066366,(Jupunba_idiopoda_Quesada_1718@NODE_4_length_750_cov_54.423477:0.00321093535921,Jupunba_oxyphyllidia_Yonker_6157@NODE_4_length_871_cov_85.638539:1.00000050003e-06)98:0.00683822667716)36:0.00255736271234)56:0.0163080864374,(((Jupunba_limae_Iganci_261@NODE_3_length_1086_cov_41.706640:0.0127937786301,(Jupunba_filamentosa_Lima_7487@NODE_4_length_1111_cov_77.931335:0.00957407205574,Jupunba_brachystachya_Lima_7438@NODE_4_length_1093_cov_56.794291:0.0167773215332)88:0.00781888807041)72:0.00401097573275,((Jupunba_cochleata_Bonadeu_673@NODE_3_length_1193_cov_38.517025:0.0235115469709,Jupunba_laeta_Mori_25147@NODE_3_length_928_cov_23.811986:0.0280811895919)46:0.000243308243534,Jupunba_commutata_Maguire_46145@NODE_4_length_1013_cov_51.809829:0.0138876860715)95:0.0121859287141)42:0.00304843513199,(((((Jupunba_asplenifolia_Ekman_6383@NODE_6_length_524_cov_16.297539:0.00254062222851,(Jupunba_oppositifolia_Liegier_16014@NODE_4_length_857_cov_51.173077:0.00480108864866,Jupunba_abbottii_Zanoni_21220@NODE_5_length_714_cov_59.965463:0.00396408037969)80:0.00268994440054)82:0.00834058038791,(Balizia_elegans_Iganci_870@NODE_4_length_956_cov_50.094425:0.0116492562856,((Hydrochorea_corymbosa1_Bonadeu_655@NODE_4_length_699_cov_65.897516:1.00000050003e-06,Hydrochorea_corymbosa2_Iganci_862@NODE_3_length_821_cov_196.113577:0.00235768389731)100:0.00956336781698,Hydrochorea_marginata_Morim_563@NODE_3_length_1155_cov_36.665121:0.00534613623546)100:0.0226754857764)33:0.00100051739306)20:0.00293447339859,(Balizia_pedicellaris_Queiroz_15529@NODE_2_length_932_cov_97.465222:0.0135867731373,Balizia_leucocalyx_Aguilar_1939@NODE_4_length_1157_cov_66.273148:0.0167250823933)65:0.00454007650792)71:0.00713947224076,Balizia_spnov_Morim_577@NODE_1_length_1012_cov_59.838036:0.0143833182711)59:1.00000050003e-06,((Jupunba_barbouriana_Iganci_847@NODE_4_length_920_cov_25.561091:0.0155904934153,Jupunba_floribunda_Iganci_883@NODE_4_length_1090_cov_25.324778:0.0705493491414)89:0.00793695624103,Jupunba_trapezifolia_Simon_1600@NODE_1_length_868_cov_201.054121:0.00721548775383)100:0.0112911496898)91:0.00680761050833)36:0.00480083459948)55:0.00683442660065)90:0.00997190491058,Enterolobium_cyclocarpum_MWC9020@NODE_4_length_1038_cov_140.569199:0.0615484806815)100:0.0392039635385)67:0.039907013821)28:0.00673789845784)100:0.0332364663094)97:0.00570477719751,Albizia_subdimidiata_var_subdimidiata_Ferreira_210@NODE_4_length_712_cov_76.826772:0.0127903805589):0;
