# Supplementary material for: A new generic circumscription of Hydrochorea (Leguminosae, Caesalpinioideae, mimosoid clade) with an amphi-Atlantic distribution
Source: PhytoKeys. 2022 Aug 22;205:401–37. doi: 10.3897/phytokeys.205.82775 (PMC9849043; doi:10.3897/phytokeys.205.82775)
Supplement: Supplementary material 3 — Supplementary data file S3 [file phytokeys-205-401_article-82775__-s003.zip › RBH3_m49192_comp38241_c0_seq3_2rr_MIortho1.tre]

(Punjuba_callejasii_Daly_5935@NODE_3_length_633_cov_28.413669:0.015517066224,(Punjuba_lehmannii_Escobar_7465@NODE_3_length_1153_cov_57.802045:0.00642527968706,Punjuba_killipii_Palodorios_6252@NODE_3_length_719_cov_57.227414:0.0103648974582)94:0.00223511568478,(((Jupunba_macradenia_Lourteig_3021@NODE_4_length_826_cov_103.452603:0.00875451246303,(((Jupunba_oppositifolia_Liegier_16014@NODE_3_length_1107_cov_105.225243:0.00820571143326,Jupunba_abbottii_Zanoni_21220@NODE_3_length_1012_cov_86.810695:0.00734227057275)100:0.122841110567,(Balizia_elegans_Iganci_870@NODE_2_length_1469_cov_79.125718:0.0226107653911,(Balizia_leucocalyx_Aguilar_1939@NODE_3_length_1290_cov_129.428689:0.0756534772709,Balizia_pedicellaris_Queiroz_15529@NODE_1_length_1058_cov_344.060818:0.0118776496155)31:0.000538254984332)33:0.000724884063703)20:0.00243298776793,(Jupunba_villosa_Borges_423@NODE_3_length_841_cov_184.778796:0.00154363514731,Jupunba_limae_Iganci_261@NODE_2_length_1662_cov_49.931861:0.00498097017816)100:0.0235570826098)59:0.00269513551255)68:0.00253364269532,(((Jupunba_langsdorfii_Ribeiro_728@NODE_3_length_1475_cov_65.722461:0.0115986230737,((Jupunba_trapezifolia_Simon_1600@NODE_2_length_660_cov_156.347107:0.0141488996981,Jupunba_commutata_Maguire_46145@NODE_3_length_1163_cov_73.701657:0.00456952459456)100:0.0106868265717,(Jupunba_idiopoda_Quesada_1718@NODE_3_length_794_cov_63.912134:0.00987286337216,Jupunba_oxyphyllidia_Yonker_6157@NODE_3_length_1058_cov_61.945973:0.0101878942612)89:0.0066927202968)98:0.00523972895165)81:0.00438812580895,Jupunba_barbouriana_Iganci_847@NODE_3_length_1267_cov_54.886555:0.0208322379719)64:0.003070325821,((Balizia_spnov_Morim_577@NODE_2_length_984_cov_173.135630:0.0290599822088,(Hydrochorea_gonggrijpii_Tillett_45696@NODE_3_length_880_cov_189.910336:0.00922926432497,(Cathormion_rhombifolium_Deighton_3618@NODE_3_length_780_cov_45.506401:0.0214487221796,(Hydrochorea_corymbosa2_Iganci_862@NODE_2_length_1073_cov_206.726916:0.00346439053749,Hydrochorea_corymbosa1_Bonadeu_655@NODE_3_length_804_cov_163.754339:0.00173179108913)100:0.0125894432957)77:0.00348202831981)94:0.00379219730235)86:0.00311107735086,Jupunba_asplenifolia_Ekman_6383@NODE_3_length_748_cov_24.150522:0.0228746730359)79:0.00858392171936)33:0.00268882965058)48:0.00331858044356,((Jupunba_leucophylla_Iganci_839@NODE_2_length_1462_cov_140.685199:0.00365475234447,Jupunba_microcalyx_Iganci_855@NODE_3_length_1444_cov_104.028530:0.00448072502899)100:0.0216092064337,(Jupunba_floribunda_Iganci_883@NODE_3_length_1435_cov_55.333579:0.0113181044013,Jupunba_longipedunculata_Cardona_2682@NODE_4_length_954_cov_90.403649:0.0182089991086)100:0.03212623606)96:0.0148570440791)36:0.015044525883)99:0.0121253881184;
