# Supplementary material for: A new generic circumscription of Hydrochorea (Leguminosae, Caesalpinioideae, mimosoid clade) with an amphi-Atlantic distribution
Source: PhytoKeys. 2022 Aug 22;205:401–37. doi: 10.3897/phytokeys.205.82775 (PMC9849043; doi:10.3897/phytokeys.205.82775)
Supplement: Supplementary material 3 — Supplementary data file S3 [file phytokeys-205-401_article-82775__-s003.zip › RBH3_m50424_comp38400_c0_seq1_exon02_1rr_MIortho1.tre]

(Acacia_rostellifera_Murphy_466@NODE_1_length_1766_cov_228.307874:0.0259235579127,((Calliandra_bella_LPQ15696@NODE_1_length_1543_cov_252.907231:0.0681871366901,Afrocalliandra_redacta_Germishuizen_5585@NODE_1_length_1251_cov_235.211244:0.0705894621378)100:0.0460367218571,(((((Punjuba_killipii_Palodorios_6252@NODE_1_length_1165_cov_99.861213:0.00926330624862,Punjuba_lehmannii_Escobar_7465@NODE_1_length_1670_cov_110.890144:0.00731398141826)75:0.000859842938208,Punjuba_racemiflora_Jimenez_Soares_3626@NODE_1_length_1554_cov_171.031821:0.00642552016417)77:0.000892524340954,Punjuba_callejasii_Daly_5935@NODE_1_length_1146_cov_24.286249:0.0784409039446)96:0.00628042019094,((Jupunba_commutata_Maguire_46145@NODE_1_length_1638_cov_162.438821:0.00620984692089,Jupunba_idiopoda_Quesada_1718@NODE_1_length_1252_cov_155.954894:0.0084643092325)84:1.00000050003e-06,((((Jupunba_barbouriana_Iganci_847@NODE_1_length_1733_cov_221.722222:0.00204194651576,Jupunba_trapezifolia_Simon_1600@NODE_1_length_1246_cov_152.189757:0.00420917748642)90:0.0039551200192,((Jupunba_asplenifolia_Ekman_6383@NODE_1_length_1004_cov_72.458468:0.00322824202825,Jupunba_nipensis_Mayo_19662@NODE_1_length_1215_cov_44.068541:0.000865072132944)93:0.00106819563755,(Jupunba_oppositifolia_Liegier_16014@NODE_1_length_1237_cov_164.293103:0.00616108768703,Jupunba_abbottii_Zanoni_21220@NODE_1_length_1351_cov_144.649137:0.00320925805266)69:0.00169899916932)97:0.00320963240805)33:0.00087710679587,((((Jupunba_laeta_Mori_25147@NODE_1_length_1340_cov_61.103721:0.00778893008309,(Jupunba_villosa_Borges_423@NODE_1_length_1377_cov_215.950000:0.00802218152025,(Jupunba_langsdorfii_Ribeiro_728@NODE_1_length_1615_cov_172.518205:0.00708660739712,((Jupunba_floribunda_Iganci_883@NODE_2_length_518_cov_55.115646:0.0129839870128,Jupunba_longipedunculata_Cardona_2682@NODE_1_length_1232_cov_120.831169:0.00306158503436)57:0.00528815867661,(Balizia_leucocalyx_Aguilar_1939@NODE_1_length_1360_cov_226.611847:0.00914906247721,Jupunba_macradenia_Lourteig_3021@NODE_1_length_1380_cov_158.666155:0.0053575875769)84:0.00117496263167)26:0.000810151312919)32:0.000629016695681)51:0.0018905619282)26:0.000618031713089,(Jupunba_brachystachya_Lima_7438@NODE_1_length_1746_cov_171.468544:0.00374767469723,Jupunba_filamentosa_Lima_7487@NODE_1_length_1376_cov_180.253272:0.00723572198251)91:0.00372527260464)15:0.000641154080441,(Jupunba_cochleata_Bonadeu_673@NODE_1_length_1996_cov_154.727462:0.0106342772802,(Jupunba_leucophylla_Iganci_839@NODE_1_length_1516_cov_358.287005:0.00298854265416,Jupunba_microcalyx_Iganci_855@NODE_2_length_610_cov_31.474672:0.00549449816015)100:0.00458599565474)27:0.000694900272055)10:0.0018756298397,Jupunba_limae_Iganci_261@NODE_1_length_1904_cov_153.525999:0.0129469940605)19:0.000607669140337)9:0.00062058479426,(Jupunba_oxyphyllidia_Yonker_6157@NODE_1_length_1288_cov_190.592898:0.0032663535018,((Balizia_pedicellaris_Queiroz_15529@NODE_1_length_1370_cov_400.367300:0.0153333282736,((Cathormion_rhombifolium_Deighton_3618@NODE_1_length_1577_cov_103.950667:0.00152279980786,Cathormion_obliquifoliolatum_Wieringa_6519@NODE_1_length_1365_cov_242.112977:0.00381014867893)100:0.00501688063897,Hydrochorea_marginata_Morim_563@NODE_1_length_1334_cov_254.241050:0.00658455342394)96:0.00167284284147)73:0.000667675300844,(Balizia_elegans_Iganci_870@NODE_1_length_1900_cov_139.052112:0.00938570515418,((Hydrochorea_gonggrijpii_Tillett_45696@NODE_1_length_1317_cov_173.547581:0.00251361191928,Hydrochorea_corymbosa1_Bonadeu_655@NODE_1_length_1080_cov_238.606829:0.00298001266429)80:0.000160981199779,Hydrochorea_corymbosa2_Iganci_862@NODE_1_length_1406_cov_436.884530:0.00361743886758)95:0.00420635694912)44:0.0012941792912)77:0.00281431074861)39:0.000924589530309)33:0.00125422929539)98:0.00501533153322)97:0.00242501719479,(Albizia_tomentella_Leach_Dunlop_3801@NODE_1_length_1596_cov_190.895984:0.0329483486728,(Enterolobium_cyclocarpum_MWC9020@NODE_1_length_1646_cov_327.933716:0.0234414217936,((Albizia_edwallii_Dalmaso_272@NODE_1_length_903_cov_7.483491:0.00489277089508,Albizia_coripatensis_Hughes_2433@NODE_1_length_1695_cov_272.101978:0.00461992452006)100:0.00783822644421,(((Albizia_niopoides_Simon_1601@NODE_1_length_1568_cov_201.275654:0.0153932670423,Albizia_glabripetala_Lewis_1652@NODE_1_length_1274_cov_63.626566:0.0106625493162)100:0.00627147030053,(((Albizia_sinaloensis_Hughes_1576@NODE_1_length_1465_cov_118.796830:0.00348327770806,Albizia_tomentosa_Hughes_648@NODE_1_length_1576_cov_138.867245:0.00457981694515)100:0.0100205431855,((Albizia_decandra_Vilhena_231@NODE_1_length_1027_cov_46.575789:0.00959607935813,(Albizia_subdimidiata_var_minor_Gorts_341@NODE_1_length_1176_cov_58.040946:0.00492067865636,(Albizia_inundata_Wood_26530@NODE_1_length_938_cov_292.454134:0.00469285972957,Albizia_subdimidiata_var_subdimidiata_Ferreira_210@NODE_1_length_1498_cov_195.014778:0.00688112921393)46:1.00000050003e-06)100:0.00760269362664)81:0.00122200522231,Albizia_burkartiana_StivalSantos_678@NODE_1_length_1052_cov_10.473420:0.00723651967544)48:0.00122189991147)53:0.00236389829443,Albizia_multiflora_Hughes_3090@NODE_1_length_1122_cov_195.842105:0.00885238154251)54:0.00208033797034)60:0.00396971564561,(Albizia_adinocephala_FHO33_88@NODE_1_length_1802_cov_189.722899:0.00774712955959,Albizia_xerophytica_Hughes_1435@NODE_1_length_1616_cov_116.076673:0.00706478578745)100:0.00819912890531)90:0.00354751234208)79:0.00207802895283)42:0.000708105063415)43:0.000640271663289)51:0.000602697078386)95:0.00313282181115,Archidendron_clypearia_Wieringa_1849@NODE_1_length_1562_cov_290.328620:0.0120366526255):0;
