# Supplementary material for: A new generic circumscription of Hydrochorea (Leguminosae, Caesalpinioideae, mimosoid clade) with an amphi-Atlantic distribution
Source: PhytoKeys. 2022 Aug 22;205:401–37. doi: 10.3897/phytokeys.205.82775 (PMC9849043; doi:10.3897/phytokeys.205.82775)
Supplement: Supplementary material 3 — Supplementary data file S3 [file phytokeys-205-401_article-82775__-s003.zip › RBH3_m50424_comp38400_c0_seq1_exon03_1rr_MIortho1.tre]

(Punjuba_callejasii_Daly_5935@NODE_1_length_723_cov_22.524768:0.0111404847171,((Punjuba_lehmannii_Escobar_7465@NODE_1_length_1085_cov_68.406746:0.00930492113502,Punjuba_killipii_Palodorios_6252@NODE_1_length_873_cov_40.381910:0.0149845335218)43:0.00201581584159,(((Jupunba_brachystachya_Lima_7438@NODE_1_length_1261_cov_85.369088:0.00625550163028,Jupunba_limae_Iganci_261@NODE_1_length_1528_cov_72.232254:0.000864943777877)100:0.00719471305743,(Jupunba_langsdorfii_Ribeiro_728@NODE_1_length_1466_cov_76.989201:0.0125017331526,((((Jupunba_cochleata_Bonadeu_673@NODE_1_length_1212_cov_78.041410:0.00710523674018,Jupunba_barbouriana_Iganci_847@NODE_1_length_1102_cov_119.804878:0.008560612615)90:0.00458608909442,((Jupunba_trapezifolia_Simon_1600@NODE_1_length_738_cov_179.437775:0.00475029708048,Jupunba_commutata_Maguire_46145@NODE_1_length_1187_cov_86.190991:0.00526198130287)67:0.00524585859074,(Jupunba_villosa_Borges_423@NODE_1_length_1458_cov_83.091962:0.0121148991533,(Jupunba_idiopoda_Quesada_1718@NODE_1_length_917_cov_59.170238:0.00811805395086,Jupunba_oxyphyllidia_Yonker_6157@NODE_1_length_1005_cov_77.912716:0.0109538672516)41:0.00258244909769)14:0.0010908829332)26:0.00173878675566)28:0.0034672740457,(((Jupunba_longipedunculata_Cardona_2682@NODE_1_length_909_cov_105.365385:0.00588616821019,Jupunba_floribunda_Iganci_883@NODE_1_length_1267_cov_84.278151:0.00941073383966)83:0.00308312514054,(((((Hydrochorea_corymbosa2_Iganci_862@NODE_1_length_1225_cov_106.024786:0.0011359998401,Hydrochorea_marginata_Morim_563@NODE_1_length_1231_cov_123.926343:0.0044010978042)49:0.00113957360469,(Hydrochorea_corymbosa1_Bonadeu_655@NODE_1_length_911_cov_112.685748:0.00466372269331,(Cathormion_obliquifoliolatum_Wieringa_6519@NODE_1_length_1183_cov_120.615248:0.0028939980694,Cathormion_rhombifolium_Deighton_3618@NODE_1_length_1103_cov_59.538012:0.00379914203129)100:0.0119015052045)3:1.00000050003e-06)30:0.00188986333314,Hydrochorea_gonggrijpii_Tillett_45696@NODE_1_length_1047_cov_79.221649:0.00721132727019)72:0.00558144742522,(Balizia_spnov_Morim_577@NODE_1_length_1257_cov_177.807820:0.00894197845619,(Balizia_pedicellaris_Queiroz_15529@NODE_1_length_1336_cov_235.421546:0.00611645411864,Balizia_elegans_Iganci_870@NODE_1_length_1290_cov_67.133553:0.00868057184348)79:0.00190290480023)51:0.000853914304745)62:0.00523721401939,(Jupunba_filamentosa_Lima_7487@NODE_1_length_1507_cov_65.162238:0.0105573335453,Jupunba_macradenia_Lourteig_3021@NODE_1_length_1033_cov_79.684100:0.0112672889363)34:0.00108286916929)7:0.000869844047184)10:0.000862059126549,(Jupunba_nipensis_Mayo_19662@NODE_1_length_687_cov_34.281967:0.00787966685909,((Jupunba_asplenifolia_Ekman_6383@NODE_1_length_689_cov_25.437908:0.00852575573473,Jupunba_abbottii_Zanoni_21220@NODE_1_length_770_cov_128.239538:0.00421858528044)58:0.0377185940458,Jupunba_oppositifolia_Liegier_16014@NODE_1_length_896_cov_186.704518:0.0058495419731)41:0.0436776546537)51:0.0316909325831)0:1.00000050003e-06)4:0.00161198902095,((Jupunba_laeta_Mori_25147@NODE_1_length_686_cov_40.172414:0.00524450691124,Jupunba_microcalyx_Iganci_855@NODE_1_length_1256_cov_99.485157:0.009723618037)58:0.00172326702574,(Jupunba_leucophylla_Iganci_839@NODE_2_length_584_cov_37.268245:0.0111739602594,Balizia_leucocalyx_Aguilar_1939@NODE_1_length_1143_cov_102.233583:0.0105746244291)35:0.00234289573114)9:0.00100624800895)23:0.00172863077912)49:0.00187110297863)35:0.000798833349869,((Afrocalliandra_redacta_Germishuizen_5585@NODE_1_length_967_cov_136.501124:0.0867246728548,Calliandra_bella_LPQ15696@NODE_1_length_1345_cov_118.589905:0.0663214998718)100:0.0694226359547,((((Albizia_coripatensis_Hughes_2433@NODE_1_length_1481_cov_124.487892:0.0157847864882,Albizia_edwallii_Dalmaso_272@NODE_1_length_902_cov_5.237308:0.0202642771551)99:0.00780766432871,(((Albizia_burkartiana_StivalSantos_678@NODE_1_length_854_cov_8.244055:0.00247759079922,Albizia_niopoides_Simon_1601@NODE_1_length_1054_cov_104.198567:0.0361926644909)84:1.00000050003e-06,(Albizia_xerophytica_Hughes_1435@NODE_1_length_1075_cov_64.041082:0.0101047876618,((Albizia_tomentosa_Hughes_648@NODE_1_length_1179_cov_62.762250:0.00290009968622,Albizia_sinaloensis_Hughes_1576@NODE_1_length_1014_cov_41.975454:0.00099248713293)100:0.00862351188154,Albizia_adinocephala_FHO33_88@NODE_1_length_1620_cov_72.333765:0.00575596167062)49:0.000918959242899)90:0.00441333498505)98:0.00704285675024,(((Albizia_inundata_Wood_26530@NODE_1_length_881_cov_150.562954:0.0106093764004,Albizia_subdimidiata_var_subdimidiata_Ferreira_210@NODE_1_length_892_cov_109.492025:0.00147968919666)99:0.00932035985655,(Albizia_subdimidiata_var_minor_Gorts_341@NODE_1_length_875_cov_29.006266:0.0356020812283,Albizia_glabripetala_Lewis_1652@NODE_1_length_985_cov_32.659692:0.001464624475)76:0.00797189811334)53:0.00348596851585,(Albizia_multiflora_Hughes_3090@NODE_1_length_1067_cov_101.424242:0.00231685668725,Albizia_decandra_Vilhena_231@NODE_1_length_600_cov_26.978967:1.00000050003e-06)99:0.00709134036488)100:0.010873255911)97:0.00387217020154)93:0.00460378283022,Albizia_tomentella_Leach_Dunlop_3801@NODE_1_length_1037_cov_156.330208:0.0430008291186)5:1.00000050003e-06,(Archidendron_clypearia_Wieringa_1849@NODE_1_length_961_cov_178.811086:0.0208166261765,(Acacia_rostellifera_Murphy_466@NODE_1_length_618_cov_262.900185:0.0272024134032,Enterolobium_cyclocarpum_MWC9020@NODE_1_length_1050_cov_193.664954:0.0391622655116)44:0.00129758860271)42:0.00178643869492)58:0.000875834248063)51:0.00186807146057)77:0.00638669282649)76:0.00124645653216,Punjuba_racemiflora_Jimenez_Soares_3626@NODE_1_length_1052_cov_101.934359:0.0105907797026):0;
