# Supplementary material for: A new generic circumscription of Hydrochorea (Leguminosae, Caesalpinioideae, mimosoid clade) with an amphi-Atlantic distribution
Source: PhytoKeys. 2022 Aug 22;205:401–37. doi: 10.3897/phytokeys.205.82775 (PMC9849043; doi:10.3897/phytokeys.205.82775)
Supplement: Supplementary material 3 — Supplementary data file S3 [file phytokeys-205-401_article-82775__-s003.zip › RBH3_m52556_comp38644_c0_seq1_exon04_1rr_MIortho1.tre]

(((Calliandra_bella_LPQ15696@NODE_1_length_1126_cov_290.459485:0.0783843386177,Afrocalliandra_redacta_Germishuizen_5585@NODE_1_length_1086_cov_242.106046:0.0612690739098)100:0.0567254753592,(((((Albizia_burkartiana_StivalSantos_678@NODE_1_length_1012_cov_7.477534:0.00926230881509,(Albizia_xerophytica_Hughes_1435@NODE_1_length_1169_cov_109.955128:0.00531163432301,((Albizia_sinaloensis_Hughes_1576@NODE_1_length_1064_cov_95.313070:0.00485209105342,Albizia_tomentosa_Hughes_648@NODE_1_length_1165_cov_124.571691:0.00534983853034)99:0.00443336572453,Albizia_adinocephala_FHO33_88@NODE_1_length_1604_cov_130.037983:0.00510347323827)48:1.00000050003e-06)96:0.00575515049648)9:1.00000050003e-06,Albizia_niopoides_Simon_1601@NODE_1_length_983_cov_87.213024:0.0158247398812)53:1.00000050003e-06,(Albizia_decandra_Vilhena_231@NODE_1_length_819_cov_47.270889:0.014191418141,(Albizia_multiflora_Hughes_3090@NODE_1_length_950_cov_152.592211:0.00654899636798,((Albizia_inundata_Wood_26530@NODE_1_length_964_cov_1130.380638:0.00570343520877,(Albizia_subdimidiata_var_minor_Gorts_341@NODE_1_length_901_cov_52.120146:1.00000050003e-06,Albizia_glabripetala_Lewis_1652@NODE_1_length_940_cov_73.381228:0.0044082386123)100:0.00384353566814)55:0.00187414871701,Albizia_subdimidiata_var_subdimidiata_Ferreira_210@NODE_1_length_1128_cov_161.730733:0.00797210941041)77:0.00240393406107)35:1.00000050003e-06)69:0.00204697875377)100:0.00631736515957,Albizia_edwallii_Dalmaso_272@NODE_1_length_1114_cov_5.452314:0.0097277061548)100:0.0063524559883,((Punjuba_killipii_Palodorios_6252@NODE_1_length_983_cov_85.838852:0.00756828640811,Punjuba_callejasii_Daly_5935@NODE_1_length_836_cov_19.728590:0.00620061518672)96:0.00611049240076,(((Jupunba_floribunda_Iganci_883@NODE_1_length_1531_cov_110.127235:0.00793837385313,((Jupunba_macradenia_Lourteig_3021@NODE_1_length_1041_cov_128.048755:0.0100031432345,((Jupunba_microcalyx_Iganci_855@NODE_1_length_1703_cov_131.627921:0.000715446420524,Jupunba_leucophylla_Iganci_839@NODE_1_length_1738_cov_185.628537:0.00214413624451)100:0.00482905180764,(((Jupunba_abbottii_Zanoni_21220@NODE_1_length_1025_cov_126.686709:0.00484472430512,Jupunba_asplenifolia_Ekman_6383@NODE_1_length_809_cov_54.213115:0.00129083320117)63:0.00120024339831,Jupunba_oppositifolia_Liegier_16014@NODE_1_length_1108_cov_114.437439:0.00152305411662)5:1.00000050003e-06,Jupunba_nipensis_Mayo_19662@NODE_1_length_1007_cov_39.093548:0.00245622330332)94:0.00302366496655)72:0.000783144634334)73:0.00125921444465,Jupunba_limae_Iganci_261@NODE_1_length_1510_cov_103.493371:0.0112339010647)73:0.00102468927469)80:0.00143447728075,(((Jupunba_commutata_Maguire_46145@NODE_1_length_1245_cov_114.392979:0.00408446308369,(Jupunba_barbouriana_Iganci_847@NODE_1_length_1336_cov_163.559968:0.00303963074239,Jupunba_trapezifolia_Simon_1600@NODE_1_length_1468_cov_178.510262:0.00450320007116)61:0.000719621494421)71:0.00145319610227,(Jupunba_laeta_Mori_25147@NODE_1_length_1074_cov_40.700100:0.0168749300544,Balizia_leucocalyx_Aguilar_1939@NODE_1_length_1404_cov_133.541070:0.0114795838702)55:0.000862060626299)57:0.000719071977882,((((((Hydrochorea_corymbosa2_Iganci_862@NODE_1_length_1220_cov_224.426609:0.00418020478526,Hydrochorea_gonggrijpii_Tillett_45696@NODE_1_length_940_cov_167.497103:0.00110221154107)82:1.00000050003e-06,((Cathormion_rhombifolium_Deighton_3618@NODE_1_length_821_cov_130.883065:0.00379448599022,Cathormion_obliquifoliolatum_Wieringa_6519@NODE_1_length_1210_cov_359.436364:0.00167360587194)89:1.87331703595e-05,(Hydrochorea_corymbosa1_Bonadeu_655@NODE_1_length_972_cov_161.106870:0.00318975396032,Hydrochorea_marginata_Morim_563@NODE_1_length_1624_cov_152.109244:0.00517149457625)50:1.00000050003e-06)72:0.000723255800322)100:0.00540183105994,((Balizia_pedicellaris_Queiroz_15529@NODE_1_length_2336_cov_176.384480:0.00293433320016,Balizia_elegans_Iganci_870@NODE_1_length_1616_cov_90.892788:0.00435641877047)99:0.00289119133934,Balizia_spnov_Morim_577@NODE_1_length_2226_cov_191.061723:0.00736701564388)21:1.00000050003e-06)100:0.0038332815898,Jupunba_longipedunculata_Cardona_2682@NODE_1_length_1260_cov_106.370245:0.00404818506951)40:1.00000050003e-06,(Jupunba_filamentosa_Lima_7487@NODE_1_length_1577_cov_110.462000:0.00559381770044,(Jupunba_villosa_Borges_423@NODE_1_length_1582_cov_96.232558:0.00505234459317,Jupunba_brachystachya_Lima_7438@NODE_1_length_1487_cov_123.714184:0.00507660633266)45:0.00239200207605)49:0.00237060948476)43:0.00305937839512,((Jupunba_langsdorfii_Ribeiro_728@NODE_1_length_1680_cov_102.212726:0.00991173657479,(Jupunba_idiopoda_Quesada_1718@NODE_1_length_1161_cov_92.843173:0.000878458572411,Jupunba_oxyphyllidia_Yonker_6157@NODE_1_length_1157_cov_141.636111:0.00265593450824)86:0.000851449409244)61:1.00000050003e-06,Jupunba_cochleata_Bonadeu_673@NODE_2_length_508_cov_35.814385:0.0118567157949)15:0.000890831780681)52:0.000713749537438)55:0.00071517895885)80:0.00170373740208,(Punjuba_racemiflora_Jimenez_Soares_3626@NODE_1_length_1419_cov_122.980626:0.0104776025572,Punjuba_lehmannii_Escobar_7465@NODE_1_length_1437_cov_82.005147:0.0091184184591)97:0.00239694995655)94:0.00411671122401)45:1.00000050003e-06)100:0.0036073542371)62:0.00184764692621,(Acacia_rostellifera_Murphy_466@NODE_1_length_1559_cov_203.443320:0.0230136463082,(Enterolobium_cyclocarpum_MWC9020@NODE_1_length_1329_cov_266.769968:0.019791120761,Albizia_tomentella_Leach_Dunlop_3801@NODE_1_length_1225_cov_159.730836:0.0320260108124)73:0.00461476800039)56:0.000821291693479,Archidendron_clypearia_Wieringa_1849@NODE_1_length_1316_cov_225.860371:0.0185028097799):0;
