# Supplementary material for: A new generic circumscription of Hydrochorea (Leguminosae, Caesalpinioideae, mimosoid clade) with an amphi-Atlantic distribution
Source: PhytoKeys. 2022 Aug 22;205:401–37. doi: 10.3897/phytokeys.205.82775 (PMC9849043; doi:10.3897/phytokeys.205.82775)
Supplement: Supplementary material 3 — Supplementary data file S3 [file phytokeys-205-401_article-82775__-s003.zip › RBH3_m54867_comp38854_c0_seq1_exon04_1rr_MIortho1.tre]

((Enterolobium_cyclocarpum_MWC9020@NODE_1_length_1514_cov_333.579680:0.024931384581,(Afrocalliandra_redacta_Germishuizen_5585@NODE_1_length_1240_cov_365.353396:0.0974505544394,Calliandra_bella_LPQ15696@NODE_1_length_1507_cov_311.486014:0.0854987991918)84:0.0126814725018)85:0.00413586986295,((((Albizia_edwallii_Dalmaso_272@NODE_1_length_911_cov_8.766355:0.00592763431111,Albizia_coripatensis_Hughes_2433@NODE_1_length_1598_cov_290.372781:0.00823845804534)92:0.00554075476516,(Albizia_burkartiana_StivalSantos_678@NODE_1_length_858_cov_12.378580:0.00882873938989,((Albizia_niopoides_Simon_1601@NODE_1_length_1421_cov_224.111607:0.0160824871046,((Albizia_adinocephala_FHO33_88@NODE_1_length_1952_cov_168.270933:0.00491509200297,Albizia_xerophytica_Hughes_1435@NODE_1_length_1369_cov_128.268576:0.00444692375274)99:0.00244248877084,(Albizia_tomentosa_Hughes_648@NODE_1_length_1365_cov_158.757764:0.00222193279134,Albizia_sinaloensis_Hughes_1576@NODE_1_length_1541_cov_113.081967:0.00265918351623)100:0.00467093307964)100:0.00511740626993)67:0.000750787481488,(Albizia_decandra_Vilhena_231@NODE_1_length_918_cov_52.177170:0.00581398614479,(Albizia_multiflora_Hughes_3090@NODE_1_length_1510_cov_174.775994:0.00463321116894,(((Albizia_glabripetala_Lewis_1652@NODE_1_length_1116_cov_78.786333:0.00457695728454,Albizia_subdimidiata_var_minor_Gorts_341@NODE_1_length_1115_cov_46.185934:0.000906102397207)58:1.00000050003e-06,Albizia_subdimidiata_var_subdimidiata_Ferreira_210@NODE_1_length_1298_cov_224.736282:0.00170906650777)70:0.000855239097565,Albizia_inundata_Wood_26530@NODE_1_length_871_cov_243.962010:0.00372716413106)100:0.00601583872735)77:1.00000050003e-06)100:0.00931425229932)71:1.00000050003e-06)77:0.00367041931335)85:0.00207432124561,(((Jupunba_brachystachya_Lima_7438@NODE_1_length_1218_cov_218.425066:0.00338825065031,Jupunba_villosa_Borges_423@NODE_1_length_1522_cov_209.268512:0.00267434640212)98:0.00525698527795,(((Balizia_leucocalyx_Aguilar_1939@NODE_1_length_1589_cov_186.587302:0.0122435668711,(Jupunba_macradenia_Lourteig_3021@NODE_1_length_1309_cov_133.566558:0.00697339595734,(((Jupunba_oxyphyllidia_Yonker_6157@NODE_1_length_1263_cov_144.381113:0.00405506423336,Jupunba_idiopoda_Quesada_1718@NODE_1_length_1233_cov_121.034602:0.00164864468099)100:0.0048569283981,((Jupunba_nipensis_Mayo_19662@NODE_1_length_908_cov_63.093863:0.00157183223804,Jupunba_asplenifolia_Ekman_6383@NODE_1_length_922_cov_52.004734:1.00000050003e-06)99:0.00288179648185,(Jupunba_abbottii_Zanoni_21220@NODE_1_length_1308_cov_127.320065:0.000925363154457,Jupunba_oppositifolia_Liegier_16014@NODE_1_length_1174_cov_167.298997:0.00172650579637)85:0.000919280001134)98:0.00370364919301)21:1.00000050003e-06,((Balizia_spnov_Morim_577@NODE_1_length_1371_cov_286.553191:0.00518469646031,(Jupunba_limae_Iganci_261@NODE_1_length_1627_cov_157.772903:0.00463210411068,Balizia_pedicellaris_Queiroz_15529@NODE_1_length_1373_cov_152.375569:0.00659940719099)21:1.00000050003e-06)99:0.00330304640956,((Hydrochorea_corymbosa1_Bonadeu_655@NODE_1_length_918_cov_200.637312:0.00935255268154,(Hydrochorea_corymbosa2_Iganci_862@NODE_1_length_1344_cov_302.286268:0.00225525364417,(Hydrochorea_marginata_Morim_563@NODE_1_length_1613_cov_268.253255:0.00358872574994,Hydrochorea_gonggrijpii_Tillett_45696@NODE_1_length_1245_cov_230.351027:0.00246031468628)61:0.000705069924822)39:1.00000050003e-06)91:0.00429289606013,(Balizia_elegans_Iganci_870@NODE_1_length_1630_cov_170.743078:0.00510273807444,(Cathormion_rhombifolium_Deighton_3618@NODE_1_length_1373_cov_117.168210:0.00550098958633,Cathormion_obliquifoliolatum_Wieringa_6519@NODE_1_length_1241_cov_179.639123:0.00328779712776)100:0.00712728757409)75:0.000846903939359)21:1.00000050003e-06)88:0.00197837028743)57:0.000988016745546)58:1.00000050003e-06)85:0.00297642601003,(((Jupunba_laeta_Mori_25147@NODE_1_length_1130_cov_76.341880:0.00448723032648,(Jupunba_floribunda_Iganci_883@NODE_1_length_1711_cov_151.720318:0.00800915791691,(Jupunba_longipedunculata_Cardona_2682@NODE_1_length_1438_cov_142.657605:0.00491024237407,(Jupunba_barbouriana_Iganci_847@NODE_1_length_1497_cov_265.040845:0.000638270161589,Jupunba_trapezifolia_Simon_1600@NODE_1_length_987_cov_255.657725:0.00215061961524)43:3.27732572437e-05)65:0.000674546229562)34:0.000654186740269)27:1.00000050003e-06,Jupunba_filamentosa_Lima_7487@NODE_1_length_1788_cov_156.309760:0.00798007800371)50:0.00066354333238,(Jupunba_commutata_Maguire_46145@NODE_1_length_1339_cov_171.429477:0.0100178567122,(Jupunba_microcalyx_Iganci_855@NODE_1_length_1308_cov_261.699431:0.000839134876992,Jupunba_leucophylla_Iganci_839@NODE_1_length_2083_cov_246.484546:0.00131268545521)99:0.00800399682516)23:1.00000050003e-06)76:0.00198126041532)44:1.00000050003e-06,(Jupunba_cochleata_Bonadeu_673@NODE_1_length_1684_cov_136.881145:0.00639754581812,Jupunba_langsdorfii_Ribeiro_728@NODE_1_length_1919_cov_150.670467:0.00534124236974)100:0.00531432650704)59:0.000704571259807)79:0.0031688391677,((Punjuba_lehmannii_Escobar_7465@NODE_1_length_1493_cov_121.973870:0.00368610961997,(Punjuba_callejasii_Daly_5935@NODE_1_length_1145_cov_43.041199:0.00357626293827,Punjuba_killipii_Palodorios_6252@NODE_1_length_1119_cov_109.393474:0.00452088868714)92:0.000883555482245)72:0.000706747713137,Punjuba_racemiflora_Jimenez_Soares_3626@NODE_1_length_1522_cov_168.116955:0.0124214827291)96:0.00445737600215)90:0.00502920548397)89:0.00266154334979,(Acacia_rostellifera_Murphy_466@NODE_1_length_1769_cov_228.709220:0.0234369445419,Archidendron_clypearia_Wieringa_1849@NODE_1_length_1493_cov_313.468220:0.0160769631808)49:0.000363175456832)61:0.00052318544592,Albizia_tomentella_Leach_Dunlop_3801@NODE_1_length_1566_cov_206.340497:0.02617324961):0;
