# Supplementary material for: A new generic circumscription of Hydrochorea (Leguminosae, Caesalpinioideae, mimosoid clade) with an amphi-Atlantic distribution
Source: PhytoKeys. 2022 Aug 22;205:401–37. doi: 10.3897/phytokeys.205.82775 (PMC9849043; doi:10.3897/phytokeys.205.82775)
Supplement: Supplementary material 3 — Supplementary data file S3 [file phytokeys-205-401_article-82775__-s003.zip › RBH3_m55672_comp38945_c0_seq7_exon04_1rr_MIortho1.tre]

((((Jupunba_idiopoda_Quesada_1718@NODE_1_length_1058_cov_48.809378:0.0158122503042,Jupunba_oxyphyllidia_Yonker_6157@NODE_1_length_1052_cov_73.895385:0.00539961014655)79:0.00766695786311,(((Jupunba_filamentosa_Lima_7487@NODE_1_length_1326_cov_70.548439:0.015929379988,Jupunba_longipedunculata_Cardona_2682@NODE_1_length_900_cov_77.746051:0.00580513350172)44:1.00000050003e-06,Jupunba_limae_Iganci_261@NODE_1_length_1491_cov_69.242574:0.00411478164563)52:0.00165018552284,Jupunba_cochleata_Bonadeu_673@NODE_1_length_1278_cov_62.267277:0.006729626711)64:0.00165470371718)63:0.000818786532767,((Jupunba_barbouriana_Iganci_847@NODE_1_length_1290_cov_107.264633:0.00880662760891,(Jupunba_trapezifolia_Simon_1600@NODE_1_length_1099_cov_110.650383:0.00144698729357,Jupunba_commutata_Maguire_46145@NODE_1_length_1209_cov_86.361307:0.00347331001978)96:0.00124452918223)100:0.00617242840448,(Jupunba_villosa_Borges_423@NODE_1_length_1498_cov_87.736101:0.00330819027167,Jupunba_brachystachya_Lima_7438@NODE_1_length_1315_cov_69.146204:0.00414344440943)99:0.00412341127715)98:0.00331001535489)31:0.00082572065437,Jupunba_langsdorfii_Ribeiro_728@NODE_1_length_1185_cov_81.449458:0.00396918021362,((((Jupunba_laeta_Mori_25147@NODE_1_length_988_cov_37.072448:0.0105997404104,Jupunba_floribunda_Iganci_883@NODE_1_length_1264_cov_76.157540:0.0106983492557)48:0.00127449649522,((Hydrochorea_gonggrijpii_Tillett_45696@NODE_1_length_1035_cov_82.931106:0.00519223546972,Balizia_pedicellaris_Queiroz_15529@NODE_1_length_1413_cov_148.049337:0.00677030328076)94:0.00404516110207,(((Balizia_leucocalyx_Aguilar_1939@NODE_1_length_1288_cov_60.846408:0.0104587170289,((Jupunba_oppositifolia_Liegier_16014@NODE_1_length_1034_cov_72.154650:1.00000050003e-06,Jupunba_abbottii_Zanoni_21220@NODE_1_length_921_cov_96.022512:0.00114214853927)91:0.00270640539337,(Jupunba_nipensis_Mayo_19662@NODE_1_length_881_cov_29.689055:0.00609515945925,Jupunba_asplenifolia_Ekman_6383@NODE_1_length_848_cov_39.280156:0.00507174537588)29:1.00000050003e-06)96:0.00539324712112)26:1.00000050003e-06,Jupunba_macradenia_Lourteig_3021@NODE_1_length_1077_cov_82.707000:0.00485773000403)79:0.00207147702856,(Jupunba_leucophylla_Iganci_839@NODE_1_length_1608_cov_122.316133:0.00750046140459,Jupunba_microcalyx_Iganci_855@NODE_1_length_1452_cov_85.037091:0.00914777764988)64:0.00245465874995)23:1.00000050003e-06)23:1.00000050003e-06)100:0.00649582025684,(Balizia_elegans_Iganci_870@NODE_1_length_1429_cov_35.370562:0.013974880095,((Hydrochorea_marginata_Morim_563@NODE_1_length_1391_cov_109.778539:0.00746559689533,(Cathormion_obliquifoliolatum_Wieringa_6519@NODE_1_length_1341_cov_111.763608:0.000848787298659,Cathormion_rhombifolium_Deighton_3618@NODE_1_length_1230_cov_46.292281:0.001656671753)88:0.00081792283643)78:0.00240419693662,(Hydrochorea_corymbosa1_Bonadeu_655@NODE_1_length_948_cov_73.129899:0.00123821102233,Hydrochorea_corymbosa2_Iganci_862@NODE_1_length_1245_cov_92.861345:0.00567348427467)33:0.000962008638441)73:0.00195763976689)68:0.00197584290822)95:0.00481272003569,(((((((Punjuba_racemiflora_Jimenez_Soares_3626@NODE_1_length_1286_cov_102.193548:0.0125059097908,Punjuba_callejasii_Daly_5935@NODE_1_length_904_cov_26.014510:0.00119615110476)75:0.00137555834385,(Punjuba_killipii_Palodorios_6252@NODE_1_length_1029_cov_45.677521:0.00724125131968,Punjuba_lehmannii_Escobar_7465@NODE_1_length_1480_cov_69.886671:0.00520336717315)89:0.00129293798161)100:0.0128189309153,((((Albizia_burkartiana_StivalSantos_678@NODE_1_length_963_cov_10.872247:0.0108676126698,((Albizia_tomentosa_Hughes_648@NODE_1_length_1157_cov_81.945370:0.00238155775932,Albizia_sinaloensis_Hughes_1576@NODE_1_length_1088_cov_65.958457:0.00584891226801)100:0.00877374736035,(Albizia_xerophytica_Hughes_1435@NODE_1_length_1179_cov_78.588022:0.000839434287733,Albizia_adinocephala_FHO33_88@NODE_1_length_1581_cov_90.933511:0.0119872385288)97:0.00291043730637)100:0.00918528774994)35:0.00228355777589,(((Albizia_multiflora_Hughes_3090@NODE_1_length_1040_cov_110.922118:0.0101346388079,((Albizia_subdimidiata_var_subdimidiata_Ferreira_210@NODE_1_length_1045_cov_81.335744:0.00609629602515,(Albizia_inundata_Wood_26530@NODE_1_length_1078_cov_82.502444:0.0160185835442,Albizia_subdimidiata_var_minor_Gorts_341@NODE_1_length_863_cov_23.187023:0.0150723706007)65:0.00127319436909)55:0.00293303351438,Albizia_glabripetala_Lewis_1652@NODE_1_length_1085_cov_39.881944:0.0118031855587)49:0.000978321410351)52:1.00000050003e-06,Albizia_decandra_Vilhena_231@NODE_1_length_697_cov_36.946774:0.0062614535957)96:0.0087736647393,Albizia_niopoides_Simon_1601@NODE_1_length_1033_cov_123.927824:0.0176110147539)13:1.00000050003e-06)23:0.000947906590819,(Albizia_coripatensis_Hughes_2433@NODE_1_length_1233_cov_158.159170:0.0150265003302,Albizia_edwallii_Dalmaso_272@NODE_1_length_968_cov_7.162103:0.00969650508849)73:0.00256521018605)100:0.0129735738572,Enterolobium_cyclocarpum_MWC9020@NODE_1_length_1277_cov_174.811667:0.0214643505391)81:0.00295398530302)76:0.0039308856792,Albizia_tomentella_Leach_Dunlop_3801@NODE_1_length_1185_cov_182.332130:0.043404575863)67:0.00529880707455,Afrocalliandra_redacta_Germishuizen_5585@NODE_1_length_1059_cov_144.210794:0.113299488547)87:0.0225933695439,Calliandra_bella_LPQ15696@NODE_1_length_1281_cov_93.862957:0.181917965359)98:0.022483574475,(Acacia_rostellifera_Murphy_466@NODE_1_length_1262_cov_132.163713:0.0369386011561,Archidendron_clypearia_Wieringa_1849@NODE_1_length_1199_cov_121.597148:0.0305865016383)54:0.000876412415259)73:0.00228847400169)96:0.00869506988509):0;
