# Supplementary material for: A new generic circumscription of Hydrochorea (Leguminosae, Caesalpinioideae, mimosoid clade) with an amphi-Atlantic distribution
Source: PhytoKeys. 2022 Aug 22;205:401–37. doi: 10.3897/phytokeys.205.82775 (PMC9849043; doi:10.3897/phytokeys.205.82775)
Supplement: Supplementary material 3 — Supplementary data file S3 [file phytokeys-205-401_article-82775__-s003.zip › RBH3_m61461_comp39451_c0_seq1_1rr_MIortho1.tre]

(Enterolobium_cyclocarpum_MWC9020@NODE_1_length_2341_cov_382.060954:0.0365843670384,(((Calliandra_bella_LPQ15696@NODE_1_length_2289_cov_303.859403:0.0880823894419,Afrocalliandra_redacta_Germishuizen_5585@NODE_1_length_1914_cov_279.493740:0.0668286795127)100:0.071606935422,(((Albizia_edwallii_Dalmaso_272@NODE_1_length_1812_cov_11.824701:0.0096486281979,Albizia_coripatensis_Hughes_2433@NODE_1_length_2685_cov_322.830905:0.0200275951636)99:0.00512597243104,((((Albizia_glabripetala_Lewis_1652@NODE_1_length_2129_cov_63.233431:0.0256812336163,((Albizia_decandra_Vilhena_231@NODE_1_length_1735_cov_43.317853:0.0137822466723,Albizia_multiflora_Hughes_3090@NODE_1_length_2277_cov_216.654091:0.0130432420386)99:0.00115656798072,(Albizia_inundata_Wood_26530@NODE_1_length_1634_cov_136.177961:0.00966075447009,(Albizia_subdimidiata_var_minor_Gorts_341@NODE_1_length_1985_cov_59.280398:0.00405431741379,Albizia_subdimidiata_var_subdimidiata_Ferreira_210@NODE_1_length_2094_cov_233.115022:0.0046473215977)50:0.00236961024763)98:0.00600804740726)91:0.00454961951819)67:0.00137089053084,Albizia_niopoides_Simon_1601@NODE_1_length_2201_cov_241.994821:0.0230113634401)22:1.00000050003e-06,Albizia_burkartiana_StivalSantos_678@NODE_1_length_1798_cov_12.667814:0.0142808532991)46:0.0014881585135,(Albizia_xerophytica_Hughes_1435@NODE_1_length_2306_cov_112.913863:0.0100934640893,(Albizia_adinocephala_FHO33_88@NODE_1_length_2287_cov_246.404525:0.0040900084923,(Albizia_tomentosa_Hughes_648@NODE_1_length_2301_cov_137.975719:0.00510017691007,Albizia_sinaloensis_Hughes_1576@NODE_1_length_2354_cov_127.951691:0.00572997649084)100:0.00755298121166)100:0.00691165133974)100:0.0107832151611)100:0.0107320437435)100:0.0130187086407,((Punjuba_callejasii_Daly_5935@NODE_1_length_1676_cov_161.242026:0.0351765215264,(Punjuba_racemiflora_Jimenez_Soares_3626@NODE_1_length_2157_cov_272.947596:0.0146474838193,(Punjuba_killipii_Palodorios_6252@NODE_1_length_2031_cov_81.467758:0.00730342744271,Punjuba_lehmannii_Escobar_7465@NODE_1_length_2216_cov_179.258532:0.0131065507744)100:0.00720636428298)94:0.00553964792472)38:0.00297204350012,((Jupunba_cochleata_Bonadeu_673@NODE_1_length_2621_cov_200.760613:0.0137319511697,(Jupunba_floribunda_Iganci_883@NODE_1_length_2731_cov_197.995102:0.0117403276519,(((Jupunba_abbottii_Zanoni_21220@NODE_1_length_2035_cov_252.332482:0.0047055759383,(Jupunba_nipensis_Mayo_19662@NODE_1_length_1881_cov_83.274945:0.00332536288778,Jupunba_oppositifolia_Liegier_16014@NODE_1_length_1968_cov_259.177155:0.00351374381647)87:0.00119237494416)93:0.00332303946407,Jupunba_asplenifolia_Ekman_6383@NODE_1_length_1766_cov_135.699230:0.00442075626769)97:0.00499306389775,(Jupunba_longipedunculata_Cardona_2682@NODE_1_length_2120_cov_367.974058:0.00743195933023,(Jupunba_leucophylla_Iganci_839@NODE_1_length_2683_cov_334.942824:0.00330753773122,Jupunba_microcalyx_Iganci_855@NODE_1_length_2455_cov_306.881413:0.00273759885392)71:0.00413817006766)15:0.000624527842406)16:0.00122070592525)19:0.00230181026877)26:0.00131903366893,(((Jupunba_laeta_Mori_25147@NODE_1_length_1562_cov_317.611448:0.00576688707124,(Jupunba_langsdorfii_Ribeiro_728@NODE_1_length_2871_cov_175.443450:0.00731670167533,(Jupunba_barbouriana_Iganci_847@NODE_1_length_1029_cov_186.452731:0.0133091005492,(Jupunba_commutata_Maguire_46145@NODE_1_length_2223_cov_249.851351:0.00599883788519,Jupunba_trapezifolia_Simon_1600@NODE_1_length_2014_cov_252.636549:0.00297667577223)40:0.00112628017602)90:0.00848189424856)27:0.000889919345236)8:0.000910337620336,(((Balizia_pedicellaris_Queiroz_15529@NODE_1_length_2073_cov_298.496531:0.00856681417658,((Balizia_elegans_Iganci_870@NODE_1_length_2277_cov_230.099091:0.00969712908824,((Cathormion_obliquifoliolatum_Wieringa_6519@NODE_1_length_1940_cov_208.108753:0.0035856824723,Cathormion_rhombifolium_Deighton_3618@NODE_1_length_2037_cov_128.929592:0.0209588143293)85:0.00201895574672,(Hydrochorea_marginata_Morim_563@NODE_1_length_2306_cov_348.563481:0.00409427387796,(Hydrochorea_corymbosa1_Bonadeu_655@NODE_1_length_1812_cov_156.860558:1.00000050003e-06,Hydrochorea_corymbosa2_Iganci_862@NODE_1_length_1882_cov_373.501916:0.00319820763625)92:0.0012682957159)89:0.00304585116129)97:0.00225370434059)43:0.0020917508926,(Hydrochorea_gonggrijpii_Tillett_45696@NODE_1_length_1988_cov_304.540555:0.00513707088376,Balizia_spnov_Morim_577@NODE_1_length_1911_cov_301.584052:0.0116124180022)16:0.000506749287179)35:0.000921863328289)30:0.000974599331034,Balizia_leucocalyx_Aguilar_1939@NODE_1_length_2488_cov_232.075487:0.0206565786757)34:0.00107366051052,(Jupunba_macradenia_Lourteig_3021@NODE_1_length_2055_cov_291.547523:0.00592049584853,(Jupunba_idiopoda_Quesada_1718@NODE_1_length_2016_cov_96.636411:0.00512092542774,Jupunba_oxyphyllidia_Yonker_6157@NODE_1_length_2148_cov_247.741188:0.00291641108172)100:0.00577884321148)48:0.000644665979709)35:0.00083165758379)14:0.00081548783491,(Jupunba_filamentosa_Lima_7487@NODE_1_length_2405_cov_196.838918:0.00578367579972,(Jupunba_villosa_Borges_423@NODE_1_length_2689_cov_214.255360:0.00784608351255,(Jupunba_brachystachya_Lima_7438@NODE_1_length_2475_cov_200.605922:0.00480766776121,Jupunba_limae_Iganci_261@NODE_1_length_2750_cov_180.337074:0.00263195929073)78:0.00193231113523)94:0.00343682221681)93:0.00432512954718)16:0.00152212957577)100:0.012227668237)43:0.00347498721563)40:0.00145319081792)72:0.00277972314089,(Acacia_rostellifera_Murphy_466@NODE_1_length_2389_cov_267.646626:0.0400942493261,Archidendron_clypearia_Wieringa_1849@NODE_1_length_2177_cov_371.697143:0.0344347971192)61:0.00246933537624)29:0.00195288286523,Albizia_tomentella_Leach_Dunlop_3801@NODE_1_length_2242_cov_372.054965:0.0403684827276):0;
