# Supplementary material for: A new generic circumscription of Hydrochorea (Leguminosae, Caesalpinioideae, mimosoid clade) with an amphi-Atlantic distribution
Source: PhytoKeys. 2022 Aug 22;205:401–37. doi: 10.3897/phytokeys.205.82775 (PMC9849043; doi:10.3897/phytokeys.205.82775)
Supplement: Supplementary material 3 — Supplementary data file S3 [file phytokeys-205-401_article-82775__-s003.zip › RBH3_m62240_comp39512_c0_seq1_exon04_1rr_MIortho1.tre]

((((Punjuba_lehmannii_Escobar_7465@NODE_1_length_988_cov_36.871570:0.00501574054925,Punjuba_killipii_Palodorios_6252@NODE_1_length_751_cov_32.695846:0.00143549413693)100:0.0118704488991,(Punjuba_callejasii_Daly_5935@NODE_1_length_644_cov_12.892416:0.00175489880583,Punjuba_racemiflora_Jimenez_Soares_3626@NODE_1_length_975_cov_48.386414:0.00662735466541)89:0.00443829079481)91:0.00136872280938,((Jupunba_floribunda_Iganci_883@NODE_2_length_783_cov_30.728045:0.0188267577691,((Jupunba_filamentosa_Lima_7487@NODE_1_length_836_cov_64.725955:0.00130079332714,Jupunba_limae_Iganci_261@NODE_1_length_1110_cov_50.408519:0.00342260953051)92:0.00228941659147,Jupunba_barbouriana_Iganci_847@NODE_3_length_848_cov_32.638132:0.00912546755888)75:0.00109219754751)84:0.00248415799002,Jupunba_leucophylla_Iganci_839@NODE_1_length_1185_cov_58.131769:0.00922287298495)76:0.00423665756979)99:0.00564212857203,((Enterolobium_cyclocarpum_MWC9020@NODE_1_length_1054_cov_81.910952:0.0349998979402,((Albizia_coripatensis_Hughes_2433@NODE_1_length_1171_cov_57.493601:0.0504143078624,(Albizia_multiflora_Hughes_3090@NODE_1_length_890_cov_53.367774:0.00920837658478,((Albizia_subdimidiata_var_subdimidiata_Ferreira_210@NODE_1_length_834_cov_44.270806:0.0177930630471,(Albizia_inundata_Wood_26530@NODE_1_length_626_cov_66.590193:0.0238795431701,(Albizia_subdimidiata_var_minor_Gorts_341@NODE_1_length_578_cov_22.728543:0.0017467314059,Albizia_glabripetala_Lewis_1652@NODE_1_length_693_cov_27.017857:0.00236153119538)62:0.00432611406569)59:0.00185381643139)50:0.00131778586688,Albizia_niopoides_Simon_1601@NODE_1_length_834_cov_61.467635:0.023026291348)77:0.00232733955071)91:0.00833058528999)84:0.00478522038628,(Albizia_sinaloensis_Hughes_1576@NODE_1_length_666_cov_31.494058:0.0189390839962,((Albizia_adinocephala_FHO33_88@NODE_1_length_1363_cov_34.507776:0.00483244334041,Albizia_xerophytica_Hughes_1435@NODE_1_length_918_cov_35.010702:0.0069195749645)99:0.00702699107485,Albizia_tomentosa_Hughes_648@NODE_1_length_654_cov_27.268631:0.0162216879802)65:0.00627769501491)99:0.0079947577982)100:0.00957054798793)60:0.000912936267703,(Albizia_tomentella_Leach_Dunlop_3801@NODE_1_length_1116_cov_58.047161:0.0162571442665,(Calliandra_bella_LPQ15696@NODE_1_length_917_cov_56.810714:0.166608308914,Afrocalliandra_redacta_Germishuizen_5585@NODE_1_length_641_cov_44.796099:0.078307243531)100:0.0934529253325)70:0.00389092551314)38:1.00000050003e-06,(Acacia_rostellifera_Murphy_466@NODE_1_length_1172_cov_56.126941:0.0355487142707,Archidendron_clypearia_Wieringa_1849@NODE_1_length_915_cov_83.229117:0.0201336411686)68:0.00276705125638)50:0.000963014384734;
