# Supplementary material for: A new generic circumscription of Hydrochorea (Leguminosae, Caesalpinioideae, mimosoid clade) with an amphi-Atlantic distribution
Source: PhytoKeys. 2022 Aug 22;205:401–37. doi: 10.3897/phytokeys.205.82775 (PMC9849043; doi:10.3897/phytokeys.205.82775)
Supplement: Supplementary material 3 — Supplementary data file S3 [file phytokeys-205-401_article-82775__-s003.zip › RBH3_m62240_comp39512_c0_seq1_exon04_1rr_MIortho2.tre]

(((Cathormion_obliquifoliolatum_Wieringa_6519@NODE_1_length_933_cov_90.657175:0.00485690569754,(Balizia_elegans_Iganci_870@NODE_1_length_1227_cov_33.739130:0.0505615332248,(Jupunba_microcalyx_Iganci_855@NODE_1_length_1261_cov_58.663851:0.000959339156932,Jupunba_leucophylla_Iganci_839@NODE_3_length_951_cov_76.339817:0.0022922830384)96:0.00576203056994)45:1.00000050003e-06)70:0.00194724520956,((Balizia_pedicellaris_Queiroz_15529@NODE_1_length_1217_cov_191.797762:0.00834300542577,(Jupunba_villosa_Borges_423@NODE_2_length_1035_cov_57.492693:0.00594627105441,(Balizia_spnov_Morim_577@NODE_1_length_1091_cov_345.158301:0.0132979227586,((Cathormion_rhombifolium_Deighton_3618@NODE_1_length_840_cov_34.884666:0.00661562912133,(Hydrochorea_marginata_Morim_563@NODE_3_length_596_cov_70.271676:0.00194736452703,Hydrochorea_corymbosa1_Bonadeu_655@NODE_1_length_753_cov_61.191977:1.00000050003e-06)64:0.00408822844507)64:0.00315997307169,Hydrochorea_corymbosa2_Iganci_862@NODE_1_length_666_cov_84.382979:0.0116742767672)69:0.00264346240167)63:0.00695425961774)30:0.00129218277264)35:0.00302030320939,((Jupunba_longipedunculata_Cardona_2682@NODE_1_length_786_cov_25.846262:0.00435402576955,(Jupunba_langsdorfii_Ribeiro_728@NODE_1_length_1233_cov_46.455017:0.0108452876811,Jupunba_floribunda_Iganci_883@NODE_1_length_787_cov_35.739437:0.00995884116328)53:0.00140234022395)64:0.00402537631346,((Jupunba_laeta_Mori_25147@NODE_1_length_907_cov_15.228916:0.0121740229166,(((Jupunba_oppositifolia_Liegier_16014@NODE_1_length_663_cov_59.858362:0.0120855044631,(Jupunba_abbottii_Zanoni_21220@NODE_1_length_859_cov_58.822251:0.00289954653162,(Jupunba_asplenifolia_Ekman_6383@NODE_1_length_630_cov_21.233273:0.00181906277645,Jupunba_nipensis_Mayo_19662@NODE_1_length_518_cov_15.299320:1.00000050003e-06)71:1.00000050003e-06)99:0.00731758787095)89:0.00512865575703,(Jupunba_oxyphyllidia_Yonker_6157@NODE_1_length_847_cov_52.444156:0.00387414593674,Jupunba_idiopoda_Quesada_1718@NODE_1_length_936_cov_46.792782:0.0011407636024)65:0.00231458839493)21:1.00000050003e-06,((Jupunba_barbouriana_Iganci_847@NODE_1_length_983_cov_64.922737:0.00614311910028,Jupunba_brachystachya_Lima_7438@NODE_1_length_1076_cov_53.031031:0.0112415470601)60:0.00213864859122,Jupunba_macradenia_Lourteig_3021@NODE_1_length_920_cov_65.604982:0.0287085372544)17:1.00000050003e-06)44:0.00358338600112)23:0.00238353821254,(Jupunba_cochleata_Bonadeu_673@NODE_1_length_1441_cov_36.393695:0.0292230497747,Jupunba_commutata_Maguire_46145@NODE_1_length_1217_cov_26.354386:0.00933052027034)66:0.00219913931154)8:1.00000050003e-06)34:0.00801896640584)77:0.00235681977373)53:0.00121155482094,Balizia_leucocalyx_Aguilar_1939@NODE_1_length_1184_cov_53.209575:0.00931020851401,Hydrochorea_gonggrijpii_Tillett_45696@NODE_1_length_754_cov_71.155096:0.0161261147621):0;
