# Supplementary material for: A new generic circumscription of Hydrochorea (Leguminosae, Caesalpinioideae, mimosoid clade) with an amphi-Atlantic distribution
Source: PhytoKeys. 2022 Aug 22;205:401–37. doi: 10.3897/phytokeys.205.82775 (PMC9849043; doi:10.3897/phytokeys.205.82775)
Supplement: Supplementary material 3 — Supplementary data file S3 [file phytokeys-205-401_article-82775__-s003.zip › RBH3_m67357_comp39994_c0_seq3_exon03_1rr_1to1ortho.tre]

(Albizia_tomentella_Leach_Dunlop_3801@NODE_1_length_1197_cov_146.766964:0.03761491846357283009,(Acacia_rostellifera_Murphy_466@NODE_1_length_822_cov_263.357047:0.03279794749310284419,(Archidendron_clypearia_Wieringa_1849@NODE_1_length_1260_cov_184.407439:0.02725479388685847493,((((((Albizia_inundata_Wood_26530@NODE_1_length_875_cov_205.350000:0.01189263763560471053,((Albizia_subdimidiata_var_minor_Gorts_341@NODE_1_length_834_cov_21.494055:0.00000100000050002909,Albizia_glabripetala_Lewis_1652@NODE_1_length_962_cov_40.415819:0.00282057273522209060)86:0.00252507803003753284,Albizia_subdimidiata_var_subdimidiata_Ferreira_210@NODE_1_length_994_cov_125.708833:0.00436771921746413432)100:0.01286580250963435465)92:0.00380922748950377442,Albizia_decandra_Vilhena_231@NODE_1_length_749_cov_21.632440:0.01240822708265954498)64:0.00139837682823868857,(Albizia_multiflora_Hughes_3090@NODE_1_length_1164_cov_122.012879:0.01508460455269135594,Albizia_burkartiana_StivalSantos_678@NODE_1_length_1108_cov_7.599240:0.01559354553189154849)50:0.00000100000050002909)84:0.00497128862031189465,(Albizia_niopoides_Simon_1601@NODE_1_length_1036_cov_132.209593:0.03293010293817885681,((Albizia_adinocephala_FHO33_88@NODE_1_length_1283_cov_105.264511:0.00829049835060415539,Albizia_xerophytica_Hughes_1435@NODE_1_length_1192_cov_88.057399:0.00703506029046714176)99:0.00283803132374040902,(Albizia_tomentosa_Hughes_648@NODE_1_length_1096_cov_106.712463:0.00544352785750684860,Albizia_sinaloensis_Hughes_1576@NODE_1_length_1160_cov_87.934441:0.00292137981955881056)100:0.00512311586162702854)100:0.00904737295062418498)91:0.00239306852393910427)95:0.01476187118104431255,(Albizia_coripatensis_Hughes_2433@NODE_1_length_1453_cov_171.415698:0.09647080428384964546,Albizia_edwallii_Dalmaso_272@NODE_1_length_909_cov_10.509368:0.01729119839872549427)75:0.00538995478084565438)95:0.01862932530404922196,(((((Jupunba_laeta_Mori_25147@NODE_1_length_878_cov_21.234707:0.01243988871985809638,(Jupunba_filamentosa_Lima_7487@NODE_1_length_1245_cov_93.828767:0.00751367084391397350,Jupunba_limae_Iganci_261@NODE_1_length_1620_cov_66.139987:0.00640231460384197391)78:0.00000100000050002909)25:0.00235037434428973660,(Jupunba_langsdorfii_Ribeiro_728@NODE_1_length_1460_cov_65.308026:0.01045415495947614633,((((Balizia_pedicellaris_Queiroz_15529@NODE_1_length_1077_cov_305.849315:0.01052033442762197353,(Balizia_spnov_Morim_577@NODE_1_length_1169_cov_157.188510:0.01642208240901897945,(Balizia_elegans_Iganci_870@NODE_1_length_1349_cov_80.872642:0.00706407239236001103,((Hydrochorea_corymbosa2_Iganci_862@NODE_1_length_691_cov_156.463836:0.00334672959741241349,Hydrochorea_corymbosa1_Bonadeu_655@NODE_1_length_870_cov_132.352147:0.00000100000050002909)90:0.00734534275532683443,Hydrochorea_marginata_Morim_563@NODE_1_length_1483_cov_113.767425:0.00921135811490056411)53:0.00348585217446255747)60:0.00393962829089657390)21:0.00073170596690741668)34:0.00344082776625713330,((Cathormion_obliquifoliolatum_Wieringa_6519@NODE_1_length_926_cov_113.419059:0.00359824840505696807,Cathormion_rhombifolium_Deighton_3618@NODE_1_length_1030_cov_62.587618:0.00741169877400217093)99:0.00531039115405970708,Hydrochorea_gonggrijpii_Tillett_45696@NODE_1_length_961_cov_139.825792:0.00337298445527926035)76:0.00421470027230799304)76:0.00175376068994599773,(Balizia_leucocalyx_Aguilar_1939@NODE_1_length_1407_cov_81.178195:0.01407570716763082742,Jupunba_macradenia_Lourteig_3021@NODE_1_length_837_cov_139.134211:0.00413440887324651851)55:0.00133705899063740882)52:0.00311610238748975810,(((Jupunba_floribunda_Iganci_883@NODE_1_length_979_cov_95.556541:0.01219769728779495667,(Jupunba_brachystachya_Lima_7438@NODE_1_length_1289_cov_82.952145:0.00989945539002365024,Jupunba_villosa_Borges_423@NODE_1_length_1474_cov_100.223336:0.00542057832886634443)36:0.00176300222153257338)9:0.00000100000050002909,Jupunba_barbouriana_Iganci_847@NODE_1_length_1401_cov_109.913142:0.01045151959146550097)20:0.00079721585915969856,(Jupunba_idiopoda_Quesada_1718@NODE_1_length_941_cov_48.663194:0.00710214992647186395,Jupunba_oxyphyllidia_Yonker_6157@NODE_1_length_1139_cov_88.603578:0.00495822029577075874)93:0.00624403553617191090)29:0.00079527603101801491)0:0.00000100000050002909)4:0.00079096218004096931)2:0.00000100000050002909,((Jupunba_leucophylla_Iganci_839@NODE_1_length_1500_cov_163.431483:0.00882843802393779888,Jupunba_microcalyx_Iganci_855@NODE_1_length_1530_cov_103.068823:0.00475561618420170147)87:0.00561023990300780866,(Jupunba_longipedunculata_Cardona_2682@NODE_1_length_1093_cov_108.003937:0.00383586967010256978,(Jupunba_commutata_Maguire_46145@NODE_1_length_1341_cov_91.230222:0.00827202941496707651,Jupunba_trapezifolia_Simon_1600@NODE_1_length_845_cov_217.386076:0.00680566435483338176)49:0.00134910913933063647)6:0.00000100000050002909)10:0.00079413122727635930)4:0.00021451674092208886,(((Jupunba_asplenifolia_Ekman_6383@NODE_1_length_799_cov_56.598338:0.00284021344313178025,Jupunba_oppositifolia_Liegier_16014@NODE_1_length_960_cov_89.208381:0.00572148585997299571)46:0.00113873250414792040,(Jupunba_abbottii_Zanoni_21220@NODE_1_length_1017_cov_93.391489:0.00633672094069594356,Jupunba_nipensis_Mayo_19662@NODE_1_length_710_cov_23.116904:0.00647805093944004741)20:0.00000100000050002909)72:0.00105241766495495865,Jupunba_cochleata_Bonadeu_673@NODE_1_length_1585_cov_74.035146:0.01190663984674108188)36:0.00351891823174977454)47:0.00144920468118841898,(((Punjuba_lehmannii_Escobar_7465@NODE_1_length_1322_cov_69.526908:0.00877333574219999607,Punjuba_killipii_Palodorios_6252@NODE_1_length_801_cov_33.138122:0.00285117443967008782)68:0.00143685477659468742,Punjuba_racemiflora_Jimenez_Soares_3626@NODE_1_length_1168_cov_115.772686:0.01338996625147099648)62:0.00371139167055057522,Punjuba_callejasii_Daly_5935@NODE_1_length_790_cov_27.391304:0.01420564686086574040)35:0.00000100000050002909)100:0.03488349016617438292)49:0.00208842063392946850)49:0.00000100000050002909)71:0.00850876853404520031,Enterolobium_cyclocarpum_MWC9020@NODE_1_length_1096_cov_273.946026:0.10477765694078503000);
