# Supplementary material for: A new generic circumscription of Hydrochorea (Leguminosae, Caesalpinioideae, mimosoid clade) with an amphi-Atlantic distribution
Source: PhytoKeys. 2022 Aug 22;205:401–37. doi: 10.3897/phytokeys.205.82775 (PMC9849043; doi:10.3897/phytokeys.205.82775)
Supplement: Supplementary material 3 — Supplementary data file S3 [file phytokeys-205-401_article-82775__-s003.zip › RBH3_m68095_comp40034_c0_seq1_exon06_1rr_MIortho1.tre]

(Calliandra_bella_LPQ15696@NODE_1_length_1228_cov_91.668983:0.0772250758833,(Acacia_rostellifera_Murphy_466@NODE_1_length_1239_cov_101.326162:0.0153284646111,(((Archidendron_clypearia_Wieringa_1849@NODE_1_length_1291_cov_87.395387:0.0251338258829,((((((Jupunba_villosa_Borges_423@NODE_1_length_1278_cov_66.642798:0.00678932985661,(Jupunba_oppositifolia_Liegier_16014@NODE_1_length_839_cov_79.902887:0.00400437912647,(Jupunba_abbottii_Zanoni_21220@NODE_1_length_1026_cov_65.646997:0.00508512862944,(Jupunba_asplenifolia_Ekman_6383@NODE_1_length_738_cov_37.195159:0.00307949903478,Jupunba_nipensis_Mayo_19662@NODE_1_length_842_cov_18.086275:0.00329937394366)55:0.00322651786322)11:1.00000050003e-06)51:0.00250594629493)26:0.00110285522867,((((Balizia_elegans_Iganci_870@NODE_1_length_1185_cov_58.513538:0.00768361882164,Balizia_pedicellaris_Queiroz_15529@NODE_1_length_1170_cov_294.819731:0.0102108206905)74:0.000956345204067,(((Hydrochorea_corymbosa2_Iganci_862@NODE_1_length_1170_cov_274.113901:1.00000050003e-06,Hydrochorea_corymbosa1_Bonadeu_655@NODE_1_length_913_cov_105.213287:0.00375324999133)100:0.00650080802099,(Hydrochorea_gonggrijpii_Tillett_45696@NODE_1_length_912_cov_77.130539:0.0032161052626,Hydrochorea_marginata_Morim_563@NODE_1_length_1312_cov_91.000000:0.0274450379321)89:0.0107503822646)57:0.00182548452486,(Cathormion_obliquifoliolatum_Wieringa_6519@NODE_1_length_1251_cov_153.938963:0.00540285987326,Cathormion_rhombifolium_Deighton_3618@NODE_1_length_863_cov_44.147583:0.00267053826564)100:0.00764756296749)52:0.000853844234242)87:0.00434328864922,Balizia_spnov_Morim_577@NODE_1_length_1211_cov_288.368512:0.0146191339238)51:0.00248278498982,(Jupunba_microcalyx_Iganci_855@NODE_1_length_1345_cov_85.044164:0.00587234110269,Jupunba_leucophylla_Iganci_839@NODE_1_length_1402_cov_92.858113:0.00375602940181)100:0.00753175992587)4:1.00000050003e-06)3:0.00084411249461,(((Balizia_leucocalyx_Aguilar_1939@NODE_1_length_1239_cov_77.617040:0.00844122751635,Jupunba_macradenia_Lourteig_3021@NODE_1_length_893_cov_73.654412:0.0102738878107)28:0.00107770362735,(Jupunba_longipedunculata_Cardona_2682@NODE_1_length_1038_cov_84.388137:0.00107508737427,(Jupunba_barbouriana_Iganci_847@NODE_1_length_1086_cov_94.215064:0.00308347240584,(Jupunba_trapezifolia_Simon_1600@NODE_1_length_1195_cov_185.910526:0.00728981532954,Jupunba_commutata_Maguire_46145@NODE_1_length_1293_cov_57.120888:0.00261866376579)59:0.00260781350209)46:0.00169813748319)21:0.00083888764644)5:1.00000050003e-06,(((Jupunba_brachystachya_Lima_7438@NODE_1_length_1328_cov_64.861711:0.00143394152542,Jupunba_limae_Iganci_261@NODE_2_length_504_cov_5.974239:0.00342890276536)64:0.00285373362098,Jupunba_filamentosa_Lima_7487@NODE_1_length_1212_cov_61.854626:0.00514358891095)44:0.00338771257608,Jupunba_langsdorfii_Ribeiro_728@NODE_1_length_1262_cov_63.170464:0.00732420613894)6:1.00000050003e-06)2:1.00000050003e-06)5:0.000844846594598,(((Jupunba_oxyphyllidia_Yonker_6157@NODE_1_length_910_cov_74.813926:0.00172487605394,Jupunba_idiopoda_Quesada_1718@NODE_1_length_820_cov_49.403769:0.00285011483257)96:0.00670143173961,Jupunba_laeta_Mori_25147@NODE_1_length_933_cov_30.841121:0.0178402529129)14:1.00000050003e-06,(Jupunba_floribunda_Iganci_883@NODE_1_length_1007_cov_55.931183:0.00453933663144,Jupunba_cochleata_Bonadeu_673@NODE_1_length_1389_cov_57.993902:0.00663297864549)38:0.00107709602174)36:1.00000050003e-06)61:0.00339254620252,((Punjuba_callejasii_Daly_5935@NODE_1_length_850_cov_32.685640:0.00685641803721,Punjuba_racemiflora_Jimenez_Soares_3626@NODE_1_length_1062_cov_81.445685:0.0101493571088)46:1.00000050003e-06,(Punjuba_lehmannii_Escobar_7465@NODE_1_length_1165_cov_55.139706:0.00777111163262,Punjuba_killipii_Palodorios_6252@NODE_1_length_832_cov_37.000000:0.0093672428314)65:0.00562186352075)23:0.00213067464436)83:0.00342926080673,Enterolobium_cyclocarpum_MWC9020@NODE_1_length_1058_cov_125.432212:0.0220159545716)17:1.00000050003e-06)34:0.000858521098829,Albizia_tomentella_Leach_Dunlop_3801@NODE_1_length_1138_cov_99.393968:0.0249997296466)15:0.000882565278248,((((Albizia_sinaloensis_Hughes_1576@NODE_1_length_874_cov_49.471769:0.0040050964242,Albizia_tomentosa_Hughes_648@NODE_1_length_1034_cov_47.150470:0.00385218656593)94:0.00509755381187,(Albizia_xerophytica_Hughes_1435@NODE_1_length_897_cov_52.118293:0.0078930223926,Albizia_adinocephala_FHO33_88@NODE_1_length_1512_cov_56.997909:0.00362697215965)77:0.00094044088953)100:0.0105333129415,((Albizia_multiflora_Hughes_3090@NODE_1_length_907_cov_73.718072:0.0101544043826,(Albizia_glabripetala_Lewis_1652@NODE_1_length_765_cov_14.113372:0.00464006738244,(Albizia_inundata_Wood_26530@NODE_1_length_857_cov_173.213217:0.00659888919378,(Albizia_subdimidiata_var_subdimidiata_Ferreira_210@NODE_1_length_1046_cov_58.221878:0.00212273338135,Albizia_subdimidiata_var_minor_Gorts_341@NODE_1_length_635_cov_28.681004:0.00367521597329)91:0.00338408845158)98:0.0104050873326)100:0.00787718027048)98:0.00808571506519,Albizia_niopoides_Simon_1601@NODE_1_length_933_cov_75.487150:0.0244971489745)43:0.00105572084263)77:0.00333425218832,(Albizia_burkartiana_StivalSantos_678@NODE_1_length_928_cov_12.486827:0.0559557378128,(Albizia_edwallii_Dalmaso_272@NODE_1_length_996_cov_8.236982:0.00794317344935,Albizia_coripatensis_Hughes_2433@NODE_1_length_1358_cov_89.266198:0.0088764957012)36:0.00110007679054)27:0.000323384545658)90:0.00441768663605)26:0.00197855250636)100:0.047700092312,Afrocalliandra_redacta_Germishuizen_5585@NODE_1_length_848_cov_93.351492:0.0335642511123):0;
