# Supplementary material for: A new generic circumscription of Hydrochorea (Leguminosae, Caesalpinioideae, mimosoid clade) with an amphi-Atlantic distribution
Source: PhytoKeys. 2022 Aug 22;205:401–37. doi: 10.3897/phytokeys.205.82775 (PMC9849043; doi:10.3897/phytokeys.205.82775)
Supplement: Supplementary material 3 — Supplementary data file S3 [file phytokeys-205-401_article-82775__-s003.zip › RBH3_m68438_comp40056_c0_seq6_exon01_1rr_MIortho1.tre]

(Punjuba_lehmannii_Escobar_7465@NODE_1_length_1427_cov_53.878519:0.00477010357913,((Punjuba_callejasii_Daly_5935@NODE_1_length_827_cov_15.425333:0.00778019003174,Punjuba_racemiflora_Jimenez_Soares_3626@NODE_1_length_1204_cov_105.031943:0.0111292361797)76:1.00000050003e-06,(((Jupunba_leucophylla_Iganci_839@NODE_1_length_1416_cov_135.746826:0.00164949750929,((Balizia_leucocalyx_Aguilar_1939@NODE_1_length_1167_cov_100.766972:0.00540674109302,((Balizia_spnov_Morim_577@NODE_1_length_709_cov_229.385321:0.0058220931211,(Hydrochorea_gonggrijpii_Tillett_45696@NODE_1_length_960_cov_101.795017:0.00111925000301,(Hydrochorea_corymbosa2_Iganci_862@NODE_1_length_1177_cov_136.538324:0.00635978955872,(Hydrochorea_marginata_Morim_563@NODE_1_length_1438_cov_121.257164:0.00316618111281,Hydrochorea_corymbosa1_Bonadeu_655@NODE_1_length_991_cov_126.677350:0.00622158998032)68:0.00107178484161)41:0.000994364165542)83:0.00394901494201)98:0.00401295664903,Jupunba_longipedunculata_Cardona_2682@NODE_1_length_999_cov_109.409978:0.00820091186153)74:0.00199098112182)68:0.00166922543028,(Jupunba_trapezifolia_Simon_1600@NODE_1_length_501_cov_157.466368:0.0020823692866,Jupunba_floribunda_Iganci_883@NODE_1_length_1370_cov_81.102088:0.00811443289871)25:1.00000050003e-06)33:0.00236809741409)20:0.000790778183725,((Jupunba_oxyphyllidia_Yonker_6157@NODE_1_length_1039_cov_87.948025:0.00321647518204,(Jupunba_idiopoda_Quesada_1718@NODE_1_length_961_cov_73.777149:0.00954567001003,(Jupunba_asplenifolia_Ekman_6383@NODE_1_length_631_cov_43.601083:1.00000050003e-06,(Jupunba_nipensis_Mayo_19662@NODE_1_length_699_cov_39.083601:0.001561249237,(Jupunba_abbottii_Zanoni_21220@NODE_1_length_1024_cov_79.982049:0.00399842478866,Jupunba_oppositifolia_Liegier_16014@NODE_1_length_879_cov_91.957606:0.00243381836618)67:0.000971816343665)6:1.00000050003e-06)25:1.00000050003e-06)38:1.00000050003e-06)67:0.00948590113922,(Jupunba_commutata_Maguire_46145@NODE_1_length_1553_cov_57.871951:0.00264187850028,(((Jupunba_laeta_Mori_25147@NODE_1_length_993_cov_32.027293:0.00628266054902,Jupunba_microcalyx_Iganci_855@NODE_1_length_1661_cov_89.361742:0.00284779224479)55:0.00190912021967,(Cathormion_obliquifoliolatum_Wieringa_6519@NODE_1_length_1096_cov_133.385207:0.0415238107879,(Cathormion_rhombifolium_Deighton_3618@NODE_1_length_1107_cov_51.959223:0.00667493815413,Balizia_elegans_Iganci_870@NODE_1_length_1343_cov_63.255924:0.00819495856967)80:1.00000050003e-06)58:0.00402946635023)12:1.00000050003e-06,Jupunba_barbouriana_Iganci_847@NODE_1_length_1299_cov_124.608838:0.00316926164749)13:0.000848661436638)9:0.00078886139767)2:0.000784998445309)32:0.0047646370568,(Afrocalliandra_redacta_Germishuizen_5585@NODE_1_length_879_cov_132.179551:0.183195485365,((((((Albizia_multiflora_Hughes_3090@NODE_1_length_1198_cov_84.910794:0.0138571710781,((Albizia_xerophytica_Hughes_1435@NODE_1_length_1129_cov_69.235741:0.00819209564092,((Albizia_tomentosa_Hughes_648@NODE_1_length_1279_cov_65.757903:0.00123563132431,Albizia_sinaloensis_Hughes_1576@NODE_1_length_881_cov_72.302239:1.00000050003e-06)100:0.00623670804515,Albizia_adinocephala_FHO33_88@NODE_1_length_1444_cov_92.748354:0.00494032099608)100:0.00670346161881)87:0.00478540391908,((Albizia_subdimidiata_var_minor_Gorts_341@NODE_1_length_694_cov_22.653160:0.0080326641703,Albizia_subdimidiata_var_subdimidiata_Ferreira_210@NODE_1_length_1028_cov_87.168244:0.00806398283906)67:0.00402541646155,(Albizia_inundata_Wood_26530@NODE_1_length_736_cov_160.472834:0.0178426278515,Albizia_niopoides_Simon_1601@NODE_1_length_1153_cov_97.389405:0.0161489383048)9:1.00000050003e-06)34:0.00100470976278)34:1.00000050003e-06)54:0.00186955927632,Albizia_glabripetala_Lewis_1652@NODE_1_length_864_cov_32.026684:0.0124242780714)96:0.00375393669359,(Albizia_edwallii_Dalmaso_272@NODE_1_length_818_cov_5.157274:0.0189318952029,(Albizia_burkartiana_StivalSantos_678@NODE_1_length_767_cov_9.110955:0.0135372382643,Albizia_decandra_Vilhena_231@NODE_1_length_577_cov_19.712000:0.0121091792183)89:0.00536058205587)32:1.00000050003e-06)87:0.00279541938708,Albizia_coripatensis_Hughes_2433@NODE_1_length_1031_cov_178.298742:0.0166321233265)95:0.00454000519551,(Jupunba_macradenia_Lourteig_3021@NODE_1_length_1096_cov_64.053974:0.0210983393892,(((Balizia_pedicellaris_Queiroz_15529@NODE_1_length_1266_cov_232.554088:0.0112446921055,(Jupunba_villosa_Borges_423@NODE_1_length_595_cov_18.563707:0.0027972124471,Jupunba_brachystachya_Lima_7438@NODE_1_length_1424_cov_85.050483:1.00000050003e-06)98:0.00448847967871)70:0.000770751422594,(Jupunba_filamentosa_Lima_7487@NODE_1_length_1571_cov_67.983266:0.00234876265495,Jupunba_limae_Iganci_261@NODE_1_length_1702_cov_68.580923:0.00719025628243)100:0.00721566333454)78:0.00316513419488,(Jupunba_cochleata_Bonadeu_673@NODE_2_length_753_cov_54.977811:0.0146438904177,Jupunba_langsdorfii_Ribeiro_728@NODE_1_length_1490_cov_78.345364:0.0112151919767)29:1.00000050003e-06)90:0.00238780167232)31:1.00000050003e-06)49:0.00142482525252,(Albizia_tomentella_Leach_Dunlop_3801@NODE_1_length_1441_cov_120.538856:0.0337236378299,(Enterolobium_cyclocarpum_MWC9020@NODE_1_length_1164_cov_208.563017:0.0303863562495,(Acacia_rostellifera_Murphy_466@NODE_1_length_1290_cov_156.735367:0.0378066095955,Archidendron_clypearia_Wieringa_1849@NODE_1_length_1307_cov_139.635772:0.0208437694552)96:0.0109254596521)69:0.00374607634823)99:0.139037235057)40:0.00252634542921)10:1.00000050003e-06)98:0.00478376171181)99:0.00476529513982,Punjuba_killipii_Palodorios_6252@NODE_1_length_812_cov_50.719728:0.001285297653):0;
