# Supplementary material for: A new generic circumscription of Hydrochorea (Leguminosae, Caesalpinioideae, mimosoid clade) with an amphi-Atlantic distribution
Source: PhytoKeys. 2022 Aug 22;205:401–37. doi: 10.3897/phytokeys.205.82775 (PMC9849043; doi:10.3897/phytokeys.205.82775)
Supplement: Supplementary material 3 — Supplementary data file S3 [file phytokeys-205-401_article-82775__-s003.zip › RBH3_m70540_comp40209_c0_seq1_1rr_MIortho1.tre]

(Albizia_coripatensis_Hughes_2433@NODE_1_length_2252_cov_287.101149:0.0112513173386,((((Albizia_tomentosa_Hughes_648@NODE_1_length_1664_cov_174.928166:0.00496072295394,Albizia_sinaloensis_Hughes_1576@NODE_1_length_1818_cov_136.127513:0.00358238309925)99:0.0051375966605,(Albizia_adinocephala_FHO33_88@NODE_1_length_1917_cov_218.072283:0.00455720693706,Albizia_xerophytica_Hughes_1435@NODE_1_length_1799_cov_121.860627:0.00830250093975)52:0.00152711570393)99:0.00665329041752,(Albizia_niopoides_Simon_1601@NODE_1_length_1973_cov_216.200949:0.0204563676588,((Albizia_multiflora_Hughes_3090@NODE_1_length_1849_cov_202.197517:0.0109532497461,((Albizia_inundata_Wood_26530@NODE_1_length_1818_cov_209.217243:0.00284213694956,((Albizia_glabripetala_Lewis_1652@NODE_1_length_1445_cov_134.477339:0.00216122099007,Albizia_subdimidiata_var_minor_Gorts_341@NODE_1_length_1436_cov_56.220751:0.00216515068923)87:0.000681910769896,Albizia_subdimidiata_var_subdimidiata_Ferreira_210@NODE_1_length_1683_cov_244.714197:0.00218408838287)95:0.00144122982287)100:0.00501676347387,Albizia_decandra_Vilhena_231@NODE_1_length_1355_cov_41.021909:0.00935865245531)64:0.000648869093376)55:0.000514840972259,Albizia_burkartiana_StivalSantos_678@NODE_1_length_1682_cov_8.512600:0.00798042301195)98:0.00160443383908)85:0.00102794446359)98:0.00950299316459,((((Calliandra_bella_LPQ15696@NODE_1_length_1850_cov_412.279752:0.0376850062196,Afrocalliandra_redacta_Germishuizen_5585@NODE_1_length_1640_cov_372.319898:0.0340006044174)100:0.0275703735685,(Enterolobium_cyclocarpum_MWC9020@NODE_1_length_1856_cov_392.799325:0.0230992496956,Albizia_tomentella_Leach_Dunlop_3801@NODE_1_length_1697_cov_231.001235:0.022416033937)64:0.00459051111112)45:0.00056186438602,((((((Jupunba_floribunda_Iganci_883@NODE_1_length_2288_cov_164.190412:0.00651846131324,Jupunba_microcalyx_Iganci_855@NODE_2_length_590_cov_82.970760:0.00644460580556)24:0.00176162406174,(((Jupunba_leucophylla_Iganci_839@NODE_2_length_501_cov_22.799528:0.00927451220041,((Jupunba_limae_Iganci_261@NODE_1_length_2074_cov_185.083125:0.00205513947408,Jupunba_filamentosa_Lima_7487@NODE_1_length_2056_cov_172.614957:0.00361886028233)50:0.00102988731978,(Jupunba_brachystachya_Lima_7438@NODE_1_length_1873_cov_218.066258:0.00380596351778,Jupunba_villosa_Borges_423@NODE_1_length_2145_cov_202.556576:0.00309671043073)75:1.00000050003e-06)59:0.00204406458997)73:0.00207527024602,Jupunba_barbouriana_Iganci_847@NODE_1_length_2153_cov_268.602601:0.00568503973891)16:1.00000050003e-06,((Jupunba_oppositifolia_Liegier_16014@NODE_1_length_1630_cov_178.513200:0.0018966832986,(Jupunba_abbottii_Zanoni_21220@NODE_1_length_1629_cov_176.581830:0.00318857806954,(Jupunba_nipensis_Mayo_19662@NODE_1_length_1457_cov_54.077536:0.00560972897188,Jupunba_asplenifolia_Ekman_6383@NODE_1_length_1346_cov_65.042553:0.00314020790348)53:0.00226480333358)82:0.00122741212949)99:0.0043428358384,(((Jupunba_macradenia_Lourteig_3021@NODE_1_length_1563_cov_218.505384:0.0108018562538,(Jupunba_idiopoda_Quesada_1718@NODE_1_length_1540_cov_131.457963:0.00201871043345,Jupunba_oxyphyllidia_Yonker_6157@NODE_1_length_1733_cov_203.494565:0.00492728687154)99:0.00325655464065)74:0.000822144503938,((((Hydrochorea_gonggrijpii_Tillett_45696@NODE_1_length_1623_cov_239.192755:0.00507922978043,Balizia_pedicellaris_Queiroz_15529@NODE_1_length_2232_cov_509.884244:0.00464880246371)31:1.00000050003e-06,Balizia_elegans_Iganci_870@NODE_1_length_2052_cov_167.884051:0.00479943249815)35:1.00000050003e-06,((Cathormion_obliquifoliolatum_Wieringa_6519@NODE_1_length_2111_cov_327.075875:0.00189212968113,Cathormion_rhombifolium_Deighton_3618@NODE_1_length_1764_cov_127.311203:0.0063704987971)92:0.00367340538416,((Hydrochorea_marginata_Morim_563@NODE_1_length_1624_cov_366.223659:0.00139993697855,Hydrochorea_corymbosa2_Iganci_862@NODE_1_length_1837_cov_416.345679:0.00420053976884)48:0.000637925506347,Hydrochorea_corymbosa1_Bonadeu_655@NODE_1_length_1949_cov_273.434002:0.00212980202436)91:0.00181399916467)67:0.00115209410165)71:0.00116744588105,(Balizia_leucocalyx_Aguilar_1939@NODE_1_length_1855_cov_224.093363:0.00382756705528,Balizia_spnov_Morim_577@NODE_1_length_2192_cov_372.701451:0.00625261905842)100:0.00874926939479)59:0.00154769422139)93:0.00245043304746,Jupunba_langsdorfii_Ribeiro_728@NODE_1_length_2272_cov_147.923918:0.00569224712657)57:0.000514628209954)42:0.000513227389784)29:0.000514802660938)15:0.00102508277262,Jupunba_cochleata_Bonadeu_673@NODE_1_length_1954_cov_201.395312:0.0101825277746)8:0.000516156175188,((Jupunba_laeta_Mori_25147@NODE_1_length_1645_cov_81.142857:0.00749904309527,(Jupunba_commutata_Maguire_46145@NODE_1_length_1795_cov_207.105937:0.00564262292052,Jupunba_trapezifolia_Simon_1600@NODE_1_length_2064_cov_295.300647:0.00469842110057)32:0.001035193537)27:0.000542780371319,Jupunba_longipedunculata_Cardona_2682@NODE_1_length_1703_cov_194.819803:0.00905517605275)31:1.00000050003e-06)38:0.00363431876147,Punjuba_lehmannii_Escobar_7465@NODE_1_length_1796_cov_151.755090:0.00859404849252)46:0.00102169237823,(Punjuba_racemiflora_Jimenez_Soares_3626@NODE_1_length_1754_cov_229.970185:0.00802688739865,(Punjuba_callejasii_Daly_5935@NODE_1_length_1544_cov_33.945467:0.00611253557649,Punjuba_killipii_Palodorios_6252@NODE_1_length_1588_cov_81.444739:0.00585213058901)89:0.000585024449731)97:0.00615445308802)57:0.00153686154874)66:0.00103948791699,(Acacia_rostellifera_Murphy_466@NODE_1_length_2005_cov_321.058091:0.0221986373038,Archidendron_clypearia_Wieringa_1849@NODE_1_length_1835_cov_331.688282:0.0203094869518)85:0.00121295196577)98:0.00411973526541)100:0.0049656574,Albizia_edwallii_Dalmaso_272@NODE_1_length_1656_cov_10.508432:0.0062336662503):0;
