# Supplementary material for: A new generic circumscription of Hydrochorea (Leguminosae, Caesalpinioideae, mimosoid clade) with an amphi-Atlantic distribution
Source: PhytoKeys. 2022 Aug 22;205:401–37. doi: 10.3897/phytokeys.205.82775 (PMC9849043; doi:10.3897/phytokeys.205.82775)
Supplement: Supplementary material 3 — Supplementary data file S3 [file phytokeys-205-401_article-82775__-s003.zip › RBH3_m70723_comp40218_c0_seq2_exon01_1rr_MIortho1.tre]

((Jupunba_langsdorfii_Ribeiro_728@NODE_1_length_2061_cov_99.446573:0.0153530727376,(((((Hydrochorea_gonggrijpii_Tillett_45696@NODE_1_length_1440_cov_295.635363:0.00535584664045,Cathormion_obliquifoliolatum_Wieringa_6519@NODE_1_length_1351_cov_264.441358:0.00302225143595)64:0.00212403947658,((Balizia_spnov_Morim_577@NODE_1_length_1398_cov_215.262100:0.00658146743692,(Balizia_pedicellaris_Queiroz_15529@NODE_1_length_1640_cov_384.606309:0.051273570921,Hydrochorea_marginata_Morim_563@NODE_1_length_1659_cov_323.529077:0.00409922552503)20:0.00203894431738)19:0.00210488941671,Balizia_elegans_Iganci_870@NODE_1_length_1621_cov_212.559585:0.0116494404712)6:1.00000050003e-06)4:1.00000050003e-06,(Cathormion_rhombifolium_Deighton_3618@NODE_1_length_1580_cov_113.114438:0.00638810761914,(Balizia_leucocalyx_Aguilar_1939@NODE_1_length_1717_cov_238.874390:0.0148733330193,(Hydrochorea_corymbosa2_Iganci_862@NODE_1_length_1405_cov_501.600741:0.00929070539798,Hydrochorea_corymbosa1_Bonadeu_655@NODE_1_length_1240_cov_348.116456:0.00587655793348)84:0.00261871110391)26:0.000898005245176)8:0.00119999004275)52:0.00445052499427,((Jupunba_floribunda_Iganci_883@NODE_1_length_1707_cov_193.149080:0.00492417037344,Jupunba_longipedunculata_Cardona_2682@NODE_1_length_1659_cov_223.914665:0.00497329856165)81:0.00206722225241,(((Jupunba_oppositifolia_Liegier_16014@NODE_1_length_1407_cov_249.315038:0.00432170918789,Jupunba_abbottii_Zanoni_21220@NODE_1_length_1436_cov_202.148639:0.00531368229207)75:0.00628158349307,(Jupunba_oxyphyllidia_Yonker_6157@NODE_1_length_1350_cov_210.502749:0.00839504159552,Jupunba_nipensis_Mayo_19662@NODE_1_length_1250_cov_65.829497:0.00339658274695)76:0.00119083455755)26:0.00100676073937,(Jupunba_commutata_Maguire_46145@NODE_1_length_1649_cov_222.170483:0.00913357746318,(((Jupunba_brachystachya_Lima_7438@NODE_1_length_1730_cov_199.134906:0.0062382312412,(Jupunba_barbouriana_Iganci_847@NODE_1_length_1759_cov_298.358502:0.00858298597875,(Jupunba_leucophylla_Iganci_839@NODE_1_length_1006_cov_627.590958:0.00147726368229,Jupunba_microcalyx_Iganci_855@NODE_1_length_1821_cov_240.938647:0.0133554442496)85:0.0265596787128)10:1.00000050003e-06)16:0.00163692869003,(Jupunba_asplenifolia_Ekman_6383@NODE_1_length_1182_cov_86.449774:0.00598608269996,Jupunba_idiopoda_Quesada_1718@NODE_1_length_1366_cov_110.827773:0.0204621636666)54:0.0153292734747)10:1.00000050003e-06,Jupunba_trapezifolia_Simon_1600@NODE_1_length_1443_cov_329.353026:0.00493994075255)4:1.00000050003e-06)11:0.000692768479796)6:1.00000050003e-06)15:0.00138223859562)10:1.00000050003e-06,Jupunba_laeta_Mori_25147@NODE_1_length_1468_cov_90.570812:0.00850245638856)31:0.00088414252395)21:0.00155013721832,((Jupunba_villosa_Borges_423@NODE_1_length_1690_cov_211.851209:0.0123238947965,(Jupunba_limae_Iganci_261@NODE_1_length_2100_cov_159.911518:0.0339411299016,Jupunba_filamentosa_Lima_7487@NODE_1_length_1743_cov_181.823529:0.0204985428278)61:0.00912428040638)37:0.00301652068699,Jupunba_cochleata_Bonadeu_673@NODE_1_length_1621_cov_302.294689:0.00301193652854)24:0.00162065587394,Jupunba_macradenia_Lourteig_3021@NODE_1_length_1445_cov_273.792398:0.0160670473535)8:0.00211803450945;
