# Supplementary material for: A new generic circumscription of Hydrochorea (Leguminosae, Caesalpinioideae, mimosoid clade) with an amphi-Atlantic distribution
Source: PhytoKeys. 2022 Aug 22;205:401–37. doi: 10.3897/phytokeys.205.82775 (PMC9849043; doi:10.3897/phytokeys.205.82775)
Supplement: Supplementary material 3 — Supplementary data file S3 [file phytokeys-205-401_article-82775__-s003.zip › RBH3_m76426_comp40524_c0_seq20_exon01_1rr_1to1ortho.tre]

(((Albizia_subdimidiata_var_minor_Gorts_341@NODE_1_length_1060_cov_33.201424:0.00345318750734816514,Albizia_subdimidiata_var_subdimidiata_Ferreira_210@NODE_1_length_1208_cov_154.698497:0.00346399990280386655)81:0.00153917117085301878,Albizia_inundata_Wood_26530@NODE_1_length_781_cov_85.275482:0.00340383203109858538)87:0.00309902534674944908,((Albizia_xerophytica_Hughes_1435@NODE_1_length_1213_cov_86.256162:0.02521272709044939525,((Albizia_sinaloensis_Hughes_1576@NODE_1_length_1293_cov_70.143914:0.00699052898838620554,Albizia_tomentosa_Hughes_648@NODE_1_length_1168_cov_101.362053:0.00513595361491474452)100:0.00970005350650960871,Albizia_adinocephala_FHO33_88@NODE_1_length_1599_cov_138.121551:0.00649093452832314941)96:0.00598229008941805491)100:0.01341333254905766569,((Albizia_niopoides_Simon_1601@NODE_1_length_1291_cov_153.789951:0.02272175593298556701,(Albizia_decandra_Vilhena_231@NODE_1_length_958_cov_33.498297:0.04368100361348985911,Albizia_multiflora_Hughes_3090@NODE_1_length_1313_cov_126.961974:0.01550424367500023194)86:0.00731902879155647747)31:0.00070606060742842711,(Albizia_burkartiana_StivalSantos_678@NODE_1_length_677_cov_11.102894:0.01796769394463034256,((Albizia_edwallii_Dalmaso_272@NODE_1_length_718_cov_6.309201:0.01604153551564965058,Albizia_coripatensis_Hughes_2433@NODE_1_length_1482_cov_212.535943:0.01683268009069978019)99:0.00751538005635003347,(((((Jupunba_langsdorfii_Ribeiro_728@NODE_1_length_1714_cov_102.596213:0.01137799909948141765,(((((Hydrochorea_corymbosa2_Iganci_862@NODE_1_length_983_cov_180.848060:0.00935470479686405232,(Hydrochorea_corymbosa1_Bonadeu_655@NODE_1_length_768_cov_56.336606:0.00189237890423588637,Hydrochorea_marginata_Morim_563@NODE_1_length_1457_cov_177.607971:0.00610573359179397961)53:0.00000100000050002909)87:0.00716091108908554607,(Cathormion_obliquifoliolatum_Wieringa_6519@NODE_1_length_986_cov_151.446831:0.00422440223227428958,Cathormion_rhombifolium_Deighton_3618@NODE_1_length_1315_cov_66.861874:0.00470419204703315628)64:0.00091946894585893339)56:0.00000100000050002909,Hydrochorea_gonggrijpii_Tillett_45696@NODE_1_length_1074_cov_154.555667:0.00671951615846751431)87:0.00507083019848186302,((Balizia_leucocalyx_Aguilar_1939@NODE_1_length_1534_cov_121.160604:0.01378446692437363015,Balizia_elegans_Iganci_870@NODE_1_length_1496_cov_98.965469:0.03560610614916993877)87:0.00067355284678835320,Balizia_pedicellaris_Queiroz_15529@NODE_1_length_682_cov_127.298246:0.00653238508136334047)19:0.00000100000050002909)56:0.00358813697930867627,(((Jupunba_cochleata_Bonadeu_673@NODE_1_length_1933_cov_98.829203:0.00512817826936143480,(Jupunba_laeta_Mori_25147@NODE_1_length_1112_cov_49.879227:0.02201332026340942216,Jupunba_filamentosa_Lima_7487@NODE_1_length_1480_cov_103.544547:0.00738715080476650982)55:0.00086463696308443263)7:0.00000100000050002909,(Jupunba_brachystachya_Lima_7438@NODE_1_length_1602_cov_109.463607:0.00222486603618916347,Jupunba_villosa_Borges_423@NODE_1_length_1502_cov_130.900351:0.00292776071827428441)59:0.00073063424291379875)9:0.00000100000050002909,Jupunba_limae_Iganci_261@NODE_1_length_1821_cov_88.616972:0.00442525810490689876)34:0.00147698888692002228)7:0.00000100000050002909)22:0.00124399440380700780,((((Jupunba_oxyphyllidia_Yonker_6157@NODE_1_length_1314_cov_123.255457:0.00000100000050002909,Jupunba_idiopoda_Quesada_1718@NODE_1_length_1224_cov_96.749782:0.00186366031231909382)100:0.01924469472283189819,((Jupunba_oppositifolia_Liegier_16014@NODE_1_length_1102_cov_152.978537:0.00491703595147959666,Jupunba_abbottii_Zanoni_21220@NODE_1_length_1402_cov_91.161509:0.00251628625751221593)97:0.00698487920888656456,(Jupunba_asplenifolia_Ekman_6383@NODE_1_length_974_cov_59.960981:0.00252020527187023962,Jupunba_nipensis_Mayo_19662@NODE_1_length_906_cov_42.484922:0.00259000395096085738)82:0.00354212713036326267)82:0.00626581804680553193)99:0.06770552071996431553,Jupunba_floribunda_Iganci_883@NODE_1_length_1399_cov_108.903933:0.01169657430102407150)62:0.00097721636116273724,(Jupunba_barbouriana_Iganci_847@NODE_1_length_1438_cov_176.382807:0.00664637389422990943,(Jupunba_trapezifolia_Simon_1600@NODE_1_length_956_cov_216.641509:0.00703552363989681968,Jupunba_commutata_Maguire_46145@NODE_1_length_1381_cov_128.866564:0.00495485666387295628)97:0.00246416099439306568)93:0.00243320995289614348)46:0.00090663268495226612)13:0.00000100000050002909,(Jupunba_longipedunculata_Cardona_2682@NODE_1_length_1124_cov_166.697230:0.00814617972100397866,((Jupunba_leucophylla_Iganci_839@NODE_1_length_1176_cov_235.588717:0.00348133944426645041,Jupunba_microcalyx_Iganci_855@NODE_1_length_1557_cov_115.427703:0.00236768487736133430)100:0.01180071378592218584,Jupunba_macradenia_Lourteig_3021@NODE_1_length_1233_cov_113.874567:0.01426257816118386111)79:0.00000100000050002909)92:0.00416857278791252228)100:0.02150438178098861355,((Punjuba_callejasii_Daly_5935@NODE_1_length_1072_cov_58.485427:0.06704116303102901353,Punjuba_racemiflora_Jimenez_Soares_3626@NODE_1_length_1268_cov_146.919395:0.08502100916722069024)100:0.05393575386667590760,(Punjuba_lehmannii_Escobar_7465@NODE_1_length_1399_cov_98.970499:0.00625429871719371949,Punjuba_killipii_Palodorios_6252@NODE_1_length_1175_cov_59.683060:0.00507910231823159846)99:0.01053116115233376261)94:0.00790117975042438532)97:0.00458590606620784113,(Archidendron_clypearia_Wieringa_1849@NODE_1_length_1268_cov_243.390428:0.03945876369682591728,(Acacia_rostellifera_Murphy_466@NODE_1_length_1485_cov_183.497159:0.10498328899134257153,(Enterolobium_cyclocarpum_MWC9020@NODE_1_length_1735_cov_148.837756:0.04307223623336969842,Albizia_tomentella_Leach_Dunlop_3801@NODE_1_length_1036_cov_266.032325:0.05636643769286677624)100:0.01254476185582824657)98:0.00241938514534775816)100:0.00499076674645946520)100:0.01211536614255105150)90:0.00323627732641685022)92:0.00657584864582504668)31:0.00098234124521774701)90:0.00729138592630386526,Albizia_glabripetala_Lewis_1652@NODE_1_length_1086_cov_42.633300:0.00455844315075930231);
