# Supplementary material for: A new generic circumscription of Hydrochorea (Leguminosae, Caesalpinioideae, mimosoid clade) with an amphi-Atlantic distribution
Source: PhytoKeys. 2022 Aug 22;205:401–37. doi: 10.3897/phytokeys.205.82775 (PMC9849043; doi:10.3897/phytokeys.205.82775)
Supplement: Supplementary material 3 — Supplementary data file S3 [file phytokeys-205-401_article-82775__-s003.zip › RBH3_m76426_comp40524_c0_seq20_exon05_1rr_MIortho1.tre]

(Calliandra_bella_LPQ15696@NODE_1_length_1044_cov_75.245088:0.044159340771,((Enterolobium_cyclocarpum_MWC9020@NODE_1_length_1366_cov_271.101629:0.0356688308259,Albizia_tomentella_Leach_Dunlop_3801@NODE_1_length_1557_cov_151.669595:0.0319442323709)48:0.000533632749651,(((((Jupunba_cochleata_Bonadeu_673@NODE_1_length_1768_cov_118.986399:0.00503536243542,Jupunba_langsdorfii_Ribeiro_728@NODE_1_length_1813_cov_124.614631:0.00756557279061)24:1.00000050003e-06,(((Jupunba_oxyphyllidia_Yonker_6157@NODE_1_length_1168_cov_120.250229:1.00000050003e-06,Jupunba_idiopoda_Quesada_1718@NODE_1_length_1228_cov_108.105126:0.00166351948055)99:0.00416806142607,((((Jupunba_asplenifolia_Ekman_6383@NODE_1_length_981_cov_41.984513:0.00102866769753,Jupunba_nipensis_Mayo_19662@NODE_1_length_923_cov_21.873522:0.00220722654701)70:0.00205747007542,Jupunba_abbottii_Zanoni_21220@NODE_1_length_1270_cov_93.740989:1.00000050003e-06)18:1.00000050003e-06,Jupunba_oppositifolia_Liegier_16014@NODE_1_length_1058_cov_113.167176:0.000956059755496)75:0.00238294536929,Balizia_elegans_Iganci_870@NODE_1_length_1729_cov_100.511501:0.00885380522149)4:1.00000050003e-06)12:1.00000050003e-06,((((Jupunba_macradenia_Lourteig_3021@NODE_1_length_1126_cov_98.187798:0.0117895029871,Jupunba_longipedunculata_Cardona_2682@NODE_1_length_1398_cov_88.012869:0.00433533667598)49:1.00000050003e-06,(Jupunba_leucophylla_Iganci_839@NODE_1_length_1858_cov_189.528916:0.00187790968186,Jupunba_microcalyx_Iganci_855@NODE_1_length_1854_cov_135.482836:0.000624945982017)100:0.00683908844109)85:0.0013579182771,(Jupunba_floribunda_Iganci_883@NODE_1_length_1915_cov_96.580522:0.00512941782341,(Jupunba_barbouriana_Iganci_847@NODE_1_length_1666_cov_147.365009:0.00757560683076,(Jupunba_trapezifolia_Simon_1600@NODE_1_length_1134_cov_126.636701:0.00356219623478,Jupunba_commutata_Maguire_46145@NODE_1_length_1740_cov_100.184005:0.00431009569467)96:0.00144539012241)76:0.0018787759479)50:0.000622284476177)3:1.00000050003e-06,((Jupunba_laeta_Mori_25147@NODE_1_length_1266_cov_33.580320:0.00481718750195,((Jupunba_limae_Iganci_261@NODE_1_length_1726_cov_115.552456:0.00189176442983,Jupunba_brachystachya_Lima_7438@NODE_1_length_1677_cov_108.006250:0.0064448623284)69:1.00000050003e-06,(Jupunba_filamentosa_Lima_7487@NODE_1_length_1772_cov_105.059587:0.0050540179985,Jupunba_villosa_Borges_423@NODE_1_length_1656_cov_138.996833:0.00062535040403)9:1.00000050003e-06)73:0.00125183235797)26:1.00000050003e-06,(Balizia_pedicellaris_Queiroz_15529@NODE_1_length_1333_cov_85.734742:0.00608152571364,((((Cathormion_obliquifoliolatum_Wieringa_6519@NODE_1_length_1137_cov_113.129390:0.00359263521374,Cathormion_rhombifolium_Deighton_3618@NODE_1_length_1376_cov_68.405697:0.00259344966609)98:0.00258033284021,(Hydrochorea_marginata_Morim_563@NODE_1_length_1840_cov_160.680658:0.00158996445114,(Hydrochorea_corymbosa2_Iganci_862@NODE_1_length_939_cov_119.306561:1.00000050003e-06,Hydrochorea_corymbosa1_Bonadeu_655@NODE_1_length_822_cov_75.586701:1.00000050003e-06)68:0.00193737835981)62:7.72860350827e-05)51:1.00000050003e-06,Hydrochorea_gonggrijpii_Tillett_45696@NODE_1_length_1153_cov_117.394052:0.00175970236606)80:0.00335306507157,(Balizia_spnov_Morim_577@NODE_1_length_1167_cov_41.975719:0.00883024055648,Balizia_leucocalyx_Aguilar_1939@NODE_1_length_1724_cov_116.060716:0.00756684911499)38:1.00000050003e-06)58:0.00125395608263)37:1.00000050003e-06)1:1.00000050003e-06)1:1.00000050003e-06)5:1.00000050003e-06)100:0.00848858801622,(Punjuba_racemiflora_Jimenez_Soares_3626@NODE_1_length_1419_cov_125.978390:0.00646783805246,(Punjuba_lehmannii_Escobar_7465@NODE_1_length_1455_cov_85.849057:0.00550769553832,(Punjuba_callejasii_Daly_5935@NODE_1_length_1056_cov_14.073544:0.00191239405559,Punjuba_killipii_Palodorios_6252@NODE_1_length_1118_cov_61.393852:0.00273366512981)56:1.00000050003e-06)82:1.00000050003e-06)100:0.00695012753858)96:0.004501553181,(Albizia_coripatensis_Hughes_2433@NODE_1_length_1854_cov_156.524479:0.0136550928674,((Albizia_xerophytica_Hughes_1435@NODE_1_length_1243_cov_80.689537:0.00491443629181,(Albizia_adinocephala_FHO33_88@NODE_1_length_1467_cov_83.987770:0.00819702326792,(Albizia_sinaloensis_Hughes_1576@NODE_1_length_1260_cov_54.810651:0.00184698971062,Albizia_tomentosa_Hughes_648@NODE_1_length_1300_cov_69.548651:0.00429585975911)100:0.00398571789578)100:0.00334133414076)99:0.0041723389769,((Albizia_niopoides_Simon_1601@NODE_1_length_1589_cov_124.964286:0.0128413064332,(Albizia_multiflora_Hughes_3090@NODE_1_length_1455_cov_103.798984:0.00738195548741,(Albizia_inundata_Wood_26530@NODE_1_length_772_cov_49.895397:0.0012812692437,(Albizia_subdimidiata_var_subdimidiata_Ferreira_210@NODE_1_length_1211_cov_110.757496:0.00301696161858,Albizia_subdimidiata_var_minor_Gorts_341@NODE_1_length_982_cov_25.895028:0.00405623648754)40:1.00000050003e-06)100:0.012248853746)82:0.00241591732837)73:0.000999373829781,(Albizia_glabripetala_Lewis_1652@NODE_1_length_1059_cov_33.980652:1.00000050003e-06,Albizia_decandra_Vilhena_231@NODE_1_length_753_cov_29.826923:0.0134290484465)98:0.00658422718855)65:1.00000050003e-06)100:0.00870273007992)100:0.00453949794163)81:0.0025697176732,(Acacia_rostellifera_Murphy_466@NODE_1_length_1810_cov_175.827467:0.0179401834986,Archidendron_clypearia_Wieringa_1849@NODE_1_length_1496_cov_168.748414:0.0248199999277)83:0.00356696303414)31:1.00000050003e-06)100:0.057023597547,Afrocalliandra_redacta_Germishuizen_5585@NODE_1_length_1137_cov_57.604717:0.0497724562049):0;
