# Supplementary material for: A new generic circumscription of Hydrochorea (Leguminosae, Caesalpinioideae, mimosoid clade) with an amphi-Atlantic distribution
Source: PhytoKeys. 2022 Aug 22;205:401–37. doi: 10.3897/phytokeys.205.82775 (PMC9849043; doi:10.3897/phytokeys.205.82775)
Supplement: Supplementary material 3 — Supplementary data file S3 [file phytokeys-205-401_article-82775__-s003.zip › RBH3_m78420_comp40670_c4_seq7_exon03_1rr_MIortho1.tre]

((((Jupunba_limae_Iganci_261@NODE_1_length_1633_cov_108.750000:0.00846165691293,Jupunba_cochleata_Bonadeu_673@NODE_1_length_1784_cov_98.038664:0.00796640148878)82:0.0036042533776,(((Jupunba_longipedunculata_Cardona_2682@NODE_1_length_1178_cov_105.067212:0.0101084761087,(Jupunba_microcalyx_Iganci_855@NODE_1_length_668_cov_80.108291:0.0106924769261,Jupunba_leucophylla_Iganci_839@NODE_1_length_1902_cov_187.768767:0.00462715235994)99:0.00444189977814)58:0.000744344869131,Jupunba_langsdorfii_Ribeiro_728@NODE_1_length_1887_cov_91.767403:0.00625783974193)86:0.00346688222595,Jupunba_brachystachya_Lima_7438@NODE_1_length_1495_cov_122.525388:0.0110890547236)71:0.00122614234798)84:0.00730428964564,(((((Jupunba_villosa_Borges_423@NODE_1_length_1529_cov_146.079201:0.00657705521494,((Jupunba_idiopoda_Quesada_1718@NODE_1_length_1112_cov_104.200000:0.00103028599669,(Jupunba_filamentosa_Lima_7487@NODE_2_length_520_cov_5.869074:1.00000050003e-06,Jupunba_oxyphyllidia_Yonker_6157@NODE_1_length_1219_cov_126.510508:1.00000050003e-06)40:0.00246006833044)71:0.00739836839632,((Hydrochorea_gonggrijpii_Tillett_45696@NODE_1_length_1082_cov_140.264677:0.00640786967375,(Balizia_elegans_Iganci_870@NODE_1_length_1604_cov_112.598559:0.00849841196426,Balizia_pedicellaris_Queiroz_15529@NODE_1_length_1468_cov_196.092711:0.00328764427777)47:0.00120537715011)17:0.00125094697886,((Jupunba_floribunda_Iganci_883@NODE_1_length_1576_cov_121.159440:0.00517029841182,Jupunba_trapezifolia_Simon_1600@NODE_1_length_1098_cov_62.404602:0.0106526319989)69:0.00638526508291,Jupunba_macradenia_Lourteig_3021@NODE_1_length_1239_cov_123.753873:0.00388557646271)14:1.00000050003e-06)4:0.000809232403435)15:0.00160356651624)10:0.00134366558671,(Balizia_spnov_Morim_577@NODE_1_length_1255_cov_135.208333:0.00889210385109,(Balizia_leucocalyx_Aguilar_1939@NODE_1_length_1851_cov_115.531003:0.00673162004677,((Hydrochorea_marginata_Morim_563@NODE_1_length_1753_cov_163.840095:0.00806685638614,(Hydrochorea_corymbosa2_Iganci_862@NODE_1_length_1232_cov_262.734070:0.00230123986854,Hydrochorea_corymbosa1_Bonadeu_655@NODE_1_length_877_cov_72.188564:0.00989621059102)77:0.00256778039339)31:0.00581658647119,(Cathormion_obliquifoliolatum_Wieringa_6519@NODE_1_length_1252_cov_199.325815:0.00366859852497,Cathormion_rhombifolium_Deighton_3618@NODE_1_length_1309_cov_85.370942:0.00790942451963)88:0.00286120315746)55:0.00685684715646)13:0.00129750935618)18:0.0030782340069)83:0.0373931980644,(Jupunba_laeta_Mori_25147@NODE_1_length_1246_cov_44.573995:0.00845470732674,(Jupunba_barbouriana_Iganci_847@NODE_1_length_1359_cov_128.724649:0.0070144100883,Jupunba_commutata_Maguire_46145@NODE_1_length_1570_cov_131.721366:0.00855045015952)79:0.00617323516516)41:0.00173939178934)32:0.00197801985333,((Punjuba_callejasii_Daly_5935@NODE_1_length_1036_cov_28.711157:0.00890211900282,(Punjuba_racemiflora_Jimenez_Soares_3626@NODE_1_length_1382_cov_122.945594:0.0111355680319,Punjuba_killipii_Palodorios_6252@NODE_1_length_1152_cov_68.742326:0.00472764362774)29:0.0014431996026)43:0.00270412896964,Punjuba_lehmannii_Escobar_7465@NODE_1_length_1473_cov_86.469914:0.00840138132651)46:0.0043823332817)51:0.00154127099231,(((Albizia_coripatensis_Hughes_2433@NODE_1_length_1617_cov_183.874675:0.0148507132225,(Albizia_xerophytica_Hughes_1435@NODE_1_length_1495_cov_78.828632:0.0071570527761,(Albizia_adinocephala_FHO33_88@NODE_1_length_1505_cov_146.567927:0.0100850242079,(Albizia_sinaloensis_Hughes_1576@NODE_1_length_1344_cov_79.529597:0.00875983244621,Albizia_tomentosa_Hughes_648@NODE_1_length_1275_cov_112.527546:0.00249298816892)97:0.00236734605014)83:0.000723551172246)100:0.0126526476501)93:0.0225157356436,((((Albizia_burkartiana_StivalSantos_678@NODE_1_length_1018_cov_8.839045:0.00696077129717,Albizia_inundata_Wood_26530@NODE_1_length_876_cov_152.487211:0.0136206146441)67:0.00137564094385,(Albizia_decandra_Vilhena_231@NODE_1_length_875_cov_47.545113:0.0118138037382,Albizia_niopoides_Simon_1601@NODE_1_length_1089_cov_160.973320:0.0352097598997)84:0.00298418390277)40:0.00120205787571,((Albizia_subdimidiata_var_minor_Gorts_341@NODE_1_length_948_cov_29.514351:0.00762146130113,Albizia_subdimidiata_var_subdimidiata_Ferreira_210@NODE_1_length_1267_cov_174.005882:0.0258159515247)66:0.0202110448342,Albizia_glabripetala_Lewis_1652@NODE_1_length_1067_cov_77.008081:0.00306280010968)61:0.00940887249613)64:0.00542476196122,(Albizia_multiflora_Hughes_3090@NODE_1_length_1717_cov_96.038415:0.0264923917468,Albizia_edwallii_Dalmaso_272@NODE_1_length_945_cov_6.732584:0.0112693963102)49:0.000778383811106)91:0.0089441741181)88:0.0052432275945,Enterolobium_cyclocarpum_MWC9020@NODE_1_length_1680_cov_215.701809:0.0199090084167)29:1.00000050003e-06)29:0.0046834763076)29:0.00156911603378,(Acacia_rostellifera_Murphy_466@NODE_1_length_575_cov_349.859438:0.0172597855088,Archidendron_clypearia_Wieringa_1849@NODE_1_length_1451_cov_199.128821:0.021698589376)75:0.00612933631259,Albizia_tomentella_Leach_Dunlop_3801@NODE_1_length_1551_cov_141.242877:0.0313464612965):0;
