# Supplementary material for: A new generic circumscription of Hydrochorea (Leguminosae, Caesalpinioideae, mimosoid clade) with an amphi-Atlantic distribution
Source: PhytoKeys. 2022 Aug 22;205:401–37. doi: 10.3897/phytokeys.205.82775 (PMC9849043; doi:10.3897/phytokeys.205.82775)
Supplement: Supplementary material 3 — Supplementary data file S3 [file phytokeys-205-401_article-82775__-s003.zip › RBH3_m80729_comp40806_c0_seq1_exon04_1rr_1to1ortho.tre]

(Enterolobium_cyclocarpum_MWC9020@NODE_1_length_1098_cov_192.020568:0.03262811329145267475,(((Albizia_edwallii_Dalmaso_272@NODE_1_length_1063_cov_5.168651:0.00960002243421525202,((((((Albizia_multiflora_Hughes_3090@NODE_1_length_1049_cov_89.092593:0.00615599050559445613,Albizia_decandra_Vilhena_231@NODE_1_length_510_cov_29.254042:0.00411585787597119716)17:0.00000100000050002909,(Albizia_inundata_Wood_26530@NODE_1_length_887_cov_164.157452:0.01299414734294339867,(Albizia_glabripetala_Lewis_1652@NODE_1_length_878_cov_39.759051:0.00233785615227392104,Albizia_subdimidiata_var_subdimidiata_Ferreira_210@NODE_1_length_885_cov_86.998762:0.00114894296144132154)71:0.00113292915343415641)42:0.00111428362361745909)7:0.00000100000050002909,Albizia_niopoides_Simon_1601@NODE_1_length_984_cov_93.249173:0.01157425360754322716)29:0.00000100000050002909,Albizia_subdimidiata_var_minor_Gorts_341@NODE_1_length_517_cov_21.800000:0.00399341237745445051)100:0.01228042759278741639,Albizia_coripatensis_Hughes_2433@NODE_1_length_1260_cov_127.605241:0.01433800137083540878)99:0.00531535905657608623,(Albizia_burkartiana_StivalSantos_678@NODE_1_length_862_cov_8.121437:0.01177403073320294237,((Albizia_adinocephala_FHO33_88@NODE_1_length_1523_cov_81.022130:0.00084526758231272161,Albizia_xerophytica_Hughes_1435@NODE_1_length_1204_cov_54.311446:0.00520643276195233845)97:0.00294903949377880656,(Albizia_tomentosa_Hughes_648@NODE_1_length_915_cov_71.922434:0.00338673153972254663,Albizia_sinaloensis_Hughes_1576@NODE_1_length_1110_cov_50.630203:0.00443509305257986253)94:0.00279816653821497296)100:0.00816060906843553771)89:0.00394977718451400717)85:0.00309729702410565079)98:0.00648408125095889173,((Punjuba_racemiflora_Jimenez_Soares_3626@NODE_1_length_1041_cov_119.623444:0.00981264351222855061,(Punjuba_killipii_Palodorios_6252@NODE_1_length_833_cov_58.712963:0.00359191518143188232,(Punjuba_callejasii_Daly_5935@NODE_1_length_679_cov_20.014950:0.00309080609971711974,Punjuba_lehmannii_Escobar_7465@NODE_1_length_1304_cov_51.322738:0.00531112793367262935)98:0.00275168505137799542)98:0.00265177733807324748)97:0.00187719685508809758,((((Jupunba_microcalyx_Iganci_855@NODE_1_length_1540_cov_96.447027:0.00556668733040819458,Jupunba_trapezifolia_Simon_1600@NODE_1_length_1253_cov_173.221202:0.00508841015532825180)53:0.00087379364773369642,(Balizia_leucocalyx_Aguilar_1939@NODE_1_length_1312_cov_94.277733:0.00643585543434181759,((Balizia_pedicellaris_Queiroz_15529@NODE_1_length_1340_cov_265.276265:0.00503701364666476158,((Jupunba_macradenia_Lourteig_3021@NODE_1_length_867_cov_74.946835:0.00474752268614883621,Jupunba_idiopoda_Quesada_1718@NODE_1_length_920_cov_83.396204:0.00110263958506007405)61:0.00108138489705440744,Balizia_spnov_Morim_577@NODE_1_length_1312_cov_275.964200:0.00727443180714833909)18:0.00000100000050002909)8:0.00000100000050002909,((Jupunba_leucophylla_Iganci_839@NODE_1_length_1466_cov_146.303816:0.00646882160888657444,((Hydrochorea_corymbosa1_Bonadeu_655@NODE_1_length_1128_cov_113.714818:0.00193277022637290859,Hydrochorea_corymbosa2_Iganci_862@NODE_1_length_1218_cov_268.875322:0.00490764884738030191)90:0.00296461110390518591,(Hydrochorea_marginata_Morim_563@NODE_1_length_1352_cov_131.870588:0.00530678892526118603,Hydrochorea_gonggrijpii_Tillett_45696@NODE_1_length_887_cov_104.039506:0.00350099623150774367)59:0.00104787460638643528)60:0.00088269784642014664)46:0.00079901878145661770,(Cathormion_obliquifoliolatum_Wieringa_6519@NODE_1_length_1062_cov_133.020854:0.00591162991735288187,Jupunba_oxyphyllidia_Yonker_6157@NODE_1_length_1021_cov_101.476695:0.00475626966454888774)51:0.00101765195248397174)28:0.00079768161037938447)35:0.00000100000050002909)68:0.00159655903900967570)48:0.00000100000050002909,Jupunba_commutata_Maguire_46145@NODE_1_length_1025_cov_106.490506:0.00294146195160221958)74:0.00319873742224194204,(((((Jupunba_floribunda_Iganci_883@NODE_1_length_1546_cov_73.680735:0.00723541390105220551,(Balizia_elegans_Iganci_870@NODE_1_length_1276_cov_93.030025:0.00499819689277811001,(Cathormion_rhombifolium_Deighton_3618@NODE_1_length_1116_cov_61.974013:0.00639754335991142564,Jupunba_longipedunculata_Cardona_2682@NODE_1_length_992_cov_92.289617:0.00706799039683170000)79:0.00088305201036280561)45:0.00083080466342783815)14:0.00000100000050002909,(Jupunba_barbouriana_Iganci_847@NODE_1_length_1163_cov_141.534070:0.00173942172912151393,Jupunba_cochleata_Bonadeu_673@NODE_1_length_1305_cov_101.298046:0.00643855088573575159)12:0.00000100000050002909)21:0.00000100000050002909,(Jupunba_nipensis_Mayo_19662@NODE_1_length_598_cov_28.337812:0.00173270270561675819,Jupunba_oppositifolia_Liegier_16014@NODE_1_length_912_cov_95.632335:0.00000100000050002909)88:0.00336426582513718467)27:0.00000100000050002909,Jupunba_laeta_Mori_25147@NODE_1_length_889_cov_33.184729:0.01288458620948019703)31:0.00079475407824869295,(((Jupunba_villosa_Borges_423@NODE_1_length_1397_cov_105.248485:0.00240149769229722329,((Jupunba_brachystachya_Lima_7438@NODE_1_length_1207_cov_88.655752:0.00168064975431149195,Jupunba_limae_Iganci_261@NODE_1_length_1458_cov_78.527878:0.00000100000050002909)54:0.00000100000050002909,(Jupunba_filamentosa_Lima_7487@NODE_1_length_1439_cov_79.129956:0.00079938006995626770,Jupunba_langsdorfii_Ribeiro_728@NODE_1_length_1302_cov_102.893061:0.00498736813887969838)54:0.00000100000050002909)70:0.00000100000050002909)77:0.00239505767961134628,Jupunba_asplenifolia_Ekman_6383@NODE_1_length_591_cov_35.066148:0.00000100000050002909)36:0.00000100000050002909,Jupunba_abbottii_Zanoni_21220@NODE_1_length_955_cov_73.041002:0.00324516245524909385)59:0.00079855547862736555)19:0.00000100000050002909)100:0.00561765733530592698)99:0.00337914788191619100)54:0.00076415957231594804,((Afrocalliandra_redacta_Germishuizen_5585@NODE_1_length_547_cov_158.740426:0.05141041822752239615,Calliandra_bella_LPQ15696@NODE_1_length_1304_cov_140.171149:0.04223276159958066350)100:0.02636250521285466927,(Acacia_rostellifera_Murphy_466@NODE_1_length_1356_cov_122.255668:0.02502696877927706662,Archidendron_clypearia_Wieringa_1849@NODE_1_length_1041_cov_159.239627:0.01747277898395816972)94:0.00374649965127475887)98:0.00811945955703704224)85:0.00612272755668261635,Albizia_tomentella_Leach_Dunlop_3801@NODE_1_length_1361_cov_99.761682:0.02804529705377993912);
