# Supplementary material for: A new generic circumscription of Hydrochorea (Leguminosae, Caesalpinioideae, mimosoid clade) with an amphi-Atlantic distribution
Source: PhytoKeys. 2022 Aug 22;205:401–37. doi: 10.3897/phytokeys.205.82775 (PMC9849043; doi:10.3897/phytokeys.205.82775)
Supplement: Supplementary material 3 — Supplementary data file S3 [file phytokeys-205-401_article-82775__-s003.zip › RBH3_m88268_comp41234_c0_seq17_exon01_1rr_MIortho1.tre]

((((Punjuba_lehmannii_Escobar_7465@NODE_1_length_1683_cov_166.056663:0.015947014396,(Punjuba_callejasii_Daly_5935@NODE_1_length_1211_cov_79.712522:0.0104391523268,Punjuba_killipii_Palodorios_6252@NODE_1_length_1102_cov_86.549268:0.0167274444434)85:0.00337914685395)55:0.00226267710414,Punjuba_racemiflora_Jimenez_Soares_3626@NODE_1_length_1404_cov_252.306707:0.0151404385946)70:0.00397672428918,((Balizia_leucocalyx_Aguilar_1939@NODE_1_length_1392_cov_222.000760:0.0103993202887,((Balizia_pedicellaris_Queiroz_15529@NODE_1_length_1309_cov_317.775120:0.017873041195,(Balizia_elegans_Iganci_870@NODE_1_length_1586_cov_205.853545:0.0128491511169,((Balizia_spnov_Morim_577@NODE_1_length_797_cov_344.285714:0.010388242729,(Hydrochorea_corymbosa1_Bonadeu_655@NODE_1_length_1128_cov_2871.200373:0.00219036122564,(Hydrochorea_gonggrijpii_Tillett_45696@NODE_1_length_1349_cov_271.306604:0.00460993497294,Hydrochorea_corymbosa2_Iganci_862@NODE_1_length_1345_cov_459.894574:0.000887745724223)75:0.000883429623179)54:0.000896249470594)52:0.000874647802023,(Hydrochorea_marginata_Morim_563@NODE_1_length_1673_cov_385.343985:0.00713675233897,(Cathormion_obliquifoliolatum_Wieringa_6519@NODE_1_length_1181_cov_256.824156:0.00210545188077,Cathormion_rhombifolium_Deighton_3618@NODE_1_length_1400_cov_139.622827:0.00326698352219)88:0.00217711746168)34:1.00000050003e-06)84:0.00164756415815)89:0.00201143996293)89:0.00202126267748,((Jupunba_filamentosa_Lima_7487@NODE_1_length_1599_cov_180.086728:0.00197785973667,Jupunba_limae_Iganci_261@NODE_1_length_1938_cov_149.652875:0.00583126847381)80:0.00304981059112,(Jupunba_laeta_Mori_25147@NODE_1_length_1204_cov_108.778172:0.00817583506417,(Jupunba_cochleata_Bonadeu_673@NODE_1_length_1970_cov_159.213946:0.0163813333031,(Jupunba_brachystachya_Lima_7438@NODE_1_length_1617_cov_198.808442:0.00375421500755,Jupunba_villosa_Borges_423@NODE_1_length_1655_cov_221.388466:0.0113856878997)66:0.000715022447842)64:0.00266910550453)34:1.00000050003e-06)73:0.00247431665246)46:0.000877823566938)93:0.00519682183318,((Jupunba_commutata_Maguire_46145@NODE_1_length_1492_cov_265.546996:0.011011709053,((Jupunba_oxyphyllidia_Yonker_6157@NODE_1_length_1447_cov_217.934307:0.00473935552624,Jupunba_idiopoda_Quesada_1718@NODE_1_length_1251_cov_120.948893:0.0113165783585)78:0.00220868495583,(Jupunba_nipensis_Mayo_19662@NODE_1_length_1135_cov_61.384688:0.00557809316273,(Jupunba_asplenifolia_Ekman_6383@NODE_1_length_1047_cov_122.760825:0.00264957392099,(Jupunba_abbottii_Zanoni_21220@NODE_1_length_1347_cov_230.192126:0.0372595677251,Jupunba_oppositifolia_Liegier_16014@NODE_1_length_1367_cov_214.561240:0.00758506442323)63:0.00275549245298)87:0.00412625425365)84:0.00422890949292)93:0.00476540572824)63:0.00360378183355,(Jupunba_langsdorfii_Ribeiro_728@NODE_1_length_1729_cov_188.876513:0.0271746248434,(Jupunba_barbouriana_Iganci_847@NODE_1_length_618_cov_320.038817:0.00984177577191,(Jupunba_macradenia_Lourteig_3021@NODE_1_length_1231_cov_272.182842:0.00704602237084,(Jupunba_trapezifolia_Simon_1600@NODE_1_length_1315_cov_369.646032:0.0045477679358,(Jupunba_leucophylla_Iganci_839@NODE_1_length_1903_cov_334.511501:0.00918567046624,(Jupunba_longipedunculata_Cardona_2682@NODE_1_length_1419_cov_290.912817:0.00893486224445,(Jupunba_microcalyx_Iganci_855@NODE_1_length_1536_cov_279.378341:0.00482412019135,Jupunba_floribunda_Iganci_883@NODE_1_length_1724_cov_177.728597:0.00998494006671)93:0.00196459019455)76:0.00255698231328)27:0.000566203859831)9:1.00000050003e-06)20:1.00000050003e-06)22:0.000198983375465)56:0.00564784341133)71:0.002594005901)51:0.00195637484329)99:0.00956671068705,(Acacia_rostellifera_Murphy_466@NODE_1_length_1853_cov_294.407658:0.0383881077469,((Albizia_tomentella_Leach_Dunlop_3801@NODE_1_length_1557_cov_269.112162:0.0610455276563,Enterolobium_cyclocarpum_MWC9020@NODE_1_length_1499_cov_405.539381:0.0276165609287)78:0.00516197701471,((Albizia_coripatensis_Hughes_2433@NODE_1_length_1896_cov_269.348543:0.0340382738627,Albizia_edwallii_Dalmaso_272@NODE_1_length_1179_cov_12.628114:0.0139242268289)100:0.0359886615313,(((Albizia_burkartiana_StivalSantos_678@NODE_1_length_1121_cov_12.735460:0.0102331736024,Albizia_multiflora_Hughes_3090@NODE_1_length_1674_cov_194.333125:0.0186027034727)57:0.00158445073246,((Albizia_decandra_Vilhena_231@NODE_1_length_1001_cov_34.862554:0.013619908744,(((Albizia_inundata_Wood_26530@NODE_1_length_990_cov_205.774332:0.0069038162736,Albizia_subdimidiata_var_minor_Gorts_341@NODE_1_length_1162_cov_46.831336:0.00434409043435)89:0.00107819241854,Albizia_subdimidiata_var_subdimidiata_Ferreira_210@NODE_1_length_1367_cov_220.131783:0.00721975435786)95:0.00300351545736,Albizia_glabripetala_Lewis_1652@NODE_1_length_1276_cov_61.493745:0.00324045591473)99:0.00710672693035)64:0.0036690183704,Albizia_niopoides_Simon_1601@NODE_2_length_522_cov_27.968539:0.016043921858)47:0.00108542974048)23:0.000623036056246,(Albizia_tomentosa_Hughes_648@NODE_1_length_1409_cov_175.788288:0.013023684516,(Albizia_sinaloensis_Hughes_1576@NODE_1_length_1407_cov_147.767669:0.00560595516362,(Albizia_adinocephala_FHO33_88@NODE_1_length_1481_cov_250.143875:0.00398763650255,Albizia_xerophytica_Hughes_1435@NODE_1_length_1372_cov_136.141313:0.00168684054697)66:1.00000050003e-06)67:1.00000050003e-06)98:0.0185616260512)55:0.00783504078615)99:0.0147756527566)64:0.00272073343231)74:0.00393999582193,Archidendron_clypearia_Wieringa_1849@NODE_1_length_1562_cov_347.384512:0.030756758752):0;
