# Supplementary material for: A new generic circumscription of Hydrochorea (Leguminosae, Caesalpinioideae, mimosoid clade) with an amphi-Atlantic distribution
Source: PhytoKeys. 2022 Aug 22;205:401–37. doi: 10.3897/phytokeys.205.82775 (PMC9849043; doi:10.3897/phytokeys.205.82775)
Supplement: Supplementary material 3 — Supplementary data file S3 [file phytokeys-205-401_article-82775__-s003.zip › RBH3_m88268_comp41234_c0_seq17_exon03_1rr_MIortho1.tre]

((Jupunba_limae_Iganci_261@NODE_1_length_1204_cov_81.283052:0.00422201905273,Jupunba_filamentosa_Lima_7487@NODE_1_length_1209_cov_76.568905:0.0043849590644)22:1.00000050003e-06,(Balizia_leucocalyx_Aguilar_1939@NODE_1_length_1369_cov_101.215170:0.00904764818906,((((Jupunba_brachystachya_Lima_7438@NODE_1_length_1169_cov_87.516484:0.00441002612261,Jupunba_villosa_Borges_423@NODE_1_length_1469_cov_93.169540:1.00000050003e-06)100:0.00908944072588,(Jupunba_leucophylla_Iganci_839@NODE_1_length_1501_cov_144.380618:0.00907225327301,(Jupunba_microcalyx_Iganci_855@NODE_1_length_1437_cov_114.268382:0.00753480126818,Jupunba_floribunda_Iganci_883@NODE_1_length_1256_cov_71.213740:0.00386864345417)92:0.000804357185356)93:0.00163509023198)59:0.0032922480466,(Jupunba_cochleata_Bonadeu_673@NODE_1_length_1468_cov_75.667146:0.00992273432752,((((Cathormion_obliquifoliolatum_Wieringa_6519@NODE_1_length_1228_cov_356.201194:0.00689690950654,Cathormion_rhombifolium_Deighton_3618@NODE_1_length_1151_cov_66.342644:0.00415737907209)82:0.00209154360148,((Hydrochorea_gonggrijpii_Tillett_45696@NODE_1_length_733_cov_163.725610:0.00147602066108,(Hydrochorea_corymbosa2_Iganci_862@NODE_1_length_839_cov_555.919643:1.00000050003e-06,Hydrochorea_corymbosa1_Bonadeu_655@NODE_1_length_1035_cov_1926.621429:0.00332094908989)99:0.00647370910449)34:1.00000050003e-06,(Hydrochorea_marginata_Morim_563@NODE_1_length_1452_cov_186.649455:0.00884745427889,Balizia_spnov_Morim_577@NODE_1_length_1235_cov_252.582203:0.00455920499899)73:0.00105442846999)33:1.00000050003e-06)42:0.000827472387878,Balizia_elegans_Iganci_870@NODE_1_length_1313_cov_79.744337:0.00908775858525)71:1.00000050003e-06,Balizia_pedicellaris_Queiroz_15529@NODE_1_length_784_cov_394.503429:0.00185155348822)67:0.00663882679311)28:0.000753205519729)7:1.00000050003e-06,(((Jupunba_longipedunculata_Cardona_2682@NODE_1_length_918_cov_144.410226:0.0095608531223,(Jupunba_langsdorfii_Ribeiro_728@NODE_1_length_590_cov_20.842105:1.00000050003e-06,(Jupunba_trapezifolia_Simon_1600@NODE_1_length_1190_cov_173.850220:0.00161962046812,Jupunba_barbouriana_Iganci_847@NODE_2_length_745_cov_65.392216:0.00594641249187)90:0.0081035093541)88:1.00000050003e-06)94:0.00484068776654,((Punjuba_lehmannii_Escobar_7465@NODE_1_length_1122_cov_72.297608:0.0140471216056,((Punjuba_callejasii_Daly_5935@NODE_1_length_767_cov_36.281159:0.00964119958879,Punjuba_killipii_Palodorios_6252@NODE_1_length_763_cov_65.472303:0.00899373012808)85:0.0037200637128,Punjuba_racemiflora_Jimenez_Soares_3626@NODE_1_length_869_cov_126.780303:0.0175389824928)61:0.00135997899472)75:0.00333639354348,((((Albizia_burkartiana_StivalSantos_678@NODE_1_length_860_cov_12.883230:0.00775681205823,((((Albizia_glabripetala_Lewis_1652@NODE_1_length_892_cov_53.009816:0.00992456765192,Albizia_subdimidiata_var_minor_Gorts_341@NODE_1_length_909_cov_30.157452:0.00166950732248)96:0.00287259106293,Albizia_subdimidiata_var_subdimidiata_Ferreira_210@NODE_1_length_961_cov_119.312217:0.00813148656212)100:0.00651139855563,Albizia_inundata_Wood_26530@NODE_1_length_822_cov_201.724902:0.00705683996766)99:0.00960715079525,(Albizia_niopoides_Simon_1601@NODE_1_length_986_cov_123.929593:0.0214809245952,(Albizia_decandra_Vilhena_231@NODE_1_length_702_cov_24.761600:0.0119469851261,Albizia_multiflora_Hughes_3090@NODE_1_length_1075_cov_111.684369:0.0177138864764)60:1.00000050003e-06)70:0.00352896171017)55:0.0011364631718)44:1.00000050003e-06,(((Albizia_xerophytica_Hughes_1435@NODE_1_length_1073_cov_57.221888:0.00659697577153,Albizia_sinaloensis_Hughes_1576@NODE_1_length_1030_cov_68.054565:0.0057504049592)89:0.00261611221351,Albizia_tomentosa_Hughes_648@NODE_1_length_1006_cov_85.392896:0.00550272448434)13:1.00000050003e-06,Albizia_adinocephala_FHO33_88@NODE_1_length_1553_cov_82.936992:0.00557672265676)100:0.0126353390216)100:0.00789210489939,(Albizia_edwallii_Dalmaso_272@NODE_1_length_942_cov_7.688839:0.0114207693984,Albizia_coripatensis_Hughes_2433@NODE_1_length_1310_cov_151.404704:0.0176650922824)100:0.0130556783156)99:0.00547863728013,((Archidendron_clypearia_Wieringa_1849@NODE_1_length_1376_cov_135.816012:0.0291464910394,Enterolobium_cyclocarpum_MWC9020@NODE_1_length_849_cov_235.167098:0.062710055211)61:0.000836382397532,(Acacia_rostellifera_Murphy_466@NODE_1_length_1323_cov_124.544141:0.0343060478863,Albizia_tomentella_Leach_Dunlop_3801@NODE_1_length_780_cov_190.765292:0.0209624125131)73:0.00465973542295)99:0.00877426604499)99:0.00835477950908)88:0.00471026265311)52:0.00111054107111,(Jupunba_commutata_Maguire_46145@NODE_1_length_1288_cov_93.581338:0.0105854907492,((Jupunba_oxyphyllidia_Yonker_6157@NODE_1_length_843_cov_131.003916:0.012686308387,Jupunba_idiopoda_Quesada_1718@NODE_1_length_850_cov_68.975420:0.0135902964087)26:0.00106389233088,(Jupunba_abbottii_Zanoni_21220@NODE_1_length_922_cov_95.201183:0.0056035161398,((Jupunba_asplenifolia_Ekman_6383@NODE_1_length_763_cov_34.131195:0.0127866495966,Jupunba_oppositifolia_Liegier_16014@NODE_1_length_976_cov_93.681869:0.00587221172464)97:0.00879764682476,Jupunba_nipensis_Mayo_19662@NODE_1_length_825_cov_19.220588:0.00378753927688)16:1.00000050003e-06)78:0.00472220996837)39:0.0022297619599)80:0.00881789970681)45:0.00243374144745)14:1.00000050003e-06)73:0.0016615554243,Jupunba_laeta_Mori_25147@NODE_1_length_907_cov_56.407229:0.00566753282772):0;
