# Supplementary material for: A new generic circumscription of Hydrochorea (Leguminosae, Caesalpinioideae, mimosoid clade) with an amphi-Atlantic distribution
Source: PhytoKeys. 2022 Aug 22;205:401–37. doi: 10.3897/phytokeys.205.82775 (PMC9849043; doi:10.3897/phytokeys.205.82775)
Supplement: Supplementary material 3 — Supplementary data file S3 [file phytokeys-205-401_article-82775__-s003.zip › RBH3_m93261_comp41452_c0_seq1_exon30_1rr_1to1ortho.tre]

(Albizia_coripatensis_Hughes_2433@NODE_1_length_1377_cov_134.756923:0.00724705137571281070,(Albizia_burkartiana_StivalSantos_678@NODE_1_length_966_cov_7.066959:0.00564001502612397881,(((Albizia_xerophytica_Hughes_1435@NODE_1_length_948_cov_60.916188:0.00474183760579776140,(Albizia_adinocephala_FHO33_88@NODE_1_length_1247_cov_105.719658:0.00514185155208163411,(Albizia_tomentosa_Hughes_648@NODE_1_length_1041_cov_72.424274:0.00392343916888612289,Albizia_sinaloensis_Hughes_1576@NODE_1_length_1147_cov_51.285981:0.00451914192568365729)100:0.00495068773738275431)54:0.00386788040586595041)97:0.00492633556829131028,(((((Albizia_subdimidiata_var_subdimidiata_Ferreira_210@NODE_1_length_1048_cov_108.041195:0.00173498277985769875,Albizia_inundata_Wood_26530@NODE_1_length_844_cov_119.292776:0.00596451722496891233)54:0.00000100000050002909,(Albizia_glabripetala_Lewis_1652@NODE_1_length_754_cov_50.088626:0.00283942390546236371,Albizia_subdimidiata_var_minor_Gorts_341@NODE_1_length_785_cov_39.916667:0.00000100000050002909)90:0.00379454859610270628)79:0.00399334272234020196,Albizia_decandra_Vilhena_231@NODE_1_length_566_cov_33.433538:0.00394709092710579176)30:0.00000100000050002909,Albizia_multiflora_Hughes_3090@NODE_1_length_983_cov_105.869757:0.00944606573447217233)54:0.00236506688644699901,Albizia_niopoides_Simon_1601@NODE_1_length_938_cov_133.835075:0.08248172137411080573)62:0.00121890885606294112)94:0.00179186694977999188,(((((Punjuba_killipii_Palodorios_6252@NODE_1_length_798_cov_54.805825:0.00390282876874538040,(Punjuba_lehmannii_Escobar_7465@NODE_1_length_829_cov_92.651596:0.00260399484477069577,Punjuba_racemiflora_Jimenez_Soares_3626@NODE_1_length_1121_cov_94.521073:0.00090021877999776326)61:0.00090000356399868502)29:0.00000100000050002909,Punjuba_callejasii_Daly_5935@NODE_1_length_719_cov_25.068536:0.00298711641414314702)96:0.00450546203383048183,((((Cathormion_rhombifolium_Deighton_3618@NODE_1_length_1155_cov_55.276438:0.00330515127869209771,Cathormion_obliquifoliolatum_Wieringa_6519@NODE_1_length_779_cov_210.274862:0.00000100000050002909)100:0.00593088993823402948,Balizia_spnov_Morim_577@NODE_1_length_1237_cov_201.025381:0.00530116862476527183)100:0.00487643139443483427,((Jupunba_oxyphyllidia_Yonker_6157@NODE_1_length_917_cov_85.960714:0.00000100000050002909,Jupunba_idiopoda_Quesada_1718@NODE_1_length_905_cov_66.579710:0.00000100000050002909)100:0.00639661519033045672,(Jupunba_laeta_Mori_25147@NODE_1_length_895_cov_38.365526:0.01999900351035967597,((Jupunba_villosa_Borges_423@NODE_1_length_1466_cov_95.557955:0.00329957302895971926,(Jupunba_brachystachya_Lima_7438@NODE_1_length_1331_cov_73.215311:0.00253761184059521534,Jupunba_filamentosa_Lima_7487@NODE_1_length_1232_cov_84.532468:0.00462739587365943329)51:0.00000100000050002909)59:0.00015263819150268410,Jupunba_limae_Iganci_261@NODE_1_length_1340_cov_73.473476:0.00404740342129238269)79:0.00403661976670146184)46:0.00000100000050002909)78:0.00000100000050002909)77:0.00082400193863090508,((((Jupunba_leucophylla_Iganci_839@NODE_1_length_1502_cov_157.813333:0.00328941584524655196,Jupunba_microcalyx_Iganci_855@NODE_1_length_1333_cov_111.482484:0.00000100000050002909)93:0.00246323468871727496,Jupunba_longipedunculata_Cardona_2682@NODE_1_length_1023_cov_90.029598:0.00595668279525208167)39:0.00000100000050002909,(Jupunba_cochleata_Bonadeu_673@NODE_1_length_1554_cov_70.577522:0.00826104839432954471,Jupunba_macradenia_Lourteig_3021@NODE_1_length_893_cov_73.778186:0.00458636309512464643)34:0.00000100000050002909)16:0.00000100000050002909,(Jupunba_barbouriana_Iganci_847@NODE_1_length_1248_cov_112.589240:0.00329467724094000859,(Jupunba_trapezifolia_Simon_1600@NODE_1_length_1315_cov_161.572222:0.00445266664725752978,(Jupunba_commutata_Maguire_46145@NODE_1_length_1149_cov_87.438433:0.00354910195528367490,Jupunba_floribunda_Iganci_883@NODE_1_length_1277_cov_74.737500:0.00662824635895517284)40:0.00000100000050002909)37:0.00082012474091155702)18:0.00000100000050002909)99:0.00412016614246136191)99:0.00279137243647918426)99:0.00465132554546525672,(((((Jupunba_nipensis_Mayo_19662@NODE_1_length_648_cov_28.415061:0.00000100000050002909,Jupunba_asplenifolia_Ekman_6383@NODE_1_length_778_cov_43.601997:0.00136284053129072293)100:0.00549523710142993480,Jupunba_oppositifolia_Liegier_16014@NODE_1_length_844_cov_86.932203:0.00859357048340381874)94:0.00234479066401553984,Jupunba_abbottii_Zanoni_21220@NODE_1_length_1007_cov_57.219355:0.00405432815456225910)58:0.00100329535907994240,((Balizia_elegans_Iganci_870@NODE_1_length_1162_cov_94.216590:0.00407013062918153493,Balizia_pedicellaris_Queiroz_15529@NODE_1_length_1392_cov_218.525056:0.00255983742146609090)74:0.00184381195863440785,((Hydrochorea_gonggrijpii_Tillett_45696@NODE_1_length_862_cov_97.078981:0.05715425603080685757,(Hydrochorea_marginata_Morim_563@NODE_1_length_1479_cov_116.609130:0.00589835364509331064,(Hydrochorea_corymbosa1_Bonadeu_655@NODE_1_length_968_cov_182.320920:0.00213053747598358247,Hydrochorea_corymbosa2_Iganci_862@NODE_1_length_1349_cov_322.919629:0.00250236157642172181)91:0.00249155250232002950)58:0.00401557745511969648)93:0.01501734529656937635,Balizia_leucocalyx_Aguilar_1939@NODE_1_length_1213_cov_102.314261:0.00935442305401297178)68:0.00148318051735103654)63:0.00138785101532851976)86:0.00418404273091986436,Jupunba_langsdorfii_Ribeiro_728@NODE_1_length_1329_cov_81.516773:0.01100850742687223445)98:0.00274535153331465507)87:0.00079982415070756826,((Afrocalliandra_redacta_Germishuizen_5585@NODE_1_length_841_cov_159.086387:0.02562334785698452272,Calliandra_bella_LPQ15696@NODE_1_length_1032_cov_158.108901:0.04787070172583316602)100:0.02843379652067946559,((Albizia_tomentella_Leach_Dunlop_3801@NODE_1_length_1138_cov_126.634307:0.01744271253148005005,Enterolobium_cyclocarpum_MWC9020@NODE_1_length_1048_cov_196.363543:0.01414486085016129595)51:0.00179925610079893013,(Acacia_rostellifera_Murphy_466@NODE_1_length_1395_cov_124.086495:0.03172915395620308499,Archidendron_clypearia_Wieringa_1849@NODE_1_length_1180_cov_154.369900:0.02028940371760281844)25:0.00000100000050002909)88:0.00830602705630141894)99:0.00443947224533042077)100:0.01105458224399631303)97:0.00437469768931862332)43:0.00000100000050002909,Albizia_edwallii_Dalmaso_272@NODE_1_length_730_cov_8.514074:0.00447013053924638897);
