# Supplementary material for: A new generic circumscription of Hydrochorea (Leguminosae, Caesalpinioideae, mimosoid clade) with an amphi-Atlantic distribution
Source: PhytoKeys. 2022 Aug 22;205:401–37. doi: 10.3897/phytokeys.205.82775 (PMC9849043; doi:10.3897/phytokeys.205.82775)
Supplement: Supplementary material 3 — Supplementary data file S3 [file phytokeys-205-401_article-82775__-s003.zip › RBH3_m93412_comp41462_c0_seq1_exon01_1rr_1to1ortho.tre]

(Acacia_rostellifera_Murphy_466@NODE_2_length_763_cov_22.284257:0.02593396061202843383,((Albizia_tomentella_Leach_Dunlop_3801@NODE_2_length_855_cov_14.832905:0.04864577098757091184,Enterolobium_cyclocarpum_MWC9020@NODE_2_length_667_cov_29.328814:0.03858887566982274753)95:0.00977960026863613531,((((((Jupunba_microcalyx_Iganci_855@NODE_2_length_937_cov_16.048837:0.00125107786847356126,Jupunba_leucophylla_Iganci_839@NODE_2_length_926_cov_22.692580:0.00139657660854241813)100:0.00837018094329263287,(Jupunba_floribunda_Iganci_883@NODE_2_length_760_cov_17.387994:0.00807528241853479496,(Jupunba_trapezifolia_Simon_1600@NODE_2_length_655_cov_41.481667:0.00743129833541434411,Jupunba_commutata_Maguire_46145@NODE_2_length_712_cov_8.629921:0.00000100000050002909)59:0.00325029107760301320)19:0.00000100000050002909)17:0.00122485059772088124,((((Jupunba_abbottii_Zanoni_21220@NODE_2_length_676_cov_9.659432:0.04746565205905287077,Jupunba_oppositifolia_Liegier_16014@NODE_2_length_564_cov_15.431211:0.00000100000050002909)93:0.03442329374419551835,Jupunba_nipensis_Mayo_19662@NODE_2_length_559_cov_5.145228:0.01402469207364964721)11:0.00000100000050002909,(((Balizia_elegans_Iganci_870@NODE_2_length_877_cov_14.541250:0.00734283219208240173,((Jupunba_macradenia_Lourteig_3021@NODE_2_length_695_cov_14.851133:0.00906151659786529409,Balizia_leucocalyx_Aguilar_1939@NODE_2_length_803_cov_14.990358:0.01264484416326250825)64:0.00000100000050002909,(Jupunba_idiopoda_Quesada_1718@NODE_2_length_646_cov_11.261863:0.00649952211497623750,Jupunba_oxyphyllidia_Yonker_6157@NODE_2_length_612_cov_14.177570:0.00667208547155418406)90:0.00638295045742950928)85:0.00494108969674887655)35:0.00000100000050002909,((Balizia_spnov_Morim_577@NODE_2_length_702_cov_7.154560:0.01182897574725698397,((((Hydrochorea_corymbosa1_Bonadeu_655@NODE_2_length_501_cov_4.782511:0.00000100000050002909,Hydrochorea_corymbosa2_Iganci_862@NODE_2_length_630_cov_8.330435:0.00164126487115669553)57:0.00163044098757677983,Hydrochorea_marginata_Morim_563@NODE_2_length_1099_cov_20.338552:0.00489642445733955590)37:0.00000100000050002909,(Cathormion_obliquifoliolatum_Wieringa_6519@NODE_3_length_595_cov_22.429630:0.00488378305598575254,Cathormion_rhombifolium_Deighton_3618@NODE_2_length_608_cov_11.996234:0.01463150901179507794)52:0.00179971252216992164)8:0.00000100000050002909,Hydrochorea_gonggrijpii_Tillett_45696@NODE_2_length_602_cov_21.596190:0.00173461941445333576)70:0.00489589998148116500)22:0.00000100000050002909,Balizia_pedicellaris_Queiroz_15529@NODE_2_length_824_cov_15.154746:0.00736194691450499546)23:0.00243955052359115998)6:0.00372943438631405172,Jupunba_barbouriana_Iganci_847@NODE_2_length_859_cov_18.081841:0.00390572759749223180)1:0.00012855810798587580)4:0.00152406151993550042,Jupunba_langsdorfii_Ribeiro_728@NODE_2_length_912_cov_15.922156:0.00906254968969064448)2:0.00000100000050002909)64:0.00257034489903414879,(((Jupunba_villosa_Borges_423@NODE_2_length_800_cov_21.987552:0.00266008751607030693,Jupunba_brachystachya_Lima_7438@NODE_2_length_809_cov_14.826503:0.00000100000050002909)87:0.00498259672076418504,Jupunba_limae_Iganci_261@NODE_2_length_1003_cov_12.127430:0.00863343485117308053)33:0.00121736170330166531,(Jupunba_laeta_Mori_25147@NODE_2_length_573_cov_5.530242:0.00729917094569285021,(Jupunba_cochleata_Bonadeu_673@NODE_2_length_1158_cov_10.520814:0.00948245510486056369,Jupunba_filamentosa_Lima_7487@NODE_2_length_757_cov_7.839706:0.00836014747816652033)70:0.00149425313213784740)8:0.00000100000050002909)54:0.00120465713430101522)97:0.00734987513348958621,((Punjuba_lehmannii_Escobar_7465@NODE_2_length_971_cov_21.678971:0.00648516703148587902,Punjuba_racemiflora_Jimenez_Soares_3626@NODE_2_length_768_cov_15.237337:0.01099551936541473714)84:0.00197746822170970270,Punjuba_callejasii_Daly_5935@NODE_2_length_554_cov_3.853249:0.00407660437733923641)99:0.01005662310261934943)85:0.00261180164316031967,(Albizia_coripatensis_Hughes_2433@NODE_2_length_794_cov_28.998605:0.01964566517906369408,(Albizia_multiflora_Hughes_3090@NODE_2_length_820_cov_9.725437:0.01507078692826684108,(((Albizia_subdimidiata_var_minor_Gorts_341@NODE_2_length_570_cov_3.947262:0.00598507086040125143,Albizia_subdimidiata_var_subdimidiata_Ferreira_210@NODE_2_length_636_cov_11.282648:0.00945542909894067987)96:0.00374902718281358485,Albizia_glabripetala_Lewis_1652@NODE_2_length_628_cov_9.059891:0.00355080328650501627)100:0.00724917717792726915,(Albizia_tomentosa_Hughes_648@NODE_2_length_635_cov_6.315412:0.01035225833344093072,(Albizia_xerophytica_Hughes_1435@NODE_2_length_603_cov_7.294677:0.01369038339216899387,Albizia_adinocephala_FHO33_88@NODE_2_length_583_cov_7.972332:0.00860558577732905075)98:0.00553160017600401628)99:0.00926176866322137027)78:0.00000100000050002909)97:0.00874709947033912479)96:0.00796324993740445651)88:0.00281148232135267680)82:0.00191065192815476678,Archidendron_clypearia_Wieringa_1849@NODE_2_length_701_cov_19.785256:0.05820664793627748634);
