# Supplementary material for: A new generic circumscription of Hydrochorea (Leguminosae, Caesalpinioideae, mimosoid clade) with an amphi-Atlantic distribution
Source: PhytoKeys. 2022 Aug 22;205:401–37. doi: 10.3897/phytokeys.205.82775 (PMC9849043; doi:10.3897/phytokeys.205.82775)
Supplement: Supplementary material 3 — Supplementary data file S3 [file phytokeys-205-401_article-82775__-s003.zip › RBH3_m93412_comp41462_c0_seq1_exon01_2rr_MIortho1.tre]

(Acacia_rostellifera_Murphy_466@NODE_1_length_2962_cov_337.863778:0.0181871046547,(((Albizia_tomentella_Leach_Dunlop_3801@NODE_1_length_2730_cov_273.219374:0.0319339889658,Enterolobium_cyclocarpum_MWC9020@NODE_1_length_2822_cov_469.141712:0.0225219109067)64:0.00216932595355,(((Albizia_edwallii_Dalmaso_272@NODE_1_length_2281_cov_11.196316:0.00731853812914,Albizia_coripatensis_Hughes_2433@NODE_1_length_3103_cov_377.664574:0.0039961181504)100:0.00889640572723,((Albizia_burkartiana_StivalSantos_678@NODE_1_length_2177_cov_14.943450:0.0118097768956,((Albizia_adinocephala_FHO33_88@NODE_1_length_2558_cov_293.603789:0.00659846653343,Albizia_xerophytica_Hughes_1435@NODE_1_length_2644_cov_175.650954:0.00339055462885)98:0.00121796772365,(Albizia_tomentosa_Hughes_648@NODE_1_length_2597_cov_197.831746:0.000779478132922,Albizia_sinaloensis_Hughes_1576@NODE_1_length_2622_cov_150.684086:0.00241766783043)100:0.00681154780793)100:0.00992698098618)100:0.00166441640573,((Albizia_decandra_Vilhena_231@NODE_1_length_2187_cov_54.477725:0.00599219456744,Albizia_multiflora_Hughes_3090@NODE_1_length_2821_cov_221.053207:0.00712675691019)85:0.00248353992054,(Albizia_niopoides_Simon_1601@NODE_1_length_2806_cov_268.513008:0.0127627304292,((Albizia_glabripetala_Lewis_1652@NODE_1_length_2233_cov_115.680427:0.00352989100469,Albizia_subdimidiata_var_minor_Gorts_341@NODE_1_length_2015_cov_57.588751:0.00108886214105)85:0.00299170011168,(Albizia_inundata_Wood_26530@NODE_1_length_2161_cov_515.173789:0.00145073830312,Albizia_subdimidiata_var_subdimidiata_Ferreira_210@NODE_1_length_2390_cov_274.597492:0.00133862148712)94:0.000477171388804)100:0.00819345868305)64:1.00000050003e-06)100:0.00517537800008)100:0.00602799719981)100:0.00388880558444,((Punjuba_callejasii_Daly_5935@NODE_1_length_2287_cov_47.487330:0.0059079522599,(Punjuba_racemiflora_Jimenez_Soares_3626@NODE_1_length_2961_cov_216.002080:0.00641642486387,(Punjuba_killipii_Palodorios_6252@NODE_1_length_2323_cov_129.313001:0.00310257212915,Punjuba_lehmannii_Escobar_7465@NODE_1_length_2957_cov_160.895833:0.00215805752437)99:0.00106776797963)67:1.00000050003e-06)100:0.00718032506722,(((((Jupunba_trapezifolia_Simon_1600@NODE_1_length_2579_cov_250.762678:0.00690981790547,Jupunba_commutata_Maguire_46145@NODE_1_length_2622_cov_256.148134:0.00310990239618)79:0.00204035443714,((Jupunba_longipedunculata_Cardona_2682@NODE_1_length_2603_cov_206.852732:0.00478219392102,Jupunba_floribunda_Iganci_883@NODE_1_length_3200_cov_230.118476:0.0052169414048)64:0.00113295821153,(Jupunba_microcalyx_Iganci_855@NODE_1_length_3173_cov_281.616602:0.00173927119273,Jupunba_leucophylla_Iganci_839@NODE_1_length_3345_cov_418.909119:0.00115657316091)100:0.00588373354145)82:0.00193400520075)24:0.000416161528184,((Jupunba_laeta_Mori_25147@NODE_1_length_2483_cov_81.970075:0.00412846452013,((Jupunba_abbottii_Zanoni_21220@NODE_1_length_2602_cov_167.916436:0.00115113791998,Jupunba_oppositifolia_Liegier_16014@NODE_1_length_2481_cov_210.275790:0.00107292930891)91:0.00232981509367,(Jupunba_nipensis_Mayo_19662@NODE_1_length_2198_cov_52.314474:0.00189812855827,Jupunba_asplenifolia_Ekman_6383@NODE_1_length_2181_cov_71.422529:0.00511224932504)99:0.00264446517799)99:0.00270401568631)61:0.00047008441563,Jupunba_barbouriana_Iganci_847@NODE_1_length_3086_cov_325.250914:0.00793991594501)12:1.00000050003e-06)51:0.000642080134019,(((Jupunba_filamentosa_Lima_7487@NODE_1_length_3200_cov_211.905860:0.0064902156231,Jupunba_cochleata_Bonadeu_673@NODE_1_length_3264_cov_221.871980:0.00643195699724)84:0.000346933803591,((Jupunba_brachystachya_Lima_7438@NODE_1_length_2829_cov_244.562863:0.00136647007391,Jupunba_villosa_Borges_423@NODE_1_length_3077_cov_270.113333:0.00113203705227)89:0.00106252426194,Jupunba_limae_Iganci_261@NODE_1_length_3285_cov_215.894327:0.00348640746979)100:0.00184637276364)89:0.0021283653633,Jupunba_langsdorfii_Ribeiro_728@NODE_1_length_3126_cov_224.398163:0.00533481251907)10:1.00000050003e-06)38:0.000371928739299,((Jupunba_macradenia_Lourteig_3021@NODE_1_length_2459_cov_198.469773:0.00542951566154,(Balizia_pedicellaris_Queiroz_15529@NODE_1_length_1094_cov_452.118383:0.00387667908092,(Jupunba_idiopoda_Quesada_1718@NODE_1_length_2341_cov_186.556095:0.00350505536247,Jupunba_oxyphyllidia_Yonker_6157@NODE_1_length_2568_cov_214.518667:0.00414071786025)97:0.00182261838638)4:1.00000050003e-06)5:1.00000050003e-06,(Balizia_leucocalyx_Aguilar_1939@NODE_1_length_2814_cov_269.865546:0.00903028857865,(Balizia_spnov_Morim_577@NODE_1_length_2800_cov_449.151184:0.00752450233287,((Cathormion_rhombifolium_Deighton_3618@NODE_1_length_2765_cov_142.962798:0.00625760674385,Cathormion_obliquifoliolatum_Wieringa_6519@NODE_2_length_1298_cov_326.207562:0.00252182662399)83:0.000752596127956,(Hydrochorea_gonggrijpii_Tillett_45696@NODE_1_length_2437_cov_272.572458:0.00317009093512,((Hydrochorea_corymbosa1_Bonadeu_655@NODE_1_length_2353_cov_345.828111:0.00350260987061,Hydrochorea_corymbosa2_Iganci_862@NODE_1_length_2551_cov_537.365785:0.000797900290875)91:0.00198861038628,Hydrochorea_marginata_Morim_563@NODE_1_length_2800_cov_377.940874:0.00545469606955)61:1.00000050003e-06)99:0.00285475688755)87:0.000822910670201)82:0.00116658817785)53:0.000348029181521)27:0.0017577569546)100:0.00674044019484)74:0.00111723495696)63:0.00113769571689)41:0.000880036422085,(Calliandra_bella_LPQ15696@NODE_1_length_2466_cov_442.033487:0.0619272393355,Afrocalliandra_redacta_Germishuizen_5585@NODE_1_length_2584_cov_359.990826:0.0626333878962)100:0.0594277122063)97:0.00379207486239,Archidendron_clypearia_Wieringa_1849@NODE_1_length_2674_cov_379.673854:0.01773591713):0;
