# Supplementary material for: A new generic circumscription of Hydrochorea (Leguminosae, Caesalpinioideae, mimosoid clade) with an amphi-Atlantic distribution
Source: PhytoKeys. 2022 Aug 22;205:401–37. doi: 10.3897/phytokeys.205.82775 (PMC9849043; doi:10.3897/phytokeys.205.82775)
Supplement: Supplementary material 3 — Supplementary data file S3 [file phytokeys-205-401_article-82775__-s003.zip › RBH3_m98082_comp41652_c1_seq3_exon12_1rr_MIortho1.tre]

(Albizia_edwallii_Dalmaso_272@NODE_1_length_979_cov_8.833333:0.00775347555763,(((((Albizia_multiflora_Hughes_3090@NODE_1_length_1465_cov_165.020893:0.0155581774664,(Albizia_inundata_Wood_26530@NODE_1_length_828_cov_231.878396:0.00133193101057,(Albizia_subdimidiata_var_minor_Gorts_341@NODE_1_length_1041_cov_64.072614:0.00101029019694,Albizia_subdimidiata_var_subdimidiata_Ferreira_210@NODE_1_length_1295_cov_180.802135:0.00106531915918)91:0.00328194692327)100:0.0120103722827)66:0.00467159251486,((Albizia_decandra_Vilhena_231@NODE_1_length_964_cov_36.954904:0.0035368389095,Albizia_glabripetala_Lewis_1652@NODE_1_length_1018_cov_55.187035:0.00811836122172)97:0.00736445591814,Albizia_niopoides_Simon_1601@NODE_1_length_1464_cov_169.155732:0.0143920030113)39:0.000262821188296)13:0.00132303931674,((Albizia_xerophytica_Hughes_1435@NODE_1_length_1433_cov_115.691740:0.00534909433366,(Albizia_tomentosa_Hughes_648@NODE_1_length_1204_cov_148.629104:0.000853556645084,Albizia_sinaloensis_Hughes_1576@NODE_1_length_1350_cov_112.335428:0.0041194875014)100:0.00661668188316)46:1.00000050003e-06,Albizia_adinocephala_FHO33_88@NODE_2_length_549_cov_19.868644:0.00994151334672)96:0.0128362295869)40:0.00170215699123,Albizia_burkartiana_StivalSantos_678@NODE_1_length_920_cov_11.704046:0.0155635766367)98:0.00673023791765,(((Afrocalliandra_redacta_Germishuizen_5585@NODE_1_length_1292_cov_272.373663:0.0601862883737,Calliandra_bella_LPQ15696@NODE_1_length_1368_cov_358.003873:0.062030235408)100:0.0267574702616,(((Punjuba_lehmannii_Escobar_7465@NODE_1_length_1534_cov_122.193548:0.00486258642639,(Punjuba_racemiflora_Jimenez_Soares_3626@NODE_1_length_1467_cov_172.190647:0.00561996778722,Punjuba_callejasii_Daly_5935@NODE_1_length_1041_cov_37.820539:0.00615611623384)93:0.0013553798432)98:0.00354121808399,((((((Jupunba_floribunda_Iganci_883@NODE_1_length_1489_cov_146.393059:0.00973318065459,((((Jupunba_barbouriana_Iganci_847@NODE_1_length_1461_cov_239.067919:0.00653344858339,Jupunba_abbottii_Zanoni_21220@NODE_1_length_1198_cov_146.074041:0.00348911476645)28:1.00000050003e-06,Jupunba_trapezifolia_Simon_1600@NODE_1_length_1209_cov_205.630849:0.00877967560994)53:0.00107535643042,Jupunba_commutata_Maguire_46145@NODE_1_length_1374_cov_174.713955:0.00748502369572)20:8.0914612273e-05,((Jupunba_asplenifolia_Ekman_6383@NODE_1_length_791_cov_71.320728:0.00440197511305,Jupunba_nipensis_Mayo_19662@NODE_1_length_1044_cov_47.345398:0.00265993855022)81:0.0043276275381,Jupunba_oppositifolia_Liegier_16014@NODE_1_length_1239_cov_172.955250:0.00704205802456)43:0.00138592087224)5:0.000741387071481)2:1.00000050003e-06,Jupunba_longipedunculata_Cardona_2682@NODE_1_length_1382_cov_159.845977:0.00746939768643)4:1.00000050003e-06,(((Jupunba_leucophylla_Iganci_839@NODE_1_length_1958_cov_257.670920:0.00343736463776,Jupunba_microcalyx_Iganci_855@NODE_1_length_1627_cov_180.725161:0.00483038713673)79:0.00229906458509,Jupunba_laeta_Mori_25147@NODE_1_length_1095_cov_78.553045:0.00581049275318)39:0.00113982862833,((Jupunba_villosa_Borges_423@NODE_1_length_1832_cov_158.277493:0.0069119979781,(Jupunba_brachystachya_Lima_7438@NODE_1_length_1580_cov_160.399202:0.0020564453412,Jupunba_limae_Iganci_261@NODE_1_length_2179_cov_102.316365:0.00553512218708)90:0.00137039594429)63:0.0013714990006,Jupunba_filamentosa_Lima_7487@NODE_1_length_1668_cov_144.945317:0.00878127331758)44:1.00000050003e-06)4:1.00000050003e-06)11:0.000683323788186,((((Balizia_elegans_Iganci_870@NODE_1_length_1734_cov_135.172601:0.00922920502388,Hydrochorea_gonggrijpii_Tillett_45696@NODE_1_length_812_cov_237.783673:0.00135448516683)48:1.00000050003e-06,(Hydrochorea_corymbosa1_Bonadeu_655@NODE_1_length_1017_cov_207.749480:0.00418551036942,Hydrochorea_corymbosa2_Iganci_862@NODE_1_length_1197_cov_486.075306:0.00201124707958)96:0.00408193923076)82:0.00184063113939,(Hydrochorea_marginata_Morim_563@NODE_1_length_1903_cov_206.371851:0.00735351298197,(Cathormion_obliquifoliolatum_Wieringa_6519@NODE_1_length_807_cov_319.799202:0.00208892016617,Cathormion_rhombifolium_Deighton_3618@NODE_1_length_1356_cov_104.974199:0.00535952267054)56:1.00000050003e-06)80:0.00199596654966)48:0.000682557900655,((Balizia_pedicellaris_Queiroz_15529@NODE_1_length_1264_cov_394.204301:0.00830585902526,Balizia_leucocalyx_Aguilar_1939@NODE_1_length_1539_cov_164.319425:0.0104484418482)24:1.00000050003e-06,Balizia_spnov_Morim_577@NODE_1_length_1303_cov_221.512821:0.00878900269644)26:1.00000050003e-06)45:0.00068351678178)10:1.00000050003e-06,(Jupunba_langsdorfii_Ribeiro_728@NODE_1_length_1606_cov_148.797907:0.00644239185193,(Jupunba_idiopoda_Quesada_1718@NODE_1_length_1253_cov_104.103741:0.00587624456167,Jupunba_oxyphyllidia_Yonker_6157@NODE_1_length_1283_cov_161.942786:0.000799002754816)100:0.00225396766807)63:0.00183612765672)72:0.00333813343875,Jupunba_macradenia_Lourteig_3021@NODE_1_length_1282_cov_161.734440:0.0206649327842)57:1.00000050003e-06)92:0.00293250210338,(Albizia_tomentella_Leach_Dunlop_3801@NODE_1_length_1518_cov_191.439278:0.0241000612286,Enterolobium_cyclocarpum_MWC9020@NODE_1_length_1579_cov_280.753662:0.0258320827279)100:0.00849032042011)65:0.00070899484637)79:0.00135454756483,(Acacia_rostellifera_Murphy_466@NODE_1_length_1570_cov_253.581380:0.0232974807417,Archidendron_clypearia_Wieringa_1849@NODE_1_length_1358_cov_329.985948:0.0538506421451)99:0.00433428167579)99:0.00726200208819)99:0.00434994294738,Albizia_coripatensis_Hughes_2433@NODE_1_length_1472_cov_284.425806:0.0157868505458):0;
