# Supplementary material for: A new generic circumscription of Hydrochorea (Leguminosae, Caesalpinioideae, mimosoid clade) with an amphi-Atlantic distribution
Source: PhytoKeys. 2022 Aug 22;205:401–37. doi: 10.3897/phytokeys.205.82775 (PMC9849043; doi:10.3897/phytokeys.205.82775)
Supplement: Supplementary material 3 — Supplementary data file S3 [file phytokeys-205-401_article-82775__-s003.zip › RBH3_m98082_comp41652_c1_seq3_exon13_1rr_MIortho1.tre]

(Albizia_edwallii_Dalmaso_272@NODE_1_length_949_cov_5.020134:0.00469135829021,(((((Albizia_multiflora_Hughes_3090@NODE_1_length_1277_cov_128.925833:0.0102283904636,Albizia_niopoides_Simon_1601@NODE_1_length_1387_cov_146.525954:0.015489446078)48:0.0027602633745,(Albizia_decandra_Vilhena_231@NODE_1_length_842_cov_31.681046:0.00904708392236,(Albizia_glabripetala_Lewis_1652@NODE_1_length_1109_cov_60.020349:0.0047372984684,((Albizia_inundata_Wood_26530@NODE_1_length_959_cov_159.173673:0.00568832672113,Albizia_subdimidiata_var_minor_Gorts_341@NODE_1_length_894_cov_37.621787:1.00000050003e-06)23:1.00000050003e-06,Albizia_subdimidiata_var_subdimidiata_Ferreira_210@NODE_1_length_1163_cov_151.318600:0.000881088508542)53:0.00270255239037)99:0.010853123901)36:0.00184970906888)49:0.0014015968704,(((Albizia_tomentosa_Hughes_648@NODE_1_length_1197_cov_108.130357:0.00176523945738,Albizia_sinaloensis_Hughes_1576@NODE_1_length_1319_cov_72.983897:0.0027533811169)100:0.00837059330475,Albizia_xerophytica_Hughes_1435@NODE_1_length_1527_cov_90.024828:0.00930715282654)100:0.00586624511538,Albizia_adinocephala_FHO33_88@NODE_1_length_1719_cov_116.707674:0.00481289761031)95:0.00239116637516)39:1.00000050003e-06,Albizia_burkartiana_StivalSantos_678@NODE_1_length_681_cov_9.538339:0.0114492990369)87:0.00502883276177,(((Albizia_tomentella_Leach_Dunlop_3801@NODE_1_length_1414_cov_107.916230:0.0276897099818,Enterolobium_cyclocarpum_MWC9020@NODE_1_length_1312_cov_247.097976:0.0300983259983)72:0.00440506489653,(((Hydrochorea_corymbosa1_Bonadeu_655@NODE_1_length_857_cov_175.903990:0.00523467042537,Hydrochorea_corymbosa2_Iganci_862@NODE_1_length_949_cov_320.774049:0.00181799272526)50:0.00180393670315,(((((((Jupunba_villosa_Borges_423@NODE_1_length_1606_cov_133.052322:0.00355956511323,(Jupunba_brachystachya_Lima_7438@NODE_1_length_1732_cov_107.993958:0.00142197068115,Jupunba_limae_Iganci_261@NODE_1_length_1898_cov_96.801757:0.00284507223769)32:1.00000050003e-06)97:0.00287638239396,Jupunba_filamentosa_Lima_7487@NODE_1_length_1599_cov_116.530223:0.00939338660009)52:0.00068443155806,Jupunba_floribunda_Iganci_883@NODE_1_length_1656_cov_105.921469:0.00285787782558)13:1.00000050003e-06,(((Jupunba_microcalyx_Iganci_855@NODE_1_length_1499_cov_143.383263:0.00149769980023,Jupunba_leucophylla_Iganci_839@NODE_1_length_1875_cov_208.880423:0.00242745638403)96:0.00403906006484,Jupunba_cochleata_Bonadeu_673@NODE_1_length_1844_cov_107.504244:0.00720171859736)60:0.000667324364989,(((((Jupunba_asplenifolia_Ekman_6383@NODE_1_length_975_cov_33.129176:0.00534771916561,Jupunba_abbottii_Zanoni_21220@NODE_1_length_1248_cov_82.677199:0.00654010346877)56:0.00152205264358,(Jupunba_nipensis_Mayo_19662@NODE_1_length_952_cov_39.200000:0.00458157527334,Jupunba_oppositifolia_Liegier_16014@NODE_1_length_1044_cov_130.232678:0.00518600191738)20:1.00000050003e-06)92:0.00220223650046,Jupunba_longipedunculata_Cardona_2682@NODE_1_length_1094_cov_124.932153:0.00298238419738)26:1.00000050003e-06,Jupunba_barbouriana_Iganci_847@NODE_1_length_1334_cov_170.150358:0.00449498770809)14:1.00000050003e-06,Jupunba_commutata_Maguire_46145@NODE_1_length_1359_cov_117.517941:0.00558961130352)52:0.000820342783659)9:1.00000050003e-06)22:1.00000050003e-06,Jupunba_laeta_Mori_25147@NODE_1_length_1120_cov_54.308725:0.00736028500618)50:0.00141833410651,(Jupunba_langsdorfii_Ribeiro_728@NODE_1_length_1625_cov_113.997416:0.00881014689183,(Jupunba_oxyphyllidia_Yonker_6157@NODE_1_length_1092_cov_130.620690:0.0030179545931,Jupunba_idiopoda_Quesada_1718@NODE_1_length_1185_cov_93.796931:0.00601445836835)92:0.000924737388182)83:0.0019418604603)16:1.00000050003e-06,(((Balizia_leucocalyx_Aguilar_1939@NODE_1_length_1416_cov_137.689320:0.00956389987376,((Hydrochorea_gonggrijpii_Tillett_45696@NODE_1_length_1088_cov_154.951533:0.00632788674031,((Cathormion_obliquifoliolatum_Wieringa_6519@NODE_1_length_1071_cov_180.254921:0.00715185898126,Hydrochorea_marginata_Morim_563@NODE_1_length_1258_cov_217.259949:0.00688174569911)46:0.0018319505976,Cathormion_rhombifolium_Deighton_3618@NODE_1_length_1280_cov_83.115544:0.00685934534426)51:0.00108914685474)68:0.00139336256326,Balizia_elegans_Iganci_870@NODE_1_length_1507_cov_104.260140:0.00793791926696)36:0.000988609538988)24:1.00000050003e-06,(Balizia_pedicellaris_Queiroz_15529@NODE_1_length_589_cov_478.837079:0.00356845862373,Balizia_spnov_Morim_577@NODE_1_length_1231_cov_257.815476:0.00698016858931)65:0.00114039075648)59:0.00284468541714,Jupunba_trapezifolia_Simon_1600@NODE_1_length_1034_cov_229.500511:0.00532760171779)10:1.00000050003e-06)36:0.00197079116744)91:0.00418665057993,(Jupunba_macradenia_Lourteig_3021@NODE_1_length_1151_cov_125.608939:0.00452235491117,((Punjuba_lehmannii_Escobar_7465@NODE_1_length_1307_cov_94.160163:0.00184503018583,Punjuba_killipii_Palodorios_6252@NODE_1_length_1051_cov_76.995893:0.00200267319573)100:0.00370590039794,(Punjuba_callejasii_Daly_5935@NODE_1_length_952_cov_21.661714:0.00564739186956,Punjuba_racemiflora_Jimenez_Soares_3626@NODE_1_length_1348_cov_123.660897:0.00893020812323)96:0.00108797222486)98:0.00450082844506)93:0.000756292211985)99:0.00470315498129)34:1.00000050003e-06,(Acacia_rostellifera_Murphy_466@NODE_1_length_1642_cov_167.584665:0.0330629550904,(Archidendron_clypearia_Wieringa_1849@NODE_1_length_1264_cov_213.016007:0.016446424552,(Afrocalliandra_redacta_Germishuizen_5585@NODE_1_length_1023_cov_250.829810:0.0342577534108,Calliandra_bella_LPQ15696@NODE_1_length_1569_cov_153.309651:0.080210038127)100:0.087222505599)45:0.00213688286363)41:1.00000050003e-06)100:0.00651764902842)100:0.0047185650423,Albizia_coripatensis_Hughes_2433@NODE_1_length_1496_cov_191.191684:0.0138010767463):0;
