# Supplementary material for: A new generic circumscription of Hydrochorea (Leguminosae, Caesalpinioideae, mimosoid clade) with an amphi-Atlantic distribution
Source: PhytoKeys. 2022 Aug 22;205:401–37. doi: 10.3897/phytokeys.205.82775 (PMC9849043; doi:10.3897/phytokeys.205.82775)
Supplement: Supplementary material 3 — Supplementary data file S3 [file phytokeys-205-401_article-82775__-s003.zip › RBH3_m98173_comp41655_c0_seq1_exon06_1rr_MIortho1.tre]

(Enterolobium_cyclocarpum_MWC9020@NODE_1_length_2139_cov_371.176043:0.0237510015376,((Afrocalliandra_redacta_Germishuizen_5585@NODE_1_length_1775_cov_324.226737:0.0587011915355,Calliandra_bella_LPQ15696@NODE_1_length_2000_cov_298.721789:0.056108414984)100:0.0255470721404,((((Albizia_xerophytica_Hughes_1435@NODE_1_length_1936_cov_162.644432:0.00327816618282,((Albizia_tomentosa_Hughes_648@NODE_1_length_1835_cov_181.794084:0.00443709509397,Albizia_sinaloensis_Hughes_1576@NODE_1_length_1767_cov_142.295858:0.00230543044803)86:1.00000050003e-06,Albizia_adinocephala_FHO33_88@NODE_1_length_2327_cov_182.320000:0.00575796741543)80:1.00000050003e-06)100:0.0109400267277,((Albizia_edwallii_Dalmaso_272@NODE_1_length_1416_cov_6.681117:0.0100095228224,(Albizia_coripatensis_Hughes_2433@NODE_1_length_2189_cov_285.107481:0.0099310004199,Albizia_burkartiana_StivalSantos_678@NODE_1_length_1431_cov_10.075581:0.00408919907765)53:0.00102019533344)81:0.0029528295271,(Albizia_niopoides_Simon_1601@NODE_1_length_1845_cov_237.540158:0.0162822481243,(Albizia_multiflora_Hughes_3090@NODE_1_length_2116_cov_177.511525:0.00816405014902,((Albizia_subdimidiata_var_subdimidiata_Ferreira_210@NODE_1_length_1874_cov_242.154702:0.00998917152143,(Albizia_inundata_Wood_26530@NODE_1_length_1457_cov_254.454351:0.00634395833384,Albizia_subdimidiata_var_minor_Gorts_341@NODE_1_length_1567_cov_60.181879:0.00327603594509)99:0.00127941612034)100:0.00434982790564,(Albizia_glabripetala_Lewis_1652@NODE_1_length_1557_cov_111.569595:0.0050747595831,Albizia_decandra_Vilhena_231@NODE_1_length_1361_cov_46.541277:0.00606509754902)77:0.00216534103394)56:1.00000050003e-06)55:1.00000050003e-06)100:0.00720395213958)56:0.00106178545582)98:0.00288543271807,((Punjuba_racemiflora_Jimenez_Soares_3626@NODE_1_length_1995_cov_196.654327:0.00725519762307,(Punjuba_callejasii_Daly_5935@NODE_1_length_1589_cov_25.814153:0.00582754348264,(Punjuba_killipii_Palodorios_6252@NODE_1_length_1543_cov_116.997271:0.00332089088287,Punjuba_lehmannii_Escobar_7465@NODE_1_length_2149_cov_126.816602:0.0016868489047)83:0.00169167578747)54:1.00000050003e-06)93:0.000965170829578,(((Jupunba_langsdorfii_Ribeiro_728@NODE_1_length_2386_cov_173.337375:0.0063224781842,(Jupunba_cochleata_Bonadeu_673@NODE_1_length_2494_cov_183.179975:0.00581511533354,((((Jupunba_nipensis_Mayo_19662@NODE_1_length_1396_cov_40.942381:0.00366591861407,Jupunba_asplenifolia_Ekman_6383@NODE_1_length_1365_cov_55.497671:0.00300216397205)100:0.00146318587264,(Jupunba_abbottii_Zanoni_21220@NODE_1_length_1772_cov_129.655457:0.000567793890176,Jupunba_oppositifolia_Liegier_16014@NODE_1_length_1649_cov_154.501272:0.00186110880871)98:0.00299683063211)100:0.00452570075287,Jupunba_limae_Iganci_261@NODE_1_length_2548_cov_167.380008:0.00582082370479)49:1.00000050003e-06,((Jupunba_trapezifolia_Simon_1600@NODE_1_length_1926_cov_179.718867:0.0048009075589,Jupunba_barbouriana_Iganci_847@NODE_1_length_2058_cov_246.710752:0.00411846216469)96:0.00235192218282,(Jupunba_commutata_Maguire_46145@NODE_1_length_2081_cov_146.777445:0.0053914671927,(Balizia_spnov_Morim_577@NODE_1_length_1878_cov_352.092156:0.00657037780196,(Jupunba_idiopoda_Quesada_1718@NODE_1_length_1673_cov_141.182957:0.00367473357853,Jupunba_oxyphyllidia_Yonker_6157@NODE_1_length_1818_cov_170.662263:0.00168792483865)100:0.00225854263922)96:0.00105807537449)47:0.000489486033203)10:1.00000050003e-06)14:1.00000050003e-06)36:1.00000050003e-06)75:0.000953168982271,Jupunba_leucophylla_Iganci_839@NODE_2_length_640_cov_30.435169:1.00000050003e-06)11:1.06599563311e-05,((((Balizia_pedicellaris_Queiroz_15529@NODE_1_length_1990_cov_418.728165:0.00310931468064,(Hydrochorea_gonggrijpii_Tillett_45696@NODE_1_length_1728_cov_192.881890:0.00297575246386,(Cathormion_rhombifolium_Deighton_3618@NODE_1_length_1878_cov_136.211549:0.0005402991077,Cathormion_obliquifoliolatum_Wieringa_6519@NODE_1_length_1748_cov_238.768458:0.00234285885836)99:0.00249470599581)100:0.0062585845014)52:0.000467027670755,(Jupunba_laeta_Mori_25147@NODE_1_length_1612_cov_72.061889:0.00509210360694,Jupunba_filamentosa_Lima_7487@NODE_1_length_2234_cov_194.066759:0.0058105396223)8:1.00000050003e-06)2:1.00000050003e-06,(Balizia_leucocalyx_Aguilar_1939@NODE_1_length_1800_cov_246.564132:0.00708382664975,Jupunba_macradenia_Lourteig_3021@NODE_1_length_1922_cov_153.725203:0.00636374993308)2:1.00000050003e-06)3:1.00000050003e-06,((((Hydrochorea_corymbosa1_Bonadeu_655@NODE_1_length_1643_cov_147.557935:0.00312950102749,Hydrochorea_corymbosa2_Iganci_862@NODE_1_length_1812_cov_247.142857:0.00215378342408)61:0.000636394079618,Hydrochorea_marginata_Morim_563@NODE_1_length_2241_cov_267.051756:0.00154412139223)100:0.00478355769574,Jupunba_villosa_Borges_423@NODE_1_length_2239_cov_232.231730:0.00391019605274)37:0.000447673321003,((Jupunba_brachystachya_Lima_7438@NODE_1_length_2323_cov_189.058326:0.003901525156,Balizia_elegans_Iganci_870@NODE_1_length_2154_cov_187.753972:0.00636444043595)31:0.000458384066118,(Jupunba_microcalyx_Iganci_855@NODE_1_length_2344_cov_213.726511:0.00337823939094,Jupunba_floribunda_Iganci_883@NODE_1_length_2354_cov_185.090909:0.00289808146717)45:0.000961309715963)0:1.00000050003e-06)0:1.00000050003e-06)32:0.000962603018202)95:0.00145142124252)99:0.00386107741843)98:0.00200270602462,(Acacia_rostellifera_Murphy_466@NODE_1_length_2081_cov_234.368762:0.0227005128222,Archidendron_clypearia_Wieringa_1849@NODE_1_length_2066_cov_305.982906:0.0152634292886)87:0.000714955491428)99:0.00263494446395)94:0.00450432609153,Albizia_tomentella_Leach_Dunlop_3801@NODE_1_length_2067_cov_208.488442:0.0236435201681):0;
