# Supplementary material for: A new generic circumscription of Hydrochorea (Leguminosae, Caesalpinioideae, mimosoid clade) with an amphi-Atlantic distribution
Source: PhytoKeys. 2022 Aug 22;205:401–37. doi: 10.3897/phytokeys.205.82775 (PMC9849043; doi:10.3897/phytokeys.205.82775)
Supplement: Supplementary material 3 — Supplementary data file S3 [file phytokeys-205-401_article-82775__-s003.zip › RBH3_m112032_comp42163_c0_seq11_exon01_1rr_MIortho1.tre]

(Calliandra_bella_LPQ15696@NODE_1_length_1272_cov_184.648536:0.0781510332879,(((Albizia_tomentella_Leach_Dunlop_3801@NODE_1_length_1706_cov_107.022099:0.0265931721896,((((((Hydrochorea_marginata_Morim_563@NODE_1_length_1617_cov_174.724675:0.00530625502872,(((Jupunba_asplenifolia_Ekman_6383@NODE_1_length_915_cov_53.859189:0.00225640782494,(Jupunba_oppositifolia_Liegier_16014@NODE_1_length_1113_cov_113.500965:0.00279179264073,Jupunba_abbottii_Zanoni_21220@NODE_1_length_1124_cov_94.502388:0.00455404646701)83:0.00118060929514)89:0.00235382875955,((Jupunba_nipensis_Mayo_19662@NODE_1_length_960_cov_38.086070:0.00653249672185,(Jupunba_trapezifolia_Simon_1600@NODE_1_length_1505_cov_263.286897:0.00290309704659,Jupunba_commutata_Maguire_46145@NODE_1_length_1409_cov_126.686937:0.00290246932705)80:0.00273972647307)48:1.00000050003e-06,Jupunba_barbouriana_Iganci_847@NODE_1_length_1441_cov_172.820381:0.00287689653634)9:1.00000050003e-06)69:0.000999668111178,(Jupunba_macradenia_Lourteig_3021@NODE_1_length_1204_cov_103.473824:0.00169543435833,(Balizia_elegans_Iganci_870@NODE_1_length_1513_cov_116.371866:0.00882771453037,(Balizia_pedicellaris_Queiroz_15529@NODE_1_length_1569_cov_436.220608:0.00139397608036,Balizia_spnov_Morim_577@NODE_1_length_1430_cov_284.955636:0.00516452668119)91:0.00211007739462)28:1.00000050003e-06)44:0.00100766220773)32:0.000669011290822)55:0.00235700125501,((Jupunba_floribunda_Iganci_883@NODE_1_length_1631_cov_113.315315:0.00269522582509,(Jupunba_microcalyx_Iganci_855@NODE_1_length_1447_cov_160.594161:0.00143413793656,Jupunba_leucophylla_Iganci_839@NODE_1_length_1829_cov_208.291096:0.00066678601253)100:0.0027136043122)99:0.00338322698139,(Hydrochorea_gonggrijpii_Tillett_45696@NODE_1_length_1310_cov_91.662612:0.00484012895437,(Hydrochorea_corymbosa1_Bonadeu_655@NODE_1_length_1021_cov_268.771222:0.00618677797241,Hydrochorea_corymbosa2_Iganci_862@NODE_1_length_1306_cov_418.187050:0.00229587687079)73:0.00113628787858)69:0.00178621957992)26:1.00000050003e-06)90:0.00340137640708,Balizia_leucocalyx_Aguilar_1939@NODE_1_length_1608_cov_120.207707:0.0124995615353)48:0.000653968053828,((Jupunba_laeta_Mori_25147@NODE_1_length_1188_cov_52.981998:0.00871426543212,Punjuba_racemiflora_Jimenez_Soares_3626@NODE_1_length_1522_cov_134.801384:0.00682361291516)30:1.00000050003e-06,(Punjuba_callejasii_Daly_5935@NODE_1_length_1108_cov_18.130941:0.00662656052543,(Punjuba_lehmannii_Escobar_7465@NODE_1_length_1539_cov_80.410397:0.00354701096688,Punjuba_killipii_Palodorios_6252@NODE_1_length_1116_cov_72.345525:0.00459016585908)68:1.00000050003e-06)85:0.00268719775723)34:1.00000050003e-06)41:1.00000050003e-06,((Cathormion_rhombifolium_Deighton_3618@NODE_1_length_1397_cov_85.844697:0.00217261121854,Cathormion_obliquifoliolatum_Wieringa_6519@NODE_1_length_1428_cov_249.180626:0.00215735198104)100:0.00815203479243,(((((Jupunba_villosa_Borges_423@NODE_1_length_1839_cov_134.256527:0.00405582981819,Jupunba_filamentosa_Lima_7487@NODE_1_length_1815_cov_111.288262:0.00540107869978)25:1.00000050003e-06,(Jupunba_brachystachya_Lima_7438@NODE_1_length_1537_cov_134.758219:0.00201628314795,Jupunba_limae_Iganci_261@NODE_1_length_1780_cov_129.939518:0.00134508985939)58:0.000669742327483)59:0.000671962338198,Jupunba_langsdorfii_Ribeiro_728@NODE_1_length_1568_cov_114.741113:0.00576923024824)85:0.0026969989572,(Jupunba_longipedunculata_Cardona_2682@NODE_1_length_1187_cov_109.846847:0.00431859552382,(Jupunba_oxyphyllidia_Yonker_6157@NODE_1_length_1174_cov_141.208751:0.00602718135449,Jupunba_idiopoda_Quesada_1718@NODE_1_length_1200_cov_92.970614:0.00595957027612)78:0.000904828480799)66:1.00000050003e-06)63:0.00134638187925,Jupunba_cochleata_Bonadeu_673@NODE_1_length_1933_cov_73.336746:0.00894985534124)23:1.00000050003e-06)61:0.00134546555278)100:0.0121518698489,((Albizia_edwallii_Dalmaso_272@NODE_1_length_1201_cov_7.211169:0.00434632205132,Albizia_coripatensis_Hughes_2433@NODE_1_length_1532_cov_224.641237:0.0036558817156)100:0.011278308822,((Albizia_burkartiana_StivalSantos_678@NODE_1_length_1057_cov_10.817365:0.0100491883111,(Albizia_multiflora_Hughes_3090@NODE_1_length_1455_cov_133.714078:0.00658826699175,(Albizia_inundata_Wood_26530@NODE_1_length_1102_cov_286.223496:0.0103500157528,(Albizia_subdimidiata_var_minor_Gorts_341@NODE_1_length_1001_cov_37.202381:0.00818900126985,Albizia_subdimidiata_var_subdimidiata_Ferreira_210@NODE_1_length_1244_cov_133.019709:0.00388839896611)69:0.00274991238659)93:0.00095084425943)97:0.00354813307265)78:0.00113783984946,((Albizia_decandra_Vilhena_231@NODE_1_length_815_cov_38.688347:0.00778994457377,(Albizia_niopoides_Simon_1601@NODE_1_length_1264_cov_149.786015:0.0126121126237,Albizia_glabripetala_Lewis_1652@NODE_1_length_1057_cov_65.516327:0.00890779907474)88:0.00174310848742)94:0.0035849148731,(Albizia_sinaloensis_Hughes_1576@NODE_1_length_1294_cov_96.023007:0.00955049346452,(Albizia_xerophytica_Hughes_1435@NODE_1_length_1244_cov_104.832048:0.00244679227251,(Albizia_tomentosa_Hughes_648@NODE_1_length_1516_cov_94.599027:0.00437230585654,Albizia_adinocephala_FHO33_88@NODE_1_length_1464_cov_147.679164:0.0029004330357)86:1.00000050003e-06)88:0.000794668563736)100:0.00645375593174)25:1.00000050003e-06)100:0.00951477643178)100:0.00836419061998)96:0.00208339232632)93:0.00397268965571,Enterolobium_cyclocarpum_MWC9020@NODE_1_length_1254_cov_239.681393:0.028664021375)100:0.0103775641253,(Acacia_rostellifera_Murphy_466@NODE_1_length_1442_cov_142.817582:0.0341255387706,Archidendron_clypearia_Wieringa_1849@NODE_1_length_1476_cov_159.663331:0.0163914020602)86:0.00480056023956)100:0.0203165477902,Afrocalliandra_redacta_Germishuizen_5585@NODE_1_length_1148_cov_174.444444:0.0575175075204):0;
