# Supplementary material for: A new generic circumscription of Hydrochorea (Leguminosae, Caesalpinioideae, mimosoid clade) with an amphi-Atlantic distribution
Source: PhytoKeys. 2022 Aug 22;205:401–37. doi: 10.3897/phytokeys.205.82775 (PMC9849043; doi:10.3897/phytokeys.205.82775)
Supplement: Supplementary material 3 — Supplementary data file S3 [file phytokeys-205-401_article-82775__-s003.zip › RBH3_m115812_comp42302_c1_seq4_exon04_1rr_MIortho1.tre]

(((Albizia_tomentella_Leach_Dunlop_3801@NODE_1_length_1220_cov_97.247594:0.173788183859,Calliandra_bella_LPQ15696@NODE_1_length_1465_cov_126.106628:0.197527481676)94:0.0340166929205,(Archidendron_clypearia_Wieringa_1849@NODE_1_length_1493_cov_96.053672:0.0507947676947,((Albizia_coripatensis_Hughes_2433@NODE_1_length_1719_cov_71.054202:0.0288908861982,Albizia_edwallii_Dalmaso_272@NODE_1_length_778_cov_4.453665:0.0129550992093)100:0.0189296972262,(((Albizia_multiflora_Hughes_3090@NODE_1_length_1269_cov_69.572148:0.0158126723733,(Albizia_niopoides_Simon_1601@NODE_1_length_1271_cov_69.166667:0.0349195168908,(Albizia_inundata_Wood_26530@NODE_1_length_805_cov_55.041333:0.00351284660386,(Albizia_subdimidiata_var_subdimidiata_Ferreira_210@NODE_1_length_1236_cov_65.179465:0.00409519195662,(Albizia_glabripetala_Lewis_1652@NODE_1_length_1044_cov_29.973113:0.0156835365686,Albizia_subdimidiata_var_minor_Gorts_341@NODE_1_length_1023_cov_21.582452:0.00227878182693)58:0.00223797384325)56:0.00361064299945)100:0.0204103729273)85:0.00612016802467)100:0.0129003917944,((Albizia_sinaloensis_Hughes_1576@NODE_1_length_1265_cov_41.144781:0.0137098265323,Albizia_tomentosa_Hughes_648@NODE_1_length_1297_cov_50.207377:0.0118952883493)100:0.0132885109729,(Albizia_adinocephala_FHO33_88@NODE_1_length_1392_cov_67.294297:0.0213543724949,Albizia_xerophytica_Hughes_1435@NODE_1_length_1161_cov_40.966790:0.0188920805745)81:6.19312983578e-05)100:0.0100457768029)77:0.00552859832864,Albizia_decandra_Vilhena_231@NODE_1_length_976_cov_9.403782:0.0241600420112)96:0.00953696234643)100:0.0226856133639)32:0.000492866470774)35:0.00166785169003,(Acacia_rostellifera_Murphy_466@NODE_1_length_1509_cov_88.574022:0.0558072934486,(((Punjuba_lehmannii_Escobar_7465@NODE_1_length_1515_cov_48.715577:0.0173963542187,Punjuba_killipii_Palodorios_6252@NODE_1_length_879_cov_27.467581:0.0689537232966)100:0.0165173454501,(Punjuba_callejasii_Daly_5935@NODE_1_length_748_cov_12.219076:0.0126429072568,Punjuba_racemiflora_Jimenez_Soares_3626@NODE_1_length_1489_cov_56.343484:0.0183068297552)100:0.019112463134)100:0.00944834257934,((((Jupunba_idiopoda_Quesada_1718@NODE_1_length_1158_cov_33.866790:0.009780709181,Jupunba_oxyphyllidia_Yonker_6157@NODE_1_length_1242_cov_70.450644:0.00570103853289)79:0.00538621500287,(Jupunba_nipensis_Mayo_19662@NODE_1_length_931_cov_18.762295:0.00329301308665,((Jupunba_abbottii_Zanoni_21220@NODE_1_length_1147_cov_57.132710:0.00238320056287,Jupunba_oppositifolia_Liegier_16014@NODE_1_length_1127_cov_63.698095:0.00367052818051)95:0.00700595136487,Jupunba_asplenifolia_Ekman_6383@NODE_1_length_1053_cov_22.089139:0.0065897751539)80:0.00326401616314)100:0.0140371397455)100:0.0145293975251,(((Jupunba_macradenia_Lourteig_3021@NODE_1_length_1155_cov_47.282931:0.0180709047571,Jupunba_laeta_Mori_25147@NODE_1_length_1187_cov_24.690090:0.0180869807123)74:0.00683100442157,(((Jupunba_brachystachya_Lima_7438@NODE_1_length_1272_cov_70.849372:0.00940092245197,((Jupunba_limae_Iganci_261@NODE_1_length_1840_cov_51.897334:0.00330572645483,Jupunba_filamentosa_Lima_7487@NODE_1_length_1504_cov_62.563420:0.00679957666954)100:0.0107523640713,Jupunba_villosa_Borges_423@NODE_1_length_967_cov_32.138202:0.00458843146475)60:1.00000050003e-06)89:0.00541203149173,(Jupunba_barbouriana_Iganci_847@NODE_1_length_1443_cov_93.580527:0.00397107507241,(Jupunba_commutata_Maguire_46145@NODE_1_length_1282_cov_46.182573:0.00738751169896,Jupunba_trapezifolia_Simon_1600@NODE_1_length_982_cov_85.035599:0.0059272397142)95:0.00464759928909)97:0.0151721649861)68:0.00739669202326,Jupunba_langsdorfii_Ribeiro_728@NODE_1_length_1759_cov_53.189061:0.0157579913378)50:0.00269982192069)84:0.00148590656301,(Balizia_pedicellaris_Queiroz_15529@NODE_1_length_1176_cov_195.392507:0.0240622962096,(Balizia_leucocalyx_Aguilar_1939@NODE_1_length_1464_cov_60.115357:0.0181108071173,(Balizia_elegans_Iganci_870@NODE_1_length_1463_cov_62.700577:0.0205146184648,((Balizia_spnov_Morim_577@NODE_1_length_1092_cov_138.947927:0.00568001687667,(Cathormion_obliquifoliolatum_Wieringa_6519@NODE_1_length_1135_cov_34.654630:0.0149879267552,Cathormion_rhombifolium_Deighton_3618@NODE_1_length_760_cov_27.967789:0.00237672625035)97:0.0131123847049)36:3.91752570664e-05,(Hydrochorea_gonggrijpii_Tillett_45696@NODE_1_length_1070_cov_74.871098:0.00518496741292,(Hydrochorea_marginata_Morim_563@NODE_1_length_1670_cov_80.363465:0.00934575779097,(Hydrochorea_corymbosa1_Bonadeu_655@NODE_1_length_835_cov_56.533333:1.00000050003e-06,Hydrochorea_corymbosa2_Iganci_862@NODE_1_length_992_cov_58.219851:0.00154386691837)87:0.00307231810606)30:1.00000050003e-06)100:0.00933827801672)54:0.00520307822199)35:0.00086530825903)99:0.0120857175551)100:0.0105453306074)98:0.00667319467067)98:0.00479957203601,(Jupunba_cochleata_Bonadeu_673@NODE_1_length_1568_cov_59.574111:0.019042292508,((Jupunba_floribunda_Iganci_883@NODE_1_length_1736_cov_52.221820:0.00575638082093,Jupunba_longipedunculata_Cardona_2682@NODE_1_length_1025_cov_65.617089:0.00749692499614)97:0.00567066526606,(Jupunba_microcalyx_Iganci_855@NODE_1_length_1740_cov_68.989176:0.0042409978644,Jupunba_leucophylla_Iganci_839@NODE_1_length_1711_cov_127.467564:0.00252146041088)100:0.00641610686058)91:0.00402181013332)100:0.0159921635384)96:0.00414557897583)93:0.00610633567312)28:1.00000050003e-06,Enterolobium_cyclocarpum_MWC9020@NODE_1_length_1246_cov_154.733105:0.0822156334397):0;
