# Supplementary material for: A new generic circumscription of Hydrochorea (Leguminosae, Caesalpinioideae, mimosoid clade) with an amphi-Atlantic distribution
Source: PhytoKeys. 2022 Aug 22;205:401–37. doi: 10.3897/phytokeys.205.82775 (PMC9849043; doi:10.3897/phytokeys.205.82775)
Supplement: Supplementary material 3 — Supplementary data file S3 [file phytokeys-205-401_article-82775__-s003.zip › RBH3_m120039_comp42430_c0_seq10_exon02_1rr_MIortho1.tre]

((Jupunba_brachystachya_Lima_7438@NODE_1_length_1063_cov_82.827586:0.0045490820307,Jupunba_limae_Iganci_261@NODE_2_length_605_cov_4.500000:0.00725738351293)89:0.00871087665529,(Jupunba_leucophylla_Iganci_839@NODE_1_length_1533_cov_128.787088:0.00706327977938,Jupunba_microcalyx_Iganci_855@NODE_1_length_1069_cov_81.051411:0.00544170473583)4:1.00000050003e-06,((Jupunba_villosa_Borges_423@NODE_1_length_1455_cov_83.957910:0.00722609944647,Jupunba_filamentosa_Lima_7487@NODE_1_length_986_cov_91.622662:0.00216074165855)94:0.00598468979491,((Jupunba_commutata_Maguire_46145@NODE_1_length_1114_cov_98.931533:0.00373807366244,Jupunba_trapezifolia_Simon_1600@NODE_1_length_1891_cov_74.016340:0.00306777047361)66:0.00305887447551,((Jupunba_cochleata_Bonadeu_673@NODE_1_length_1438_cov_63.889052:0.00876989045738,(Jupunba_macradenia_Lourteig_3021@NODE_1_length_827_cov_78.913333:0.00245843637463,(Jupunba_barbouriana_Iganci_847@NODE_1_length_925_cov_122.317217:0.00545345030489,(Jupunba_idiopoda_Quesada_1718@NODE_1_length_954_cov_68.538198:0.0025905731847,Jupunba_oxyphyllidia_Yonker_6157@NODE_1_length_904_cov_86.741233:0.00580469947607)88:0.00318866588286)37:0.000261707887281)18:0.000966059261735)23:1.00000050003e-06,((Balizia_pedicellaris_Queiroz_15529@NODE_1_length_1872_cov_139.391304:0.0086698232294,(Balizia_leucocalyx_Aguilar_1939@NODE_1_length_1071_cov_103.196177:0.00574467411975,((Hydrochorea_marginata_Morim_563@NODE_1_length_1382_cov_107.767050:0.00568320723669,((Cathormion_rhombifolium_Deighton_3618@NODE_1_length_875_cov_60.438596:0.00233301077237,Cathormion_obliquifoliolatum_Wieringa_6519@NODE_1_length_1772_cov_110.026209:0.00230083648354)97:0.00349041505468,(Hydrochorea_corymbosa1_Bonadeu_655@NODE_1_length_916_cov_104.290360:0.00649823036337,((Balizia_elegans_Iganci_870@NODE_1_length_1119_cov_91.235125:0.0057183374278,Balizia_spnov_Morim_577@NODE_1_length_1878_cov_160.788261:0.0115040678387)91:0.00366708551659,Hydrochorea_corymbosa2_Iganci_862@NODE_1_length_1836_cov_153.956766:0.00747871334266)55:0.00342579948845)40:0.00253324264522)17:0.00111616791545)31:0.00171474686299,Hydrochorea_gonggrijpii_Tillett_45696@NODE_1_length_835_cov_104.949868:0.00862708887911)46:0.00168276698852)86:0.00430063744214)63:0.00142429959689,(Jupunba_floribunda_Iganci_883@NODE_1_length_1454_cov_75.217139:0.00202878062663,Jupunba_longipedunculata_Cardona_2682@NODE_1_length_948_cov_91.045924:0.004280087697)98:0.00408794630748)46:0.00174171819322)22:0.000870460173803)2:1.00000050003e-06)10:0.000870605110877)7:1.00000050003e-06;
