# Supplementary material for: A new generic circumscription of Hydrochorea (Leguminosae, Caesalpinioideae, mimosoid clade) with an amphi-Atlantic distribution
Source: PhytoKeys. 2022 Aug 22;205:401–37. doi: 10.3897/phytokeys.205.82775 (PMC9849043; doi:10.3897/phytokeys.205.82775)
Supplement: Supplementary material 3 — Supplementary data file S3 [file phytokeys-205-401_article-82775__-s003.zip › RBH3_m120039_comp42430_c0_seq10_exon02_1rr_MIortho2.tre]

(Enterolobium_cyclocarpum_MWC9020@NODE_1_length_1188_cov_158.294329:0.0255269831519,(((((Punjuba_killipii_Palodorios_6252@NODE_1_length_822_cov_50.213423:0.00248086020805,(Punjuba_lehmannii_Escobar_7465@NODE_1_length_1188_cov_52.522052:0.0045066955627,Punjuba_callejasii_Daly_5935@NODE_1_length_774_cov_16.857963:0.00660177832623)15:1.00000050003e-06)73:0.00299196716586,Punjuba_racemiflora_Jimenez_Soares_3626@NODE_1_length_1080_cov_92.762712:0.00756742899951)77:0.00320745824323,(Jupunba_limae_Iganci_261@NODE_1_length_1150_cov_86.986952:0.00840467535768,((Jupunba_laeta_Mori_25147@NODE_1_length_944_cov_34.049596:0.00772122097931,Jupunba_langsdorfii_Ribeiro_728@NODE_1_length_1383_cov_69.216692:0.0105294379911)89:0.00105822944031,((Jupunba_abbottii_Zanoni_21220@NODE_1_length_792_cov_56.730070:0.00520621108845,(Jupunba_asplenifolia_Ekman_6383@NODE_1_length_767_cov_17.420290:0.0013311912288,Jupunba_oppositifolia_Liegier_16014@NODE_1_length_702_cov_111.275200:1.00000050003e-06)52:1.00000050003e-06)69:0.00166086567237,Jupunba_nipensis_Mayo_19662@NODE_1_length_603_cov_35.541825:0.00170191344843)85:0.00673105468806)83:0.00339177666341)41:0.00207983511662)32:0.00438782456422,(((Albizia_edwallii_Dalmaso_272@NODE_1_length_542_cov_4.271047:0.00961813367081,Albizia_decandra_Vilhena_231@NODE_1_length_566_cov_31.447853:0.00438742312031)27:0.00614444029094,Albizia_burkartiana_StivalSantos_678@NODE_1_length_824_cov_8.382315:0.0102733756033)20:0.00156527193094,(Albizia_coripatensis_Hughes_2433@NODE_1_length_1137_cov_138.045283:0.0208330364541,((Albizia_glabripetala_Lewis_1652@NODE_1_length_782_cov_30.395745:0.00404516868772,Albizia_subdimidiata_var_minor_Gorts_341@NODE_1_length_940_cov_16.955968:0.00129415709165)100:0.0162221643942,((Albizia_multiflora_Hughes_3090@NODE_1_length_1099_cov_80.646771:0.00862314955941,(Albizia_inundata_Wood_26530@NODE_1_length_884_cov_116.509047:0.00233151160964,Albizia_subdimidiata_var_subdimidiata_Ferreira_210@NODE_1_length_937_cov_108.783721:0.00219850223707)98:0.00330337070084)60:0.00111817086093,Albizia_niopoides_Simon_1601@NODE_1_length_890_cov_123.014760:0.0117297629837)65:0.00120492113996)99:0.0120779831588)71:0.00076613438195)26:0.00740633892705)49:1.00000050003e-06,((Calliandra_bella_LPQ15696@NODE_1_length_1203_cov_126.976909:0.0833257016725,Afrocalliandra_redacta_Germishuizen_5585@NODE_1_length_1020_cov_114.277837:0.139947006057)100:0.13682678724,(Acacia_rostellifera_Murphy_466@NODE_1_length_1348_cov_101.832415:0.0271577547282,Archidendron_clypearia_Wieringa_1849@NODE_1_length_1047_cov_124.220619:0.0128147960585)15:1.00000050003e-06)48:0.000948031523517)90:0.0043994123212,Albizia_tomentella_Leach_Dunlop_3801@NODE_1_length_1252_cov_105.265532:0.0343916597658):0;
