# Supplementary material for: A new generic circumscription of Hydrochorea (Leguminosae, Caesalpinioideae, mimosoid clade) with an amphi-Atlantic distribution
Source: PhytoKeys. 2022 Aug 22;205:401–37. doi: 10.3897/phytokeys.205.82775 (PMC9849043; doi:10.3897/phytokeys.205.82775)
Supplement: Supplementary material 3 — Supplementary data file S3 [file phytokeys-205-401_article-82775__-s003.zip › RBH3_m127121_comp42615_c0_seq11_exon04_1rr_MIortho1.tre]

((Albizia_tomentosa_Hughes_648@NODE_1_length_1066_cov_94.577351:0.0122790900358,(Albizia_adinocephala_FHO33_88@NODE_1_length_1515_cov_82.691933:0.00634276637916,Albizia_sinaloensis_Hughes_1576@NODE_1_length_1045_cov_60.621901:0.00951692942228)91:0.00192732643691)93:0.000793101858176,((Albizia_niopoides_Simon_1601@NODE_1_length_1067_cov_119.838384:0.0200335150772,((Albizia_glabripetala_Lewis_1652@NODE_1_length_1013_cov_47.322650:0.00179876807908,(Albizia_subdimidiata_var_minor_Gorts_341@NODE_1_length_827_cov_33.332000:0.00433616281556,Albizia_subdimidiata_var_subdimidiata_Ferreira_210@NODE_1_length_804_cov_126.246217:0.00710046271627)100:0.00608590000985)99:0.0158807022126,(Albizia_burkartiana_StivalSantos_678@NODE_1_length_731_cov_6.982249:0.0137903851469,(Albizia_decandra_Vilhena_231@NODE_1_length_593_cov_33.970930:0.0127795409621,(Albizia_multiflora_Hughes_3090@NODE_1_length_1148_cov_115.305322:0.0312521140062,Albizia_inundata_Wood_26530@NODE_1_length_644_cov_267.675722:0.0126542561871)93:0.0290892368294)72:0.0244652248759)40:1.00000050003e-06)48:0.00549056724714)56:0.000843253503802,((Albizia_edwallii_Dalmaso_272@NODE_1_length_615_cov_6.605357:0.019680951412,Albizia_coripatensis_Hughes_2433@NODE_1_length_1487_cov_134.750355:0.0168201433306)98:0.0113245495195,(((Punjuba_callejasii_Daly_5935@NODE_1_length_637_cov_10.866071:0.00457450031497,Punjuba_racemiflora_Jimenez_Soares_3626@NODE_1_length_1004_cov_71.615965:0.00704409631894)99:0.0200903148028,(Punjuba_lehmannii_Escobar_7465@NODE_1_length_1077_cov_61.659000:0.00401851798312,Punjuba_killipii_Palodorios_6252@NODE_1_length_669_cov_63.734797:0.00189010376194)100:0.00956001131303)100:0.021366625045,(((Albizia_tomentella_Leach_Dunlop_3801@NODE_1_length_998_cov_165.532030:0.0358075580588,Enterolobium_cyclocarpum_MWC9020@NODE_1_length_1160_cov_235.487535:0.0411086779907)100:0.0397480998812,((((Jupunba_microcalyx_Iganci_855@NODE_1_length_1332_cov_127.684462:1.00000050003e-06,Jupunba_leucophylla_Iganci_839@NODE_1_length_1015_cov_224.614072:1.00000050003e-06)100:0.0138730081346,Jupunba_langsdorfii_Ribeiro_728@NODE_1_length_1709_cov_74.998775:0.0109490561663)100:0.0117857923724,((((Balizia_leucocalyx_Aguilar_1939@NODE_1_length_1188_cov_103.549955:0.0117639855548,(((Hydrochorea_corymbosa1_Bonadeu_655@NODE_1_length_689_cov_216.766562:0.00235856170033,Hydrochorea_corymbosa2_Iganci_862@NODE_1_length_865_cov_280.606173:0.00148455744252)59:0.00208472166004,Hydrochorea_marginata_Morim_563@NODE_1_length_1361_cov_132.861371:0.0019129357876)92:0.00413691776727,((Balizia_spnov_Morim_577@NODE_1_length_1089_cov_172.379110:0.00928031713975,Hydrochorea_gonggrijpii_Tillett_45696@NODE_1_length_868_cov_126.621997:0.00266377885451)86:0.00137564651187,(Cathormion_obliquifoliolatum_Wieringa_6519@NODE_1_length_742_cov_263.026201:0.00372331926744,Cathormion_rhombifolium_Deighton_3618@NODE_1_length_951_cov_89.156751:0.00476721109268)97:0.00691839218976)94:0.00783327268353)81:0.00537944228479)68:0.00291479442232,Balizia_elegans_Iganci_870@NODE_1_length_987_cov_61.995604:0.0161867897591)42:0.00297130302527,Balizia_pedicellaris_Queiroz_15529@NODE_1_length_1029_cov_190.520534:0.0101659824333)71:0.00422834167346,(Jupunba_macradenia_Lourteig_3021@NODE_1_length_907_cov_115.701205:0.0101233139897,((Jupunba_cochleata_Bonadeu_673@NODE_1_length_1370_cov_82.006187:0.0117965669781,Jupunba_laeta_Mori_25147@NODE_1_length_921_cov_44.736967:0.0219344428452)73:0.00594654259425,(Jupunba_filamentosa_Lima_7487@NODE_1_length_1369_cov_90.359907:0.0182308950403,(Jupunba_limae_Iganci_261@NODE_1_length_681_cov_144.167219:0.00716220846994,(Jupunba_brachystachya_Lima_7438@NODE_1_length_1358_cov_96.815769:0.00837151173514,Jupunba_villosa_Borges_423@NODE_1_length_1268_cov_118.909320:0.00276012982883)74:0.00158657600698)82:0.0031393893179)84:0.0105313297698)58:0.00423173053422)66:0.00208435147159)43:0.00145373987228)27:0.00179254745939,((((Jupunba_idiopoda_Quesada_1718@NODE_1_length_930_cov_79.079719:0.00251568827128,Jupunba_oxyphyllidia_Yonker_6157@NODE_1_length_931_cov_103.653396:0.00806358395484)100:0.0116232933111,((Jupunba_oppositifolia_Liegier_16014@NODE_1_length_881_cov_94.722637:0.00131879358863,Jupunba_abbottii_Zanoni_21220@NODE_1_length_977_cov_75.340000:0.00116929096579)99:0.00885976398548,(Jupunba_asplenifolia_Ekman_6383@NODE_1_length_726_cov_43.399076:0.00882508019394,Jupunba_nipensis_Mayo_19662@NODE_1_length_823_cov_30.033512:0.00504531330436)66:0.0035016214413)79:0.00209060516963)87:0.00258097824223,Jupunba_floribunda_Iganci_883@NODE_1_length_1282_cov_96.176763:0.0122615837182)92:0.00937470893534,(Jupunba_barbouriana_Iganci_847@NODE_1_length_555_cov_287.410042:0.00481506329186,((Jupunba_commutata_Maguire_46145@NODE_1_length_1177_cov_81.508182:0.00560712180058,Jupunba_trapezifolia_Simon_1600@NODE_1_length_897_cov_153.478622:0.00525579413957)61:0.00136060744067,Jupunba_longipedunculata_Cardona_2682@NODE_1_length_969_cov_90.485426:0.00900796572528)30:3.6087183924e-06)29:0.00184796989318)56:0.0064016033686)97:0.00611988544856)76:0.00127726480626,(Acacia_rostellifera_Murphy_466@NODE_1_length_1384_cov_109.100995:0.0627475331486,Archidendron_clypearia_Wieringa_1849@NODE_1_length_1244_cov_167.658098:0.0251931258316)99:0.00717733467913)94:0.00313375382782)99:0.0125534863775)98:0.0187094647076)98:0.0122876414145,Albizia_xerophytica_Hughes_1435@NODE_1_length_1186_cov_71.822362:0.00744150641628):0;
