# Supplementary material for: A new generic circumscription of Hydrochorea (Leguminosae, Caesalpinioideae, mimosoid clade) with an amphi-Atlantic distribution
Source: PhytoKeys. 2022 Aug 22;205:401–37. doi: 10.3897/phytokeys.205.82775 (PMC9849043; doi:10.3897/phytokeys.205.82775)
Supplement: Supplementary material 3 — Supplementary data file S3 [file phytokeys-205-401_article-82775__-s003.zip › RBH3_m131849_comp42754_c0_seq2_exon06_1rr_MIortho1.tre]

(((((Jupunba_floribunda_Iganci_883@NODE_1_length_2668_cov_218.194519:0.00453920652526,Jupunba_longipedunculata_Cardona_2682@NODE_1_length_2420_cov_211.736236:0.00296328150985)94:0.00166012018325,(Jupunba_leucophylla_Iganci_839@NODE_1_length_1331_cov_322.586124:0.0032065181779,Jupunba_microcalyx_Iganci_855@NODE_1_length_2803_cov_257.669479:0.00711078598759)84:0.00276842856626)80:0.000432358496851,(((Jupunba_filamentosa_Lima_7487@NODE_1_length_2772_cov_194.506865:0.00194843413226,(Jupunba_villosa_Borges_423@NODE_1_length_3006_cov_222.125640:0.00312700194169,Jupunba_brachystachya_Lima_7438@NODE_1_length_2623_cov_213.052239:0.0031464914771)79:0.000380251300297)96:0.00235415864644,Jupunba_limae_Iganci_261@NODE_1_length_2991_cov_190.132807:0.00708928805427)32:0.000373350328603,(Balizia_spnov_Morim_577@NODE_1_length_2019_cov_586.659369:0.00566035187306,((Cathormion_rhombifolium_Deighton_3618@NODE_1_length_2524_cov_126.541071:0.00685928838283,Cathormion_obliquifoliolatum_Wieringa_6519@NODE_1_length_2511_cov_363.558632:0.00550600435443)99:0.0026134974646,(Hydrochorea_gonggrijpii_Tillett_45696@NODE_1_length_2306_cov_264.546433:0.00313139093872,(Hydrochorea_marginata_Morim_563@NODE_1_length_2837_cov_301.312681:0.00307972456152,(Hydrochorea_corymbosa2_Iganci_862@NODE_1_length_2424_cov_551.815956:1.00000050003e-06,Hydrochorea_corymbosa1_Bonadeu_655@NODE_1_length_2229_cov_928.053818:0.000461706164989)100:0.00292688232813)96:0.000875191001928)94:0.000907180054756)100:0.00363089451221)100:0.0036132873956)34:1.00000050003e-06)54:0.000776558690199,((((Jupunba_asplenifolia_Ekman_6383@NODE_1_length_2160_cov_78.683629:0.00142003162828,Jupunba_nipensis_Mayo_19662@NODE_1_length_2111_cov_66.160275:0.00223816127053)87:0.00223019731707,Jupunba_abbottii_Zanoni_21220@NODE_1_length_2437_cov_195.425424:0.00189816077602)100:0.00145683775965,Jupunba_oppositifolia_Liegier_16014@NODE_1_length_2226_cov_221.154025:0.00376513688346)99:0.00294172598009,Jupunba_cochleata_Bonadeu_673@NODE_1_length_3090_cov_185.449718:0.00471232697292)37:1.00000050003e-06)10:1.00000050003e-06,(Jupunba_macradenia_Lourteig_3021@NODE_1_length_2364_cov_201.145168:0.0106648662265,(Jupunba_langsdorfii_Ribeiro_728@NODE_1_length_2929_cov_183.518583:0.00832573568669,Jupunba_laeta_Mori_25147@NODE_1_length_2518_cov_81.648914:0.0106705467638)41:0.000353842160513)65:0.000756812066119,((Jupunba_barbouriana_Iganci_847@NODE_1_length_2635_cov_305.044175:0.00835231372094,(Jupunba_trapezifolia_Simon_1600@NODE_1_length_2484_cov_459.858790:0.00556905977385,Jupunba_commutata_Maguire_46145@NODE_1_length_2614_cov_241.167127:0.00349552462113)96:0.00308257595206)85:0.000823302918114,(Jupunba_oxyphyllidia_Yonker_6157@NODE_1_length_2312_cov_223.744966:0.00397286159169,Jupunba_idiopoda_Quesada_1718@NODE_1_length_2398_cov_101.305472:0.00601381544808)100:0.00556516017638)18:0.00116817183762)67:0.00116717183712;
