# Supplementary material for: A new generic circumscription of Hydrochorea (Leguminosae, Caesalpinioideae, mimosoid clade) with an amphi-Atlantic distribution
Source: PhytoKeys. 2022 Aug 22;205:401–37. doi: 10.3897/phytokeys.205.82775 (PMC9849043; doi:10.3897/phytokeys.205.82775)
Supplement: Supplementary material 3 — Supplementary data file S3 [file phytokeys-205-401_article-82775__-s003.zip › RBH3_m133170_comp42816_c0_seq1_exon01_1rr_1to1ortho.tre]

(Albizia_tomentella_Leach_Dunlop_3801@NODE_1_length_1357_cov_128.034375:0.03006444419655654801,(((Calliandra_bella_LPQ15696@NODE_1_length_1390_cov_233.280274:0.05015916820316677904,Afrocalliandra_redacta_Germishuizen_5585@NODE_1_length_1003_cov_249.179266:0.04028200285454021368)100:0.03498072878785565831,(((((Punjuba_lehmannii_Escobar_7465@NODE_1_length_1344_cov_81.159432:0.00470658469210842850,Punjuba_killipii_Palodorios_6252@NODE_1_length_913_cov_76.661483:0.00243820001539668974)32:0.00000100000050002909,Punjuba_racemiflora_Jimenez_Soares_3626@NODE_1_length_1284_cov_133.254350:0.00504010515642848520)30:0.00000100000050002909,Punjuba_callejasii_Daly_5935@NODE_1_length_885_cov_34.929455:0.00509309867916533324)99:0.01033458495593952108,(((((Jupunba_filamentosa_Lima_7487@NODE_1_length_1419_cov_108.976900:0.00529609856694325531,((Jupunba_brachystachya_Lima_7438@NODE_1_length_1444_cov_125.569861:0.00443334111522575465,(Jupunba_villosa_Borges_423@NODE_1_length_1540_cov_129.655502:0.00539547842428745542,Jupunba_langsdorfii_Ribeiro_728@NODE_1_length_1612_cov_101.863192:0.00139961830821942962)74:0.00004180886290249814)37:0.00072973603538004994,Jupunba_cochleata_Bonadeu_673@NODE_1_length_1735_cov_104.019300:0.01022410816410452596)33:0.00000100000050002909)49:0.00086679707327675087,Jupunba_laeta_Mori_25147@NODE_1_length_1100_cov_44.000000:0.00686738057490601708)90:0.00348382575545352468,Balizia_leucocalyx_Aguilar_1939@NODE_1_length_1427_cov_127.974074:0.01458531304058214260)11:0.00000100000050002909,(((Balizia_elegans_Iganci_870@NODE_1_length_1699_cov_93.649815:0.00855996230145161102,(Cathormion_rhombifolium_Deighton_3618@NODE_1_length_1384_cov_69.818669:0.00416915664205986213,Cathormion_obliquifoliolatum_Wieringa_6519@NODE_1_length_1169_cov_144.892280:0.00087788369562269094)97:0.00202019167252419233)100:0.00538526420482898262,(((Jupunba_oxyphyllidia_Yonker_6157@NODE_1_length_1151_cov_118.331471:0.00178511834242483418,Jupunba_idiopoda_Quesada_1718@NODE_1_length_981_cov_97.350664:0.00225375577748299170)93:0.00177230028509440737,Jupunba_macradenia_Lourteig_3021@NODE_1_length_1363_cov_95.043546:0.00311134157591235134)71:0.00077746110740017959,((Jupunba_microcalyx_Iganci_855@NODE_1_length_1584_cov_138.925680:0.00075738328632248778,Jupunba_leucophylla_Iganci_839@NODE_1_length_1731_cov_186.931076:0.00153354231396596774)100:0.00758799783013677179,Jupunba_trapezifolia_Simon_1600@NODE_1_length_1089_cov_276.715667:0.01186786254568457551)66:0.00088990551569015949)71:0.00151664794314298502)45:0.00076052370390307540,(Jupunba_commutata_Maguire_46145@NODE_1_length_1348_cov_117.921322:0.00860907859678415772,Jupunba_limae_Iganci_261@NODE_1_length_1678_cov_93.400375:0.00579045470487367289)69:0.00087254557208376151)28:0.00000100000050002909)40:0.00072555271840542257,((Jupunba_longipedunculata_Cardona_2682@NODE_1_length_1078_cov_129.524476:0.00412567600122828396,(((((Jupunba_oppositifolia_Liegier_16014@NODE_1_length_1022_cov_113.899471:0.00215458078733986877,Jupunba_abbottii_Zanoni_21220@NODE_1_length_1136_cov_90.163362:0.00192835865223487703)98:0.00394941752001816415,Jupunba_nipensis_Mayo_19662@NODE_1_length_872_cov_36.140881:0.00129553964819952602)62:0.00000100000050002909,Jupunba_asplenifolia_Ekman_6383@NODE_1_length_909_cov_45.700721:0.00244548384437511240)100:0.00888214836598003737,((((Hydrochorea_corymbosa1_Bonadeu_655@NODE_1_length_930_cov_191.626286:0.00237472791020209868,Hydrochorea_marginata_Morim_563@NODE_1_length_1657_cov_150.253165:0.00215902982985111255)17:0.00000100000050002909,Hydrochorea_corymbosa2_Iganci_862@NODE_1_length_1133_cov_170.985158:0.00187656303591766309)30:0.00000100000050002909,Hydrochorea_gonggrijpii_Tillett_45696@NODE_1_length_999_cov_148.485900:0.00437582892976130268)80:0.00325978801450278396,Balizia_spnov_Morim_577@NODE_1_length_1269_cov_221.232290:0.00248240125726694556)98:0.00512535713795698490)68:0.00256318271419855599,(Jupunba_barbouriana_Iganci_847@NODE_1_length_1471_cov_162.041607:0.00224181899547143534,Jupunba_floribunda_Iganci_883@NODE_1_length_1670_cov_95.311362:0.00367506929141381234)68:0.00127613493303716484)31:0.00094505430690567673)42:0.00137646223424026950,Balizia_pedicellaris_Queiroz_15529@NODE_1_length_1252_cov_331.231412:0.00948327448256438069)13:0.00000100000050002909)80:0.00581783967362111982)3:0.00000100000050002909,(((Albizia_edwallii_Dalmaso_272@NODE_1_length_568_cov_8.970760:0.00427907510338539857,Albizia_coripatensis_Hughes_2433@NODE_1_length_1337_cov_203.613492:0.00000100000050002909)65:0.01293530835764958829,(((Albizia_tomentosa_Hughes_648@NODE_1_length_1088_cov_97.774481:0.00303506585139699586,(Albizia_adinocephala_FHO33_88@NODE_1_length_1670_cov_109.151287:0.00219027888273741825,Albizia_xerophytica_Hughes_1435@NODE_1_length_1349_cov_83.702830:0.00317697561583066930)97:0.00151256550261337367)99:0.00283579420130774173,Albizia_sinaloensis_Hughes_1576@NODE_1_length_1323_cov_72.734350:0.00544675576161422672)99:0.00416890250753436387,((Albizia_multiflora_Hughes_3090@NODE_1_length_1490_cov_98.716914:0.01302883941021497870,(Albizia_decandra_Vilhena_231@NODE_1_length_816_cov_31.232747:0.00852071634856847379,Albizia_glabripetala_Lewis_1652@NODE_1_length_972_cov_46.156425:0.00811016399731040449)9:0.00000100000050002909)23:0.00338301243820644630,(Albizia_niopoides_Simon_1601@NODE_1_length_1148_cov_143.307190:0.00910868710955270097,(Albizia_inundata_Wood_26530@NODE_1_length_751_cov_200.357759:0.00901999713680944060,(Albizia_subdimidiata_var_minor_Gorts_341@NODE_1_length_972_cov_41.875978:0.00573565536262041382,Albizia_subdimidiata_var_subdimidiata_Ferreira_210@NODE_1_length_1112_cov_125.054106:0.00795502526299496360)66:0.00211597734026728332)55:0.00635481878977408113)32:0.00616905724056247481)45:0.00000100000050002909)97:0.00979639268198607971)53:0.00000100000050002909,Albizia_burkartiana_StivalSantos_678@NODE_1_length_809_cov_9.660477:0.02658060481007594802)32:0.00315932506054363146)36:0.00110501197493521994)20:0.00000100000050002909,(Acacia_rostellifera_Murphy_466@NODE_1_length_1552_cov_138.811525:0.09141029013117550617,Archidendron_clypearia_Wieringa_1849@NODE_1_length_1270_cov_169.896060:0.02573518824637088462)60:0.00552889355452106188)83:0.00494396926652859899,Enterolobium_cyclocarpum_MWC9020@NODE_1_length_1300_cov_213.388389:0.02124851035941222391);
