# Supplementary material for: A new generic circumscription of Hydrochorea (Leguminosae, Caesalpinioideae, mimosoid clade) with an amphi-Atlantic distribution
Source: PhytoKeys. 2022 Aug 22;205:401–37. doi: 10.3897/phytokeys.205.82775 (PMC9849043; doi:10.3897/phytokeys.205.82775)
Supplement: Supplementary material 3 — Supplementary data file S3 [file phytokeys-205-401_article-82775__-s003.zip › RBH3_m133170_comp42816_c0_seq1_exon23_1rr_MIortho1.tre]

(Calliandra_bella_LPQ15696@NODE_1_length_1579_cov_330.320240:0.0708872649976,(((Punjuba_racemiflora_Jimenez_Soares_3626@NODE_1_length_1263_cov_190.706577:0.00652176657476,(Punjuba_callejasii_Daly_5935@NODE_1_length_1097_cov_35.720588:0.00789558652525,Punjuba_killipii_Palodorios_6252@NODE_1_length_1097_cov_101.609804:0.00859487385109)54:0.00105758598367)100:0.00666869769512,((((Jupunba_macradenia_Lourteig_3021@NODE_1_length_1300_cov_118.870809:0.0156659759281,Jupunba_floribunda_Iganci_883@NODE_1_length_1906_cov_89.992346:0.0116197257042)9:1.00000050003e-06,(Jupunba_laeta_Mori_25147@NODE_1_length_1077_cov_74.408000:0.0206624030748,Jupunba_longipedunculata_Cardona_2682@NODE_1_length_1270_cov_169.906119:0.00859689770825)12:0.000767042121366)5:1.00000050003e-06,(Jupunba_leucophylla_Iganci_839@NODE_1_length_2040_cov_233.555782:0.00438746820605,Jupunba_microcalyx_Iganci_855@NODE_1_length_1309_cov_203.246753:0.00286287694295)84:0.00355874537717)17:0.000729182150838,((Jupunba_idiopoda_Quesada_1718@NODE_1_length_1161_cov_122.860701:0.00367337499424,Jupunba_oxyphyllidia_Yonker_6157@NODE_1_length_1243_cov_164.147513:0.00346705829978)98:0.00345471532723,((Jupunba_cochleata_Bonadeu_673@NODE_1_length_1660_cov_144.886924:0.00479041280485,((Balizia_pedicellaris_Queiroz_15529@NODE_1_length_1503_cov_457.549033:0.00739229473971,(Balizia_spnov_Morim_577@NODE_1_length_1407_cov_279.309911:0.00673380748889,(Cathormion_obliquifoliolatum_Wieringa_6519@NODE_1_length_1449_cov_189.241033:0.00492296642775,Cathormion_rhombifolium_Deighton_3618@NODE_1_length_1462_cov_93.578339:0.00332598805914)99:0.0044953919016)88:0.00414998310831)76:0.00314805903379,Jupunba_commutata_Maguire_46145@NODE_1_length_1188_cov_224.696670:0.00952485671299)8:1.00000050003e-06)10:0.000679166626084,((Jupunba_barbouriana_Iganci_847@NODE_1_length_1357_cov_269.082031:0.00442148455285,Jupunba_trapezifolia_Simon_1600@NODE_1_length_1414_cov_274.494481:0.0076678761975)87:0.00616282020252,(Jupunba_filamentosa_Lima_7487@NODE_1_length_1571_cov_160.824632:0.00871113122289,(((Jupunba_villosa_Borges_423@NODE_1_length_1658_cov_166.788741:0.00410023221119,Jupunba_brachystachya_Lima_7438@NODE_1_length_1600_cov_147.606041:0.00208444465771)69:0.00271410595335,Jupunba_limae_Iganci_261@NODE_1_length_1729_cov_139.010896:0.00903168423416)24:0.000639728630771,Jupunba_langsdorfii_Ribeiro_728@NODE_2_length_703_cov_18.674121:0.00690941976144)28:0.00138184596088)31:0.000866796154648)18:0.000681945327677)18:0.00206001931886)6:0.000671741836533)99:0.00966501128289)90:0.00273531337437,((((Albizia_coripatensis_Hughes_2433@NODE_1_length_1773_cov_257.284788:0.0181193416148,Albizia_edwallii_Dalmaso_272@NODE_1_length_989_cov_12.631692:0.0188752098294)98:0.00538969018946,(Albizia_burkartiana_StivalSantos_678@NODE_1_length_1023_cov_11.135331:0.0142815630991,(((Albizia_xerophytica_Hughes_1435@NODE_1_length_1292_cov_132.889712:0.00831243971021,Albizia_adinocephala_FHO33_88@NODE_1_length_1682_cov_145.614953:0.00499477391232)100:0.0050387661605,(Albizia_tomentosa_Hughes_648@NODE_1_length_1186_cov_143.458070:0.00456426748191,Albizia_sinaloensis_Hughes_1576@NODE_1_length_1343_cov_105.568720:0.00628610954267)98:0.00318351750503)100:0.00977207969632,((Albizia_decandra_Vilhena_231@NODE_1_length_1023_cov_56.705074:0.0151318957843,(Albizia_glabripetala_Lewis_1652@NODE_1_length_1084_cov_54.661370:0.0139376279627,(Albizia_subdimidiata_var_subdimidiata_Ferreira_210@NODE_1_length_1227_cov_181.014783:0.00795155587057,Albizia_subdimidiata_var_minor_Gorts_341@NODE_1_length_842_cov_72.798693:0.00543913192654)88:0.00153406206747)80:0.00460551448418)27:1.00000050003e-06,(Albizia_niopoides_Simon_1601@NODE_1_length_1447_cov_185.172263:0.0143512414294,(Albizia_inundata_Wood_26530@NODE_1_length_1190_cov_337.347137:0.014869648452,Albizia_multiflora_Hughes_3090@NODE_1_length_1456_cov_175.420595:0.010248224646)71:0.00211277985428)61:0.00217947607018)43:0.00191923541353)97:0.00625438821793)65:0.00631769940957)49:0.000978312004736,(Enterolobium_cyclocarpum_MWC9020@NODE_1_length_1454_cov_326.236747:0.0204302606758,Albizia_tomentella_Leach_Dunlop_3801@NODE_1_length_1396_cov_272.070508:0.0345481685325)92:0.00735389136171)17:0.00137619598021,(Acacia_rostellifera_Murphy_466@NODE_2_length_898_cov_125.739342:0.030708573051,Archidendron_clypearia_Wieringa_1849@NODE_1_length_1404_cov_337.732479:0.0168951256682)63:0.00125926349059)22:1.85657034637e-06)100:0.0518232116274,Afrocalliandra_redacta_Germishuizen_5585@NODE_1_length_1215_cov_355.126538:0.100520677926):0;
