# Supplementary material for: A new generic circumscription of Hydrochorea (Leguminosae, Caesalpinioideae, mimosoid clade) with an amphi-Atlantic distribution
Source: PhytoKeys. 2022 Aug 22;205:401–37. doi: 10.3897/phytokeys.205.82775 (PMC9849043; doi:10.3897/phytokeys.205.82775)
Supplement: Supplementary material 3 — Supplementary data file S3 [file phytokeys-205-401_article-82775__-s003.zip › RBH3_m134284_comp42839_c0_seq5_exon03_1rr_1to1ortho.tre]

((Jupunba_floribunda_Iganci_883@NODE_1_length_1273_cov_35.219064:0.00814174214004518421,((((Balizia_leucocalyx_Aguilar_1939@NODE_1_length_824_cov_62.180723:0.01573642344251945796,((Hydrochorea_gonggrijpii_Tillett_45696@NODE_1_length_800_cov_61.302905:0.01067062250911282595,((Cathormion_obliquifoliolatum_Wieringa_6519@NODE_1_length_1184_cov_223.581931:0.00364722938355377174,Cathormion_rhombifolium_Deighton_3618@NODE_1_length_922_cov_32.628402:0.00529376015966459036)94:0.00628598654340858931,(Hydrochorea_marginata_Morim_563@NODE_1_length_1326_cov_59.772618:0.00593356448155822353,(Hydrochorea_corymbosa1_Bonadeu_655@NODE_1_length_846_cov_264.022756:0.00486414069603994994,Hydrochorea_corymbosa2_Iganci_862@NODE_1_length_1196_cov_346.732691:0.00875380125157281669)66:0.00460822935642358003)53:0.00408020853382647531)43:0.00214000579873281161)80:0.00263302283087619039,Balizia_spnov_Morim_577@NODE_1_length_1459_cov_318.926638:0.01241494826109178565)50:0.00337173077046668858)28:0.00304415055163912134,((Jupunba_leucophylla_Iganci_839@NODE_1_length_1427_cov_79.504444:0.00453177291298891352,Jupunba_microcalyx_Iganci_855@NODE_1_length_1261_cov_57.467905:0.00583635041606236395)100:0.01125474051326664192,(Jupunba_laeta_Mori_25147@NODE_1_length_839_cov_13.221785:0.00720385454474802966,(Jupunba_langsdorfii_Ribeiro_728@NODE_1_length_1310_cov_39.752636:0.01006056023326667125,(Jupunba_filamentosa_Lima_7487@NODE_1_length_1291_cov_43.574959:0.01015848487879425152,(Jupunba_limae_Iganci_261@NODE_1_length_1432_cov_37.855351:0.00908936305422290702,(Jupunba_brachystachya_Lima_7438@NODE_1_length_1032_cov_44.223037:0.00339351534550605535,Jupunba_villosa_Borges_423@NODE_1_length_1294_cov_45.851274:0.00455663747821525612)78:0.00156284645408245686)39:0.00172751165022764900)70:0.00257831378070477995)26:0.00144003917675404386)44:0.00362138895031052050)18:0.00171560197589171789)23:0.00359277055293068769,((Jupunba_longipedunculata_Cardona_2682@NODE_1_length_857_cov_42.619231:0.00249272397793841869,(Jupunba_barbouriana_Iganci_847@NODE_1_length_1177_cov_54.517273:0.01226822556952321917,(Jupunba_cochleata_Bonadeu_673@NODE_1_length_1223_cov_42.266143:0.00752486845949438751,(Jupunba_trapezifolia_Simon_1600@NODE_1_length_1298_cov_64.246179:0.01055851477493920804,Jupunba_commutata_Maguire_46145@NODE_1_length_944_cov_42.968858:0.00252714215614529983)61:0.00138141213242820734)56:0.00000100000050002909)74:0.00425746536876642559)60:0.00421231865134719108,(((Balizia_pedicellaris_Queiroz_15529@NODE_1_length_1390_cov_267.959551:0.00654739306744349554,Balizia_elegans_Iganci_870@NODE_1_length_1304_cov_37.288509:0.01000859067522312518)82:0.00383787243059019196,(Jupunba_macradenia_Lourteig_3021@NODE_1_length_862_cov_38.374522:0.02020163012385348122,(Jupunba_abbottii_Zanoni_21220@NODE_1_length_860_cov_40.155811:0.00000100000050002909,(Jupunba_oppositifolia_Liegier_16014@NODE_1_length_739_cov_39.197885:0.00299285768629948060,(Jupunba_asplenifolia_Ekman_6383@NODE_1_length_631_cov_14.285199:0.00179238913405130036,Jupunba_nipensis_Mayo_19662@NODE_1_length_583_cov_17.171937:0.00000100000050002909)99:0.00712955546551671468)61:0.00149935126078441284)88:0.00347418666832938769)23:0.00167608443304979285)12:0.00000100000050002909,(Jupunba_oxyphyllidia_Yonker_6157@NODE_1_length_794_cov_37.350070:0.00301196833132981630,Jupunba_idiopoda_Quesada_1718@NODE_1_length_729_cov_34.397239:0.00182341094107895535)100:0.01436918224456618792)52:0.00947312028540354435)19:0.00142689242547643178)42:0.00181059194369696699,(Punjuba_killipii_Palodorios_6252@NODE_1_length_656_cov_26.081174:0.00558794593981025694,(Punjuba_callejasii_Daly_5935@NODE_1_length_737_cov_9.946970:0.00955596146359411619,Punjuba_racemiflora_Jimenez_Soares_3626@NODE_1_length_1066_cov_45.066734:0.01877891613683072003)46:0.00000100000050002909)54:0.00365957886160210013)37:0.00175584727537133906)64:0.00415675839516651234,((((Albizia_edwallii_Dalmaso_272@NODE_1_length_697_cov_4.593458:0.00308771707954346624,Albizia_coripatensis_Hughes_2433@NODE_1_length_1183_cov_62.303797:0.00596326649486718721)100:0.01024319495616560390,(Albizia_burkartiana_StivalSantos_678@NODE_1_length_781_cov_5.658402:0.01123086460293658793,((Albizia_niopoides_Simon_1601@NODE_1_length_1009_cov_48.396996:0.02080021053707499165,((Albizia_tomentosa_Hughes_648@NODE_1_length_809_cov_49.088798:0.00207392491886837895,Albizia_sinaloensis_Hughes_1576@NODE_1_length_865_cov_34.383249:0.00703837409760786799)99:0.00859090989996501124,(Albizia_adinocephala_FHO33_88@NODE_1_length_1301_cov_49.384804:0.01087895760736063561,Albizia_xerophytica_Hughes_1435@NODE_1_length_1266_cov_29.544155:0.00721419641332859529)82:0.00000100000050002909)75:0.00434742767164884251)61:0.00000100000050002909,(Albizia_glabripetala_Lewis_1652@NODE_1_length_635_cov_37.548387:0.00372314518505795352,(((Albizia_subdimidiata_var_minor_Gorts_341@NODE_1_length_663_cov_13.663823:0.00374080391785744067,Albizia_inundata_Wood_26530@NODE_1_length_790_cov_91.646259:0.01605899385739299398)97:0.00605736835642422047,Albizia_subdimidiata_var_subdimidiata_Ferreira_210@NODE_1_length_963_cov_41.632054:0.02379382446609662818)96:0.00638505260412932426,Albizia_multiflora_Hughes_3090@NODE_1_length_1076_cov_47.234234:0.01004062741490012976)45:0.00000100000050002909)96:0.00692064709040133685)89:0.00239916723996832582)100:0.00578282991234840317)100:0.01086542387183352804,((Albizia_tomentella_Leach_Dunlop_3801@NODE_1_length_1017_cov_41.225532:0.04625238502988009148,Enterolobium_cyclocarpum_MWC9020@NODE_1_length_1141_cov_76.297932:0.04175746379505736183)68:0.00816358967145344380,(Afrocalliandra_redacta_Germishuizen_5585@NODE_1_length_834_cov_107.256275:0.09792290098874534277,Calliandra_bella_LPQ15696@NODE_1_length_780_cov_38.160740:0.06214539833044978312)100:0.11078253115922979954)58:0.00280882118106980409)43:0.00099712461943135457,(Acacia_rostellifera_Murphy_466@NODE_1_length_1078_cov_64.090909:0.04090755713850441344,Archidendron_clypearia_Wieringa_1849@NODE_1_length_1065_cov_62.356275:0.03153991904336866242)51:0.00240060547354140931)18:0.00000100000050002909,Punjuba_lehmannii_Escobar_7465@NODE_1_length_1035_cov_35.587683:0.00882414063066246090);
