# Supplementary material for: A new generic circumscription of Hydrochorea (Leguminosae, Caesalpinioideae, mimosoid clade) with an amphi-Atlantic distribution
Source: PhytoKeys. 2022 Aug 22;205:401–37. doi: 10.3897/phytokeys.205.82775 (PMC9849043; doi:10.3897/phytokeys.205.82775)
Supplement: Supplementary material 3 — Supplementary data file S3 [file phytokeys-205-401_article-82775__-s003.zip › RBH3_m138642_comp42978_c0_seq9_exon03_1rr_MIortho1.tre]

(((Jupunba_idiopoda_Quesada_1718@NODE_1_length_733_cov_60.283537:0.0141884495749,Jupunba_oxyphyllidia_Yonker_6157@NODE_1_length_1004_cov_55.723840:0.00190978636161)76:0.00801752148674,Jupunba_macradenia_Lourteig_3021@NODE_1_length_891_cov_62.668305:0.0242949770936)42:0.00303363922644,(Jupunba_langsdorfii_Ribeiro_728@NODE_1_length_1360_cov_49.068589:0.010730215546,((((Jupunba_limae_Iganci_261@NODE_2_length_638_cov_20.909091:0.00644358512359,Jupunba_brachystachya_Lima_7438@NODE_1_length_995_cov_52.269063:0.00505710296408)51:0.00251303343137,(Jupunba_oppositifolia_Liegier_16014@NODE_1_length_880_cov_63.529265:0.0134530872401,((Jupunba_asplenifolia_Ekman_6383@NODE_1_length_565_cov_39.592213:0.00647070256972,Jupunba_nipensis_Mayo_19662@NODE_1_length_635_cov_22.976703:0.00588068674754)96:0.00569682277992,Jupunba_abbottii_Zanoni_21220@NODE_1_length_1023_cov_45.967230:0.0119826387554)72:0.00399545526177)82:0.00719267980772)36:1.00000050003e-06,Jupunba_cochleata_Bonadeu_673@NODE_1_length_1558_cov_45.731263:0.0199122564541)87:0.00411711578189,Jupunba_leucophylla_Iganci_839@NODE_1_length_1462_cov_83.558845:0.0189016284083)47:0.000785426109438)96:0.0240330869106,((Jupunba_microcalyx_Iganci_855@NODE_1_length_716_cov_10.291080:0.00524323640724,(Jupunba_longipedunculata_Cardona_2682@NODE_1_length_932_cov_58.678363:0.0090711318552,Jupunba_floribunda_Iganci_883@NODE_1_length_1265_cov_61.864478:0.00871597186374)59:1.00000050003e-06)84:0.00773156627595,((Jupunba_barbouriana_Iganci_847@NODE_1_length_1241_cov_81.054124:0.0105999330844,Jupunba_commutata_Maguire_46145@NODE_1_length_861_cov_80.028061:0.00838574748725)59:0.00438128858688,(Balizia_leucocalyx_Aguilar_1939@NODE_1_length_1240_cov_53.789338:0.0154547299384,(((Hydrochorea_gonggrijpii_Tillett_45696@NODE_1_length_721_cov_68.250000:0.0130961914755,(Balizia_spnov_Morim_577@NODE_1_length_958_cov_254.603544:0.0056105794525,(Cathormion_obliquifoliolatum_Wieringa_6519@NODE_1_length_734_cov_159.749632:0.0634375685561,Cathormion_rhombifolium_Deighton_3618@NODE_1_length_920_cov_31.578885:0.00232403475712)46:0.00775760629538)52:0.00388042058871)59:0.00313064167282,((Hydrochorea_corymbosa1_Bonadeu_655@NODE_1_length_756_cov_187.710414:0.0110294056693,Hydrochorea_corymbosa2_Iganci_862@NODE_1_length_971_cov_94.991266:0.00822769014487)96:0.0101020590434,Hydrochorea_marginata_Morim_563@NODE_1_length_1269_cov_89.486577:0.0111550369769)52:0.00178237913634)89:0.00370551307342,(Balizia_pedicellaris_Queiroz_15529@NODE_1_length_1031_cov_145.757172:0.0151122401393,Balizia_elegans_Iganci_870@NODE_1_length_1099_cov_57.774951:0.0114336176147)88:0.00407860721657)50:0.00275642737032)74:0.00513566555274)18:0.00129641449869)17:0.00139022230479)12:1.00000050003e-06;
