# Supplementary material for: A new generic circumscription of Hydrochorea (Leguminosae, Caesalpinioideae, mimosoid clade) with an amphi-Atlantic distribution
Source: PhytoKeys. 2022 Aug 22;205:401–37. doi: 10.3897/phytokeys.205.82775 (PMC9849043; doi:10.3897/phytokeys.205.82775)
Supplement: Supplementary material 3 — Supplementary data file S3 [file phytokeys-205-401_article-82775__-s003.zip › RBH3_m138642_comp42978_c0_seq9_exon03_1rr_MIortho2.tre]

(Punjuba_lehmannii_Escobar_7465@NODE_2_length_1029_cov_56.649160:0.0117161500817,((Punjuba_callejasii_Daly_5935@NODE_2_length_589_cov_11.392578:0.0258687830358,Punjuba_racemiflora_Jimenez_Soares_3626@NODE_1_length_983_cov_94.826711:0.0101308168074)76:0.00751074018384,(((((Albizia_burkartiana_StivalSantos_678@NODE_1_length_588_cov_8.692308:0.0246671864253,((((Albizia_tomentosa_Hughes_648@NODE_1_length_847_cov_76.835065:0.00254698881354,Albizia_sinaloensis_Hughes_1576@NODE_1_length_912_cov_52.184431:0.0053601134268)100:0.00820224889141,Albizia_xerophytica_Hughes_1435@NODE_1_length_923_cov_52.153664:0.00303216178664)100:0.0229164595648,Albizia_adinocephala_FHO33_88@NODE_1_length_1334_cov_67.378679:0.0123999918075)51:0.00580057296892,(Albizia_niopoides_Simon_1601@NODE_1_length_846_cov_111.733420:0.0234913496234,(Albizia_decandra_Vilhena_231@NODE_1_length_619_cov_20.359779:0.0182110915848,((Albizia_subdimidiata_var_minor_Gorts_341@NODE_1_length_708_cov_15.283677:0.00416328484228,Albizia_glabripetala_Lewis_1652@NODE_1_length_678_cov_23.242928:0.0171908403817)75:0.00814761080055,(Albizia_inundata_Wood_26530@NODE_1_length_523_cov_216.679487:0.00947545892596,Albizia_subdimidiata_var_subdimidiata_Ferreira_210@NODE_1_length_990_cov_44.260679:0.02078138973)81:0.00249194397313)84:0.0139464178288)82:0.0129447008589)76:0.00380945954142)29:1.00000050003e-06)44:0.0033798868469,Albizia_multiflora_Hughes_3090@NODE_1_length_1045_cov_75.364669:0.0259568660189)100:0.0188579716501,(Albizia_edwallii_Dalmaso_272@NODE_1_length_643_cov_5.435374:0.0234389249103,Albizia_coripatensis_Hughes_2433@NODE_1_length_1334_cov_93.879873:0.037518226137)94:0.0105264494333)79:0.0052305820088,(Jupunba_laeta_Mori_25147@NODE_1_length_851_cov_37.289406:0.0142969088386,((Jupunba_villosa_Borges_423@NODE_1_length_1392_cov_67.683650:0.000975917466946,Jupunba_limae_Iganci_261@NODE_1_length_1219_cov_42.850263:0.00967277920821)100:0.0122361673476,Jupunba_filamentosa_Lima_7487@NODE_1_length_1160_cov_55.119114:0.0115505699746)93:0.00713065374591)90:0.0142340269862)99:0.00927787908836,((Enterolobium_cyclocarpum_MWC9020@NODE_1_length_985_cov_150.392070:0.0681794129866,Albizia_tomentella_Leach_Dunlop_3801@NODE_1_length_1121_cov_82.613985:0.0657159827947)56:0.00553837923498,(Acacia_rostellifera_Murphy_466@NODE_1_length_1251_cov_77.394378:0.0298991329852,Archidendron_clypearia_Wieringa_1849@NODE_1_length_987_cov_106.719780:0.0329075903495)100:0.0128463193749)86:0.00751232940927)100:0.0134236899644)71:0.0016942267492,Punjuba_killipii_Palodorios_6252@NODE_1_length_729_cov_47.125767:0.00998698124307):0;
