# Supplementary material for: A new generic circumscription of Hydrochorea (Leguminosae, Caesalpinioideae, mimosoid clade) with an amphi-Atlantic distribution
Source: PhytoKeys. 2022 Aug 22;205:401–37. doi: 10.3897/phytokeys.205.82775 (PMC9849043; doi:10.3897/phytokeys.205.82775)
Supplement: Supplementary material 3 — Supplementary data file S3 [file phytokeys-205-401_article-82775__-s003.zip › RBH3_m138860_comp42987_c0_seq3_exon05_1rr_1to1ortho.tre]

(Enterolobium_cyclocarpum_MWC9020@NODE_1_length_1530_cov_385.201652:0.02394297556745881086,((Afrocalliandra_redacta_Germishuizen_5585@NODE_1_length_1346_cov_300.893617:0.13224810327154190581,((Albizia_xerophytica_Hughes_1435@NODE_1_length_1469_cov_157.153017:0.00938190219912235848,(Albizia_adinocephala_FHO33_88@NODE_1_length_1823_cov_200.575029:0.00324823176609386659,(Albizia_sinaloensis_Hughes_1576@NODE_1_length_1591_cov_125.968956:0.00246988092198130926,Albizia_tomentosa_Hughes_648@NODE_1_length_1363_cov_175.804821:0.00793395149505739597)100:0.00333130039165118819)100:0.00375453588694938181)100:0.00469049928734498970,(Albizia_burkartiana_StivalSantos_678@NODE_1_length_1015_cov_12.833333:0.00754291771351846795,(Albizia_multiflora_Hughes_3090@NODE_1_length_1742_cov_179.048649:0.01675279064003797405,((Albizia_inundata_Wood_26530@NODE_1_length_1036_cov_579.775739:0.01793107579066744242,((Albizia_subdimidiata_var_subdimidiata_Ferreira_210@NODE_1_length_1589_cov_203.488095:0.00000100000050002909,Albizia_subdimidiata_var_minor_Gorts_341@NODE_1_length_1230_cov_54.420642:0.00175481647736302777)99:0.00724592390776750313,Albizia_glabripetala_Lewis_1652@NODE_1_length_1371_cov_105.466770:0.00337200005630892887)67:0.00160437884420662849)99:0.00361145527216052194,(Albizia_decandra_Vilhena_231@NODE_1_length_1201_cov_55.081851:0.00501238246216857784,Albizia_niopoides_Simon_1601@NODE_1_length_1523_cov_219.432227:0.01272858370080973654)60:0.00108847740176222529)98:0.00301173846864957609)65:0.00000100000050002909)83:0.00731428793242795954)100:0.00946395456867895647)44:0.00059010676099937318,(Acacia_rostellifera_Murphy_466@NODE_1_length_1740_cov_276.744438:0.10941918193391882153,(Archidendron_clypearia_Wieringa_1849@NODE_1_length_1544_cov_326.641445:0.01764658481578498112,((Albizia_edwallii_Dalmaso_272@NODE_1_length_1181_cov_9.347247:0.00835518103247193111,Albizia_coripatensis_Hughes_2433@NODE_1_length_1684_cov_334.262601:0.00528170654851506209)100:0.00860397872345032566,(((Jupunba_trapezifolia_Simon_1600@NODE_1_length_1277_cov_220.101473:0.00167032447614876489,Jupunba_commutata_Maguire_46145@NODE_1_length_1726_cov_179.211037:0.00418958584905116272)100:0.00504311943385316215,((Jupunba_brachystachya_Lima_7438@NODE_1_length_1809_cov_176.058891:0.00243561877902325353,Jupunba_villosa_Borges_423@NODE_1_length_1861_cov_190.303812:0.00125534477531774103)99:0.00243843472206677634,((Jupunba_cochleata_Bonadeu_673@NODE_1_length_1901_cov_167.793860:0.00798044561241019815,(Balizia_pedicellaris_Queiroz_15529@NODE_1_length_1571_cov_355.940633:0.00723056382348362305,Jupunba_macradenia_Lourteig_3021@NODE_1_length_1401_cov_168.530211:0.00917870537890806346)67:0.00060519121461436831)31:0.00000100000050002909,((((Jupunba_filamentosa_Lima_7487@NODE_1_length_1806_cov_168.168305:0.00366243872046989345,Jupunba_limae_Iganci_261@NODE_1_length_1796_cov_161.546248:0.00247514204801141738)98:0.00366369261059083448,Jupunba_barbouriana_Iganci_847@NODE_1_length_1881_cov_247.283259:0.00244655709766521730)51:0.00060719279518572195,(Jupunba_floribunda_Iganci_883@NODE_1_length_1833_cov_166.650342:0.00377092726321398260,Jupunba_laeta_Mori_25147@NODE_1_length_1372_cov_61.945174:0.08600142721669354340)23:0.00000100000050002909)54:0.00060744483983248975,(Jupunba_longipedunculata_Cardona_2682@NODE_1_length_1185_cov_204.071300:0.00503233478044891411,((Balizia_spnov_Morim_577@NODE_1_length_1455_cov_339.062857:0.00710527131549449579,(Hydrochorea_gonggrijpii_Tillett_45696@NODE_1_length_1284_cov_265.871582:0.00668951665901958321,(Cathormion_rhombifolium_Deighton_3618@NODE_1_length_1484_cov_125.643923:0.00140114513933297692,Cathormion_obliquifoliolatum_Wieringa_6519@NODE_1_length_1415_cov_220.405882:0.03282366192750049705)91:0.00368429821295338140)83:0.00326882801391878549)95:0.00362483848368630240,((((Balizia_leucocalyx_Aguilar_1939@NODE_1_length_1718_cov_213.236441:0.01114506486152739770,Jupunba_langsdorfii_Ribeiro_728@NODE_1_length_1514_cov_203.098121:0.00284467543007089476)44:0.00000100000050002909,((Jupunba_oxyphyllidia_Yonker_6157@NODE_1_length_1411_cov_183.824588:0.00000100000050002909,Jupunba_idiopoda_Quesada_1718@NODE_1_length_1273_cov_149.253344:0.00266392298490758473)99:0.00268315643167231542,(Jupunba_abbottii_Zanoni_21220@NODE_1_length_1453_cov_143.949855:0.00071475771811457421,((Jupunba_asplenifolia_Ekman_6383@NODE_1_length_1059_cov_70.446029:0.00000100000050002909,Jupunba_oppositifolia_Liegier_16014@NODE_1_length_1351_cov_177.223705:0.00160676379303358041)71:0.00000100000050002909,Jupunba_nipensis_Mayo_19662@NODE_1_length_1223_cov_60.604712:0.00182641740764402693)82:0.00000100000050002909)100:0.00358606421530662531)94:0.00242612676507319557)34:0.00000100000050002909,(Balizia_elegans_Iganci_870@NODE_1_length_1733_cov_158.523551:0.00441943501093156662,(Hydrochorea_marginata_Morim_563@NODE_1_length_1884_cov_249.879358:0.00529536821478550357,(Hydrochorea_corymbosa1_Bonadeu_655@NODE_1_length_1009_cov_299.929769:0.00157842045166629950,Hydrochorea_corymbosa2_Iganci_862@NODE_1_length_1270_cov_355.288889:0.00501006814760684288)48:0.00109807216505338249)99:0.00577125846780547885)82:0.00246135580984984835)64:0.00060896939143248842,(Jupunba_leucophylla_Iganci_839@NODE_1_length_2085_cov_304.853088:0.00000100000050002909,Jupunba_microcalyx_Iganci_855@NODE_1_length_1746_cov_213.237867:0.00305869406320067715)100:0.00487778096390983039)21:0.00000100000050002909)56:0.00121228017111260416)46:0.00000100000050002909)3:0.00000100000050002909)22:0.00000100000050002909)51:0.00060690471692459425)89:0.00126216412142572893,(Punjuba_lehmannii_Escobar_7465@NODE_1_length_1637_cov_135.989103:0.00593853430651156231,(Punjuba_callejasii_Daly_5935@NODE_1_length_1340_cov_30.361837:0.00776102185728234049,(Punjuba_killipii_Palodorios_6252@NODE_1_length_1175_cov_114.816029:0.00101814242403888548,Punjuba_racemiflora_Jimenez_Soares_3626@NODE_1_length_1581_cov_205.966090:0.00719530912371745858)96:0.00224338731882752765)56:0.00074208498561110310)93:0.00218550778405269663)85:0.00201560097287839697)88:0.00382561925762968250)34:0.00063562457757044438)12:0.00000100000050002909)67:0.00208685047681416097,Albizia_tomentella_Leach_Dunlop_3801@NODE_1_length_1597_cov_231.032237:0.02796608278861683478);
