# Supplementary material for: A new generic circumscription of Hydrochorea (Leguminosae, Caesalpinioideae, mimosoid clade) with an amphi-Atlantic distribution
Source: PhytoKeys. 2022 Aug 22;205:401–37. doi: 10.3897/phytokeys.205.82775 (PMC9849043; doi:10.3897/phytokeys.205.82775)
Supplement: Supplementary material 3 — Supplementary data file S3 [file phytokeys-205-401_article-82775__-s003.zip › RBH3_m138860_comp42987_c0_seq3_exon06_1rr_MIortho1.tre]

(Acacia_rostellifera_Murphy_466@NODE_1_length_1382_cov_180.933333:0.0460218123936,((((Archidendron_clypearia_Wieringa_1849@NODE_1_length_956_cov_279.723549:0.0434990783684,(Afrocalliandra_redacta_Germishuizen_5585@NODE_1_length_863_cov_186.127226:0.21350638143,Calliandra_bella_LPQ15696@NODE_1_length_1100_cov_183.951124:0.260908632216)87:0.0942920344511)11:0.00575787680156,Albizia_tomentella_Leach_Dunlop_3801@NODE_1_length_992_cov_156.295082:0.0325213607398)2:1.00000050003e-06,(Punjuba_lehmannii_Escobar_7465@NODE_1_length_932_cov_122.589474:0.0104940402233,(((((((Jupunba_asplenifolia_Ekman_6383@NODE_1_length_685_cov_58.993421:1.00000050003e-06,Jupunba_oppositifolia_Liegier_16014@NODE_1_length_926_cov_137.424028:1.00000050003e-06)6:1.00000050003e-06,(Jupunba_nipensis_Mayo_19662@NODE_1_length_737_cov_40.728788:0.00254065446869,Jupunba_abbottii_Zanoni_21220@NODE_1_length_1084_cov_98.118173:0.00490739422285)57:0.00490202286035)60:0.0041429521783,(Jupunba_oxyphyllidia_Yonker_6157@NODE_1_length_971_cov_136.464206:0.00473854154913,Jupunba_idiopoda_Quesada_1718@NODE_1_length_1012_cov_86.315508:1.00000050003e-06)89:0.00477983630523)63:0.00910964190315,((Jupunba_laeta_Mori_25147@NODE_1_length_944_cov_50.750865:0.0168044171901,Jupunba_longipedunculata_Cardona_2682@NODE_1_length_1083_cov_132.212724:0.00690581123256)33:0.00373709573512,(Jupunba_barbouriana_Iganci_847@NODE_1_length_1224_cov_171.645161:0.00974162508307,Jupunba_floribunda_Iganci_883@NODE_1_length_1533_cov_91.946429:0.0122769780846)26:1.00000050003e-06)24:0.00516623543304)18:0.00521253763093,(((Balizia_spnov_Morim_577@NODE_1_length_1159_cov_212.456522:0.0211601295228,Jupunba_langsdorfii_Ribeiro_728@NODE_1_length_1564_cov_82.573638:0.0964185418323)4:1.00000050003e-06,(((Jupunba_macradenia_Lourteig_3021@NODE_1_length_848_cov_117.675746:0.00616319021969,Balizia_pedicellaris_Queiroz_15529@NODE_1_length_1168_cov_255.254268:0.0322220242279)88:0.0146395658794,(((Cathormion_obliquifoliolatum_Wieringa_6519@NODE_1_length_828_cov_159.238034:0.0128793230313,Cathormion_rhombifolium_Deighton_3618@NODE_1_length_1184_cov_73.758808:0.0112435978641)90:0.00878512577374,Hydrochorea_gonggrijpii_Tillett_45696@NODE_1_length_1110_cov_98.207164:0.00867446753714)73:0.00388170641765,(Balizia_elegans_Iganci_870@NODE_1_length_1397_cov_99.881061:0.00960854358797,(Hydrochorea_corymbosa2_Iganci_862@NODE_1_length_671_cov_389.178571:0.0353147512823,(Hydrochorea_corymbosa1_Bonadeu_655@NODE_1_length_614_cov_212.418605:1.00000050003e-06,Hydrochorea_marginata_Morim_563@NODE_1_length_1305_cov_169.934853:0.0035683578626)85:0.00265888478027)86:0.0151147786376)13:0.00291067269945)43:0.00688624527339)26:0.00331133760617,(((Jupunba_limae_Iganci_261@NODE_1_length_1595_cov_89.278656:0.00442621914439,Jupunba_filamentosa_Lima_7487@NODE_1_length_1388_cov_105.108314:0.00534825517765)70:0.00300802522558,Jupunba_cochleata_Bonadeu_673@NODE_2_length_561_cov_7.597107:0.00695120476841)52:0.00306700831164,Balizia_leucocalyx_Aguilar_1939@NODE_1_length_1336_cov_113.467037:0.020466320935)26:0.0013696462325)2:0.000946497901582)2:0.0021719525,Jupunba_villosa_Borges_423@NODE_1_length_1473_cov_110.384670:0.0126197968814)3:0.00247986195768)5:0.00267701135973,((Punjuba_callejasii_Daly_5935@NODE_1_length_952_cov_30.481143:0.0135502220786,Punjuba_racemiflora_Jimenez_Soares_3626@NODE_1_length_1389_cov_112.169970:0.00895701540203)94:0.0150338814966,((Jupunba_brachystachya_Lima_7438@NODE_1_length_1228_cov_117.301477:0.135490171047,(Jupunba_commutata_Maguire_46145@NODE_1_length_1341_cov_109.068829:0.00482630361807,Jupunba_trapezifolia_Simon_1600@NODE_1_length_956_cov_112.227525:0.00860079185237)91:0.00723083465064)27:0.00388009883362,(Jupunba_microcalyx_Iganci_855@NODE_1_length_1506_cov_122.568929:0.00673002541867,Jupunba_leucophylla_Iganci_839@NODE_1_length_1605_cov_190.584424:0.00659307516815)99:0.00747295963796)20:0.00700022668206)4:0.000367496946312)10:0.00185720695041,Punjuba_killipii_Palodorios_6252@NODE_1_length_815_cov_86.341463:0.0337174008677)7:1.00000050003e-06)22:0.00530085340525)10:0.00225117696481,((Albizia_coripatensis_Hughes_2433@NODE_1_length_1542_cov_195.666894:0.0226836755636,Albizia_edwallii_Dalmaso_272@NODE_1_length_765_cov_9.578873:0.00913297140511)91:0.00446724436711,((((Albizia_multiflora_Hughes_3090@NODE_1_length_1096_cov_137.107949:0.0301499955317,(Albizia_inundata_Wood_26530@NODE_1_length_788_cov_303.060027:0.017647080106,Albizia_niopoides_Simon_1601@NODE_1_length_1166_cov_148.250689:0.0394955208398)32:0.00227281871576)21:1.00000050003e-06,Albizia_decandra_Vilhena_231@NODE_1_length_693_cov_34.711039:0.0275696294596)26:1.00000050003e-06,Albizia_burkartiana_StivalSantos_678@NODE_1_length_890_cov_9.088623:0.0196551728614)56:0.00440347461794,(Albizia_xerophytica_Hughes_1435@NODE_1_length_1389_cov_79.092988:0.012246590725,(Albizia_adinocephala_FHO33_88@NODE_1_length_1305_cov_129.670195:0.0149426988795,(Albizia_tomentosa_Hughes_648@NODE_1_length_1035_cov_106.949896:0.00644747045925,Albizia_sinaloensis_Hughes_1576@NODE_1_length_1180_cov_71.024479:0.00435924389402)100:0.00681583775904)100:0.00507761016284)90:0.00795872970394)86:0.00713415933754)98:0.0213590791812)23:0.00649716932169,Enterolobium_cyclocarpum_MWC9020@NODE_1_length_1160_cov_247.485688:0.120544182887):0;
