# Supplementary material for: A new generic circumscription of Hydrochorea (Leguminosae, Caesalpinioideae, mimosoid clade) with an amphi-Atlantic distribution
Source: PhytoKeys. 2022 Aug 22;205:401–37. doi: 10.3897/phytokeys.205.82775 (PMC9849043; doi:10.3897/phytokeys.205.82775)
Supplement: Supplementary material 3 — Supplementary data file S3 [file phytokeys-205-401_article-82775__-s003.zip › RBH3_m142960_comp43193_c0_seq1_exon02_1rr_1to1ortho.tre]

(Calliandra_bella_LPQ15696@NODE_1_length_1137_cov_136.074528:0.10509033262361770766,(((((((Jupunba_longipedunculata_Cardona_2682@NODE_1_length_668_cov_109.549915:0.00180299597731900085,((Balizia_leucocalyx_Aguilar_1939@NODE_1_length_1352_cov_63.233725:0.03076771905430640552,(Balizia_elegans_Iganci_870@NODE_1_length_1105_cov_61.557393:0.08324019447049849085,(Balizia_spnov_Morim_577@NODE_1_length_1069_cov_125.088757:0.02130222883116816845,(Hydrochorea_gonggrijpii_Tillett_45696@NODE_1_length_799_cov_143.200831:0.00882523983980698992,((Cathormion_obliquifoliolatum_Wieringa_6519@NODE_1_length_1043_cov_149.743927:0.00699232390573465735,Cathormion_rhombifolium_Deighton_3618@NODE_1_length_887_cov_61.286420:0.00511105676853382609)100:0.00823021551515804722,(Hydrochorea_marginata_Morim_563@NODE_1_length_1343_cov_114.972354:0.00215653845143701879,(Hydrochorea_corymbosa2_Iganci_862@NODE_1_length_1053_cov_98.635271:0.00639651431334089301,Hydrochorea_corymbosa1_Bonadeu_655@NODE_1_length_724_cov_71.674141:0.00775389215872911500)87:0.00155302442555053542)100:0.00926603040046554416)78:0.00312035990890383941)44:0.00268716299090607149)80:0.00489856837365635397)54:0.00266663709317718853)35:0.00000100000050002909,(Balizia_pedicellaris_Queiroz_15529@NODE_1_length_1179_cov_125.538256:0.02116910120380708499,Jupunba_macradenia_Lourteig_3021@NODE_1_length_989_cov_115.576754:0.02186173065098687834)55:0.00114824880341618117)68:0.00426609676880485966)9:0.00000100000050002909,((Jupunba_limae_Iganci_261@NODE_1_length_1358_cov_83.644809:0.00866734264641231232,(Jupunba_brachystachya_Lima_7438@NODE_1_length_1240_cov_70.852107:0.00605087491298454943,Jupunba_villosa_Borges_423@NODE_1_length_1286_cov_102.310174:0.00343400389491065007)94:0.00345550335551866351)74:0.00169926839718167609,(Jupunba_barbouriana_Iganci_847@NODE_1_length_1141_cov_132.418233:0.01212912120203060024,((Jupunba_floribunda_Iganci_883@NODE_1_length_1239_cov_62.500000:0.01206628599867488189,(Jupunba_laeta_Mori_25147@NODE_1_length_809_cov_38.651639:0.02139841751854390517,Jupunba_filamentosa_Lima_7487@NODE_1_length_1186_cov_89.559062:0.10639310721851667763)20:0.00286795381989215017)7:0.00095254172172043374,(((Jupunba_leucophylla_Iganci_839@NODE_1_length_1269_cov_129.948826:0.00398647436322280627,Jupunba_microcalyx_Iganci_855@NODE_1_length_1418_cov_95.018643:0.00861816379765498533)99:0.00362306711905674515,(Jupunba_commutata_Maguire_46145@NODE_1_length_1079_cov_118.555888:0.00872631988395525249,Jupunba_trapezifolia_Simon_1600@NODE_1_length_827_cov_65.069948:0.01179706312118616873)34:0.00234294539041469876)16:0.00000100000050002909,(Jupunba_langsdorfii_Ribeiro_728@NODE_1_length_1273_cov_75.855351:0.00764469362331217026,(Jupunba_oxyphyllidia_Yonker_6157@NODE_1_length_895_cov_116.224939:0.01816075027577775461,(Jupunba_idiopoda_Quesada_1718@NODE_1_length_682_cov_69.747107:0.00492353657577169687,(Jupunba_nipensis_Mayo_19662@NODE_1_length_652_cov_47.777391:0.01475596753582165271,(Jupunba_oppositifolia_Liegier_16014@NODE_1_length_829_cov_64.010638:0.01104090719008653763,(Jupunba_asplenifolia_Ekman_6383@NODE_1_length_597_cov_35.942308:0.00493693006231051956,Jupunba_abbottii_Zanoni_21220@NODE_1_length_619_cov_123.787823:0.00326520791530884869)63:0.00327072621681133609)87:0.00267924917366992553)97:0.00729655687776064633)76:0.00188328286216358359)63:0.00137035371297326500)33:0.00106443267673137507)11:0.00085128580512579190)1:0.00000100000050002909)20:0.00085156725739227624)6:0.00000100000050002909)25:0.00000100000050002909,Jupunba_cochleata_Bonadeu_673@NODE_1_length_1456_cov_79.775925:0.01756797414153439540)99:0.01083405956967784488,(((Punjuba_callejasii_Daly_5935@NODE_1_length_660_cov_94.337907:0.02433639201240956132,Punjuba_lehmannii_Escobar_7465@NODE_1_length_1179_cov_65.100726:0.00625891500642532152)86:0.00215512781277070204,Punjuba_racemiflora_Jimenez_Soares_3626@NODE_1_length_1011_cov_113.451820:0.01656112746557881349)78:0.00118458737623514305,Punjuba_killipii_Palodorios_6252@NODE_1_length_698_cov_60.481481:0.01995803414014344496)100:0.01167897154273743118)100:0.01130048105685062254,(((Albizia_tomentosa_Hughes_648@NODE_1_length_1009_cov_60.816524:0.00350250211336472841,Albizia_sinaloensis_Hughes_1576@NODE_1_length_1032_cov_57.068063:0.00662021941152658461)98:0.00329163954003275231,(Albizia_xerophytica_Hughes_1435@NODE_1_length_1017_cov_49.145745:0.00526528639806283366,Albizia_adinocephala_FHO33_88@NODE_1_length_1171_cov_93.902194:0.00887179946972271871)96:0.00292321723173156415)100:0.01686658536240886325,(Albizia_burkartiana_StivalSantos_678@NODE_1_length_794_cov_9.726658:0.02246517030143287130,((Albizia_niopoides_Simon_1601@NODE_1_length_1100_cov_99.106549:0.01650153874248993721,((Albizia_inundata_Wood_26530@NODE_1_length_616_cov_77.256684:0.01580954537536904958,((Albizia_glabripetala_Lewis_1652@NODE_1_length_522_cov_34.678652:0.01448884825011115957,Albizia_subdimidiata_var_minor_Gorts_341@NODE_1_length_668_cov_26.680203:0.00460353671059966947)64:0.00593323346029414438,Albizia_subdimidiata_var_subdimidiata_Ferreira_210@NODE_1_length_948_cov_116.145809:0.00795696056829718092)28:0.00000100000050002909)62:0.00000100000050002909,Albizia_multiflora_Hughes_3090@NODE_1_length_987_cov_112.728571:0.01167986164911119853)100:0.01078661336980192564)100:0.01673960339711398973,Albizia_edwallii_Dalmaso_272@NODE_1_length_522_cov_6.603854:0.04198526383571347942)47:0.00085366081966101561)93:0.00981833239456256744)99:0.01434512718399837822)64:0.00000100000050002909,(Albizia_tomentella_Leach_Dunlop_3801@NODE_1_length_1152_cov_140.481860:0.07314694026231630120,Enterolobium_cyclocarpum_MWC9020@NODE_1_length_1127_cov_163.871429:0.02553222038110692857)100:0.02098450673575946723)84:0.00541862952328534420,(Acacia_rostellifera_Murphy_466@NODE_1_length_1612_cov_46.848860:0.04875461620046814271,Archidendron_clypearia_Wieringa_1849@NODE_1_length_928_cov_84.709753:0.04409644583716763877)96:0.00598928504000397887)100:0.05324282927591333231,Afrocalliandra_redacta_Germishuizen_5585@NODE_1_length_777_cov_107.624286:0.05997148620511513067);
