# Supplementary material for: A new generic circumscription of Hydrochorea (Leguminosae, Caesalpinioideae, mimosoid clade) with an amphi-Atlantic distribution
Source: PhytoKeys. 2022 Aug 22;205:401–37. doi: 10.3897/phytokeys.205.82775 (PMC9849043; doi:10.3897/phytokeys.205.82775)
Supplement: Supplementary material 3 — Supplementary data file S3 [file phytokeys-205-401_article-82775__-s003.zip › RBH3_m143177_comp43490_c0_seq1_exon04_1rr_1to1ortho.tre]

(Afrocalliandra_redacta_Germishuizen_5585@NODE_1_length_820_cov_221.185734:0.06373011831237151981,(((((Jupunba_longipedunculata_Cardona_2682@NODE_1_length_994_cov_74.586696:0.00542122232375810871,Jupunba_oxyphyllidia_Yonker_6157@NODE_1_length_964_cov_101.960541:0.00953186117474781255)70:0.00102462302638535864,(Jupunba_laeta_Mori_25147@NODE_1_length_677_cov_29.871667:0.01762433797959461410,(Jupunba_idiopoda_Quesada_1718@NODE_1_length_839_cov_57.825459:0.00531500502326999209,Balizia_elegans_Iganci_870@NODE_1_length_1377_cov_84.934615:0.00521655594183116113)45:0.00000100000050002909)77:0.00261877255339768456)98:0.01176637725189486929,(((Albizia_tomentosa_Hughes_648@NODE_1_length_1145_cov_74.342697:0.00089581622164898521,((Albizia_adinocephala_FHO33_88@NODE_1_length_1572_cov_88.614716:0.00347060475565628490,Albizia_xerophytica_Hughes_1435@NODE_1_length_1114_cov_80.850530:0.00183587709644723982)43:0.00061023821750638663,Albizia_sinaloensis_Hughes_1576@NODE_1_length_1021_cov_73.629237:0.00407036814726217597)67:0.00028105622084021581)100:0.01054781112058657440,((Albizia_multiflora_Hughes_3090@NODE_1_length_1328_cov_87.616307:0.00739252902339659901,Albizia_inundata_Wood_26530@NODE_1_length_750_cov_169.707914:0.01152288354129215285)100:0.00814132469015723878,((Albizia_glabripetala_Lewis_1652@NODE_1_length_736_cov_82.767830:0.00896002280588248205,Albizia_subdimidiata_var_minor_Gorts_341@NODE_1_length_695_cov_30.878641:0.00565277586147659022)96:0.00887792545700777196,(Albizia_niopoides_Simon_1601@NODE_1_length_726_cov_160.379045:0.02280412561041783234,Albizia_subdimidiata_var_subdimidiata_Ferreira_210@NODE_1_length_956_cov_141.829352:0.00905529577936525602)79:0.00523530190842777347)73:0.00100877529955590781)86:0.00558587105291351478)100:0.01668450336339158055,(Albizia_coripatensis_Hughes_2433@NODE_1_length_1201_cov_155.407473:0.01542021270726350729,(Albizia_edwallii_Dalmaso_272@NODE_1_length_866_cov_6.467324:0.00362186908420592066,Albizia_burkartiana_StivalSantos_678@NODE_1_length_995_cov_6.573404:0.00726238791519862297)96:0.00466625317677061505)94:0.00544790637298821906)78:0.00282636300999051463)69:0.00095086924497582155,(((((((Hydrochorea_marginata_Morim_563@NODE_1_length_1405_cov_124.426958:0.00454764567482598536,(Hydrochorea_gonggrijpii_Tillett_45696@NODE_1_length_1162_cov_95.383410:0.01061227471881522402,(Cathormion_rhombifolium_Deighton_3618@NODE_1_length_918_cov_85.794293:0.00783890544608964977,Balizia_spnov_Morim_577@NODE_1_length_1228_cov_193.075021:0.00345795995169666465)11:0.00000100000050002909)78:0.00000100000050002909)85:0.00426634386073373138,Cathormion_obliquifoliolatum_Wieringa_6519@NODE_1_length_1165_cov_70.350450:0.00804885555441606920)90:0.00511948902369832766,Balizia_pedicellaris_Queiroz_15529@NODE_1_length_1191_cov_228.352113:0.01140047663177044639)22:0.00000100000050002909,((((((Jupunba_filamentosa_Lima_7487@NODE_1_length_892_cov_121.928834:0.00693608136157768292,Jupunba_brachystachya_Lima_7438@NODE_1_length_1540_cov_79.261791:0.00000100000050002909)92:0.00255169196652156897,(Jupunba_villosa_Borges_423@NODE_1_length_1010_cov_136.608789:0.00210604202120195797,Jupunba_limae_Iganci_261@NODE_1_length_1638_cov_67.540679:0.00338569387312000940)68:0.00170076403585360698)60:0.00082473196648090007,Jupunba_cochleata_Bonadeu_673@NODE_1_length_936_cov_110.930151:0.01423255949060637203)45:0.00122891292216756537,Jupunba_macradenia_Lourteig_3021@NODE_1_length_942_cov_94.328324:0.00683993219808935304)8:0.00004214230907866950,((Punjuba_lehmannii_Escobar_7465@NODE_1_length_1091_cov_80.508876:0.00208881158765579977,(Punjuba_callejasii_Daly_5935@NODE_1_length_796_cov_16.421419:0.00833770622092353843,Punjuba_killipii_Palodorios_6252@NODE_1_length_813_cov_29.293478:0.00843612497573338616)79:0.00147244547435242557)71:0.00105000819367779608,Punjuba_racemiflora_Jimenez_Soares_3626@NODE_1_length_968_cov_132.631874:0.00336112831242660511)65:0.00104203568543242996)10:0.00043886752177627021,Jupunba_commutata_Maguire_46145@NODE_1_length_849_cov_112.861399:0.00243641861308426530)17:0.00000100000050002909)7:0.00000100000050002909,((Hydrochorea_corymbosa2_Iganci_862@NODE_1_length_722_cov_368.544228:0.00814799540689304692,Balizia_leucocalyx_Aguilar_1939@NODE_1_length_1336_cov_88.913423:0.01475406125378698856)63:0.00352236005439612214,(Jupunba_microcalyx_Iganci_855@NODE_1_length_1557_cov_118.967568:0.00389795956747934682,Jupunba_leucophylla_Iganci_839@NODE_1_length_1580_cov_119.989355:0.00817561522298008818)100:0.00820698169672586832)14:0.00070574672214856538)4:0.00000100000050002909,((Jupunba_barbouriana_Iganci_847@NODE_1_length_963_cov_157.686230:0.00253061088443402079,(Jupunba_langsdorfii_Ribeiro_728@NODE_1_length_1429_cov_84.335799:0.00000100000050002909,(Jupunba_nipensis_Mayo_19662@NODE_1_length_676_cov_20.168614:0.00670621619308035561,(Jupunba_oppositifolia_Liegier_16014@NODE_1_length_944_cov_90.170704:0.00141090269057984083,(Jupunba_asplenifolia_Ekman_6383@NODE_1_length_682_cov_35.090909:0.00334890814682884275,Jupunba_abbottii_Zanoni_21220@NODE_1_length_821_cov_99.943548:0.00393162068866311377)62:0.00009659142498170170)75:0.00213184168482741677)50:0.00209991873120976991)37:0.00000100000050002909)24:0.00000100000050002909,Jupunba_trapezifolia_Simon_1600@NODE_1_length_599_cov_116.996324:0.00591950837877156053)88:0.00853001620003808123)41:0.00166485445060817134,Jupunba_floribunda_Iganci_883@NODE_1_length_1102_cov_115.696585:0.01219571840368396942)98:0.00426551187148890322)96:0.01045335465589729979,(Enterolobium_cyclocarpum_MWC9020@NODE_1_length_1152_cov_206.761860:0.05796515212668675032,(Archidendron_clypearia_Wieringa_1849@NODE_1_length_879_cov_199.305486:0.02062411257958200045,(Acacia_rostellifera_Murphy_466@NODE_1_length_894_cov_187.090575:0.03219287041848570285,Albizia_tomentella_Leach_Dunlop_3801@NODE_1_length_1296_cov_97.447908:0.03274034547088421065)35:0.00042938974505622024)53:0.00491636479203240960)77:0.00827140683344733570)100:0.04590575459737256808,Calliandra_bella_LPQ15696@NODE_1_length_1130_cov_181.818613:0.10590199489192261839);
