# Supplementary material for: A new generic circumscription of Hydrochorea (Leguminosae, Caesalpinioideae, mimosoid clade) with an amphi-Atlantic distribution
Source: PhytoKeys. 2022 Aug 22;205:401–37. doi: 10.3897/phytokeys.205.82775 (PMC9849043; doi:10.3897/phytokeys.205.82775)
Supplement: Supplementary material 3 — Supplementary data file S3 [file phytokeys-205-401_article-82775__-s003.zip › RBH3_m143434_comp43786_c0_seq1_exon01_1rr_MIortho1.tre]

((((Hydrochorea_corymbosa1_Bonadeu_655@NODE_1_length_677_cov_56.980707:0.0124714764979,((Hydrochorea_corymbosa2_Iganci_862@NODE_1_length_862_cov_261.045849:0.0136259334874,Hydrochorea_marginata_Morim_563@NODE_1_length_1481_cov_124.548433:0.00858819740635)20:1.00000050003e-06,Hydrochorea_gonggrijpii_Tillett_45696@NODE_1_length_983_cov_129.803532:0.00362581333333)78:0.00704878485561)99:0.0262263851971,Jupunba_langsdorfii_Ribeiro_728@NODE_1_length_1551_cov_81.157395:0.0353746383911)38:0.00340396248908,((Jupunba_commutata_Maguire_46145@NODE_1_length_1663_cov_74.027743:0.180393291109,(((Jupunba_leucophylla_Iganci_839@NODE_1_length_1759_cov_113.829964:0.0213898643982,Jupunba_microcalyx_Iganci_855@NODE_1_length_1285_cov_129.804636:0.0145475815321)61:0.00512414729602,(Jupunba_longipedunculata_Cardona_2682@NODE_1_length_1052_cov_125.305641:0.0185910239533,(Jupunba_trapezifolia_Simon_1600@NODE_1_length_770_cov_177.574825:0.0132140055269,Jupunba_floribunda_Iganci_883@NODE_1_length_1419_cov_96.076751:0.00757796060865)47:0.0075394145661)19:0.00202603860045)27:0.00245278216892,Jupunba_barbouriana_Iganci_847@NODE_1_length_1332_cov_159.044622:0.0191872988873)49:0.00989224320574)33:0.00614230698197,(Balizia_spnov_Morim_577@NODE_1_length_1010_cov_107.363351:0.0836412670361,((Cathormion_rhombifolium_Deighton_3618@NODE_1_length_1172_cov_55.051142:0.0137705044402,Cathormion_obliquifoliolatum_Wieringa_6519@NODE_1_length_862_cov_210.276332:0.019844934288)100:0.0192331446993,(Jupunba_macradenia_Lourteig_3021@NODE_1_length_1076_cov_101.331331:0.0274015581641,Balizia_leucocalyx_Aguilar_1939@NODE_1_length_1497_cov_87.624648:0.0326585568456)44:0.00314319488786)64:0.00157390143315)50:0.0171946758285)10:0.00140335937753)29:0.00697098081022,(((Punjuba_racemiflora_Jimenez_Soares_3626@NODE_1_length_1231_cov_99.154246:0.0392807874539,(Punjuba_lehmannii_Escobar_7465@NODE_1_length_1483_cov_58.795164:0.0106814172887,Punjuba_killipii_Palodorios_6252@NODE_1_length_878_cov_48.369538:0.0128088648027)100:0.017210090771)100:0.0308000557465,((((Jupunba_asplenifolia_Ekman_6383@NODE_1_length_851_cov_48.437984:0.00264050718712,Jupunba_oppositifolia_Liegier_16014@NODE_1_length_926_cov_106.081272:0.00590403848582)65:1.00000050003e-06,Jupunba_nipensis_Mayo_19662@NODE_1_length_832_cov_44.394702:0.00891983690619)11:1.00000050003e-06,Jupunba_abbottii_Zanoni_21220@NODE_1_length_986_cov_105.972497:0.00202929137514)100:0.023799338088,(((Balizia_elegans_Iganci_870@NODE_1_length_1534_cov_83.252574:0.0115228878284,Balizia_pedicellaris_Queiroz_15529@NODE_1_length_1107_cov_139.146388:0.015986975432)100:0.0165924380481,(Jupunba_villosa_Borges_423@NODE_1_length_1450_cov_94.063365:0.0125346119231,(((Jupunba_limae_Iganci_261@NODE_1_length_1935_cov_68.778256:0.0129938992421,Jupunba_cochleata_Bonadeu_673@NODE_1_length_1619_cov_77.401427:0.0211080951372)18:0.00214577374365,Jupunba_brachystachya_Lima_7438@NODE_1_length_1383_cov_62.243492:0.0079798688963)23:0.00259160968091,Jupunba_filamentosa_Lima_7487@NODE_1_length_1632_cov_69.630225:0.0178722734554)34:0.00238075876766)94:0.0120103614369)68:0.00968774651231,(Jupunba_oxyphyllidia_Yonker_6157@NODE_1_length_1181_cov_78.124094:0.00433218217757,Jupunba_idiopoda_Quesada_1718@NODE_1_length_1024_cov_78.998944:0.0155688595016)100:0.0198292715084)53:0.00520477460531)100:0.0304324601507)44:0.000992026776644,(Acacia_rostellifera_Murphy_466@NODE_1_length_1350_cov_114.805970:0.16656142853,((Archidendron_clypearia_Wieringa_1849@NODE_1_length_1306_cov_143.192840:0.0634848905419,(Enterolobium_cyclocarpum_MWC9020@NODE_1_length_1141_cov_174.762218:0.0803358142779,(Albizia_inundata_Wood_26530@NODE_1_length_680_cov_60.392000:0.0731318249068,(((Albizia_subdimidiata_var_subdimidiata_Ferreira_210@NODE_1_length_1207_cov_91.838938:0.0406635873554,(Albizia_decandra_Vilhena_231@NODE_1_length_721_cov_25.490683:0.0451839571817,(Albizia_glabripetala_Lewis_1652@NODE_1_length_912_cov_47.540120:0.00383021586674,Albizia_subdimidiata_var_minor_Gorts_341@NODE_1_length_1002_cov_24.264865:0.00575679095115)100:0.0155370508588)90:0.010089768086)72:0.00189999314731,(Albizia_burkartiana_StivalSantos_678@NODE_1_length_711_cov_5.490854:0.0396650448411,(Albizia_niopoides_Simon_1601@NODE_1_length_1121_cov_127.486590:0.0115394673965,Albizia_multiflora_Hughes_3090@NODE_1_length_1330_cov_93.801277:0.0143322879235)98:0.0089775106846)45:0.00385046834626)49:0.00332368785672,(Albizia_adinocephala_FHO33_88@NODE_2_length_519_cov_215.280543:0.0130705132165,Albizia_xerophytica_Hughes_1435@NODE_1_length_1275_cov_48.663606:0.164598707519)77:0.0824156286177)58:0.017377200495)56:0.019204627695)11:1.00000050003e-06)30:0.0117621595734,Albizia_tomentella_Leach_Dunlop_3801@NODE_1_length_1173_cov_130.200730:0.125388944262)74:0.012303536103)88:0.0197897394626)99:0.0398723258475,Jupunba_laeta_Mori_25147@NODE_1_length_973_cov_57.129464:0.0499221653707):0;
