# Supplementary material for: A new generic circumscription of Hydrochorea (Leguminosae, Caesalpinioideae, mimosoid clade) with an amphi-Atlantic distribution
Source: PhytoKeys. 2022 Aug 22;205:401–37. doi: 10.3897/phytokeys.205.82775 (PMC9849043; doi:10.3897/phytokeys.205.82775)
Supplement: Supplementary material 3 — Supplementary data file S3 [file phytokeys-205-401_article-82775__-s003.zip › RBH3_m143434_comp43786_c0_seq1_exon09_1rr_1to1ortho.tre]

(((((((Jupunba_asplenifolia_Ekman_6383@NODE_1_length_616_cov_32.304267:0.00380647335010211038,(Jupunba_abbottii_Zanoni_21220@NODE_1_length_1025_cov_63.301688:0.00936085524938064933,Jupunba_oppositifolia_Liegier_16014@NODE_1_length_839_cov_97.891076:0.00790734998123969295)40:0.00000100000050002909)44:0.00311410676817634388,Jupunba_nipensis_Mayo_19662@NODE_1_length_570_cov_37.594320:0.00000100000050002909)100:0.02558684356850736766,(((((Jupunba_brachystachya_Lima_7438@NODE_1_length_1202_cov_76.404444:0.00276158833224655854,Jupunba_filamentosa_Lima_7487@NODE_1_length_1428_cov_68.688379:0.00949319747932267019)57:0.00000100000050002909,Jupunba_villosa_Borges_423@NODE_1_length_1219_cov_91.510508:0.00514928406315083576)66:0.00000100000050002909,Jupunba_limae_Iganci_261@NODE_1_length_1581_cov_61.508644:0.00686847011291588302)84:0.00084881519437326298,Jupunba_cochleata_Bonadeu_673@NODE_1_length_1346_cov_81.996848:0.00601764283280652266)87:0.00173032085983510896,(Balizia_elegans_Iganci_870@NODE_1_length_1364_cov_77.022533:0.00670158311945581123,Balizia_pedicellaris_Queiroz_15529@NODE_1_length_1020_cov_267.044560:0.00608890305285879601)90:0.00282686993842236811)37:0.00000100000050002909)30:0.00000100000050002909,(Jupunba_idiopoda_Quesada_1718@NODE_1_length_786_cov_78.119887:0.00558427717808097045,Jupunba_oxyphyllidia_Yonker_6157@NODE_1_length_863_cov_99.052163:0.00521313125291527138)65:0.00208214545099980487)100:0.01536982064632476212,((Jupunba_langsdorfii_Ribeiro_728@NODE_1_length_1283_cov_77.470149:0.00781187021640240755,((((Jupunba_leucophylla_Iganci_839@NODE_1_length_1392_cov_127.710266:0.00700561772877588123,Jupunba_microcalyx_Iganci_855@NODE_1_length_779_cov_141.480057:0.00280301475835587630)97:0.00941472077425750849,(Jupunba_macradenia_Lourteig_3021@NODE_1_length_869_cov_95.270202:0.01380792870964557550,(((Hydrochorea_gonggrijpii_Tillett_45696@NODE_1_length_887_cov_96.976543:0.00556468575240563670,(Hydrochorea_corymbosa1_Bonadeu_655@NODE_1_length_809_cov_208.003979:0.00689880740183067102,Hydrochorea_corymbosa2_Iganci_862@NODE_1_length_512_cov_585.330416:0.00000100000050002909)92:0.00000100000050002909)97:0.00464281908310339424,(Hydrochorea_marginata_Morim_563@NODE_1_length_1292_cov_119.293827:0.00322911489749722058,(Cathormion_rhombifolium_Deighton_3618@NODE_1_length_1048_cov_51.930999:0.01003778575678882477,Cathormion_obliquifoliolatum_Wieringa_6519@NODE_1_length_1020_cov_121.718135:0.00608519669968476864)100:0.00642885755719230061)93:0.00471790941457395693)46:0.00242760420655266851,(Balizia_leucocalyx_Aguilar_1939@NODE_1_length_1322_cov_91.396787:0.00467918304339130786,Balizia_spnov_Morim_577@NODE_1_length_1184_cov_313.934455:0.00952117214472955956)99:0.00559034643432081146)26:0.00000100000050002909)31:0.00084830535505691317)10:0.00085943746797866017,(Jupunba_longipedunculata_Cardona_2682@NODE_2_length_516_cov_60.284738:0.00284686064578774933,Jupunba_laeta_Mori_25147@NODE_1_length_836_cov_39.573123:0.00675501113139776073)31:0.00372732426296868823)26:0.00000100000050002909,(Jupunba_trapezifolia_Simon_1600@NODE_1_length_1121_cov_243.494371:0.00846942318895160112,Jupunba_commutata_Maguire_46145@NODE_1_length_1112_cov_98.013527:0.00955722631214184215)97:0.00545699925211721483)85:0.00169191718930600081)100:0.00757009693156286082,(((Punjuba_killipii_Palodorios_6252@NODE_1_length_815_cov_56.611111:0.00133539189211552773,Punjuba_lehmannii_Escobar_7465@NODE_1_length_1238_cov_57.876830:0.01282998740919258883)100:0.00237581401342920953,Punjuba_callejasii_Daly_5935@NODE_1_length_693_cov_20.959416:0.00832723704214004962)95:0.00675794218264260359,Punjuba_racemiflora_Jimenez_Soares_3626@NODE_1_length_1192_cov_90.849327:0.02492023005526404836)48:0.00216899505622098008)56:0.00259660664270137649)90:0.00400839008816980796,(((Albizia_decandra_Vilhena_231@NODE_1_length_671_cov_47.097643:0.00896952710635797769,(Albizia_glabripetala_Lewis_1652@NODE_1_length_680_cov_47.696517:0.01325314225740677893,(Albizia_inundata_Wood_26530@NODE_1_length_687_cov_215.373418:0.01454297748903141119,Albizia_subdimidiata_var_minor_Gorts_341@NODE_1_length_977_cov_26.470000:0.01688745328645712210)76:0.00686711500362403512)82:0.00972825798380429034)95:0.00913502306711815731,((Afrocalliandra_redacta_Germishuizen_5585@NODE_1_length_903_cov_120.765133:0.21995031343819729241,Albizia_edwallii_Dalmaso_272@NODE_1_length_778_cov_7.995851:0.00755145423228236520)67:0.01062846560731496408,Albizia_coripatensis_Hughes_2433@NODE_1_length_1210_cov_151.719329:0.01934771120608048955)34:0.00188142810521784169)60:0.00962749752633396474,((Albizia_burkartiana_StivalSantos_678@NODE_1_length_844_cov_7.700887:0.02478599901513017095,(Albizia_xerophytica_Hughes_1435@NODE_1_length_1186_cov_48.949504:0.01182487586147809057,((Albizia_tomentosa_Hughes_648@NODE_1_length_1004_cov_71.857605:0.00208730033793954597,Albizia_sinaloensis_Hughes_1576@NODE_1_length_984_cov_61.690187:0.00710866062032928809)100:0.00783385608935382137,Albizia_adinocephala_FHO33_88@NODE_1_length_1558_cov_86.172181:0.01019946910319148754)95:0.00308919387470698399)71:0.00474037600061069566)60:0.00475095455770238075,(Albizia_subdimidiata_var_subdimidiata_Ferreira_210@NODE_1_length_966_cov_118.636670:0.00988777575897938597,Albizia_multiflora_Hughes_3090@NODE_1_length_1327_cov_76.932800:0.00741936573636054440)96:0.01281926962273441904)62:0.00575831833353642169)65:0.00402015875694913209)51:0.00167357279298035490,(Enterolobium_cyclocarpum_MWC9020@NODE_1_length_916_cov_193.448153:0.02997891912886924137,(Acacia_rostellifera_Murphy_466@NODE_1_length_1311_cov_124.721232:0.03335881575262319293,Archidendron_clypearia_Wieringa_1849@NODE_1_length_1044_cov_160.974147:0.02098010731844728721)84:0.00364774351301224960)63:0.00131819549084783447,Albizia_tomentella_Leach_Dunlop_3801@NODE_1_length_1104_cov_108.313535:0.10947541442062699857);
