# Supplementary material for: A new generic circumscription of Hydrochorea (Leguminosae, Caesalpinioideae, mimosoid clade) with an amphi-Atlantic distribution
Source: PhytoKeys. 2022 Aug 22;205:401–37. doi: 10.3897/phytokeys.205.82775 (PMC9849043; doi:10.3897/phytokeys.205.82775)
Supplement: Supplementary material 3 — Supplementary data file S3 [file phytokeys-205-401_article-82775__-s003.zip › RBH3_m143992_comp44778_c0_seq1_exon02_1rr_MIortho1.tre]

(Albizia_tomentella_Leach_Dunlop_3801@NODE_1_length_1511_cov_160.549512:0.0388315554295,(Archidendron_clypearia_Wieringa_1849@NODE_1_length_1299_cov_219.886252:0.0227180792624,(Acacia_rostellifera_Murphy_466@NODE_1_length_1495_cov_205.186883:0.0497845447071,(((Albizia_coripatensis_Hughes_2433@NODE_1_length_1230_cov_280.185603:0.00559892944831,Albizia_edwallii_Dalmaso_272@NODE_1_length_844_cov_12.281369:0.0074345011499)100:0.00848489772991,((Albizia_xerophytica_Hughes_1435@NODE_1_length_1331_cov_98.248804:0.00646236795291,(Albizia_adinocephala_FHO33_88@NODE_1_length_1778_cov_125.027631:0.011367485098,(Albizia_tomentosa_Hughes_648@NODE_1_length_1162_cov_128.149309:0.00551572723652,Albizia_sinaloensis_Hughes_1576@NODE_1_length_1370_cov_84.709977:0.00639720722491)100:0.00310332649475)95:0.00149754284757)100:0.00720657542602,(Albizia_burkartiana_StivalSantos_678@NODE_1_length_927_cov_10.861239:0.0113674934822,(Albizia_niopoides_Simon_1601@NODE_1_length_1453_cov_132.081395:0.0303270526983,(Albizia_decandra_Vilhena_231@NODE_1_length_907_cov_38.185542:0.00869073669598,(Albizia_multiflora_Hughes_3090@NODE_1_length_1369_cov_149.256192:0.00983047972489,(Albizia_glabripetala_Lewis_1652@NODE_1_length_1163_cov_51.933702:0.00889650881019,(Albizia_inundata_Wood_26530@NODE_1_length_868_cov_91.800738:0.0141706138972,(Albizia_subdimidiata_var_subdimidiata_Ferreira_210@NODE_1_length_1314_cov_125.195635:0.00591101777267,Albizia_subdimidiata_var_minor_Gorts_341@NODE_1_length_1108_cov_37.561591:0.00988245933999)57:1.00000050003e-06)62:0.010116069288)79:0.00619447300028)74:0.00215651465459)63:0.00273079545485)94:0.00582079356218)42:1.00000050003e-06)98:0.003825956739)100:0.00704268178744,((Punjuba_callejasii_Daly_5935@NODE_1_length_1029_cov_28.386555:0.010979306577,(Punjuba_lehmannii_Escobar_7465@NODE_1_length_1450_cov_97.638747:0.00735945975008,(Punjuba_killipii_Palodorios_6252@NODE_1_length_1059_cov_53.651731:0.0101821366849,Punjuba_racemiflora_Jimenez_Soares_3626@NODE_1_length_1366_cov_146.805275:0.0122560888746)57:1.00000050003e-06)55:1.00000050003e-06)100:0.00690211202002,((((((Jupunba_limae_Iganci_261@NODE_1_length_1922_cov_95.977236:0.00350396387403,(Jupunba_macradenia_Lourteig_3021@NODE_1_length_1278_cov_122.681932:0.0105287921349,Jupunba_laeta_Mori_25147@NODE_1_length_1198_cov_42.790366:0.00621543887576)37:0.000896638295253)5:1.00000050003e-06,(Balizia_spnov_Morim_577@NODE_1_length_1291_cov_423.109223:0.0146986595765,Jupunba_filamentosa_Lima_7487@NODE_1_length_1405_cov_137.033133:0.00642217325497)48:0.000987427228643)23:1.00000050003e-06,Jupunba_villosa_Borges_423@NODE_1_length_1663_cov_130.857503:0.00489690872904)32:0.00069732192505,(Jupunba_cochleata_Bonadeu_673@NODE_1_length_1571_cov_128.082999:0.01419479973,((Balizia_leucocalyx_Aguilar_1939@NODE_1_length_1534_cov_120.415923:0.00909224529808,((((Cathormion_rhombifolium_Deighton_3618@NODE_1_length_1318_cov_81.043513:0.00366290360583,Cathormion_obliquifoliolatum_Wieringa_6519@NODE_1_length_1049_cov_259.677062:0.00498851154597)77:0.00452661220701,Hydrochorea_gonggrijpii_Tillett_45696@NODE_1_length_1076_cov_158.060060:0.00767079020338)74:0.00178407481549,Balizia_elegans_Iganci_870@NODE_1_length_1406_cov_119.955606:0.00952679450413)20:1.00000050003e-06,(Balizia_pedicellaris_Queiroz_15529@NODE_1_length_1323_cov_313.561514:0.00392968597992,((Hydrochorea_corymbosa1_Bonadeu_655@NODE_1_length_712_cov_2083.980213:0.0106020802642,Hydrochorea_corymbosa2_Iganci_862@NODE_1_length_1223_cov_277.761130:0.00442409681847)47:3.55793649792e-05,Hydrochorea_marginata_Morim_563@NODE_1_length_1437_cov_203.855147:0.0023666141117)62:0.00290373084289)54:0.000832872406263)55:0.000701613679238)86:0.00290859301551,(Jupunba_microcalyx_Iganci_855@NODE_1_length_1751_cov_138.120072:0.00420491178114,Jupunba_leucophylla_Iganci_839@NODE_1_length_1692_cov_215.569659:0.0027972846843)100:0.00556086317342)28:0.000842999471103)6:1.00000050003e-06)2:1.00000050003e-06,Jupunba_brachystachya_Lima_7438@NODE_1_length_1565_cov_123.315188:0.00636266126899)24:0.00139090048405,(Jupunba_langsdorfii_Ribeiro_728@NODE_1_length_1615_cov_111.007152:0.00849136474473,(((Jupunba_commutata_Maguire_46145@NODE_1_length_1438_cov_129.531962:0.00624821432562,(Jupunba_trapezifolia_Simon_1600@NODE_1_length_1307_cov_174.131789:0.00322913873255,Jupunba_barbouriana_Iganci_847@NODE_1_length_1544_cov_177.719836:0.00400057533436)100:0.00402057700696)85:0.00228448965991,(Jupunba_longipedunculata_Cardona_2682@NODE_1_length_1414_cov_118.041885:0.00301028004868,Jupunba_floribunda_Iganci_883@NODE_1_length_1566_cov_123.493620:0.00451025657168)90:0.00265075984879)52:0.000745980847998,(((Jupunba_oppositifolia_Liegier_16014@NODE_1_length_1135_cov_128.358223:0.00125828545333,Jupunba_nipensis_Mayo_19662@NODE_1_length_977_cov_35.733333:0.0091929184418)74:0.00344663581132,(Jupunba_abbottii_Zanoni_21220@NODE_1_length_1311_cov_119.242301:0.0814699241609,Jupunba_asplenifolia_Ekman_6383@NODE_1_length_1011_cov_54.000000:0.013738093858)87:0.0153832187128)47:0.0013901579149,(Jupunba_idiopoda_Quesada_1718@NODE_1_length_1164_cov_83.921803:0.003615890889,Jupunba_oxyphyllidia_Yonker_6157@NODE_1_length_1160_cov_152.471837:0.00274301912377)89:0.00353759096136)43:0.000876383132142)16:0.000654124773066)16:1.00000050003e-06)94:0.00519533510389)100:0.00735894537377)70:0.000944322895723)71:0.000278514231935)100:0.0109622828284,Enterolobium_cyclocarpum_MWC9020@NODE_1_length_1368_cov_246.807126:0.0259088358225):0;
