# Supplementary material for: A new generic circumscription of Hydrochorea (Leguminosae, Caesalpinioideae, mimosoid clade) with an amphi-Atlantic distribution
Source: PhytoKeys. 2022 Aug 22;205:401–37. doi: 10.3897/phytokeys.205.82775 (PMC9849043; doi:10.3897/phytokeys.205.82775)
Supplement: Supplementary material 3 — Supplementary data file S3 [file phytokeys-205-401_article-82775__-s003.zip › RBH3_m144722_comp48505_c0_seq1_exon04_1rr_1to1ortho.tre]

(((((Punjuba_killipii_Palodorios_6252@NODE_2_length_595_cov_17.590734:0.00565222455203963445,Punjuba_lehmannii_Escobar_7465@NODE_2_length_1155_cov_13.798701:0.00169267358352038198)100:0.01327389636986916858,Punjuba_racemiflora_Jimenez_Soares_3626@NODE_2_length_993_cov_27.957424:0.01139778406008132468)75:0.00229323087800050894,((Jupunba_laeta_Mori_25147@NODE_2_length_685_cov_10.973684:0.00589941770638310187,(((Jupunba_barbouriana_Iganci_847@NODE_3_length_939_cov_16.602088:0.00540377526601806997,Jupunba_langsdorfii_Ribeiro_728@NODE_2_length_1104_cov_16.014606:0.00431949936067169572)26:0.00000100000050002909,((Balizia_elegans_Iganci_870@NODE_2_length_971_cov_25.116331:0.00715350243962597186,(Balizia_pedicellaris_Queiroz_15529@NODE_1_length_711_cov_39.144817:0.00428546583288393068,Balizia_spnov_Morim_577@NODE_2_length_756_cov_7.776034:0.00928443897650303544)97:0.00141963187975194293)90:0.00284980871401872707,((Jupunba_commutata_Maguire_46145@NODE_2_length_808_cov_34.418605:0.00249630433028422962,(((Jupunba_leucophylla_Iganci_839@NODE_2_length_1025_cov_50.709916:0.00757286796935172785,Jupunba_microcalyx_Iganci_855@NODE_2_length_1241_cov_25.774055:0.00107547907235520305)98:0.00431654602927614671,(Jupunba_filamentosa_Lima_7487@NODE_2_length_983_cov_22.688742:0.00497959949277502426,Jupunba_limae_Iganci_261@NODE_2_length_842_cov_14.537255:0.00933744200824480376)75:0.00132065599726101726)12:0.00000100000050002909,(Jupunba_longipedunculata_Cardona_2682@NODE_2_length_906_cov_21.889023:0.00563650079101693686,(Jupunba_brachystachya_Lima_7438@NODE_2_length_843_cov_32.202350:0.00120403540599123369,Jupunba_villosa_Borges_423@NODE_2_length_985_cov_23.374449:0.00433811412957014943)59:0.00005672819369392088)38:0.00101666312368678315)81:0.00215285707188968018)54:0.00215580104722753584,((Jupunba_asplenifolia_Ekman_6383@NODE_2_length_587_cov_10.974510:0.01387355888916271505,Jupunba_oxyphyllidia_Yonker_6157@NODE_2_length_673_cov_37.828859:0.00601403672766668510)54:0.00000100000050002909,(Jupunba_abbottii_Zanoni_21220@NODE_2_length_621_cov_26.610294:0.00326219919555165898,Jupunba_oppositifolia_Liegier_16014@NODE_2_length_705_cov_26.675159:0.00577026907525336058)69:0.00137462248121647946)85:0.00277100587166761569)19:0.00000100000050002909)12:0.00000100000050002909)20:0.00081281050400303133,Jupunba_macradenia_Lourteig_3021@NODE_2_length_608_cov_28.380414:0.01683028545232544831)10:0.00000100000050002909)54:0.00033255658391416850,Jupunba_floribunda_Iganci_883@NODE_2_length_844_cov_24.967405:0.01459543887934042564)100:0.00846907232519032022)88:0.00162433439665194117,(Albizia_tomentella_Leach_Dunlop_3801@NODE_2_length_785_cov_28.101695:0.03606457352769955327,(Archidendron_clypearia_Wieringa_1849@NODE_2_length_770_cov_32.352092:0.12334992064363214936,Enterolobium_cyclocarpum_MWC9020@NODE_2_length_789_cov_52.879213:0.04279487203664327638)50:0.00048820213114168657)78:0.00667401193844257938)87:0.00330288719133464128,(Albizia_niopoides_Simon_1601@NODE_2_length_869_cov_28.247475:0.01428335310862773391,(Albizia_xerophytica_Hughes_1435@NODE_2_length_554_cov_22.064990:0.01289299514707539437,(Albizia_adinocephala_FHO33_88@NODE_2_length_919_cov_16.961995:0.01072304557638652754,(Albizia_tomentosa_Hughes_648@NODE_2_length_590_cov_19.099415:0.00402969622635954584,Albizia_sinaloensis_Hughes_1576@NODE_2_length_595_cov_17.444015:0.00336261896069089267)88:0.00750835447216125981)58:0.00000100000050002909)99:0.00773510162014406314)100:0.00756605541417834735,Albizia_subdimidiata_var_subdimidiata_Ferreira_210@NODE_2_length_724_cov_34.554869:0.02428732436287794547);
