# Supplementary material for: A new generic circumscription of Hydrochorea (Leguminosae, Caesalpinioideae, mimosoid clade) with an amphi-Atlantic distribution
Source: PhytoKeys. 2022 Aug 22;205:401–37. doi: 10.3897/phytokeys.205.82775 (PMC9849043; doi:10.3897/phytokeys.205.82775)
Supplement: Supplementary material 3 — Supplementary data file S3 [file phytokeys-205-401_article-82775__-s003.zip › RBH3_m144746_comp49033_c0_seq1_exon13_1rr_1to1ortho.tre]

(Acacia_rostellifera_Murphy_466@NODE_1_length_1384_cov_111.824790:0.02262625309728154288,((Enterolobium_cyclocarpum_MWC9020@NODE_1_length_1060_cov_238.748728:0.03857287479205945974,Albizia_tomentella_Leach_Dunlop_3801@NODE_3_length_808_cov_150.525308:0.03909841150322240083)98:0.08546325357441507398,(((Afrocalliandra_redacta_Germishuizen_5585@NODE_1_length_922_cov_132.745562:0.14714268683595041476,(Albizia_burkartiana_StivalSantos_678@NODE_1_length_866_cov_6.387176:0.01813617998228866240,(Albizia_edwallii_Dalmaso_272@NODE_1_length_942_cov_6.790304:0.01434486932779497834,(((Albizia_xerophytica_Hughes_1435@NODE_1_length_1007_cov_83.926882:0.00000100000050002909,(Albizia_adinocephala_FHO33_88@NODE_1_length_1316_cov_95.380145:0.01854467899564270217,Albizia_sinaloensis_Hughes_1576@NODE_1_length_1080_cov_73.765703:0.01840395377275870839)31:0.00769810199737237712)46:0.02388699288395910308,Albizia_tomentosa_Hughes_648@NODE_1_length_934_cov_105.011669:0.01200964706019152020)99:0.06736693479732058787,((Albizia_niopoides_Simon_1601@NODE_1_length_1140_cov_125.511759:0.02423726489366192366,(Albizia_decandra_Vilhena_231@NODE_1_length_564_cov_28.108830:0.00825311622633910155,((Albizia_subdimidiata_var_minor_Gorts_341@NODE_1_length_697_cov_19.959677:0.00721331139214868855,(Albizia_glabripetala_Lewis_1652@NODE_1_length_728_cov_64.729647:0.00000100000050002909,Albizia_subdimidiata_var_subdimidiata_Ferreira_210@NODE_1_length_1115_cov_110.680154:0.00344355047561912403)80:0.00000100000050002909)99:0.01849537273027327886,Albizia_multiflora_Hughes_3090@NODE_1_length_1116_cov_100.990375:0.01754938214799451474)41:0.00294342675923020720)49:0.00513132427064905399)25:0.00336598126485595887,Albizia_inundata_Wood_26530@NODE_1_length_957_cov_135.123060:0.02435330555771105659)88:0.00440643955365024095)82:0.00686198185857445336)75:0.00534363149273030334)44:0.00114004246986752138)5:0.00000100000050002909,Albizia_coripatensis_Hughes_2433@NODE_1_length_1430_cov_123.718404:0.02339799508992616503)59:0.00306254112422435281,((((Jupunba_laeta_Mori_25147@NODE_1_length_960_cov_30.647792:0.01046727881830965962,((((Jupunba_longipedunculata_Cardona_2682@NODE_1_length_974_cov_67.307692:0.00945714557529113604,(Jupunba_villosa_Borges_423@NODE_1_length_1121_cov_108.676245:0.00430249056344572233,(Jupunba_limae_Iganci_261@NODE_1_length_1474_cov_80.468146:0.00178840424983392997,Jupunba_filamentosa_Lima_7487@NODE_1_length_1250_cov_91.473146:0.00810255100670121201)72:0.00000100000050002909)69:0.00358328519318066316)24:0.00180130213961977523,Balizia_spnov_Morim_577@NODE_1_length_1096_cov_245.292988:0.01763757950658446927)6:0.00000100000050002909,(Jupunba_cochleata_Bonadeu_673@NODE_1_length_1608_cov_81.253429:0.01288793461187907885,((Jupunba_macradenia_Lourteig_3021@NODE_1_length_925_cov_88.594340:0.01484230138791032237,(((Jupunba_asplenifolia_Ekman_6383@NODE_1_length_659_cov_41.286942:0.00222666481556106372,Jupunba_nipensis_Mayo_19662@NODE_1_length_734_cov_32.913242:0.00704937761209531010)40:0.00000100000050002909,(Jupunba_oxyphyllidia_Yonker_6157@NODE_1_length_1099_cov_91.537182:0.00483353413740858582,Jupunba_idiopoda_Quesada_1718@NODE_1_length_848_cov_80.351492:0.00304482372387780654)92:0.00485220625257637341)39:0.00000100000050002909,(Jupunba_abbottii_Zanoni_21220@NODE_1_length_822_cov_88.448322:0.00318387651186527107,Jupunba_oppositifolia_Liegier_16014@NODE_1_length_885_cov_88.144802:0.00149754200292259851)90:0.00452692287745368443)91:0.00683810123200510617)65:0.00276834577375289093,Jupunba_commutata_Maguire_46145@NODE_1_length_1136_cov_93.687441:0.00942095676056614421)51:0.00243416747564767413)9:0.00088986136338033693)1:0.00000100000050002909,(Jupunba_trapezifolia_Simon_1600@NODE_1_length_973_cov_161.774510:0.01892764426269967146,Jupunba_floribunda_Iganci_883@NODE_1_length_1346_cov_83.311269:0.01325194410192225350)19:0.00411094110319456044)18:0.00162523112991952521)25:0.00000100000050002909,(Jupunba_leucophylla_Iganci_839@NODE_1_length_1640_cov_134.292386:0.00818287670185146795,Jupunba_microcalyx_Iganci_855@NODE_1_length_1465_cov_96.000720:0.01050463970985653951)78:0.00622210690413867000)25:0.00183000443519554419,(((Hydrochorea_gonggrijpii_Tillett_45696@NODE_1_length_879_cov_106.219451:0.00000100000050002909,(Cathormion_rhombifolium_Deighton_3618@NODE_1_length_979_cov_65.565410:0.00915908807070750508,Cathormion_obliquifoliolatum_Wieringa_6519@NODE_1_length_1037_cov_265.584521:0.00508943674137703802)88:0.00368332830743327245)61:0.00241549820610149164,(Hydrochorea_marginata_Morim_563@NODE_1_length_1442_cov_135.191941:0.00000100000050002909,(Hydrochorea_corymbosa1_Bonadeu_655@NODE_1_length_933_cov_153.447608:0.00117181907158756264,Hydrochorea_corymbosa2_Iganci_862@NODE_1_length_1041_cov_176.666329:0.00000100000050002909)94:0.00200735961169080501)95:0.00296578063389883002)100:0.01092355583546636595,(Balizia_elegans_Iganci_870@NODE_1_length_1356_cov_81.924941:0.00807166062940954665,Balizia_pedicellaris_Queiroz_15529@NODE_1_length_1151_cov_284.794708:0.00771565089110146183)33:0.00300259299734289154)43:0.00442437661138920732)21:0.00172586927727271704,((((Punjuba_callejasii_Daly_5935@NODE_1_length_946_cov_9.654776:0.00120132813698450619,Punjuba_racemiflora_Jimenez_Soares_3626@NODE_1_length_1164_cov_102.659614:0.00662946220002854150)93:0.00478620364411789199,(Punjuba_lehmannii_Escobar_7465@NODE_1_length_1204_cov_57.270630:0.06085057641502848724,Punjuba_killipii_Palodorios_6252@NODE_1_length_772_cov_70.178417:0.05873071455016053849)100:0.09662711151810488008)45:0.00338922296881873260,Jupunba_langsdorfii_Ribeiro_728@NODE_1_length_1411_cov_78.332084:0.00734995421651895523)21:0.00095810088146834767,Balizia_leucocalyx_Aguilar_1939@NODE_1_length_959_cov_111.685941:0.09033909630564354587)14:0.00095310914965373444)66:0.01167556701719274330)39:0.00208042826111997379)100:0.01835970282421060806,Archidendron_clypearia_Wieringa_1849@NODE_1_length_1240_cov_135.340499:0.02999942915713883773);
