# Supplementary material for: A new generic circumscription of Hydrochorea (Leguminosae, Caesalpinioideae, mimosoid clade) with an amphi-Atlantic distribution
Source: PhytoKeys. 2022 Aug 22;205:401–37. doi: 10.3897/phytokeys.205.82775 (PMC9849043; doi:10.3897/phytokeys.205.82775)
Supplement: Supplementary material 3 — Supplementary data file S3 [file phytokeys-205-401_article-82775__-s003.zip › RBH3_MSC_m15282_comp30505_c0_seq1_exon01_1rr_MIortho1.tre]

(Acacia_rostellifera_Murphy_466@NODE_1_length_1893_cov_256.879956:0.0249577270959,((((Albizia_burkartiana_StivalSantos_678@NODE_1_length_1063_cov_14.064484:0.0113575414486,(Albizia_edwallii_Dalmaso_272@NODE_1_length_1155_cov_8.904545:0.0123415399527,Albizia_coripatensis_Hughes_2433@NODE_1_length_1873_cov_235.623608:0.0140793304833)94:0.00278281673731)86:0.00355816029153,((((Albizia_glabripetala_Lewis_1652@NODE_1_length_591_cov_54.426070:0.0114461453491,Albizia_subdimidiata_var_minor_Gorts_341@NODE_1_length_1157_cov_41.941667:0.00697742541698)92:0.00544554019543,(Albizia_inundata_Wood_26530@NODE_1_length_1122_cov_2994.895033:0.0136863088975,Albizia_subdimidiata_var_subdimidiata_Ferreira_210@NODE_1_length_1323_cov_211.767255:0.01227400134)69:0.00356093371053)80:0.0039020780708,((Albizia_sinaloensis_Hughes_1576@NODE_1_length_1285_cov_129.269040:0.000810190052797,Albizia_tomentosa_Hughes_648@NODE_1_length_1358_cov_157.733021:0.00391854405736)99:0.00592929737233,(Albizia_adinocephala_FHO33_88@NODE_1_length_1881_cov_161.860310:0.00447665894269,Albizia_xerophytica_Hughes_1435@NODE_1_length_1443_cov_131.763543:0.0159097614137)54:0.00078523424081)100:0.00990417429127)69:0.00150836159972,(Albizia_niopoides_Simon_1601@NODE_1_length_1469_cov_214.846983:0.017275592498,(Albizia_decandra_Vilhena_231@NODE_1_length_1019_cov_40.660297:0.00535677199244,Albizia_multiflora_Hughes_3090@NODE_1_length_1681_cov_174.616584:0.0155435136016)96:0.00533845157395)80:0.00567010448559)62:0.00141812418812)100:0.011606836625,((((((Cathormion_rhombifolium_Deighton_3618@NODE_1_length_1485_cov_108.068892:0.000894685736444,Cathormion_obliquifoliolatum_Wieringa_6519@NODE_1_length_1368_cov_173.255903:0.00499587312661)93:0.00257937092794,Hydrochorea_marginata_Morim_563@NODE_1_length_1077_cov_193.460000:0.00867697006535)78:0.00219102493516,((Hydrochorea_corymbosa2_Iganci_862@NODE_1_length_1343_cov_495.216615:0.00697703255286,Balizia_pedicellaris_Queiroz_15529@NODE_1_length_1669_cov_413.420074:0.0115105289959)4:1.00000050003e-06,(Balizia_spnov_Morim_577@NODE_1_length_1264_cov_414.965261:0.00427297500624,(Hydrochorea_gonggrijpii_Tillett_45696@NODE_1_length_1289_cov_192.242574:0.0107065129358,(Balizia_elegans_Iganci_870@NODE_1_length_1824_cov_136.890670:0.00334277514365,Hydrochorea_corymbosa1_Bonadeu_655@NODE_1_length_1091_cov_219.224903:0.00498596383513)46:1.00000050003e-06)54:0.00155488830508)56:0.00311105459149)6:1.00000050003e-06)69:0.00245919119758,((Jupunba_langsdorfii_Ribeiro_728@NODE_1_length_1892_cov_148.071625:0.00685108727295,Balizia_leucocalyx_Aguilar_1939@NODE_1_length_1707_cov_173.352147:0.0112437148257)59:0.00119095305415,(((Jupunba_filamentosa_Lima_7487@NODE_1_length_1703_cov_139.666667:0.0046713246791,(((Jupunba_microcalyx_Iganci_855@NODE_1_length_1871_cov_169.288183:0.0143774701789,Jupunba_leucophylla_Iganci_839@NODE_1_length_1986_cov_251.704034:0.00417314709716)72:0.00161237328838,Jupunba_longipedunculata_Cardona_2682@NODE_1_length_1539_cov_134.490424:0.00509377983935)69:0.0018835506317,Jupunba_floribunda_Iganci_883@NODE_1_length_1895_cov_134.044554:0.00610082276654)56:0.000759176676198)40:0.00122799051892,(Jupunba_barbouriana_Iganci_847@NODE_1_length_1737_cov_241.230120:0.00593213485849,Jupunba_trapezifolia_Simon_1600@NODE_1_length_1439_cov_271.338150:0.0181752335427)38:0.00083224043252)12:0.000620132832986,(((Jupunba_nipensis_Mayo_19662@NODE_1_length_974_cov_49.806020:0.0063347656934,Jupunba_asplenifolia_Ekman_6383@NODE_1_length_1342_cov_50.773913:0.00486090941736)78:0.00412879777037,(Jupunba_oppositifolia_Liegier_16014@NODE_1_length_1274_cov_162.162907:0.00287292956428,Jupunba_abbottii_Zanoni_21220@NODE_1_length_1468_cov_136.411934:0.00356007397255)93:0.00545453220967)98:0.0057864715688,((Jupunba_villosa_Borges_423@NODE_1_length_2013_cov_154.392562:0.004070444683,Jupunba_brachystachya_Lima_7438@NODE_1_length_1736_cov_142.607595:0.00518112968416)93:0.00432691280686,Jupunba_limae_Iganci_261@NODE_1_length_1836_cov_145.729960:0.00333874401726)59:0.00221372356267)8:0.000602284894536)5:1.00000050003e-06)6:0.000612024963317)10:0.00063332147312,(((Jupunba_commutata_Maguire_46145@NODE_1_length_1360_cov_132.961029:0.00756651463603,(Jupunba_oxyphyllidia_Yonker_6157@NODE_1_length_1340_cov_171.755344:0.0029888162843,Jupunba_idiopoda_Quesada_1718@NODE_1_length_1419_cov_116.143815:0.00175256542693)60:0.00189450170855)95:0.00289509434874,Jupunba_macradenia_Lourteig_3021@NODE_1_length_1435_cov_143.832106:0.0152865005347)37:0.00139122372219,(Jupunba_laeta_Mori_25147@NODE_1_length_1349_cov_67.180031:0.00679064608963,Jupunba_cochleata_Bonadeu_673@NODE_1_length_1850_cov_140.156796:0.00409244718172)98:0.00290289942684)23:0.00182887612012)99:0.00427605728436,((Punjuba_lehmannii_Escobar_7465@NODE_1_length_1473_cov_126.381805:0.00612595477949,Punjuba_killipii_Palodorios_6252@NODE_1_length_1193_cov_94.448029:0.00447279371115)100:0.0055505896556,(Punjuba_racemiflora_Jimenez_Soares_3626@NODE_1_length_1367_cov_190.674419:0.00820415756909,Punjuba_callejasii_Daly_5935@NODE_1_length_1194_cov_33.665175:0.00807538572256)100:0.00405684052003)80:0.00309995500137)99:0.00759183170035)98:0.00641407820928,((Albizia_tomentella_Leach_Dunlop_3801@NODE_1_length_1582_cov_246.950166:0.0530435106534,Enterolobium_cyclocarpum_MWC9020@NODE_1_length_1506_cov_370.903429:0.0357416646972)74:0.00316745590358,(Afrocalliandra_redacta_Germishuizen_5585@NODE_1_length_1397_cov_312.484091:0.0547845769592,Calliandra_bella_LPQ15696@NODE_1_length_1669_cov_308.616834:0.0778727047245)100:0.0379706701803)88:0.00571284248184)83:0.000975281178704,Archidendron_clypearia_Wieringa_1849@NODE_1_length_1520_cov_288.428274:0.0264576351679):0;
