# Supplementary material for: A new generic circumscription of Hydrochorea (Leguminosae, Caesalpinioideae, mimosoid clade) with an amphi-Atlantic distribution
Source: PhytoKeys. 2022 Aug 22;205:401–37. doi: 10.3897/phytokeys.205.82775 (PMC9849043; doi:10.3897/phytokeys.205.82775)
Supplement: Supplementary material 3 — Supplementary data file S3 [file phytokeys-205-401_article-82775__-s003.zip › RBH3_MSC_m15282_comp30505_c0_seq1_exon07_2rr_MIortho1.tre]

(Acacia_rostellifera_Murphy_466@NODE_1_length_2353_cov_63.773726:0.02695659405,(((Calliandra_bella_LPQ15696@NODE_1_length_1101_cov_93.601562:0.115940878093,Afrocalliandra_redacta_Germishuizen_5585@NODE_1_length_780_cov_61.799431:0.197155855365)100:0.106484246632,((Jupunba_leucophylla_Iganci_839@NODE_1_length_2185_cov_70.212049:0.0213208788079,(((Albizia_xerophytica_Hughes_1435@NODE_1_length_1145_cov_42.804307:0.0145792510594,((Albizia_tomentosa_Hughes_648@NODE_1_length_824_cov_50.152610:0.00258901959946,Albizia_sinaloensis_Hughes_1576@NODE_1_length_989_cov_45.086623:0.00154778856763)92:0.00159094682645,Albizia_adinocephala_FHO33_88@NODE_1_length_2406_cov_35.771146:0.0132738525739)97:0.00277888978918)99:0.00829760102138,Albizia_niopoides_Simon_1601@NODE_2_length_598_cov_62.165067:0.0180916255799)98:0.0115233342047,((Albizia_inundata_Wood_26530@NODE_2_length_513_cov_35.528384:0.146419440608,Albizia_multiflora_Hughes_3090@NODE_1_length_963_cov_66.018059:0.0202147101053)74:0.0150932712941,(Albizia_subdimidiata_var_subdimidiata_Ferreira_210@NODE_1_length_982_cov_71.853039:0.0254896052324,(Albizia_glabripetala_Lewis_1652@NODE_1_length_851_cov_23.740310:0.0121027053338,Albizia_subdimidiata_var_minor_Gorts_341@NODE_1_length_627_cov_27.076364:0.0452587509281)67:0.00838800749038)75:0.0074670255988)77:0.00615768563292)93:0.00746628491724)13:0.0011452709255,(Albizia_coripatensis_Hughes_2433@NODE_1_length_1212_cov_104.891630:0.112959343666,Enterolobium_cyclocarpum_MWC9020@NODE_1_length_1210_cov_104.951456:0.0257821502293)34:0.00529114756683)6:0.000278939412371)7:0.00215428135688,(((Punjuba_lehmannii_Escobar_7465@NODE_1_length_1116_cov_52.734360:0.00332160194883,Punjuba_killipii_Palodorios_6252@NODE_1_length_821_cov_33.560484:0.00545148507161)100:0.00681307495559,(Punjuba_racemiflora_Jimenez_Soares_3626@NODE_1_length_1092_cov_58.340887:0.0120819503358,Punjuba_callejasii_Daly_5935@NODE_1_length_572_cov_16.266667:0.00849914705009)57:0.00158735577336)63:0.00613893598985,((Jupunba_laeta_Mori_25147@NODE_1_length_793_cov_31.266760:0.0156543222654,((Jupunba_longipedunculata_Cardona_2682@NODE_1_length_858_cov_58.661972:0.0112660702679,((Jupunba_nipensis_Mayo_19662@NODE_1_length_722_cov_23.221705:0.00308114062294,(Jupunba_oppositifolia_Liegier_16014@NODE_1_length_757_cov_42.511765:0.00609086729253,Jupunba_abbottii_Zanoni_21220@NODE_1_length_796_cov_35.521558:0.0092763078807)25:0.00142872204581)21:0.00142548363217,Jupunba_asplenifolia_Ekman_6383@NODE_1_length_571_cov_29.168016:0.00206817810879)86:0.00733909198688)30:0.00151204200464,(((Cathormion_obliquifoliolatum_Wieringa_6519@NODE_2_length_727_cov_7.436012:0.0102675306479,Cathormion_rhombifolium_Deighton_3618@NODE_1_length_928_cov_43.417156:0.0143447868875)52:0.00250545174294,(Hydrochorea_corymbosa1_Bonadeu_655@NODE_2_length_590_cov_51.087850:0.0127992941764,(Hydrochorea_corymbosa2_Iganci_862@NODE_1_length_766_cov_170.414909:0.00884012208055,Hydrochorea_marginata_Morim_563@NODE_1_length_2098_cov_55.760515:0.00611783938952)44:0.00251137708935)39:0.00145887469188)98:0.00943821893344,((Jupunba_barbouriana_Iganci_847@NODE_1_length_1884_cov_36.846154:0.00803947542754,(Jupunba_trapezifolia_Simon_1600@NODE_2_length_793_cov_57.292683:0.0167307575732,Jupunba_commutata_Maguire_46145@NODE_1_length_817_cov_67.072973:0.00802856181978)80:0.00181392890569)90:0.0112042594763,Jupunba_microcalyx_Iganci_855@NODE_2_length_1066_cov_53.849343:0.0147217284013)35:0.00120234992017)23:0.00101452619816)12:0.00183138980473)7:0.000907264894355,(((Jupunba_cochleata_Bonadeu_673@NODE_1_length_2305_cov_26.001346:0.0144268124843,(Jupunba_macradenia_Lourteig_3021@NODE_1_length_913_cov_51.730861:0.0133407025165,(((Balizia_elegans_Iganci_870@NODE_1_length_1322_cov_50.828916:0.00907779049118,Balizia_spnov_Morim_577@NODE_2_length_733_cov_32.420354:0.00920517711822)61:0.00608204961242,Balizia_leucocalyx_Aguilar_1939@NODE_1_length_2258_cov_35.513526:0.0103218138815)43:0.00251039529648,(Jupunba_idiopoda_Quesada_1718@NODE_1_length_777_cov_44.515714:0.00539561523568,Jupunba_oxyphyllidia_Yonker_6157@NODE_1_length_912_cov_67.718563:0.0173028880554)76:0.00811387691597)31:0.0033540157515)33:0.00175670474402)76:0.00515733995848,Jupunba_floribunda_Iganci_883@NODE_1_length_1257_cov_54.358475:0.0139624398469)6:0.00170098129552,((Balizia_pedicellaris_Queiroz_15529@NODE_2_length_740_cov_41.918248:0.0129576132077,((Jupunba_langsdorfii_Ribeiro_728@NODE_1_length_1463_cov_51.396825:0.00476349219161,Jupunba_filamentosa_Lima_7487@NODE_1_length_1252_cov_53.259574:0.0130794288037)76:0.00629048042066,(Jupunba_limae_Iganci_261@NODE_1_length_2252_cov_41.146207:0.00340221974307,(Jupunba_villosa_Borges_423@NODE_1_length_2201_cov_48.758004:0.00123121400717,Jupunba_brachystachya_Lima_7438@NODE_1_length_1169_cov_53.458791:0.00542700199915)65:0.00182879687967)95:0.00468149227185)51:0.00341458839539)23:1.00000050003e-06,Hydrochorea_gonggrijpii_Tillett_45696@NODE_1_length_895_cov_68.398533:0.0162452412301)25:0.00159472868022)7:0.000913442571282)37:0.00377153790207)24:0.00293364490785)71:0.00397845578366,Archidendron_clypearia_Wieringa_1849@NODE_1_length_1134_cov_160.316935:0.0285735471077):0;
