# Supplementary material for: A new generic circumscription of Hydrochorea (Leguminosae, Caesalpinioideae, mimosoid clade) with an amphi-Atlantic distribution
Source: PhytoKeys. 2022 Aug 22;205:401–37. doi: 10.3897/phytokeys.205.82775 (PMC9849043; doi:10.3897/phytokeys.205.82775)
Supplement: Supplementary material 3 — Supplementary data file S3 [file phytokeys-205-401_article-82775__-s003.zip › RBH3_MSC_m32429_comp35711_c0_seq1_exon01_1rr_MIortho1.tre]

(Acacia_rostellifera_Murphy_466@NODE_1_length_1726_cov_235.602183:0.0286207243334,(((((Albizia_xerophytica_Hughes_1435@NODE_1_length_1141_cov_137.391917:0.0149543632774,((Albizia_tomentosa_Hughes_648@NODE_1_length_1592_cov_116.153135:0.00411944626112,Albizia_sinaloensis_Hughes_1576@NODE_1_length_746_cov_137.101644:0.00942489027667)100:0.00666207018796,Albizia_adinocephala_FHO33_88@NODE_1_length_1640_cov_173.688420:0.00872204355256)99:0.00445425244476)100:0.0157909560945,(Albizia_burkartiana_StivalSantos_678@NODE_1_length_951_cov_10.150670:0.0139678496766,(Albizia_decandra_Vilhena_231@NODE_1_length_953_cov_42.667808:0.00899451897951,((Albizia_niopoides_Simon_1601@NODE_1_length_1389_cov_219.663110:0.027544981599,Albizia_multiflora_Hughes_3090@NODE_1_length_1569_cov_162.634718:0.0111807309745)42:0.000508915397837,((Albizia_glabripetala_Lewis_1652@NODE_1_length_1026_cov_90.573235:0.00637050677495,(Albizia_subdimidiata_var_subdimidiata_Ferreira_210@NODE_1_length_1487_cov_164.843262:0.00660296433163,Albizia_subdimidiata_var_minor_Gorts_341@NODE_1_length_1302_cov_41.570612:0.00323250173967)92:0.00332549233415)51:0.00133063364647,Albizia_inundata_Wood_26530@NODE_1_length_916_cov_217.885017:0.00587005221551)68:0.00203310551717)48:0.00106864435599)49:1.00000050003e-06)75:0.00312857702438)94:0.00646151060981,(Albizia_coripatensis_Hughes_2433@NODE_1_length_1895_cov_224.130363:0.00968253580827,Albizia_edwallii_Dalmaso_272@NODE_1_length_933_cov_9.784738:0.0115656701266)98:0.00831655381826)98:0.00580222549396,(((((Jupunba_asplenifolia_Ekman_6383@NODE_1_length_1085_cov_56.806548:0.00413447105045,(Jupunba_oppositifolia_Liegier_16014@NODE_1_length_1275_cov_168.298831:0.0798861624298,Jupunba_nipensis_Mayo_19662@NODE_1_length_1007_cov_50.606452:0.00129970428676)53:0.0159590277272)54:0.00524996581859,Jupunba_abbottii_Zanoni_21220@NODE_1_length_1239_cov_144.123924:0.00276788322685)60:0.0054412045987,(Jupunba_oxyphyllidia_Yonker_6157@NODE_1_length_1323_cov_161.839486:0.00223209910708,Jupunba_idiopoda_Quesada_1718@NODE_1_length_1283_cov_109.259536:0.00251711269409)96:0.00666203089441)74:0.00479915315104,((Punjuba_lehmannii_Escobar_7465@NODE_1_length_1683_cov_117.503113:0.007200648198,Punjuba_killipii_Palodorios_6252@NODE_1_length_1094_cov_98.453294:0.00514430131637)91:0.00671954631132,Punjuba_callejasii_Daly_5935@NODE_1_length_1265_cov_28.688552:0.0218415759698)51:0.00188267253209)44:0.000748069928925,Punjuba_racemiflora_Jimenez_Soares_3626@NODE_1_length_1448_cov_198.824216:0.0131540833062)92:0.00422006981898)56:0.00104514857348,((Albizia_tomentella_Leach_Dunlop_3801@NODE_1_length_1439_cov_202.848752:0.0313049023501,Enterolobium_cyclocarpum_MWC9020@NODE_1_length_1285_cov_360.488411:0.0313621439565)95:0.0107200954528,(Jupunba_langsdorfii_Ribeiro_728@NODE_1_length_1820_cov_158.753873:0.00398010383869,((((Jupunba_brachystachya_Lima_7438@NODE_1_length_1346_cov_203.142632:0.00501613228379,Jupunba_villosa_Borges_423@NODE_1_length_1580_cov_187.067864:0.00530258065515)64:0.000856744853026,(Hydrochorea_marginata_Morim_563@NODE_1_length_599_cov_569.091954:0.0046352781219,Jupunba_filamentosa_Lima_7487@NODE_1_length_1632_cov_165.472026:0.00401570634581)17:1.58113994288e-05)10:1.00000050003e-06,Jupunba_limae_Iganci_261@NODE_1_length_2029_cov_131.311988:0.00529318493245)38:0.0050036393005,(((Jupunba_microcalyx_Iganci_855@NODE_1_length_1925_cov_138.135823:0.0594308374508,Jupunba_leucophylla_Iganci_839@NODE_1_length_1938_cov_297.894143:0.00592612391551)85:0.00405425693598,(Jupunba_macradenia_Lourteig_3021@NODE_1_length_1269_cov_159.884228:0.00624072044642,(((Balizia_elegans_Iganci_870@NODE_1_length_1545_cov_177.692779:0.0101175712791,Balizia_spnov_Morim_577@NODE_1_length_1354_cov_223.411855:0.00857590144532)53:0.000750432567091,Jupunba_laeta_Mori_25147@NODE_1_length_1359_cov_64.825273:0.00748356884895)10:1.00000050003e-06,((Jupunba_trapezifolia_Simon_1600@NODE_1_length_1104_cov_169.752145:0.00419115682165,Jupunba_commutata_Maguire_46145@NODE_1_length_1657_cov_147.936076:0.00209146762677)99:0.00423748148584,(Jupunba_longipedunculata_Cardona_2682@NODE_1_length_1255_cov_145.247029:0.0112612847055,Balizia_pedicellaris_Queiroz_15529@NODE_1_length_1347_cov_319.534830:0.00578597520184)34:0.000698042972727)1:1.00000050003e-06)2:0.000654952457867)2:1.00000050003e-06)29:0.00104415467159,Jupunba_cochleata_Bonadeu_673@NODE_1_length_1719_cov_158.780146:0.0143476801037)39:0.00197749694976)66:0.000269202490199)92:0.00914627782661)52:0.00537225857372)72:0.00436259731889,Archidendron_clypearia_Wieringa_1849@NODE_1_length_1017_cov_329.927660:0.0206894948229):0;
