# Supplementary material for: A new generic circumscription of Hydrochorea (Leguminosae, Caesalpinioideae, mimosoid clade) with an amphi-Atlantic distribution
Source: PhytoKeys. 2022 Aug 22;205:401–37. doi: 10.3897/phytokeys.205.82775 (PMC9849043; doi:10.3897/phytokeys.205.82775)
Supplement: Supplementary material 3 — Supplementary data file S3 [file phytokeys-205-401_article-82775__-s003.zip › RBH3_MSC_m54381_comp38824_c0_seq1_exon03_1rr_MIortho1.tre]

(Acacia_rostellifera_Murphy_466@NODE_1_length_1498_cov_97.721323:0.0653955755637,(((((((((Albizia_subdimidiata_var_subdimidiata_Ferreira_210@NODE_1_length_1025_cov_97.616034:0.00419014397168,Albizia_inundata_Wood_26530@NODE_1_length_832_cov_1711.782497:0.00873193915937)78:0.00256246194595,Albizia_subdimidiata_var_minor_Gorts_341@NODE_1_length_692_cov_29.884553:0.0133225514724)79:0.00665810982486,(Albizia_glabripetala_Lewis_1652@NODE_1_length_704_cov_61.405104:0.0137394078575,(Albizia_niopoides_Simon_1601@NODE_1_length_1193_cov_104.478495:0.0107006214883,Albizia_multiflora_Hughes_3090@NODE_1_length_1352_cov_54.447059:0.00437512721805)100:0.00615407122652)66:0.00413024928595)43:0.00350232642726,(((Albizia_xerophytica_Hughes_1435@NODE_1_length_895_cov_66.537897:0.00682962348084,(Albizia_adinocephala_FHO33_88@NODE_1_length_749_cov_170.671131:0.00288721833911,(Albizia_sinaloensis_Hughes_1576@NODE_1_length_880_cov_62.985056:0.00357817019466,Albizia_tomentosa_Hughes_648@NODE_1_length_1049_cov_74.313786:0.00163776987967)89:0.0033198023539)58:0.00121570071466)70:0.00255262830677,Albizia_decandra_Vilhena_231@NODE_1_length_540_cov_34.801296:0.0122197976621)26:1.00000050003e-06,(Albizia_edwallii_Dalmaso_272@NODE_1_length_909_cov_7.270492:0.00555961096304,Albizia_coripatensis_Hughes_2433@NODE_1_length_1398_cov_130.859198:0.0104176887188)99:0.0103811421614)31:0.00117128813792)58:0.00506680435507,Albizia_burkartiana_StivalSantos_678@NODE_1_length_901_cov_11.466903:0.0139980750282)100:0.0142971835607,(((Balizia_leucocalyx_Aguilar_1939@NODE_1_length_1253_cov_97.324830:0.00772444101906,(Jupunba_idiopoda_Quesada_1718@NODE_1_length_922_cov_84.230769:0.00336666869083,(Jupunba_oxyphyllidia_Yonker_6157@NODE_1_length_930_cov_96.826495:0.00221655750246,(Cathormion_rhombifolium_Deighton_3618@NODE_1_length_780_cov_76.886202:0.00273341650043,Cathormion_obliquifoliolatum_Wieringa_6519@NODE_1_length_1140_cov_94.364977:0.00265292441494)65:0.00132490782877)72:0.00132537674941)88:1.00000050003e-06)66:0.0025134604252,(Balizia_pedicellaris_Queiroz_15529@NODE_1_length_1352_cov_205.676176:0.00500803649446,(((Jupunba_abbottii_Zanoni_21220@NODE_1_length_934_cov_63.339557:0.00328060509672,(Jupunba_oppositifolia_Liegier_16014@NODE_1_length_839_cov_81.524934:0.00251099379789,Jupunba_nipensis_Mayo_19662@NODE_1_length_672_cov_27.334454:1.00000050003e-06)76:1.00000050003e-06)49:1.00000050003e-06,Jupunba_asplenifolia_Ekman_6383@NODE_1_length_537_cov_48.606522:0.00202959785355)99:0.00547432864337,((Hydrochorea_marginata_Morim_563@NODE_1_length_1306_cov_124.406021:0.00125667873112,Hydrochorea_gonggrijpii_Tillett_45696@NODE_1_length_825_cov_122.882353:0.00381557522977)87:0.00360484591009,(Balizia_elegans_Iganci_870@NODE_1_length_1320_cov_74.600161:0.0039464705947,(Hydrochorea_corymbosa2_Iganci_862@NODE_1_length_1189_cov_235.553792:0.00521068304345,(Hydrochorea_corymbosa1_Bonadeu_655@NODE_1_length_873_cov_220.421760:0.00230787808474,Balizia_spnov_Morim_577@NODE_1_length_1167_cov_118.580935:1.00000050003e-06)99:0.00369358831318)95:0.00276118268476)56:0.000819431477454)52:0.000983959758711)26:1.00000050003e-06)21:1.00000050003e-06)100:0.0189514841479,Albizia_tomentella_Leach_Dunlop_3801@NODE_1_length_1229_cov_101.777778:0.0393515077545)16:1.00000050003e-06)31:0.000821365603847,Enterolobium_cyclocarpum_MWC9020@NODE_1_length_944_cov_183.816609:0.0420863209123)63:0.00444876507663,(((Punjuba_killipii_Palodorios_6252@NODE_1_length_821_cov_60.970430:0.00128635348447,Punjuba_lehmannii_Escobar_7465@NODE_1_length_1229_cov_61.934028:0.00175583816706)77:0.0034959416088,(Punjuba_racemiflora_Jimenez_Soares_3626@NODE_1_length_1082_cov_100.532338:0.0115551093996,Punjuba_callejasii_Daly_5935@NODE_1_length_752_cov_20.842963:0.00283274298816)15:1.00000050003e-06)100:0.0209705916916,(((Jupunba_langsdorfii_Ribeiro_728@NODE_1_length_1463_cov_70.204906:0.00666077985154,(Jupunba_limae_Iganci_261@NODE_1_length_1251_cov_78.431005:0.000871024437539,(Jupunba_villosa_Borges_423@NODE_1_length_1355_cov_88.707355:1.00000050003e-06,Jupunba_brachystachya_Lima_7438@NODE_1_length_1549_cov_67.131793:0.00165191798177)92:1.00000050003e-06)95:0.0033072166028)98:0.00534212756204,(Jupunba_laeta_Mori_25147@NODE_1_length_692_cov_38.525203:0.00622679227095,(Jupunba_cochleata_Bonadeu_673@NODE_1_length_1387_cov_79.616794:0.00967016694885,Jupunba_filamentosa_Lima_7487@NODE_2_length_821_cov_118.858871:0.00389401895499)41:1.00000050003e-06)55:1.00000050003e-06)81:0.00258374081256,((Jupunba_trapezifolia_Simon_1600@NODE_1_length_1162_cov_194.443541:0.00542998004568,(Jupunba_commutata_Maguire_46145@NODE_1_length_1023_cov_96.704017:0.00304535968306,(Jupunba_microcalyx_Iganci_855@NODE_1_length_1408_cov_96.024042:0.0018547633225,Jupunba_leucophylla_Iganci_839@NODE_1_length_702_cov_70.361600:0.00287826093761)90:0.00373391685234)48:1.00000050003e-06)63:0.00186448743966,((Jupunba_floribunda_Iganci_883@NODE_1_length_1145_cov_94.835206:0.00620652318792,Jupunba_macradenia_Lourteig_3021@NODE_1_length_936_cov_73.671711:1.00000050003e-06)19:1.00000050003e-06,(Jupunba_longipedunculata_Cardona_2682@NODE_1_length_787_cov_84.132394:1.00000050003e-06,Jupunba_barbouriana_Iganci_847@NODE_1_length_1382_cov_107.039080:0.000892326136056)37:1.00000050003e-06)56:0.00087495035961)93:0.00944360369147)100:0.0135822073611)30:0.00126901070005)75:0.00861666295933,(Afrocalliandra_redacta_Germishuizen_5585@NODE_1_length_665_cov_177.528912:0.0496303148516,Calliandra_bella_LPQ15696@NODE_1_length_1103_cov_147.866472:0.0671974446697)100:0.0881049800992)100:0.0211910819538,Archidendron_clypearia_Wieringa_1849@NODE_1_length_1055_cov_160.021472:0.0428472093654):0;
