# Supplementary material for: A new generic circumscription of Hydrochorea (Leguminosae, Caesalpinioideae, mimosoid clade) with an amphi-Atlantic distribution
Source: PhytoKeys. 2022 Aug 22;205:401–37. doi: 10.3897/phytokeys.205.82775 (PMC9849043; doi:10.3897/phytokeys.205.82775)
Supplement: Supplementary material 3 — Supplementary data file S3 [file phytokeys-205-401_article-82775__-s003.zip › RBH3_MSC_m68514_comp40065_c1_seq2_exon05_1rr_1to1ortho.tre]

(Afrocalliandra_redacta_Germishuizen_5585@NODE_1_length_818_cov_133.798920:0.03343363989965109778,(Acacia_rostellifera_Murphy_466@NODE_1_length_1448_cov_108.730853:0.02069761829964647179,((((((Punjuba_killipii_Palodorios_6252@NODE_1_length_714_cov_29.935636:0.00327695281543651353,Punjuba_lehmannii_Escobar_7465@NODE_1_length_1036_cov_38.260688:0.00553759799032640249)100:0.00730279574158328778,(Punjuba_callejasii_Daly_5935@NODE_1_length_754_cov_20.384047:0.00405331301076181181,Punjuba_racemiflora_Jimenez_Soares_3626@NODE_1_length_1133_cov_73.069129:0.00707020985902006519)100:0.00851161581617326281)98:0.00235152488961762459,((((((Jupunba_langsdorfii_Ribeiro_728@NODE_1_length_1506_cov_53.983205:0.00582623861683843371,(Jupunba_oxyphyllidia_Yonker_6157@NODE_1_length_915_cov_98.684964:0.00370142793781883320,(Jupunba_idiopoda_Quesada_1718@NODE_1_length_812_cov_40.885714:0.00123379483266003974,(Jupunba_abbottii_Zanoni_21220@NODE_1_length_806_cov_88.466392:0.00250052194467939972,((Jupunba_oppositifolia_Liegier_16014@NODE_1_length_833_cov_72.556878:0.00362484759627281893,Jupunba_nipensis_Mayo_19662@NODE_1_length_811_cov_22.461853:0.00124438867033751241)55:0.00000100000050002909,Jupunba_asplenifolia_Ekman_6383@NODE_1_length_641_cov_27.684397:0.00469209797190075009)50:0.00000100000050002909)98:0.00464527322420528726)79:0.00000100000050002909)100:0.00619042615236363100)59:0.00000100000050002909,((Jupunba_trapezifolia_Simon_1600@NODE_1_length_1254_cov_130.840701:0.01388498708748265101,Jupunba_laeta_Mori_25147@NODE_1_length_982_cov_24.840884:0.00817536489102940224)48:0.00000100000050002909,(Jupunba_filamentosa_Lima_7487@NODE_1_length_1360_cov_64.515978:0.00581599207436191319,(Jupunba_barbouriana_Iganci_847@NODE_1_length_1176_cov_93.399454:0.00429148117305728615,Jupunba_commutata_Maguire_46145@NODE_1_length_1252_cov_58.307234:0.00082374333257193282)71:0.00082804306738872425)27:0.00000100000050002909)19:0.00000100000050002909)83:0.00176269916234648755,Jupunba_cochleata_Bonadeu_673@NODE_1_length_1394_cov_70.851177:0.00823502011817323076)52:0.00134802929305529611,(Jupunba_brachystachya_Lima_7438@NODE_1_length_1270_cov_76.634535:0.00618805346348896401,Jupunba_limae_Iganci_261@NODE_1_length_1464_cov_59.848594:0.00354025486967780596)77:0.00203263125556653020)57:0.00186304641266001503,((((Jupunba_microcalyx_Iganci_855@NODE_1_length_1552_cov_82.940339:0.00248293931056797453,Jupunba_leucophylla_Iganci_839@NODE_1_length_1278_cov_147.683597:0.00000100000050002909)93:0.00165096563990599961,Jupunba_floribunda_Iganci_883@NODE_1_length_1210_cov_71.794351:0.00528176442892384999)90:0.00104059748627148888,Jupunba_longipedunculata_Cardona_2682@NODE_1_length_961_cov_72.962670:0.00316113519534799324)88:0.00207481941706091737,Jupunba_macradenia_Lourteig_3021@NODE_1_length_902_cov_92.425455:0.00447262280671210672)53:0.00103122120341528323)44:0.00000100000050002909,((((Hydrochorea_gonggrijpii_Tillett_45696@NODE_1_length_777_cov_56.315714:0.00383274019848090213,Balizia_spnov_Morim_577@NODE_1_length_1273_cov_181.721675:0.00790615933576060102)71:0.00000100000050002909,Balizia_elegans_Iganci_870@NODE_1_length_1197_cov_56.421429:0.00924865772775606762)23:0.00000100000050002909,(Balizia_pedicellaris_Queiroz_15529@NODE_1_length_1225_cov_190.277778:0.00608285381309746440,((Hydrochorea_marginata_Morim_563@NODE_1_length_1490_cov_91.338995:0.00400836142455313332,(Hydrochorea_corymbosa1_Bonadeu_655@NODE_1_length_808_cov_52.373174:0.00317583445178563342,Hydrochorea_corymbosa2_Iganci_862@NODE_1_length_1117_cov_217.465160:0.00137098901426692160)57:0.00094701760231004210)98:0.00391994027392919987,(Cathormion_obliquifoliolatum_Wieringa_6519@NODE_1_length_1152_cov_201.058341:0.00412351678340445397,Cathormion_rhombifolium_Deighton_3618@NODE_1_length_1000_cov_59.527627:0.00000100000050002909)100:0.00475309797602143248)67:0.00087851951039997697)56:0.00088124168032695487)95:0.00302404831923202546,(Jupunba_villosa_Borges_423@NODE_1_length_1145_cov_88.460674:0.00595362362565378909,Balizia_leucocalyx_Aguilar_1939@NODE_1_length_1641_cov_49.622762:0.01017095842138466405)37:0.00000100000050002909)61:0.00083023983498300188)98:0.00489877082163954133)51:0.00099471017448301722,(((Albizia_burkartiana_StivalSantos_678@NODE_1_length_671_cov_5.957792:0.01851658693124811142,((Albizia_multiflora_Hughes_3090@NODE_1_length_1046_cov_66.569659:0.01017621228510446826,(Albizia_decandra_Vilhena_231@NODE_1_length_580_cov_24.316103:0.00703765911279731829,((Albizia_subdimidiata_var_minor_Gorts_341@NODE_1_length_678_cov_17.828619:0.01205505040496528645,(Albizia_subdimidiata_var_subdimidiata_Ferreira_210@NODE_1_length_956_cov_72.712173:0.00230839467535973522,Albizia_inundata_Wood_26530@NODE_1_length_822_cov_63.314211:0.00243562508411299030)81:0.00000100000050002909)79:0.00611939982334072045,Albizia_glabripetala_Lewis_1652@NODE_1_length_744_cov_44.580210:0.00814838874951556019)54:0.00289162904395338146)77:0.00008208116661126777)100:0.00882795637450487988,Albizia_niopoides_Simon_1601@NODE_1_length_933_cov_104.501168:0.01971376350843475483)92:0.00291986659527739608)54:0.00147200392598425861,(Albizia_xerophytica_Hughes_1435@NODE_1_length_1013_cov_58.163462:0.00698765644148366307,(Albizia_adinocephala_FHO33_88@NODE_1_length_1053_cov_77.937500:0.00821572186611410626,(Albizia_sinaloensis_Hughes_1576@NODE_1_length_1069_cov_52.127016:0.00107416925397499645,Albizia_tomentosa_Hughes_648@NODE_1_length_936_cov_67.396973:0.00214130231484066817)100:0.00535564531152409127)90:0.00126169453493353871)99:0.00850087240748426988)49:0.00083218485806377154,(Albizia_edwallii_Dalmaso_272@NODE_1_length_811_cov_5.367725:0.00375421851255146625,Albizia_coripatensis_Hughes_2433@NODE_1_length_1304_cov_96.666667:0.00531991266518067833)98:0.00423316608381257235)100:0.00825215232650116856)80:0.00192947251949504030,(Albizia_tomentella_Leach_Dunlop_3801@NODE_1_length_1105_cov_95.548638:0.03105298065720276529,Enterolobium_cyclocarpum_MWC9020@NODE_1_length_1046_cov_162.037152:0.02664132962718020539)88:0.00699641636055924835)100:0.00827366198090729102,Archidendron_clypearia_Wieringa_1849@NODE_1_length_1048_cov_148.554068:0.01656964431471641061)61:0.00000100000050002909)100:0.07319118688612169521,Calliandra_bella_LPQ15696@NODE_1_length_821_cov_144.989247:0.07624950973550641276);
