# Supplementary material for: A new generic circumscription of Hydrochorea (Leguminosae, Caesalpinioideae, mimosoid clade) with an amphi-Atlantic distribution
Source: PhytoKeys. 2022 Aug 22;205:401–37. doi: 10.3897/phytokeys.205.82775 (PMC9849043; doi:10.3897/phytokeys.205.82775)
Supplement: Supplementary material 3 — Supplementary data file S3 [file phytokeys-205-401_article-82775__-s003.zip › RBH3_MSC_m81327_comp40842_c0_seq1_1rr_MIortho1.tre]

((Punjuba_callejasii_Daly_5935@NODE_1_length_1390_cov_144.667936:0.028178134301,((Punjuba_killipii_Palodorios_6252@NODE_1_length_1377_cov_63.899231:0.0171224404933,(Punjuba_racemiflora_Jimenez_Soares_3626@NODE_1_length_754_cov_203.927622:0.034821424827,Punjuba_lehmannii_Escobar_7465@NODE_1_length_1627_cov_190.933548:0.0133042841656)53:0.00283858936052)100:0.0646667474077,(((Jupunba_limae_Iganci_261@NODE_1_length_2166_cov_181.505026:0.012348992628,(Jupunba_villosa_Borges_423@NODE_1_length_2234_cov_164.078813:0.0109218933121,Jupunba_brachystachya_Lima_7438@NODE_1_length_1974_cov_205.622035:0.00648069532163)90:0.00340530710684)100:0.012614298268,Jupunba_langsdorfii_Ribeiro_728@NODE_1_length_1742_cov_237.499700:0.0105329219042)88:0.010698493975,((Jupunba_abbottii_Zanoni_21220@NODE_1_length_1706_cov_212.198281:0.0122667829775,(Jupunba_oppositifolia_Liegier_16014@NODE_1_length_1531_cov_275.783356:0.00579587689946,(Jupunba_asplenifolia_Ekman_6383@NODE_1_length_1324_cov_91.722534:0.00289740494953,Jupunba_nipensis_Mayo_19662@NODE_1_length_1460_cov_68.639913:0.00715931894183)54:0.00140011715543)68:0.00205649754219)97:0.0106010533179,Jupunba_laeta_Mori_25147@NODE_1_length_1523_cov_99.012448:0.0195307494053)82:0.00634275625958)41:0.0117247261511)47:0.00223979961657)100:0.0216269813003,(((Albizia_edwallii_Dalmaso_272@NODE_1_length_1414_cov_11.244297:0.0153146310842,Albizia_coripatensis_Hughes_2433@NODE_1_length_2167_cov_306.321053:0.0174245745095)100:0.013151912867,(Albizia_burkartiana_StivalSantos_678@NODE_1_length_1357_cov_16.778802:0.0198535213655,(((Albizia_xerophytica_Hughes_1435@NODE_1_length_1737_cov_97.486747:0.00791677035079,Albizia_adinocephala_FHO33_88@NODE_1_length_1748_cov_243.238779:0.00963522671994)92:0.00167368169963,(Albizia_tomentosa_Hughes_648@NODE_1_length_1670_cov_155.049592:0.00647300272151,Albizia_sinaloensis_Hughes_1576@NODE_1_length_1506_cov_141.768369:0.00930489540045)99:0.00646496570828)100:0.0188253406945,(Albizia_niopoides_Simon_1601@NODE_1_length_1801_cov_221.275522:0.0281432413893,((Albizia_glabripetala_Lewis_1652@NODE_1_length_1474_cov_74.025054:0.0273626979463,((Albizia_subdimidiata_var_subdimidiata_Ferreira_210@NODE_1_length_1710_cov_215.694427:0.0138465248711,Albizia_subdimidiata_var_minor_Gorts_341@NODE_1_length_1422_cov_74.544238:0.00933966957538)58:0.000867575909379,Albizia_inundata_Wood_26530@NODE_1_length_1302_cov_151.426624:0.00354603937214)65:0.00460218674192)84:0.00403801257192,(Albizia_decandra_Vilhena_231@NODE_1_length_1262_cov_46.202532:0.0155431308822,Albizia_multiflora_Hughes_3090@NODE_1_length_1712_cov_227.584098:0.0183822107089)46:0.0011470906833)53:0.00210854428589)92:0.0058677878655)70:0.00233673308838)100:0.00498969048907)100:0.0213455403414,(Acacia_rostellifera_Murphy_466@NODE_1_length_2019_cov_239.882080:0.0452147058473,(Enterolobium_cyclocarpum_MWC9020@NODE_1_length_1926_cov_341.584100:0.0505755780946,Albizia_tomentella_Leach_Dunlop_3801@NODE_1_length_1650_cov_344.804832:0.0515213439516)95:0.0070713479056)50:0.00121991103444)88:0.00834911426828,Archidendron_clypearia_Wieringa_1849@NODE_1_length_1759_cov_339.098098:0.0357934990413):0;
