# Supplementary material for: A new generic circumscription of Hydrochorea (Leguminosae, Caesalpinioideae, mimosoid clade) with an amphi-Atlantic distribution
Source: PhytoKeys. 2022 Aug 22;205:401–37. doi: 10.3897/phytokeys.205.82775 (PMC9849043; doi:10.3897/phytokeys.205.82775)
Supplement: Supplementary material 3 — Supplementary data file S3 [file phytokeys-205-401_article-82775__-s003.zip › RBH3_SSC_MSC_m11969_comp28790_c0_seq4_exon06_1rr_1to1ortho.tre]

((Albizia_burkartiana_StivalSantos_678@NODE_1_length_573_cov_6.880309:0.01623787063082792262,(Archidendron_clypearia_Wieringa_1849@NODE_1_length_1175_cov_168.650273:0.19368342723050910315,(((Albizia_glabripetala_Lewis_1652@NODE_1_length_858_cov_62.974392:0.01574524800095901400,Albizia_subdimidiata_var_minor_Gorts_341@NODE_1_length_769_cov_38.498555:0.00000100000050002909)78:0.02206406213059714308,(Albizia_inundata_Wood_26530@NODE_1_length_607_cov_100.583333:0.00958088531317991161,Albizia_subdimidiata_var_subdimidiata_Ferreira_210@NODE_1_length_980_cov_128.269103:0.02018813879193642052)93:0.02079912439690792189)92:0.04408028980032990124,Albizia_decandra_Vilhena_231@NODE_1_length_578_cov_33.181637:0.00934243220024085462)86:0.02817882281255421756)52:0.02268686747041517848)22:0.00000100000050002909,(((((Albizia_xerophytica_Hughes_1435@NODE_1_length_1097_cov_82.132353:0.00680287898185060434,(Albizia_sinaloensis_Hughes_1576@NODE_1_length_974_cov_81.301003:0.00138273844020483276,Albizia_tomentosa_Hughes_648@NODE_1_length_1046_cov_84.577915:0.00225985979505681544)99:0.00675056073561987845)39:0.00000100000050002909,Albizia_adinocephala_FHO33_88@NODE_1_length_1563_cov_84.337820:0.00724433241913064949)100:0.01894261654425148655,(Albizia_multiflora_Hughes_3090@NODE_1_length_1243_cov_83.537736:0.03045194874659813006,Albizia_niopoides_Simon_1601@NODE_1_length_1120_cov_117.071908:0.07617219872772799938)32:0.00334740168966466550)80:0.00778625045542449996,Albizia_coripatensis_Hughes_2433@NODE_1_length_1359_cov_150.893916:0.02072749822323765798)22:0.00000100000050002909,(Acacia_rostellifera_Murphy_466@NODE_1_length_1087_cov_145.432673:0.08064192359407565402,((((Balizia_elegans_Iganci_870@NODE_1_length_1230_cov_93.715525:0.01062577244241931680,Balizia_pedicellaris_Queiroz_15529@NODE_1_length_1179_cov_103.827402:0.00717587944529055229)94:0.00365943955368134514,(((Hydrochorea_corymbosa2_Iganci_862@NODE_1_length_760_cov_274.045390:0.00000100000050002909,Hydrochorea_corymbosa1_Bonadeu_655@NODE_1_length_642_cov_98.471891:0.00000100000050002909)98:0.00555002729954300056,Hydrochorea_marginata_Morim_563@NODE_1_length_1292_cov_138.627984:0.00385390662298648818)98:0.01160571204513260665,(Cathormion_obliquifoliolatum_Wieringa_6519@NODE_1_length_823_cov_48.583333:0.00321904871558183116,Cathormion_rhombifolium_Deighton_3618@NODE_1_length_901_cov_72.748786:0.00825987118423690721)97:0.00658939305615856546)18:0.00000100000050002909)93:0.00928367248816875865,(((((Jupunba_idiopoda_Quesada_1718@NODE_1_length_964_cov_67.741826:0.00366171076585259910,Jupunba_oxyphyllidia_Yonker_6157@NODE_1_length_964_cov_104.254791:0.00735089486515658891)87:0.00364283288509991256,(Jupunba_cochleata_Bonadeu_673@NODE_1_length_1391_cov_88.100457:0.01753216018130191942,(Jupunba_barbouriana_Iganci_847@NODE_1_length_1257_cov_135.205932:0.01033596244893516050,((Balizia_spnov_Morim_577@NODE_1_length_877_cov_92.498783:0.01034260423725526061,Hydrochorea_gonggrijpii_Tillett_45696@NODE_1_length_976_cov_125.725250:0.01099474730082882455)96:0.00134456299919213495,(Jupunba_leucophylla_Iganci_839@NODE_1_length_1583_cov_151.357902:0.00000100000050002909,Jupunba_microcalyx_Iganci_855@NODE_1_length_1470_cov_120.952620:0.00402790028694244035)100:0.00595763620474817120)88:0.00237374679613786173)40:0.00084505494105819212)19:0.00000100000050002909)7:0.00000100000050002909,Jupunba_laeta_Mori_25147@NODE_1_length_998_cov_36.715527:0.00907920787789487371)10:0.00080812909782866215,((Jupunba_filamentosa_Lima_7487@NODE_1_length_1367_cov_85.982171:0.00618096366536748359,(Jupunba_villosa_Borges_423@NODE_1_length_1382_cov_53.832184:0.01246722629413951101,(Jupunba_limae_Iganci_261@NODE_1_length_1242_cov_95.764807:0.01197426123635440993,Jupunba_brachystachya_Lima_7438@NODE_1_length_1534_cov_79.050103:0.00313735083656573521)77:0.00201834934219092274)46:0.00075476090434702613)95:0.00574365533958778093,((Jupunba_trapezifolia_Simon_1600@NODE_1_length_877_cov_82.058394:0.00309365244537376056,Jupunba_commutata_Maguire_46145@NODE_1_length_1387_cov_88.860305:0.00383935441262426517)90:0.00387758609405959142,(Jupunba_longipedunculata_Cardona_2682@NODE_1_length_1172_cov_73.789954:0.00218515463382652373,Jupunba_floribunda_Iganci_883@NODE_1_length_1340_cov_90.676960:0.00164439106996511664)97:0.00501713343421452546)52:0.00159723993437203100)15:0.00081850666235727080)64:0.00347998373803117857,((Jupunba_macradenia_Lourteig_3021@NODE_1_length_1177_cov_81.864545:0.01119435581695634938,Balizia_leucocalyx_Aguilar_1939@NODE_1_length_1432_cov_94.800000:0.02347676556595349254)40:0.00198055020236129978,(Jupunba_langsdorfii_Ribeiro_728@NODE_1_length_1452_cov_81.877818:0.01713088500169504536,((Jupunba_nipensis_Mayo_19662@NODE_1_length_731_cov_32.495413:0.00000100000050002909,Jupunba_asplenifolia_Ekman_6383@NODE_1_length_670_cov_44.612142:0.00000100000050002909)100:0.00763362070310205816,(Jupunba_abbottii_Zanoni_21220@NODE_1_length_1145_cov_80.338951:0.00111732486194048627,Jupunba_oppositifolia_Liegier_16014@NODE_1_length_1007_cov_81.136559:0.00228949357322061646)100:0.00648845663987894505)100:0.01294348647374846638)47:0.00146516428770601041)20:0.00089800466653056792)18:0.00120431729302871945)81:0.04109392325897832238,(Punjuba_lehmannii_Escobar_7465@NODE_1_length_1244_cov_60.177378:0.00303906090622802069,(Punjuba_killipii_Palodorios_6252@NODE_1_length_821_cov_62.028226:0.00313157944748649990,(Punjuba_callejasii_Daly_5935@NODE_1_length_777_cov_28.274286:0.00765560823248121261,Punjuba_racemiflora_Jimenez_Soares_3626@NODE_1_length_970_cov_198.792833:0.00859551699147030092)64:0.00358567978920834585)45:0.00377038352886560710)99:0.01343936585548208967)76:0.01695579185243098475)57:0.00907348752018415951)42:0.01650978069275845644,Albizia_edwallii_Dalmaso_272@NODE_1_length_570_cov_5.545631:0.00543837241382011134);
